# Supplementary material for: Considering Performance in the Automated and Manual Coding of Sociolinguistic Variables: Lessons From Variable (ING)
Source: Front Artif Intell. 2021 Apr 29;4:648543. doi: 10.3389/frai.2021.648543 (PMC8117961; doi:10.3389/frai.2021.648543)
Supplement: Supplementary file 5 [file Data_Sheet_5.ZIP › CORAAL_VARAligned_as_TextGrids_p1/DCA_se3_ag1_m_01_1.TextGrid]

File type = "ooTextFile"
Object class = "TextGrid"

xmin = 0.0
xmax = 1580.499977324263
tiers? <exists>
size = 4
item []:
	item [1]:
		class = "IntervalTier"
		name = "DCA_int_01 - words"
		xmin = 0.0
		xmax = 1580.499977324263
		intervals: size = 2242
			intervals [1]:
				xmin = 0.0
				xmax = 0.4731
				text = ""
			intervals [2]:
				xmin = 0.4731
				xmax = 1.0531
				text = "okay"
			intervals [3]:
				xmin = 1.0531
				xmax = 1.5131
				text = "rdx"
			intervals [4]:
				xmin = 1.5131
				xmax = 1.5531
				text = ""
			intervals [5]:
				xmin = 1.5531
				xmax = 1.6431
				text = "well"
			intervals [6]:
				xmin = 1.6431
				xmax = 1.9131
				text = "first"
			intervals [7]:
				xmin = 1.9131
				xmax = 4.6931
				text = ""
			intervals [8]:
				xmin = 4.6931
				xmax = 4.8531
				text = "what"
			intervals [9]:
				xmin = 4.8531
				xmax = 5.1031
				text = "kind"
			intervals [10]:
				xmin = 5.1031
				xmax = 5.1831
				text = "of"
			intervals [11]:
				xmin = 5.1831
				xmax = 5.6031
				text = "games"
			intervals [12]:
				xmin = 5.6031
				xmax = 5.6331
				text = ""
			intervals [13]:
				xmin = 5.6331
				xmax = 5.7031
				text = "do"
			intervals [14]:
				xmin = 5.7031
				xmax = 5.8131
				text = "you"
			intervals [15]:
				xmin = 5.8131
				xmax = 5.9431
				text = ""
			intervals [16]:
				xmin = 5.9431
				xmax = 6.1931
				text = "play"
			intervals [17]:
				xmin = 6.1931
				xmax = 6.4172
				text = ""
			intervals [18]:
				xmin = 6.4172
				xmax = 6.5872
				text = "when"
			intervals [19]:
				xmin = 6.5872
				xmax = 6.6772
				text = "you're"
			intervals [20]:
				xmin = 6.6772
				xmax = 7.4872
				text = ""
			intervals [21]:
				xmin = 7.4872
				xmax = 7.6472
				text = "playing"
			intervals [22]:
				xmin = 7.6472
				xmax = 7.7972
				text = "on"
			intervals [23]:
				xmin = 7.7972
				xmax = 7.9072
				text = "the"
			intervals [24]:
				xmin = 7.9072
				xmax = 8.1172
				text = "street"
			intervals [25]:
				xmin = 8.1172
				xmax = 8.2672
				text = "or"
			intervals [26]:
				xmin = 8.2672
				xmax = 8.4272
				text = "in"
			intervals [27]:
				xmin = 8.4272
				xmax = 8.5372
				text = "the"
			intervals [28]:
				xmin = 8.5372
				xmax = 8.9472
				text = "house"
			intervals [29]:
				xmin = 8.9472
				xmax = 9.0472
				text = "or"
			intervals [30]:
				xmin = 9.0472
				xmax = 9.2472
				text = "any"
			intervals [31]:
				xmin = 9.2472
				xmax = 9.3072
				text = ""
			intervals [32]:
				xmin = 9.3072
				xmax = 9.7172
				text = "place"
			intervals [33]:
				xmin = 9.7172
				xmax = 10.8516
				text = ""
			intervals [34]:
				xmin = 10.8516
				xmax = 10.9116
				text = "and"
			intervals [35]:
				xmin = 10.9116
				xmax = 21.3389
				text = ""
			intervals [36]:
				xmin = 21.3389
				xmax = 21.8589
				text = "mm-hm"
			intervals [37]:
				xmin = 21.8589
				xmax = 31.6202
				text = ""
			intervals [38]:
				xmin = 31.6202
				xmax = 32.2102
				text = "mm-hm"
			intervals [39]:
				xmin = 32.2102
				xmax = 34.805
				text = ""
			intervals [40]:
				xmin = 34.805
				xmax = 35.235
				text = "mm-hm"
			intervals [41]:
				xmin = 35.235
				xmax = 36.1106
				text = ""
			intervals [42]:
				xmin = 36.1106
				xmax = 36.2406
				text = "how"
			intervals [43]:
				xmin = 36.2406
				xmax = 36.3306
				text = "do"
			intervals [44]:
				xmin = 36.3306
				xmax = 36.4006
				text = "you"
			intervals [45]:
				xmin = 36.4006
				xmax = 36.4806
				text = ""
			intervals [46]:
				xmin = 36.4806
				xmax = 36.6206
				text = "play"
			intervals [47]:
				xmin = 36.6206
				xmax = 36.7306
				text = ""
			intervals [48]:
				xmin = 36.7306
				xmax = 37.2606
				text = "football"
			intervals [49]:
				xmin = 37.2606
				xmax = 37.2906
				text = ""
			intervals [50]:
				xmin = 37.2906
				xmax = 37.3306
				text = "y-"
			intervals [51]:
				xmin = 37.3306
				xmax = 38.2917
				text = ""
			intervals [52]:
				xmin = 38.2917
				xmax = 38.4017
				text = "with"
			intervals [53]:
				xmin = 38.4017
				xmax = 38.4317
				text = "a"
			intervals [54]:
				xmin = 38.4317
				xmax = 38.6717
				text = "bunch"
			intervals [55]:
				xmin = 38.6717
				xmax = 38.7317
				text = "of"
			intervals [56]:
				xmin = 38.7317
				xmax = 39.0017
				text = "kids"
			intervals [57]:
				xmin = 39.0017
				xmax = 39.0617
				text = "in"
			intervals [58]:
				xmin = 39.0617
				xmax = 39.1217
				text = "the"
			intervals [59]:
				xmin = 39.1217
				xmax = 39.6517
				text = "neighborhood"
			intervals [60]:
				xmin = 39.6517
				xmax = 39.7317
				text = "or"
			intervals [61]:
				xmin = 39.7317
				xmax = 39.8017
				text = "do"
			intervals [62]:
				xmin = 39.8017
				xmax = 39.8617
				text = "you"
			intervals [63]:
				xmin = 39.8617
				xmax = 40.0117
				text = "have"
			intervals [64]:
				xmin = 40.0117
				xmax = 40.0717
				text = "an"
			intervals [65]:
				xmin = 40.0717
				xmax = 40.6317
				text = "organized"
			intervals [66]:
				xmin = 40.6317
				xmax = 40.9617
				text = "team"
			intervals [67]:
				xmin = 40.9617
				xmax = 41.1017
				text = "or"
			intervals [68]:
				xmin = 41.1017
				xmax = 41.1317
				text = ""
			intervals [69]:
				xmin = 41.1317
				xmax = 41.3717
				text = "what"
			intervals [70]:
				xmin = 41.3717
				xmax = 46.8443
				text = ""
			intervals [71]:
				xmin = 46.8443
				xmax = 47.3543
				text = "mm-hm"
			intervals [72]:
				xmin = 47.3543
				xmax = 50.1424
				text = ""
			intervals [73]:
				xmin = 50.1424
				xmax = 50.4824
				text = "oh"
			intervals [74]:
				xmin = 50.4824
				xmax = 52.7024
				text = ""
			intervals [75]:
				xmin = 52.7024
				xmax = 52.9524
				text = "oh"
			intervals [76]:
				xmin = 52.9524
				xmax = 52.9824
				text = ""
			intervals [77]:
				xmin = 52.9824
				xmax = 53.0524
				text = "you"
			intervals [78]:
				xmin = 53.0524
				xmax = 53.0924
				text = ""
			intervals [79]:
				xmin = 53.0924
				xmax = 53.2524
				text = "do"
			intervals [80]:
				xmin = 53.2524
				xmax = 53.2824
				text = ""
			intervals [81]:
				xmin = 53.2824
				xmax = 53.5224
				text = "are"
			intervals [82]:
				xmin = 53.5224
				xmax = 53.5524
				text = ""
			intervals [83]:
				xmin = 53.5524
				xmax = 53.6224
				text = "you"
			intervals [84]:
				xmin = 53.6224
				xmax = 53.6924
				text = "on"
			intervals [85]:
				xmin = 53.6924
				xmax = 53.8924
				text = ""
			intervals [86]:
				xmin = 53.8924
				xmax = 53.9924
				text = "that"
			intervals [87]:
				xmin = 53.9924
				xmax = 54.9487
				text = ""
			intervals [88]:
				xmin = 54.9487
				xmax = 55.1387
				text = "no"
			intervals [89]:
				xmin = 55.1387
				xmax = 55.2487
				text = ""
			intervals [90]:
				xmin = 55.2487
				xmax = 55.4687
				text = "kidding"
			intervals [91]:
				xmin = 55.4687
				xmax = 55.7088
				text = ""
			intervals [92]:
				xmin = 55.7088
				xmax = 55.8888
				text = "what"
			intervals [93]:
				xmin = 55.8888
				xmax = 56.1052
				text = ""
			intervals [94]:
				xmin = 56.1052
				xmax = 56.2752
				text = "what"
			intervals [95]:
				xmin = 56.2752
				xmax = 56.3352
				text = ""
			intervals [96]:
				xmin = 56.3352
				xmax = 56.5852
				text = "position"
			intervals [97]:
				xmin = 56.5852
				xmax = 56.6152
				text = ""
			intervals [98]:
				xmin = 56.6152
				xmax = 56.7252
				text = "do"
			intervals [99]:
				xmin = 56.7252
				xmax = 56.7552
				text = ""
			intervals [100]:
				xmin = 56.7552
				xmax = 56.8952
				text = "you"
			intervals [101]:
				xmin = 56.8952
				xmax = 56.9452
				text = ""
			intervals [102]:
				xmin = 56.9452
				xmax = 57.0952
				text = "play"
			intervals [103]:
				xmin = 57.0952
				xmax = 58.5838
				text = ""
			intervals [104]:
				xmin = 58.5838
				xmax = 58.8838
				text = "oh"
			intervals [105]:
				xmin = 58.8838
				xmax = 59.3365
				text = ""
			intervals [106]:
				xmin = 59.3365
				xmax = 59.6665
				text = "good"
			intervals [107]:
				xmin = 59.6665
				xmax = 61.6109
				text = ""
			intervals [108]:
				xmin = 61.6109
				xmax = 61.7809
				text = "what"
			intervals [109]:
				xmin = 61.7809
				xmax = 61.8409
				text = "do"
			intervals [110]:
				xmin = 61.8409
				xmax = 61.9409
				text = "you"
			intervals [111]:
				xmin = 61.9409
				xmax = 61.9709
				text = ""
			intervals [112]:
				xmin = 61.9709
				xmax = 62.2209
				text = "play"
			intervals [113]:
				xmin = 62.2209
				xmax = 62.3409
				text = "in"
			intervals [114]:
				xmin = 62.3409
				xmax = 62.4409
				text = "the"
			intervals [115]:
				xmin = 62.4409
				xmax = 62.9109
				text = "neighborhood"
			intervals [116]:
				xmin = 62.9109
				xmax = 63.0378
				text = ""
			intervals [117]:
				xmin = 63.0378
				xmax = 63.3178
				text = "touch"
			intervals [118]:
				xmin = 63.3178
				xmax = 63.3478
				text = ""
			intervals [119]:
				xmin = 63.3478
				xmax = 63.4678
				text = "or"
			intervals [120]:
				xmin = 63.4678
				xmax = 63.5078
				text = ""
			intervals [121]:
				xmin = 63.5078
				xmax = 63.6678
				text = "tackle"
			intervals [122]:
				xmin = 63.6678
				xmax = 63.7978
				text = "or"
			intervals [123]:
				xmin = 63.7978
				xmax = 63.8678
				text = ""
			intervals [124]:
				xmin = 63.8678
				xmax = 64.0678
				text = "what"
			intervals [125]:
				xmin = 64.0678
				xmax = 68.4163
				text = ""
			intervals [126]:
				xmin = 68.4163
				xmax = 68.6763
				text = "oh"
			intervals [127]:
				xmin = 68.6763
				xmax = 69.2276
				text = ""
			intervals [128]:
				xmin = 69.2276
				xmax = 69.3876
				text = "i"
			intervals [129]:
				xmin = 69.3876
				xmax = 69.4276
				text = ""
			intervals [130]:
				xmin = 69.4276
				xmax = 69.5776
				text = "guess"
			intervals [131]:
				xmin = 69.5776
				xmax = 69.7476
				text = "that"
			intervals [132]:
				xmin = 69.7476
				xmax = 69.8976
				text = "would"
			intervals [133]:
				xmin = 69.8976
				xmax = 70.0976
				text = "make"
			intervals [134]:
				xmin = 70.0976
				xmax = 70.1676
				text = ""
			intervals [135]:
				xmin = 70.1676
				xmax = 70.2376
				text = "a"
			intervals [136]:
				xmin = 70.2376
				xmax = 70.2676
				text = ""
			intervals [137]:
				xmin = 70.2676
				xmax = 70.6676
				text = "difference"
			intervals [138]:
				xmin = 70.6676
				xmax = 70.9496
				text = ""
			intervals [139]:
				xmin = 70.9496
				xmax = 71.5796
				text = "<unk>"
			intervals [140]:
				xmin = 71.5796
				xmax = 72.0313
				text = ""
			intervals [141]:
				xmin = 72.0313
				xmax = 72.3413
				text = "how"
			intervals [142]:
				xmin = 72.3413
				xmax = 72.5413
				text = "come"
			intervals [143]:
				xmin = 72.5413
				xmax = 72.6713
				text = "how"
			intervals [144]:
				xmin = 72.6713
				xmax = 72.7513
				text = "do"
			intervals [145]:
				xmin = 72.7513
				xmax = 72.8113
				text = "you"
			intervals [146]:
				xmin = 72.8113
				xmax = 73.0913
				text = "play"
			intervals [147]:
				xmin = 73.0913
				xmax = 73.1713
				text = ""
			intervals [148]:
				xmin = 73.1713
				xmax = 73.8913
				text = "dodgeball"
			intervals [149]:
				xmin = 73.8913
				xmax = 91.7648
				text = ""
			intervals [150]:
				xmin = 91.7648
				xmax = 92.1848
				text = "mm-hm"
			intervals [151]:
				xmin = 92.1848
				xmax = 92.2448
				text = ""
			intervals [152]:
				xmin = 92.2448
				xmax = 92.3648
				text = "well"
			intervals [153]:
				xmin = 92.3648
				xmax = 92.8648
				text = "pretend"
			intervals [154]:
				xmin = 92.8648
				xmax = 93.0548
				text = "i'm"
			intervals [155]:
				xmin = 93.0548
				xmax = 93.1348
				text = "a"
			intervals [156]:
				xmin = 93.1348
				xmax = 93.3048
				text = ""
			intervals [157]:
				xmin = 93.3048
				xmax = 93.7848
				text = "foreigner"
			intervals [158]:
				xmin = 93.7848
				xmax = 93.8148
				text = ""
			intervals [159]:
				xmin = 93.8148
				xmax = 93.8548
				text = "or"
			intervals [160]:
				xmin = 93.8548
				xmax = 93.9048
				text = ""
			intervals [161]:
				xmin = 93.9048
				xmax = 94.2148
				text = "something"
			intervals [162]:
				xmin = 94.2148
				xmax = 94.2448
				text = ""
			intervals [163]:
				xmin = 94.2448
				xmax = 94.3348
				text = "and"
			intervals [164]:
				xmin = 94.3348
				xmax = 94.4248
				text = "i"
			intervals [165]:
				xmin = 94.4248
				xmax = 94.4548
				text = ""
			intervals [166]:
				xmin = 94.4548
				xmax = 94.7448
				text = "never"
			intervals [167]:
				xmin = 94.7448
				xmax = 94.7748
				text = ""
			intervals [168]:
				xmin = 94.7748
				xmax = 95.0348
				text = "heard"
			intervals [169]:
				xmin = 95.0348
				xmax = 95.0848
				text = ""
			intervals [170]:
				xmin = 95.0848
				xmax = 95.3348
				text = "of"
			intervals [171]:
				xmin = 95.3348
				xmax = 95.3648
				text = ""
			intervals [172]:
				xmin = 95.3648
				xmax = 95.7048
				text = "dodgeball"
			intervals [173]:
				xmin = 95.7048
				xmax = 95.8648
				text = ""
			intervals [174]:
				xmin = 95.8648
				xmax = 96.0248
				text = "before"
			intervals [175]:
				xmin = 96.0248
				xmax = 96.1848
				text = ""
			intervals [176]:
				xmin = 96.1848
				xmax = 96.2548
				text = "so"
			intervals [177]:
				xmin = 96.2548
				xmax = 96.3748
				text = ""
			intervals [178]:
				xmin = 96.3748
				xmax = 96.5348
				text = "tell"
			intervals [179]:
				xmin = 96.5348
				xmax = 96.7148
				text = "me"
			intervals [180]:
				xmin = 96.7148
				xmax = 97.2048
				text = "exactly"
			intervals [181]:
				xmin = 97.2048
				xmax = 98.0399
				text = ""
			intervals [182]:
				xmin = 98.0399
				xmax = 98.1699
				text = "from"
			intervals [183]:
				xmin = 98.1699
				xmax = 98.2799
				text = "the"
			intervals [184]:
				xmin = 98.2799
				xmax = 98.7699
				text = "beginning"
			intervals [185]:
				xmin = 98.7699
				xmax = 99.3399
				text = "everything"
			intervals [186]:
				xmin = 99.3399
				xmax = 99.4499
				text = "you"
			intervals [187]:
				xmin = 99.4499
				xmax = 99.4799
				text = ""
			intervals [188]:
				xmin = 99.4799
				xmax = 99.6799
				text = "do"
			intervals [189]:
				xmin = 99.6799
				xmax = 105.7045
				text = ""
			intervals [190]:
				xmin = 105.7045
				xmax = 106.1345
				text = "uh-huh"
			intervals [191]:
				xmin = 106.1345
				xmax = 109.950
				text = ""
			intervals [192]:
				xmin = 109.950
				xmax = 110.220
				text = "mm-hm"
			intervals [193]:
				xmin = 110.220
				xmax = 119.0941
				text = ""
			intervals [194]:
				xmin = 119.0941
				xmax = 119.5341
				text = "mm-hm"
			intervals [195]:
				xmin = 119.5341
				xmax = 123.0051
				text = ""
			intervals [196]:
				xmin = 123.0051
				xmax = 123.4551
				text = "mm-hm"
			intervals [197]:
				xmin = 123.4551
				xmax = 131.9407
				text = ""
			intervals [198]:
				xmin = 131.9407
				xmax = 132.2307
				text = "mm"
			intervals [199]:
				xmin = 132.2307
				xmax = 145.2792
				text = ""
			intervals [200]:
				xmin = 145.2792
				xmax = 145.4492
				text = "i"
			intervals [201]:
				xmin = 145.4492
				xmax = 145.5292
				text = ""
			intervals [202]:
				xmin = 145.5292
				xmax = 145.7392
				text = "see"
			intervals [203]:
				xmin = 145.7392
				xmax = 147.2569
				text = ""
			intervals [204]:
				xmin = 147.2569
				xmax = 147.3369
				text = "do"
			intervals [205]:
				xmin = 147.3369
				xmax = 147.3969
				text = "you"
			intervals [206]:
				xmin = 147.3969
				xmax = 147.5569
				text = "ever"
			intervals [207]:
				xmin = 147.5569
				xmax = 147.7669
				text = "play"
			intervals [208]:
				xmin = 147.7669
				xmax = 147.9269
				text = "a"
			intervals [209]:
				xmin = 147.9269
				xmax = 148.3569
				text = "game"
			intervals [210]:
				xmin = 148.3569
				xmax = 148.5169
				text = "where"
			intervals [211]:
				xmin = 148.5169
				xmax = 148.8169
				text = "one"
			intervals [212]:
				xmin = 148.8169
				xmax = 148.9169
				text = ""
			intervals [213]:
				xmin = 148.9169
				xmax = 149.0669
				text = "kid"
			intervals [214]:
				xmin = 149.0669
				xmax = 149.2669
				text = "has"
			intervals [215]:
				xmin = 149.2669
				xmax = 149.2969
				text = ""
			intervals [216]:
				xmin = 149.2969
				xmax = 149.3669
				text = "to"
			intervals [217]:
				xmin = 149.3669
				xmax = 149.4269
				text = ""
			intervals [218]:
				xmin = 149.4269
				xmax = 149.7669
				text = "chase"
			intervals [219]:
				xmin = 149.7669
				xmax = 150.2669
				text = "everybody"
			intervals [220]:
				xmin = 150.2669
				xmax = 150.4669
				text = "else"
			intervals [221]:
				xmin = 150.4669
				xmax = 152.3057
				text = ""
			intervals [222]:
				xmin = 152.3057
				xmax = 152.4357
				text = "what"
			intervals [223]:
				xmin = 152.4357
				xmax = 152.4757
				text = ""
			intervals [224]:
				xmin = 152.4757
				xmax = 152.5157
				text = "s"
			intervals [225]:
				xmin = 152.5157
				xmax = 152.7057
				text = "that"
			intervals [226]:
				xmin = 152.7057
				xmax = 152.7357
				text = ""
			intervals [227]:
				xmin = 152.7357
				xmax = 153.1157
				text = "called"
			intervals [228]:
				xmin = 153.1157
				xmax = 154.9263
				text = ""
			intervals [229]:
				xmin = 154.9263
				xmax = 155.3063
				text = "okay"
			intervals [230]:
				xmin = 155.3063
				xmax = 155.3463
				text = ""
			intervals [231]:
				xmin = 155.3463
				xmax = 155.4663
				text = "how"
			intervals [232]:
				xmin = 155.4663
				xmax = 155.5663
				text = "do"
			intervals [233]:
				xmin = 155.5663
				xmax = 155.6963
				text = "you"
			intervals [234]:
				xmin = 155.6963
				xmax = 156.0779
				text = ""
			intervals [235]:
				xmin = 156.0779
				xmax = 156.1679
				text = "how"
			intervals [236]:
				xmin = 156.1679
				xmax = 156.2979
				text = "do"
			intervals [237]:
				xmin = 156.2979
				xmax = 156.3579
				text = "you"
			intervals [238]:
				xmin = 156.3579
				xmax = 156.4179
				text = ""
			intervals [239]:
				xmin = 156.4179
				xmax = 156.7479
				text = "handle"
			intervals [240]:
				xmin = 156.7479
				xmax = 156.9979
				text = "that"
			intervals [241]:
				xmin = 156.9979
				xmax = 162.5384
				text = ""
			intervals [242]:
				xmin = 162.5384
				xmax = 162.8984
				text = "mm"
			intervals [243]:
				xmin = 162.8984
				xmax = 170.1658
				text = ""
			intervals [244]:
				xmin = 170.1658
				xmax = 170.5258
				text = "mm-hm"
			intervals [245]:
				xmin = 170.5258
				xmax = 180.6084
				text = ""
			intervals [246]:
				xmin = 180.6084
				xmax = 180.7984
				text = "so"
			intervals [247]:
				xmin = 180.7984
				xmax = 181.1084
				text = "the"
			intervals [248]:
				xmin = 181.1084
				xmax = 181.2984
				text = "person"
			intervals [249]:
				xmin = 181.2984
				xmax = 181.6484
				text = "who"
			intervals [250]:
				xmin = 181.6484
				xmax = 181.7284
				text = ""
			intervals [251]:
				xmin = 181.7284
				xmax = 181.8884
				text = "was"
			intervals [252]:
				xmin = 181.8884
				xmax = 182.2384
				text = "tagged"
			intervals [253]:
				xmin = 182.2384
				xmax = 182.3584
				text = "by"
			intervals [254]:
				xmin = 182.3584
				xmax = 182.4784
				text = ""
			intervals [255]:
				xmin = 182.4784
				xmax = 182.5384
				text = "the"
			intervals [256]:
				xmin = 182.5384
				xmax = 182.8084
				text = "person"
			intervals [257]:
				xmin = 182.8084
				xmax = 182.9984
				text = "who"
			intervals [258]:
				xmin = 182.9984
				xmax = 183.0884
				text = ""
			intervals [259]:
				xmin = 183.0884
				xmax = 183.1984
				text = "was"
			intervals [260]:
				xmin = 183.1984
				xmax = 183.3284
				text = "it"
			intervals [261]:
				xmin = 183.3284
				xmax = 183.7092
				text = ""
			intervals [262]:
				xmin = 183.7092
				xmax = 183.9892
				text = "is"
			intervals [263]:
				xmin = 183.9892
				xmax = 184.0292
				text = ""
			intervals [264]:
				xmin = 184.0292
				xmax = 184.0992
				text = "the"
			intervals [265]:
				xmin = 184.0992
				xmax = 184.3292
				text = "next"
			intervals [266]:
				xmin = 184.3292
				xmax = 184.5292
				text = "one"
			intervals [267]:
				xmin = 184.5292
				xmax = 184.5692
				text = ""
			intervals [268]:
				xmin = 184.5692
				xmax = 184.7592
				text = "gonna"
			intervals [269]:
				xmin = 184.7592
				xmax = 184.9192
				text = "be"
			intervals [270]:
				xmin = 184.9192
				xmax = 184.9492
				text = ""
			intervals [271]:
				xmin = 184.9492
				xmax = 185.0292
				text = "it"
			intervals [272]:
				xmin = 185.0292
				xmax = 185.9287
				text = ""
			intervals [273]:
				xmin = 185.9287
				xmax = 186.3787
				text = "okay"
			intervals [274]:
				xmin = 186.3787
				xmax = 186.4087
				text = ""
			intervals [275]:
				xmin = 186.4087
				xmax = 186.6487
				text = "now"
			intervals [276]:
				xmin = 186.6487
				xmax = 186.6887
				text = ""
			intervals [277]:
				xmin = 186.6887
				xmax = 187.0787
				text = "how"
			intervals [278]:
				xmin = 187.0787
				xmax = 187.1087
				text = ""
			intervals [279]:
				xmin = 187.1087
				xmax = 187.1687
				text = "do"
			intervals [280]:
				xmin = 187.1687
				xmax = 187.2787
				text = "you"
			intervals [281]:
				xmin = 187.2787
				xmax = 187.3587
				text = ""
			intervals [282]:
				xmin = 187.3587
				xmax = 187.5487
				text = "pick"
			intervals [283]:
				xmin = 187.5487
				xmax = 187.7087
				text = "the"
			intervals [284]:
				xmin = 187.7087
				xmax = 187.8673
				text = ""
			intervals [285]:
				xmin = 187.8673
				xmax = 188.0073
				text = "when"
			intervals [286]:
				xmin = 188.0073
				xmax = 188.0973
				text = "you're"
			intervals [287]:
				xmin = 188.0973
				xmax = 188.1473
				text = ""
			intervals [288]:
				xmin = 188.1473
				xmax = 188.3373
				text = "first"
			intervals [289]:
				xmin = 188.3373
				xmax = 188.3873
				text = ""
			intervals [290]:
				xmin = 188.3873
				xmax = 188.7673
				text = "starting"
			intervals [291]:
				xmin = 188.7673
				xmax = 188.9573
				text = "out"
			intervals [292]:
				xmin = 188.9573
				xmax = 189.0473
				text = "how"
			intervals [293]:
				xmin = 189.0473
				xmax = 189.1773
				text = "do"
			intervals [294]:
				xmin = 189.1773
				xmax = 189.2373
				text = "you"
			intervals [295]:
				xmin = 189.2373
				xmax = 189.3073
				text = ""
			intervals [296]:
				xmin = 189.3073
				xmax = 189.4773
				text = "pick"
			intervals [297]:
				xmin = 189.4773
				xmax = 189.5473
				text = ""
			intervals [298]:
				xmin = 189.5473
				xmax = 189.8473
				text = "someone"
			intervals [299]:
				xmin = 189.8473
				xmax = 208.0496
				text = ""
			intervals [300]:
				xmin = 208.0496
				xmax = 208.6296
				text = "mm-hm"
			intervals [301]:
				xmin = 208.6296
				xmax = 215.0288
				text = ""
			intervals [302]:
				xmin = 215.0288
				xmax = 215.5588
				text = "mm-hm"
			intervals [303]:
				xmin = 215.5588
				xmax = 216.1359
				text = ""
			intervals [304]:
				xmin = 216.1359
				xmax = 216.4259
				text = "um"
			intervals [305]:
				xmin = 216.4259
				xmax = 216.6503
				text = ""
			intervals [306]:
				xmin = 216.6503
				xmax = 216.7103
				text = "do"
			intervals [307]:
				xmin = 216.7103
				xmax = 216.7703
				text = "you"
			intervals [308]:
				xmin = 216.7703
				xmax = 216.9203
				text = "know"
			intervals [309]:
				xmin = 216.9203
				xmax = 217.1003
				text = "any"
			intervals [310]:
				xmin = 217.1003
				xmax = 217.3403
				text = "other"
			intervals [311]:
				xmin = 217.3403
				xmax = 217.5703
				text = "rhy-"
			intervals [312]:
				xmin = 217.5703
				xmax = 217.6003
				text = ""
			intervals [313]:
				xmin = 217.6003
				xmax = 217.8303
				text = "or"
			intervals [314]:
				xmin = 217.8303
				xmax = 217.8603
				text = ""
			intervals [315]:
				xmin = 217.8603
				xmax = 217.9503
				text = "do"
			intervals [316]:
				xmin = 217.9503
				xmax = 218.0803
				text = "you"
			intervals [317]:
				xmin = 218.0803
				xmax = 218.4183
				text = ""
			intervals [318]:
				xmin = 218.4183
				xmax = 218.7583
				text = "remember"
			intervals [319]:
				xmin = 218.7583
				xmax = 218.9583
				text = "any"
			intervals [320]:
				xmin = 218.9583
				xmax = 219.1683
				text = "other"
			intervals [321]:
				xmin = 219.1683
				xmax = 219.5483
				text = "rhymes"
			intervals [322]:
				xmin = 219.5483
				xmax = 220.426
				text = ""
			intervals [323]:
				xmin = 220.426
				xmax = 220.536
				text = "that"
			intervals [324]:
				xmin = 220.536
				xmax = 220.566
				text = "are"
			intervals [325]:
				xmin = 220.566
				xmax = 220.596
				text = ""
			intervals [326]:
				xmin = 220.596
				xmax = 220.776
				text = "like"
			intervals [327]:
				xmin = 220.776
				xmax = 220.876
				text = ""
			intervals [328]:
				xmin = 220.876
				xmax = 221.066
				text = "that"
			intervals [329]:
				xmin = 221.066
				xmax = 222.1654
				text = ""
			intervals [330]:
				xmin = 222.1654
				xmax = 222.2354
				text = "you"
			intervals [331]:
				xmin = 222.2354
				xmax = 222.5054
				text = "use"
			intervals [332]:
				xmin = 222.5054
				xmax = 222.6154
				text = ""
			intervals [333]:
				xmin = 222.6154
				xmax = 222.6954
				text = "for"
			intervals [334]:
				xmin = 222.6954
				xmax = 225.7511
				text = ""
			intervals [335]:
				xmin = 225.7511
				xmax = 225.9911
				text = "no"
			intervals [336]:
				xmin = 225.9911
				xmax = 227.3645
				text = ""
			intervals [337]:
				xmin = 227.3645
				xmax = 227.4545
				text = "is"
			intervals [338]:
				xmin = 227.4545
				xmax = 227.6745
				text = "there"
			intervals [339]:
				xmin = 227.6745
				xmax = 227.7645
				text = ""
			intervals [340]:
				xmin = 227.7645
				xmax = 228.0245
				text = "uh"
			intervals [341]:
				xmin = 228.0245
				xmax = 228.0645
				text = ""
			intervals [342]:
				xmin = 228.0645
				xmax = 228.1645
				text = "is"
			intervals [343]:
				xmin = 228.1645
				xmax = 228.2945
				text = "there"
			intervals [344]:
				xmin = 228.2945
				xmax = 228.4545
				text = "one"
			intervals [345]:
				xmin = 228.4545
				xmax = 228.7145
				text = "about"
			intervals [346]:
				xmin = 228.7145
				xmax = 228.7545
				text = ""
			intervals [347]:
				xmin = 228.7545
				xmax = 229.3545
				text = "potatoes"
			intervals [348]:
				xmin = 229.3545
				xmax = 229.3845
				text = ""
			intervals [349]:
				xmin = 229.3845
				xmax = 229.4745
				text = "that"
			intervals [350]:
				xmin = 229.4745
				xmax = 229.5045
				text = ""
			intervals [351]:
				xmin = 229.5045
				xmax = 229.6645
				text = "you"
			intervals [352]:
				xmin = 229.6645
				xmax = 229.8545
				text = "know"
			intervals [353]:
				xmin = 229.8545
				xmax = 229.8845
				text = ""
			intervals [354]:
				xmin = 229.8845
				xmax = 230.0045
				text = "about"
			intervals [355]:
				xmin = 230.0045
				xmax = 237.3268
				text = ""
			intervals [356]:
				xmin = 237.3268
				xmax = 237.7368
				text = "mm-hm"
			intervals [357]:
				xmin = 237.7368
				xmax = 238.6278
				text = ""
			intervals [358]:
				xmin = 238.6278
				xmax = 238.7878
				text = "do"
			intervals [359]:
				xmin = 238.7878
				xmax = 238.8578
				text = "you"
			intervals [360]:
				xmin = 238.8578
				xmax = 239.0978
				text = "say"
			intervals [361]:
				xmin = 239.0978
				xmax = 239.4478
				text = "or"
			intervals [362]:
				xmin = 239.4478
				xmax = 239.5078
				text = "at"
			intervals [363]:
				xmin = 239.5078
				xmax = 239.5978
				text = ""
			intervals [364]:
				xmin = 239.5978
				xmax = 239.6578
				text = "the"
			intervals [365]:
				xmin = 239.6578
				xmax = 239.6878
				text = ""
			intervals [366]:
				xmin = 239.6878
				xmax = 239.9678
				text = "end"
			intervals [367]:
				xmin = 239.9678
				xmax = 241.6149
				text = ""
			intervals [368]:
				xmin = 241.6149
				xmax = 241.6549
				text = "i"
			intervals [369]:
				xmin = 241.6549
				xmax = 241.9049
				text = "know"
			intervals [370]:
				xmin = 241.9049
				xmax = 242.0049
				text = "i"
			intervals [371]:
				xmin = 242.0049
				xmax = 242.0349
				text = ""
			intervals [372]:
				xmin = 242.0349
				xmax = 242.2749
				text = "always"
			intervals [373]:
				xmin = 242.2749
				xmax = 242.3049
				text = ""
			intervals [374]:
				xmin = 242.3049
				xmax = 242.4549
				text = "did"
			intervals [375]:
				xmin = 242.4549
				xmax = 242.6049
				text = "as"
			intervals [376]:
				xmin = 242.6049
				xmax = 242.6349
				text = "a"
			intervals [377]:
				xmin = 242.6349
				xmax = 242.7549
				text = ""
			intervals [378]:
				xmin = 242.7549
				xmax = 242.9149
				text = "kid"
			intervals [379]:
				xmin = 242.9149
				xmax = 243.0649
				text = "we"
			intervals [380]:
				xmin = 243.0649
				xmax = 243.2949
				text = "always"
			intervals [381]:
				xmin = 243.2949
				xmax = 243.3449
				text = ""
			intervals [382]:
				xmin = 243.3449
				xmax = 243.5049
				text = "said"
			intervals [383]:
				xmin = 243.5049
				xmax = 243.8549
				text = "or"
			intervals [384]:
				xmin = 243.8549
				xmax = 245.3992
				text = ""
			intervals [385]:
				xmin = 245.3992
				xmax = 245.5792
				text = "some"
			intervals [386]:
				xmin = 245.5792
				xmax = 245.9792
				text = "people"
			intervals [387]:
				xmin = 245.9792
				xmax = 246.2192
				text = "say"
			intervals [388]:
				xmin = 246.2192
				xmax = 246.7492
				text = "more"
			intervals [389]:
				xmin = 246.7492
				xmax = 246.9114
				text = ""
			intervals [390]:
				xmin = 246.9114
				xmax = 247.1814
				text = "yeah"
			intervals [391]:
				xmin = 247.1814
				xmax = 248.4116
				text = ""
			intervals [392]:
				xmin = 248.4116
				xmax = 248.4516
				text = "i"
			intervals [393]:
				xmin = 248.4516
				xmax = 248.6816
				text = "always"
			intervals [394]:
				xmin = 248.6816
				xmax = 248.7616
				text = ""
			intervals [395]:
				xmin = 248.7616
				xmax = 249.0316
				text = "said"
			intervals [396]:
				xmin = 249.0316
				xmax = 249.2116
				text = "or"
			intervals [397]:
				xmin = 249.2116
				xmax = 249.8304
				text = ""
			intervals [398]:
				xmin = 249.8304
				xmax = 250.2504
				text = "interesting"
			intervals [399]:
				xmin = 250.2504
				xmax = 250.3104
				text = "to"
			intervals [400]:
				xmin = 250.3104
				xmax = 250.3404
				text = ""
			intervals [401]:
				xmin = 250.3404
				xmax = 250.6104
				text = "find"
			intervals [402]:
				xmin = 250.6104
				xmax = 250.9004
				text = "someone"
			intervals [403]:
				xmin = 250.9004
				xmax = 250.9904
				text = "else"
			intervals [404]:
				xmin = 250.9904
				xmax = 252.2911
				text = ""
			intervals [405]:
				xmin = 252.2911
				xmax = 252.6911
				text = "uh"
			intervals [406]:
				xmin = 252.6911
				xmax = 252.7211
				text = ""
			intervals [407]:
				xmin = 252.7211
				xmax = 252.8311
				text = "is"
			intervals [408]:
				xmin = 252.8311
				xmax = 253.0111
				text = "there"
			intervals [409]:
				xmin = 253.0111
				xmax = 253.1811
				text = "one"
			intervals [410]:
				xmin = 253.1811
				xmax = 253.4111
				text = "about"
			intervals [411]:
				xmin = 253.4111
				xmax = 253.7411
				text = "engine"
			intervals [412]:
				xmin = 253.7411
				xmax = 254.1211
				text = "engine"
			intervals [413]:
				xmin = 254.1211
				xmax = 254.2111
				text = "that"
			intervals [414]:
				xmin = 254.2111
				xmax = 254.2411
				text = ""
			intervals [415]:
				xmin = 254.2411
				xmax = 254.2711
				text = "s"
			intervals [416]:
				xmin = 254.2711
				xmax = 254.3011
				text = ""
			intervals [417]:
				xmin = 254.3011
				xmax = 254.5011
				text = "gets"
			intervals [418]:
				xmin = 254.5011
				xmax = 254.5311
				text = ""
			intervals [419]:
				xmin = 254.5311
				xmax = 254.8711
				text = "used"
			intervals [420]:
				xmin = 254.8711
				xmax = 255.1211
				text = "around"
			intervals [421]:
				xmin = 255.1211
				xmax = 265.8813
				text = ""
			intervals [422]:
				xmin = 265.8813
				xmax = 266.1613
				text = "something"
			intervals [423]:
				xmin = 266.1613
				xmax = 266.2613
				text = "like"
			intervals [424]:
				xmin = 266.2613
				xmax = 266.3013
				text = ""
			intervals [425]:
				xmin = 266.3013
				xmax = 266.5013
				text = "that"
			intervals [426]:
				xmin = 266.5013
				xmax = 266.7413
				text = "anyway"
			intervals [427]:
				xmin = 266.7413
				xmax = 266.9613
				text = ""
			intervals [428]:
				xmin = 266.9613
				xmax = 267.7413
				text = "<unk>"
			intervals [429]:
				xmin = 267.7413
				xmax = 268.4179
				text = ""
			intervals [430]:
				xmin = 268.4179
				xmax = 268.6679
				text = "how"
			intervals [431]:
				xmin = 268.6679
				xmax = 268.8879
				text = "about"
			intervals [432]:
				xmin = 268.8879
				xmax = 268.9979
				text = "let"
			intervals [433]:
				xmin = 268.9979
				xmax = 269.0379
				text = "s"
			intervals [434]:
				xmin = 269.0379
				xmax = 269.1479
				text = "see"
			intervals [435]:
				xmin = 269.1479
				xmax = 269.3279
				text = "here"
			intervals [436]:
				xmin = 269.3279
				xmax = 269.3679
				text = "s"
			intervals [437]:
				xmin = 269.3679
				xmax = 269.6879
				text = "another"
			intervals [438]:
				xmin = 269.6879
				xmax = 269.8679
				text = "one"
			intervals [439]:
				xmin = 269.8679
				xmax = 269.8979
				text = ""
			intervals [440]:
				xmin = 269.8979
				xmax = 269.9479
				text = "a"
			intervals [441]:
				xmin = 269.9479
				xmax = 270.0179
				text = ""
			intervals [442]:
				xmin = 270.0179
				xmax = 270.1679
				text = "kid"
			intervals [443]:
				xmin = 270.1679
				xmax = 270.2579
				text = ""
			intervals [444]:
				xmin = 270.2579
				xmax = 270.3879
				text = "gave"
			intervals [445]:
				xmin = 270.3879
				xmax = 270.5579
				text = "me"
			intervals [446]:
				xmin = 270.5579
				xmax = 270.6379
				text = "the"
			intervals [447]:
				xmin = 270.6379
				xmax = 270.7879
				text = "other"
			intervals [448]:
				xmin = 270.7879
				xmax = 270.9379
				text = "day"
			intervals [449]:
				xmin = 270.9379
				xmax = 271.0079
				text = ""
			intervals [450]:
				xmin = 271.0079
				xmax = 271.2079
				text = "something"
			intervals [451]:
				xmin = 271.2079
				xmax = 271.4479
				text = "about"
			intervals [452]:
				xmin = 271.4479
				xmax = 271.6679
				text = "my"
			intervals [453]:
				xmin = 271.6679
				xmax = 271.9879
				text = "mother"
			intervals [454]:
				xmin = 271.9879
				xmax = 272.1879
				text = "your"
			intervals [455]:
				xmin = 272.1879
				xmax = 272.4979
				text = "mother"
			intervals [456]:
				xmin = 272.4979
				xmax = 272.5279
				text = ""
			intervals [457]:
				xmin = 272.5279
				xmax = 272.6179
				text = "had"
			intervals [458]:
				xmin = 272.6179
				xmax = 272.8079
				text = "a"
			intervals [459]:
				xmin = 272.8079
				xmax = 272.9479
				text = ""
			intervals [460]:
				xmin = 272.9479
				xmax = 273.1979
				text = "fight"
			intervals [461]:
				xmin = 273.1979
				xmax = 273.3879
				text = ""
			intervals [462]:
				xmin = 273.3879
				xmax = 273.7079
				text = "something"
			intervals [463]:
				xmin = 273.7079
				xmax = 273.8079
				text = ""
			intervals [464]:
				xmin = 273.8079
				xmax = 273.9779
				text = "like"
			intervals [465]:
				xmin = 273.9779
				xmax = 274.0679
				text = "that"
			intervals [466]:
				xmin = 274.0679
				xmax = 274.4273
				text = ""
			intervals [467]:
				xmin = 274.4273
				xmax = 274.8773
				text = "<unk>"
			intervals [468]:
				xmin = 274.8773
				xmax = 275.7562
				text = ""
			intervals [469]:
				xmin = 275.7562
				xmax = 275.9262
				text = "it"
			intervals [470]:
				xmin = 275.9262
				xmax = 275.9962
				text = "s"
			intervals [471]:
				xmin = 275.9962
				xmax = 276.2062
				text = "all"
			intervals [472]:
				xmin = 276.2062
				xmax = 276.2762
				text = ""
			intervals [473]:
				xmin = 276.2762
				xmax = 276.6662
				text = "kinds"
			intervals [474]:
				xmin = 276.6662
				xmax = 276.7862
				text = "of"
			intervals [475]:
				xmin = 276.7862
				xmax = 276.8362
				text = ""
			intervals [476]:
				xmin = 276.8362
				xmax = 276.9162
				text = "'em"
			intervals [477]:
				xmin = 276.9162
				xmax = 277.926
				text = ""
			intervals [478]:
				xmin = 277.926
				xmax = 278.046
				text = "uh"
			intervals [479]:
				xmin = 278.046
				xmax = 278.146
				text = "is"
			intervals [480]:
				xmin = 278.146
				xmax = 278.316
				text = "there"
			intervals [481]:
				xmin = 278.316
				xmax = 278.416
				text = "a"
			intervals [482]:
				xmin = 278.416
				xmax = 278.766
				text = "game"
			intervals [483]:
				xmin = 278.766
				xmax = 278.956
				text = "where"
			intervals [484]:
				xmin = 278.956
				xmax = 279.226
				text = "one"
			intervals [485]:
				xmin = 279.226
				xmax = 279.7791
				text = ""
			intervals [486]:
				xmin = 279.7791
				xmax = 280.2691
				text = "uh"
			intervals [487]:
				xmin = 280.2691
				xmax = 281.7422
				text = ""
			intervals [488]:
				xmin = 281.7422
				xmax = 281.9322
				text = "where"
			intervals [489]:
				xmin = 281.9322
				xmax = 282.0122
				text = "a"
			intervals [490]:
				xmin = 282.0122
				xmax = 282.0422
				text = ""
			intervals [491]:
				xmin = 282.0422
				xmax = 282.2822
				text = "bunch"
			intervals [492]:
				xmin = 282.2822
				xmax = 282.4222
				text = "of"
			intervals [493]:
				xmin = 282.4222
				xmax = 282.6422
				text = "kids"
			intervals [494]:
				xmin = 282.6422
				xmax = 282.9222
				text = "hide"
			intervals [495]:
				xmin = 282.9222
				xmax = 282.9522
				text = ""
			intervals [496]:
				xmin = 282.9522
				xmax = 283.1922
				text = "on"
			intervals [497]:
				xmin = 283.1922
				xmax = 283.4322
				text = "one"
			intervals [498]:
				xmin = 283.4322
				xmax = 283.4622
				text = ""
			intervals [499]:
				xmin = 283.4622
				xmax = 283.5922
				text = "kid"
			intervals [500]:
				xmin = 283.5922
				xmax = 283.7422
				text = "and"
			intervals [501]:
				xmin = 283.7422
				xmax = 283.8422
				text = "one"
			intervals [502]:
				xmin = 283.8422
				xmax = 283.9422
				text = ""
			intervals [503]:
				xmin = 283.9422
				xmax = 284.0322
				text = "kid"
			intervals [504]:
				xmin = 284.0322
				xmax = 284.2122
				text = "has"
			intervals [505]:
				xmin = 284.2122
				xmax = 284.4222
				text = ""
			intervals [506]:
				xmin = 284.4222
				xmax = 284.4822
				text = "to"
			intervals [507]:
				xmin = 284.4822
				xmax = 284.6022
				text = "find"
			intervals [508]:
				xmin = 284.6022
				xmax = 284.8022
				text = ""
			intervals [509]:
				xmin = 284.8022
				xmax = 284.8622
				text = "'em"
			intervals [510]:
				xmin = 284.8622
				xmax = 286.763
				text = ""
			intervals [511]:
				xmin = 286.763
				xmax = 286.833
				text = "how"
			intervals [512]:
				xmin = 286.833
				xmax = 287.103
				text = "does"
			intervals [513]:
				xmin = 287.103
				xmax = 287.363
				text = "that"
			intervals [514]:
				xmin = 287.363
				xmax = 287.653
				text = "work"
			intervals [515]:
				xmin = 287.653
				xmax = 331.2332
				text = ""
			intervals [516]:
				xmin = 331.2332
				xmax = 331.7332
				text = "mm-hm"
			intervals [517]:
				xmin = 331.7332
				xmax = 333.3175
				text = ""
			intervals [518]:
				xmin = 333.3175
				xmax = 333.5675
				text = "oh"
			intervals [519]:
				xmin = 333.5675
				xmax = 333.5975
				text = ""
			intervals [520]:
				xmin = 333.5975
				xmax = 333.6875
				text = "that"
			intervals [521]:
				xmin = 333.6875
				xmax = 333.7475
				text = ""
			intervals [522]:
				xmin = 333.7475
				xmax = 333.7775
				text = "s"
			intervals [523]:
				xmin = 333.7775
				xmax = 333.8175
				text = ""
			intervals [524]:
				xmin = 333.8175
				xmax = 334.1875
				text = "good"
			intervals [525]:
				xmin = 334.1875
				xmax = 336.1432
				text = ""
			intervals [526]:
				xmin = 336.1432
				xmax = 336.6232
				text = "yeah"
			intervals [527]:
				xmin = 336.6232
				xmax = 336.6732
				text = ""
			intervals [528]:
				xmin = 336.6732
				xmax = 336.7932
				text = "thank"
			intervals [529]:
				xmin = 336.7932
				xmax = 336.9532
				text = ""
			intervals [530]:
				xmin = 336.9532
				xmax = 337.0432
				text = "you"
			intervals [531]:
				xmin = 337.0432
				xmax = 338.0772
				text = ""
			intervals [532]:
				xmin = 338.0772
				xmax = 338.7772
				text = "<unk>"
			intervals [533]:
				xmin = 338.7772
				xmax = 339.1903
				text = ""
			intervals [534]:
				xmin = 339.1903
				xmax = 339.5703
				text = "oh"
			intervals [535]:
				xmin = 339.5703
				xmax = 342.1525
				text = ""
			intervals [536]:
				xmin = 342.1525
				xmax = 342.2825
				text = "let"
			intervals [537]:
				xmin = 342.2825
				xmax = 342.3925
				text = "me"
			intervals [538]:
				xmin = 342.3925
				xmax = 342.5825
				text = "ask"
			intervals [539]:
				xmin = 342.5825
				xmax = 342.6725
				text = "you"
			intervals [540]:
				xmin = 342.6725
				xmax = 342.8525
				text = "one"
			intervals [541]:
				xmin = 342.8525
				xmax = 343.0925
				text = "more"
			intervals [542]:
				xmin = 343.0925
				xmax = 343.1325
				text = ""
			intervals [543]:
				xmin = 343.1325
				xmax = 343.3125
				text = "thing"
			intervals [544]:
				xmin = 343.3125
				xmax = 343.4025
				text = "are"
			intervals [545]:
				xmin = 343.4025
				xmax = 343.5525
				text = "there"
			intervals [546]:
				xmin = 343.5525
				xmax = 343.8125
				text = "any"
			intervals [547]:
				xmin = 343.8125
				xmax = 344.2025
				text = "games"
			intervals [548]:
				xmin = 344.2025
				xmax = 344.4225
				text = "with"
			intervals [549]:
				xmin = 344.4225
				xmax = 344.7725
				text = "bottle"
			intervals [550]:
				xmin = 344.7725
				xmax = 344.8025
				text = ""
			intervals [551]:
				xmin = 344.8025
				xmax = 345.0925
				text = "caps"
			intervals [552]:
				xmin = 345.0925
				xmax = 345.1325
				text = ""
			intervals [553]:
				xmin = 345.1325
				xmax = 345.2225
				text = "that"
			intervals [554]:
				xmin = 345.2225
				xmax = 345.2725
				text = ""
			intervals [555]:
				xmin = 345.2725
				xmax = 345.4025
				text = "you"
			intervals [556]:
				xmin = 345.4025
				xmax = 345.5025
				text = ""
			intervals [557]:
				xmin = 345.5025
				xmax = 345.7325
				text = "play"
			intervals [558]:
				xmin = 345.7325
				xmax = 346.1925
				text = "around"
			intervals [559]:
				xmin = 346.1925
				xmax = 346.2825
				text = "here"
			intervals [560]:
				xmin = 346.2825
				xmax = 359.7096
				text = ""
			intervals [561]:
				xmin = 359.7096
				xmax = 360.0796
				text = "mm"
			intervals [562]:
				xmin = 360.0796
				xmax = 361.3212
				text = ""
			intervals [563]:
				xmin = 361.3212
				xmax = 361.4412
				text = "but"
			intervals [564]:
				xmin = 361.4412
				xmax = 361.5012
				text = "you"
			intervals [565]:
				xmin = 361.5012
				xmax = 361.7412
				text = "haven't"
			intervals [566]:
				xmin = 361.7412
				xmax = 361.9512
				text = "played"
			intervals [567]:
				xmin = 361.9512
				xmax = 362.1712
				text = "that"
			intervals [568]:
				xmin = 362.1712
				xmax = 362.2012
				text = ""
			intervals [569]:
				xmin = 362.2012
				xmax = 362.3712
				text = "one"
			intervals [570]:
				xmin = 362.3712
				xmax = 362.4312
				text = "in"
			intervals [571]:
				xmin = 362.4312
				xmax = 362.7812
				text = "awhile"
			intervals [572]:
				xmin = 362.7812
				xmax = 364.4766
				text = ""
			intervals [573]:
				xmin = 364.4766
				xmax = 364.5666
				text = "these"
			intervals [574]:
				xmin = 364.5666
				xmax = 364.7866
				text = ""
			intervals [575]:
				xmin = 364.7866
				xmax = 364.9666
				text = "kids"
			intervals [576]:
				xmin = 364.9666
				xmax = 365.0666
				text = "in"
			intervals [577]:
				xmin = 365.0666
				xmax = 365.2866
				text = "new"
			intervals [578]:
				xmin = 365.2866
				xmax = 365.5666
				text = "york"
			intervals [579]:
				xmin = 365.5666
				xmax = 365.6466
				text = ""
			intervals [580]:
				xmin = 365.6466
				xmax = 365.8266
				text = "play"
			intervals [581]:
				xmin = 365.8266
				xmax = 365.8566
				text = ""
			intervals [582]:
				xmin = 365.8566
				xmax = 365.9766
				text = "that"
			intervals [583]:
				xmin = 365.9766
				xmax = 366.0966
				text = "quite"
			intervals [584]:
				xmin = 366.0966
				xmax = 366.1366
				text = ""
			intervals [585]:
				xmin = 366.1366
				xmax = 366.3166
				text = "a"
			intervals [586]:
				xmin = 366.3166
				xmax = 366.3466
				text = ""
			intervals [587]:
				xmin = 366.3466
				xmax = 366.6066
				text = "lot"
			intervals [588]:
				xmin = 366.6066
				xmax = 368.0339
				text = ""
			intervals [589]:
				xmin = 368.0339
				xmax = 368.3039
				text = "uh"
			intervals [590]:
				xmin = 368.3039
				xmax = 368.5201
				text = ""
			intervals [591]:
				xmin = 368.5201
				xmax = 368.6501
				text = "do"
			intervals [592]:
				xmin = 368.6501
				xmax = 368.7401
				text = "you"
			intervals [593]:
				xmin = 368.7401
				xmax = 369.0101
				text = "watch"
			intervals [594]:
				xmin = 369.0101
				xmax = 369.5201
				text = "tv"
			intervals [595]:
				xmin = 369.5201
				xmax = 370.1296
				text = ""
			intervals [596]:
				xmin = 370.1296
				xmax = 370.3896
				text = "very"
			intervals [597]:
				xmin = 370.3896
				xmax = 370.4696
				text = ""
			intervals [598]:
				xmin = 370.4696
				xmax = 370.5696
				text = "much"
			intervals [599]:
				xmin = 370.5696
				xmax = 373.4131
				text = ""
			intervals [600]:
				xmin = 373.4131
				xmax = 373.4731
				text = "oh"
			intervals [601]:
				xmin = 373.4731
				xmax = 373.5231
				text = ""
			intervals [602]:
				xmin = 373.5231
				xmax = 373.5531
				text = "a"
			intervals [603]:
				xmin = 373.5531
				xmax = 373.6831
				text = ""
			intervals [604]:
				xmin = 373.6831
				xmax = 373.9931
				text = "little"
			intervals [605]:
				xmin = 373.9931
				xmax = 374.0231
				text = ""
			intervals [606]:
				xmin = 374.0231
				xmax = 374.3031
				text = "busy"
			intervals [607]:
				xmin = 374.3031
				xmax = 374.4031
				text = ""
			intervals [608]:
				xmin = 374.4031
				xmax = 374.6631
				text = "for"
			intervals [609]:
				xmin = 374.6631
				xmax = 374.8846
				text = ""
			intervals [610]:
				xmin = 374.8846
				xmax = 375.0246
				text = "for"
			intervals [611]:
				xmin = 375.0246
				xmax = 375.1946
				text = "that"
			intervals [612]:
				xmin = 375.1946
				xmax = 376.3293
				text = ""
			intervals [613]:
				xmin = 376.3293
				xmax = 376.4793
				text = "what"
			intervals [614]:
				xmin = 376.4793
				xmax = 376.5193
				text = ""
			intervals [615]:
				xmin = 376.5193
				xmax = 376.5493
				text = "s"
			intervals [616]:
				xmin = 376.5493
				xmax = 376.6493
				text = "your"
			intervals [617]:
				xmin = 376.6493
				xmax = 377.1593
				text = "favorite"
			intervals [618]:
				xmin = 377.1593
				xmax = 377.4531
				text = ""
			intervals [619]:
				xmin = 377.4531
				xmax = 377.7831
				text = "tv"
			intervals [620]:
				xmin = 377.7831
				xmax = 377.8531
				text = ""
			intervals [621]:
				xmin = 377.8531
				xmax = 378.4031
				text = "program"
			intervals [622]:
				xmin = 378.4031
				xmax = 378.7549
				text = ""
			intervals [623]:
				xmin = 378.7549
				xmax = 378.9149
				text = "when"
			intervals [624]:
				xmin = 378.9149
				xmax = 378.9849
				text = "you"
			intervals [625]:
				xmin = 378.9849
				xmax = 379.0149
				text = ""
			intervals [626]:
				xmin = 379.0149
				xmax = 379.1449
				text = "get"
			intervals [627]:
				xmin = 379.1449
				xmax = 379.1949
				text = "a"
			intervals [628]:
				xmin = 379.1949
				xmax = 379.3049
				text = ""
			intervals [629]:
				xmin = 379.3049
				xmax = 379.5849
				text = "chance"
			intervals [630]:
				xmin = 379.5849
				xmax = 379.7849
				text = "to"
			intervals [631]:
				xmin = 379.7849
				xmax = 379.8949
				text = "watch"
			intervals [632]:
				xmin = 379.8949
				xmax = 382.2687
				text = ""
			intervals [633]:
				xmin = 382.2687
				xmax = 382.3887
				text = "or"
			intervals [634]:
				xmin = 382.3887
				xmax = 382.5987
				text = "what"
			intervals [635]:
				xmin = 382.5987
				xmax = 382.6387
				text = "s"
			intervals [636]:
				xmin = 382.6387
				xmax = 382.6687
				text = ""
			intervals [637]:
				xmin = 382.6687
				xmax = 382.7587
				text = "one"
			intervals [638]:
				xmin = 382.7587
				xmax = 382.8187
				text = "of"
			intervals [639]:
				xmin = 382.8187
				xmax = 382.9787
				text = "your"
			intervals [640]:
				xmin = 382.9787
				xmax = 383.1787
				text = ""
			intervals [641]:
				xmin = 383.1787
				xmax = 383.5087
				text = "favorites"
			intervals [642]:
				xmin = 383.5087
				xmax = 387.4248
				text = ""
			intervals [643]:
				xmin = 387.4248
				xmax = 387.8448
				text = "mm-hm"
			intervals [644]:
				xmin = 387.8448
				xmax = 388.3247
				text = ""
			intervals [645]:
				xmin = 388.3247
				xmax = 388.4247
				text = "do"
			intervals [646]:
				xmin = 388.4247
				xmax = 388.4847
				text = "you"
			intervals [647]:
				xmin = 388.4847
				xmax = 388.9247
				text = "remember"
			intervals [648]:
				xmin = 388.9247
				xmax = 389.0247
				text = "a"
			intervals [649]:
				xmin = 389.0247
				xmax = 389.0747
				text = ""
			intervals [650]:
				xmin = 389.0747
				xmax = 389.5547
				text = "incident"
			intervals [651]:
				xmin = 389.5547
				xmax = 389.7347
				text = "on"
			intervals [652]:
				xmin = 389.7347
				xmax = 389.8347
				text = ""
			intervals [653]:
				xmin = 389.8347
				xmax = 390.1947
				text = "star"
			intervals [654]:
				xmin = 390.1947
				xmax = 390.2247
				text = ""
			intervals [655]:
				xmin = 390.2247
				xmax = 390.4347
				text = "trek"
			intervals [656]:
				xmin = 390.4347
				xmax = 390.5247
				text = ""
			intervals [657]:
				xmin = 390.5247
				xmax = 390.6747
				text = "that"
			intervals [658]:
				xmin = 390.6747
				xmax = 390.7747
				text = "you"
			intervals [659]:
				xmin = 390.7747
				xmax = 390.9447
				text = "could"
			intervals [660]:
				xmin = 390.9447
				xmax = 391.2447
				text = "tell"
			intervals [661]:
				xmin = 391.2447
				xmax = 391.3247
				text = "a"
			intervals [662]:
				xmin = 391.3247
				xmax = 391.7147
				text = "story"
			intervals [663]:
				xmin = 391.7147
				xmax = 391.7447
				text = ""
			intervals [664]:
				xmin = 391.7447
				xmax = 391.9547
				text = "of"
			intervals [665]:
				xmin = 391.9547
				xmax = 392.7859
				text = ""
			intervals [666]:
				xmin = 392.7859
				xmax = 392.9159
				text = "that"
			intervals [667]:
				xmin = 392.9159
				xmax = 392.9559
				text = ""
			intervals [668]:
				xmin = 392.9559
				xmax = 393.1059
				text = "you"
			intervals [669]:
				xmin = 393.1059
				xmax = 393.1359
				text = ""
			intervals [670]:
				xmin = 393.1359
				xmax = 393.4859
				text = "saw"
			intervals [671]:
				xmin = 393.4859
				xmax = 407.8215
				text = ""
			intervals [672]:
				xmin = 407.8215
				xmax = 408.0815
				text = "mm-hm"
			intervals [673]:
				xmin = 408.0815
				xmax = 433.6902
				text = ""
			intervals [674]:
				xmin = 433.6902
				xmax = 434.1102
				text = "mm"
			intervals [675]:
				xmin = 434.1102
				xmax = 435.7418
				text = ""
			intervals [676]:
				xmin = 435.7418
				xmax = 436.2718
				text = "mm-hm"
			intervals [677]:
				xmin = 436.2718
				xmax = 451.4896
				text = ""
			intervals [678]:
				xmin = 451.4896
				xmax = 452.0196
				text = "mm-hm"
			intervals [679]:
				xmin = 452.0196
				xmax = 454.1428
				text = ""
			intervals [680]:
				xmin = 454.1428
				xmax = 454.5728
				text = "oh"
			intervals [681]:
				xmin = 454.5728
				xmax = 454.9202
				text = ""
			intervals [682]:
				xmin = 454.9202
				xmax = 455.0102
				text = "that"
			intervals [683]:
				xmin = 455.0102
				xmax = 455.0402
				text = "s"
			intervals [684]:
				xmin = 455.0402
				xmax = 455.2802
				text = "good"
			intervals [685]:
				xmin = 455.2802
				xmax = 456.0873
				text = ""
			intervals [686]:
				xmin = 456.0873
				xmax = 456.2773
				text = "what"
			intervals [687]:
				xmin = 456.2773
				xmax = 456.3373
				text = ""
			intervals [688]:
				xmin = 456.3373
				xmax = 456.3773
				text = "s"
			intervals [689]:
				xmin = 456.3773
				xmax = 456.7273
				text = "another"
			intervals [690]:
				xmin = 456.7273
				xmax = 456.9373
				text = "one"
			intervals [691]:
				xmin = 456.9373
				xmax = 457.0273
				text = "that"
			intervals [692]:
				xmin = 457.0273
				xmax = 457.0573
				text = ""
			intervals [693]:
				xmin = 457.0573
				xmax = 457.2473
				text = "you"
			intervals [694]:
				xmin = 457.2473
				xmax = 457.4173
				text = "watch"
			intervals [695]:
				xmin = 457.4173
				xmax = 457.5373
				text = ""
			intervals [696]:
				xmin = 457.5373
				xmax = 457.6973
				text = "once"
			intervals [697]:
				xmin = 457.6973
				xmax = 457.8573
				text = ""
			intervals [698]:
				xmin = 457.8573
				xmax = 457.9173
				text = "in"
			intervals [699]:
				xmin = 457.9173
				xmax = 458.1573
				text = "awhile"
			intervals [700]:
				xmin = 458.1573
				xmax = 461.4111
				text = ""
			intervals [701]:
				xmin = 461.4111
				xmax = 461.5211
				text = "you"
			intervals [702]:
				xmin = 461.5211
				xmax = 461.5611
				text = ""
			intervals [703]:
				xmin = 461.5611
				xmax = 461.6511
				text = "ever"
			intervals [704]:
				xmin = 461.6511
				xmax = 461.8511
				text = "watch"
			intervals [705]:
				xmin = 461.8511
				xmax = 461.9611
				text = ""
			intervals [706]:
				xmin = 461.9611
				xmax = 462.2911
				text = "mission"
			intervals [707]:
				xmin = 462.2911
				xmax = 463.0311
				text = "impossible"
			intervals [708]:
				xmin = 463.0311
				xmax = 464.646
				text = ""
			intervals [709]:
				xmin = 464.646
				xmax = 464.736
				text = "do"
			intervals [710]:
				xmin = 464.736
				xmax = 464.796
				text = "you"
			intervals [711]:
				xmin = 464.796
				xmax = 465.086
				text = "remember"
			intervals [712]:
				xmin = 465.086
				xmax = 465.246
				text = "one"
			intervals [713]:
				xmin = 465.246
				xmax = 465.356
				text = "of"
			intervals [714]:
				xmin = 465.356
				xmax = 465.776
				text = "those"
			intervals [715]:
				xmin = 465.776
				xmax = 466.7251
				text = ""
			intervals [716]:
				xmin = 466.7251
				xmax = 466.8251
				text = "that"
			intervals [717]:
				xmin = 466.8251
				xmax = 466.8551
				text = ""
			intervals [718]:
				xmin = 466.8551
				xmax = 466.9251
				text = "you"
			intervals [719]:
				xmin = 466.9251
				xmax = 466.9551
				text = ""
			intervals [720]:
				xmin = 466.9551
				xmax = 467.0451
				text = "could"
			intervals [721]:
				xmin = 467.0451
				xmax = 467.1351
				text = ""
			intervals [722]:
				xmin = 467.1351
				xmax = 467.4451
				text = "tell"
			intervals [723]:
				xmin = 467.4451
				xmax = 467.4951
				text = ""
			intervals [724]:
				xmin = 467.4951
				xmax = 467.6251
				text = "about"
			intervals [725]:
				xmin = 467.6251
				xmax = 498.3224
				text = ""
			intervals [726]:
				xmin = 498.3224
				xmax = 498.6224
				text = "mm-hm"
			intervals [727]:
				xmin = 498.6224
				xmax = 512.5808
				text = ""
			intervals [728]:
				xmin = 512.5808
				xmax = 512.9108
				text = "mm-hm"
			intervals [729]:
				xmin = 512.9108
				xmax = 514.3667
				text = ""
			intervals [730]:
				xmin = 514.3667
				xmax = 514.7367
				text = "mm-hm"
			intervals [731]:
				xmin = 514.7367
				xmax = 525.1045
				text = ""
			intervals [732]:
				xmin = 525.1045
				xmax = 525.1745
				text = "hm"
			intervals [733]:
				xmin = 525.1745
				xmax = 527.3552
				text = ""
			intervals [734]:
				xmin = 527.3552
				xmax = 527.7552
				text = "oh"
			intervals [735]:
				xmin = 527.7552
				xmax = 528.9674
				text = ""
			intervals [736]:
				xmin = 528.9674
				xmax = 529.1874
				text = "hm"
			intervals [737]:
				xmin = 529.1874
				xmax = 530.9445
				text = ""
			intervals [738]:
				xmin = 530.9445
				xmax = 531.1945
				text = "seen"
			intervals [739]:
				xmin = 531.1945
				xmax = 531.2445
				text = "a"
			intervals [740]:
				xmin = 531.2445
				xmax = 531.6645
				text = "movie"
			intervals [741]:
				xmin = 531.6645
				xmax = 532.2845
				text = "recently"
			intervals [742]:
				xmin = 532.2845
				xmax = 532.3145
				text = ""
			intervals [743]:
				xmin = 532.3145
				xmax = 532.4345
				text = "that"
			intervals [744]:
				xmin = 532.4345
				xmax = 532.4645
				text = ""
			intervals [745]:
				xmin = 532.4645
				xmax = 532.5545
				text = "was"
			intervals [746]:
				xmin = 532.5545
				xmax = 532.6445
				text = ""
			intervals [747]:
				xmin = 532.6445
				xmax = 533.1345
				text = "impressed"
			intervals [748]:
				xmin = 533.1345
				xmax = 533.1645
				text = ""
			intervals [749]:
				xmin = 533.1645
				xmax = 533.3545
				text = "you"
			intervals [750]:
				xmin = 533.3545
				xmax = 537.8631
				text = ""
			intervals [751]:
				xmin = 537.8631
				xmax = 537.9931
				text = "what"
			intervals [752]:
				xmin = 537.9931
				xmax = 538.1431
				text = ""
			intervals [753]:
				xmin = 538.1431
				xmax = 538.3131
				text = "was"
			intervals [754]:
				xmin = 538.3131
				xmax = 538.4031
				text = "that"
			intervals [755]:
				xmin = 538.4031
				xmax = 538.4331
				text = ""
			intervals [756]:
				xmin = 538.4331
				xmax = 538.6631
				text = "about"
			intervals [757]:
				xmin = 538.6631
				xmax = 538.7231
				text = "i"
			intervals [758]:
				xmin = 538.7231
				xmax = 538.7831
				text = ""
			intervals [759]:
				xmin = 538.7831
				xmax = 538.9431
				text = "missed"
			intervals [760]:
				xmin = 538.9431
				xmax = 539.0631
				text = ""
			intervals [761]:
				xmin = 539.0631
				xmax = 539.1631
				text = "that"
			intervals [762]:
				xmin = 539.1631
				xmax = 539.4031
				text = "one"
			intervals [763]:
				xmin = 539.4031
				xmax = 553.4803
				text = ""
			intervals [764]:
				xmin = 553.4803
				xmax = 554.0503
				text = "mm-hm"
			intervals [765]:
				xmin = 554.0503
				xmax = 570.5104
				text = ""
			intervals [766]:
				xmin = 570.5104
				xmax = 570.7604
				text = "hm"
			intervals [767]:
				xmin = 570.7604
				xmax = 591.4035
				text = ""
			intervals [768]:
				xmin = 591.4035
				xmax = 592.0235
				text = "mm-hm"
			intervals [769]:
				xmin = 592.0235
				xmax = 594.2532
				text = ""
			intervals [770]:
				xmin = 594.2532
				xmax = 594.5832
				text = "hm"
			intervals [771]:
				xmin = 594.5832
				xmax = 596.7067
				text = ""
			intervals [772]:
				xmin = 596.7067
				xmax = 596.8767
				text = "well"
			intervals [773]:
				xmin = 596.8767
				xmax = 596.9067
				text = ""
			intervals [774]:
				xmin = 596.9067
				xmax = 596.9967
				text = "that"
			intervals [775]:
				xmin = 596.9967
				xmax = 597.0267
				text = ""
			intervals [776]:
				xmin = 597.0267
				xmax = 597.0567
				text = "s"
			intervals [777]:
				xmin = 597.0567
				xmax = 597.1267
				text = ""
			intervals [778]:
				xmin = 597.1267
				xmax = 597.2767
				text = "good"
			intervals [779]:
				xmin = 597.2767
				xmax = 597.8331
				text = ""
			intervals [780]:
				xmin = 597.8331
				xmax = 597.9031
				text = "the"
			intervals [781]:
				xmin = 597.9031
				xmax = 598.1531
				text = "next"
			intervals [782]:
				xmin = 598.1531
				xmax = 598.2031
				text = ""
			intervals [783]:
				xmin = 598.2031
				xmax = 598.6331
				text = "question"
			intervals [784]:
				xmin = 598.6331
				xmax = 598.7931
				text = "is"
			intervals [785]:
				xmin = 598.7931
				xmax = 598.9131
				text = "do"
			intervals [786]:
				xmin = 598.9131
				xmax = 599.0331
				text = "you"
			intervals [787]:
				xmin = 599.0331
				xmax = 599.0631
				text = ""
			intervals [788]:
				xmin = 599.0631
				xmax = 599.2431
				text = "have"
			intervals [789]:
				xmin = 599.2431
				xmax = 599.4131
				text = "a"
			intervals [790]:
				xmin = 599.4131
				xmax = 599.4531
				text = ""
			intervals [791]:
				xmin = 599.4531
				xmax = 599.5631
				text = "pet"
			intervals [792]:
				xmin = 599.5631
				xmax = 599.8914
				text = ""
			intervals [793]:
				xmin = 599.8914
				xmax = 599.9214
				text = "i"
			intervals [794]:
				xmin = 599.9214
				xmax = 600.0114
				text = ""
			intervals [795]:
				xmin = 600.0114
				xmax = 600.1714
				text = "can"
			intervals [796]:
				xmin = 600.1714
				xmax = 600.3214
				text = "see"
			intervals [797]:
				xmin = 600.3214
				xmax = 600.5514
				text = "you"
			intervals [798]:
				xmin = 600.5514
				xmax = 600.5814
				text = ""
			intervals [799]:
				xmin = 600.5814
				xmax = 600.7614
				text = "do"
			intervals [800]:
				xmin = 600.7614
				xmax = 601.5114
				text = "<unk>"
			intervals [801]:
				xmin = 601.5114
				xmax = 601.9373
				text = ""
			intervals [802]:
				xmin = 601.9373
				xmax = 602.1173
				text = "how"
			intervals [803]:
				xmin = 602.1173
				xmax = 602.3573
				text = "long"
			intervals [804]:
				xmin = 602.3573
				xmax = 602.4473
				text = "have"
			intervals [805]:
				xmin = 602.4473
				xmax = 602.5173
				text = "you"
			intervals [806]:
				xmin = 602.5173
				xmax = 602.5473
				text = ""
			intervals [807]:
				xmin = 602.5473
				xmax = 602.6873
				text = "had"
			intervals [808]:
				xmin = 602.6873
				xmax = 602.7473
				text = "it"
			intervals [809]:
				xmin = 602.7473
				xmax = 607.4197
				text = ""
			intervals [810]:
				xmin = 607.4197
				xmax = 607.8897
				text = "mm-hm"
			intervals [811]:
				xmin = 607.8897
				xmax = 608.5947
				text = ""
			intervals [812]:
				xmin = 608.5947
				xmax = 608.7347
				text = "what"
			intervals [813]:
				xmin = 608.7347
				xmax = 608.9647
				text = "made"
			intervals [814]:
				xmin = 608.9647
				xmax = 609.0547
				text = "you"
			intervals [815]:
				xmin = 609.0547
				xmax = 609.3647
				text = "call"
			intervals [816]:
				xmin = 609.3647
				xmax = 609.5147
				text = "him"
			intervals [817]:
				xmin = 609.5147
				xmax = 609.5647
				text = ""
			intervals [818]:
				xmin = 609.5647
				xmax = 609.8847
				text = "bear"
			intervals [819]:
				xmin = 609.8847
				xmax = 619.3964
				text = ""
			intervals [820]:
				xmin = 619.3964
				xmax = 619.7764
				text = "mm-hm"
			intervals [821]:
				xmin = 619.7764
				xmax = 622.1988
				text = ""
			intervals [822]:
				xmin = 622.1988
				xmax = 622.6288
				text = "mm-hm"
			intervals [823]:
				xmin = 622.6288
				xmax = 626.8699
				text = ""
			intervals [824]:
				xmin = 626.8699
				xmax = 627.1299
				text = "hm"
			intervals [825]:
				xmin = 627.1299
				xmax = 627.2099
				text = ""
			intervals [826]:
				xmin = 627.2099
				xmax = 627.3099
				text = "that"
			intervals [827]:
				xmin = 627.3099
				xmax = 627.3399
				text = ""
			intervals [828]:
				xmin = 627.3399
				xmax = 627.3699
				text = "s"
			intervals [829]:
				xmin = 627.3699
				xmax = 627.3999
				text = ""
			intervals [830]:
				xmin = 627.3999
				xmax = 627.4799
				text = "a"
			intervals [831]:
				xmin = 627.4799
				xmax = 627.5399
				text = ""
			intervals [832]:
				xmin = 627.5399
				xmax = 627.9199
				text = "good"
			intervals [833]:
				xmin = 627.9199
				xmax = 627.9499
				text = ""
			intervals [834]:
				xmin = 627.9499
				xmax = 628.1099
				text = "idea"
			intervals [835]:
				xmin = 628.1099
				xmax = 629.6303
				text = ""
			intervals [836]:
				xmin = 629.6303
				xmax = 629.7403
				text = "why"
			intervals [837]:
				xmin = 629.7403
				xmax = 629.9203
				text = "don't"
			intervals [838]:
				xmin = 629.9203
				xmax = 629.9503
				text = ""
			intervals [839]:
				xmin = 629.9503
				xmax = 630.0403
				text = "you"
			intervals [840]:
				xmin = 630.0403
				xmax = 630.2603
				text = "put"
			intervals [841]:
				xmin = 630.2603
				xmax = 630.4203
				text = "what"
			intervals [842]:
				xmin = 630.4203
				xmax = 630.4703
				text = ""
			intervals [843]:
				xmin = 630.4703
				xmax = 630.6003
				text = "kind"
			intervals [844]:
				xmin = 630.6003
				xmax = 630.7703
				text = "of"
			intervals [845]:
				xmin = 630.7703
				xmax = 630.8403
				text = "a"
			intervals [846]:
				xmin = 630.8403
				xmax = 631.1303
				text = "dog"
			intervals [847]:
				xmin = 631.1303
				xmax = 631.1603
				text = ""
			intervals [848]:
				xmin = 631.1603
				xmax = 631.2603
				text = "he"
			intervals [849]:
				xmin = 631.2603
				xmax = 631.4703
				text = "is"
			intervals [850]:
				xmin = 631.4703
				xmax = 631.5003
				text = ""
			intervals [851]:
				xmin = 631.5003
				xmax = 631.7003
				text = "on"
			intervals [852]:
				xmin = 631.7003
				xmax = 631.8403
				text = ""
			intervals [853]:
				xmin = 631.8403
				xmax = 632.0803
				text = "tape"
			intervals [854]:
				xmin = 632.0803
				xmax = 634.763
				text = ""
			intervals [855]:
				xmin = 634.763
				xmax = 635.293
				text = "mm-hm"
			intervals [856]:
				xmin = 635.293
				xmax = 636.1048
				text = ""
			intervals [857]:
				xmin = 636.1048
				xmax = 636.1948
				text = "has"
			intervals [858]:
				xmin = 636.1948
				xmax = 636.2548
				text = "he"
			intervals [859]:
				xmin = 636.2548
				xmax = 636.4248
				text = "ever"
			intervals [860]:
				xmin = 636.4248
				xmax = 636.7348
				text = "done"
			intervals [861]:
				xmin = 636.7348
				xmax = 637.1148
				text = "anything"
			intervals [862]:
				xmin = 637.1148
				xmax = 637.2248
				text = ""
			intervals [863]:
				xmin = 637.2248
				xmax = 637.5648
				text = "funny"
			intervals [864]:
				xmin = 637.5648
				xmax = 637.5948
				text = ""
			intervals [865]:
				xmin = 637.5948
				xmax = 637.7248
				text = "or"
			intervals [866]:
				xmin = 637.7248
				xmax = 639.0284
				text = ""
			intervals [867]:
				xmin = 639.0284
				xmax = 639.1584
				text = "there"
			intervals [868]:
				xmin = 639.1584
				xmax = 639.2584
				text = "have"
			intervals [869]:
				xmin = 639.2584
				xmax = 639.3284
				text = ""
			intervals [870]:
				xmin = 639.3284
				xmax = 639.5584
				text = "been"
			intervals [871]:
				xmin = 639.5584
				xmax = 639.5884
				text = ""
			intervals [872]:
				xmin = 639.5884
				xmax = 639.6784
				text = "any"
			intervals [873]:
				xmin = 639.6784
				xmax = 640.2884
				text = "incidents"
			intervals [874]:
				xmin = 640.2884
				xmax = 640.6184
				text = "about"
			intervals [875]:
				xmin = 640.6184
				xmax = 641.3738
				text = ""
			intervals [876]:
				xmin = 641.3738
				xmax = 641.7038
				text = "bear"
			intervals [877]:
				xmin = 641.7038
				xmax = 641.7338
				text = ""
			intervals [878]:
				xmin = 641.7338
				xmax = 641.9038
				text = "that"
			intervals [879]:
				xmin = 641.9038
				xmax = 641.9338
				text = ""
			intervals [880]:
				xmin = 641.9338
				xmax = 642.4038
				text = "you"
			intervals [881]:
				xmin = 642.4038
				xmax = 642.4338
				text = ""
			intervals [882]:
				xmin = 642.4338
				xmax = 642.6838
				text = "remember"
			intervals [883]:
				xmin = 642.6838
				xmax = 654.3426
				text = ""
			intervals [884]:
				xmin = 654.3426
				xmax = 654.8826
				text = "sometimes"
			intervals [885]:
				xmin = 654.8826
				xmax = 654.9126
				text = ""
			intervals [886]:
				xmin = 654.9126
				xmax = 655.3026
				text = "puppies"
			intervals [887]:
				xmin = 655.3026
				xmax = 655.3326
				text = "<unk>"
			intervals [888]:
				xmin = 655.3326
				xmax = 655.6226
				text = "do"
			intervals [889]:
				xmin = 655.6226
				xmax = 655.7126
				text = ""
			intervals [890]:
				xmin = 655.7126
				xmax = 656.0226
				text = "something"
			intervals [891]:
				xmin = 656.0226
				xmax = 656.1326
				text = ""
			intervals [892]:
				xmin = 656.1326
				xmax = 656.4326
				text = "funny"
			intervals [893]:
				xmin = 656.4326
				xmax = 656.4826
				text = ""
			intervals [894]:
				xmin = 656.4826
				xmax = 656.5126
				text = "or"
			intervals [895]:
				xmin = 656.5126
				xmax = 659.8774
				text = ""
			intervals [896]:
				xmin = 659.8774
				xmax = 660.1574
				text = "no"
			intervals [897]:
				xmin = 660.1574
				xmax = 660.7156
				text = ""
			intervals [898]:
				xmin = 660.7156
				xmax = 660.9056
				text = "do"
			intervals [899]:
				xmin = 660.9056
				xmax = 660.9356
				text = ""
			intervals [900]:
				xmin = 660.9356
				xmax = 660.9956
				text = "you"
			intervals [901]:
				xmin = 660.9956
				xmax = 661.0856
				text = "ever"
			intervals [902]:
				xmin = 661.0856
				xmax = 661.1856
				text = "have"
			intervals [903]:
				xmin = 661.1856
				xmax = 661.2956
				text = "any"
			intervals [904]:
				xmin = 661.2956
				xmax = 661.4956
				text = "other"
			intervals [905]:
				xmin = 661.4956
				xmax = 661.5356
				text = ""
			intervals [906]:
				xmin = 661.5356
				xmax = 661.6656
				text = "kind"
			intervals [907]:
				xmin = 661.6656
				xmax = 661.7056
				text = ""
			intervals [908]:
				xmin = 661.7056
				xmax = 661.7956
				text = "of"
			intervals [909]:
				xmin = 661.7956
				xmax = 661.8856
				text = ""
			intervals [910]:
				xmin = 661.8856
				xmax = 662.0456
				text = "pet"
			intervals [911]:
				xmin = 662.0456
				xmax = 665.9268
				text = ""
			intervals [912]:
				xmin = 665.9268
				xmax = 666.3168
				text = "oh"
			intervals [913]:
				xmin = 666.3168
				xmax = 666.6643
				text = ""
			intervals [914]:
				xmin = 666.6643
				xmax = 666.8143
				text = "what"
			intervals [915]:
				xmin = 666.8143
				xmax = 667.1543
				text = "happened"
			intervals [916]:
				xmin = 667.1543
				xmax = 667.2143
				text = "to"
			intervals [917]:
				xmin = 667.2143
				xmax = 667.4943
				text = "them"
			intervals [918]:
				xmin = 667.4943
				xmax = 671.8075
				text = ""
			intervals [919]:
				xmin = 671.8075
				xmax = 672.1075
				text = "mm"
			intervals [920]:
				xmin = 672.1075
				xmax = 674.9212
				text = ""
			intervals [921]:
				xmin = 674.9212
				xmax = 675.1212
				text = "hm"
			intervals [922]:
				xmin = 675.1212
				xmax = 687.1217
				text = ""
			intervals [923]:
				xmin = 687.1217
				xmax = 687.3717
				text = "hm"
			intervals [924]:
				xmin = 687.3717
				xmax = 692.730
				text = ""
			intervals [925]:
				xmin = 692.730
				xmax = 693.140
				text = "mm-hm"
			intervals [926]:
				xmin = 693.140
				xmax = 694.4413
				text = ""
			intervals [927]:
				xmin = 694.4413
				xmax = 694.7413
				text = "hm"
			intervals [928]:
				xmin = 694.7413
				xmax = 695.1267
				text = ""
			intervals [929]:
				xmin = 695.1267
				xmax = 695.2467
				text = "did"
			intervals [930]:
				xmin = 695.2467
				xmax = 695.4267
				text = "any"
			intervals [931]:
				xmin = 695.4267
				xmax = 695.5167
				text = "of"
			intervals [932]:
				xmin = 695.5167
				xmax = 695.6967
				text = "them"
			intervals [933]:
				xmin = 695.6967
				xmax = 695.7567
				text = ""
			intervals [934]:
				xmin = 695.7567
				xmax = 695.8767
				text = "talk"
			intervals [935]:
				xmin = 695.8767
				xmax = 699.0843
				text = ""
			intervals [936]:
				xmin = 699.0843
				xmax = 699.3443
				text = "sposta"
			intervals [937]:
				xmin = 699.3443
				xmax = 699.4043
				text = "to"
			intervals [938]:
				xmin = 699.4043
				xmax = 699.5643
				text = ""
			intervals [939]:
				xmin = 699.5643
				xmax = 699.8043
				text = "talk"
			intervals [940]:
				xmin = 699.8043
				xmax = 699.8443
				text = ""
			intervals [941]:
				xmin = 699.8443
				xmax = 699.9343
				text = "but"
			intervals [942]:
				xmin = 699.9343
				xmax = 699.9843
				text = ""
			intervals [943]:
				xmin = 699.9843
				xmax = 700.5543
				text = "sometimes"
			intervals [944]:
				xmin = 700.5543
				xmax = 701.2958
				text = ""
			intervals [945]:
				xmin = 701.2958
				xmax = 701.4558
				text = "it"
			intervals [946]:
				xmin = 701.4558
				xmax = 701.4858
				text = "s"
			intervals [947]:
				xmin = 701.4858
				xmax = 701.6558
				text = "hard"
			intervals [948]:
				xmin = 701.6558
				xmax = 701.7558
				text = "to"
			intervals [949]:
				xmin = 701.7558
				xmax = 701.8358
				text = ""
			intervals [950]:
				xmin = 701.8358
				xmax = 702.0058
				text = "teach"
			intervals [951]:
				xmin = 702.0058
				xmax = 702.1958
				text = "'em"
			intervals [952]:
				xmin = 702.1958
				xmax = 703.4697
				text = ""
			intervals [953]:
				xmin = 703.4697
				xmax = 703.8097
				text = "uh"
			intervals [954]:
				xmin = 703.8097
				xmax = 703.9497
				text = "let"
			intervals [955]:
				xmin = 703.9497
				xmax = 703.9897
				text = "s"
			intervals [956]:
				xmin = 703.9897
				xmax = 704.2397
				text = "see"
			intervals [957]:
				xmin = 704.2397
				xmax = 704.5397
				text = "rdx"
			intervals [958]:
				xmin = 704.5397
				xmax = 704.5697
				text = ""
			intervals [959]:
				xmin = 704.5697
				xmax = 704.7997
				text = "about"
			intervals [960]:
				xmin = 704.7997
				xmax = 705.0297
				text = "your"
			intervals [961]:
				xmin = 705.0297
				xmax = 705.4897
				text = "school"
			intervals [962]:
				xmin = 705.4897
				xmax = 705.5997
				text = "what"
			intervals [963]:
				xmin = 705.5997
				xmax = 705.6597
				text = "do"
			intervals [964]:
				xmin = 705.6597
				xmax = 705.8497
				text = "you"
			intervals [965]:
				xmin = 705.8497
				xmax = 706.2897
				text = "study"
			intervals [966]:
				xmin = 706.2897
				xmax = 707.5464
				text = ""
			intervals [967]:
				xmin = 707.5464
				xmax = 707.7064
				text = "what"
			intervals [968]:
				xmin = 707.7064
				xmax = 707.9764
				text = "all"
			intervals [969]:
				xmin = 707.9764
				xmax = 708.0064
				text = ""
			intervals [970]:
				xmin = 708.0064
				xmax = 708.0964
				text = "are"
			intervals [971]:
				xmin = 708.0964
				xmax = 708.2164
				text = ""
			intervals [972]:
				xmin = 708.2164
				xmax = 708.3864
				text = "you"
			intervals [973]:
				xmin = 708.3864
				xmax = 708.4664
				text = ""
			intervals [974]:
				xmin = 708.4664
				xmax = 708.6264
				text = "taking"
			intervals [975]:
				xmin = 708.6264
				xmax = 717.1823
				text = ""
			intervals [976]:
				xmin = 717.1823
				xmax = 717.7423
				text = "mm-hm"
			intervals [977]:
				xmin = 717.7423
				xmax = 726.5291
				text = ""
			intervals [978]:
				xmin = 726.5291
				xmax = 727.3091
				text = "mm-hm"
			intervals [979]:
				xmin = 727.3091
				xmax = 727.3991
				text = "where"
			intervals [980]:
				xmin = 727.3991
				xmax = 727.4291
				text = ""
			intervals [981]:
				xmin = 727.4291
				xmax = 727.4891
				text = "do"
			intervals [982]:
				xmin = 727.4891
				xmax = 727.5491
				text = "you"
			intervals [983]:
				xmin = 727.5491
				xmax = 727.5791
				text = ""
			intervals [984]:
				xmin = 727.5791
				xmax = 727.6391
				text = "go"
			intervals [985]:
				xmin = 727.6391
				xmax = 727.6691
				text = ""
			intervals [986]:
				xmin = 727.6691
				xmax = 727.7291
				text = "to"
			intervals [987]:
				xmin = 727.7291
				xmax = 727.7591
				text = ""
			intervals [988]:
				xmin = 727.7591
				xmax = 728.0991
				text = "school"
			intervals [989]:
				xmin = 728.0991
				xmax = 730.3395
				text = ""
			intervals [990]:
				xmin = 730.3395
				xmax = 730.6695
				text = "mm"
			intervals [991]:
				xmin = 730.6695
				xmax = 732.9301
				text = ""
			intervals [992]:
				xmin = 732.9301
				xmax = 733.2601
				text = "mm"
			intervals [993]:
				xmin = 733.2601
				xmax = 733.3201
				text = "we"
			intervals [994]:
				xmin = 733.3201
				xmax = 733.6801
				text = "almost"
			intervals [995]:
				xmin = 733.6801
				xmax = 734.2101
				text = "interviewed"
			intervals [996]:
				xmin = 734.2101
				xmax = 734.4101
				text = "some"
			intervals [997]:
				xmin = 734.4101
				xmax = 734.4601
				text = ""
			intervals [998]:
				xmin = 734.4601
				xmax = 734.7101
				text = "kids"
			intervals [999]:
				xmin = 734.7101
				xmax = 734.7801
				text = ""
			intervals [1000]:
				xmin = 734.7801
				xmax = 734.9401
				text = "from"
			intervals [1001]:
				xmin = 734.9401
				xmax = 734.9701
				text = ""
			intervals [1002]:
				xmin = 734.9701
				xmax = 735.0801
				text = "your"
			intervals [1003]:
				xmin = 735.0801
				xmax = 735.1401
				text = ""
			intervals [1004]:
				xmin = 735.1401
				xmax = 735.5701
				text = "school"
			intervals [1005]:
				xmin = 735.5701
				xmax = 735.9357
				text = ""
			intervals [1006]:
				xmin = 735.9357
				xmax = 736.0157
				text = "it"
			intervals [1007]:
				xmin = 736.0157
				xmax = 736.0457
				text = ""
			intervals [1008]:
				xmin = 736.0457
				xmax = 736.2757
				text = "fell"
			intervals [1009]:
				xmin = 736.2757
				xmax = 736.3857
				text = ""
			intervals [1010]:
				xmin = 736.3857
				xmax = 736.6057
				text = "through"
			intervals [1011]:
				xmin = 736.6057
				xmax = 737.6023
				text = ""
			intervals [1012]:
				xmin = 737.6023
				xmax = 737.7423
				text = "what"
			intervals [1013]:
				xmin = 737.7423
				xmax = 737.7723
				text = ""
			intervals [1014]:
				xmin = 737.7723
				xmax = 737.9123
				text = "do"
			intervals [1015]:
				xmin = 737.9123
				xmax = 738.1523
				text = "kids"
			intervals [1016]:
				xmin = 738.1523
				xmax = 738.3723
				text = "do"
			intervals [1017]:
				xmin = 738.3723
				xmax = 738.5323
				text = "when"
			intervals [1018]:
				xmin = 738.5323
				xmax = 738.5623
				text = ""
			intervals [1019]:
				xmin = 738.5623
				xmax = 739.0023
				text = "school"
			intervals [1020]:
				xmin = 739.0023
				xmax = 739.1323
				text = "is"
			intervals [1021]:
				xmin = 739.1323
				xmax = 739.3823
				text = "out"
			intervals [1022]:
				xmin = 739.3823
				xmax = 739.8601
				text = ""
			intervals [1023]:
				xmin = 739.8601
				xmax = 739.9801
				text = "after"
			intervals [1024]:
				xmin = 739.9801
				xmax = 740.2701
				text = ""
			intervals [1025]:
				xmin = 740.2701
				xmax = 740.5601
				text = "school"
			intervals [1026]:
				xmin = 740.5601
				xmax = 757.1493
				text = ""
			intervals [1027]:
				xmin = 757.1493
				xmax = 757.7493
				text = "mm-hm"
			intervals [1028]:
				xmin = 757.7493
				xmax = 760.3993
				text = ""
			intervals [1029]:
				xmin = 760.3993
				xmax = 760.7493
				text = "oh"
			intervals [1030]:
				xmin = 760.7493
				xmax = 762.2411
				text = ""
			intervals [1031]:
				xmin = 762.2411
				xmax = 762.7111
				text = "mm-hm"
			intervals [1032]:
				xmin = 762.7111
				xmax = 763.944
				text = ""
			intervals [1033]:
				xmin = 763.944
				xmax = 764.284
				text = "what"
			intervals [1034]:
				xmin = 764.284
				xmax = 764.4129
				text = ""
			intervals [1035]:
				xmin = 764.4129
				xmax = 764.7629
				text = "uh"
			intervals [1036]:
				xmin = 764.7629
				xmax = 765.0331
				text = ""
			intervals [1037]:
				xmin = 765.0331
				xmax = 765.1631
				text = "how"
			intervals [1038]:
				xmin = 765.1631
				xmax = 765.4331
				text = "many"
			intervals [1039]:
				xmin = 765.4331
				xmax = 765.7531
				text = "grades"
			intervals [1040]:
				xmin = 765.7531
				xmax = 765.7931
				text = ""
			intervals [1041]:
				xmin = 765.7931
				xmax = 765.8931
				text = "does"
			intervals [1042]:
				xmin = 765.8931
				xmax = 765.9231
				text = ""
			intervals [1043]:
				xmin = 765.9231
				xmax = 766.0831
				text = "it"
			intervals [1044]:
				xmin = 766.0831
				xmax = 766.1331
				text = ""
			intervals [1045]:
				xmin = 766.1331
				xmax = 766.3831
				text = "cover"
			intervals [1046]:
				xmin = 766.3831
				xmax = 768.6171
				text = ""
			intervals [1047]:
				xmin = 768.6171
				xmax = 768.7271
				text = "oh"
			intervals [1048]:
				xmin = 768.7271
				xmax = 768.7571
				text = ""
			intervals [1049]:
				xmin = 768.7571
				xmax = 768.8171
				text = "the"
			intervals [1050]:
				xmin = 768.8171
				xmax = 768.8471
				text = ""
			intervals [1051]:
				xmin = 768.8471
				xmax = 769.0371
				text = "whole"
			intervals [1052]:
				xmin = 769.0371
				xmax = 769.1771
				text = ""
			intervals [1053]:
				xmin = 769.1771
				xmax = 769.3571
				text = "twelve"
			intervals [1054]:
				xmin = 769.3571
				xmax = 770.9445
				text = ""
			intervals [1055]:
				xmin = 770.9445
				xmax = 771.3645
				text = "uh"
			intervals [1056]:
				xmin = 771.3645
				xmax = 772.5878
				text = ""
			intervals [1057]:
				xmin = 772.5878
				xmax = 772.6978
				text = "what"
			intervals [1058]:
				xmin = 772.6978
				xmax = 772.7278
				text = ""
			intervals [1059]:
				xmin = 772.7278
				xmax = 772.8278
				text = "do"
			intervals [1060]:
				xmin = 772.8278
				xmax = 773.0978
				text = "kids"
			intervals [1061]:
				xmin = 773.0978
				xmax = 773.2678
				text = "do"
			intervals [1062]:
				xmin = 773.2678
				xmax = 773.3978
				text = "with"
			intervals [1063]:
				xmin = 773.3978
				xmax = 773.5878
				text = "their"
			intervals [1064]:
				xmin = 773.5878
				xmax = 773.6578
				text = ""
			intervals [1065]:
				xmin = 773.6578
				xmax = 773.8578
				text = "free"
			intervals [1066]:
				xmin = 773.8578
				xmax = 773.9478
				text = ""
			intervals [1067]:
				xmin = 773.9478
				xmax = 774.2578
				text = "time"
			intervals [1068]:
				xmin = 774.2578
				xmax = 774.2878
				text = ""
			intervals [1069]:
				xmin = 774.2878
				xmax = 774.4978
				text = "after"
			intervals [1070]:
				xmin = 774.4978
				xmax = 774.6278
				text = "they"
			intervals [1071]:
				xmin = 774.6278
				xmax = 774.7778
				text = "get"
			intervals [1072]:
				xmin = 774.7778
				xmax = 774.8478
				text = ""
			intervals [1073]:
				xmin = 774.8478
				xmax = 775.0678
				text = "home"
			intervals [1074]:
				xmin = 775.0678
				xmax = 775.2578
				text = ""
			intervals [1075]:
				xmin = 775.2578
				xmax = 775.3478
				text = "from"
			intervals [1076]:
				xmin = 775.3478
				xmax = 775.3778
				text = ""
			intervals [1077]:
				xmin = 775.3778
				xmax = 775.8378
				text = "school"
			intervals [1078]:
				xmin = 775.8378
				xmax = 777.5553
				text = ""
			intervals [1079]:
				xmin = 777.5553
				xmax = 777.5953
				text = "<unk>"
			intervals [1080]:
				xmin = 777.5953
				xmax = 790.7257
				text = ""
			intervals [1081]:
				xmin = 790.7257
				xmax = 790.8857
				text = "hm"
			intervals [1082]:
				xmin = 790.8857
				xmax = 795.3641
				text = ""
			intervals [1083]:
				xmin = 795.3641
				xmax = 795.5241
				text = "hm"
			intervals [1084]:
				xmin = 795.5241
				xmax = 798.2214
				text = ""
			intervals [1085]:
				xmin = 798.2214
				xmax = 798.2514
				text = "<unk>"
			intervals [1086]:
				xmin = 798.2514
				xmax = 798.8865
				text = ""
			intervals [1087]:
				xmin = 798.8865
				xmax = 799.1065
				text = "you"
			intervals [1088]:
				xmin = 799.1065
				xmax = 799.1865
				text = "do"
			intervals [1089]:
				xmin = 799.1865
				xmax = 799.2865
				text = "a"
			intervals [1090]:
				xmin = 799.2865
				xmax = 799.7665
				text = ""
			intervals [1091]:
				xmin = 799.7665
				xmax = 799.8565
				text = "lot"
			intervals [1092]:
				xmin = 799.8565
				xmax = 800.0165
				text = "of"
			intervals [1093]:
				xmin = 800.0165
				xmax = 800.2165
				text = ""
			intervals [1094]:
				xmin = 800.2165
				xmax = 800.4565
				text = "studying"
			intervals [1095]:
				xmin = 800.4565
				xmax = 800.5065
				text = ""
			intervals [1096]:
				xmin = 800.5065
				xmax = 800.5665
				text = "<unk>"
			intervals [1097]:
				xmin = 800.5665
				xmax = 803.9089
				text = ""
			intervals [1098]:
				xmin = 803.9089
				xmax = 804.0289
				text = "hm"
			intervals [1099]:
				xmin = 804.0289
				xmax = 804.4145
				text = ""
			intervals [1100]:
				xmin = 804.4145
				xmax = 804.5345
				text = "they"
			intervals [1101]:
				xmin = 804.5345
				xmax = 804.7945
				text = "really"
			intervals [1102]:
				xmin = 804.7945
				xmax = 805.0345
				text = "lay"
			intervals [1103]:
				xmin = 805.0345
				xmax = 805.1645
				text = "it"
			intervals [1104]:
				xmin = 805.1645
				xmax = 805.4845
				text = "on"
			intervals [1105]:
				xmin = 805.4845
				xmax = 805.5145
				text = ""
			intervals [1106]:
				xmin = 805.5145
				xmax = 805.6545
				text = "you"
			intervals [1107]:
				xmin = 805.6545
				xmax = 805.9045
				text = "hm"
			intervals [1108]:
				xmin = 805.9045
				xmax = 806.245
				text = ""
			intervals [1109]:
				xmin = 806.245
				xmax = 806.465
				text = "hm"
			intervals [1110]:
				xmin = 806.465
				xmax = 807.5879
				text = ""
			intervals [1111]:
				xmin = 807.5879
				xmax = 807.7279
				text = "you"
			intervals [1112]:
				xmin = 807.7279
				xmax = 807.7579
				text = ""
			intervals [1113]:
				xmin = 807.7579
				xmax = 807.8479
				text = "get"
			intervals [1114]:
				xmin = 807.8479
				xmax = 807.9079
				text = ""
			intervals [1115]:
				xmin = 807.9079
				xmax = 808.0979
				text = "pretty"
			intervals [1116]:
				xmin = 808.0979
				xmax = 808.2779
				text = "good"
			intervals [1117]:
				xmin = 808.2779
				xmax = 808.3379
				text = ""
			intervals [1118]:
				xmin = 808.3379
				xmax = 808.6579
				text = "grades"
			intervals [1119]:
				xmin = 808.6579
				xmax = 817.0673
				text = ""
			intervals [1120]:
				xmin = 817.0673
				xmax = 817.3673
				text = "hm"
			intervals [1121]:
				xmin = 817.3673
				xmax = 818.2497
				text = ""
			intervals [1122]:
				xmin = 818.2497
				xmax = 818.4497
				text = "must"
			intervals [1123]:
				xmin = 818.4497
				xmax = 818.6397
				text = "be"
			intervals [1124]:
				xmin = 818.6397
				xmax = 818.6797
				text = "a"
			intervals [1125]:
				xmin = 818.6797
				xmax = 818.7597
				text = ""
			intervals [1126]:
				xmin = 818.7597
				xmax = 818.9297
				text = "tough"
			intervals [1127]:
				xmin = 818.9297
				xmax = 818.9697
				text = ""
			intervals [1128]:
				xmin = 818.9697
				xmax = 819.3697
				text = "school"
			intervals [1129]:
				xmin = 819.3697
				xmax = 819.3997
				text = ""
			intervals [1130]:
				xmin = 819.3997
				xmax = 819.5797
				text = "then"
			intervals [1131]:
				xmin = 819.5797
				xmax = 819.6797
				text = ""
			intervals [1132]:
				xmin = 819.6797
				xmax = 819.8097
				text = "huh"
			intervals [1133]:
				xmin = 819.8097
				xmax = 828.613
				text = ""
			intervals [1134]:
				xmin = 828.613
				xmax = 829.003
				text = "hm"
			intervals [1135]:
				xmin = 829.003
				xmax = 829.2332
				text = ""
			intervals [1136]:
				xmin = 829.2332
				xmax = 829.3232
				text = "that"
			intervals [1137]:
				xmin = 829.3232
				xmax = 829.3732
				text = "s"
			intervals [1138]:
				xmin = 829.3732
				xmax = 829.4432
				text = "a"
			intervals [1139]:
				xmin = 829.4432
				xmax = 829.5932
				text = "lot"
			intervals [1140]:
				xmin = 829.5932
				xmax = 829.7232
				text = "of"
			intervals [1141]:
				xmin = 829.7232
				xmax = 830.2332
				text = "subjects"
			intervals [1142]:
				xmin = 830.2332
				xmax = 830.2632
				text = ""
			intervals [1143]:
				xmin = 830.2632
				xmax = 830.5132
				text = "isn't"
			intervals [1144]:
				xmin = 830.5132
				xmax = 830.5432
				text = ""
			intervals [1145]:
				xmin = 830.5432
				xmax = 830.6032
				text = "it"
			intervals [1146]:
				xmin = 830.6032
				xmax = 831.6992
				text = ""
			intervals [1147]:
				xmin = 831.6992
				xmax = 831.7592
				text = "how"
			intervals [1148]:
				xmin = 831.7592
				xmax = 831.9692
				text = "many"
			intervals [1149]:
				xmin = 831.9692
				xmax = 832.0392
				text = ""
			intervals [1150]:
				xmin = 832.0392
				xmax = 832.1792
				text = "is"
			intervals [1151]:
				xmin = 832.1792
				xmax = 832.4092
				text = "that"
			intervals [1152]:
				xmin = 832.4092
				xmax = 833.9975
				text = ""
			intervals [1153]:
				xmin = 833.9975
				xmax = 834.2475
				text = "sounds"
			intervals [1154]:
				xmin = 834.2475
				xmax = 834.3475
				text = "like"
			intervals [1155]:
				xmin = 834.3475
				xmax = 834.4075
				text = "it"
			intervals [1156]:
				xmin = 834.4075
				xmax = 834.5975
				text = "s"
			intervals [1157]:
				xmin = 834.5975
				xmax = 834.8275
				text = "about"
			intervals [1158]:
				xmin = 834.8275
				xmax = 834.986
				text = ""
			intervals [1159]:
				xmin = 834.986
				xmax = 835.346
				text = "six"
			intervals [1160]:
				xmin = 835.346
				xmax = 835.376
				text = ""
			intervals [1161]:
				xmin = 835.376
				xmax = 835.586
				text = "or"
			intervals [1162]:
				xmin = 835.586
				xmax = 835.626
				text = ""
			intervals [1163]:
				xmin = 835.626
				xmax = 835.696
				text = "eight"
			intervals [1164]:
				xmin = 835.696
				xmax = 837.9563
				text = ""
			intervals [1165]:
				xmin = 837.9563
				xmax = 838.2563
				text = "wow"
			intervals [1166]:
				xmin = 838.2563
				xmax = 840.5784
				text = ""
			intervals [1167]:
				xmin = 840.5784
				xmax = 840.6384
				text = "you"
			intervals [1168]:
				xmin = 840.6384
				xmax = 840.7884
				text = "ever"
			intervals [1169]:
				xmin = 840.7884
				xmax = 840.8884
				text = "have"
			intervals [1170]:
				xmin = 840.8884
				xmax = 841.0184
				text = "a"
			intervals [1171]:
				xmin = 841.0184
				xmax = 841.0484
				text = ""
			intervals [1172]:
				xmin = 841.0484
				xmax = 841.3884
				text = "teacher"
			intervals [1173]:
				xmin = 841.3884
				xmax = 841.5184
				text = "that"
			intervals [1174]:
				xmin = 841.5184
				xmax = 841.8984
				text = "hollered"
			intervals [1175]:
				xmin = 841.8984
				xmax = 842.0084
				text = "a"
			intervals [1176]:
				xmin = 842.0084
				xmax = 842.2084
				text = "lot"
			intervals [1177]:
				xmin = 842.2084
				xmax = 844.3433
				text = ""
			intervals [1178]:
				xmin = 844.3433
				xmax = 844.3733
				text = "oh"
			intervals [1179]:
				xmin = 844.3733
				xmax = 844.4133
				text = ""
			intervals [1180]:
				xmin = 844.4133
				xmax = 845.2333
				text = "yeah"
			intervals [1181]:
				xmin = 845.2333
				xmax = 845.6163
				text = ""
			intervals [1182]:
				xmin = 845.6163
				xmax = 845.7563
				text = "what"
			intervals [1183]:
				xmin = 845.7563
				xmax = 845.8163
				text = "do"
			intervals [1184]:
				xmin = 845.8163
				xmax = 845.9863
				text = "they"
			intervals [1185]:
				xmin = 845.9863
				xmax = 846.0363
				text = ""
			intervals [1186]:
				xmin = 846.0363
				xmax = 846.3263
				text = "holler"
			intervals [1187]:
				xmin = 846.3263
				xmax = 846.4163
				text = "is"
			intervals [1188]:
				xmin = 846.4163
				xmax = 846.5063
				text = "it"
			intervals [1189]:
				xmin = 846.5063
				xmax = 846.5763
				text = "a"
			intervals [1190]:
				xmin = 846.5763
				xmax = 846.8263
				text = "man"
			intervals [1191]:
				xmin = 846.8263
				xmax = 846.8563
				text = ""
			intervals [1192]:
				xmin = 846.8563
				xmax = 846.9463
				text = "or"
			intervals [1193]:
				xmin = 846.9463
				xmax = 847.0163
				text = "a"
			intervals [1194]:
				xmin = 847.0163
				xmax = 847.3063
				text = "woman"
			intervals [1195]:
				xmin = 847.3063
				xmax = 848.3756
				text = ""
			intervals [1196]:
				xmin = 848.3756
				xmax = 848.5256
				text = "what"
			intervals [1197]:
				xmin = 848.5256
				xmax = 848.6356
				text = "does"
			intervals [1198]:
				xmin = 848.6356
				xmax = 848.7156
				text = "he"
			intervals [1199]:
				xmin = 848.7156
				xmax = 848.7556
				text = ""
			intervals [1200]:
				xmin = 848.7556
				xmax = 849.1556
				text = "holler"
			intervals [1201]:
				xmin = 849.1556
				xmax = 849.1956
				text = ""
			intervals [1202]:
				xmin = 849.1956
				xmax = 849.4556
				text = "about"
			intervals [1203]:
				xmin = 849.4556
				xmax = 869.9614
				text = ""
			intervals [1204]:
				xmin = 869.9614
				xmax = 870.1614
				text = "hm"
			intervals [1205]:
				xmin = 870.1614
				xmax = 870.6344
				text = ""
			intervals [1206]:
				xmin = 870.6344
				xmax = 870.7344
				text = "just"
			intervals [1207]:
				xmin = 870.7344
				xmax = 870.7644
				text = ""
			intervals [1208]:
				xmin = 870.7644
				xmax = 870.9244
				text = "a"
			intervals [1209]:
				xmin = 870.9244
				xmax = 870.9544
				text = ""
			intervals [1210]:
				xmin = 870.9544
				xmax = 871.3944
				text = "grouchy"
			intervals [1211]:
				xmin = 871.3944
				xmax = 871.4244
				text = ""
			intervals [1212]:
				xmin = 871.4244
				xmax = 871.4844
				text = "guy"
			intervals [1213]:
				xmin = 871.4844
				xmax = 872.7859
				text = ""
			intervals [1214]:
				xmin = 872.7859
				xmax = 872.8859
				text = "did"
			intervals [1215]:
				xmin = 872.8859
				xmax = 872.9659
				text = "he"
			intervals [1216]:
				xmin = 872.9659
				xmax = 873.1659
				text = "ever"
			intervals [1217]:
				xmin = 873.1659
				xmax = 873.3959
				text = "pick"
			intervals [1218]:
				xmin = 873.3959
				xmax = 873.6059
				text = "out"
			intervals [1219]:
				xmin = 873.6059
				xmax = 873.7759
				text = "you"
			intervals [1220]:
				xmin = 873.7759
				xmax = 873.8059
				text = ""
			intervals [1221]:
				xmin = 873.8059
				xmax = 873.8659
				text = "to"
			intervals [1222]:
				xmin = 873.8659
				xmax = 874.1959
				text = "yell"
			intervals [1223]:
				xmin = 874.1959
				xmax = 874.2559
				text = ""
			intervals [1224]:
				xmin = 874.2559
				xmax = 874.3159
				text = "at"
			intervals [1225]:
				xmin = 874.3159
				xmax = 875.0701
				text = ""
			intervals [1226]:
				xmin = 875.0701
				xmax = 875.2301
				text = "for"
			intervals [1227]:
				xmin = 875.2301
				xmax = 875.2601
				text = ""
			intervals [1228]:
				xmin = 875.2601
				xmax = 875.3601
				text = "any"
			intervals [1229]:
				xmin = 875.3601
				xmax = 875.3901
				text = ""
			intervals [1230]:
				xmin = 875.3901
				xmax = 875.7201
				text = "reason"
			intervals [1231]:
				xmin = 875.7201
				xmax = 877.6902
				text = ""
			intervals [1232]:
				xmin = 877.6902
				xmax = 877.9502
				text = "what"
			intervals [1233]:
				xmin = 877.9502
				xmax = 877.9802
				text = ""
			intervals [1234]:
				xmin = 877.9802
				xmax = 878.2802
				text = "about"
			intervals [1235]:
				xmin = 878.2802
				xmax = 878.5302
				text = ""
			intervals [1236]:
				xmin = 878.5302
				xmax = 878.6002
				text = "at"
			intervals [1237]:
				xmin = 878.6002
				xmax = 878.6602
				text = ""
			intervals [1238]:
				xmin = 878.6602
				xmax = 878.9602
				text = "nothing"
			intervals [1239]:
				xmin = 878.9602
				xmax = 888.5229
				text = ""
			intervals [1240]:
				xmin = 888.5229
				xmax = 888.8329
				text = "oh"
			intervals [1241]:
				xmin = 888.8329
				xmax = 891.4488
				text = ""
			intervals [1242]:
				xmin = 891.4488
				xmax = 893.3388
				text = "<unk>"
			intervals [1243]:
				xmin = 893.3388
				xmax = 898.6464
				text = ""
			intervals [1244]:
				xmin = 898.6464
				xmax = 898.8564
				text = "hm"
			intervals [1245]:
				xmin = 898.8564
				xmax = 901.9373
				text = ""
			intervals [1246]:
				xmin = 901.9373
				xmax = 906.8973
				text = "<unk>"
			intervals [1247]:
				xmin = 906.8973
				xmax = 908.4129
				text = ""
			intervals [1248]:
				xmin = 908.4129
				xmax = 908.5329
				text = "what"
			intervals [1249]:
				xmin = 908.5329
				xmax = 908.7029
				text = "about"
			intervals [1250]:
				xmin = 908.7029
				xmax = 908.7329
				text = ""
			intervals [1251]:
				xmin = 908.7329
				xmax = 908.8929
				text = "the"
			intervals [1252]:
				xmin = 908.8929
				xmax = 909.1829
				text = "best"
			intervals [1253]:
				xmin = 909.1829
				xmax = 909.5229
				text = "teacher"
			intervals [1254]:
				xmin = 909.5229
				xmax = 909.5829
				text = "you"
			intervals [1255]:
				xmin = 909.5829
				xmax = 909.8829
				text = "ever"
			intervals [1256]:
				xmin = 909.8829
				xmax = 909.9129
				text = ""
			intervals [1257]:
				xmin = 909.9129
				xmax = 910.0429
				text = "had"
			intervals [1258]:
				xmin = 910.0429
				xmax = 920.1951
				text = ""
			intervals [1259]:
				xmin = 920.1951
				xmax = 920.4351
				text = "oh"
			intervals [1260]:
				xmin = 920.4351
				xmax = 923.4065
				text = ""
			intervals [1261]:
				xmin = 923.4065
				xmax = 923.6665
				text = "same"
			intervals [1262]:
				xmin = 923.6665
				xmax = 924.0165
				text = "mr"
			intervals [1263]:
				xmin = 924.0165
				xmax = 924.3565
				text = "rdx"
			intervals [1264]:
				xmin = 924.3565
				xmax = 924.4465
				text = "that"
			intervals [1265]:
				xmin = 924.4465
				xmax = 925.0094
				text = ""
			intervals [1266]:
				xmin = 925.0094
				xmax = 925.1594
				text = "i"
			intervals [1267]:
				xmin = 925.1594
				xmax = 925.1894
				text = ""
			intervals [1268]:
				xmin = 925.1894
				xmax = 925.3794
				text = "know"
			intervals [1269]:
				xmin = 925.3794
				xmax = 927.9337
				text = ""
			intervals [1270]:
				xmin = 927.9337
				xmax = 928.1037
				text = "maybe"
			intervals [1271]:
				xmin = 928.1037
				xmax = 928.4837
				text = "not"
			intervals [1272]:
				xmin = 928.4837
				xmax = 928.5237
				text = ""
			intervals [1273]:
				xmin = 928.5237
				xmax = 929.1037
				text = "<unk>"
			intervals [1274]:
				xmin = 929.1037
				xmax = 929.7329
				text = ""
			intervals [1275]:
				xmin = 929.7329
				xmax = 930.0529
				text = "uh"
			intervals [1276]:
				xmin = 930.0529
				xmax = 932.4995
				text = ""
			intervals [1277]:
				xmin = 932.4995
				xmax = 932.5895
				text = "let"
			intervals [1278]:
				xmin = 932.5895
				xmax = 932.6195
				text = "s"
			intervals [1279]:
				xmin = 932.6195
				xmax = 932.7395
				text = "see"
			intervals [1280]:
				xmin = 932.7395
				xmax = 932.9295
				text = "what"
			intervals [1281]:
				xmin = 932.9295
				xmax = 932.9595
				text = ""
			intervals [1282]:
				xmin = 932.9595
				xmax = 933.0395
				text = "as"
			intervals [1283]:
				xmin = 933.0395
				xmax = 933.1395
				text = ""
			intervals [1284]:
				xmin = 933.1395
				xmax = 933.2895
				text = "so"
			intervals [1285]:
				xmin = 933.2895
				xmax = 933.5595
				text = "good"
			intervals [1286]:
				xmin = 933.5595
				xmax = 933.8295
				text = "about"
			intervals [1287]:
				xmin = 933.8295
				xmax = 933.9295
				text = ""
			intervals [1288]:
				xmin = 933.9295
				xmax = 934.1195
				text = "them"
			intervals [1289]:
				xmin = 934.1195
				xmax = 963.061
				text = ""
			intervals [1290]:
				xmin = 963.061
				xmax = 963.401
				text = "oh"
			intervals [1291]:
				xmin = 963.401
				xmax = 965.6563
				text = ""
			intervals [1292]:
				xmin = 965.6563
				xmax = 965.7863
				text = "was"
			intervals [1293]:
				xmin = 965.7863
				xmax = 965.8963
				text = "there"
			intervals [1294]:
				xmin = 965.8963
				xmax = 966.0963
				text = "ever"
			intervals [1295]:
				xmin = 966.0963
				xmax = 966.1563
				text = "a"
			intervals [1296]:
				xmin = 966.1563
				xmax = 966.4763
				text = "teacher"
			intervals [1297]:
				xmin = 966.4763
				xmax = 966.6263
				text = "that"
			intervals [1298]:
				xmin = 966.6263
				xmax = 966.7563
				text = "you"
			intervals [1299]:
				xmin = 966.7563
				xmax = 966.9563
				text = "just"
			intervals [1300]:
				xmin = 966.9563
				xmax = 967.3363
				text = "couldn't"
			intervals [1301]:
				xmin = 967.3363
				xmax = 967.7963
				text = "stand"
			intervals [1302]:
				xmin = 967.7963
				xmax = 970.1828
				text = ""
			intervals [1303]:
				xmin = 970.1828
				xmax = 970.2128
				text = "a"
			intervals [1304]:
				xmin = 970.2128
				xmax = 970.4428
				text = ""
			intervals [1305]:
				xmin = 970.4428
				xmax = 970.4728
				text = "<unk>"
			intervals [1306]:
				xmin = 970.4728
				xmax = 970.9928
				text = ""
			intervals [1307]:
				xmin = 970.9928
				xmax = 971.3328
				text = "somewhere"
			intervals [1308]:
				xmin = 971.3328
				xmax = 973.5163
				text = ""
			intervals [1309]:
				xmin = 973.5163
				xmax = 973.7063
				text = "oh"
			intervals [1310]:
				xmin = 973.7063
				xmax = 973.8663
				text = ""
			intervals [1311]:
				xmin = 973.8663
				xmax = 974.0363
				text = "good"
			intervals [1312]:
				xmin = 974.0363
				xmax = 974.0663
				text = ""
			intervals [1313]:
				xmin = 974.0663
				xmax = 974.1263
				text = "you"
			intervals [1314]:
				xmin = 974.1263
				xmax = 974.1563
				text = ""
			intervals [1315]:
				xmin = 974.1563
				xmax = 974.2563
				text = "were"
			intervals [1316]:
				xmin = 974.2563
				xmax = 974.2863
				text = ""
			intervals [1317]:
				xmin = 974.2863
				xmax = 974.6463
				text = "lucky"
			intervals [1318]:
				xmin = 974.6463
				xmax = 976.3014
				text = ""
			intervals [1319]:
				xmin = 976.3014
				xmax = 976.4114
				text = "were"
			intervals [1320]:
				xmin = 976.4114
				xmax = 976.4914
				text = "you"
			intervals [1321]:
				xmin = 976.4914
				xmax = 976.7514
				text = "ever"
			intervals [1322]:
				xmin = 976.7514
				xmax = 976.8314
				text = "in"
			intervals [1323]:
				xmin = 976.8314
				xmax = 976.9214
				text = "a"
			intervals [1324]:
				xmin = 976.9214
				xmax = 977.3514
				text = "class"
			intervals [1325]:
				xmin = 977.3514
				xmax = 977.4414
				text = "where"
			intervals [1326]:
				xmin = 977.4414
				xmax = 977.5714
				text = "the"
			intervals [1327]:
				xmin = 977.5714
				xmax = 977.8314
				text = "kids"
			intervals [1328]:
				xmin = 977.8314
				xmax = 977.8614
				text = ""
			intervals [1329]:
				xmin = 977.8614
				xmax = 978.1314
				text = "played"
			intervals [1330]:
				xmin = 978.1314
				xmax = 978.1714
				text = "a"
			intervals [1331]:
				xmin = 978.1714
				xmax = 978.2514
				text = ""
			intervals [1332]:
				xmin = 978.2514
				xmax = 978.6314
				text = "trick"
			intervals [1333]:
				xmin = 978.6314
				xmax = 978.7514
				text = "on"
			intervals [1334]:
				xmin = 978.7514
				xmax = 978.8114
				text = "the"
			intervals [1335]:
				xmin = 978.8114
				xmax = 978.8914
				text = ""
			intervals [1336]:
				xmin = 978.8914
				xmax = 979.3214
				text = "teacher"
			intervals [1337]:
				xmin = 979.3214
				xmax = 981.0884
				text = ""
			intervals [1338]:
				xmin = 981.0884
				xmax = 981.6184
				text = "practical"
			intervals [1339]:
				xmin = 981.6184
				xmax = 981.6584
				text = ""
			intervals [1340]:
				xmin = 981.6584
				xmax = 981.9684
				text = "joke"
			intervals [1341]:
				xmin = 981.9684
				xmax = 982.0584
				text = "of"
			intervals [1342]:
				xmin = 982.0584
				xmax = 982.2684
				text = "any"
			intervals [1343]:
				xmin = 982.2684
				xmax = 982.3684
				text = ""
			intervals [1344]:
				xmin = 982.3684
				xmax = 982.6184
				text = "kind"
			intervals [1345]:
				xmin = 982.6184
				xmax = 987.2962
				text = ""
			intervals [1346]:
				xmin = 987.2962
				xmax = 987.3862
				text = "what"
			intervals [1347]:
				xmin = 987.3862
				xmax = 987.6762
				text = "happened"
			intervals [1348]:
				xmin = 987.6762
				xmax = 995.9975
				text = ""
			intervals [1349]:
				xmin = 995.9975
				xmax = 996.3675
				text = "hm"
			intervals [1350]:
				xmin = 996.3675
				xmax = 999.1104
				text = ""
			intervals [1351]:
				xmin = 999.1104
				xmax = 999.3604
				text = "mm"
			intervals [1352]:
				xmin = 999.3604
				xmax = 1000.5438
				text = ""
			intervals [1353]:
				xmin = 1000.5438
				xmax = 1000.7738
				text = "didn't"
			intervals [1354]:
				xmin = 1000.7738
				xmax = 1000.9338
				text = "get"
			intervals [1355]:
				xmin = 1000.9338
				xmax = 1001.0938
				text = "any"
			intervals [1356]:
				xmin = 1001.0938
				xmax = 1001.5838
				text = "reaction"
			intervals [1357]:
				xmin = 1001.5838
				xmax = 1001.6438
				text = ""
			intervals [1358]:
				xmin = 1001.6438
				xmax = 1001.7138
				text = "out"
			intervals [1359]:
				xmin = 1001.7138
				xmax = 1001.7538
				text = ""
			intervals [1360]:
				xmin = 1001.7538
				xmax = 1001.9838
				text = "of"
			intervals [1361]:
				xmin = 1001.9838
				xmax = 1002.0538
				text = "her"
			intervals [1362]:
				xmin = 1002.0538
				xmax = 1004.5755
				text = ""
			intervals [1363]:
				xmin = 1004.5755
				xmax = 1004.9755
				text = "anything"
			intervals [1364]:
				xmin = 1004.9755
				xmax = 1005.2555
				text = "else"
			intervals [1365]:
				xmin = 1005.2555
				xmax = 1005.2955
				text = ""
			intervals [1366]:
				xmin = 1005.2955
				xmax = 1005.4755
				text = "like"
			intervals [1367]:
				xmin = 1005.4755
				xmax = 1005.5555
				text = ""
			intervals [1368]:
				xmin = 1005.5555
				xmax = 1005.7055
				text = "that"
			intervals [1369]:
				xmin = 1005.7055
				xmax = 1005.7355
				text = ""
			intervals [1370]:
				xmin = 1005.7355
				xmax = 1006.0255
				text = "or"
			intervals [1371]:
				xmin = 1006.0255
				xmax = 1006.0555
				text = ""
			intervals [1372]:
				xmin = 1006.0555
				xmax = 1006.1855
				text = "any"
			intervals [1373]:
				xmin = 1006.1855
				xmax = 1025.0055
				text = ""
			intervals [1374]:
				xmin = 1025.0055
				xmax = 1025.3155
				text = "<unk>"
			intervals [1375]:
				xmin = 1025.3155
				xmax = 1027.5549
				text = ""
			intervals [1376]:
				xmin = 1027.5549
				xmax = 1027.9549
				text = "mm-hm"
			intervals [1377]:
				xmin = 1027.9549
				xmax = 1028.0449
				text = "did"
			intervals [1378]:
				xmin = 1028.0449
				xmax = 1028.3649
				text = "her"
			intervals [1379]:
				xmin = 1028.3649
				xmax = 1028.7607
				text = ""
			intervals [1380]:
				xmin = 1028.7607
				xmax = 1028.9907
				text = "a"
			intervals [1381]:
				xmin = 1028.9907
				xmax = 1029.5607
				text = "reaction"
			intervals [1382]:
				xmin = 1029.5607
				xmax = 1029.6707
				text = ""
			intervals [1383]:
				xmin = 1029.6707
				xmax = 1029.7907
				text = "that"
			intervals [1384]:
				xmin = 1029.7907
				xmax = 1029.9307
				text = "time"
			intervals [1385]:
				xmin = 1029.9307
				xmax = 1030.735
				text = ""
			intervals [1386]:
				xmin = 1030.735
				xmax = 1030.885
				text = "what"
			intervals [1387]:
				xmin = 1030.885
				xmax = 1031.005
				text = "they"
			intervals [1388]:
				xmin = 1031.005
				xmax = 1031.315
				text = "do"
			intervals [1389]:
				xmin = 1031.315
				xmax = 1031.345
				text = ""
			intervals [1390]:
				xmin = 1031.345
				xmax = 1031.665
				text = "holler"
			intervals [1391]:
				xmin = 1031.665
				xmax = 1031.695
				text = ""
			intervals [1392]:
				xmin = 1031.695
				xmax = 1031.725
				text = "or"
			intervals [1393]:
				xmin = 1031.725
				xmax = 1031.765
				text = ""
			intervals [1394]:
				xmin = 1031.765
				xmax = 1031.945
				text = "what"
			intervals [1395]:
				xmin = 1031.945
				xmax = 1038.020
				text = ""
			intervals [1396]:
				xmin = 1038.020
				xmax = 1038.780
				text = "<unk>"
			intervals [1397]:
				xmin = 1038.780
				xmax = 1039.9253
				text = ""
			intervals [1398]:
				xmin = 1039.9253
				xmax = 1039.9953
				text = "and"
			intervals [1399]:
				xmin = 1039.9953
				xmax = 1040.2253
				text = "that"
			intervals [1400]:
				xmin = 1040.2253
				xmax = 1040.5353
				text = "was"
			intervals [1401]:
				xmin = 1040.5353
				xmax = 1040.7253
				text = "all"
			intervals [1402]:
				xmin = 1040.7253
				xmax = 1040.7553
				text = ""
			intervals [1403]:
				xmin = 1040.7553
				xmax = 1040.8253
				text = "huh"
			intervals [1404]:
				xmin = 1040.8253
				xmax = 1042.8769
				text = ""
			intervals [1405]:
				xmin = 1042.8769
				xmax = 1042.9969
				text = "let"
			intervals [1406]:
				xmin = 1042.9969
				xmax = 1043.0269
				text = "s"
			intervals [1407]:
				xmin = 1043.0269
				xmax = 1043.1469
				text = "see"
			intervals [1408]:
				xmin = 1043.1469
				xmax = 1043.2769
				text = "is"
			intervals [1409]:
				xmin = 1043.2769
				xmax = 1043.4269
				text = "there"
			intervals [1410]:
				xmin = 1043.4269
				xmax = 1043.4869
				text = "a"
			intervals [1411]:
				xmin = 1043.4869
				xmax = 1043.7469
				text = "bunch"
			intervals [1412]:
				xmin = 1043.7469
				xmax = 1043.8069
				text = "of"
			intervals [1413]:
				xmin = 1043.8069
				xmax = 1043.8469
				text = ""
			intervals [1414]:
				xmin = 1043.8469
				xmax = 1044.1769
				text = "kids"
			intervals [1415]:
				xmin = 1044.1769
				xmax = 1044.3569
				text = "that"
			intervals [1416]:
				xmin = 1044.3569
				xmax = 1044.5269
				text = "you"
			intervals [1417]:
				xmin = 1044.5269
				xmax = 1044.8135
				text = ""
			intervals [1418]:
				xmin = 1044.8135
				xmax = 1045.0835
				text = "hang"
			intervals [1419]:
				xmin = 1045.0835
				xmax = 1045.4335
				text = "around"
			intervals [1420]:
				xmin = 1045.4335
				xmax = 1045.5835
				text = "with"
			intervals [1421]:
				xmin = 1045.5835
				xmax = 1045.7235
				text = ""
			intervals [1422]:
				xmin = 1045.7235
				xmax = 1045.8535
				text = "and"
			intervals [1423]:
				xmin = 1045.8535
				xmax = 1046.0135
				text = "do"
			intervals [1424]:
				xmin = 1046.0135
				xmax = 1046.1035
				text = ""
			intervals [1425]:
				xmin = 1046.1035
				xmax = 1046.2735
				text = "things"
			intervals [1426]:
				xmin = 1046.2735
				xmax = 1046.4335
				text = ""
			intervals [1427]:
				xmin = 1046.4335
				xmax = 1046.6535
				text = "with"
			intervals [1428]:
				xmin = 1046.6535
				xmax = 1047.157
				text = ""
			intervals [1429]:
				xmin = 1047.157
				xmax = 1047.427
				text = "sort"
			intervals [1430]:
				xmin = 1047.427
				xmax = 1047.597
				text = "of"
			intervals [1431]:
				xmin = 1047.597
				xmax = 1047.807
				text = "your"
			intervals [1432]:
				xmin = 1047.807
				xmax = 1048.127
				text = "group"
			intervals [1433]:
				xmin = 1048.127
				xmax = 1055.9241
				text = ""
			intervals [1434]:
				xmin = 1055.9241
				xmax = 1056.3041
				text = "mm"
			intervals [1435]:
				xmin = 1056.3041
				xmax = 1059.2103
				text = ""
			intervals [1436]:
				xmin = 1059.2103
				xmax = 1059.4303
				text = "in"
			intervals [1437]:
				xmin = 1059.4303
				xmax = 1059.5003
				text = "the"
			intervals [1438]:
				xmin = 1059.5003
				xmax = 1059.5803
				text = ""
			intervals [1439]:
				xmin = 1059.5803
				xmax = 1059.7803
				text = "past"
			intervals [1440]:
				xmin = 1059.7803
				xmax = 1060.0203
				text = ""
			intervals [1441]:
				xmin = 1060.0203
				xmax = 1060.1403
				text = "did"
			intervals [1442]:
				xmin = 1060.1403
				xmax = 1060.2503
				text = ""
			intervals [1443]:
				xmin = 1060.2503
				xmax = 1060.3703
				text = "you"
			intervals [1444]:
				xmin = 1060.3703
				xmax = 1062.0789
				text = ""
			intervals [1445]:
				xmin = 1062.0789
				xmax = 1062.1389
				text = "in"
			intervals [1446]:
				xmin = 1062.1389
				xmax = 1062.2489
				text = "the"
			intervals [1447]:
				xmin = 1062.2489
				xmax = 1062.2989
				text = ""
			intervals [1448]:
				xmin = 1062.2989
				xmax = 1062.6989
				text = "past"
			intervals [1449]:
				xmin = 1062.6989
				xmax = 1062.9089
				text = "has"
			intervals [1450]:
				xmin = 1062.9089
				xmax = 1063.0589
				text = "there"
			intervals [1451]:
				xmin = 1063.0589
				xmax = 1063.3789
				text = "been"
			intervals [1452]:
				xmin = 1063.3789
				xmax = 1064.3569
				text = ""
			intervals [1453]:
				xmin = 1064.3569
				xmax = 1064.8069
				text = "groups"
			intervals [1454]:
				xmin = 1064.8069
				xmax = 1064.9369
				text = "that"
			intervals [1455]:
				xmin = 1064.9369
				xmax = 1064.9669
				text = ""
			intervals [1456]:
				xmin = 1064.9669
				xmax = 1065.0969
				text = "were"
			intervals [1457]:
				xmin = 1065.0969
				xmax = 1065.1269
				text = ""
			intervals [1458]:
				xmin = 1065.1269
				xmax = 1065.4369
				text = "sort"
			intervals [1459]:
				xmin = 1065.4369
				xmax = 1065.5069
				text = "of"
			intervals [1460]:
				xmin = 1065.5069
				xmax = 1065.5569
				text = ""
			intervals [1461]:
				xmin = 1065.5569
				xmax = 1065.7369
				text = "your"
			intervals [1462]:
				xmin = 1065.7369
				xmax = 1068.7104
				text = ""
			intervals [1463]:
				xmin = 1068.7104
				xmax = 1068.8004
				text = "let"
			intervals [1464]:
				xmin = 1068.8004
				xmax = 1068.9404
				text = "s"
			intervals [1465]:
				xmin = 1068.9404
				xmax = 1068.9704
				text = ""
			intervals [1466]:
				xmin = 1068.9704
				xmax = 1069.0304
				text = "see"
			intervals [1467]:
				xmin = 1069.0304
				xmax = 1069.0604
				text = ""
			intervals [1468]:
				xmin = 1069.0604
				xmax = 1069.1904
				text = "have"
			intervals [1469]:
				xmin = 1069.1904
				xmax = 1069.3704
				text = "there"
			intervals [1470]:
				xmin = 1069.3704
				xmax = 1069.5804
				text = "ever"
			intervals [1471]:
				xmin = 1069.5804
				xmax = 1069.6404
				text = ""
			intervals [1472]:
				xmin = 1069.6404
				xmax = 1069.8604
				text = "been"
			intervals [1473]:
				xmin = 1069.8604
				xmax = 1069.8904
				text = ""
			intervals [1474]:
				xmin = 1069.8904
				xmax = 1070.1804
				text = "uh"
			intervals [1475]:
				xmin = 1070.1804
				xmax = 1071.2363
				text = ""
			intervals [1476]:
				xmin = 1071.2363
				xmax = 1071.8063
				text = "anybody"
			intervals [1477]:
				xmin = 1071.8063
				xmax = 1072.0863
				text = "in"
			intervals [1478]:
				xmin = 1072.0863
				xmax = 1073.7498
				text = ""
			intervals [1479]:
				xmin = 1073.7498
				xmax = 1073.8398
				text = "in"
			intervals [1480]:
				xmin = 1073.8398
				xmax = 1073.9498
				text = "one"
			intervals [1481]:
				xmin = 1073.9498
				xmax = 1074.0198
				text = "of"
			intervals [1482]:
				xmin = 1074.0198
				xmax = 1074.1098
				text = "the"
			intervals [1483]:
				xmin = 1074.1098
				xmax = 1074.3998
				text = "groups"
			intervals [1484]:
				xmin = 1074.3998
				xmax = 1074.5298
				text = "that"
			intervals [1485]:
				xmin = 1074.5298
				xmax = 1074.6398
				text = "you"
			intervals [1486]:
				xmin = 1074.6398
				xmax = 1074.7498
				text = ""
			intervals [1487]:
				xmin = 1074.7498
				xmax = 1075.0198
				text = "played"
			intervals [1488]:
				xmin = 1075.0198
				xmax = 1075.1698
				text = "with"
			intervals [1489]:
				xmin = 1075.1698
				xmax = 1075.2498
				text = "do"
			intervals [1490]:
				xmin = 1075.2498
				xmax = 1075.5098
				text = "people"
			intervals [1491]:
				xmin = 1075.5098
				xmax = 1075.5398
				text = ""
			intervals [1492]:
				xmin = 1075.5398
				xmax = 1075.6598
				text = "speak"
			intervals [1493]:
				xmin = 1075.6598
				xmax = 1075.7898
				text = "any"
			intervals [1494]:
				xmin = 1075.7898
				xmax = 1075.8498
				text = ""
			intervals [1495]:
				xmin = 1075.8498
				xmax = 1076.2098
				text = "foreign"
			intervals [1496]:
				xmin = 1076.2098
				xmax = 1076.6298
				text = "languages"
			intervals [1497]:
				xmin = 1076.6298
				xmax = 1084.2928
				text = ""
			intervals [1498]:
				xmin = 1084.2928
				xmax = 1084.4828
				text = "oh"
			intervals [1499]:
				xmin = 1084.4828
				xmax = 1085.0101
				text = ""
			intervals [1500]:
				xmin = 1085.0101
				xmax = 1085.1401
				text = "but"
			intervals [1501]:
				xmin = 1085.1401
				xmax = 1085.3701
				text = "none"
			intervals [1502]:
				xmin = 1085.3701
				xmax = 1085.4801
				text = "of"
			intervals [1503]:
				xmin = 1085.4801
				xmax = 1085.6701
				text = "them"
			intervals [1504]:
				xmin = 1085.6701
				xmax = 1085.8301
				text = ""
			intervals [1505]:
				xmin = 1085.8301
				xmax = 1086.0401
				text = "like"
			intervals [1506]:
				xmin = 1086.0401
				xmax = 1086.8928
				text = ""
			intervals [1507]:
				xmin = 1086.8928
				xmax = 1086.9828
				text = "their"
			intervals [1508]:
				xmin = 1086.9828
				xmax = 1087.2428
				text = ""
			intervals [1509]:
				xmin = 1087.2428
				xmax = 1087.4028
				text = "their"
			intervals [1510]:
				xmin = 1087.4028
				xmax = 1087.4928
				text = ""
			intervals [1511]:
				xmin = 1087.4928
				xmax = 1087.7128
				text = "parents"
			intervals [1512]:
				xmin = 1087.7128
				xmax = 1087.9728
				text = "<unk>"
			intervals [1513]:
				xmin = 1087.9728
				xmax = 1090.9935
				text = ""
			intervals [1514]:
				xmin = 1090.9935
				xmax = 1091.2535
				text = "oh"
			intervals [1515]:
				xmin = 1091.2535
				xmax = 1091.3235
				text = ""
			intervals [1516]:
				xmin = 1091.3235
				xmax = 1091.4035
				text = "my"
			intervals [1517]:
				xmin = 1091.4035
				xmax = 1092.3426
				text = ""
			intervals [1518]:
				xmin = 1092.3426
				xmax = 1092.4726
				text = "must"
			intervals [1519]:
				xmin = 1092.4726
				xmax = 1092.5226
				text = ""
			intervals [1520]:
				xmin = 1092.5226
				xmax = 1092.6126
				text = "have"
			intervals [1521]:
				xmin = 1092.6126
				xmax = 1092.7626
				text = "known"
			intervals [1522]:
				xmin = 1092.7626
				xmax = 1092.7926
				text = ""
			intervals [1523]:
				xmin = 1092.7926
				xmax = 1092.8526
				text = "it"
			intervals [1524]:
				xmin = 1092.8526
				xmax = 1092.9226
				text = ""
			intervals [1525]:
				xmin = 1092.9226
				xmax = 1093.2026
				text = "good"
			intervals [1526]:
				xmin = 1093.2026
				xmax = 1093.2926
				text = "then"
			intervals [1527]:
				xmin = 1093.2926
				xmax = 1094.275
				text = ""
			intervals [1528]:
				xmin = 1094.275
				xmax = 1094.535
				text = "musta"
			intervals [1529]:
				xmin = 1094.535
				xmax = 1094.795
				text = "spoke"
			intervals [1530]:
				xmin = 1094.795
				xmax = 1094.855
				text = ""
			intervals [1531]:
				xmin = 1094.855
				xmax = 1095.065
				text = "french"
			intervals [1532]:
				xmin = 1095.065
				xmax = 1095.125
				text = ""
			intervals [1533]:
				xmin = 1095.125
				xmax = 1095.365
				text = "pretty"
			intervals [1534]:
				xmin = 1095.365
				xmax = 1095.605
				text = "well"
			intervals [1535]:
				xmin = 1095.605
				xmax = 1095.815
				text = "then"
			intervals [1536]:
				xmin = 1095.815
				xmax = 1095.965
				text = ""
			intervals [1537]:
				xmin = 1095.965
				xmax = 1096.025
				text = "huh"
			intervals [1538]:
				xmin = 1096.025
				xmax = 1098.6457
				text = ""
			intervals [1539]:
				xmin = 1098.6457
				xmax = 1098.9757
				text = "oh"
			intervals [1540]:
				xmin = 1098.9757
				xmax = 1101.2289
				text = ""
			intervals [1541]:
				xmin = 1101.2289
				xmax = 1101.3389
				text = "is"
			intervals [1542]:
				xmin = 1101.3389
				xmax = 1101.3689
				text = ""
			intervals [1543]:
				xmin = 1101.3689
				xmax = 1101.4889
				text = "there"
			intervals [1544]:
				xmin = 1101.4889
				xmax = 1101.6489
				text = "any"
			intervals [1545]:
				xmin = 1101.6489
				xmax = 1101.8589
				text = "white"
			intervals [1546]:
				xmin = 1101.8589
				xmax = 1101.9489
				text = ""
			intervals [1547]:
				xmin = 1101.9489
				xmax = 1102.1789
				text = "kids"
			intervals [1548]:
				xmin = 1102.1789
				xmax = 1102.2189
				text = ""
			intervals [1549]:
				xmin = 1102.2189
				xmax = 1102.2789
				text = "in"
			intervals [1550]:
				xmin = 1102.2789
				xmax = 1102.3089
				text = ""
			intervals [1551]:
				xmin = 1102.3089
				xmax = 1102.4289
				text = "your"
			intervals [1552]:
				xmin = 1102.4289
				xmax = 1102.6589
				text = "group"
			intervals [1553]:
				xmin = 1102.6589
				xmax = 1108.6072
				text = ""
			intervals [1554]:
				xmin = 1108.6072
				xmax = 1108.6872
				text = "in"
			intervals [1555]:
				xmin = 1108.6872
				xmax = 1108.9372
				text = "any"
			intervals [1556]:
				xmin = 1108.9372
				xmax = 1109.2572
				text = "group"
			intervals [1557]:
				xmin = 1109.2572
				xmax = 1109.4272
				text = "that"
			intervals [1558]:
				xmin = 1109.4272
				xmax = 1109.6472
				text = "you"
			intervals [1559]:
				xmin = 1109.6472
				xmax = 1109.7172
				text = ""
			intervals [1560]:
				xmin = 1109.7172
				xmax = 1110.0772
				text = "played"
			intervals [1561]:
				xmin = 1110.0772
				xmax = 1110.2472
				text = "with"
			intervals [1562]:
				xmin = 1110.2472
				xmax = 1110.4372
				text = "was"
			intervals [1563]:
				xmin = 1110.4372
				xmax = 1110.6872
				text = "there"
			intervals [1564]:
				xmin = 1110.6872
				xmax = 1110.8272
				text = "a"
			intervals [1565]:
				xmin = 1110.8272
				xmax = 1111.0547
				text = ""
			intervals [1566]:
				xmin = 1111.0547
				xmax = 1111.3547
				text = "ever"
			intervals [1567]:
				xmin = 1111.3547
				xmax = 1111.6347
				text = "one"
			intervals [1568]:
				xmin = 1111.6347
				xmax = 1111.7147
				text = ""
			intervals [1569]:
				xmin = 1111.7147
				xmax = 1112.1147
				text = "person"
			intervals [1570]:
				xmin = 1112.1147
				xmax = 1112.2147
				text = "that"
			intervals [1571]:
				xmin = 1112.2147
				xmax = 1112.7547
				text = "everybody"
			intervals [1572]:
				xmin = 1112.7547
				xmax = 1113.0147
				text = "looked"
			intervals [1573]:
				xmin = 1113.0147
				xmax = 1113.2047
				text = "to"
			intervals [1574]:
				xmin = 1113.2047
				xmax = 1113.3447
				text = "as"
			intervals [1575]:
				xmin = 1113.3447
				xmax = 1113.4047
				text = ""
			intervals [1576]:
				xmin = 1113.4047
				xmax = 1113.5247
				text = "the"
			intervals [1577]:
				xmin = 1113.5247
				xmax = 1113.8747
				text = "leader"
			intervals [1578]:
				xmin = 1113.8747
				xmax = 1115.0608
				text = ""
			intervals [1579]:
				xmin = 1115.0608
				xmax = 1115.4608
				text = "everybody"
			intervals [1580]:
				xmin = 1115.4608
				xmax = 1115.5108
				text = ""
			intervals [1581]:
				xmin = 1115.5108
				xmax = 1115.7608
				text = "sort"
			intervals [1582]:
				xmin = 1115.7608
				xmax = 1115.8708
				text = "of"
			intervals [1583]:
				xmin = 1115.8708
				xmax = 1116.3926
				text = ""
			intervals [1584]:
				xmin = 1116.3926
				xmax = 1116.6426
				text = "waits"
			intervals [1585]:
				xmin = 1116.6426
				xmax = 1116.6926
				text = ""
			intervals [1586]:
				xmin = 1116.6926
				xmax = 1116.7826
				text = "for"
			intervals [1587]:
				xmin = 1116.7826
				xmax = 1116.9826
				text = "them"
			intervals [1588]:
				xmin = 1116.9826
				xmax = 1117.1026
				text = "to"
			intervals [1589]:
				xmin = 1117.1026
				xmax = 1117.6226
				text = "decide"
			intervals [1590]:
				xmin = 1117.6226
				xmax = 1117.7526
				text = "what"
			intervals [1591]:
				xmin = 1117.7526
				xmax = 1117.7826
				text = ""
			intervals [1592]:
				xmin = 1117.7826
				xmax = 1117.9426
				text = "to"
			intervals [1593]:
				xmin = 1117.9426
				xmax = 1117.9826
				text = ""
			intervals [1594]:
				xmin = 1117.9826
				xmax = 1118.1226
				text = "do"
			intervals [1595]:
				xmin = 1118.1226
				xmax = 1120.2034
				text = ""
			intervals [1596]:
				xmin = 1120.2034
				xmax = 1120.4134
				text = "uh"
			intervals [1597]:
				xmin = 1120.4134
				xmax = 1120.7134
				text = "what"
			intervals [1598]:
				xmin = 1120.7134
				xmax = 1120.7534
				text = ""
			intervals [1599]:
				xmin = 1120.7534
				xmax = 1120.9334
				text = "what"
			intervals [1600]:
				xmin = 1120.9334
				xmax = 1121.1434
				text = "was"
			intervals [1601]:
				xmin = 1121.1434
				xmax = 1121.2534
				text = "there"
			intervals [1602]:
				xmin = 1121.2534
				xmax = 1121.5134
				text = "about"
			intervals [1603]:
				xmin = 1121.5134
				xmax = 1121.5434
				text = ""
			intervals [1604]:
				xmin = 1121.5434
				xmax = 1121.7234
				text = "that"
			intervals [1605]:
				xmin = 1121.7234
				xmax = 1121.7734
				text = ""
			intervals [1606]:
				xmin = 1121.7734
				xmax = 1122.0234
				text = "person"
			intervals [1607]:
				xmin = 1122.0234
				xmax = 1122.1334
				text = ""
			intervals [1608]:
				xmin = 1122.1334
				xmax = 1122.2834
				text = "do"
			intervals [1609]:
				xmin = 1122.2834
				xmax = 1122.3134
				text = ""
			intervals [1610]:
				xmin = 1122.3134
				xmax = 1122.4134
				text = "you"
			intervals [1611]:
				xmin = 1122.4134
				xmax = 1122.5234
				text = ""
			intervals [1612]:
				xmin = 1122.5234
				xmax = 1122.6834
				text = "think"
			intervals [1613]:
				xmin = 1122.6834
				xmax = 1130.2404
				text = ""
			intervals [1614]:
				xmin = 1130.2404
				xmax = 1130.5904
				text = "mm-hm"
			intervals [1615]:
				xmin = 1130.5904
				xmax = 1134.1808
				text = ""
			intervals [1616]:
				xmin = 1134.1808
				xmax = 1134.5508
				text = "mm-hm"
			intervals [1617]:
				xmin = 1134.5508
				xmax = 1139.2619
				text = ""
			intervals [1618]:
				xmin = 1139.2619
				xmax = 1139.6319
				text = "<unk>"
			intervals [1619]:
				xmin = 1139.6319
				xmax = 1141.0607
				text = ""
			intervals [1620]:
				xmin = 1141.0607
				xmax = 1141.1507
				text = "would"
			intervals [1621]:
				xmin = 1141.1507
				xmax = 1141.2107
				text = "he"
			intervals [1622]:
				xmin = 1141.2107
				xmax = 1141.2607
				text = ""
			intervals [1623]:
				xmin = 1141.2607
				xmax = 1141.4807
				text = "help"
			intervals [1624]:
				xmin = 1141.4807
				xmax = 1141.6207
				text = "with"
			intervals [1625]:
				xmin = 1141.6207
				xmax = 1141.6707
				text = ""
			intervals [1626]:
				xmin = 1141.6707
				xmax = 1142.1307
				text = "homework"
			intervals [1627]:
				xmin = 1142.1307
				xmax = 1142.2107
				text = "and"
			intervals [1628]:
				xmin = 1142.2107
				xmax = 1142.3707
				text = "that"
			intervals [1629]:
				xmin = 1142.3707
				xmax = 1142.4607
				text = ""
			intervals [1630]:
				xmin = 1142.4607
				xmax = 1142.7007
				text = "stuff"
			intervals [1631]:
				xmin = 1142.7007
				xmax = 1142.7307
				text = ""
			intervals [1632]:
				xmin = 1142.7307
				xmax = 1142.8807
				text = "or"
			intervals [1633]:
				xmin = 1142.8807
				xmax = 1146.3297
				text = ""
			intervals [1634]:
				xmin = 1146.3297
				xmax = 1146.4797
				text = "what"
			intervals [1635]:
				xmin = 1146.4797
				xmax = 1146.6197
				text = "if"
			intervals [1636]:
				xmin = 1146.6197
				xmax = 1146.6697
				text = "a"
			intervals [1637]:
				xmin = 1146.6697
				xmax = 1147.0197
				text = "new"
			intervals [1638]:
				xmin = 1147.0197
				xmax = 1147.2197
				text = "kid"
			intervals [1639]:
				xmin = 1147.2197
				xmax = 1147.5997
				text = "wanted"
			intervals [1640]:
				xmin = 1147.5997
				xmax = 1147.6297
				text = ""
			intervals [1641]:
				xmin = 1147.6297
				xmax = 1147.7397
				text = "to"
			intervals [1642]:
				xmin = 1147.7397
				xmax = 1148.295
				text = ""
			intervals [1643]:
				xmin = 1148.295
				xmax = 1148.555
				text = "join"
			intervals [1644]:
				xmin = 1148.555
				xmax = 1148.685
				text = "the"
			intervals [1645]:
				xmin = 1148.685
				xmax = 1149.005
				text = "group"
			intervals [1646]:
				xmin = 1149.005
				xmax = 1149.035
				text = ""
			intervals [1647]:
				xmin = 1149.035
				xmax = 1149.235
				text = "what"
			intervals [1648]:
				xmin = 1149.235
				xmax = 1149.365
				text = "would"
			intervals [1649]:
				xmin = 1149.365
				xmax = 1149.435
				text = "he"
			intervals [1650]:
				xmin = 1149.435
				xmax = 1149.465
				text = ""
			intervals [1651]:
				xmin = 1149.465
				xmax = 1149.625
				text = "have"
			intervals [1652]:
				xmin = 1149.625
				xmax = 1149.685
				text = ""
			intervals [1653]:
				xmin = 1149.685
				xmax = 1149.795
				text = "to"
			intervals [1654]:
				xmin = 1149.795
				xmax = 1149.825
				text = ""
			intervals [1655]:
				xmin = 1149.825
				xmax = 1150.045
				text = "do"
			intervals [1656]:
				xmin = 1150.045
				xmax = 1150.3014
				text = ""
			intervals [1657]:
				xmin = 1150.3014
				xmax = 1150.6614
				text = "anything"
			intervals [1658]:
				xmin = 1150.6614
				xmax = 1150.7014
				text = ""
			intervals [1659]:
				xmin = 1150.7014
				xmax = 1151.0314
				text = "special"
			intervals [1660]:
				xmin = 1151.0314
				xmax = 1153.8207
				text = ""
			intervals [1661]:
				xmin = 1153.8207
				xmax = 1153.9407
				text = "how"
			intervals [1662]:
				xmin = 1153.9407
				xmax = 1154.0607
				text = "would"
			intervals [1663]:
				xmin = 1154.0607
				xmax = 1154.1607
				text = "he"
			intervals [1664]:
				xmin = 1154.1607
				xmax = 1154.3307
				text = "go"
			intervals [1665]:
				xmin = 1154.3307
				xmax = 1154.6607
				text = "about"
			intervals [1666]:
				xmin = 1154.6607
				xmax = 1155.1164
				text = ""
			intervals [1667]:
				xmin = 1155.1164
				xmax = 1155.4264
				text = "making"
			intervals [1668]:
				xmin = 1155.4264
				xmax = 1155.5164
				text = ""
			intervals [1669]:
				xmin = 1155.5164
				xmax = 1155.8464
				text = "friends"
			intervals [1670]:
				xmin = 1155.8464
				xmax = 1155.8764
				text = ""
			intervals [1671]:
				xmin = 1155.8764
				xmax = 1156.0164
				text = "with"
			intervals [1672]:
				xmin = 1156.0164
				xmax = 1157.4292
				text = ""
			intervals [1673]:
				xmin = 1157.4292
				xmax = 1157.6692
				text = "everybody"
			intervals [1674]:
				xmin = 1157.6692
				xmax = 1164.4591
				text = ""
			intervals [1675]:
				xmin = 1164.4591
				xmax = 1164.7391
				text = "hm"
			intervals [1676]:
				xmin = 1164.7391
				xmax = 1166.702
				text = ""
			intervals [1677]:
				xmin = 1166.702
				xmax = 1167.082
				text = "mm-hm"
			intervals [1678]:
				xmin = 1167.082
				xmax = 1170.5198
				text = ""
			intervals [1679]:
				xmin = 1170.5198
				xmax = 1170.5798
				text = "do"
			intervals [1680]:
				xmin = 1170.5798
				xmax = 1170.6398
				text = "you"
			intervals [1681]:
				xmin = 1170.6398
				xmax = 1170.7298
				text = "have"
			intervals [1682]:
				xmin = 1170.7298
				xmax = 1170.9798
				text = "any"
			intervals [1683]:
				xmin = 1170.9798
				xmax = 1171.4098
				text = "idea"
			intervals [1684]:
				xmin = 1171.4098
				xmax = 1171.4998
				text = "what"
			intervals [1685]:
				xmin = 1171.4998
				xmax = 1171.5498
				text = ""
			intervals [1686]:
				xmin = 1171.5498
				xmax = 1171.7298
				text = "you"
			intervals [1687]:
				xmin = 1171.7298
				xmax = 1171.9798
				text = "wanna"
			intervals [1688]:
				xmin = 1171.9798
				xmax = 1172.0198
				text = ""
			intervals [1689]:
				xmin = 1172.0198
				xmax = 1172.2598
				text = "be"
			intervals [1690]:
				xmin = 1172.2598
				xmax = 1172.2898
				text = ""
			intervals [1691]:
				xmin = 1172.2898
				xmax = 1172.4898
				text = "when"
			intervals [1692]:
				xmin = 1172.4898
				xmax = 1172.8792
				text = ""
			intervals [1693]:
				xmin = 1172.8792
				xmax = 1173.0292
				text = "you"
			intervals [1694]:
				xmin = 1173.0292
				xmax = 1173.1092
				text = ""
			intervals [1695]:
				xmin = 1173.1092
				xmax = 1173.1992
				text = "get"
			intervals [1696]:
				xmin = 1173.1992
				xmax = 1173.2892
				text = "done"
			intervals [1697]:
				xmin = 1173.2892
				xmax = 1173.4292
				text = "with"
			intervals [1698]:
				xmin = 1173.4292
				xmax = 1173.6092
				text = "all"
			intervals [1699]:
				xmin = 1173.6092
				xmax = 1173.8292
				text = "your"
			intervals [1700]:
				xmin = 1173.8292
				xmax = 1173.8592
				text = ""
			intervals [1701]:
				xmin = 1173.8592
				xmax = 1174.4292
				text = "education"
			intervals [1702]:
				xmin = 1174.4292
				xmax = 1177.1446
				text = ""
			intervals [1703]:
				xmin = 1177.1446
				xmax = 1177.4946
				text = "hm"
			intervals [1704]:
				xmin = 1177.4946
				xmax = 1177.6855
				text = ""
			intervals [1705]:
				xmin = 1177.6855
				xmax = 1177.7755
				text = "that"
			intervals [1706]:
				xmin = 1177.7755
				xmax = 1177.8455
				text = ""
			intervals [1707]:
				xmin = 1177.8455
				xmax = 1177.9355
				text = "s"
			intervals [1708]:
				xmin = 1177.9355
				xmax = 1177.9655
				text = ""
			intervals [1709]:
				xmin = 1177.9655
				xmax = 1178.2155
				text = "good"
			intervals [1710]:
				xmin = 1178.2155
				xmax = 1178.8978
				text = ""
			intervals [1711]:
				xmin = 1178.8978
				xmax = 1179.0778
				text = "how"
			intervals [1712]:
				xmin = 1179.0778
				xmax = 1179.2178
				text = "long"
			intervals [1713]:
				xmin = 1179.2178
				xmax = 1179.4278
				text = "will"
			intervals [1714]:
				xmin = 1179.4278
				xmax = 1179.5178
				text = "it"
			intervals [1715]:
				xmin = 1179.5178
				xmax = 1179.5578
				text = ""
			intervals [1716]:
				xmin = 1179.5578
				xmax = 1179.6878
				text = "take"
			intervals [1717]:
				xmin = 1179.6878
				xmax = 1179.8278
				text = ""
			intervals [1718]:
				xmin = 1179.8278
				xmax = 1179.9078
				text = "you"
			intervals [1719]:
				xmin = 1179.9078
				xmax = 1186.4386
				text = ""
			intervals [1720]:
				xmin = 1186.4386
				xmax = 1186.8686
				text = "mm-hm"
			intervals [1721]:
				xmin = 1186.8686
				xmax = 1188.3846
				text = ""
			intervals [1722]:
				xmin = 1188.3846
				xmax = 1188.4146
				text = "a"
			intervals [1723]:
				xmin = 1188.4146
				xmax = 1188.4446
				text = ""
			intervals [1724]:
				xmin = 1188.4446
				xmax = 1188.8046
				text = "long"
			intervals [1725]:
				xmin = 1188.8046
				xmax = 1188.8346
				text = ""
			intervals [1726]:
				xmin = 1188.8346
				xmax = 1189.1246
				text = "haul"
			intervals [1727]:
				xmin = 1189.1246
				xmax = 1189.1546
				text = ""
			intervals [1728]:
				xmin = 1189.1546
				xmax = 1189.2346
				text = "huh"
			intervals [1729]:
				xmin = 1189.2346
				xmax = 1191.253
				text = ""
			intervals [1730]:
				xmin = 1191.253
				xmax = 1191.673
				text = "uh"
			intervals [1731]:
				xmin = 1191.673
				xmax = 1193.1181
				text = ""
			intervals [1732]:
				xmin = 1193.1181
				xmax = 1193.3081
				text = "what"
			intervals [1733]:
				xmin = 1193.3081
				xmax = 1194.0122
				text = ""
			intervals [1734]:
				xmin = 1194.0122
				xmax = 1194.2322
				text = "kind"
			intervals [1735]:
				xmin = 1194.2322
				xmax = 1194.4122
				text = "of"
			intervals [1736]:
				xmin = 1194.4122
				xmax = 1194.4722
				text = "a"
			intervals [1737]:
				xmin = 1194.4722
				xmax = 1194.8622
				text = "doctor"
			intervals [1738]:
				xmin = 1194.8622
				xmax = 1194.8922
				text = ""
			intervals [1739]:
				xmin = 1194.8922
				xmax = 1195.0222
				text = "would"
			intervals [1740]:
				xmin = 1195.0222
				xmax = 1195.0622
				text = ""
			intervals [1741]:
				xmin = 1195.0622
				xmax = 1195.1922
				text = "you"
			intervals [1742]:
				xmin = 1195.1922
				xmax = 1195.2222
				text = ""
			intervals [1743]:
				xmin = 1195.2222
				xmax = 1195.4522
				text = "be"
			intervals [1744]:
				xmin = 1195.4522
				xmax = 1196.5535
				text = ""
			intervals [1745]:
				xmin = 1196.5535
				xmax = 1197.2035
				text = "gp"
			intervals [1746]:
				xmin = 1197.2035
				xmax = 1197.2435
				text = ""
			intervals [1747]:
				xmin = 1197.2435
				xmax = 1197.3335
				text = "or"
			intervals [1748]:
				xmin = 1197.3335
				xmax = 1199.7838
				text = ""
			intervals [1749]:
				xmin = 1199.7838
				xmax = 1200.0138
				text = "yeah"
			intervals [1750]:
				xmin = 1200.0138
				xmax = 1200.0438
				text = ""
			intervals [1751]:
				xmin = 1200.0438
				xmax = 1200.1138
				text = "it"
			intervals [1752]:
				xmin = 1200.1138
				xmax = 1200.1538
				text = "s"
			intervals [1753]:
				xmin = 1200.1538
				xmax = 1200.1938
				text = "a"
			intervals [1754]:
				xmin = 1200.1938
				xmax = 1200.4038
				text = "little"
			intervals [1755]:
				xmin = 1200.4038
				xmax = 1200.7138
				text = "early"
			intervals [1756]:
				xmin = 1200.7138
				xmax = 1200.7538
				text = ""
			intervals [1757]:
				xmin = 1200.7538
				xmax = 1200.8138
				text = "to"
			intervals [1758]:
				xmin = 1200.8138
				xmax = 1200.8638
				text = ""
			intervals [1759]:
				xmin = 1200.8638
				xmax = 1201.2738
				text = "decide"
			intervals [1760]:
				xmin = 1201.2738
				xmax = 1201.3038
				text = ""
			intervals [1761]:
				xmin = 1201.3038
				xmax = 1201.5338
				text = "that"
			intervals [1762]:
				xmin = 1201.5338
				xmax = 1201.7935
				text = ""
			intervals [1763]:
				xmin = 1201.7935
				xmax = 1202.1835
				text = "<unk>"
			intervals [1764]:
				xmin = 1202.1835
				xmax = 1203.8818
				text = ""
			intervals [1765]:
				xmin = 1203.8818
				xmax = 1204.5418
				text = "<unk>"
			intervals [1766]:
				xmin = 1204.5418
				xmax = 1204.8838
				text = ""
			intervals [1767]:
				xmin = 1204.8838
				xmax = 1204.9438
				text = "if"
			intervals [1768]:
				xmin = 1204.9438
				xmax = 1205.0838
				text = "you"
			intervals [1769]:
				xmin = 1205.0838
				xmax = 1205.2238
				text = "had"
			intervals [1770]:
				xmin = 1205.2238
				xmax = 1205.5438
				text = "all"
			intervals [1771]:
				xmin = 1205.5438
				xmax = 1205.6038
				text = "the"
			intervals [1772]:
				xmin = 1205.6038
				xmax = 1205.9538
				text = "money"
			intervals [1773]:
				xmin = 1205.9538
				xmax = 1206.1335
				text = ""
			intervals [1774]:
				xmin = 1206.1335
				xmax = 1206.3135
				text = "in"
			intervals [1775]:
				xmin = 1206.3135
				xmax = 1206.3735
				text = "the"
			intervals [1776]:
				xmin = 1206.3735
				xmax = 1206.6635
				text = "world"
			intervals [1777]:
				xmin = 1206.6635
				xmax = 1206.6935
				text = ""
			intervals [1778]:
				xmin = 1206.6935
				xmax = 1206.8035
				text = "you"
			intervals [1779]:
				xmin = 1206.8035
				xmax = 1207.1035
				text = "wanted"
			intervals [1780]:
				xmin = 1207.1035
				xmax = 1207.2735
				text = "what"
			intervals [1781]:
				xmin = 1207.2735
				xmax = 1207.3135
				text = ""
			intervals [1782]:
				xmin = 1207.3135
				xmax = 1207.4235
				text = "would"
			intervals [1783]:
				xmin = 1207.4235
				xmax = 1207.4535
				text = ""
			intervals [1784]:
				xmin = 1207.4535
				xmax = 1207.5535
				text = "you"
			intervals [1785]:
				xmin = 1207.5535
				xmax = 1207.5935
				text = ""
			intervals [1786]:
				xmin = 1207.5935
				xmax = 1207.6835
				text = "do"
			intervals [1787]:
				xmin = 1207.6835
				xmax = 1207.7135
				text = ""
			intervals [1788]:
				xmin = 1207.7135
				xmax = 1207.8135
				text = "with"
			intervals [1789]:
				xmin = 1207.8135
				xmax = 1208.0835
				text = "it"
			intervals [1790]:
				xmin = 1208.0835
				xmax = 1230.6044
				text = ""
			intervals [1791]:
				xmin = 1230.6044
				xmax = 1230.9744
				text = "mm"
			intervals [1792]:
				xmin = 1230.9744
				xmax = 1235.9703
				text = ""
			intervals [1793]:
				xmin = 1235.9703
				xmax = 1236.4203
				text = "<unk>"
			intervals [1794]:
				xmin = 1236.4203
				xmax = 1240.7591
				text = ""
			intervals [1795]:
				xmin = 1240.7591
				xmax = 1241.1391
				text = "why"
			intervals [1796]:
				xmin = 1241.1391
				xmax = 1241.1691
				text = ""
			intervals [1797]:
				xmin = 1241.1691
				xmax = 1241.5091
				text = "not"
			intervals [1798]:
				xmin = 1241.5091
				xmax = 1241.5691
				text = ""
			intervals [1799]:
				xmin = 1241.5691
				xmax = 1242.3291
				text = "<unk>"
			intervals [1800]:
				xmin = 1242.3291
				xmax = 1258.0736
				text = ""
			intervals [1801]:
				xmin = 1258.0736
				xmax = 1258.2336
				text = "how"
			intervals [1802]:
				xmin = 1258.2336
				xmax = 1258.3736
				text = "does"
			intervals [1803]:
				xmin = 1258.3736
				xmax = 1258.5636
				text = "your"
			intervals [1804]:
				xmin = 1258.5636
				xmax = 1258.9636
				text = "family"
			intervals [1805]:
				xmin = 1258.9636
				xmax = 1259.4036
				text = "celebrate"
			intervals [1806]:
				xmin = 1259.4036
				xmax = 1259.4636
				text = ""
			intervals [1807]:
				xmin = 1259.4636
				xmax = 1259.5536
				text = "the"
			intervals [1808]:
				xmin = 1259.5536
				xmax = 1259.6036
				text = ""
			intervals [1809]:
				xmin = 1259.6036
				xmax = 1260.4536
				text = "holidays"
			intervals [1810]:
				xmin = 1260.4536
				xmax = 1294.4047
				text = ""
			intervals [1811]:
				xmin = 1294.4047
				xmax = 1294.7047
				text = "hm"
			intervals [1812]:
				xmin = 1294.7047
				xmax = 1295.9609
				text = ""
			intervals [1813]:
				xmin = 1295.9609
				xmax = 1296.1009
				text = "what"
			intervals [1814]:
				xmin = 1296.1009
				xmax = 1296.4109
				text = "about"
			intervals [1815]:
				xmin = 1296.4109
				xmax = 1296.8009
				text = "christmas"
			intervals [1816]:
				xmin = 1296.8009
				xmax = 1296.9109
				text = ""
			intervals [1817]:
				xmin = 1296.9109
				xmax = 1297.3909
				text = "morning"
			intervals [1818]:
				xmin = 1297.3909
				xmax = 1297.7748
				text = ""
			intervals [1819]:
				xmin = 1297.7748
				xmax = 1297.9748
				text = "what"
			intervals [1820]:
				xmin = 1297.9748
				xmax = 1298.2148
				text = "all"
			intervals [1821]:
				xmin = 1298.2148
				xmax = 1298.2448
				text = ""
			intervals [1822]:
				xmin = 1298.2448
				xmax = 1298.3248
				text = "do"
			intervals [1823]:
				xmin = 1298.3248
				xmax = 1298.3548
				text = ""
			intervals [1824]:
				xmin = 1298.3548
				xmax = 1298.4148
				text = "you"
			intervals [1825]:
				xmin = 1298.4148
				xmax = 1298.6948
				text = "do"
			intervals [1826]:
				xmin = 1298.6948
				xmax = 1298.7248
				text = ""
			intervals [1827]:
				xmin = 1298.7248
				xmax = 1299.1248
				text = "special"
			intervals [1828]:
				xmin = 1299.1248
				xmax = 1299.1548
				text = ""
			intervals [1829]:
				xmin = 1299.1548
				xmax = 1299.2848
				text = "for"
			intervals [1830]:
				xmin = 1299.2848
				xmax = 1299.3248
				text = ""
			intervals [1831]:
				xmin = 1299.3248
				xmax = 1299.4248
				text = "that"
			intervals [1832]:
				xmin = 1299.4248
				xmax = 1311.640
				text = ""
			intervals [1833]:
				xmin = 1311.640
				xmax = 1312.010
				text = "mm-hm"
			intervals [1834]:
				xmin = 1312.010
				xmax = 1320.320
				text = ""
			intervals [1835]:
				xmin = 1320.320
				xmax = 1320.670
				text = "hm"
			intervals [1836]:
				xmin = 1320.670
				xmax = 1334.6328
				text = ""
			intervals [1837]:
				xmin = 1334.6328
				xmax = 1335.1628
				text = "mm-hm"
			intervals [1838]:
				xmin = 1335.1628
				xmax = 1337.8117
				text = ""
			intervals [1839]:
				xmin = 1337.8117
				xmax = 1338.0617
				text = "hm"
			intervals [1840]:
				xmin = 1338.0617
				xmax = 1338.2687
				text = ""
			intervals [1841]:
				xmin = 1338.2687
				xmax = 1338.3787
				text = "how"
			intervals [1842]:
				xmin = 1338.3787
				xmax = 1338.5887
				text = "about"
			intervals [1843]:
				xmin = 1338.5887
				xmax = 1338.6587
				text = ""
			intervals [1844]:
				xmin = 1338.6587
				xmax = 1339.7287
				text = "decorations"
			intervals [1845]:
				xmin = 1339.7287
				xmax = 1339.8187
				text = ""
			intervals [1846]:
				xmin = 1339.8187
				xmax = 1339.8787
				text = "and"
			intervals [1847]:
				xmin = 1339.8787
				xmax = 1339.9087
				text = ""
			intervals [1848]:
				xmin = 1339.9087
				xmax = 1340.0187
				text = "that"
			intervals [1849]:
				xmin = 1340.0187
				xmax = 1343.548
				text = ""
			intervals [1850]:
				xmin = 1343.548
				xmax = 1343.958
				text = "<unk>"
			intervals [1851]:
				xmin = 1343.958
				xmax = 1345.8867
				text = ""
			intervals [1852]:
				xmin = 1345.8867
				xmax = 1346.0267
				text = "you"
			intervals [1853]:
				xmin = 1346.0267
				xmax = 1346.0567
				text = ""
			intervals [1854]:
				xmin = 1346.0567
				xmax = 1346.2667
				text = "don't"
			intervals [1855]:
				xmin = 1346.2667
				xmax = 1346.2967
				text = ""
			intervals [1856]:
				xmin = 1346.2967
				xmax = 1346.4767
				text = "help"
			intervals [1857]:
				xmin = 1346.4767
				xmax = 1347.0372
				text = ""
			intervals [1858]:
				xmin = 1347.0372
				xmax = 1347.1772
				text = "much"
			intervals [1859]:
				xmin = 1347.1772
				xmax = 1349.9955
				text = ""
			intervals [1860]:
				xmin = 1349.9955
				xmax = 1350.2555
				text = "uh"
			intervals [1861]:
				xmin = 1350.2555
				xmax = 1352.3297
				text = ""
			intervals [1862]:
				xmin = 1352.3297
				xmax = 1352.4997
				text = "huh"
			intervals [1863]:
				xmin = 1352.4997
				xmax = 1356.5391
				text = ""
			intervals [1864]:
				xmin = 1356.5391
				xmax = 1356.6891
				text = "what"
			intervals [1865]:
				xmin = 1356.6891
				xmax = 1356.8291
				text = "was"
			intervals [1866]:
				xmin = 1356.8291
				xmax = 1356.9291
				text = "the"
			intervals [1867]:
				xmin = 1356.9291
				xmax = 1356.9591
				text = ""
			intervals [1868]:
				xmin = 1356.9591
				xmax = 1357.2191
				text = "best"
			intervals [1869]:
				xmin = 1357.2191
				xmax = 1357.6791
				text = "christmas"
			intervals [1870]:
				xmin = 1357.6791
				xmax = 1358.0591
				text = "present"
			intervals [1871]:
				xmin = 1358.0591
				xmax = 1358.0991
				text = ""
			intervals [1872]:
				xmin = 1358.0991
				xmax = 1358.2391
				text = "you"
			intervals [1873]:
				xmin = 1358.2391
				xmax = 1358.4991
				text = "ever"
			intervals [1874]:
				xmin = 1358.4991
				xmax = 1358.5391
				text = ""
			intervals [1875]:
				xmin = 1358.5391
				xmax = 1358.7091
				text = "got"
			intervals [1876]:
				xmin = 1358.7091
				xmax = 1359.255
				text = ""
			intervals [1877]:
				xmin = 1359.255
				xmax = 1359.425
				text = "or"
			intervals [1878]:
				xmin = 1359.425
				xmax = 1359.835
				text = "birthday"
			intervals [1879]:
				xmin = 1359.835
				xmax = 1360.155
				text = "present"
			intervals [1880]:
				xmin = 1360.155
				xmax = 1360.365
				text = ""
			intervals [1881]:
				xmin = 1360.365
				xmax = 1360.555
				text = "or"
			intervals [1882]:
				xmin = 1360.555
				xmax = 1366.2508
				text = ""
			intervals [1883]:
				xmin = 1366.2508
				xmax = 1366.7808
				text = "oh"
			intervals [1884]:
				xmin = 1366.7808
				xmax = 1366.8108
				text = ""
			intervals [1885]:
				xmin = 1366.8108
				xmax = 1366.8808
				text = "yeah"
			intervals [1886]:
				xmin = 1366.8808
				xmax = 1367.8537
				text = ""
			intervals [1887]:
				xmin = 1367.8537
				xmax = 1368.0137
				text = "what"
			intervals [1888]:
				xmin = 1368.0137
				xmax = 1368.1137
				text = "was"
			intervals [1889]:
				xmin = 1368.1137
				xmax = 1368.1437
				text = ""
			intervals [1890]:
				xmin = 1368.1437
				xmax = 1368.4237
				text = "that"
			intervals [1891]:
				xmin = 1368.4237
				xmax = 1368.7237
				text = "like"
			intervals [1892]:
				xmin = 1368.7237
				xmax = 1375.7422
				text = ""
			intervals [1893]:
				xmin = 1375.7422
				xmax = 1376.0322
				text = "yeah"
			intervals [1894]:
				xmin = 1376.0322
				xmax = 1383.2296
				text = ""
			intervals [1895]:
				xmin = 1383.2296
				xmax = 1383.6396
				text = "mm-hm"
			intervals [1896]:
				xmin = 1383.6396
				xmax = 1384.7532
				text = ""
			intervals [1897]:
				xmin = 1384.7532
				xmax = 1384.8432
				text = "where"
			intervals [1898]:
				xmin = 1384.8432
				xmax = 1384.9032
				text = "do"
			intervals [1899]:
				xmin = 1384.9032
				xmax = 1384.9732
				text = "you"
			intervals [1900]:
				xmin = 1384.9732
				xmax = 1385.1932
				text = "use"
			intervals [1901]:
				xmin = 1385.1932
				xmax = 1385.3332
				text = "it"
			intervals [1902]:
				xmin = 1385.3332
				xmax = 1387.5137
				text = ""
			intervals [1903]:
				xmin = 1387.5137
				xmax = 1387.9137
				text = "oh"
			intervals [1904]:
				xmin = 1387.9137
				xmax = 1389.9746
				text = ""
			intervals [1905]:
				xmin = 1389.9746
				xmax = 1390.4046
				text = "mm-hm"
			intervals [1906]:
				xmin = 1390.4046
				xmax = 1390.9549
				text = ""
			intervals [1907]:
				xmin = 1390.9549
				xmax = 1391.0249
				text = "do"
			intervals [1908]:
				xmin = 1391.0249
				xmax = 1391.1449
				text = "you"
			intervals [1909]:
				xmin = 1391.1449
				xmax = 1391.1749
				text = ""
			intervals [1910]:
				xmin = 1391.1749
				xmax = 1391.2549
				text = "know"
			intervals [1911]:
				xmin = 1391.2549
				xmax = 1391.3249
				text = "how"
			intervals [1912]:
				xmin = 1391.3249
				xmax = 1391.3549
				text = ""
			intervals [1913]:
				xmin = 1391.3549
				xmax = 1391.4149
				text = "to"
			intervals [1914]:
				xmin = 1391.4149
				xmax = 1391.4549
				text = ""
			intervals [1915]:
				xmin = 1391.4549
				xmax = 1391.6549
				text = "s"
			intervals [1916]:
				xmin = 1391.6549
				xmax = 1392.1521
				text = ""
			intervals [1917]:
				xmin = 1392.1521
				xmax = 1392.4721
				text = "sail"
			intervals [1918]:
				xmin = 1392.4721
				xmax = 1392.5521
				text = ""
			intervals [1919]:
				xmin = 1392.5521
				xmax = 1392.6621
				text = "do"
			intervals [1920]:
				xmin = 1392.6621
				xmax = 1392.6921
				text = ""
			intervals [1921]:
				xmin = 1392.6921
				xmax = 1392.8921
				text = "you"
			intervals [1922]:
				xmin = 1392.8921
				xmax = 1393.938
				text = ""
			intervals [1923]:
				xmin = 1393.938
				xmax = 1394.048
				text = "or"
			intervals [1924]:
				xmin = 1394.048
				xmax = 1394.098
				text = ""
			intervals [1925]:
				xmin = 1394.098
				xmax = 1394.158
				text = "do"
			intervals [1926]:
				xmin = 1394.158
				xmax = 1394.218
				text = "you"
			intervals [1927]:
				xmin = 1394.218
				xmax = 1394.318
				text = "have"
			intervals [1928]:
				xmin = 1394.318
				xmax = 1394.388
				text = ""
			intervals [1929]:
				xmin = 1394.388
				xmax = 1394.448
				text = "to"
			intervals [1930]:
				xmin = 1394.448
				xmax = 1394.598
				text = ""
			intervals [1931]:
				xmin = 1394.598
				xmax = 1394.798
				text = "go"
			intervals [1932]:
				xmin = 1394.798
				xmax = 1394.928
				text = ""
			intervals [1933]:
				xmin = 1394.928
				xmax = 1395.108
				text = "with"
			intervals [1934]:
				xmin = 1395.108
				xmax = 1395.408
				text = "someone"
			intervals [1935]:
				xmin = 1395.408
				xmax = 1399.5857
				text = ""
			intervals [1936]:
				xmin = 1399.5857
				xmax = 1400.5157
				text = "<unk>"
			intervals [1937]:
				xmin = 1400.5157
				xmax = 1401.1923
				text = ""
			intervals [1938]:
				xmin = 1401.1923
				xmax = 1401.5623
				text = "yeah"
			intervals [1939]:
				xmin = 1401.5623
				xmax = 1402.0083
				text = ""
			intervals [1940]:
				xmin = 1402.0083
				xmax = 1402.7083
				text = "it"
			intervals [1941]:
				xmin = 1402.7083
				xmax = 1402.7383
				text = ""
			intervals [1942]:
				xmin = 1402.7383
				xmax = 1402.8283
				text = "s"
			intervals [1943]:
				xmin = 1402.8283
				xmax = 1402.8583
				text = ""
			intervals [1944]:
				xmin = 1402.8583
				xmax = 1402.9683
				text = "kind"
			intervals [1945]:
				xmin = 1402.9683
				xmax = 1403.0283
				text = "of"
			intervals [1946]:
				xmin = 1403.0283
				xmax = 1403.0683
				text = ""
			intervals [1947]:
				xmin = 1403.0683
				xmax = 1403.1283
				text = "<unk>"
			intervals [1948]:
				xmin = 1403.1283
				xmax = 1403.554
				text = ""
			intervals [1949]:
				xmin = 1403.554
				xmax = 1403.734
				text = "i've"
			intervals [1950]:
				xmin = 1403.734
				xmax = 1403.974
				text = "never"
			intervals [1951]:
				xmin = 1403.974
				xmax = 1404.064
				text = ""
			intervals [1952]:
				xmin = 1404.064
				xmax = 1404.324
				text = "tried"
			intervals [1953]:
				xmin = 1404.324
				xmax = 1404.404
				text = "it"
			intervals [1954]:
				xmin = 1404.404
				xmax = 1404.894
				text = "myself"
			intervals [1955]:
				xmin = 1404.894
				xmax = 1404.924
				text = ""
			intervals [1956]:
				xmin = 1404.924
				xmax = 1404.954
				text = "i"
			intervals [1957]:
				xmin = 1404.954
				xmax = 1404.984
				text = ""
			intervals [1958]:
				xmin = 1404.984
				xmax = 1405.154
				text = "d"
			intervals [1959]:
				xmin = 1405.154
				xmax = 1405.534
				text = "probably"
			intervals [1960]:
				xmin = 1405.534
				xmax = 1405.804
				text = "land"
			intervals [1961]:
				xmin = 1405.804
				xmax = 1405.864
				text = "in"
			intervals [1962]:
				xmin = 1405.864
				xmax = 1405.994
				text = "the"
			intervals [1963]:
				xmin = 1405.994
				xmax = 1406.384
				text = "water"
			intervals [1964]:
				xmin = 1406.384
				xmax = 1408.3907
				text = ""
			intervals [1965]:
				xmin = 1408.3907
				xmax = 1408.6507
				text = "uh"
			intervals [1966]:
				xmin = 1408.6507
				xmax = 1408.8607
				text = "what"
			intervals [1967]:
				xmin = 1408.8607
				xmax = 1408.9907
				text = "would"
			intervals [1968]:
				xmin = 1408.9907
				xmax = 1409.0907
				text = "you"
			intervals [1969]:
				xmin = 1409.0907
				xmax = 1409.3107
				text = "like"
			intervals [1970]:
				xmin = 1409.3107
				xmax = 1409.3907
				text = ""
			intervals [1971]:
				xmin = 1409.3907
				xmax = 1409.4907
				text = "for"
			intervals [1972]:
				xmin = 1409.4907
				xmax = 1409.9907
				text = "christmas"
			intervals [1973]:
				xmin = 1409.9907
				xmax = 1410.0507
				text = ""
			intervals [1974]:
				xmin = 1410.0507
				xmax = 1410.2107
				text = "this"
			intervals [1975]:
				xmin = 1410.2107
				xmax = 1410.2807
				text = ""
			intervals [1976]:
				xmin = 1410.2807
				xmax = 1410.6107
				text = "year"
			intervals [1977]:
				xmin = 1410.6107
				xmax = 1410.6507
				text = ""
			intervals [1978]:
				xmin = 1410.6507
				xmax = 1410.7407
				text = "if"
			intervals [1979]:
				xmin = 1410.7407
				xmax = 1410.7707
				text = ""
			intervals [1980]:
				xmin = 1410.7707
				xmax = 1410.8307
				text = "you"
			intervals [1981]:
				xmin = 1410.8307
				xmax = 1410.9807
				text = "have"
			intervals [1982]:
				xmin = 1410.9807
				xmax = 1411.0907
				text = "your"
			intervals [1983]:
				xmin = 1411.0907
				xmax = 1411.1807
				text = ""
			intervals [1984]:
				xmin = 1411.1807
				xmax = 1411.5107
				text = "choice"
			intervals [1985]:
				xmin = 1411.5107
				xmax = 1411.5407
				text = ""
			intervals [1986]:
				xmin = 1411.5407
				xmax = 1411.7507
				text = "of"
			intervals [1987]:
				xmin = 1411.7507
				xmax = 1412.1207
				text = "anything"
			intervals [1988]:
				xmin = 1412.1207
				xmax = 1412.1507
				text = ""
			intervals [1989]:
				xmin = 1412.1507
				xmax = 1412.2507
				text = "you"
			intervals [1990]:
				xmin = 1412.2507
				xmax = 1412.6907
				text = "wanted"
			intervals [1991]:
				xmin = 1412.6907
				xmax = 1426.9736
				text = ""
			intervals [1992]:
				xmin = 1426.9736
				xmax = 1427.3536
				text = "oh"
			intervals [1993]:
				xmin = 1427.3536
				xmax = 1429.2059
				text = ""
			intervals [1994]:
				xmin = 1429.2059
				xmax = 1429.4659
				text = "hm"
			intervals [1995]:
				xmin = 1429.4659
				xmax = 1431.0952
				text = ""
			intervals [1996]:
				xmin = 1431.0952
				xmax = 1431.1752
				text = "say"
			intervals [1997]:
				xmin = 1431.1752
				xmax = 1431.8964
				text = ""
			intervals [1998]:
				xmin = 1431.8964
				xmax = 1431.9564
				text = "so"
			intervals [1999]:
				xmin = 1431.9564
				xmax = 1432.0464
				text = ""
			intervals [2000]:
				xmin = 1432.0464
				xmax = 1432.2664
				text = "you're"
			intervals [2001]:
				xmin = 1432.2664
				xmax = 1432.8364
				text = "restricted"
			intervals [2002]:
				xmin = 1432.8364
				xmax = 1432.8664
				text = ""
			intervals [2003]:
				xmin = 1432.8664
				xmax = 1433.0064
				text = "to"
			intervals [2004]:
				xmin = 1433.0064
				xmax = 1433.2664
				text = "grown"
			intervals [2005]:
				xmin = 1433.2664
				xmax = 1433.3964
				text = "up"
			intervals [2006]:
				xmin = 1433.3964
				xmax = 1433.4964
				text = ""
			intervals [2007]:
				xmin = 1433.4964
				xmax = 1433.8664
				text = "things"
			intervals [2008]:
				xmin = 1433.8664
				xmax = 1445.1884
				text = ""
			intervals [2009]:
				xmin = 1445.1884
				xmax = 1445.9084
				text = "clothing"
			intervals [2010]:
				xmin = 1445.9084
				xmax = 1445.9884
				text = ""
			intervals [2011]:
				xmin = 1445.9884
				xmax = 1446.0584
				text = "or"
			intervals [2012]:
				xmin = 1446.0584
				xmax = 1446.2584
				text = "anything"
			intervals [2013]:
				xmin = 1446.2584
				xmax = 1446.3784
				text = "like"
			intervals [2014]:
				xmin = 1446.3784
				xmax = 1446.4584
				text = ""
			intervals [2015]:
				xmin = 1446.4584
				xmax = 1446.7984
				text = "that"
			intervals [2016]:
				xmin = 1446.7984
				xmax = 1446.9084
				text = "or"
			intervals [2017]:
				xmin = 1446.9084
				xmax = 1455.2809
				text = ""
			intervals [2018]:
				xmin = 1455.2809
				xmax = 1455.4409
				text = "and"
			intervals [2019]:
				xmin = 1455.4409
				xmax = 1455.5509
				text = ""
			intervals [2020]:
				xmin = 1455.5509
				xmax = 1455.6109
				text = "how"
			intervals [2021]:
				xmin = 1455.6109
				xmax = 1455.6409
				text = ""
			intervals [2022]:
				xmin = 1455.6409
				xmax = 1455.8909
				text = "about"
			intervals [2023]:
				xmin = 1455.8909
				xmax = 1455.9609
				text = ""
			intervals [2024]:
				xmin = 1455.9609
				xmax = 1456.3909
				text = "child"
			intervals [2025]:
				xmin = 1456.3909
				xmax = 1456.4309
				text = ""
			intervals [2026]:
				xmin = 1456.4309
				xmax = 1456.7709
				text = "things"
			intervals [2027]:
				xmin = 1456.7709
				xmax = 1456.8009
				text = ""
			intervals [2028]:
				xmin = 1456.8009
				xmax = 1457.0009
				text = "huh"
			intervals [2029]:
				xmin = 1457.0009
				xmax = 1459.0101
				text = ""
			intervals [2030]:
				xmin = 1459.0101
				xmax = 1459.2401
				text = "doesn't"
			intervals [2031]:
				xmin = 1459.2401
				xmax = 1459.4901
				text = "ring"
			intervals [2032]:
				xmin = 1459.4901
				xmax = 1459.5701
				text = "a"
			intervals [2033]:
				xmin = 1459.5701
				xmax = 1459.7601
				text = "bell"
			intervals [2034]:
				xmin = 1459.7601
				xmax = 1459.8401
				text = "huh"
			intervals [2035]:
				xmin = 1459.8401
				xmax = 1460.6201
				text = "<unk>"
			intervals [2036]:
				xmin = 1460.6201
				xmax = 1461.4055
				text = ""
			intervals [2037]:
				xmin = 1461.4055
				xmax = 1461.5355
				text = "oh"
			intervals [2038]:
				xmin = 1461.5355
				xmax = 1461.6655
				text = "it"
			intervals [2039]:
				xmin = 1461.6655
				xmax = 1461.6955
				text = "s"
			intervals [2040]:
				xmin = 1461.6955
				xmax = 1461.9255
				text = "okay"
			intervals [2041]:
				xmin = 1461.9255
				xmax = 1464.5612
				text = ""
			intervals [2042]:
				xmin = 1464.5612
				xmax = 1464.6312
				text = "now"
			intervals [2043]:
				xmin = 1464.6312
				xmax = 1464.6612
				text = ""
			intervals [2044]:
				xmin = 1464.6612
				xmax = 1464.8212
				text = "this"
			intervals [2045]:
				xmin = 1464.8212
				xmax = 1464.9812
				text = "is"
			intervals [2046]:
				xmin = 1464.9812
				xmax = 1465.0212
				text = "a"
			intervals [2047]:
				xmin = 1465.0212
				xmax = 1465.2812
				text = "more"
			intervals [2048]:
				xmin = 1465.2812
				xmax = 1465.3912
				text = ""
			intervals [2049]:
				xmin = 1465.3912
				xmax = 1465.7512
				text = "serious"
			intervals [2050]:
				xmin = 1465.7512
				xmax = 1466.1712
				text = "question"
			intervals [2051]:
				xmin = 1466.1712
				xmax = 1466.4343
				text = ""
			intervals [2052]:
				xmin = 1466.4343
				xmax = 1466.5443
				text = "but"
			intervals [2053]:
				xmin = 1466.5443
				xmax = 1466.6643
				text = "were"
			intervals [2054]:
				xmin = 1466.6643
				xmax = 1466.7243
				text = "you"
			intervals [2055]:
				xmin = 1466.7243
				xmax = 1466.9543
				text = "ever"
			intervals [2056]:
				xmin = 1466.9543
				xmax = 1467.0143
				text = "in"
			intervals [2057]:
				xmin = 1467.0143
				xmax = 1467.0743
				text = "a"
			intervals [2058]:
				xmin = 1467.0743
				xmax = 1467.1243
				text = ""
			intervals [2059]:
				xmin = 1467.1243
				xmax = 1467.4243
				text = "situation"
			intervals [2060]:
				xmin = 1467.4243
				xmax = 1467.5943
				text = "where"
			intervals [2061]:
				xmin = 1467.5943
				xmax = 1467.6243
				text = ""
			intervals [2062]:
				xmin = 1467.6243
				xmax = 1467.6943
				text = "you"
			intervals [2063]:
				xmin = 1467.6943
				xmax = 1467.8943
				text = "thought"
			intervals [2064]:
				xmin = 1467.8943
				xmax = 1467.9243
				text = ""
			intervals [2065]:
				xmin = 1467.9243
				xmax = 1468.3643
				text = "you"
			intervals [2066]:
				xmin = 1468.3643
				xmax = 1468.5543
				text = "might"
			intervals [2067]:
				xmin = 1468.5543
				xmax = 1468.6843
				text = ""
			intervals [2068]:
				xmin = 1468.6843
				xmax = 1468.9743
				text = "die"
			intervals [2069]:
				xmin = 1468.9743
				xmax = 1469.2708
				text = ""
			intervals [2070]:
				xmin = 1469.2708
				xmax = 1469.3508
				text = "you"
			intervals [2071]:
				xmin = 1469.3508
				xmax = 1469.3808
				text = ""
			intervals [2072]:
				xmin = 1469.3808
				xmax = 1469.4908
				text = "might"
			intervals [2073]:
				xmin = 1469.4908
				xmax = 1469.5908
				text = ""
			intervals [2074]:
				xmin = 1469.5908
				xmax = 1469.7308
				text = "be"
			intervals [2075]:
				xmin = 1469.7308
				xmax = 1469.8408
				text = ""
			intervals [2076]:
				xmin = 1469.8408
				xmax = 1470.1808
				text = "killed"
			intervals [2077]:
				xmin = 1470.1808
				xmax = 1474.1762
				text = ""
			intervals [2078]:
				xmin = 1474.1762
				xmax = 1474.3962
				text = "no"
			intervals [2079]:
				xmin = 1474.3962
				xmax = 1475.4667
				text = ""
			intervals [2080]:
				xmin = 1475.4667
				xmax = 1475.5267
				text = "do"
			intervals [2081]:
				xmin = 1475.5267
				xmax = 1475.5867
				text = "you"
			intervals [2082]:
				xmin = 1475.5867
				xmax = 1475.7767
				text = "ever"
			intervals [2083]:
				xmin = 1475.7767
				xmax = 1476.2767
				text = "dream"
			intervals [2084]:
				xmin = 1476.2767
				xmax = 1476.3067
				text = ""
			intervals [2085]:
				xmin = 1476.3067
				xmax = 1476.4267
				text = "about"
			intervals [2086]:
				xmin = 1476.4267
				xmax = 1476.5167
				text = "it"
			intervals [2087]:
				xmin = 1476.5167
				xmax = 1480.0037
				text = ""
			intervals [2088]:
				xmin = 1480.0037
				xmax = 1480.1737
				text = "what"
			intervals [2089]:
				xmin = 1480.1737
				xmax = 1480.3137
				text = "was"
			intervals [2090]:
				xmin = 1480.3137
				xmax = 1480.3737
				text = "the"
			intervals [2091]:
				xmin = 1480.3737
				xmax = 1480.4437
				text = ""
			intervals [2092]:
				xmin = 1480.4437
				xmax = 1480.8437
				text = "dream"
			intervals [2093]:
				xmin = 1480.8437
				xmax = 1480.9837
				text = "like"
			intervals [2094]:
				xmin = 1480.9837
				xmax = 1501.8075
				text = ""
			intervals [2095]:
				xmin = 1501.8075
				xmax = 1502.1575
				text = "hm"
			intervals [2096]:
				xmin = 1502.1575
				xmax = 1505.532
				text = ""
			intervals [2097]:
				xmin = 1505.532
				xmax = 1506.222
				text = "<unk>"
			intervals [2098]:
				xmin = 1506.222
				xmax = 1510.6445
				text = ""
			intervals [2099]:
				xmin = 1510.6445
				xmax = 1511.0845
				text = "mm-hm"
			intervals [2100]:
				xmin = 1511.0845
				xmax = 1511.7505
				text = ""
			intervals [2101]:
				xmin = 1511.7505
				xmax = 1511.8905
				text = "you"
			intervals [2102]:
				xmin = 1511.8905
				xmax = 1512.0605
				text = "always"
			intervals [2103]:
				xmin = 1512.0605
				xmax = 1512.0905
				text = ""
			intervals [2104]:
				xmin = 1512.0905
				xmax = 1512.4005
				text = "land"
			intervals [2105]:
				xmin = 1512.4005
				xmax = 1512.5605
				text = "in"
			intervals [2106]:
				xmin = 1512.5605
				xmax = 1512.8005
				text = "bed"
			intervals [2107]:
				xmin = 1512.8005
				xmax = 1513.0205
				text = "on"
			intervals [2108]:
				xmin = 1513.0205
				xmax = 1513.0505
				text = ""
			intervals [2109]:
				xmin = 1513.0505
				xmax = 1513.2005
				text = "those"
			intervals [2110]:
				xmin = 1513.2005
				xmax = 1513.3605
				text = "deals"
			intervals [2111]:
				xmin = 1513.3605
				xmax = 1513.3905
				text = ""
			intervals [2112]:
				xmin = 1513.3905
				xmax = 1513.4705
				text = "huh"
			intervals [2113]:
				xmin = 1513.4705
				xmax = 1516.1809
				text = ""
			intervals [2114]:
				xmin = 1516.1809
				xmax = 1516.8309
				text = "sometimes"
			intervals [2115]:
				xmin = 1516.8309
				xmax = 1516.8909
				text = ""
			intervals [2116]:
				xmin = 1516.8909
				xmax = 1517.1809
				text = "people"
			intervals [2117]:
				xmin = 1517.1809
				xmax = 1517.4709
				text = "say"
			intervals [2118]:
				xmin = 1517.4709
				xmax = 1517.7009
				text = "well"
			intervals [2119]:
				xmin = 1517.7009
				xmax = 1517.9909
				text = "whatever"
			intervals [2120]:
				xmin = 1517.9909
				xmax = 1518.0909
				text = "s"
			intervals [2121]:
				xmin = 1518.0909
				xmax = 1518.3409
				text = "gonna"
			intervals [2122]:
				xmin = 1518.3409
				xmax = 1518.7809
				text = "happen"
			intervals [2123]:
				xmin = 1518.7809
				xmax = 1518.8909
				text = "is"
			intervals [2124]:
				xmin = 1518.8909
				xmax = 1519.0709
				text = "just"
			intervals [2125]:
				xmin = 1519.0709
				xmax = 1519.1009
				text = ""
			intervals [2126]:
				xmin = 1519.1009
				xmax = 1519.3609
				text = "gonna"
			intervals [2127]:
				xmin = 1519.3609
				xmax = 1519.7909
				text = "happen"
			intervals [2128]:
				xmin = 1519.7909
				xmax = 1519.9309
				text = "there"
			intervals [2129]:
				xmin = 1519.9309
				xmax = 1519.9909
				text = ""
			intervals [2130]:
				xmin = 1519.9909
				xmax = 1520.0209
				text = "s"
			intervals [2131]:
				xmin = 1520.0209
				xmax = 1520.3609
				text = "nothing"
			intervals [2132]:
				xmin = 1520.3609
				xmax = 1520.4409
				text = "you"
			intervals [2133]:
				xmin = 1520.4409
				xmax = 1520.5109
				text = ""
			intervals [2134]:
				xmin = 1520.5109
				xmax = 1520.7109
				text = "can"
			intervals [2135]:
				xmin = 1520.7109
				xmax = 1520.9409
				text = "do"
			intervals [2136]:
				xmin = 1520.9409
				xmax = 1520.9709
				text = ""
			intervals [2137]:
				xmin = 1520.9709
				xmax = 1521.1209
				text = "about"
			intervals [2138]:
				xmin = 1521.1209
				xmax = 1521.2709
				text = "it"
			intervals [2139]:
				xmin = 1521.2709
				xmax = 1521.5654
				text = ""
			intervals [2140]:
				xmin = 1521.5654
				xmax = 1521.6354
				text = "do"
			intervals [2141]:
				xmin = 1521.6354
				xmax = 1521.7454
				text = "you"
			intervals [2142]:
				xmin = 1521.7454
				xmax = 1522.0254
				text = "agree"
			intervals [2143]:
				xmin = 1522.0254
				xmax = 1522.2154
				text = "with"
			intervals [2144]:
				xmin = 1522.2154
				xmax = 1522.3854
				text = "that"
			intervals [2145]:
				xmin = 1522.3854
				xmax = 1522.7154
				text = "or"
			intervals [2146]:
				xmin = 1522.7154
				xmax = 1523.6858
				text = ""
			intervals [2147]:
				xmin = 1523.6858
				xmax = 1524.0758
				text = "no"
			intervals [2148]:
				xmin = 1524.0758
				xmax = 1525.8401
				text = ""
			intervals [2149]:
				xmin = 1525.8401
				xmax = 1526.0301
				text = "what"
			intervals [2150]:
				xmin = 1526.0301
				xmax = 1526.1801
				text = "would"
			intervals [2151]:
				xmin = 1526.1801
				xmax = 1526.3601
				text = "you"
			intervals [2152]:
				xmin = 1526.3601
				xmax = 1526.5601
				text = "say"
			intervals [2153]:
				xmin = 1526.5601
				xmax = 1526.7001
				text = "to"
			intervals [2154]:
				xmin = 1526.7001
				xmax = 1526.9301
				text = "that"
			intervals [2155]:
				xmin = 1526.9301
				xmax = 1527.4628
				text = ""
			intervals [2156]:
				xmin = 1527.4628
				xmax = 1527.5728
				text = "if"
			intervals [2157]:
				xmin = 1527.5728
				xmax = 1527.8228
				text = "someone"
			intervals [2158]:
				xmin = 1527.8228
				xmax = 1528.0628
				text = "tried"
			intervals [2159]:
				xmin = 1528.0628
				xmax = 1528.1328
				text = "to"
			intervals [2160]:
				xmin = 1528.1328
				xmax = 1528.4828
				text = "argue"
			intervals [2161]:
				xmin = 1528.4828
				xmax = 1528.7128
				text = "that"
			intervals [2162]:
				xmin = 1528.7128
				xmax = 1528.9228
				text = "way"
			intervals [2163]:
				xmin = 1528.9228
				xmax = 1529.0728
				text = "with"
			intervals [2164]:
				xmin = 1529.0728
				xmax = 1529.1628
				text = ""
			intervals [2165]:
				xmin = 1529.1628
				xmax = 1529.3828
				text = "you"
			intervals [2166]:
				xmin = 1529.3828
				xmax = 1555.7422
				text = ""
			intervals [2167]:
				xmin = 1555.7422
				xmax = 1556.4722
				text = "mm-hm"
			intervals [2168]:
				xmin = 1556.4722
				xmax = 1559.877
				text = ""
			intervals [2169]:
				xmin = 1559.877
				xmax = 1560.037
				text = "how"
			intervals [2170]:
				xmin = 1560.037
				xmax = 1560.067
				text = ""
			intervals [2171]:
				xmin = 1560.067
				xmax = 1560.357
				text = "about"
			intervals [2172]:
				xmin = 1560.357
				xmax = 1560.537
				text = "if"
			intervals [2173]:
				xmin = 1560.537
				xmax = 1560.627
				text = "you"
			intervals [2174]:
				xmin = 1560.627
				xmax = 1560.847
				text = "knew"
			intervals [2175]:
				xmin = 1560.847
				xmax = 1561.137
				text = ""
			intervals [2176]:
				xmin = 1561.137
				xmax = 1561.347
				text = "someone"
			intervals [2177]:
				xmin = 1561.347
				xmax = 1561.497
				text = "who"
			intervals [2178]:
				xmin = 1561.497
				xmax = 1563.628
				text = ""
			intervals [2179]:
				xmin = 1563.628
				xmax = 1563.828
				text = "got"
			intervals [2180]:
				xmin = 1563.828
				xmax = 1564.118
				text = "struck"
			intervals [2181]:
				xmin = 1564.118
				xmax = 1564.168
				text = ""
			intervals [2182]:
				xmin = 1564.168
				xmax = 1564.268
				text = "by"
			intervals [2183]:
				xmin = 1564.268
				xmax = 1564.458
				text = "a"
			intervals [2184]:
				xmin = 1564.458
				xmax = 1564.488
				text = ""
			intervals [2185]:
				xmin = 1564.488
				xmax = 1564.618
				text = "car"
			intervals [2186]:
				xmin = 1564.618
				xmax = 1564.958
				text = "or"
			intervals [2187]:
				xmin = 1564.958
				xmax = 1564.988
				text = ""
			intervals [2188]:
				xmin = 1564.988
				xmax = 1565.478
				text = "something"
			intervals [2189]:
				xmin = 1565.478
				xmax = 1565.508
				text = ""
			intervals [2190]:
				xmin = 1565.508
				xmax = 1565.568
				text = "and"
			intervals [2191]:
				xmin = 1565.568
				xmax = 1565.988
				text = "injured"
			intervals [2192]:
				xmin = 1565.988
				xmax = 1566.068
				text = ""
			intervals [2193]:
				xmin = 1566.068
				xmax = 1566.668
				text = "seriously"
			intervals [2194]:
				xmin = 1566.668
				xmax = 1568.0266
				text = ""
			intervals [2195]:
				xmin = 1568.0266
				xmax = 1568.2766
				text = "and"
			intervals [2196]:
				xmin = 1568.2766
				xmax = 1568.4566
				text = "two"
			intervals [2197]:
				xmin = 1568.4566
				xmax = 1568.5166
				text = "of"
			intervals [2198]:
				xmin = 1568.5166
				xmax = 1568.6766
				text = "your"
			intervals [2199]:
				xmin = 1568.6766
				xmax = 1568.7066
				text = ""
			intervals [2200]:
				xmin = 1568.7066
				xmax = 1569.0066
				text = "friends"
			intervals [2201]:
				xmin = 1569.0066
				xmax = 1569.1866
				text = "were"
			intervals [2202]:
				xmin = 1569.1866
				xmax = 1569.5566
				text = "arguing"
			intervals [2203]:
				xmin = 1569.5566
				xmax = 1569.8666
				text = "about"
			intervals [2204]:
				xmin = 1569.8666
				xmax = 1569.9266
				text = "it"
			intervals [2205]:
				xmin = 1569.9266
				xmax = 1570.0066
				text = "and"
			intervals [2206]:
				xmin = 1570.0066
				xmax = 1570.1666
				text = "one"
			intervals [2207]:
				xmin = 1570.1666
				xmax = 1570.3666
				text = "of"
			intervals [2208]:
				xmin = 1570.3666
				xmax = 1570.4166
				text = ""
			intervals [2209]:
				xmin = 1570.4166
				xmax = 1570.4966
				text = "'em"
			intervals [2210]:
				xmin = 1570.4966
				xmax = 1570.6466
				text = "said"
			intervals [2211]:
				xmin = 1570.6466
				xmax = 1570.9066
				text = "well"
			intervals [2212]:
				xmin = 1570.9066
				xmax = 1570.9666
				text = "he"
			intervals [2213]:
				xmin = 1570.9666
				xmax = 1571.0466
				text = ""
			intervals [2214]:
				xmin = 1571.0466
				xmax = 1571.2966
				text = "shoulda"
			intervals [2215]:
				xmin = 1571.2966
				xmax = 1571.6066
				text = "watched"
			intervals [2216]:
				xmin = 1571.6066
				xmax = 1571.7766
				text = "his"
			intervals [2217]:
				xmin = 1571.7766
				xmax = 1572.0466
				text = "step"
			intervals [2218]:
				xmin = 1572.0466
				xmax = 1572.0766
				text = ""
			intervals [2219]:
				xmin = 1572.0766
				xmax = 1572.1866
				text = "and"
			intervals [2220]:
				xmin = 1572.1866
				xmax = 1572.2666
				text = "the"
			intervals [2221]:
				xmin = 1572.2666
				xmax = 1572.4066
				text = "other"
			intervals [2222]:
				xmin = 1572.4066
				xmax = 1572.5266
				text = "one"
			intervals [2223]:
				xmin = 1572.5266
				xmax = 1572.5766
				text = ""
			intervals [2224]:
				xmin = 1572.5766
				xmax = 1572.8066
				text = "said"
			intervals [2225]:
				xmin = 1572.8066
				xmax = 1572.9966
				text = "well"
			intervals [2226]:
				xmin = 1572.9966
				xmax = 1573.1066
				text = "it"
			intervals [2227]:
				xmin = 1573.1066
				xmax = 1573.1566
				text = ""
			intervals [2228]:
				xmin = 1573.1566
				xmax = 1573.2766
				text = "was"
			intervals [2229]:
				xmin = 1573.2766
				xmax = 1573.3166
				text = ""
			intervals [2230]:
				xmin = 1573.3166
				xmax = 1573.4966
				text = "just"
			intervals [2231]:
				xmin = 1573.4966
				xmax = 1573.5366
				text = ""
			intervals [2232]:
				xmin = 1573.5366
				xmax = 1573.7766
				text = "his"
			intervals [2233]:
				xmin = 1573.7766
				xmax = 1573.8366
				text = ""
			intervals [2234]:
				xmin = 1573.8366
				xmax = 1574.1866
				text = "time"
			intervals [2235]:
				xmin = 1574.1866
				xmax = 1575.0924
				text = ""
			intervals [2236]:
				xmin = 1575.0924
				xmax = 1575.2824
				text = "which"
			intervals [2237]:
				xmin = 1575.2824
				xmax = 1575.4124
				text = "one"
			intervals [2238]:
				xmin = 1575.4124
				xmax = 1575.5724
				text = "would"
			intervals [2239]:
				xmin = 1575.5724
				xmax = 1575.7024
				text = "you"
			intervals [2240]:
				xmin = 1575.7024
				xmax = 1576.0024
				text = "agree"
			intervals [2241]:
				xmin = 1576.0024
				xmax = 1576.3224
				text = "with"
			intervals [2242]:
				xmin = 1576.3224
				xmax = 1580.499977324263
				text = ""
	item [2]:
		class = "IntervalTier"
		name = "DCA_int_01 - phones"
		xmin = 0.0
		xmax = 1580.499977324263
		intervals: size = 5210
			intervals [1]:
				xmin = 0.0
				xmax = 0.4731
				text = ""
			intervals [2]:
				xmin = 0.4731
				xmax = 0.8531
				text = "OW2"
			intervals [3]:
				xmin = 0.8531
				xmax = 0.9631
				text = "K"
			intervals [4]:
				xmin = 0.9631
				xmax = 1.0531
				text = "EY1"
			intervals [5]:
				xmin = 1.0531
				xmax = 1.5131
				text = "TN"
			intervals [6]:
				xmin = 1.5131
				xmax = 1.5531
				text = "sp"
			intervals [7]:
				xmin = 1.5531
				xmax = 1.5831
				text = "W"
			intervals [8]:
				xmin = 1.5831
				xmax = 1.6131
				text = "EH1"
			intervals [9]:
				xmin = 1.6131
				xmax = 1.6431
				text = "L"
			intervals [10]:
				xmin = 1.6431
				xmax = 1.6831
				text = "F"
			intervals [11]:
				xmin = 1.6831
				xmax = 1.7631
				text = "ER1"
			intervals [12]:
				xmin = 1.7631
				xmax = 1.7931
				text = "S"
			intervals [13]:
				xmin = 1.7931
				xmax = 1.9131
				text = "T"
			intervals [14]:
				xmin = 1.9131
				xmax = 1.9831
				text = "sp"
			intervals [15]:
				xmin = 1.9831
				xmax = 4.6931
				text = ""
			intervals [16]:
				xmin = 4.6931
				xmax = 4.7431
				text = "W"
			intervals [17]:
				xmin = 4.7431
				xmax = 4.8231
				text = "AH1"
			intervals [18]:
				xmin = 4.8231
				xmax = 4.8531
				text = "T"
			intervals [19]:
				xmin = 4.8531
				xmax = 4.9031
				text = "K"
			intervals [20]:
				xmin = 4.9031
				xmax = 5.0231
				text = "AY1"
			intervals [21]:
				xmin = 5.0231
				xmax = 5.1031
				text = "N"
			intervals [22]:
				xmin = 5.1031
				xmax = 5.1431
				text = "AH1"
			intervals [23]:
				xmin = 5.1431
				xmax = 5.1831
				text = "V"
			intervals [24]:
				xmin = 5.1831
				xmax = 5.2931
				text = "G"
			intervals [25]:
				xmin = 5.2931
				xmax = 5.3731
				text = "EY1"
			intervals [26]:
				xmin = 5.3731
				xmax = 5.5531
				text = "M"
			intervals [27]:
				xmin = 5.5531
				xmax = 5.6031
				text = "Z"
			intervals [28]:
				xmin = 5.6031
				xmax = 5.6331
				text = "sp"
			intervals [29]:
				xmin = 5.6331
				xmax = 5.6731
				text = "D"
			intervals [30]:
				xmin = 5.6731
				xmax = 5.7031
				text = "UW1"
			intervals [31]:
				xmin = 5.7031
				xmax = 5.7531
				text = "Y"
			intervals [32]:
				xmin = 5.7531
				xmax = 5.8131
				text = "UW1"
			intervals [33]:
				xmin = 5.8131
				xmax = 5.9431
				text = "sp"
			intervals [34]:
				xmin = 5.9431
				xmax = 5.9731
				text = "P"
			intervals [35]:
				xmin = 5.9731
				xmax = 6.0631
				text = "L"
			intervals [36]:
				xmin = 6.0631
				xmax = 6.1931
				text = "EY1"
			intervals [37]:
				xmin = 6.1931
				xmax = 6.2431
				text = "sp"
			intervals [38]:
				xmin = 6.2431
				xmax = 6.4172
				text = ""
			intervals [39]:
				xmin = 6.4172
				xmax = 6.4772
				text = "W"
			intervals [40]:
				xmin = 6.4772
				xmax = 6.5472
				text = "IH1"
			intervals [41]:
				xmin = 6.5472
				xmax = 6.5872
				text = "N"
			intervals [42]:
				xmin = 6.5872
				xmax = 6.6172
				text = "Y"
			intervals [43]:
				xmin = 6.6172
				xmax = 6.6472
				text = "UW1"
			intervals [44]:
				xmin = 6.6472
				xmax = 6.6772
				text = "R"
			intervals [45]:
				xmin = 6.6772
				xmax = 7.4872
				text = "sp"
			intervals [46]:
				xmin = 7.4872
				xmax = 7.5172
				text = "P"
			intervals [47]:
				xmin = 7.5172
				xmax = 7.5472
				text = "L"
			intervals [48]:
				xmin = 7.5472
				xmax = 7.5772
				text = "EY1"
			intervals [49]:
				xmin = 7.5772
				xmax = 7.6072
				text = "IH0"
			intervals [50]:
				xmin = 7.6072
				xmax = 7.6472
				text = "N"
			intervals [51]:
				xmin = 7.6472
				xmax = 7.7472
				text = "AA1"
			intervals [52]:
				xmin = 7.7472
				xmax = 7.7972
				text = "N"
			intervals [53]:
				xmin = 7.7972
				xmax = 7.8672
				text = "DH"
			intervals [54]:
				xmin = 7.8672
				xmax = 7.9072
				text = "AH0"
			intervals [55]:
				xmin = 7.9072
				xmax = 7.9472
				text = "S"
			intervals [56]:
				xmin = 7.9472
				xmax = 7.9772
				text = "T"
			intervals [57]:
				xmin = 7.9772
				xmax = 8.0372
				text = "R"
			intervals [58]:
				xmin = 8.0372
				xmax = 8.0672
				text = "IY1"
			intervals [59]:
				xmin = 8.0672
				xmax = 8.1172
				text = "T"
			intervals [60]:
				xmin = 8.1172
				xmax = 8.2072
				text = "AO1"
			intervals [61]:
				xmin = 8.2072
				xmax = 8.2672
				text = "R"
			intervals [62]:
				xmin = 8.2672
				xmax = 8.3872
				text = "IH0"
			intervals [63]:
				xmin = 8.3872
				xmax = 8.4272
				text = "N"
			intervals [64]:
				xmin = 8.4272
				xmax = 8.4872
				text = "DH"
			intervals [65]:
				xmin = 8.4872
				xmax = 8.5372
				text = "AH0"
			intervals [66]:
				xmin = 8.5372
				xmax = 8.6372
				text = "HH"
			intervals [67]:
				xmin = 8.6372
				xmax = 8.9172
				text = "AW1"
			intervals [68]:
				xmin = 8.9172
				xmax = 8.9472
				text = "S"
			intervals [69]:
				xmin = 8.9472
				xmax = 9.0472
				text = "ER0"
			intervals [70]:
				xmin = 9.0472
				xmax = 9.1572
				text = "EH1"
			intervals [71]:
				xmin = 9.1572
				xmax = 9.2172
				text = "N"
			intervals [72]:
				xmin = 9.2172
				xmax = 9.2472
				text = "IY0"
			intervals [73]:
				xmin = 9.2472
				xmax = 9.3072
				text = "sp"
			intervals [74]:
				xmin = 9.3072
				xmax = 9.3372
				text = "P"
			intervals [75]:
				xmin = 9.3372
				xmax = 9.4072
				text = "L"
			intervals [76]:
				xmin = 9.4072
				xmax = 9.4672
				text = "EY1"
			intervals [77]:
				xmin = 9.4672
				xmax = 9.7172
				text = "S"
			intervals [78]:
				xmin = 9.7172
				xmax = 9.8372
				text = "sp"
			intervals [79]:
				xmin = 9.8372
				xmax = 10.8516
				text = ""
			intervals [80]:
				xmin = 10.8516
				xmax = 10.8816
				text = "AH0"
			intervals [81]:
				xmin = 10.8816
				xmax = 10.9116
				text = "N"
			intervals [82]:
				xmin = 10.9116
				xmax = 21.3389
				text = "sp"
			intervals [83]:
				xmin = 21.3389
				xmax = 21.6289
				text = "M"
			intervals [84]:
				xmin = 21.6289
				xmax = 21.6589
				text = "HH"
			intervals [85]:
				xmin = 21.6589
				xmax = 21.8589
				text = "M"
			intervals [86]:
				xmin = 21.8589
				xmax = 21.9289
				text = "sp"
			intervals [87]:
				xmin = 21.9289
				xmax = 31.6202
				text = ""
			intervals [88]:
				xmin = 31.6202
				xmax = 32.1202
				text = "M"
			intervals [89]:
				xmin = 32.1202
				xmax = 32.1802
				text = "HH"
			intervals [90]:
				xmin = 32.1802
				xmax = 32.2102
				text = "M"
			intervals [91]:
				xmin = 32.2102
				xmax = 32.3002
				text = "sp"
			intervals [92]:
				xmin = 32.3002
				xmax = 34.805
				text = ""
			intervals [93]:
				xmin = 34.805
				xmax = 35.045
				text = "M"
			intervals [94]:
				xmin = 35.045
				xmax = 35.175
				text = "HH"
			intervals [95]:
				xmin = 35.175
				xmax = 35.235
				text = "M"
			intervals [96]:
				xmin = 35.235
				xmax = 35.375
				text = "sp"
			intervals [97]:
				xmin = 35.375
				xmax = 36.1106
				text = ""
			intervals [98]:
				xmin = 36.1106
				xmax = 36.1806
				text = "HH"
			intervals [99]:
				xmin = 36.1806
				xmax = 36.2406
				text = "AW1"
			intervals [100]:
				xmin = 36.2406
				xmax = 36.3006
				text = "D"
			intervals [101]:
				xmin = 36.3006
				xmax = 36.3306
				text = "UW1"
			intervals [102]:
				xmin = 36.3306
				xmax = 36.3606
				text = "Y"
			intervals [103]:
				xmin = 36.3606
				xmax = 36.4006
				text = "UW1"
			intervals [104]:
				xmin = 36.4006
				xmax = 36.4806
				text = "sp"
			intervals [105]:
				xmin = 36.4806
				xmax = 36.5106
				text = "P"
			intervals [106]:
				xmin = 36.5106
				xmax = 36.5906
				text = "L"
			intervals [107]:
				xmin = 36.5906
				xmax = 36.6206
				text = "EY1"
			intervals [108]:
				xmin = 36.6206
				xmax = 36.7306
				text = "sp"
			intervals [109]:
				xmin = 36.7306
				xmax = 36.7706
				text = "F"
			intervals [110]:
				xmin = 36.7706
				xmax = 36.8306
				text = "UH1"
			intervals [111]:
				xmin = 36.8306
				xmax = 36.9306
				text = "T"
			intervals [112]:
				xmin = 36.9306
				xmax = 36.9906
				text = "B"
			intervals [113]:
				xmin = 36.9906
				xmax = 37.0206
				text = "AO2"
			intervals [114]:
				xmin = 37.0206
				xmax = 37.2606
				text = "L"
			intervals [115]:
				xmin = 37.2606
				xmax = 37.2906
				text = "sp"
			intervals [116]:
				xmin = 37.2906
				xmax = 37.3306
				text = "Y"
			intervals [117]:
				xmin = 37.3306
				xmax = 38.2917
				text = ""
			intervals [118]:
				xmin = 38.2917
				xmax = 38.3417
				text = "W"
			intervals [119]:
				xmin = 38.3417
				xmax = 38.3717
				text = "IH0"
			intervals [120]:
				xmin = 38.3717
				xmax = 38.4017
				text = "DH"
			intervals [121]:
				xmin = 38.4017
				xmax = 38.4317
				text = "AH0"
			intervals [122]:
				xmin = 38.4317
				xmax = 38.4617
				text = "B"
			intervals [123]:
				xmin = 38.4617
				xmax = 38.5517
				text = "AH1"
			intervals [124]:
				xmin = 38.5517
				xmax = 38.6117
				text = "N"
			intervals [125]:
				xmin = 38.6117
				xmax = 38.6717
				text = "CH"
			intervals [126]:
				xmin = 38.6717
				xmax = 38.7017
				text = "AH0"
			intervals [127]:
				xmin = 38.7017
				xmax = 38.7317
				text = "V"
			intervals [128]:
				xmin = 38.7317
				xmax = 38.8317
				text = "K"
			intervals [129]:
				xmin = 38.8317
				xmax = 38.8817
				text = "IH1"
			intervals [130]:
				xmin = 38.8817
				xmax = 38.9617
				text = "D"
			intervals [131]:
				xmin = 38.9617
				xmax = 39.0017
				text = "Z"
			intervals [132]:
				xmin = 39.0017
				xmax = 39.0317
				text = "IH0"
			intervals [133]:
				xmin = 39.0317
				xmax = 39.0617
				text = "N"
			intervals [134]:
				xmin = 39.0617
				xmax = 39.0917
				text = "DH"
			intervals [135]:
				xmin = 39.0917
				xmax = 39.1217
				text = "AH0"
			intervals [136]:
				xmin = 39.1217
				xmax = 39.2217
				text = "N"
			intervals [137]:
				xmin = 39.2217
				xmax = 39.3517
				text = "EY1"
			intervals [138]:
				xmin = 39.3517
				xmax = 39.3917
				text = "B"
			intervals [139]:
				xmin = 39.3917
				xmax = 39.4717
				text = "ER0"
			intervals [140]:
				xmin = 39.4717
				xmax = 39.5417
				text = "HH"
			intervals [141]:
				xmin = 39.5417
				xmax = 39.6117
				text = "UH2"
			intervals [142]:
				xmin = 39.6117
				xmax = 39.6517
				text = "D"
			intervals [143]:
				xmin = 39.6517
				xmax = 39.7317
				text = "ER0"
			intervals [144]:
				xmin = 39.7317
				xmax = 39.7717
				text = "D"
			intervals [145]:
				xmin = 39.7717
				xmax = 39.8017
				text = "UW1"
			intervals [146]:
				xmin = 39.8017
				xmax = 39.8317
				text = "Y"
			intervals [147]:
				xmin = 39.8317
				xmax = 39.8617
				text = "UW1"
			intervals [148]:
				xmin = 39.8617
				xmax = 39.9017
				text = "HH"
			intervals [149]:
				xmin = 39.9017
				xmax = 39.9517
				text = "AE1"
			intervals [150]:
				xmin = 39.9517
				xmax = 40.0117
				text = "V"
			intervals [151]:
				xmin = 40.0117
				xmax = 40.0417
				text = "AH0"
			intervals [152]:
				xmin = 40.0417
				xmax = 40.0717
				text = "N"
			intervals [153]:
				xmin = 40.0717
				xmax = 40.1817
				text = "AO1"
			intervals [154]:
				xmin = 40.1817
				xmax = 40.2417
				text = "R"
			intervals [155]:
				xmin = 40.2417
				xmax = 40.2917
				text = "G"
			intervals [156]:
				xmin = 40.2917
				xmax = 40.3217
				text = "AH0"
			intervals [157]:
				xmin = 40.3217
				xmax = 40.3817
				text = "N"
			intervals [158]:
				xmin = 40.3817
				xmax = 40.5317
				text = "AY2"
			intervals [159]:
				xmin = 40.5317
				xmax = 40.6017
				text = "Z"
			intervals [160]:
				xmin = 40.6017
				xmax = 40.6317
				text = "D"
			intervals [161]:
				xmin = 40.6317
				xmax = 40.7617
				text = "T"
			intervals [162]:
				xmin = 40.7617
				xmax = 40.8517
				text = "IY1"
			intervals [163]:
				xmin = 40.8517
				xmax = 40.9617
				text = "M"
			intervals [164]:
				xmin = 40.9617
				xmax = 41.1017
				text = "ER0"
			intervals [165]:
				xmin = 41.1017
				xmax = 41.1317
				text = "sp"
			intervals [166]:
				xmin = 41.1317
				xmax = 41.2017
				text = "HH"
			intervals [167]:
				xmin = 41.2017
				xmax = 41.2417
				text = "W"
			intervals [168]:
				xmin = 41.2417
				xmax = 41.3317
				text = "AH1"
			intervals [169]:
				xmin = 41.3317
				xmax = 41.3717
				text = "T"
			intervals [170]:
				xmin = 41.3717
				xmax = 46.8443
				text = "sp"
			intervals [171]:
				xmin = 46.8443
				xmax = 47.0243
				text = "M"
			intervals [172]:
				xmin = 47.0243
				xmax = 47.0643
				text = "HH"
			intervals [173]:
				xmin = 47.0643
				xmax = 47.3543
				text = "M"
			intervals [174]:
				xmin = 47.3543
				xmax = 50.1424
				text = ""
			intervals [175]:
				xmin = 50.1424
				xmax = 50.4824
				text = "OW1"
			intervals [176]:
				xmin = 50.4824
				xmax = 52.7024
				text = ""
			intervals [177]:
				xmin = 52.7024
				xmax = 52.9524
				text = "OW1"
			intervals [178]:
				xmin = 52.9524
				xmax = 52.9824
				text = "sp"
			intervals [179]:
				xmin = 52.9824
				xmax = 53.0124
				text = "Y"
			intervals [180]:
				xmin = 53.0124
				xmax = 53.0524
				text = "UW1"
			intervals [181]:
				xmin = 53.0524
				xmax = 53.0924
				text = "sp"
			intervals [182]:
				xmin = 53.0924
				xmax = 53.1524
				text = "D"
			intervals [183]:
				xmin = 53.1524
				xmax = 53.2524
				text = "UW1"
			intervals [184]:
				xmin = 53.2524
				xmax = 53.2824
				text = "sp"
			intervals [185]:
				xmin = 53.2824
				xmax = 53.5224
				text = "ER0"
			intervals [186]:
				xmin = 53.5224
				xmax = 53.5524
				text = "sp"
			intervals [187]:
				xmin = 53.5524
				xmax = 53.5924
				text = "Y"
			intervals [188]:
				xmin = 53.5924
				xmax = 53.6224
				text = "UW1"
			intervals [189]:
				xmin = 53.6224
				xmax = 53.6624
				text = "AO1"
			intervals [190]:
				xmin = 53.6624
				xmax = 53.6924
				text = "N"
			intervals [191]:
				xmin = 53.6924
				xmax = 53.8924
				text = "sp"
			intervals [192]:
				xmin = 53.8924
				xmax = 53.9224
				text = "DH"
			intervals [193]:
				xmin = 53.9224
				xmax = 53.9524
				text = "AH0"
			intervals [194]:
				xmin = 53.9524
				xmax = 53.9924
				text = "T"
			intervals [195]:
				xmin = 53.9924
				xmax = 54.0224
				text = "sp"
			intervals [196]:
				xmin = 54.0224
				xmax = 54.9487
				text = ""
			intervals [197]:
				xmin = 54.9487
				xmax = 55.0987
				text = "N"
			intervals [198]:
				xmin = 55.0987
				xmax = 55.1387
				text = "OW1"
			intervals [199]:
				xmin = 55.1387
				xmax = 55.2487
				text = "sp"
			intervals [200]:
				xmin = 55.2487
				xmax = 55.2787
				text = "K"
			intervals [201]:
				xmin = 55.2787
				xmax = 55.3087
				text = "IH1"
			intervals [202]:
				xmin = 55.3087
				xmax = 55.3387
				text = "D"
			intervals [203]:
				xmin = 55.3387
				xmax = 55.3687
				text = "IH0"
			intervals [204]:
				xmin = 55.3687
				xmax = 55.4687
				text = "N"
			intervals [205]:
				xmin = 55.4687
				xmax = 55.5587
				text = "sp"
			intervals [206]:
				xmin = 55.5587
				xmax = 55.7088
				text = ""
			intervals [207]:
				xmin = 55.7088
				xmax = 55.7688
				text = "HH"
			intervals [208]:
				xmin = 55.7688
				xmax = 55.7988
				text = "W"
			intervals [209]:
				xmin = 55.7988
				xmax = 55.8388
				text = "AH1"
			intervals [210]:
				xmin = 55.8388
				xmax = 55.8888
				text = "T"
			intervals [211]:
				xmin = 55.8888
				xmax = 55.9188
				text = "sp"
			intervals [212]:
				xmin = 55.9188
				xmax = 56.1052
				text = ""
			intervals [213]:
				xmin = 56.1052
				xmax = 56.1652
				text = "HH"
			intervals [214]:
				xmin = 56.1652
				xmax = 56.1952
				text = "W"
			intervals [215]:
				xmin = 56.1952
				xmax = 56.2352
				text = "AH1"
			intervals [216]:
				xmin = 56.2352
				xmax = 56.2752
				text = "T"
			intervals [217]:
				xmin = 56.2752
				xmax = 56.3352
				text = "sp"
			intervals [218]:
				xmin = 56.3352
				xmax = 56.3852
				text = "P"
			intervals [219]:
				xmin = 56.3852
				xmax = 56.4152
				text = "AH0"
			intervals [220]:
				xmin = 56.4152
				xmax = 56.4452
				text = "Z"
			intervals [221]:
				xmin = 56.4452
				xmax = 56.4752
				text = "IH1"
			intervals [222]:
				xmin = 56.4752
				xmax = 56.5052
				text = "SH"
			intervals [223]:
				xmin = 56.5052
				xmax = 56.5352
				text = "AH0"
			intervals [224]:
				xmin = 56.5352
				xmax = 56.5852
				text = "N"
			intervals [225]:
				xmin = 56.5852
				xmax = 56.6152
				text = "sp"
			intervals [226]:
				xmin = 56.6152
				xmax = 56.6552
				text = "D"
			intervals [227]:
				xmin = 56.6552
				xmax = 56.7252
				text = "UW1"
			intervals [228]:
				xmin = 56.7252
				xmax = 56.7552
				text = "sp"
			intervals [229]:
				xmin = 56.7552
				xmax = 56.7852
				text = "Y"
			intervals [230]:
				xmin = 56.7852
				xmax = 56.8952
				text = "UW1"
			intervals [231]:
				xmin = 56.8952
				xmax = 56.9452
				text = "sp"
			intervals [232]:
				xmin = 56.9452
				xmax = 56.9752
				text = "P"
			intervals [233]:
				xmin = 56.9752
				xmax = 57.0452
				text = "L"
			intervals [234]:
				xmin = 57.0452
				xmax = 57.0952
				text = "EY1"
			intervals [235]:
				xmin = 57.0952
				xmax = 58.5838
				text = "sp"
			intervals [236]:
				xmin = 58.5838
				xmax = 58.8838
				text = "OW1"
			intervals [237]:
				xmin = 58.8838
				xmax = 58.9538
				text = "sp"
			intervals [238]:
				xmin = 58.9538
				xmax = 59.3365
				text = ""
			intervals [239]:
				xmin = 59.3365
				xmax = 59.3965
				text = "G"
			intervals [240]:
				xmin = 59.3965
				xmax = 59.6365
				text = "IH0"
			intervals [241]:
				xmin = 59.6365
				xmax = 59.6665
				text = "D"
			intervals [242]:
				xmin = 59.6665
				xmax = 59.7465
				text = "sp"
			intervals [243]:
				xmin = 59.7465
				xmax = 61.6109
				text = ""
			intervals [244]:
				xmin = 61.6109
				xmax = 61.6909
				text = "HH"
			intervals [245]:
				xmin = 61.6909
				xmax = 61.7209
				text = "W"
			intervals [246]:
				xmin = 61.7209
				xmax = 61.7509
				text = "AH1"
			intervals [247]:
				xmin = 61.7509
				xmax = 61.7809
				text = "T"
			intervals [248]:
				xmin = 61.7809
				xmax = 61.8109
				text = "D"
			intervals [249]:
				xmin = 61.8109
				xmax = 61.8409
				text = "UW1"
			intervals [250]:
				xmin = 61.8409
				xmax = 61.8909
				text = "Y"
			intervals [251]:
				xmin = 61.8909
				xmax = 61.9409
				text = "UW1"
			intervals [252]:
				xmin = 61.9409
				xmax = 61.9709
				text = "sp"
			intervals [253]:
				xmin = 61.9709
				xmax = 62.0509
				text = "P"
			intervals [254]:
				xmin = 62.0509
				xmax = 62.1309
				text = "L"
			intervals [255]:
				xmin = 62.1309
				xmax = 62.2209
				text = "EY1"
			intervals [256]:
				xmin = 62.2209
				xmax = 62.2909
				text = "IH0"
			intervals [257]:
				xmin = 62.2909
				xmax = 62.3409
				text = "N"
			intervals [258]:
				xmin = 62.3409
				xmax = 62.3709
				text = "DH"
			intervals [259]:
				xmin = 62.3709
				xmax = 62.4409
				text = "AH0"
			intervals [260]:
				xmin = 62.4409
				xmax = 62.5009
				text = "N"
			intervals [261]:
				xmin = 62.5009
				xmax = 62.6109
				text = "EY1"
			intervals [262]:
				xmin = 62.6109
				xmax = 62.6709
				text = "B"
			intervals [263]:
				xmin = 62.6709
				xmax = 62.7309
				text = "ER0"
			intervals [264]:
				xmin = 62.7309
				xmax = 62.7809
				text = "HH"
			intervals [265]:
				xmin = 62.7809
				xmax = 62.8809
				text = "UH2"
			intervals [266]:
				xmin = 62.8809
				xmax = 62.9109
				text = "D"
			intervals [267]:
				xmin = 62.9109
				xmax = 62.9678
				text = ""
			intervals [268]:
				xmin = 62.9678
				xmax = 63.0378
				text = "sil"
			intervals [269]:
				xmin = 63.0378
				xmax = 63.0878
				text = "T"
			intervals [270]:
				xmin = 63.0878
				xmax = 63.2378
				text = "AH1"
			intervals [271]:
				xmin = 63.2378
				xmax = 63.3178
				text = "CH"
			intervals [272]:
				xmin = 63.3178
				xmax = 63.3478
				text = "sp"
			intervals [273]:
				xmin = 63.3478
				xmax = 63.4678
				text = "ER0"
			intervals [274]:
				xmin = 63.4678
				xmax = 63.5078
				text = "sp"
			intervals [275]:
				xmin = 63.5078
				xmax = 63.5378
				text = "T"
			intervals [276]:
				xmin = 63.5378
				xmax = 63.5678
				text = "AE1"
			intervals [277]:
				xmin = 63.5678
				xmax = 63.6078
				text = "K"
			intervals [278]:
				xmin = 63.6078
				xmax = 63.6378
				text = "AH0"
			intervals [279]:
				xmin = 63.6378
				xmax = 63.6678
				text = "L"
			intervals [280]:
				xmin = 63.6678
				xmax = 63.7978
				text = "ER0"
			intervals [281]:
				xmin = 63.7978
				xmax = 63.8678
				text = "sp"
			intervals [282]:
				xmin = 63.8678
				xmax = 63.9778
				text = "HH"
			intervals [283]:
				xmin = 63.9778
				xmax = 64.0078
				text = "W"
			intervals [284]:
				xmin = 64.0078
				xmax = 64.0378
				text = "AH1"
			intervals [285]:
				xmin = 64.0378
				xmax = 64.0678
				text = "T"
			intervals [286]:
				xmin = 64.0678
				xmax = 68.4163
				text = "sp"
			intervals [287]:
				xmin = 68.4163
				xmax = 68.6763
				text = "OW1"
			intervals [288]:
				xmin = 68.6763
				xmax = 69.2276
				text = "sp"
			intervals [289]:
				xmin = 69.2276
				xmax = 69.3876
				text = "AY1"
			intervals [290]:
				xmin = 69.3876
				xmax = 69.4276
				text = "sp"
			intervals [291]:
				xmin = 69.4276
				xmax = 69.4576
				text = "G"
			intervals [292]:
				xmin = 69.4576
				xmax = 69.4876
				text = "EH1"
			intervals [293]:
				xmin = 69.4876
				xmax = 69.5776
				text = "S"
			intervals [294]:
				xmin = 69.5776
				xmax = 69.6176
				text = "DH"
			intervals [295]:
				xmin = 69.6176
				xmax = 69.6576
				text = "AH0"
			intervals [296]:
				xmin = 69.6576
				xmax = 69.7476
				text = "T"
			intervals [297]:
				xmin = 69.7476
				xmax = 69.8076
				text = "W"
			intervals [298]:
				xmin = 69.8076
				xmax = 69.8476
				text = "UH1"
			intervals [299]:
				xmin = 69.8476
				xmax = 69.8976
				text = "D"
			intervals [300]:
				xmin = 69.8976
				xmax = 70.0076
				text = "M"
			intervals [301]:
				xmin = 70.0076
				xmax = 70.0576
				text = "EY1"
			intervals [302]:
				xmin = 70.0576
				xmax = 70.0976
				text = "K"
			intervals [303]:
				xmin = 70.0976
				xmax = 70.1676
				text = "sp"
			intervals [304]:
				xmin = 70.1676
				xmax = 70.2376
				text = "AH0"
			intervals [305]:
				xmin = 70.2376
				xmax = 70.2676
				text = "sp"
			intervals [306]:
				xmin = 70.2676
				xmax = 70.2976
				text = "D"
			intervals [307]:
				xmin = 70.2976
				xmax = 70.3376
				text = "IH1"
			intervals [308]:
				xmin = 70.3376
				xmax = 70.4876
				text = "F"
			intervals [309]:
				xmin = 70.4876
				xmax = 70.5176
				text = "ER0"
			intervals [310]:
				xmin = 70.5176
				xmax = 70.5476
				text = "AH0"
			intervals [311]:
				xmin = 70.5476
				xmax = 70.5776
				text = "N"
			intervals [312]:
				xmin = 70.5776
				xmax = 70.6676
				text = "S"
			intervals [313]:
				xmin = 70.6676
				xmax = 70.9496
				text = "sp"
			intervals [314]:
				xmin = 70.9496
				xmax = 71.5796
				text = "spn"
			intervals [315]:
				xmin = 71.5796
				xmax = 72.0313
				text = ""
			intervals [316]:
				xmin = 72.0313
				xmax = 72.1313
				text = "HH"
			intervals [317]:
				xmin = 72.1313
				xmax = 72.3413
				text = "AW1"
			intervals [318]:
				xmin = 72.3413
				xmax = 72.4413
				text = "K"
			intervals [319]:
				xmin = 72.4413
				xmax = 72.4913
				text = "AH1"
			intervals [320]:
				xmin = 72.4913
				xmax = 72.5413
				text = "M"
			intervals [321]:
				xmin = 72.5413
				xmax = 72.6113
				text = "HH"
			intervals [322]:
				xmin = 72.6113
				xmax = 72.6713
				text = "AW1"
			intervals [323]:
				xmin = 72.6713
				xmax = 72.7213
				text = "D"
			intervals [324]:
				xmin = 72.7213
				xmax = 72.7513
				text = "UW1"
			intervals [325]:
				xmin = 72.7513
				xmax = 72.7813
				text = "Y"
			intervals [326]:
				xmin = 72.7813
				xmax = 72.8113
				text = "UW1"
			intervals [327]:
				xmin = 72.8113
				xmax = 72.9313
				text = "P"
			intervals [328]:
				xmin = 72.9313
				xmax = 73.0113
				text = "L"
			intervals [329]:
				xmin = 73.0113
				xmax = 73.0913
				text = "EY1"
			intervals [330]:
				xmin = 73.0913
				xmax = 73.1713
				text = "sp"
			intervals [331]:
				xmin = 73.1713
				xmax = 73.2313
				text = "D"
			intervals [332]:
				xmin = 73.2313
				xmax = 73.4513
				text = "AA1"
			intervals [333]:
				xmin = 73.4513
				xmax = 73.5113
				text = "JH"
			intervals [334]:
				xmin = 73.5113
				xmax = 73.5513
				text = "B"
			intervals [335]:
				xmin = 73.5513
				xmax = 73.5813
				text = "AO2"
			intervals [336]:
				xmin = 73.5813
				xmax = 73.8913
				text = "L"
			intervals [337]:
				xmin = 73.8913
				xmax = 73.9213
				text = "sp"
			intervals [338]:
				xmin = 73.9213
				xmax = 91.7648
				text = ""
			intervals [339]:
				xmin = 91.7648
				xmax = 91.8948
				text = "M"
			intervals [340]:
				xmin = 91.8948
				xmax = 91.9648
				text = "HH"
			intervals [341]:
				xmin = 91.9648
				xmax = 92.1848
				text = "M"
			intervals [342]:
				xmin = 92.1848
				xmax = 92.2448
				text = "sp"
			intervals [343]:
				xmin = 92.2448
				xmax = 92.3048
				text = "W"
			intervals [344]:
				xmin = 92.3048
				xmax = 92.3348
				text = "EH1"
			intervals [345]:
				xmin = 92.3348
				xmax = 92.3648
				text = "L"
			intervals [346]:
				xmin = 92.3648
				xmax = 92.4748
				text = "P"
			intervals [347]:
				xmin = 92.4748
				xmax = 92.5148
				text = "R"
			intervals [348]:
				xmin = 92.5148
				xmax = 92.5948
				text = "IY0"
			intervals [349]:
				xmin = 92.5948
				xmax = 92.6748
				text = "T"
			intervals [350]:
				xmin = 92.6748
				xmax = 92.7248
				text = "EH1"
			intervals [351]:
				xmin = 92.7248
				xmax = 92.8048
				text = "N"
			intervals [352]:
				xmin = 92.8048
				xmax = 92.8648
				text = "D"
			intervals [353]:
				xmin = 92.8648
				xmax = 92.9648
				text = "AY1"
			intervals [354]:
				xmin = 92.9648
				xmax = 93.0548
				text = "M"
			intervals [355]:
				xmin = 93.0548
				xmax = 93.1348
				text = "AH0"
			intervals [356]:
				xmin = 93.1348
				xmax = 93.3048
				text = "sp"
			intervals [357]:
				xmin = 93.3048
				xmax = 93.3848
				text = "F"
			intervals [358]:
				xmin = 93.3848
				xmax = 93.5048
				text = "AO1"
			intervals [359]:
				xmin = 93.5048
				xmax = 93.5548
				text = "R"
			intervals [360]:
				xmin = 93.5548
				xmax = 93.6248
				text = "AH0"
			intervals [361]:
				xmin = 93.6248
				xmax = 93.7148
				text = "N"
			intervals [362]:
				xmin = 93.7148
				xmax = 93.7848
				text = "ER0"
			intervals [363]:
				xmin = 93.7848
				xmax = 93.8148
				text = "sp"
			intervals [364]:
				xmin = 93.8148
				xmax = 93.8548
				text = "ER0"
			intervals [365]:
				xmin = 93.8548
				xmax = 93.9048
				text = "sp"
			intervals [366]:
				xmin = 93.9048
				xmax = 94.0248
				text = "S"
			intervals [367]:
				xmin = 94.0248
				xmax = 94.0648
				text = "AH1"
			intervals [368]:
				xmin = 94.0648
				xmax = 94.0948
				text = "M"
			intervals [369]:
				xmin = 94.0948
				xmax = 94.1448
				text = "TH"
			intervals [370]:
				xmin = 94.1448
				xmax = 94.1748
				text = "IH0"
			intervals [371]:
				xmin = 94.1748
				xmax = 94.2148
				text = "N"
			intervals [372]:
				xmin = 94.2148
				xmax = 94.2448
				text = "sp"
			intervals [373]:
				xmin = 94.2448
				xmax = 94.2748
				text = "AH0"
			intervals [374]:
				xmin = 94.2748
				xmax = 94.3348
				text = "N"
			intervals [375]:
				xmin = 94.3348
				xmax = 94.4248
				text = "AY1"
			intervals [376]:
				xmin = 94.4248
				xmax = 94.4548
				text = "sp"
			intervals [377]:
				xmin = 94.4548
				xmax = 94.5348
				text = "N"
			intervals [378]:
				xmin = 94.5348
				xmax = 94.5948
				text = "EH1"
			intervals [379]:
				xmin = 94.5948
				xmax = 94.6448
				text = "V"
			intervals [380]:
				xmin = 94.6448
				xmax = 94.7448
				text = "ER0"
			intervals [381]:
				xmin = 94.7448
				xmax = 94.7748
				text = "sp"
			intervals [382]:
				xmin = 94.7748
				xmax = 94.8148
				text = "HH"
			intervals [383]:
				xmin = 94.8148
				xmax = 94.9748
				text = "ER1"
			intervals [384]:
				xmin = 94.9748
				xmax = 95.0348
				text = "D"
			intervals [385]:
				xmin = 95.0348
				xmax = 95.0848
				text = "sp"
			intervals [386]:
				xmin = 95.0848
				xmax = 95.2748
				text = "AH1"
			intervals [387]:
				xmin = 95.2748
				xmax = 95.3348
				text = "V"
			intervals [388]:
				xmin = 95.3348
				xmax = 95.3648
				text = "sp"
			intervals [389]:
				xmin = 95.3648
				xmax = 95.3948
				text = "D"
			intervals [390]:
				xmin = 95.3948
				xmax = 95.4248
				text = "AA1"
			intervals [391]:
				xmin = 95.4248
				xmax = 95.4548
				text = "JH"
			intervals [392]:
				xmin = 95.4548
				xmax = 95.4848
				text = "B"
			intervals [393]:
				xmin = 95.4848
				xmax = 95.5548
				text = "AO2"
			intervals [394]:
				xmin = 95.5548
				xmax = 95.7048
				text = "L"
			intervals [395]:
				xmin = 95.7048
				xmax = 95.8648
				text = "sp"
			intervals [396]:
				xmin = 95.8648
				xmax = 95.8948
				text = "B"
			intervals [397]:
				xmin = 95.8948
				xmax = 95.9248
				text = "IH0"
			intervals [398]:
				xmin = 95.9248
				xmax = 95.9548
				text = "F"
			intervals [399]:
				xmin = 95.9548
				xmax = 95.9848
				text = "AO1"
			intervals [400]:
				xmin = 95.9848
				xmax = 96.0248
				text = "R"
			intervals [401]:
				xmin = 96.0248
				xmax = 96.1848
				text = "sp"
			intervals [402]:
				xmin = 96.1848
				xmax = 96.2148
				text = "S"
			intervals [403]:
				xmin = 96.2148
				xmax = 96.2548
				text = "OW1"
			intervals [404]:
				xmin = 96.2548
				xmax = 96.3748
				text = "sp"
			intervals [405]:
				xmin = 96.3748
				xmax = 96.4048
				text = "T"
			intervals [406]:
				xmin = 96.4048
				xmax = 96.4748
				text = "EH1"
			intervals [407]:
				xmin = 96.4748
				xmax = 96.5348
				text = "L"
			intervals [408]:
				xmin = 96.5348
				xmax = 96.6348
				text = "M"
			intervals [409]:
				xmin = 96.6348
				xmax = 96.7148
				text = "IY1"
			intervals [410]:
				xmin = 96.7148
				xmax = 96.7648
				text = "IH0"
			intervals [411]:
				xmin = 96.7648
				xmax = 96.8148
				text = "G"
			intervals [412]:
				xmin = 96.8148
				xmax = 96.9048
				text = "Z"
			intervals [413]:
				xmin = 96.9048
				xmax = 96.9948
				text = "AE1"
			intervals [414]:
				xmin = 96.9948
				xmax = 97.0848
				text = "K"
			intervals [415]:
				xmin = 97.0848
				xmax = 97.1148
				text = "T"
			intervals [416]:
				xmin = 97.1148
				xmax = 97.1648
				text = "L"
			intervals [417]:
				xmin = 97.1648
				xmax = 97.2048
				text = "IY0"
			intervals [418]:
				xmin = 97.2048
				xmax = 97.2948
				text = "sp"
			intervals [419]:
				xmin = 97.2948
				xmax = 98.0399
				text = ""
			intervals [420]:
				xmin = 98.0399
				xmax = 98.0699
				text = "F"
			intervals [421]:
				xmin = 98.0699
				xmax = 98.0999
				text = "ER0"
			intervals [422]:
				xmin = 98.0999
				xmax = 98.1699
				text = "M"
			intervals [423]:
				xmin = 98.1699
				xmax = 98.2499
				text = "DH"
			intervals [424]:
				xmin = 98.2499
				xmax = 98.2799
				text = "AH0"
			intervals [425]:
				xmin = 98.2799
				xmax = 98.3099
				text = "B"
			intervals [426]:
				xmin = 98.3099
				xmax = 98.4199
				text = "IH0"
			intervals [427]:
				xmin = 98.4199
				xmax = 98.4599
				text = "G"
			intervals [428]:
				xmin = 98.4599
				xmax = 98.5399
				text = "IH1"
			intervals [429]:
				xmin = 98.5399
				xmax = 98.5799
				text = "N"
			intervals [430]:
				xmin = 98.5799
				xmax = 98.6299
				text = "IH0"
			intervals [431]:
				xmin = 98.6299
				xmax = 98.7699
				text = "NG"
			intervals [432]:
				xmin = 98.7699
				xmax = 98.8099
				text = "EH1"
			intervals [433]:
				xmin = 98.8099
				xmax = 98.8799
				text = "V"
			intervals [434]:
				xmin = 98.8799
				xmax = 98.9399
				text = "R"
			intervals [435]:
				xmin = 98.9399
				xmax = 99.0299
				text = "IY0"
			intervals [436]:
				xmin = 99.0299
				xmax = 99.1299
				text = "TH"
			intervals [437]:
				xmin = 99.1299
				xmax = 99.1599
				text = "IH2"
			intervals [438]:
				xmin = 99.1599
				xmax = 99.3399
				text = "N"
			intervals [439]:
				xmin = 99.3399
				xmax = 99.3699
				text = "Y"
			intervals [440]:
				xmin = 99.3699
				xmax = 99.4499
				text = "UW1"
			intervals [441]:
				xmin = 99.4499
				xmax = 99.4799
				text = "sp"
			intervals [442]:
				xmin = 99.4799
				xmax = 99.5199
				text = "D"
			intervals [443]:
				xmin = 99.5199
				xmax = 99.6799
				text = "UW1"
			intervals [444]:
				xmin = 99.6799
				xmax = 99.7999
				text = "sp"
			intervals [445]:
				xmin = 99.7999
				xmax = 105.7045
				text = ""
			intervals [446]:
				xmin = 105.7045
				xmax = 105.9945
				text = "AH1"
			intervals [447]:
				xmin = 105.9945
				xmax = 106.0345
				text = "HH"
			intervals [448]:
				xmin = 106.0345
				xmax = 106.1345
				text = "AH1"
			intervals [449]:
				xmin = 106.1345
				xmax = 109.900
				text = ""
			intervals [450]:
				xmin = 109.900
				xmax = 109.950
				text = "sil"
			intervals [451]:
				xmin = 109.950
				xmax = 110.080
				text = "M"
			intervals [452]:
				xmin = 110.080
				xmax = 110.120
				text = "HH"
			intervals [453]:
				xmin = 110.120
				xmax = 110.220
				text = "M"
			intervals [454]:
				xmin = 110.220
				xmax = 110.260
				text = "sp"
			intervals [455]:
				xmin = 110.260
				xmax = 119.0941
				text = ""
			intervals [456]:
				xmin = 119.0941
				xmax = 119.1241
				text = "M"
			intervals [457]:
				xmin = 119.1241
				xmax = 119.1641
				text = "HH"
			intervals [458]:
				xmin = 119.1641
				xmax = 119.5341
				text = "M"
			intervals [459]:
				xmin = 119.5341
				xmax = 119.5641
				text = "sp"
			intervals [460]:
				xmin = 119.5641
				xmax = 123.0051
				text = ""
			intervals [461]:
				xmin = 123.0051
				xmax = 123.2351
				text = "M"
			intervals [462]:
				xmin = 123.2351
				xmax = 123.2651
				text = "HH"
			intervals [463]:
				xmin = 123.2651
				xmax = 123.4551
				text = "M"
			intervals [464]:
				xmin = 123.4551
				xmax = 131.9407
				text = "sp"
			intervals [465]:
				xmin = 131.9407
				xmax = 132.2307
				text = "M"
			intervals [466]:
				xmin = 132.2307
				xmax = 145.2792
				text = "sp"
			intervals [467]:
				xmin = 145.2792
				xmax = 145.4492
				text = "AY1"
			intervals [468]:
				xmin = 145.4492
				xmax = 145.5292
				text = "sp"
			intervals [469]:
				xmin = 145.5292
				xmax = 145.6792
				text = "S"
			intervals [470]:
				xmin = 145.6792
				xmax = 145.7392
				text = "IY1"
			intervals [471]:
				xmin = 145.7392
				xmax = 145.8592
				text = "sp"
			intervals [472]:
				xmin = 145.8592
				xmax = 147.2569
				text = ""
			intervals [473]:
				xmin = 147.2569
				xmax = 147.3069
				text = "D"
			intervals [474]:
				xmin = 147.3069
				xmax = 147.3369
				text = "UW1"
			intervals [475]:
				xmin = 147.3369
				xmax = 147.3669
				text = "Y"
			intervals [476]:
				xmin = 147.3669
				xmax = 147.3969
				text = "UW1"
			intervals [477]:
				xmin = 147.3969
				xmax = 147.4769
				text = "EH1"
			intervals [478]:
				xmin = 147.4769
				xmax = 147.5269
				text = "V"
			intervals [479]:
				xmin = 147.5269
				xmax = 147.5569
				text = "ER0"
			intervals [480]:
				xmin = 147.5569
				xmax = 147.6269
				text = "P"
			intervals [481]:
				xmin = 147.6269
				xmax = 147.6869
				text = "L"
			intervals [482]:
				xmin = 147.6869
				xmax = 147.7669
				text = "EY1"
			intervals [483]:
				xmin = 147.7669
				xmax = 147.9269
				text = "EY1"
			intervals [484]:
				xmin = 147.9269
				xmax = 147.9969
				text = "G"
			intervals [485]:
				xmin = 147.9969
				xmax = 148.0469
				text = "EY1"
			intervals [486]:
				xmin = 148.0469
				xmax = 148.3569
				text = "M"
			intervals [487]:
				xmin = 148.3569
				xmax = 148.3969
				text = "W"
			intervals [488]:
				xmin = 148.3969
				xmax = 148.4269
				text = "EH1"
			intervals [489]:
				xmin = 148.4269
				xmax = 148.5169
				text = "R"
			intervals [490]:
				xmin = 148.5169
				xmax = 148.6269
				text = "W"
			intervals [491]:
				xmin = 148.6269
				xmax = 148.6769
				text = "AH1"
			intervals [492]:
				xmin = 148.6769
				xmax = 148.8169
				text = "N"
			intervals [493]:
				xmin = 148.8169
				xmax = 148.9169
				text = "sp"
			intervals [494]:
				xmin = 148.9169
				xmax = 148.9569
				text = "K"
			intervals [495]:
				xmin = 148.9569
				xmax = 149.0169
				text = "IH1"
			intervals [496]:
				xmin = 149.0169
				xmax = 149.0669
				text = "D"
			intervals [497]:
				xmin = 149.0669
				xmax = 149.1969
				text = "HH"
			intervals [498]:
				xmin = 149.1969
				xmax = 149.2369
				text = "AH0"
			intervals [499]:
				xmin = 149.2369
				xmax = 149.2669
				text = "Z"
			intervals [500]:
				xmin = 149.2669
				xmax = 149.2969
				text = "sp"
			intervals [501]:
				xmin = 149.2969
				xmax = 149.3369
				text = "T"
			intervals [502]:
				xmin = 149.3369
				xmax = 149.3669
				text = "IH0"
			intervals [503]:
				xmin = 149.3669
				xmax = 149.4269
				text = "sp"
			intervals [504]:
				xmin = 149.4269
				xmax = 149.5269
				text = "CH"
			intervals [505]:
				xmin = 149.5269
				xmax = 149.6669
				text = "EY1"
			intervals [506]:
				xmin = 149.6669
				xmax = 149.7669
				text = "S"
			intervals [507]:
				xmin = 149.7669
				xmax = 149.8069
				text = "EH1"
			intervals [508]:
				xmin = 149.8069
				xmax = 149.8669
				text = "V"
			intervals [509]:
				xmin = 149.8669
				xmax = 149.9169
				text = "R"
			intervals [510]:
				xmin = 149.9169
				xmax = 149.9969
				text = "IY0"
			intervals [511]:
				xmin = 149.9969
				xmax = 150.0569
				text = "B"
			intervals [512]:
				xmin = 150.0569
				xmax = 150.0869
				text = "AA2"
			intervals [513]:
				xmin = 150.0869
				xmax = 150.1869
				text = "D"
			intervals [514]:
				xmin = 150.1869
				xmax = 150.2669
				text = "IY0"
			intervals [515]:
				xmin = 150.2669
				xmax = 150.3269
				text = "EH1"
			intervals [516]:
				xmin = 150.3269
				xmax = 150.4369
				text = "L"
			intervals [517]:
				xmin = 150.4369
				xmax = 150.4669
				text = "S"
			intervals [518]:
				xmin = 150.4669
				xmax = 150.6069
				text = "sp"
			intervals [519]:
				xmin = 150.6069
				xmax = 152.3057
				text = ""
			intervals [520]:
				xmin = 152.3057
				xmax = 152.3757
				text = "W"
			intervals [521]:
				xmin = 152.3757
				xmax = 152.4057
				text = "AH1"
			intervals [522]:
				xmin = 152.4057
				xmax = 152.4357
				text = "T"
			intervals [523]:
				xmin = 152.4357
				xmax = 152.4757
				text = "sp"
			intervals [524]:
				xmin = 152.4757
				xmax = 152.5157
				text = "S"
			intervals [525]:
				xmin = 152.5157
				xmax = 152.5757
				text = "DH"
			intervals [526]:
				xmin = 152.5757
				xmax = 152.6457
				text = "AE1"
			intervals [527]:
				xmin = 152.6457
				xmax = 152.7057
				text = "T"
			intervals [528]:
				xmin = 152.7057
				xmax = 152.7357
				text = "sp"
			intervals [529]:
				xmin = 152.7357
				xmax = 152.8257
				text = "K"
			intervals [530]:
				xmin = 152.8257
				xmax = 153.0257
				text = "AO1"
			intervals [531]:
				xmin = 153.0257
				xmax = 153.0857
				text = "L"
			intervals [532]:
				xmin = 153.0857
				xmax = 153.1157
				text = "D"
			intervals [533]:
				xmin = 153.1157
				xmax = 154.9263
				text = "sp"
			intervals [534]:
				xmin = 154.9263
				xmax = 155.1063
				text = "OW2"
			intervals [535]:
				xmin = 155.1063
				xmax = 155.2163
				text = "K"
			intervals [536]:
				xmin = 155.2163
				xmax = 155.3063
				text = "EY1"
			intervals [537]:
				xmin = 155.3063
				xmax = 155.3463
				text = "sp"
			intervals [538]:
				xmin = 155.3463
				xmax = 155.3963
				text = "HH"
			intervals [539]:
				xmin = 155.3963
				xmax = 155.4663
				text = "AW1"
			intervals [540]:
				xmin = 155.4663
				xmax = 155.5363
				text = "D"
			intervals [541]:
				xmin = 155.5363
				xmax = 155.5663
				text = "UW1"
			intervals [542]:
				xmin = 155.5663
				xmax = 155.5963
				text = "Y"
			intervals [543]:
				xmin = 155.5963
				xmax = 155.6963
				text = "UW1"
			intervals [544]:
				xmin = 155.6963
				xmax = 155.7263
				text = "sp"
			intervals [545]:
				xmin = 155.7263
				xmax = 156.0779
				text = ""
			intervals [546]:
				xmin = 156.0779
				xmax = 156.1379
				text = "HH"
			intervals [547]:
				xmin = 156.1379
				xmax = 156.1679
				text = "AW1"
			intervals [548]:
				xmin = 156.1679
				xmax = 156.2679
				text = "D"
			intervals [549]:
				xmin = 156.2679
				xmax = 156.2979
				text = "UW1"
			intervals [550]:
				xmin = 156.2979
				xmax = 156.3279
				text = "Y"
			intervals [551]:
				xmin = 156.3279
				xmax = 156.3579
				text = "UW1"
			intervals [552]:
				xmin = 156.3579
				xmax = 156.4179
				text = "sp"
			intervals [553]:
				xmin = 156.4179
				xmax = 156.4879
				text = "HH"
			intervals [554]:
				xmin = 156.4879
				xmax = 156.5179
				text = "AE1"
			intervals [555]:
				xmin = 156.5179
				xmax = 156.6079
				text = "N"
			intervals [556]:
				xmin = 156.6079
				xmax = 156.6379
				text = "D"
			intervals [557]:
				xmin = 156.6379
				xmax = 156.7079
				text = "AH0"
			intervals [558]:
				xmin = 156.7079
				xmax = 156.7479
				text = "L"
			intervals [559]:
				xmin = 156.7479
				xmax = 156.8479
				text = "DH"
			intervals [560]:
				xmin = 156.8479
				xmax = 156.9679
				text = "AH0"
			intervals [561]:
				xmin = 156.9679
				xmax = 156.9979
				text = "T"
			intervals [562]:
				xmin = 156.9979
				xmax = 162.5384
				text = ""
			intervals [563]:
				xmin = 162.5384
				xmax = 162.8984
				text = "M"
			intervals [564]:
				xmin = 162.8984
				xmax = 162.9484
				text = "sp"
			intervals [565]:
				xmin = 162.9484
				xmax = 170.1658
				text = ""
			intervals [566]:
				xmin = 170.1658
				xmax = 170.1958
				text = "M"
			intervals [567]:
				xmin = 170.1958
				xmax = 170.2258
				text = "HH"
			intervals [568]:
				xmin = 170.2258
				xmax = 170.5258
				text = "M"
			intervals [569]:
				xmin = 170.5258
				xmax = 180.6084
				text = ""
			intervals [570]:
				xmin = 180.6084
				xmax = 180.6584
				text = "S"
			intervals [571]:
				xmin = 180.6584
				xmax = 180.7984
				text = "OW1"
			intervals [572]:
				xmin = 180.7984
				xmax = 180.8684
				text = "DH"
			intervals [573]:
				xmin = 180.8684
				xmax = 181.1084
				text = "AH1"
			intervals [574]:
				xmin = 181.1084
				xmax = 181.1484
				text = "P"
			intervals [575]:
				xmin = 181.1484
				xmax = 181.1884
				text = "ER1"
			intervals [576]:
				xmin = 181.1884
				xmax = 181.2184
				text = "S"
			intervals [577]:
				xmin = 181.2184
				xmax = 181.2484
				text = "AH0"
			intervals [578]:
				xmin = 181.2484
				xmax = 181.2984
				text = "N"
			intervals [579]:
				xmin = 181.2984
				xmax = 181.5084
				text = "HH"
			intervals [580]:
				xmin = 181.5084
				xmax = 181.6484
				text = "UW1"
			intervals [581]:
				xmin = 181.6484
				xmax = 181.7284
				text = "sp"
			intervals [582]:
				xmin = 181.7284
				xmax = 181.7984
				text = "W"
			intervals [583]:
				xmin = 181.7984
				xmax = 181.8584
				text = "AA1"
			intervals [584]:
				xmin = 181.8584
				xmax = 181.8884
				text = "Z"
			intervals [585]:
				xmin = 181.8884
				xmax = 181.9184
				text = "T"
			intervals [586]:
				xmin = 181.9184
				xmax = 182.0184
				text = "AE1"
			intervals [587]:
				xmin = 182.0184
				xmax = 182.2084
				text = "G"
			intervals [588]:
				xmin = 182.2084
				xmax = 182.2384
				text = "D"
			intervals [589]:
				xmin = 182.2384
				xmax = 182.2884
				text = "B"
			intervals [590]:
				xmin = 182.2884
				xmax = 182.3584
				text = "AY1"
			intervals [591]:
				xmin = 182.3584
				xmax = 182.4784
				text = "sp"
			intervals [592]:
				xmin = 182.4784
				xmax = 182.5084
				text = "DH"
			intervals [593]:
				xmin = 182.5084
				xmax = 182.5384
				text = "IY0"
			intervals [594]:
				xmin = 182.5384
				xmax = 182.5884
				text = "P"
			intervals [595]:
				xmin = 182.5884
				xmax = 182.6884
				text = "ER1"
			intervals [596]:
				xmin = 182.6884
				xmax = 182.7184
				text = "S"
			intervals [597]:
				xmin = 182.7184
				xmax = 182.7484
				text = "AH0"
			intervals [598]:
				xmin = 182.7484
				xmax = 182.8084
				text = "N"
			intervals [599]:
				xmin = 182.8084
				xmax = 182.9384
				text = "HH"
			intervals [600]:
				xmin = 182.9384
				xmax = 182.9984
				text = "UW1"
			intervals [601]:
				xmin = 182.9984
				xmax = 183.0884
				text = "sp"
			intervals [602]:
				xmin = 183.0884
				xmax = 183.1384
				text = "W"
			intervals [603]:
				xmin = 183.1384
				xmax = 183.1684
				text = "AA1"
			intervals [604]:
				xmin = 183.1684
				xmax = 183.1984
				text = "Z"
			intervals [605]:
				xmin = 183.1984
				xmax = 183.2784
				text = "IH1"
			intervals [606]:
				xmin = 183.2784
				xmax = 183.3284
				text = "T"
			intervals [607]:
				xmin = 183.3284
				xmax = 183.3584
				text = "sp"
			intervals [608]:
				xmin = 183.3584
				xmax = 183.7092
				text = ""
			intervals [609]:
				xmin = 183.7092
				xmax = 183.9492
				text = "IH0"
			intervals [610]:
				xmin = 183.9492
				xmax = 183.9892
				text = "Z"
			intervals [611]:
				xmin = 183.9892
				xmax = 184.0292
				text = "sp"
			intervals [612]:
				xmin = 184.0292
				xmax = 184.0692
				text = "DH"
			intervals [613]:
				xmin = 184.0692
				xmax = 184.0992
				text = "AH0"
			intervals [614]:
				xmin = 184.0992
				xmax = 184.1692
				text = "N"
			intervals [615]:
				xmin = 184.1692
				xmax = 184.2192
				text = "EH1"
			intervals [616]:
				xmin = 184.2192
				xmax = 184.2992
				text = "K"
			intervals [617]:
				xmin = 184.2992
				xmax = 184.3292
				text = "S"
			intervals [618]:
				xmin = 184.3292
				xmax = 184.3892
				text = "HH"
			intervals [619]:
				xmin = 184.3892
				xmax = 184.4392
				text = "W"
			intervals [620]:
				xmin = 184.4392
				xmax = 184.4692
				text = "AH1"
			intervals [621]:
				xmin = 184.4692
				xmax = 184.5292
				text = "N"
			intervals [622]:
				xmin = 184.5292
				xmax = 184.5692
				text = "sp"
			intervals [623]:
				xmin = 184.5692
				xmax = 184.6192
				text = "G"
			intervals [624]:
				xmin = 184.6192
				xmax = 184.6592
				text = "AA1"
			intervals [625]:
				xmin = 184.6592
				xmax = 184.6992
				text = "N"
			intervals [626]:
				xmin = 184.6992
				xmax = 184.7592
				text = "AH0"
			intervals [627]:
				xmin = 184.7592
				xmax = 184.8292
				text = "B"
			intervals [628]:
				xmin = 184.8292
				xmax = 184.9192
				text = "IY0"
			intervals [629]:
				xmin = 184.9192
				xmax = 184.9492
				text = "sp"
			intervals [630]:
				xmin = 184.9492
				xmax = 184.9992
				text = "IH0"
			intervals [631]:
				xmin = 184.9992
				xmax = 185.0292
				text = "T"
			intervals [632]:
				xmin = 185.0292
				xmax = 185.1492
				text = "sp"
			intervals [633]:
				xmin = 185.1492
				xmax = 185.9287
				text = ""
			intervals [634]:
				xmin = 185.9287
				xmax = 186.2287
				text = "OW2"
			intervals [635]:
				xmin = 186.2287
				xmax = 186.2687
				text = "K"
			intervals [636]:
				xmin = 186.2687
				xmax = 186.3787
				text = "EY1"
			intervals [637]:
				xmin = 186.3787
				xmax = 186.4087
				text = "sp"
			intervals [638]:
				xmin = 186.4087
				xmax = 186.4887
				text = "N"
			intervals [639]:
				xmin = 186.4887
				xmax = 186.6487
				text = "AW1"
			intervals [640]:
				xmin = 186.6487
				xmax = 186.6887
				text = "sp"
			intervals [641]:
				xmin = 186.6887
				xmax = 186.7487
				text = "HH"
			intervals [642]:
				xmin = 186.7487
				xmax = 187.0787
				text = "AW1"
			intervals [643]:
				xmin = 187.0787
				xmax = 187.1087
				text = "sp"
			intervals [644]:
				xmin = 187.1087
				xmax = 187.1387
				text = "D"
			intervals [645]:
				xmin = 187.1387
				xmax = 187.1687
				text = "UW1"
			intervals [646]:
				xmin = 187.1687
				xmax = 187.2387
				text = "Y"
			intervals [647]:
				xmin = 187.2387
				xmax = 187.2787
				text = "UW1"
			intervals [648]:
				xmin = 187.2787
				xmax = 187.3587
				text = "sp"
			intervals [649]:
				xmin = 187.3587
				xmax = 187.4187
				text = "P"
			intervals [650]:
				xmin = 187.4187
				xmax = 187.4587
				text = "IH1"
			intervals [651]:
				xmin = 187.4587
				xmax = 187.5487
				text = "K"
			intervals [652]:
				xmin = 187.5487
				xmax = 187.6387
				text = "DH"
			intervals [653]:
				xmin = 187.6387
				xmax = 187.7087
				text = "AH0"
			intervals [654]:
				xmin = 187.7087
				xmax = 187.7487
				text = "sp"
			intervals [655]:
				xmin = 187.7487
				xmax = 187.8673
				text = ""
			intervals [656]:
				xmin = 187.8673
				xmax = 187.9073
				text = "W"
			intervals [657]:
				xmin = 187.9073
				xmax = 187.9473
				text = "EH1"
			intervals [658]:
				xmin = 187.9473
				xmax = 188.0073
				text = "N"
			intervals [659]:
				xmin = 188.0073
				xmax = 188.0373
				text = "Y"
			intervals [660]:
				xmin = 188.0373
				xmax = 188.0673
				text = "UH1"
			intervals [661]:
				xmin = 188.0673
				xmax = 188.0973
				text = "R"
			intervals [662]:
				xmin = 188.0973
				xmax = 188.1473
				text = "sp"
			intervals [663]:
				xmin = 188.1473
				xmax = 188.2173
				text = "F"
			intervals [664]:
				xmin = 188.2173
				xmax = 188.2773
				text = "ER1"
			intervals [665]:
				xmin = 188.2773
				xmax = 188.3073
				text = "S"
			intervals [666]:
				xmin = 188.3073
				xmax = 188.3373
				text = "T"
			intervals [667]:
				xmin = 188.3373
				xmax = 188.3873
				text = "sp"
			intervals [668]:
				xmin = 188.3873
				xmax = 188.4173
				text = "S"
			intervals [669]:
				xmin = 188.4173
				xmax = 188.4673
				text = "T"
			intervals [670]:
				xmin = 188.4673
				xmax = 188.5473
				text = "AA1"
			intervals [671]:
				xmin = 188.5473
				xmax = 188.5973
				text = "R"
			intervals [672]:
				xmin = 188.5973
				xmax = 188.6273
				text = "T"
			intervals [673]:
				xmin = 188.6273
				xmax = 188.7073
				text = "IH0"
			intervals [674]:
				xmin = 188.7073
				xmax = 188.7673
				text = "N"
			intervals [675]:
				xmin = 188.7673
				xmax = 188.8773
				text = "AW1"
			intervals [676]:
				xmin = 188.8773
				xmax = 188.9573
				text = "T"
			intervals [677]:
				xmin = 188.9573
				xmax = 188.9873
				text = "HH"
			intervals [678]:
				xmin = 188.9873
				xmax = 189.0473
				text = "AW1"
			intervals [679]:
				xmin = 189.0473
				xmax = 189.1473
				text = "D"
			intervals [680]:
				xmin = 189.1473
				xmax = 189.1773
				text = "UW1"
			intervals [681]:
				xmin = 189.1773
				xmax = 189.2073
				text = "Y"
			intervals [682]:
				xmin = 189.2073
				xmax = 189.2373
				text = "UW1"
			intervals [683]:
				xmin = 189.2373
				xmax = 189.3073
				text = "sp"
			intervals [684]:
				xmin = 189.3073
				xmax = 189.3673
				text = "P"
			intervals [685]:
				xmin = 189.3673
				xmax = 189.4173
				text = "IH1"
			intervals [686]:
				xmin = 189.4173
				xmax = 189.4773
				text = "K"
			intervals [687]:
				xmin = 189.4773
				xmax = 189.5473
				text = "sp"
			intervals [688]:
				xmin = 189.5473
				xmax = 189.5973
				text = "S"
			intervals [689]:
				xmin = 189.5973
				xmax = 189.6273
				text = "AH1"
			intervals [690]:
				xmin = 189.6273
				xmax = 189.7373
				text = "M"
			intervals [691]:
				xmin = 189.7373
				xmax = 189.7673
				text = "W"
			intervals [692]:
				xmin = 189.7673
				xmax = 189.7973
				text = "AH2"
			intervals [693]:
				xmin = 189.7973
				xmax = 189.8473
				text = "N"
			intervals [694]:
				xmin = 189.8473
				xmax = 189.8773
				text = "sp"
			intervals [695]:
				xmin = 189.8773
				xmax = 208.0496
				text = ""
			intervals [696]:
				xmin = 208.0496
				xmax = 208.1696
				text = "M"
			intervals [697]:
				xmin = 208.1696
				xmax = 208.2396
				text = "HH"
			intervals [698]:
				xmin = 208.2396
				xmax = 208.6296
				text = "M"
			intervals [699]:
				xmin = 208.6296
				xmax = 215.0288
				text = ""
			intervals [700]:
				xmin = 215.0288
				xmax = 215.0588
				text = "M"
			intervals [701]:
				xmin = 215.0588
				xmax = 215.1288
				text = "HH"
			intervals [702]:
				xmin = 215.1288
				xmax = 215.5588
				text = "M"
			intervals [703]:
				xmin = 215.5588
				xmax = 216.1359
				text = "sp"
			intervals [704]:
				xmin = 216.1359
				xmax = 216.3159
				text = "AH1"
			intervals [705]:
				xmin = 216.3159
				xmax = 216.4259
				text = "M"
			intervals [706]:
				xmin = 216.4259
				xmax = 216.4959
				text = "sp"
			intervals [707]:
				xmin = 216.4959
				xmax = 216.6503
				text = ""
			intervals [708]:
				xmin = 216.6503
				xmax = 216.6803
				text = "D"
			intervals [709]:
				xmin = 216.6803
				xmax = 216.7103
				text = "UW1"
			intervals [710]:
				xmin = 216.7103
				xmax = 216.7403
				text = "Y"
			intervals [711]:
				xmin = 216.7403
				xmax = 216.7703
				text = "UW1"
			intervals [712]:
				xmin = 216.7703
				xmax = 216.8003
				text = "N"
			intervals [713]:
				xmin = 216.8003
				xmax = 216.9203
				text = "OW1"
			intervals [714]:
				xmin = 216.9203
				xmax = 216.9503
				text = "EH1"
			intervals [715]:
				xmin = 216.9503
				xmax = 217.0003
				text = "N"
			intervals [716]:
				xmin = 217.0003
				xmax = 217.1003
				text = "IY0"
			intervals [717]:
				xmin = 217.1003
				xmax = 217.1603
				text = "AH1"
			intervals [718]:
				xmin = 217.1603
				xmax = 217.2103
				text = "DH"
			intervals [719]:
				xmin = 217.2103
				xmax = 217.3403
				text = "ER0"
			intervals [720]:
				xmin = 217.3403
				xmax = 217.4503
				text = "R"
			intervals [721]:
				xmin = 217.4503
				xmax = 217.5703
				text = "AY1"
			intervals [722]:
				xmin = 217.5703
				xmax = 217.6003
				text = "sp"
			intervals [723]:
				xmin = 217.6003
				xmax = 217.8303
				text = "ER0"
			intervals [724]:
				xmin = 217.8303
				xmax = 217.8603
				text = "sp"
			intervals [725]:
				xmin = 217.8603
				xmax = 217.9203
				text = "D"
			intervals [726]:
				xmin = 217.9203
				xmax = 217.9503
				text = "UW1"
			intervals [727]:
				xmin = 217.9503
				xmax = 217.9803
				text = "Y"
			intervals [728]:
				xmin = 217.9803
				xmax = 218.0803
				text = "UW1"
			intervals [729]:
				xmin = 218.0803
				xmax = 218.4183
				text = "sp"
			intervals [730]:
				xmin = 218.4183
				xmax = 218.4483
				text = "R"
			intervals [731]:
				xmin = 218.4483
				xmax = 218.4783
				text = "IH0"
			intervals [732]:
				xmin = 218.4783
				xmax = 218.5083
				text = "M"
			intervals [733]:
				xmin = 218.5083
				xmax = 218.5383
				text = "EH1"
			intervals [734]:
				xmin = 218.5383
				xmax = 218.6183
				text = "M"
			intervals [735]:
				xmin = 218.6183
				xmax = 218.6583
				text = "B"
			intervals [736]:
				xmin = 218.6583
				xmax = 218.7583
				text = "ER0"
			intervals [737]:
				xmin = 218.7583
				xmax = 218.7883
				text = "EH1"
			intervals [738]:
				xmin = 218.7883
				xmax = 218.8483
				text = "N"
			intervals [739]:
				xmin = 218.8483
				xmax = 218.9583
				text = "IY0"
			intervals [740]:
				xmin = 218.9583
				xmax = 219.0083
				text = "AH1"
			intervals [741]:
				xmin = 219.0083
				xmax = 219.0483
				text = "DH"
			intervals [742]:
				xmin = 219.0483
				xmax = 219.1683
				text = "ER0"
			intervals [743]:
				xmin = 219.1683
				xmax = 219.2383
				text = "R"
			intervals [744]:
				xmin = 219.2383
				xmax = 219.4383
				text = "AY1"
			intervals [745]:
				xmin = 219.4383
				xmax = 219.5183
				text = "M"
			intervals [746]:
				xmin = 219.5183
				xmax = 219.5483
				text = "Z"
			intervals [747]:
				xmin = 219.5483
				xmax = 220.426
				text = "sp"
			intervals [748]:
				xmin = 220.426
				xmax = 220.476
				text = "DH"
			intervals [749]:
				xmin = 220.476
				xmax = 220.506
				text = "AH0"
			intervals [750]:
				xmin = 220.506
				xmax = 220.536
				text = "T"
			intervals [751]:
				xmin = 220.536
				xmax = 220.566
				text = "ER0"
			intervals [752]:
				xmin = 220.566
				xmax = 220.596
				text = "sp"
			intervals [753]:
				xmin = 220.596
				xmax = 220.706
				text = "L"
			intervals [754]:
				xmin = 220.706
				xmax = 220.746
				text = "AY1"
			intervals [755]:
				xmin = 220.746
				xmax = 220.776
				text = "K"
			intervals [756]:
				xmin = 220.776
				xmax = 220.876
				text = "sp"
			intervals [757]:
				xmin = 220.876
				xmax = 220.956
				text = "DH"
			intervals [758]:
				xmin = 220.956
				xmax = 221.036
				text = "AH0"
			intervals [759]:
				xmin = 221.036
				xmax = 221.066
				text = "T"
			intervals [760]:
				xmin = 221.066
				xmax = 221.106
				text = "sp"
			intervals [761]:
				xmin = 221.106
				xmax = 222.1654
				text = ""
			intervals [762]:
				xmin = 222.1654
				xmax = 222.2054
				text = "Y"
			intervals [763]:
				xmin = 222.2054
				xmax = 222.2354
				text = "UW1"
			intervals [764]:
				xmin = 222.2354
				xmax = 222.2654
				text = "Y"
			intervals [765]:
				xmin = 222.2654
				xmax = 222.4754
				text = "UW1"
			intervals [766]:
				xmin = 222.4754
				xmax = 222.5054
				text = "Z"
			intervals [767]:
				xmin = 222.5054
				xmax = 222.6154
				text = "sp"
			intervals [768]:
				xmin = 222.6154
				xmax = 222.6554
				text = "F"
			intervals [769]:
				xmin = 222.6554
				xmax = 222.6954
				text = "ER0"
			intervals [770]:
				xmin = 222.6954
				xmax = 222.8454
				text = "sp"
			intervals [771]:
				xmin = 222.8454
				xmax = 225.7511
				text = ""
			intervals [772]:
				xmin = 225.7511
				xmax = 225.9111
				text = "N"
			intervals [773]:
				xmin = 225.9111
				xmax = 225.9911
				text = "OW1"
			intervals [774]:
				xmin = 225.9911
				xmax = 226.1511
				text = "sp"
			intervals [775]:
				xmin = 226.1511
				xmax = 227.3645
				text = ""
			intervals [776]:
				xmin = 227.3645
				xmax = 227.4045
				text = "IH0"
			intervals [777]:
				xmin = 227.4045
				xmax = 227.4545
				text = "Z"
			intervals [778]:
				xmin = 227.4545
				xmax = 227.5045
				text = "DH"
			intervals [779]:
				xmin = 227.5045
				xmax = 227.5345
				text = "EH1"
			intervals [780]:
				xmin = 227.5345
				xmax = 227.6745
				text = "R"
			intervals [781]:
				xmin = 227.6745
				xmax = 227.7645
				text = "sp"
			intervals [782]:
				xmin = 227.7645
				xmax = 228.0245
				text = "AH1"
			intervals [783]:
				xmin = 228.0245
				xmax = 228.0645
				text = "sp"
			intervals [784]:
				xmin = 228.0645
				xmax = 228.1245
				text = "IH0"
			intervals [785]:
				xmin = 228.1245
				xmax = 228.1645
				text = "Z"
			intervals [786]:
				xmin = 228.1645
				xmax = 228.2045
				text = "DH"
			intervals [787]:
				xmin = 228.2045
				xmax = 228.2345
				text = "EH1"
			intervals [788]:
				xmin = 228.2345
				xmax = 228.2945
				text = "R"
			intervals [789]:
				xmin = 228.2945
				xmax = 228.3745
				text = "W"
			intervals [790]:
				xmin = 228.3745
				xmax = 228.4145
				text = "AH1"
			intervals [791]:
				xmin = 228.4145
				xmax = 228.4545
				text = "N"
			intervals [792]:
				xmin = 228.4545
				xmax = 228.5245
				text = "AH0"
			intervals [793]:
				xmin = 228.5245
				xmax = 228.5745
				text = "B"
			intervals [794]:
				xmin = 228.5745
				xmax = 228.6345
				text = "AW1"
			intervals [795]:
				xmin = 228.6345
				xmax = 228.7145
				text = "T"
			intervals [796]:
				xmin = 228.7145
				xmax = 228.7545
				text = "sp"
			intervals [797]:
				xmin = 228.7545
				xmax = 228.7945
				text = "P"
			intervals [798]:
				xmin = 228.7945
				xmax = 228.9645
				text = "AH0"
			intervals [799]:
				xmin = 228.9645
				xmax = 229.0145
				text = "T"
			intervals [800]:
				xmin = 229.0145
				xmax = 229.1545
				text = "EY1"
			intervals [801]:
				xmin = 229.1545
				xmax = 229.1945
				text = "T"
			intervals [802]:
				xmin = 229.1945
				xmax = 229.2245
				text = "OW0"
			intervals [803]:
				xmin = 229.2245
				xmax = 229.3545
				text = "Z"
			intervals [804]:
				xmin = 229.3545
				xmax = 229.3845
				text = "sp"
			intervals [805]:
				xmin = 229.3845
				xmax = 229.4145
				text = "DH"
			intervals [806]:
				xmin = 229.4145
				xmax = 229.4445
				text = "AH0"
			intervals [807]:
				xmin = 229.4445
				xmax = 229.4745
				text = "T"
			intervals [808]:
				xmin = 229.4745
				xmax = 229.5045
				text = "sp"
			intervals [809]:
				xmin = 229.5045
				xmax = 229.6345
				text = "Y"
			intervals [810]:
				xmin = 229.6345
				xmax = 229.6645
				text = "UW1"
			intervals [811]:
				xmin = 229.6645
				xmax = 229.7045
				text = "N"
			intervals [812]:
				xmin = 229.7045
				xmax = 229.8545
				text = "OW1"
			intervals [813]:
				xmin = 229.8545
				xmax = 229.8845
				text = "sp"
			intervals [814]:
				xmin = 229.8845
				xmax = 229.9145
				text = "AH0"
			intervals [815]:
				xmin = 229.9145
				xmax = 229.9445
				text = "B"
			intervals [816]:
				xmin = 229.9445
				xmax = 229.9745
				text = "AW1"
			intervals [817]:
				xmin = 229.9745
				xmax = 230.0045
				text = "T"
			intervals [818]:
				xmin = 230.0045
				xmax = 230.1545
				text = "sp"
			intervals [819]:
				xmin = 230.1545
				xmax = 237.3268
				text = ""
			intervals [820]:
				xmin = 237.3268
				xmax = 237.5868
				text = "M"
			intervals [821]:
				xmin = 237.5868
				xmax = 237.6368
				text = "HH"
			intervals [822]:
				xmin = 237.6368
				xmax = 237.7368
				text = "M"
			intervals [823]:
				xmin = 237.7368
				xmax = 237.7868
				text = "sp"
			intervals [824]:
				xmin = 237.7868
				xmax = 238.6278
				text = ""
			intervals [825]:
				xmin = 238.6278
				xmax = 238.7578
				text = "D"
			intervals [826]:
				xmin = 238.7578
				xmax = 238.7878
				text = "UW1"
			intervals [827]:
				xmin = 238.7878
				xmax = 238.8178
				text = "Y"
			intervals [828]:
				xmin = 238.8178
				xmax = 238.8578
				text = "UW1"
			intervals [829]:
				xmin = 238.8578
				xmax = 238.9778
				text = "S"
			intervals [830]:
				xmin = 238.9778
				xmax = 239.0978
				text = "EY1"
			intervals [831]:
				xmin = 239.0978
				xmax = 239.3678
				text = "AO1"
			intervals [832]:
				xmin = 239.3678
				xmax = 239.4478
				text = "R"
			intervals [833]:
				xmin = 239.4478
				xmax = 239.4778
				text = "AE1"
			intervals [834]:
				xmin = 239.4778
				xmax = 239.5078
				text = "T"
			intervals [835]:
				xmin = 239.5078
				xmax = 239.5978
				text = "sp"
			intervals [836]:
				xmin = 239.5978
				xmax = 239.6278
				text = "DH"
			intervals [837]:
				xmin = 239.6278
				xmax = 239.6578
				text = "AH0"
			intervals [838]:
				xmin = 239.6578
				xmax = 239.6878
				text = "sp"
			intervals [839]:
				xmin = 239.6878
				xmax = 239.7278
				text = "EH1"
			intervals [840]:
				xmin = 239.7278
				xmax = 239.8278
				text = "N"
			intervals [841]:
				xmin = 239.8278
				xmax = 239.9678
				text = "D"
			intervals [842]:
				xmin = 239.9678
				xmax = 241.5549
				text = ""
			intervals [843]:
				xmin = 241.5549
				xmax = 241.6149
				text = "sil"
			intervals [844]:
				xmin = 241.6149
				xmax = 241.6549
				text = "AY1"
			intervals [845]:
				xmin = 241.6549
				xmax = 241.7549
				text = "N"
			intervals [846]:
				xmin = 241.7549
				xmax = 241.9049
				text = "OW1"
			intervals [847]:
				xmin = 241.9049
				xmax = 242.0049
				text = "AY1"
			intervals [848]:
				xmin = 242.0049
				xmax = 242.0349
				text = "sp"
			intervals [849]:
				xmin = 242.0349
				xmax = 242.0649
				text = "AO1"
			intervals [850]:
				xmin = 242.0649
				xmax = 242.0949
				text = "L"
			intervals [851]:
				xmin = 242.0949
				xmax = 242.1349
				text = "W"
			intervals [852]:
				xmin = 242.1349
				xmax = 242.1949
				text = "IY0"
			intervals [853]:
				xmin = 242.1949
				xmax = 242.2749
				text = "Z"
			intervals [854]:
				xmin = 242.2749
				xmax = 242.3049
				text = "sp"
			intervals [855]:
				xmin = 242.3049
				xmax = 242.3549
				text = "D"
			intervals [856]:
				xmin = 242.3549
				xmax = 242.4249
				text = "IH0"
			intervals [857]:
				xmin = 242.4249
				xmax = 242.4549
				text = "D"
			intervals [858]:
				xmin = 242.4549
				xmax = 242.5049
				text = "EH1"
			intervals [859]:
				xmin = 242.5049
				xmax = 242.6049
				text = "Z"
			intervals [860]:
				xmin = 242.6049
				xmax = 242.6349
				text = "AH0"
			intervals [861]:
				xmin = 242.6349
				xmax = 242.7549
				text = "sp"
			intervals [862]:
				xmin = 242.7549
				xmax = 242.8049
				text = "K"
			intervals [863]:
				xmin = 242.8049
				xmax = 242.8549
				text = "IH1"
			intervals [864]:
				xmin = 242.8549
				xmax = 242.9149
				text = "D"
			intervals [865]:
				xmin = 242.9149
				xmax = 242.9649
				text = "W"
			intervals [866]:
				xmin = 242.9649
				xmax = 243.0649
				text = "IY1"
			intervals [867]:
				xmin = 243.0649
				xmax = 243.1149
				text = "AO1"
			intervals [868]:
				xmin = 243.1149
				xmax = 243.1449
				text = "L"
			intervals [869]:
				xmin = 243.1449
				xmax = 243.1849
				text = "W"
			intervals [870]:
				xmin = 243.1849
				xmax = 243.2249
				text = "IY0"
			intervals [871]:
				xmin = 243.2249
				xmax = 243.2949
				text = "Z"
			intervals [872]:
				xmin = 243.2949
				xmax = 243.3449
				text = "sp"
			intervals [873]:
				xmin = 243.3449
				xmax = 243.3849
				text = "S"
			intervals [874]:
				xmin = 243.3849
				xmax = 243.4549
				text = "EH1"
			intervals [875]:
				xmin = 243.4549
				xmax = 243.5049
				text = "D"
			intervals [876]:
				xmin = 243.5049
				xmax = 243.6849
				text = "AO1"
			intervals [877]:
				xmin = 243.6849
				xmax = 243.8549
				text = "R"
			intervals [878]:
				xmin = 243.8549
				xmax = 245.3692
				text = ""
			intervals [879]:
				xmin = 245.3692
				xmax = 245.3992
				text = "sil"
			intervals [880]:
				xmin = 245.3992
				xmax = 245.4892
				text = "S"
			intervals [881]:
				xmin = 245.4892
				xmax = 245.5292
				text = "AH1"
			intervals [882]:
				xmin = 245.5292
				xmax = 245.5792
				text = "M"
			intervals [883]:
				xmin = 245.5792
				xmax = 245.6792
				text = "P"
			intervals [884]:
				xmin = 245.6792
				xmax = 245.7392
				text = "IY1"
			intervals [885]:
				xmin = 245.7392
				xmax = 245.8092
				text = "P"
			intervals [886]:
				xmin = 245.8092
				xmax = 245.8492
				text = "AH0"
			intervals [887]:
				xmin = 245.8492
				xmax = 245.9792
				text = "L"
			intervals [888]:
				xmin = 245.9792
				xmax = 246.0892
				text = "S"
			intervals [889]:
				xmin = 246.0892
				xmax = 246.2192
				text = "EY1"
			intervals [890]:
				xmin = 246.2192
				xmax = 246.4392
				text = "M"
			intervals [891]:
				xmin = 246.4392
				xmax = 246.5892
				text = "AO1"
			intervals [892]:
				xmin = 246.5892
				xmax = 246.7492
				text = "R"
			intervals [893]:
				xmin = 246.7492
				xmax = 246.9114
				text = ""
			intervals [894]:
				xmin = 246.9114
				xmax = 247.0614
				text = "Y"
			intervals [895]:
				xmin = 247.0614
				xmax = 247.1814
				text = "AE1"
			intervals [896]:
				xmin = 247.1814
				xmax = 248.4116
				text = "sp"
			intervals [897]:
				xmin = 248.4116
				xmax = 248.4516
				text = "AY1"
			intervals [898]:
				xmin = 248.4516
				xmax = 248.5216
				text = "AO1"
			intervals [899]:
				xmin = 248.5216
				xmax = 248.5516
				text = "L"
			intervals [900]:
				xmin = 248.5516
				xmax = 248.5816
				text = "W"
			intervals [901]:
				xmin = 248.5816
				xmax = 248.6516
				text = "EY2"
			intervals [902]:
				xmin = 248.6516
				xmax = 248.6816
				text = "Z"
			intervals [903]:
				xmin = 248.6816
				xmax = 248.7616
				text = "sp"
			intervals [904]:
				xmin = 248.7616
				xmax = 248.9116
				text = "S"
			intervals [905]:
				xmin = 248.9116
				xmax = 248.9416
				text = "EH1"
			intervals [906]:
				xmin = 248.9416
				xmax = 249.0316
				text = "D"
			intervals [907]:
				xmin = 249.0316
				xmax = 249.2116
				text = "ER0"
			intervals [908]:
				xmin = 249.2116
				xmax = 249.3816
				text = "sp"
			intervals [909]:
				xmin = 249.3816
				xmax = 249.8304
				text = ""
			intervals [910]:
				xmin = 249.8304
				xmax = 249.8804
				text = "IH1"
			intervals [911]:
				xmin = 249.8804
				xmax = 249.9804
				text = "N"
			intervals [912]:
				xmin = 249.9804
				xmax = 250.0104
				text = "T"
			intervals [913]:
				xmin = 250.0104
				xmax = 250.0404
				text = "ER0"
			intervals [914]:
				xmin = 250.0404
				xmax = 250.0904
				text = "IH0"
			intervals [915]:
				xmin = 250.0904
				xmax = 250.1404
				text = "S"
			intervals [916]:
				xmin = 250.1404
				xmax = 250.1704
				text = "T"
			intervals [917]:
				xmin = 250.1704
				xmax = 250.2004
				text = "IH0"
			intervals [918]:
				xmin = 250.2004
				xmax = 250.2504
				text = "N"
			intervals [919]:
				xmin = 250.2504
				xmax = 250.2804
				text = "T"
			intervals [920]:
				xmin = 250.2804
				xmax = 250.3104
				text = "AH0"
			intervals [921]:
				xmin = 250.3104
				xmax = 250.3404
				text = "sp"
			intervals [922]:
				xmin = 250.3404
				xmax = 250.4004
				text = "F"
			intervals [923]:
				xmin = 250.4004
				xmax = 250.4704
				text = "AY1"
			intervals [924]:
				xmin = 250.4704
				xmax = 250.5404
				text = "N"
			intervals [925]:
				xmin = 250.5404
				xmax = 250.6104
				text = "D"
			intervals [926]:
				xmin = 250.6104
				xmax = 250.6604
				text = "S"
			intervals [927]:
				xmin = 250.6604
				xmax = 250.7104
				text = "AH1"
			intervals [928]:
				xmin = 250.7104
				xmax = 250.7904
				text = "M"
			intervals [929]:
				xmin = 250.7904
				xmax = 250.8204
				text = "W"
			intervals [930]:
				xmin = 250.8204
				xmax = 250.8604
				text = "AH2"
			intervals [931]:
				xmin = 250.8604
				xmax = 250.9004
				text = "N"
			intervals [932]:
				xmin = 250.9004
				xmax = 250.9304
				text = "EH1"
			intervals [933]:
				xmin = 250.9304
				xmax = 250.9604
				text = "L"
			intervals [934]:
				xmin = 250.9604
				xmax = 250.9904
				text = "S"
			intervals [935]:
				xmin = 250.9904
				xmax = 252.2911
				text = "sp"
			intervals [936]:
				xmin = 252.2911
				xmax = 252.6911
				text = "AH1"
			intervals [937]:
				xmin = 252.6911
				xmax = 252.7211
				text = "sp"
			intervals [938]:
				xmin = 252.7211
				xmax = 252.7611
				text = "IH0"
			intervals [939]:
				xmin = 252.7611
				xmax = 252.8311
				text = "Z"
			intervals [940]:
				xmin = 252.8311
				xmax = 252.8811
				text = "DH"
			intervals [941]:
				xmin = 252.8811
				xmax = 252.9111
				text = "EH1"
			intervals [942]:
				xmin = 252.9111
				xmax = 253.0111
				text = "R"
			intervals [943]:
				xmin = 253.0111
				xmax = 253.0911
				text = "W"
			intervals [944]:
				xmin = 253.0911
				xmax = 253.1511
				text = "AH1"
			intervals [945]:
				xmin = 253.1511
				xmax = 253.1811
				text = "N"
			intervals [946]:
				xmin = 253.1811
				xmax = 253.2311
				text = "AH0"
			intervals [947]:
				xmin = 253.2311
				xmax = 253.2811
				text = "B"
			intervals [948]:
				xmin = 253.2811
				xmax = 253.3511
				text = "AW1"
			intervals [949]:
				xmin = 253.3511
				xmax = 253.4111
				text = "T"
			intervals [950]:
				xmin = 253.4111
				xmax = 253.5111
				text = "IH1"
			intervals [951]:
				xmin = 253.5111
				xmax = 253.5811
				text = "N"
			intervals [952]:
				xmin = 253.5811
				xmax = 253.6311
				text = "JH"
			intervals [953]:
				xmin = 253.6311
				xmax = 253.6911
				text = "AH0"
			intervals [954]:
				xmin = 253.6911
				xmax = 253.7411
				text = "N"
			intervals [955]:
				xmin = 253.7411
				xmax = 253.8511
				text = "IH1"
			intervals [956]:
				xmin = 253.8511
				xmax = 253.9311
				text = "N"
			intervals [957]:
				xmin = 253.9311
				xmax = 253.9911
				text = "JH"
			intervals [958]:
				xmin = 253.9911
				xmax = 254.0411
				text = "AH0"
			intervals [959]:
				xmin = 254.0411
				xmax = 254.1211
				text = "N"
			intervals [960]:
				xmin = 254.1211
				xmax = 254.1511
				text = "DH"
			intervals [961]:
				xmin = 254.1511
				xmax = 254.1811
				text = "AH0"
			intervals [962]:
				xmin = 254.1811
				xmax = 254.2111
				text = "T"
			intervals [963]:
				xmin = 254.2111
				xmax = 254.2411
				text = "sp"
			intervals [964]:
				xmin = 254.2411
				xmax = 254.2711
				text = "Z"
			intervals [965]:
				xmin = 254.2711
				xmax = 254.3011
				text = "sp"
			intervals [966]:
				xmin = 254.3011
				xmax = 254.3611
				text = "G"
			intervals [967]:
				xmin = 254.3611
				xmax = 254.4211
				text = "IH1"
			intervals [968]:
				xmin = 254.4211
				xmax = 254.4711
				text = "T"
			intervals [969]:
				xmin = 254.4711
				xmax = 254.5011
				text = "S"
			intervals [970]:
				xmin = 254.5011
				xmax = 254.5311
				text = "sp"
			intervals [971]:
				xmin = 254.5311
				xmax = 254.5811
				text = "Y"
			intervals [972]:
				xmin = 254.5811
				xmax = 254.7411
				text = "UW1"
			intervals [973]:
				xmin = 254.7411
				xmax = 254.8411
				text = "Z"
			intervals [974]:
				xmin = 254.8411
				xmax = 254.8711
				text = "D"
			intervals [975]:
				xmin = 254.8711
				xmax = 254.9511
				text = "ER0"
			intervals [976]:
				xmin = 254.9511
				xmax = 254.9811
				text = "AW1"
			intervals [977]:
				xmin = 254.9811
				xmax = 255.0611
				text = "N"
			intervals [978]:
				xmin = 255.0611
				xmax = 255.1211
				text = "D"
			intervals [979]:
				xmin = 255.1211
				xmax = 255.3411
				text = "sp"
			intervals [980]:
				xmin = 255.3411
				xmax = 265.8813
				text = ""
			intervals [981]:
				xmin = 265.8813
				xmax = 265.9113
				text = "S"
			intervals [982]:
				xmin = 265.9113
				xmax = 265.9713
				text = "AH1"
			intervals [983]:
				xmin = 265.9713
				xmax = 266.0013
				text = "M"
			intervals [984]:
				xmin = 266.0013
				xmax = 266.0513
				text = "TH"
			intervals [985]:
				xmin = 266.0513
				xmax = 266.0813
				text = "IH0"
			intervals [986]:
				xmin = 266.0813
				xmax = 266.1613
				text = "N"
			intervals [987]:
				xmin = 266.1613
				xmax = 266.2013
				text = "L"
			intervals [988]:
				xmin = 266.2013
				xmax = 266.2313
				text = "AY1"
			intervals [989]:
				xmin = 266.2313
				xmax = 266.2613
				text = "K"
			intervals [990]:
				xmin = 266.2613
				xmax = 266.3013
				text = "sp"
			intervals [991]:
				xmin = 266.3013
				xmax = 266.3813
				text = "DH"
			intervals [992]:
				xmin = 266.3813
				xmax = 266.4613
				text = "AH0"
			intervals [993]:
				xmin = 266.4613
				xmax = 266.5013
				text = "T"
			intervals [994]:
				xmin = 266.5013
				xmax = 266.5713
				text = "EH1"
			intervals [995]:
				xmin = 266.5713
				xmax = 266.6413
				text = "N"
			intervals [996]:
				xmin = 266.6413
				xmax = 266.6813
				text = "IY0"
			intervals [997]:
				xmin = 266.6813
				xmax = 266.7113
				text = "W"
			intervals [998]:
				xmin = 266.7113
				xmax = 266.7413
				text = "EY2"
			intervals [999]:
				xmin = 266.7413
				xmax = 266.9613
				text = "sp"
			intervals [1000]:
				xmin = 266.9613
				xmax = 267.7413
				text = "spn"
			intervals [1001]:
				xmin = 267.7413
				xmax = 267.8113
				text = "sp"
			intervals [1002]:
				xmin = 267.8113
				xmax = 268.4179
				text = ""
			intervals [1003]:
				xmin = 268.4179
				xmax = 268.5979
				text = "HH"
			intervals [1004]:
				xmin = 268.5979
				xmax = 268.6679
				text = "AW1"
			intervals [1005]:
				xmin = 268.6679
				xmax = 268.7079
				text = "AH0"
			intervals [1006]:
				xmin = 268.7079
				xmax = 268.7579
				text = "B"
			intervals [1007]:
				xmin = 268.7579
				xmax = 268.8279
				text = "AW1"
			intervals [1008]:
				xmin = 268.8279
				xmax = 268.8879
				text = "T"
			intervals [1009]:
				xmin = 268.8879
				xmax = 268.9179
				text = "L"
			intervals [1010]:
				xmin = 268.9179
				xmax = 268.9479
				text = "EH1"
			intervals [1011]:
				xmin = 268.9479
				xmax = 268.9979
				text = "T"
			intervals [1012]:
				xmin = 268.9979
				xmax = 269.0379
				text = "S"
			intervals [1013]:
				xmin = 269.0379
				xmax = 269.0879
				text = "S"
			intervals [1014]:
				xmin = 269.0879
				xmax = 269.1479
				text = "IY1"
			intervals [1015]:
				xmin = 269.1479
				xmax = 269.1979
				text = "HH"
			intervals [1016]:
				xmin = 269.1979
				xmax = 269.2679
				text = "IY1"
			intervals [1017]:
				xmin = 269.2679
				xmax = 269.3279
				text = "R"
			intervals [1018]:
				xmin = 269.3279
				xmax = 269.3679
				text = "Z"
			intervals [1019]:
				xmin = 269.3679
				xmax = 269.4079
				text = "AH0"
			intervals [1020]:
				xmin = 269.4079
				xmax = 269.4779
				text = "N"
			intervals [1021]:
				xmin = 269.4779
				xmax = 269.5779
				text = "AH1"
			intervals [1022]:
				xmin = 269.5779
				xmax = 269.6179
				text = "DH"
			intervals [1023]:
				xmin = 269.6179
				xmax = 269.6879
				text = "ER0"
			intervals [1024]:
				xmin = 269.6879
				xmax = 269.7179
				text = "W"
			intervals [1025]:
				xmin = 269.7179
				xmax = 269.7579
				text = "AH1"
			intervals [1026]:
				xmin = 269.7579
				xmax = 269.8679
				text = "N"
			intervals [1027]:
				xmin = 269.8679
				xmax = 269.8979
				text = "sp"
			intervals [1028]:
				xmin = 269.8979
				xmax = 269.9479
				text = "AH0"
			intervals [1029]:
				xmin = 269.9479
				xmax = 270.0179
				text = "sp"
			intervals [1030]:
				xmin = 270.0179
				xmax = 270.0579
				text = "K"
			intervals [1031]:
				xmin = 270.0579
				xmax = 270.1079
				text = "IH1"
			intervals [1032]:
				xmin = 270.1079
				xmax = 270.1679
				text = "D"
			intervals [1033]:
				xmin = 270.1679
				xmax = 270.2579
				text = "sp"
			intervals [1034]:
				xmin = 270.2579
				xmax = 270.3179
				text = "G"
			intervals [1035]:
				xmin = 270.3179
				xmax = 270.3579
				text = "EY1"
			intervals [1036]:
				xmin = 270.3579
				xmax = 270.3879
				text = "V"
			intervals [1037]:
				xmin = 270.3879
				xmax = 270.5279
				text = "M"
			intervals [1038]:
				xmin = 270.5279
				xmax = 270.5579
				text = "IY1"
			intervals [1039]:
				xmin = 270.5579
				xmax = 270.5979
				text = "DH"
			intervals [1040]:
				xmin = 270.5979
				xmax = 270.6379
				text = "IY0"
			intervals [1041]:
				xmin = 270.6379
				xmax = 270.6879
				text = "AH1"
			intervals [1042]:
				xmin = 270.6879
				xmax = 270.7479
				text = "DH"
			intervals [1043]:
				xmin = 270.7479
				xmax = 270.7879
				text = "ER0"
			intervals [1044]:
				xmin = 270.7879
				xmax = 270.8879
				text = "D"
			intervals [1045]:
				xmin = 270.8879
				xmax = 270.9379
				text = "EY1"
			intervals [1046]:
				xmin = 270.9379
				xmax = 271.0079
				text = "sp"
			intervals [1047]:
				xmin = 271.0079
				xmax = 271.0579
				text = "S"
			intervals [1048]:
				xmin = 271.0579
				xmax = 271.0879
				text = "AH1"
			intervals [1049]:
				xmin = 271.0879
				xmax = 271.1179
				text = "M"
			intervals [1050]:
				xmin = 271.1179
				xmax = 271.1479
				text = "TH"
			intervals [1051]:
				xmin = 271.1479
				xmax = 271.1779
				text = "IH0"
			intervals [1052]:
				xmin = 271.1779
				xmax = 271.2079
				text = "N"
			intervals [1053]:
				xmin = 271.2079
				xmax = 271.2379
				text = "AH0"
			intervals [1054]:
				xmin = 271.2379
				xmax = 271.2879
				text = "B"
			intervals [1055]:
				xmin = 271.2879
				xmax = 271.3679
				text = "AW1"
			intervals [1056]:
				xmin = 271.3679
				xmax = 271.4479
				text = "T"
			intervals [1057]:
				xmin = 271.4479
				xmax = 271.5579
				text = "M"
			intervals [1058]:
				xmin = 271.5579
				xmax = 271.6679
				text = "AY1"
			intervals [1059]:
				xmin = 271.6679
				xmax = 271.8079
				text = "M"
			intervals [1060]:
				xmin = 271.8079
				xmax = 271.8779
				text = "AH1"
			intervals [1061]:
				xmin = 271.8779
				xmax = 271.9179
				text = "DH"
			intervals [1062]:
				xmin = 271.9179
				xmax = 271.9879
				text = "ER0"
			intervals [1063]:
				xmin = 271.9879
				xmax = 272.0679
				text = "Y"
			intervals [1064]:
				xmin = 272.0679
				xmax = 272.1279
				text = "UH1"
			intervals [1065]:
				xmin = 272.1279
				xmax = 272.1879
				text = "R"
			intervals [1066]:
				xmin = 272.1879
				xmax = 272.2879
				text = "M"
			intervals [1067]:
				xmin = 272.2879
				xmax = 272.3479
				text = "AH1"
			intervals [1068]:
				xmin = 272.3479
				xmax = 272.3879
				text = "DH"
			intervals [1069]:
				xmin = 272.3879
				xmax = 272.4979
				text = "ER0"
			intervals [1070]:
				xmin = 272.4979
				xmax = 272.5279
				text = "sp"
			intervals [1071]:
				xmin = 272.5279
				xmax = 272.5579
				text = "HH"
			intervals [1072]:
				xmin = 272.5579
				xmax = 272.5879
				text = "AE1"
			intervals [1073]:
				xmin = 272.5879
				xmax = 272.6179
				text = "D"
			intervals [1074]:
				xmin = 272.6179
				xmax = 272.8079
				text = "AH0"
			intervals [1075]:
				xmin = 272.8079
				xmax = 272.9479
				text = "sp"
			intervals [1076]:
				xmin = 272.9479
				xmax = 273.0179
				text = "F"
			intervals [1077]:
				xmin = 273.0179
				xmax = 273.0979
				text = "AY1"
			intervals [1078]:
				xmin = 273.0979
				xmax = 273.1979
				text = "T"
			intervals [1079]:
				xmin = 273.1979
				xmax = 273.3879
				text = "sp"
			intervals [1080]:
				xmin = 273.3879
				xmax = 273.4179
				text = "S"
			intervals [1081]:
				xmin = 273.4179
				xmax = 273.4479
				text = "AH1"
			intervals [1082]:
				xmin = 273.4479
				xmax = 273.4779
				text = "M"
			intervals [1083]:
				xmin = 273.4779
				xmax = 273.5679
				text = "TH"
			intervals [1084]:
				xmin = 273.5679
				xmax = 273.5979
				text = "IH0"
			intervals [1085]:
				xmin = 273.5979
				xmax = 273.7079
				text = "N"
			intervals [1086]:
				xmin = 273.7079
				xmax = 273.8079
				text = "sp"
			intervals [1087]:
				xmin = 273.8079
				xmax = 273.8779
				text = "L"
			intervals [1088]:
				xmin = 273.8779
				xmax = 273.9079
				text = "AY1"
			intervals [1089]:
				xmin = 273.9079
				xmax = 273.9779
				text = "K"
			intervals [1090]:
				xmin = 273.9779
				xmax = 274.0079
				text = "DH"
			intervals [1091]:
				xmin = 274.0079
				xmax = 274.0379
				text = "AH0"
			intervals [1092]:
				xmin = 274.0379
				xmax = 274.0679
				text = "T"
			intervals [1093]:
				xmin = 274.0679
				xmax = 274.4273
				text = ""
			intervals [1094]:
				xmin = 274.4273
				xmax = 274.8773
				text = "spn"
			intervals [1095]:
				xmin = 274.8773
				xmax = 274.9973
				text = "sp"
			intervals [1096]:
				xmin = 274.9973
				xmax = 275.7562
				text = ""
			intervals [1097]:
				xmin = 275.7562
				xmax = 275.8662
				text = "IH0"
			intervals [1098]:
				xmin = 275.8662
				xmax = 275.9262
				text = "T"
			intervals [1099]:
				xmin = 275.9262
				xmax = 275.9962
				text = "Z"
			intervals [1100]:
				xmin = 275.9962
				xmax = 276.0562
				text = "AO1"
			intervals [1101]:
				xmin = 276.0562
				xmax = 276.2062
				text = "L"
			intervals [1102]:
				xmin = 276.2062
				xmax = 276.2762
				text = "sp"
			intervals [1103]:
				xmin = 276.2762
				xmax = 276.3062
				text = "K"
			intervals [1104]:
				xmin = 276.3062
				xmax = 276.4362
				text = "AY1"
			intervals [1105]:
				xmin = 276.4362
				xmax = 276.5262
				text = "N"
			intervals [1106]:
				xmin = 276.5262
				xmax = 276.5862
				text = "D"
			intervals [1107]:
				xmin = 276.5862
				xmax = 276.6662
				text = "Z"
			intervals [1108]:
				xmin = 276.6662
				xmax = 276.7162
				text = "AH1"
			intervals [1109]:
				xmin = 276.7162
				xmax = 276.7862
				text = "V"
			intervals [1110]:
				xmin = 276.7862
				xmax = 276.8362
				text = "sp"
			intervals [1111]:
				xmin = 276.8362
				xmax = 276.8662
				text = "AH0"
			intervals [1112]:
				xmin = 276.8662
				xmax = 276.9162
				text = "M"
			intervals [1113]:
				xmin = 276.9162
				xmax = 277.886
				text = ""
			intervals [1114]:
				xmin = 277.886
				xmax = 277.926
				text = "sil"
			intervals [1115]:
				xmin = 277.926
				xmax = 278.046
				text = "AH1"
			intervals [1116]:
				xmin = 278.046
				xmax = 278.096
				text = "IH0"
			intervals [1117]:
				xmin = 278.096
				xmax = 278.146
				text = "Z"
			intervals [1118]:
				xmin = 278.146
				xmax = 278.196
				text = "DH"
			intervals [1119]:
				xmin = 278.196
				xmax = 278.236
				text = "EH1"
			intervals [1120]:
				xmin = 278.236
				xmax = 278.316
				text = "R"
			intervals [1121]:
				xmin = 278.316
				xmax = 278.416
				text = "AH0"
			intervals [1122]:
				xmin = 278.416
				xmax = 278.496
				text = "G"
			intervals [1123]:
				xmin = 278.496
				xmax = 278.626
				text = "EY1"
			intervals [1124]:
				xmin = 278.626
				xmax = 278.766
				text = "M"
			intervals [1125]:
				xmin = 278.766
				xmax = 278.826
				text = "W"
			intervals [1126]:
				xmin = 278.826
				xmax = 278.866
				text = "EH1"
			intervals [1127]:
				xmin = 278.866
				xmax = 278.956
				text = "R"
			intervals [1128]:
				xmin = 278.956
				xmax = 279.086
				text = "W"
			intervals [1129]:
				xmin = 279.086
				xmax = 279.126
				text = "AH1"
			intervals [1130]:
				xmin = 279.126
				xmax = 279.226
				text = "N"
			intervals [1131]:
				xmin = 279.226
				xmax = 279.476
				text = "sp"
			intervals [1132]:
				xmin = 279.476
				xmax = 279.7791
				text = ""
			intervals [1133]:
				xmin = 279.7791
				xmax = 280.2691
				text = "AH1"
			intervals [1134]:
				xmin = 280.2691
				xmax = 281.7422
				text = ""
			intervals [1135]:
				xmin = 281.7422
				xmax = 281.8022
				text = "HH"
			intervals [1136]:
				xmin = 281.8022
				xmax = 281.8622
				text = "W"
			intervals [1137]:
				xmin = 281.8622
				xmax = 281.9022
				text = "EH1"
			intervals [1138]:
				xmin = 281.9022
				xmax = 281.9322
				text = "R"
			intervals [1139]:
				xmin = 281.9322
				xmax = 282.0122
				text = "AH0"
			intervals [1140]:
				xmin = 282.0122
				xmax = 282.0422
				text = "sp"
			intervals [1141]:
				xmin = 282.0422
				xmax = 282.0722
				text = "B"
			intervals [1142]:
				xmin = 282.0722
				xmax = 282.1522
				text = "AH1"
			intervals [1143]:
				xmin = 282.1522
				xmax = 282.2322
				text = "N"
			intervals [1144]:
				xmin = 282.2322
				xmax = 282.2822
				text = "CH"
			intervals [1145]:
				xmin = 282.2822
				xmax = 282.3922
				text = "AH0"
			intervals [1146]:
				xmin = 282.3922
				xmax = 282.4222
				text = "V"
			intervals [1147]:
				xmin = 282.4222
				xmax = 282.4522
				text = "K"
			intervals [1148]:
				xmin = 282.4522
				xmax = 282.4922
				text = "IH1"
			intervals [1149]:
				xmin = 282.4922
				xmax = 282.6022
				text = "D"
			intervals [1150]:
				xmin = 282.6022
				xmax = 282.6422
				text = "Z"
			intervals [1151]:
				xmin = 282.6422
				xmax = 282.7422
				text = "HH"
			intervals [1152]:
				xmin = 282.7422
				xmax = 282.8622
				text = "AY1"
			intervals [1153]:
				xmin = 282.8622
				xmax = 282.9222
				text = "D"
			intervals [1154]:
				xmin = 282.9222
				xmax = 282.9522
				text = "sp"
			intervals [1155]:
				xmin = 282.9522
				xmax = 283.0122
				text = "AA1"
			intervals [1156]:
				xmin = 283.0122
				xmax = 283.1922
				text = "N"
			intervals [1157]:
				xmin = 283.1922
				xmax = 283.2222
				text = "W"
			intervals [1158]:
				xmin = 283.2222
				xmax = 283.2622
				text = "AH1"
			intervals [1159]:
				xmin = 283.2622
				xmax = 283.4322
				text = "N"
			intervals [1160]:
				xmin = 283.4322
				xmax = 283.4622
				text = "sp"
			intervals [1161]:
				xmin = 283.4622
				xmax = 283.4922
				text = "K"
			intervals [1162]:
				xmin = 283.4922
				xmax = 283.5222
				text = "IH1"
			intervals [1163]:
				xmin = 283.5222
				xmax = 283.5922
				text = "D"
			intervals [1164]:
				xmin = 283.5922
				xmax = 283.6222
				text = "AH0"
			intervals [1165]:
				xmin = 283.6222
				xmax = 283.6922
				text = "N"
			intervals [1166]:
				xmin = 283.6922
				xmax = 283.7422
				text = "D"
			intervals [1167]:
				xmin = 283.7422
				xmax = 283.7722
				text = "W"
			intervals [1168]:
				xmin = 283.7722
				xmax = 283.8022
				text = "AH1"
			intervals [1169]:
				xmin = 283.8022
				xmax = 283.8422
				text = "N"
			intervals [1170]:
				xmin = 283.8422
				xmax = 283.9422
				text = "sp"
			intervals [1171]:
				xmin = 283.9422
				xmax = 283.9722
				text = "K"
			intervals [1172]:
				xmin = 283.9722
				xmax = 284.0022
				text = "IH1"
			intervals [1173]:
				xmin = 284.0022
				xmax = 284.0322
				text = "D"
			intervals [1174]:
				xmin = 284.0322
				xmax = 284.0622
				text = "HH"
			intervals [1175]:
				xmin = 284.0622
				xmax = 284.0922
				text = "AE1"
			intervals [1176]:
				xmin = 284.0922
				xmax = 284.2122
				text = "Z"
			intervals [1177]:
				xmin = 284.2122
				xmax = 284.4222
				text = "sp"
			intervals [1178]:
				xmin = 284.4222
				xmax = 284.4522
				text = "T"
			intervals [1179]:
				xmin = 284.4522
				xmax = 284.4822
				text = "IH0"
			intervals [1180]:
				xmin = 284.4822
				xmax = 284.5122
				text = "F"
			intervals [1181]:
				xmin = 284.5122
				xmax = 284.5422
				text = "AY1"
			intervals [1182]:
				xmin = 284.5422
				xmax = 284.5722
				text = "N"
			intervals [1183]:
				xmin = 284.5722
				xmax = 284.6022
				text = "D"
			intervals [1184]:
				xmin = 284.6022
				xmax = 284.8022
				text = "sp"
			intervals [1185]:
				xmin = 284.8022
				xmax = 284.8322
				text = "AH0"
			intervals [1186]:
				xmin = 284.8322
				xmax = 284.8622
				text = "M"
			intervals [1187]:
				xmin = 284.8622
				xmax = 286.763
				text = ""
			intervals [1188]:
				xmin = 286.763
				xmax = 286.803
				text = "HH"
			intervals [1189]:
				xmin = 286.803
				xmax = 286.833
				text = "AW1"
			intervals [1190]:
				xmin = 286.833
				xmax = 287.043
				text = "D"
			intervals [1191]:
				xmin = 287.043
				xmax = 287.073
				text = "IH0"
			intervals [1192]:
				xmin = 287.073
				xmax = 287.103
				text = "Z"
			intervals [1193]:
				xmin = 287.103
				xmax = 287.143
				text = "DH"
			intervals [1194]:
				xmin = 287.143
				xmax = 287.243
				text = "AH0"
			intervals [1195]:
				xmin = 287.243
				xmax = 287.363
				text = "T"
			intervals [1196]:
				xmin = 287.363
				xmax = 287.433
				text = "W"
			intervals [1197]:
				xmin = 287.433
				xmax = 287.483
				text = "ER1"
			intervals [1198]:
				xmin = 287.483
				xmax = 287.653
				text = "K"
			intervals [1199]:
				xmin = 287.653
				xmax = 287.763
				text = "sp"
			intervals [1200]:
				xmin = 287.763
				xmax = 331.2332
				text = ""
			intervals [1201]:
				xmin = 331.2332
				xmax = 331.2932
				text = "M"
			intervals [1202]:
				xmin = 331.2932
				xmax = 331.3232
				text = "HH"
			intervals [1203]:
				xmin = 331.3232
				xmax = 331.7332
				text = "M"
			intervals [1204]:
				xmin = 331.7332
				xmax = 331.7932
				text = "sp"
			intervals [1205]:
				xmin = 331.7932
				xmax = 333.3175
				text = ""
			intervals [1206]:
				xmin = 333.3175
				xmax = 333.5675
				text = "OW1"
			intervals [1207]:
				xmin = 333.5675
				xmax = 333.5975
				text = "sp"
			intervals [1208]:
				xmin = 333.5975
				xmax = 333.6275
				text = "DH"
			intervals [1209]:
				xmin = 333.6275
				xmax = 333.6575
				text = "AH0"
			intervals [1210]:
				xmin = 333.6575
				xmax = 333.6875
				text = "T"
			intervals [1211]:
				xmin = 333.6875
				xmax = 333.7475
				text = "sp"
			intervals [1212]:
				xmin = 333.7475
				xmax = 333.7775
				text = "Z"
			intervals [1213]:
				xmin = 333.7775
				xmax = 333.8175
				text = "sp"
			intervals [1214]:
				xmin = 333.8175
				xmax = 333.8575
				text = "G"
			intervals [1215]:
				xmin = 333.8575
				xmax = 334.1575
				text = "IH0"
			intervals [1216]:
				xmin = 334.1575
				xmax = 334.1875
				text = "D"
			intervals [1217]:
				xmin = 334.1875
				xmax = 336.1432
				text = ""
			intervals [1218]:
				xmin = 336.1432
				xmax = 336.2632
				text = "Y"
			intervals [1219]:
				xmin = 336.2632
				xmax = 336.6232
				text = "AE1"
			intervals [1220]:
				xmin = 336.6232
				xmax = 336.6732
				text = "sp"
			intervals [1221]:
				xmin = 336.6732
				xmax = 336.7032
				text = "TH"
			intervals [1222]:
				xmin = 336.7032
				xmax = 336.7332
				text = "AE1"
			intervals [1223]:
				xmin = 336.7332
				xmax = 336.7632
				text = "NG"
			intervals [1224]:
				xmin = 336.7632
				xmax = 336.7932
				text = "K"
			intervals [1225]:
				xmin = 336.7932
				xmax = 336.9532
				text = "sp"
			intervals [1226]:
				xmin = 336.9532
				xmax = 336.9832
				text = "Y"
			intervals [1227]:
				xmin = 336.9832
				xmax = 337.0432
				text = "UW1"
			intervals [1228]:
				xmin = 337.0432
				xmax = 337.1432
				text = "sp"
			intervals [1229]:
				xmin = 337.1432
				xmax = 338.0772
				text = ""
			intervals [1230]:
				xmin = 338.0772
				xmax = 338.7772
				text = "spn"
			intervals [1231]:
				xmin = 338.7772
				xmax = 339.1903
				text = "sp"
			intervals [1232]:
				xmin = 339.1903
				xmax = 339.5703
				text = "OW1"
			intervals [1233]:
				xmin = 339.5703
				xmax = 339.6003
				text = "sp"
			intervals [1234]:
				xmin = 339.6003
				xmax = 342.1525
				text = ""
			intervals [1235]:
				xmin = 342.1525
				xmax = 342.2225
				text = "L"
			intervals [1236]:
				xmin = 342.2225
				xmax = 342.2525
				text = "EH1"
			intervals [1237]:
				xmin = 342.2525
				xmax = 342.2825
				text = "T"
			intervals [1238]:
				xmin = 342.2825
				xmax = 342.3325
				text = "M"
			intervals [1239]:
				xmin = 342.3325
				xmax = 342.3925
				text = "IY1"
			intervals [1240]:
				xmin = 342.3925
				xmax = 342.4625
				text = "AE1"
			intervals [1241]:
				xmin = 342.4625
				xmax = 342.5125
				text = "S"
			intervals [1242]:
				xmin = 342.5125
				xmax = 342.5825
				text = "K"
			intervals [1243]:
				xmin = 342.5825
				xmax = 342.6225
				text = "Y"
			intervals [1244]:
				xmin = 342.6225
				xmax = 342.6725
				text = "UW1"
			intervals [1245]:
				xmin = 342.6725
				xmax = 342.7025
				text = "HH"
			intervals [1246]:
				xmin = 342.7025
				xmax = 342.7525
				text = "W"
			intervals [1247]:
				xmin = 342.7525
				xmax = 342.7825
				text = "AH1"
			intervals [1248]:
				xmin = 342.7825
				xmax = 342.8525
				text = "N"
			intervals [1249]:
				xmin = 342.8525
				xmax = 342.9225
				text = "M"
			intervals [1250]:
				xmin = 342.9225
				xmax = 342.9625
				text = "AO1"
			intervals [1251]:
				xmin = 342.9625
				xmax = 343.0925
				text = "R"
			intervals [1252]:
				xmin = 343.0925
				xmax = 343.1325
				text = "sp"
			intervals [1253]:
				xmin = 343.1325
				xmax = 343.1825
				text = "TH"
			intervals [1254]:
				xmin = 343.1825
				xmax = 343.2425
				text = "IH1"
			intervals [1255]:
				xmin = 343.2425
				xmax = 343.3125
				text = "NG"
			intervals [1256]:
				xmin = 343.3125
				xmax = 343.4025
				text = "ER0"
			intervals [1257]:
				xmin = 343.4025
				xmax = 343.4625
				text = "DH"
			intervals [1258]:
				xmin = 343.4625
				xmax = 343.4925
				text = "EH1"
			intervals [1259]:
				xmin = 343.4925
				xmax = 343.5525
				text = "R"
			intervals [1260]:
				xmin = 343.5525
				xmax = 343.6025
				text = "EH1"
			intervals [1261]:
				xmin = 343.6025
				xmax = 343.6825
				text = "N"
			intervals [1262]:
				xmin = 343.6825
				xmax = 343.8125
				text = "IY0"
			intervals [1263]:
				xmin = 343.8125
				xmax = 343.9125
				text = "G"
			intervals [1264]:
				xmin = 343.9125
				xmax = 344.0325
				text = "EY1"
			intervals [1265]:
				xmin = 344.0325
				xmax = 344.1525
				text = "M"
			intervals [1266]:
				xmin = 344.1525
				xmax = 344.2025
				text = "Z"
			intervals [1267]:
				xmin = 344.2025
				xmax = 344.2625
				text = "W"
			intervals [1268]:
				xmin = 344.2625
				xmax = 344.3425
				text = "IH0"
			intervals [1269]:
				xmin = 344.3425
				xmax = 344.4225
				text = "DH"
			intervals [1270]:
				xmin = 344.4225
				xmax = 344.4925
				text = "B"
			intervals [1271]:
				xmin = 344.4925
				xmax = 344.6025
				text = "AA1"
			intervals [1272]:
				xmin = 344.6025
				xmax = 344.6325
				text = "T"
			intervals [1273]:
				xmin = 344.6325
				xmax = 344.6625
				text = "AH0"
			intervals [1274]:
				xmin = 344.6625
				xmax = 344.7725
				text = "L"
			intervals [1275]:
				xmin = 344.7725
				xmax = 344.8025
				text = "sp"
			intervals [1276]:
				xmin = 344.8025
				xmax = 344.8925
				text = "K"
			intervals [1277]:
				xmin = 344.8925
				xmax = 344.9525
				text = "AE1"
			intervals [1278]:
				xmin = 344.9525
				xmax = 345.0625
				text = "P"
			intervals [1279]:
				xmin = 345.0625
				xmax = 345.0925
				text = "S"
			intervals [1280]:
				xmin = 345.0925
				xmax = 345.1325
				text = "sp"
			intervals [1281]:
				xmin = 345.1325
				xmax = 345.1625
				text = "DH"
			intervals [1282]:
				xmin = 345.1625
				xmax = 345.1925
				text = "AH0"
			intervals [1283]:
				xmin = 345.1925
				xmax = 345.2225
				text = "T"
			intervals [1284]:
				xmin = 345.2225
				xmax = 345.2725
				text = "sp"
			intervals [1285]:
				xmin = 345.2725
				xmax = 345.3325
				text = "Y"
			intervals [1286]:
				xmin = 345.3325
				xmax = 345.4025
				text = "UW1"
			intervals [1287]:
				xmin = 345.4025
				xmax = 345.5025
				text = "sp"
			intervals [1288]:
				xmin = 345.5025
				xmax = 345.5425
				text = "P"
			intervals [1289]:
				xmin = 345.5425
				xmax = 345.6025
				text = "L"
			intervals [1290]:
				xmin = 345.6025
				xmax = 345.7325
				text = "EY1"
			intervals [1291]:
				xmin = 345.7325
				xmax = 345.7925
				text = "ER0"
			intervals [1292]:
				xmin = 345.7925
				xmax = 345.8325
				text = "AW1"
			intervals [1293]:
				xmin = 345.8325
				xmax = 346.1625
				text = "N"
			intervals [1294]:
				xmin = 346.1625
				xmax = 346.1925
				text = "D"
			intervals [1295]:
				xmin = 346.1925
				xmax = 346.2225
				text = "HH"
			intervals [1296]:
				xmin = 346.2225
				xmax = 346.2525
				text = "IY1"
			intervals [1297]:
				xmin = 346.2525
				xmax = 346.2825
				text = "R"
			intervals [1298]:
				xmin = 346.2825
				xmax = 346.4125
				text = "sp"
			intervals [1299]:
				xmin = 346.4125
				xmax = 359.7096
				text = ""
			intervals [1300]:
				xmin = 359.7096
				xmax = 360.0796
				text = "M"
			intervals [1301]:
				xmin = 360.0796
				xmax = 361.3212
				text = "sp"
			intervals [1302]:
				xmin = 361.3212
				xmax = 361.3812
				text = "B"
			intervals [1303]:
				xmin = 361.3812
				xmax = 361.4112
				text = "AH1"
			intervals [1304]:
				xmin = 361.4112
				xmax = 361.4412
				text = "T"
			intervals [1305]:
				xmin = 361.4412
				xmax = 361.4712
				text = "Y"
			intervals [1306]:
				xmin = 361.4712
				xmax = 361.5012
				text = "UW1"
			intervals [1307]:
				xmin = 361.5012
				xmax = 361.5312
				text = "HH"
			intervals [1308]:
				xmin = 361.5312
				xmax = 361.5612
				text = "AE1"
			intervals [1309]:
				xmin = 361.5612
				xmax = 361.5912
				text = "V"
			intervals [1310]:
				xmin = 361.5912
				xmax = 361.6912
				text = "AH0"
			intervals [1311]:
				xmin = 361.6912
				xmax = 361.7412
				text = "N"
			intervals [1312]:
				xmin = 361.7412
				xmax = 361.7912
				text = "P"
			intervals [1313]:
				xmin = 361.7912
				xmax = 361.8512
				text = "L"
			intervals [1314]:
				xmin = 361.8512
				xmax = 361.9212
				text = "EY1"
			intervals [1315]:
				xmin = 361.9212
				xmax = 361.9512
				text = "D"
			intervals [1316]:
				xmin = 361.9512
				xmax = 361.9812
				text = "DH"
			intervals [1317]:
				xmin = 361.9812
				xmax = 362.1212
				text = "AH0"
			intervals [1318]:
				xmin = 362.1212
				xmax = 362.1712
				text = "T"
			intervals [1319]:
				xmin = 362.1712
				xmax = 362.2012
				text = "sp"
			intervals [1320]:
				xmin = 362.2012
				xmax = 362.2612
				text = "HH"
			intervals [1321]:
				xmin = 362.2612
				xmax = 362.3012
				text = "W"
			intervals [1322]:
				xmin = 362.3012
				xmax = 362.3412
				text = "AH1"
			intervals [1323]:
				xmin = 362.3412
				xmax = 362.3712
				text = "N"
			intervals [1324]:
				xmin = 362.3712
				xmax = 362.4012
				text = "IH0"
			intervals [1325]:
				xmin = 362.4012
				xmax = 362.4312
				text = "N"
			intervals [1326]:
				xmin = 362.4312
				xmax = 362.4812
				text = "AH0"
			intervals [1327]:
				xmin = 362.4812
				xmax = 362.5112
				text = "W"
			intervals [1328]:
				xmin = 362.5112
				xmax = 362.5412
				text = "AY1"
			intervals [1329]:
				xmin = 362.5412
				xmax = 362.7812
				text = "L"
			intervals [1330]:
				xmin = 362.7812
				xmax = 364.4766
				text = "sp"
			intervals [1331]:
				xmin = 364.4766
				xmax = 364.5066
				text = "DH"
			intervals [1332]:
				xmin = 364.5066
				xmax = 364.5366
				text = "IY1"
			intervals [1333]:
				xmin = 364.5366
				xmax = 364.5666
				text = "Z"
			intervals [1334]:
				xmin = 364.5666
				xmax = 364.7866
				text = "sp"
			intervals [1335]:
				xmin = 364.7866
				xmax = 364.8166
				text = "K"
			intervals [1336]:
				xmin = 364.8166
				xmax = 364.8566
				text = "IH1"
			intervals [1337]:
				xmin = 364.8566
				xmax = 364.9366
				text = "D"
			intervals [1338]:
				xmin = 364.9366
				xmax = 364.9666
				text = "Z"
			intervals [1339]:
				xmin = 364.9666
				xmax = 365.0266
				text = "IH0"
			intervals [1340]:
				xmin = 365.0266
				xmax = 365.0666
				text = "N"
			intervals [1341]:
				xmin = 365.0666
				xmax = 365.2066
				text = "N"
			intervals [1342]:
				xmin = 365.2066
				xmax = 365.2466
				text = "Y"
			intervals [1343]:
				xmin = 365.2466
				xmax = 365.2866
				text = "UW1"
			intervals [1344]:
				xmin = 365.2866
				xmax = 365.3166
				text = "Y"
			intervals [1345]:
				xmin = 365.3166
				xmax = 365.3866
				text = "AO1"
			intervals [1346]:
				xmin = 365.3866
				xmax = 365.4766
				text = "R"
			intervals [1347]:
				xmin = 365.4766
				xmax = 365.5666
				text = "K"
			intervals [1348]:
				xmin = 365.5666
				xmax = 365.6466
				text = "sp"
			intervals [1349]:
				xmin = 365.6466
				xmax = 365.6866
				text = "P"
			intervals [1350]:
				xmin = 365.6866
				xmax = 365.7566
				text = "L"
			intervals [1351]:
				xmin = 365.7566
				xmax = 365.8266
				text = "EY1"
			intervals [1352]:
				xmin = 365.8266
				xmax = 365.8566
				text = "sp"
			intervals [1353]:
				xmin = 365.8566
				xmax = 365.8866
				text = "DH"
			intervals [1354]:
				xmin = 365.8866
				xmax = 365.9466
				text = "AH0"
			intervals [1355]:
				xmin = 365.9466
				xmax = 365.9766
				text = "T"
			intervals [1356]:
				xmin = 365.9766
				xmax = 366.0066
				text = "K"
			intervals [1357]:
				xmin = 366.0066
				xmax = 366.0366
				text = "W"
			intervals [1358]:
				xmin = 366.0366
				xmax = 366.0666
				text = "AY1"
			intervals [1359]:
				xmin = 366.0666
				xmax = 366.0966
				text = "T"
			intervals [1360]:
				xmin = 366.0966
				xmax = 366.1366
				text = "sp"
			intervals [1361]:
				xmin = 366.1366
				xmax = 366.3166
				text = "AH0"
			intervals [1362]:
				xmin = 366.3166
				xmax = 366.3466
				text = "sp"
			intervals [1363]:
				xmin = 366.3466
				xmax = 366.5266
				text = "L"
			intervals [1364]:
				xmin = 366.5266
				xmax = 366.5666
				text = "AO1"
			intervals [1365]:
				xmin = 366.5666
				xmax = 366.6066
				text = "T"
			intervals [1366]:
				xmin = 366.6066
				xmax = 368.0339
				text = "sp"
			intervals [1367]:
				xmin = 368.0339
				xmax = 368.3039
				text = "AH1"
			intervals [1368]:
				xmin = 368.3039
				xmax = 368.3339
				text = "sp"
			intervals [1369]:
				xmin = 368.3339
				xmax = 368.5201
				text = ""
			intervals [1370]:
				xmin = 368.5201
				xmax = 368.6001
				text = "D"
			intervals [1371]:
				xmin = 368.6001
				xmax = 368.6501
				text = "UW1"
			intervals [1372]:
				xmin = 368.6501
				xmax = 368.6801
				text = "Y"
			intervals [1373]:
				xmin = 368.6801
				xmax = 368.7401
				text = "UW1"
			intervals [1374]:
				xmin = 368.7401
				xmax = 368.7901
				text = "W"
			intervals [1375]:
				xmin = 368.7901
				xmax = 368.8701
				text = "AA1"
			intervals [1376]:
				xmin = 368.8701
				xmax = 369.0101
				text = "CH"
			intervals [1377]:
				xmin = 369.0101
				xmax = 369.1001
				text = "T"
			intervals [1378]:
				xmin = 369.1001
				xmax = 369.1801
				text = "IY1"
			intervals [1379]:
				xmin = 369.1801
				xmax = 369.3301
				text = "V"
			intervals [1380]:
				xmin = 369.3301
				xmax = 369.5201
				text = "IY1"
			intervals [1381]:
				xmin = 369.5201
				xmax = 370.1296
				text = "sp"
			intervals [1382]:
				xmin = 370.1296
				xmax = 370.1996
				text = "V"
			intervals [1383]:
				xmin = 370.1996
				xmax = 370.2296
				text = "EH1"
			intervals [1384]:
				xmin = 370.2296
				xmax = 370.2596
				text = "R"
			intervals [1385]:
				xmin = 370.2596
				xmax = 370.3896
				text = "IY0"
			intervals [1386]:
				xmin = 370.3896
				xmax = 370.4696
				text = "sp"
			intervals [1387]:
				xmin = 370.4696
				xmax = 370.4996
				text = "M"
			intervals [1388]:
				xmin = 370.4996
				xmax = 370.5296
				text = "AH1"
			intervals [1389]:
				xmin = 370.5296
				xmax = 370.5696
				text = "CH"
			intervals [1390]:
				xmin = 370.5696
				xmax = 373.4131
				text = "sp"
			intervals [1391]:
				xmin = 373.4131
				xmax = 373.4731
				text = "OW1"
			intervals [1392]:
				xmin = 373.4731
				xmax = 373.5231
				text = "sp"
			intervals [1393]:
				xmin = 373.5231
				xmax = 373.5531
				text = "AH0"
			intervals [1394]:
				xmin = 373.5531
				xmax = 373.6831
				text = "sp"
			intervals [1395]:
				xmin = 373.6831
				xmax = 373.7731
				text = "L"
			intervals [1396]:
				xmin = 373.7731
				xmax = 373.8031
				text = "IH1"
			intervals [1397]:
				xmin = 373.8031
				xmax = 373.8331
				text = "T"
			intervals [1398]:
				xmin = 373.8331
				xmax = 373.8731
				text = "AH0"
			intervals [1399]:
				xmin = 373.8731
				xmax = 373.9931
				text = "L"
			intervals [1400]:
				xmin = 373.9931
				xmax = 374.0231
				text = "sp"
			intervals [1401]:
				xmin = 374.0231
				xmax = 374.0631
				text = "B"
			intervals [1402]:
				xmin = 374.0631
				xmax = 374.1431
				text = "IH1"
			intervals [1403]:
				xmin = 374.1431
				xmax = 374.2431
				text = "Z"
			intervals [1404]:
				xmin = 374.2431
				xmax = 374.3031
				text = "IY0"
			intervals [1405]:
				xmin = 374.3031
				xmax = 374.4031
				text = "sp"
			intervals [1406]:
				xmin = 374.4031
				xmax = 374.4431
				text = "F"
			intervals [1407]:
				xmin = 374.4431
				xmax = 374.5431
				text = "AO1"
			intervals [1408]:
				xmin = 374.5431
				xmax = 374.6631
				text = "R"
			intervals [1409]:
				xmin = 374.6631
				xmax = 374.8846
				text = "sp"
			intervals [1410]:
				xmin = 374.8846
				xmax = 374.9146
				text = "F"
			intervals [1411]:
				xmin = 374.9146
				xmax = 374.9446
				text = "R"
			intervals [1412]:
				xmin = 374.9446
				xmax = 375.0246
				text = "ER0"
			intervals [1413]:
				xmin = 375.0246
				xmax = 375.1146
				text = "DH"
			intervals [1414]:
				xmin = 375.1146
				xmax = 375.1646
				text = "AE1"
			intervals [1415]:
				xmin = 375.1646
				xmax = 375.1946
				text = "T"
			intervals [1416]:
				xmin = 375.1946
				xmax = 375.2446
				text = "sp"
			intervals [1417]:
				xmin = 375.2446
				xmax = 376.3293
				text = ""
			intervals [1418]:
				xmin = 376.3293
				xmax = 376.3793
				text = "HH"
			intervals [1419]:
				xmin = 376.3793
				xmax = 376.4093
				text = "W"
			intervals [1420]:
				xmin = 376.4093
				xmax = 376.4493
				text = "AH1"
			intervals [1421]:
				xmin = 376.4493
				xmax = 376.4793
				text = "T"
			intervals [1422]:
				xmin = 376.4793
				xmax = 376.5193
				text = "sp"
			intervals [1423]:
				xmin = 376.5193
				xmax = 376.5493
				text = "Z"
			intervals [1424]:
				xmin = 376.5493
				xmax = 376.5893
				text = "Y"
			intervals [1425]:
				xmin = 376.5893
				xmax = 376.6193
				text = "UH1"
			intervals [1426]:
				xmin = 376.6193
				xmax = 376.6493
				text = "R"
			intervals [1427]:
				xmin = 376.6493
				xmax = 376.6793
				text = "F"
			intervals [1428]:
				xmin = 376.6793
				xmax = 376.7093
				text = "EY1"
			intervals [1429]:
				xmin = 376.7093
				xmax = 376.7893
				text = "V"
			intervals [1430]:
				xmin = 376.7893
				xmax = 377.0693
				text = "ER0"
			intervals [1431]:
				xmin = 377.0693
				xmax = 377.0993
				text = "IH0"
			intervals [1432]:
				xmin = 377.0993
				xmax = 377.1593
				text = "T"
			intervals [1433]:
				xmin = 377.1593
				xmax = 377.4531
				text = ""
			intervals [1434]:
				xmin = 377.4531
				xmax = 377.5131
				text = "T"
			intervals [1435]:
				xmin = 377.5131
				xmax = 377.5931
				text = "IY1"
			intervals [1436]:
				xmin = 377.5931
				xmax = 377.7031
				text = "V"
			intervals [1437]:
				xmin = 377.7031
				xmax = 377.7831
				text = "IY1"
			intervals [1438]:
				xmin = 377.7831
				xmax = 377.8531
				text = "sp"
			intervals [1439]:
				xmin = 377.8531
				xmax = 377.9331
				text = "P"
			intervals [1440]:
				xmin = 377.9331
				xmax = 377.9631
				text = "R"
			intervals [1441]:
				xmin = 377.9631
				xmax = 378.0831
				text = "OW1"
			intervals [1442]:
				xmin = 378.0831
				xmax = 378.1831
				text = "G"
			intervals [1443]:
				xmin = 378.1831
				xmax = 378.2231
				text = "R"
			intervals [1444]:
				xmin = 378.2231
				xmax = 378.2531
				text = "AE2"
			intervals [1445]:
				xmin = 378.2531
				xmax = 378.4031
				text = "M"
			intervals [1446]:
				xmin = 378.4031
				xmax = 378.7549
				text = "sp"
			intervals [1447]:
				xmin = 378.7549
				xmax = 378.8049
				text = "HH"
			intervals [1448]:
				xmin = 378.8049
				xmax = 378.8349
				text = "W"
			intervals [1449]:
				xmin = 378.8349
				xmax = 378.8649
				text = "EH1"
			intervals [1450]:
				xmin = 378.8649
				xmax = 378.9149
				text = "N"
			intervals [1451]:
				xmin = 378.9149
				xmax = 378.9449
				text = "Y"
			intervals [1452]:
				xmin = 378.9449
				xmax = 378.9849
				text = "UW1"
			intervals [1453]:
				xmin = 378.9849
				xmax = 379.0149
				text = "sp"
			intervals [1454]:
				xmin = 379.0149
				xmax = 379.0549
				text = "G"
			intervals [1455]:
				xmin = 379.0549
				xmax = 379.1149
				text = "EH1"
			intervals [1456]:
				xmin = 379.1149
				xmax = 379.1449
				text = "T"
			intervals [1457]:
				xmin = 379.1449
				xmax = 379.1949
				text = "AH0"
			intervals [1458]:
				xmin = 379.1949
				xmax = 379.3049
				text = "sp"
			intervals [1459]:
				xmin = 379.3049
				xmax = 379.3349
				text = "CH"
			intervals [1460]:
				xmin = 379.3349
				xmax = 379.3949
				text = "AE1"
			intervals [1461]:
				xmin = 379.3949
				xmax = 379.5249
				text = "N"
			intervals [1462]:
				xmin = 379.5249
				xmax = 379.5849
				text = "S"
			intervals [1463]:
				xmin = 379.5849
				xmax = 379.6649
				text = "T"
			intervals [1464]:
				xmin = 379.6649
				xmax = 379.7849
				text = "UW1"
			intervals [1465]:
				xmin = 379.7849
				xmax = 379.8349
				text = "W"
			intervals [1466]:
				xmin = 379.8349
				xmax = 379.8649
				text = "AO1"
			intervals [1467]:
				xmin = 379.8649
				xmax = 379.8949
				text = "CH"
			intervals [1468]:
				xmin = 379.8949
				xmax = 379.9849
				text = "sp"
			intervals [1469]:
				xmin = 379.9849
				xmax = 382.2687
				text = ""
			intervals [1470]:
				xmin = 382.2687
				xmax = 382.3587
				text = "AO1"
			intervals [1471]:
				xmin = 382.3587
				xmax = 382.3887
				text = "R"
			intervals [1472]:
				xmin = 382.3887
				xmax = 382.4187
				text = "W"
			intervals [1473]:
				xmin = 382.4187
				xmax = 382.4587
				text = "AH1"
			intervals [1474]:
				xmin = 382.4587
				xmax = 382.5987
				text = "T"
			intervals [1475]:
				xmin = 382.5987
				xmax = 382.6387
				text = "S"
			intervals [1476]:
				xmin = 382.6387
				xmax = 382.6687
				text = "sp"
			intervals [1477]:
				xmin = 382.6687
				xmax = 382.6987
				text = "W"
			intervals [1478]:
				xmin = 382.6987
				xmax = 382.7287
				text = "AH1"
			intervals [1479]:
				xmin = 382.7287
				xmax = 382.7587
				text = "N"
			intervals [1480]:
				xmin = 382.7587
				xmax = 382.7887
				text = "AH0"
			intervals [1481]:
				xmin = 382.7887
				xmax = 382.8187
				text = "V"
			intervals [1482]:
				xmin = 382.8187
				xmax = 382.8887
				text = "Y"
			intervals [1483]:
				xmin = 382.8887
				xmax = 382.9187
				text = "UH1"
			intervals [1484]:
				xmin = 382.9187
				xmax = 382.9787
				text = "R"
			intervals [1485]:
				xmin = 382.9787
				xmax = 383.1787
				text = "sp"
			intervals [1486]:
				xmin = 383.1787
				xmax = 383.2087
				text = "F"
			intervals [1487]:
				xmin = 383.2087
				xmax = 383.2487
				text = "EY1"
			intervals [1488]:
				xmin = 383.2487
				xmax = 383.3587
				text = "V"
			intervals [1489]:
				xmin = 383.3587
				xmax = 383.3887
				text = "R"
			intervals [1490]:
				xmin = 383.3887
				xmax = 383.4387
				text = "AH0"
			intervals [1491]:
				xmin = 383.4387
				xmax = 383.4787
				text = "T"
			intervals [1492]:
				xmin = 383.4787
				xmax = 383.5087
				text = "S"
			intervals [1493]:
				xmin = 383.5087
				xmax = 383.6587
				text = "sp"
			intervals [1494]:
				xmin = 383.6587
				xmax = 387.4248
				text = ""
			intervals [1495]:
				xmin = 387.4248
				xmax = 387.4748
				text = "M"
			intervals [1496]:
				xmin = 387.4748
				xmax = 387.5248
				text = "HH"
			intervals [1497]:
				xmin = 387.5248
				xmax = 387.8448
				text = "M"
			intervals [1498]:
				xmin = 387.8448
				xmax = 387.9548
				text = "sp"
			intervals [1499]:
				xmin = 387.9548
				xmax = 388.3247
				text = ""
			intervals [1500]:
				xmin = 388.3247
				xmax = 388.3947
				text = "D"
			intervals [1501]:
				xmin = 388.3947
				xmax = 388.4247
				text = "UW1"
			intervals [1502]:
				xmin = 388.4247
				xmax = 388.4547
				text = "Y"
			intervals [1503]:
				xmin = 388.4547
				xmax = 388.4847
				text = "UW1"
			intervals [1504]:
				xmin = 388.4847
				xmax = 388.5147
				text = "R"
			intervals [1505]:
				xmin = 388.5147
				xmax = 388.5447
				text = "IH0"
			intervals [1506]:
				xmin = 388.5447
				xmax = 388.5747
				text = "M"
			intervals [1507]:
				xmin = 388.5747
				xmax = 388.6147
				text = "EH1"
			intervals [1508]:
				xmin = 388.6147
				xmax = 388.7047
				text = "M"
			intervals [1509]:
				xmin = 388.7047
				xmax = 388.7447
				text = "B"
			intervals [1510]:
				xmin = 388.7447
				xmax = 388.9247
				text = "ER0"
			intervals [1511]:
				xmin = 388.9247
				xmax = 389.0247
				text = "AH0"
			intervals [1512]:
				xmin = 389.0247
				xmax = 389.0747
				text = "sp"
			intervals [1513]:
				xmin = 389.0747
				xmax = 389.1347
				text = "IH1"
			intervals [1514]:
				xmin = 389.1347
				xmax = 389.2447
				text = "N"
			intervals [1515]:
				xmin = 389.2447
				xmax = 389.3447
				text = "S"
			intervals [1516]:
				xmin = 389.3447
				xmax = 389.3747
				text = "AH0"
			intervals [1517]:
				xmin = 389.3747
				xmax = 389.4047
				text = "D"
			intervals [1518]:
				xmin = 389.4047
				xmax = 389.4747
				text = "AH0"
			intervals [1519]:
				xmin = 389.4747
				xmax = 389.5147
				text = "N"
			intervals [1520]:
				xmin = 389.5147
				xmax = 389.5547
				text = "T"
			intervals [1521]:
				xmin = 389.5547
				xmax = 389.5847
				text = "AA1"
			intervals [1522]:
				xmin = 389.5847
				xmax = 389.7347
				text = "N"
			intervals [1523]:
				xmin = 389.7347
				xmax = 389.8347
				text = "sp"
			intervals [1524]:
				xmin = 389.8347
				xmax = 389.9447
				text = "S"
			intervals [1525]:
				xmin = 389.9447
				xmax = 390.0047
				text = "T"
			intervals [1526]:
				xmin = 390.0047
				xmax = 390.0747
				text = "AA1"
			intervals [1527]:
				xmin = 390.0747
				xmax = 390.1947
				text = "R"
			intervals [1528]:
				xmin = 390.1947
				xmax = 390.2247
				text = "sp"
			intervals [1529]:
				xmin = 390.2247
				xmax = 390.3247
				text = "T"
			intervals [1530]:
				xmin = 390.3247
				xmax = 390.3647
				text = "R"
			intervals [1531]:
				xmin = 390.3647
				xmax = 390.4047
				text = "EH1"
			intervals [1532]:
				xmin = 390.4047
				xmax = 390.4347
				text = "K"
			intervals [1533]:
				xmin = 390.4347
				xmax = 390.5247
				text = "sp"
			intervals [1534]:
				xmin = 390.5247
				xmax = 390.5647
				text = "DH"
			intervals [1535]:
				xmin = 390.5647
				xmax = 390.6047
				text = "AH0"
			intervals [1536]:
				xmin = 390.6047
				xmax = 390.6747
				text = "T"
			intervals [1537]:
				xmin = 390.6747
				xmax = 390.7447
				text = "Y"
			intervals [1538]:
				xmin = 390.7447
				xmax = 390.7747
				text = "UW1"
			intervals [1539]:
				xmin = 390.7747
				xmax = 390.8247
				text = "K"
			intervals [1540]:
				xmin = 390.8247
				xmax = 390.8647
				text = "UH1"
			intervals [1541]:
				xmin = 390.8647
				xmax = 390.9447
				text = "D"
			intervals [1542]:
				xmin = 390.9447
				xmax = 391.0047
				text = "T"
			intervals [1543]:
				xmin = 391.0047
				xmax = 391.0747
				text = "EH1"
			intervals [1544]:
				xmin = 391.0747
				xmax = 391.2447
				text = "L"
			intervals [1545]:
				xmin = 391.2447
				xmax = 391.3247
				text = "AH0"
			intervals [1546]:
				xmin = 391.3247
				xmax = 391.3847
				text = "S"
			intervals [1547]:
				xmin = 391.3847
				xmax = 391.4547
				text = "T"
			intervals [1548]:
				xmin = 391.4547
				xmax = 391.5947
				text = "AO1"
			intervals [1549]:
				xmin = 391.5947
				xmax = 391.6847
				text = "R"
			intervals [1550]:
				xmin = 391.6847
				xmax = 391.7147
				text = "IY0"
			intervals [1551]:
				xmin = 391.7147
				xmax = 391.7447
				text = "sp"
			intervals [1552]:
				xmin = 391.7447
				xmax = 391.8947
				text = "AH0"
			intervals [1553]:
				xmin = 391.8947
				xmax = 391.9547
				text = "V"
			intervals [1554]:
				xmin = 391.9547
				xmax = 392.0547
				text = "sp"
			intervals [1555]:
				xmin = 392.0547
				xmax = 392.7859
				text = ""
			intervals [1556]:
				xmin = 392.7859
				xmax = 392.8159
				text = "DH"
			intervals [1557]:
				xmin = 392.8159
				xmax = 392.8459
				text = "AH0"
			intervals [1558]:
				xmin = 392.8459
				xmax = 392.9159
				text = "T"
			intervals [1559]:
				xmin = 392.9159
				xmax = 392.9559
				text = "sp"
			intervals [1560]:
				xmin = 392.9559
				xmax = 393.0759
				text = "Y"
			intervals [1561]:
				xmin = 393.0759
				xmax = 393.1059
				text = "UW1"
			intervals [1562]:
				xmin = 393.1059
				xmax = 393.1359
				text = "sp"
			intervals [1563]:
				xmin = 393.1359
				xmax = 393.2859
				text = "S"
			intervals [1564]:
				xmin = 393.2859
				xmax = 393.4859
				text = "AO1"
			intervals [1565]:
				xmin = 393.4859
				xmax = 393.6159
				text = "sp"
			intervals [1566]:
				xmin = 393.6159
				xmax = 407.8215
				text = ""
			intervals [1567]:
				xmin = 407.8215
				xmax = 407.8515
				text = "M"
			intervals [1568]:
				xmin = 407.8515
				xmax = 407.8815
				text = "HH"
			intervals [1569]:
				xmin = 407.8815
				xmax = 408.0815
				text = "M"
			intervals [1570]:
				xmin = 408.0815
				xmax = 433.6902
				text = "sp"
			intervals [1571]:
				xmin = 433.6902
				xmax = 434.1102
				text = "M"
			intervals [1572]:
				xmin = 434.1102
				xmax = 435.7418
				text = ""
			intervals [1573]:
				xmin = 435.7418
				xmax = 436.1218
				text = "M"
			intervals [1574]:
				xmin = 436.1218
				xmax = 436.1918
				text = "HH"
			intervals [1575]:
				xmin = 436.1918
				xmax = 436.2718
				text = "M"
			intervals [1576]:
				xmin = 436.2718
				xmax = 451.4896
				text = ""
			intervals [1577]:
				xmin = 451.4896
				xmax = 451.5196
				text = "M"
			intervals [1578]:
				xmin = 451.5196
				xmax = 451.5496
				text = "HH"
			intervals [1579]:
				xmin = 451.5496
				xmax = 452.0196
				text = "M"
			intervals [1580]:
				xmin = 452.0196
				xmax = 454.1428
				text = ""
			intervals [1581]:
				xmin = 454.1428
				xmax = 454.5728
				text = "OW1"
			intervals [1582]:
				xmin = 454.5728
				xmax = 454.9202
				text = "sp"
			intervals [1583]:
				xmin = 454.9202
				xmax = 454.9502
				text = "DH"
			intervals [1584]:
				xmin = 454.9502
				xmax = 454.9802
				text = "AH0"
			intervals [1585]:
				xmin = 454.9802
				xmax = 455.0102
				text = "T"
			intervals [1586]:
				xmin = 455.0102
				xmax = 455.0402
				text = "Z"
			intervals [1587]:
				xmin = 455.0402
				xmax = 455.0802
				text = "G"
			intervals [1588]:
				xmin = 455.0802
				xmax = 455.1302
				text = "IH0"
			intervals [1589]:
				xmin = 455.1302
				xmax = 455.2802
				text = "D"
			intervals [1590]:
				xmin = 455.2802
				xmax = 455.3702
				text = "sp"
			intervals [1591]:
				xmin = 455.3702
				xmax = 456.0873
				text = ""
			intervals [1592]:
				xmin = 456.0873
				xmax = 456.1173
				text = "HH"
			intervals [1593]:
				xmin = 456.1173
				xmax = 456.1473
				text = "W"
			intervals [1594]:
				xmin = 456.1473
				xmax = 456.2473
				text = "AH1"
			intervals [1595]:
				xmin = 456.2473
				xmax = 456.2773
				text = "T"
			intervals [1596]:
				xmin = 456.2773
				xmax = 456.3373
				text = "sp"
			intervals [1597]:
				xmin = 456.3373
				xmax = 456.3773
				text = "Z"
			intervals [1598]:
				xmin = 456.3773
				xmax = 456.4073
				text = "AH0"
			intervals [1599]:
				xmin = 456.4073
				xmax = 456.5173
				text = "N"
			intervals [1600]:
				xmin = 456.5173
				xmax = 456.5873
				text = "AH1"
			intervals [1601]:
				xmin = 456.5873
				xmax = 456.6673
				text = "DH"
			intervals [1602]:
				xmin = 456.6673
				xmax = 456.7273
				text = "ER0"
			intervals [1603]:
				xmin = 456.7273
				xmax = 456.8773
				text = "W"
			intervals [1604]:
				xmin = 456.8773
				xmax = 456.9073
				text = "AH1"
			intervals [1605]:
				xmin = 456.9073
				xmax = 456.9373
				text = "N"
			intervals [1606]:
				xmin = 456.9373
				xmax = 456.9673
				text = "DH"
			intervals [1607]:
				xmin = 456.9673
				xmax = 456.9973
				text = "AH0"
			intervals [1608]:
				xmin = 456.9973
				xmax = 457.0273
				text = "T"
			intervals [1609]:
				xmin = 457.0273
				xmax = 457.0573
				text = "sp"
			intervals [1610]:
				xmin = 457.0573
				xmax = 457.1473
				text = "Y"
			intervals [1611]:
				xmin = 457.1473
				xmax = 457.2473
				text = "UW1"
			intervals [1612]:
				xmin = 457.2473
				xmax = 457.3273
				text = "W"
			intervals [1613]:
				xmin = 457.3273
				xmax = 457.3873
				text = "AO1"
			intervals [1614]:
				xmin = 457.3873
				xmax = 457.4173
				text = "CH"
			intervals [1615]:
				xmin = 457.4173
				xmax = 457.5373
				text = "sp"
			intervals [1616]:
				xmin = 457.5373
				xmax = 457.6073
				text = "W"
			intervals [1617]:
				xmin = 457.6073
				xmax = 457.6373
				text = "AH1"
			intervals [1618]:
				xmin = 457.6373
				xmax = 457.6673
				text = "N"
			intervals [1619]:
				xmin = 457.6673
				xmax = 457.6973
				text = "S"
			intervals [1620]:
				xmin = 457.6973
				xmax = 457.8573
				text = "sp"
			intervals [1621]:
				xmin = 457.8573
				xmax = 457.8873
				text = "IH0"
			intervals [1622]:
				xmin = 457.8873
				xmax = 457.9173
				text = "N"
			intervals [1623]:
				xmin = 457.9173
				xmax = 457.9473
				text = "AH0"
			intervals [1624]:
				xmin = 457.9473
				xmax = 458.0573
				text = "W"
			intervals [1625]:
				xmin = 458.0573
				xmax = 458.0873
				text = "AY1"
			intervals [1626]:
				xmin = 458.0873
				xmax = 458.1573
				text = "L"
			intervals [1627]:
				xmin = 458.1573
				xmax = 458.2473
				text = "sp"
			intervals [1628]:
				xmin = 458.2473
				xmax = 461.4111
				text = ""
			intervals [1629]:
				xmin = 461.4111
				xmax = 461.4811
				text = "Y"
			intervals [1630]:
				xmin = 461.4811
				xmax = 461.5211
				text = "UW1"
			intervals [1631]:
				xmin = 461.5211
				xmax = 461.5611
				text = "sp"
			intervals [1632]:
				xmin = 461.5611
				xmax = 461.5911
				text = "EH1"
			intervals [1633]:
				xmin = 461.5911
				xmax = 461.6211
				text = "V"
			intervals [1634]:
				xmin = 461.6211
				xmax = 461.6511
				text = "ER0"
			intervals [1635]:
				xmin = 461.6511
				xmax = 461.7711
				text = "W"
			intervals [1636]:
				xmin = 461.7711
				xmax = 461.8211
				text = "AO1"
			intervals [1637]:
				xmin = 461.8211
				xmax = 461.8511
				text = "CH"
			intervals [1638]:
				xmin = 461.8511
				xmax = 461.9611
				text = "sp"
			intervals [1639]:
				xmin = 461.9611
				xmax = 462.0411
				text = "M"
			intervals [1640]:
				xmin = 462.0411
				xmax = 462.1611
				text = "IH1"
			intervals [1641]:
				xmin = 462.1611
				xmax = 462.2111
				text = "SH"
			intervals [1642]:
				xmin = 462.2111
				xmax = 462.2611
				text = "AH0"
			intervals [1643]:
				xmin = 462.2611
				xmax = 462.2911
				text = "N"
			intervals [1644]:
				xmin = 462.2911
				xmax = 462.3311
				text = "IH0"
			intervals [1645]:
				xmin = 462.3311
				xmax = 462.4211
				text = "M"
			intervals [1646]:
				xmin = 462.4211
				xmax = 462.5111
				text = "P"
			intervals [1647]:
				xmin = 462.5111
				xmax = 462.5711
				text = "AA1"
			intervals [1648]:
				xmin = 462.5711
				xmax = 462.6011
				text = "S"
			intervals [1649]:
				xmin = 462.6011
				xmax = 462.7211
				text = "AH0"
			intervals [1650]:
				xmin = 462.7211
				xmax = 462.8311
				text = "B"
			intervals [1651]:
				xmin = 462.8311
				xmax = 462.8611
				text = "AH0"
			intervals [1652]:
				xmin = 462.8611
				xmax = 463.0311
				text = "L"
			intervals [1653]:
				xmin = 463.0311
				xmax = 463.0911
				text = "sp"
			intervals [1654]:
				xmin = 463.0911
				xmax = 464.646
				text = ""
			intervals [1655]:
				xmin = 464.646
				xmax = 464.706
				text = "D"
			intervals [1656]:
				xmin = 464.706
				xmax = 464.736
				text = "UW1"
			intervals [1657]:
				xmin = 464.736
				xmax = 464.766
				text = "Y"
			intervals [1658]:
				xmin = 464.766
				xmax = 464.796
				text = "UW1"
			intervals [1659]:
				xmin = 464.796
				xmax = 464.856
				text = "R"
			intervals [1660]:
				xmin = 464.856
				xmax = 464.886
				text = "IH0"
			intervals [1661]:
				xmin = 464.886
				xmax = 464.916
				text = "M"
			intervals [1662]:
				xmin = 464.916
				xmax = 464.946
				text = "EH1"
			intervals [1663]:
				xmin = 464.946
				xmax = 464.976
				text = "M"
			intervals [1664]:
				xmin = 464.976
				xmax = 465.016
				text = "B"
			intervals [1665]:
				xmin = 465.016
				xmax = 465.086
				text = "ER0"
			intervals [1666]:
				xmin = 465.086
				xmax = 465.166
				text = "W"
			intervals [1667]:
				xmin = 465.166
				xmax = 465.196
				text = "AH1"
			intervals [1668]:
				xmin = 465.196
				xmax = 465.246
				text = "N"
			intervals [1669]:
				xmin = 465.246
				xmax = 465.306
				text = "AH0"
			intervals [1670]:
				xmin = 465.306
				xmax = 465.356
				text = "V"
			intervals [1671]:
				xmin = 465.356
				xmax = 465.426
				text = "DH"
			intervals [1672]:
				xmin = 465.426
				xmax = 465.546
				text = "OW1"
			intervals [1673]:
				xmin = 465.546
				xmax = 465.776
				text = "Z"
			intervals [1674]:
				xmin = 465.776
				xmax = 466.7251
				text = "sp"
			intervals [1675]:
				xmin = 466.7251
				xmax = 466.7651
				text = "DH"
			intervals [1676]:
				xmin = 466.7651
				xmax = 466.7951
				text = "AH0"
			intervals [1677]:
				xmin = 466.7951
				xmax = 466.8251
				text = "T"
			intervals [1678]:
				xmin = 466.8251
				xmax = 466.8551
				text = "sp"
			intervals [1679]:
				xmin = 466.8551
				xmax = 466.8951
				text = "Y"
			intervals [1680]:
				xmin = 466.8951
				xmax = 466.9251
				text = "UW1"
			intervals [1681]:
				xmin = 466.9251
				xmax = 466.9551
				text = "sp"
			intervals [1682]:
				xmin = 466.9551
				xmax = 466.9851
				text = "K"
			intervals [1683]:
				xmin = 466.9851
				xmax = 467.0151
				text = "UH1"
			intervals [1684]:
				xmin = 467.0151
				xmax = 467.0451
				text = "D"
			intervals [1685]:
				xmin = 467.0451
				xmax = 467.1351
				text = "sp"
			intervals [1686]:
				xmin = 467.1351
				xmax = 467.1951
				text = "T"
			intervals [1687]:
				xmin = 467.1951
				xmax = 467.2451
				text = "EH1"
			intervals [1688]:
				xmin = 467.2451
				xmax = 467.4451
				text = "L"
			intervals [1689]:
				xmin = 467.4451
				xmax = 467.4951
				text = "sp"
			intervals [1690]:
				xmin = 467.4951
				xmax = 467.5251
				text = "AH0"
			intervals [1691]:
				xmin = 467.5251
				xmax = 467.5551
				text = "B"
			intervals [1692]:
				xmin = 467.5551
				xmax = 467.5851
				text = "AW1"
			intervals [1693]:
				xmin = 467.5851
				xmax = 467.6251
				text = "T"
			intervals [1694]:
				xmin = 467.6251
				xmax = 498.3224
				text = "sp"
			intervals [1695]:
				xmin = 498.3224
				xmax = 498.3724
				text = "M"
			intervals [1696]:
				xmin = 498.3724
				xmax = 498.4524
				text = "HH"
			intervals [1697]:
				xmin = 498.4524
				xmax = 498.6224
				text = "M"
			intervals [1698]:
				xmin = 498.6224
				xmax = 498.7424
				text = "sp"
			intervals [1699]:
				xmin = 498.7424
				xmax = 512.5808
				text = ""
			intervals [1700]:
				xmin = 512.5808
				xmax = 512.6108
				text = "M"
			intervals [1701]:
				xmin = 512.6108
				xmax = 512.6408
				text = "HH"
			intervals [1702]:
				xmin = 512.6408
				xmax = 512.9108
				text = "M"
			intervals [1703]:
				xmin = 512.9108
				xmax = 512.9908
				text = "sp"
			intervals [1704]:
				xmin = 512.9908
				xmax = 514.3667
				text = ""
			intervals [1705]:
				xmin = 514.3667
				xmax = 514.5567
				text = "M"
			intervals [1706]:
				xmin = 514.5567
				xmax = 514.5967
				text = "HH"
			intervals [1707]:
				xmin = 514.5967
				xmax = 514.7367
				text = "M"
			intervals [1708]:
				xmin = 514.7367
				xmax = 525.1045
				text = "sp"
			intervals [1709]:
				xmin = 525.1045
				xmax = 525.1445
				text = "HH"
			intervals [1710]:
				xmin = 525.1445
				xmax = 525.1745
				text = "M"
			intervals [1711]:
				xmin = 525.1745
				xmax = 525.2445
				text = "sp"
			intervals [1712]:
				xmin = 525.2445
				xmax = 527.3552
				text = ""
			intervals [1713]:
				xmin = 527.3552
				xmax = 527.7552
				text = "OW1"
			intervals [1714]:
				xmin = 527.7552
				xmax = 527.7852
				text = "sp"
			intervals [1715]:
				xmin = 527.7852
				xmax = 528.9674
				text = ""
			intervals [1716]:
				xmin = 528.9674
				xmax = 529.0474
				text = "HH"
			intervals [1717]:
				xmin = 529.0474
				xmax = 529.1874
				text = "M"
			intervals [1718]:
				xmin = 529.1874
				xmax = 529.2774
				text = "sp"
			intervals [1719]:
				xmin = 529.2774
				xmax = 530.9445
				text = ""
			intervals [1720]:
				xmin = 530.9445
				xmax = 531.0445
				text = "S"
			intervals [1721]:
				xmin = 531.0445
				xmax = 531.1245
				text = "IY1"
			intervals [1722]:
				xmin = 531.1245
				xmax = 531.1945
				text = "N"
			intervals [1723]:
				xmin = 531.1945
				xmax = 531.2445
				text = "AH0"
			intervals [1724]:
				xmin = 531.2445
				xmax = 531.3445
				text = "M"
			intervals [1725]:
				xmin = 531.3445
				xmax = 531.4545
				text = "UW1"
			intervals [1726]:
				xmin = 531.4545
				xmax = 531.5745
				text = "V"
			intervals [1727]:
				xmin = 531.5745
				xmax = 531.6645
				text = "IY0"
			intervals [1728]:
				xmin = 531.6645
				xmax = 531.7645
				text = "R"
			intervals [1729]:
				xmin = 531.7645
				xmax = 531.8545
				text = "IY1"
			intervals [1730]:
				xmin = 531.8545
				xmax = 531.8845
				text = "S"
			intervals [1731]:
				xmin = 531.8845
				xmax = 531.9145
				text = "AH0"
			intervals [1732]:
				xmin = 531.9145
				xmax = 531.9645
				text = "N"
			intervals [1733]:
				xmin = 531.9645
				xmax = 531.9945
				text = "T"
			intervals [1734]:
				xmin = 531.9945
				xmax = 532.0445
				text = "L"
			intervals [1735]:
				xmin = 532.0445
				xmax = 532.2845
				text = "IY0"
			intervals [1736]:
				xmin = 532.2845
				xmax = 532.3145
				text = "sp"
			intervals [1737]:
				xmin = 532.3145
				xmax = 532.3645
				text = "DH"
			intervals [1738]:
				xmin = 532.3645
				xmax = 532.3945
				text = "AH0"
			intervals [1739]:
				xmin = 532.3945
				xmax = 532.4345
				text = "T"
			intervals [1740]:
				xmin = 532.4345
				xmax = 532.4645
				text = "sp"
			intervals [1741]:
				xmin = 532.4645
				xmax = 532.4945
				text = "W"
			intervals [1742]:
				xmin = 532.4945
				xmax = 532.5245
				text = "AO1"
			intervals [1743]:
				xmin = 532.5245
				xmax = 532.5545
				text = "Z"
			intervals [1744]:
				xmin = 532.5545
				xmax = 532.6445
				text = "sp"
			intervals [1745]:
				xmin = 532.6445
				xmax = 532.7045
				text = "IH0"
			intervals [1746]:
				xmin = 532.7045
				xmax = 532.7945
				text = "M"
			intervals [1747]:
				xmin = 532.7945
				xmax = 532.8845
				text = "P"
			intervals [1748]:
				xmin = 532.8845
				xmax = 532.9245
				text = "R"
			intervals [1749]:
				xmin = 532.9245
				xmax = 533.0345
				text = "EH1"
			intervals [1750]:
				xmin = 533.0345
				xmax = 533.0645
				text = "S"
			intervals [1751]:
				xmin = 533.0645
				xmax = 533.1345
				text = "T"
			intervals [1752]:
				xmin = 533.1345
				xmax = 533.1645
				text = "sp"
			intervals [1753]:
				xmin = 533.1645
				xmax = 533.2545
				text = "Y"
			intervals [1754]:
				xmin = 533.2545
				xmax = 533.3545
				text = "UW1"
			intervals [1755]:
				xmin = 533.3545
				xmax = 533.4845
				text = "sp"
			intervals [1756]:
				xmin = 533.4845
				xmax = 537.8631
				text = ""
			intervals [1757]:
				xmin = 537.8631
				xmax = 537.9331
				text = "W"
			intervals [1758]:
				xmin = 537.9331
				xmax = 537.9631
				text = "AH1"
			intervals [1759]:
				xmin = 537.9631
				xmax = 537.9931
				text = "T"
			intervals [1760]:
				xmin = 537.9931
				xmax = 538.1431
				text = "sp"
			intervals [1761]:
				xmin = 538.1431
				xmax = 538.1931
				text = "W"
			intervals [1762]:
				xmin = 538.1931
				xmax = 538.2831
				text = "AO1"
			intervals [1763]:
				xmin = 538.2831
				xmax = 538.3131
				text = "Z"
			intervals [1764]:
				xmin = 538.3131
				xmax = 538.3431
				text = "DH"
			intervals [1765]:
				xmin = 538.3431
				xmax = 538.3731
				text = "AH0"
			intervals [1766]:
				xmin = 538.3731
				xmax = 538.4031
				text = "T"
			intervals [1767]:
				xmin = 538.4031
				xmax = 538.4331
				text = "sp"
			intervals [1768]:
				xmin = 538.4331
				xmax = 538.4631
				text = "AH0"
			intervals [1769]:
				xmin = 538.4631
				xmax = 538.5331
				text = "B"
			intervals [1770]:
				xmin = 538.5331
				xmax = 538.6331
				text = "AW1"
			intervals [1771]:
				xmin = 538.6331
				xmax = 538.6631
				text = "T"
			intervals [1772]:
				xmin = 538.6631
				xmax = 538.7231
				text = "AY1"
			intervals [1773]:
				xmin = 538.7231
				xmax = 538.7831
				text = "sp"
			intervals [1774]:
				xmin = 538.7831
				xmax = 538.8531
				text = "M"
			intervals [1775]:
				xmin = 538.8531
				xmax = 538.8831
				text = "IH1"
			intervals [1776]:
				xmin = 538.8831
				xmax = 538.9131
				text = "S"
			intervals [1777]:
				xmin = 538.9131
				xmax = 538.9431
				text = "T"
			intervals [1778]:
				xmin = 538.9431
				xmax = 539.0631
				text = "sp"
			intervals [1779]:
				xmin = 539.0631
				xmax = 539.1031
				text = "DH"
			intervals [1780]:
				xmin = 539.1031
				xmax = 539.1331
				text = "AH0"
			intervals [1781]:
				xmin = 539.1331
				xmax = 539.1631
				text = "T"
			intervals [1782]:
				xmin = 539.1631
				xmax = 539.1931
				text = "W"
			intervals [1783]:
				xmin = 539.1931
				xmax = 539.2231
				text = "AH1"
			intervals [1784]:
				xmin = 539.2231
				xmax = 539.4031
				text = "N"
			intervals [1785]:
				xmin = 539.4031
				xmax = 539.4631
				text = "sp"
			intervals [1786]:
				xmin = 539.4631
				xmax = 553.4803
				text = ""
			intervals [1787]:
				xmin = 553.4803
				xmax = 553.5103
				text = "M"
			intervals [1788]:
				xmin = 553.5103
				xmax = 553.5403
				text = "HH"
			intervals [1789]:
				xmin = 553.5403
				xmax = 554.0503
				text = "M"
			intervals [1790]:
				xmin = 554.0503
				xmax = 570.5104
				text = ""
			intervals [1791]:
				xmin = 570.5104
				xmax = 570.6804
				text = "HH"
			intervals [1792]:
				xmin = 570.6804
				xmax = 570.7604
				text = "M"
			intervals [1793]:
				xmin = 570.7604
				xmax = 591.3735
				text = ""
			intervals [1794]:
				xmin = 591.3735
				xmax = 591.4035
				text = "sil"
			intervals [1795]:
				xmin = 591.4035
				xmax = 591.6835
				text = "M"
			intervals [1796]:
				xmin = 591.6835
				xmax = 591.9035
				text = "HH"
			intervals [1797]:
				xmin = 591.9035
				xmax = 592.0235
				text = "M"
			intervals [1798]:
				xmin = 592.0235
				xmax = 594.2532
				text = "sp"
			intervals [1799]:
				xmin = 594.2532
				xmax = 594.3032
				text = "HH"
			intervals [1800]:
				xmin = 594.3032
				xmax = 594.5832
				text = "M"
			intervals [1801]:
				xmin = 594.5832
				xmax = 596.7067
				text = ""
			intervals [1802]:
				xmin = 596.7067
				xmax = 596.7567
				text = "W"
			intervals [1803]:
				xmin = 596.7567
				xmax = 596.7867
				text = "EH1"
			intervals [1804]:
				xmin = 596.7867
				xmax = 596.8767
				text = "L"
			intervals [1805]:
				xmin = 596.8767
				xmax = 596.9067
				text = "sp"
			intervals [1806]:
				xmin = 596.9067
				xmax = 596.9367
				text = "DH"
			intervals [1807]:
				xmin = 596.9367
				xmax = 596.9667
				text = "AH0"
			intervals [1808]:
				xmin = 596.9667
				xmax = 596.9967
				text = "T"
			intervals [1809]:
				xmin = 596.9967
				xmax = 597.0267
				text = "sp"
			intervals [1810]:
				xmin = 597.0267
				xmax = 597.0567
				text = "Z"
			intervals [1811]:
				xmin = 597.0567
				xmax = 597.1267
				text = "sp"
			intervals [1812]:
				xmin = 597.1267
				xmax = 597.1867
				text = "G"
			intervals [1813]:
				xmin = 597.1867
				xmax = 597.2167
				text = "IH0"
			intervals [1814]:
				xmin = 597.2167
				xmax = 597.2767
				text = "D"
			intervals [1815]:
				xmin = 597.2767
				xmax = 597.8331
				text = "sp"
			intervals [1816]:
				xmin = 597.8331
				xmax = 597.8631
				text = "DH"
			intervals [1817]:
				xmin = 597.8631
				xmax = 597.9031
				text = "AH0"
			intervals [1818]:
				xmin = 597.9031
				xmax = 597.9431
				text = "N"
			intervals [1819]:
				xmin = 597.9431
				xmax = 598.0131
				text = "EH1"
			intervals [1820]:
				xmin = 598.0131
				xmax = 598.0931
				text = "K"
			intervals [1821]:
				xmin = 598.0931
				xmax = 598.1531
				text = "S"
			intervals [1822]:
				xmin = 598.1531
				xmax = 598.2031
				text = "sp"
			intervals [1823]:
				xmin = 598.2031
				xmax = 598.2431
				text = "K"
			intervals [1824]:
				xmin = 598.2431
				xmax = 598.2831
				text = "W"
			intervals [1825]:
				xmin = 598.2831
				xmax = 598.4331
				text = "EH1"
			intervals [1826]:
				xmin = 598.4331
				xmax = 598.4931
				text = "SH"
			intervals [1827]:
				xmin = 598.4931
				xmax = 598.5431
				text = "AH0"
			intervals [1828]:
				xmin = 598.5431
				xmax = 598.6331
				text = "N"
			intervals [1829]:
				xmin = 598.6331
				xmax = 598.7531
				text = "IH0"
			intervals [1830]:
				xmin = 598.7531
				xmax = 598.7931
				text = "Z"
			intervals [1831]:
				xmin = 598.7931
				xmax = 598.8731
				text = "D"
			intervals [1832]:
				xmin = 598.8731
				xmax = 598.9131
				text = "UW1"
			intervals [1833]:
				xmin = 598.9131
				xmax = 598.9831
				text = "Y"
			intervals [1834]:
				xmin = 598.9831
				xmax = 599.0331
				text = "UW1"
			intervals [1835]:
				xmin = 599.0331
				xmax = 599.0631
				text = "sp"
			intervals [1836]:
				xmin = 599.0631
				xmax = 599.1331
				text = "HH"
			intervals [1837]:
				xmin = 599.1331
				xmax = 599.1731
				text = "AE1"
			intervals [1838]:
				xmin = 599.1731
				xmax = 599.2431
				text = "V"
			intervals [1839]:
				xmin = 599.2431
				xmax = 599.4131
				text = "AH0"
			intervals [1840]:
				xmin = 599.4131
				xmax = 599.4531
				text = "sp"
			intervals [1841]:
				xmin = 599.4531
				xmax = 599.5031
				text = "P"
			intervals [1842]:
				xmin = 599.5031
				xmax = 599.5331
				text = "EH1"
			intervals [1843]:
				xmin = 599.5331
				xmax = 599.5631
				text = "T"
			intervals [1844]:
				xmin = 599.5631
				xmax = 599.7131
				text = "sp"
			intervals [1845]:
				xmin = 599.7131
				xmax = 599.8914
				text = ""
			intervals [1846]:
				xmin = 599.8914
				xmax = 599.9214
				text = "AY1"
			intervals [1847]:
				xmin = 599.9214
				xmax = 600.0114
				text = "sp"
			intervals [1848]:
				xmin = 600.0114
				xmax = 600.0414
				text = "K"
			intervals [1849]:
				xmin = 600.0414
				xmax = 600.0714
				text = "AH0"
			intervals [1850]:
				xmin = 600.0714
				xmax = 600.1714
				text = "N"
			intervals [1851]:
				xmin = 600.1714
				xmax = 600.2814
				text = "S"
			intervals [1852]:
				xmin = 600.2814
				xmax = 600.3214
				text = "IY1"
			intervals [1853]:
				xmin = 600.3214
				xmax = 600.3514
				text = "Y"
			intervals [1854]:
				xmin = 600.3514
				xmax = 600.5514
				text = "UW1"
			intervals [1855]:
				xmin = 600.5514
				xmax = 600.5814
				text = "sp"
			intervals [1856]:
				xmin = 600.5814
				xmax = 600.6214
				text = "D"
			intervals [1857]:
				xmin = 600.6214
				xmax = 600.7614
				text = "UW1"
			intervals [1858]:
				xmin = 600.7614
				xmax = 601.5114
				text = "spn"
			intervals [1859]:
				xmin = 601.5114
				xmax = 601.9373
				text = ""
			intervals [1860]:
				xmin = 601.9373
				xmax = 602.0073
				text = "HH"
			intervals [1861]:
				xmin = 602.0073
				xmax = 602.1173
				text = "AW1"
			intervals [1862]:
				xmin = 602.1173
				xmax = 602.1473
				text = "L"
			intervals [1863]:
				xmin = 602.1473
				xmax = 602.2173
				text = "AO1"
			intervals [1864]:
				xmin = 602.2173
				xmax = 602.3573
				text = "NG"
			intervals [1865]:
				xmin = 602.3573
				xmax = 602.3873
				text = "HH"
			intervals [1866]:
				xmin = 602.3873
				xmax = 602.4173
				text = "AE1"
			intervals [1867]:
				xmin = 602.4173
				xmax = 602.4473
				text = "V"
			intervals [1868]:
				xmin = 602.4473
				xmax = 602.4773
				text = "Y"
			intervals [1869]:
				xmin = 602.4773
				xmax = 602.5173
				text = "UW1"
			intervals [1870]:
				xmin = 602.5173
				xmax = 602.5473
				text = "sp"
			intervals [1871]:
				xmin = 602.5473
				xmax = 602.6273
				text = "HH"
			intervals [1872]:
				xmin = 602.6273
				xmax = 602.6573
				text = "AE1"
			intervals [1873]:
				xmin = 602.6573
				xmax = 602.6873
				text = "D"
			intervals [1874]:
				xmin = 602.6873
				xmax = 602.7173
				text = "IH0"
			intervals [1875]:
				xmin = 602.7173
				xmax = 602.7473
				text = "T"
			intervals [1876]:
				xmin = 602.7473
				xmax = 602.8473
				text = "sp"
			intervals [1877]:
				xmin = 602.8473
				xmax = 607.4197
				text = ""
			intervals [1878]:
				xmin = 607.4197
				xmax = 607.5197
				text = "M"
			intervals [1879]:
				xmin = 607.5197
				xmax = 607.5497
				text = "HH"
			intervals [1880]:
				xmin = 607.5497
				xmax = 607.8897
				text = "M"
			intervals [1881]:
				xmin = 607.8897
				xmax = 607.9297
				text = "sp"
			intervals [1882]:
				xmin = 607.9297
				xmax = 608.5947
				text = ""
			intervals [1883]:
				xmin = 608.5947
				xmax = 608.6447
				text = "HH"
			intervals [1884]:
				xmin = 608.6447
				xmax = 608.6747
				text = "W"
			intervals [1885]:
				xmin = 608.6747
				xmax = 608.7047
				text = "AH1"
			intervals [1886]:
				xmin = 608.7047
				xmax = 608.7347
				text = "T"
			intervals [1887]:
				xmin = 608.7347
				xmax = 608.8347
				text = "M"
			intervals [1888]:
				xmin = 608.8347
				xmax = 608.8947
				text = "EY1"
			intervals [1889]:
				xmin = 608.8947
				xmax = 608.9647
				text = "D"
			intervals [1890]:
				xmin = 608.9647
				xmax = 609.0147
				text = "Y"
			intervals [1891]:
				xmin = 609.0147
				xmax = 609.0547
				text = "UW1"
			intervals [1892]:
				xmin = 609.0547
				xmax = 609.1547
				text = "K"
			intervals [1893]:
				xmin = 609.1547
				xmax = 609.3247
				text = "AO1"
			intervals [1894]:
				xmin = 609.3247
				xmax = 609.3647
				text = "L"
			intervals [1895]:
				xmin = 609.3647
				xmax = 609.3947
				text = "IH0"
			intervals [1896]:
				xmin = 609.3947
				xmax = 609.5147
				text = "M"
			intervals [1897]:
				xmin = 609.5147
				xmax = 609.5647
				text = "sp"
			intervals [1898]:
				xmin = 609.5647
				xmax = 609.5947
				text = "B"
			intervals [1899]:
				xmin = 609.5947
				xmax = 609.6247
				text = "EH1"
			intervals [1900]:
				xmin = 609.6247
				xmax = 609.8847
				text = "R"
			intervals [1901]:
				xmin = 609.8847
				xmax = 609.9347
				text = "sp"
			intervals [1902]:
				xmin = 609.9347
				xmax = 619.3964
				text = ""
			intervals [1903]:
				xmin = 619.3964
				xmax = 619.4864
				text = "M"
			intervals [1904]:
				xmin = 619.4864
				xmax = 619.5264
				text = "HH"
			intervals [1905]:
				xmin = 619.5264
				xmax = 619.7764
				text = "M"
			intervals [1906]:
				xmin = 619.7764
				xmax = 619.8864
				text = "sp"
			intervals [1907]:
				xmin = 619.8864
				xmax = 622.1988
				text = ""
			intervals [1908]:
				xmin = 622.1988
				xmax = 622.2388
				text = "M"
			intervals [1909]:
				xmin = 622.2388
				xmax = 622.2688
				text = "HH"
			intervals [1910]:
				xmin = 622.2688
				xmax = 622.6288
				text = "M"
			intervals [1911]:
				xmin = 622.6288
				xmax = 622.6888
				text = "sp"
			intervals [1912]:
				xmin = 622.6888
				xmax = 626.8699
				text = ""
			intervals [1913]:
				xmin = 626.8699
				xmax = 626.9199
				text = "HH"
			intervals [1914]:
				xmin = 626.9199
				xmax = 627.1299
				text = "M"
			intervals [1915]:
				xmin = 627.1299
				xmax = 627.2099
				text = "sp"
			intervals [1916]:
				xmin = 627.2099
				xmax = 627.2499
				text = "DH"
			intervals [1917]:
				xmin = 627.2499
				xmax = 627.2799
				text = "AH0"
			intervals [1918]:
				xmin = 627.2799
				xmax = 627.3099
				text = "T"
			intervals [1919]:
				xmin = 627.3099
				xmax = 627.3399
				text = "sp"
			intervals [1920]:
				xmin = 627.3399
				xmax = 627.3699
				text = "Z"
			intervals [1921]:
				xmin = 627.3699
				xmax = 627.3999
				text = "sp"
			intervals [1922]:
				xmin = 627.3999
				xmax = 627.4799
				text = "AH0"
			intervals [1923]:
				xmin = 627.4799
				xmax = 627.5399
				text = "sp"
			intervals [1924]:
				xmin = 627.5399
				xmax = 627.5899
				text = "G"
			intervals [1925]:
				xmin = 627.5899
				xmax = 627.8899
				text = "IH0"
			intervals [1926]:
				xmin = 627.8899
				xmax = 627.9199
				text = "D"
			intervals [1927]:
				xmin = 627.9199
				xmax = 627.9499
				text = "sp"
			intervals [1928]:
				xmin = 627.9499
				xmax = 627.9799
				text = "AY0"
			intervals [1929]:
				xmin = 627.9799
				xmax = 628.0199
				text = "D"
			intervals [1930]:
				xmin = 628.0199
				xmax = 628.0599
				text = "IY1"
			intervals [1931]:
				xmin = 628.0599
				xmax = 628.1099
				text = "AH0"
			intervals [1932]:
				xmin = 628.1099
				xmax = 628.2899
				text = "sp"
			intervals [1933]:
				xmin = 628.2899
				xmax = 629.6303
				text = ""
			intervals [1934]:
				xmin = 629.6303
				xmax = 629.6803
				text = "HH"
			intervals [1935]:
				xmin = 629.6803
				xmax = 629.7103
				text = "W"
			intervals [1936]:
				xmin = 629.7103
				xmax = 629.7403
				text = "AY1"
			intervals [1937]:
				xmin = 629.7403
				xmax = 629.7803
				text = "D"
			intervals [1938]:
				xmin = 629.7803
				xmax = 629.8303
				text = "OW1"
			intervals [1939]:
				xmin = 629.8303
				xmax = 629.8903
				text = "N"
			intervals [1940]:
				xmin = 629.8903
				xmax = 629.9203
				text = "T"
			intervals [1941]:
				xmin = 629.9203
				xmax = 629.9503
				text = "sp"
			intervals [1942]:
				xmin = 629.9503
				xmax = 630.0103
				text = "Y"
			intervals [1943]:
				xmin = 630.0103
				xmax = 630.0403
				text = "UW1"
			intervals [1944]:
				xmin = 630.0403
				xmax = 630.1203
				text = "P"
			intervals [1945]:
				xmin = 630.1203
				xmax = 630.2303
				text = "UH1"
			intervals [1946]:
				xmin = 630.2303
				xmax = 630.2603
				text = "T"
			intervals [1947]:
				xmin = 630.2603
				xmax = 630.3503
				text = "W"
			intervals [1948]:
				xmin = 630.3503
				xmax = 630.3903
				text = "AH1"
			intervals [1949]:
				xmin = 630.3903
				xmax = 630.4203
				text = "T"
			intervals [1950]:
				xmin = 630.4203
				xmax = 630.4703
				text = "sp"
			intervals [1951]:
				xmin = 630.4703
				xmax = 630.5103
				text = "K"
			intervals [1952]:
				xmin = 630.5103
				xmax = 630.5503
				text = "AY1"
			intervals [1953]:
				xmin = 630.5503
				xmax = 630.6003
				text = "N"
			intervals [1954]:
				xmin = 630.6003
				xmax = 630.6803
				text = "AH0"
			intervals [1955]:
				xmin = 630.6803
				xmax = 630.7703
				text = "V"
			intervals [1956]:
				xmin = 630.7703
				xmax = 630.8403
				text = "AH0"
			intervals [1957]:
				xmin = 630.8403
				xmax = 630.9303
				text = "D"
			intervals [1958]:
				xmin = 630.9303
				xmax = 631.0703
				text = "AO1"
			intervals [1959]:
				xmin = 631.0703
				xmax = 631.1303
				text = "G"
			intervals [1960]:
				xmin = 631.1303
				xmax = 631.1603
				text = "sp"
			intervals [1961]:
				xmin = 631.1603
				xmax = 631.1903
				text = "HH"
			intervals [1962]:
				xmin = 631.1903
				xmax = 631.2603
				text = "IY1"
			intervals [1963]:
				xmin = 631.2603
				xmax = 631.3603
				text = "IH1"
			intervals [1964]:
				xmin = 631.3603
				xmax = 631.4703
				text = "Z"
			intervals [1965]:
				xmin = 631.4703
				xmax = 631.5003
				text = "sp"
			intervals [1966]:
				xmin = 631.5003
				xmax = 631.5403
				text = "AA1"
			intervals [1967]:
				xmin = 631.5403
				xmax = 631.7003
				text = "N"
			intervals [1968]:
				xmin = 631.7003
				xmax = 631.8403
				text = "sp"
			intervals [1969]:
				xmin = 631.8403
				xmax = 631.8803
				text = "T"
			intervals [1970]:
				xmin = 631.8803
				xmax = 632.0003
				text = "EY1"
			intervals [1971]:
				xmin = 632.0003
				xmax = 632.0803
				text = "P"
			intervals [1972]:
				xmin = 632.0803
				xmax = 632.1103
				text = "sp"
			intervals [1973]:
				xmin = 632.1103
				xmax = 634.763
				text = ""
			intervals [1974]:
				xmin = 634.763
				xmax = 634.803
				text = "M"
			intervals [1975]:
				xmin = 634.803
				xmax = 634.833
				text = "HH"
			intervals [1976]:
				xmin = 634.833
				xmax = 635.293
				text = "M"
			intervals [1977]:
				xmin = 635.293
				xmax = 635.343
				text = "sp"
			intervals [1978]:
				xmin = 635.343
				xmax = 636.1048
				text = ""
			intervals [1979]:
				xmin = 636.1048
				xmax = 636.1348
				text = "HH"
			intervals [1980]:
				xmin = 636.1348
				xmax = 636.1648
				text = "AH0"
			intervals [1981]:
				xmin = 636.1648
				xmax = 636.1948
				text = "Z"
			intervals [1982]:
				xmin = 636.1948
				xmax = 636.2248
				text = "HH"
			intervals [1983]:
				xmin = 636.2248
				xmax = 636.2548
				text = "IY1"
			intervals [1984]:
				xmin = 636.2548
				xmax = 636.2848
				text = "EH1"
			intervals [1985]:
				xmin = 636.2848
				xmax = 636.3248
				text = "V"
			intervals [1986]:
				xmin = 636.3248
				xmax = 636.4248
				text = "ER0"
			intervals [1987]:
				xmin = 636.4248
				xmax = 636.4748
				text = "D"
			intervals [1988]:
				xmin = 636.4748
				xmax = 636.6448
				text = "AH1"
			intervals [1989]:
				xmin = 636.6448
				xmax = 636.7348
				text = "N"
			intervals [1990]:
				xmin = 636.7348
				xmax = 636.7648
				text = "EH1"
			intervals [1991]:
				xmin = 636.7648
				xmax = 636.7948
				text = "N"
			intervals [1992]:
				xmin = 636.7948
				xmax = 636.8248
				text = "IY0"
			intervals [1993]:
				xmin = 636.8248
				xmax = 636.9048
				text = "TH"
			intervals [1994]:
				xmin = 636.9048
				xmax = 636.9548
				text = "IH2"
			intervals [1995]:
				xmin = 636.9548
				xmax = 637.1148
				text = "N"
			intervals [1996]:
				xmin = 637.1148
				xmax = 637.2248
				text = "sp"
			intervals [1997]:
				xmin = 637.2248
				xmax = 637.2848
				text = "F"
			intervals [1998]:
				xmin = 637.2848
				xmax = 637.3848
				text = "AH1"
			intervals [1999]:
				xmin = 637.3848
				xmax = 637.4348
				text = "N"
			intervals [2000]:
				xmin = 637.4348
				xmax = 637.5648
				text = "IY0"
			intervals [2001]:
				xmin = 637.5648
				xmax = 637.5948
				text = "sp"
			intervals [2002]:
				xmin = 637.5948
				xmax = 637.7248
				text = "ER0"
			intervals [2003]:
				xmin = 637.7248
				xmax = 637.8048
				text = "sp"
			intervals [2004]:
				xmin = 637.8048
				xmax = 639.0284
				text = ""
			intervals [2005]:
				xmin = 639.0284
				xmax = 639.0684
				text = "DH"
			intervals [2006]:
				xmin = 639.0684
				xmax = 639.1284
				text = "EH1"
			intervals [2007]:
				xmin = 639.1284
				xmax = 639.1584
				text = "R"
			intervals [2008]:
				xmin = 639.1584
				xmax = 639.1884
				text = "HH"
			intervals [2009]:
				xmin = 639.1884
				xmax = 639.2284
				text = "AE1"
			intervals [2010]:
				xmin = 639.2284
				xmax = 639.2584
				text = "V"
			intervals [2011]:
				xmin = 639.2584
				xmax = 639.3284
				text = "sp"
			intervals [2012]:
				xmin = 639.3284
				xmax = 639.3584
				text = "B"
			intervals [2013]:
				xmin = 639.3584
				xmax = 639.3984
				text = "AH0"
			intervals [2014]:
				xmin = 639.3984
				xmax = 639.5584
				text = "N"
			intervals [2015]:
				xmin = 639.5584
				xmax = 639.5884
				text = "sp"
			intervals [2016]:
				xmin = 639.5884
				xmax = 639.6184
				text = "EH1"
			intervals [2017]:
				xmin = 639.6184
				xmax = 639.6484
				text = "N"
			intervals [2018]:
				xmin = 639.6484
				xmax = 639.6784
				text = "IY0"
			intervals [2019]:
				xmin = 639.6784
				xmax = 639.7084
				text = "IH1"
			intervals [2020]:
				xmin = 639.7084
				xmax = 639.8784
				text = "N"
			intervals [2021]:
				xmin = 639.8784
				xmax = 639.9484
				text = "S"
			intervals [2022]:
				xmin = 639.9484
				xmax = 640.0084
				text = "AH0"
			intervals [2023]:
				xmin = 640.0084
				xmax = 640.0484
				text = "D"
			intervals [2024]:
				xmin = 640.0484
				xmax = 640.1184
				text = "AH0"
			intervals [2025]:
				xmin = 640.1184
				xmax = 640.1984
				text = "N"
			intervals [2026]:
				xmin = 640.1984
				xmax = 640.2284
				text = "T"
			intervals [2027]:
				xmin = 640.2284
				xmax = 640.2884
				text = "S"
			intervals [2028]:
				xmin = 640.2884
				xmax = 640.3784
				text = "AH0"
			intervals [2029]:
				xmin = 640.3784
				xmax = 640.4384
				text = "B"
			intervals [2030]:
				xmin = 640.4384
				xmax = 640.5084
				text = "AW1"
			intervals [2031]:
				xmin = 640.5084
				xmax = 640.6184
				text = "T"
			intervals [2032]:
				xmin = 640.6184
				xmax = 640.6784
				text = "sp"
			intervals [2033]:
				xmin = 640.6784
				xmax = 641.3738
				text = ""
			intervals [2034]:
				xmin = 641.3738
				xmax = 641.4338
				text = "B"
			intervals [2035]:
				xmin = 641.4338
				xmax = 641.4638
				text = "EH1"
			intervals [2036]:
				xmin = 641.4638
				xmax = 641.7038
				text = "R"
			intervals [2037]:
				xmin = 641.7038
				xmax = 641.7338
				text = "sp"
			intervals [2038]:
				xmin = 641.7338
				xmax = 641.7638
				text = "DH"
			intervals [2039]:
				xmin = 641.7638
				xmax = 641.7938
				text = "AH0"
			intervals [2040]:
				xmin = 641.7938
				xmax = 641.9038
				text = "T"
			intervals [2041]:
				xmin = 641.9038
				xmax = 641.9338
				text = "sp"
			intervals [2042]:
				xmin = 641.9338
				xmax = 641.9738
				text = "Y"
			intervals [2043]:
				xmin = 641.9738
				xmax = 642.4038
				text = "UW1"
			intervals [2044]:
				xmin = 642.4038
				xmax = 642.4338
				text = "sp"
			intervals [2045]:
				xmin = 642.4338
				xmax = 642.4738
				text = "R"
			intervals [2046]:
				xmin = 642.4738
				xmax = 642.5038
				text = "IH0"
			intervals [2047]:
				xmin = 642.5038
				xmax = 642.5338
				text = "M"
			intervals [2048]:
				xmin = 642.5338
				xmax = 642.5638
				text = "EH1"
			intervals [2049]:
				xmin = 642.5638
				xmax = 642.5938
				text = "M"
			intervals [2050]:
				xmin = 642.5938
				xmax = 642.6238
				text = "B"
			intervals [2051]:
				xmin = 642.6238
				xmax = 642.6838
				text = "ER0"
			intervals [2052]:
				xmin = 642.6838
				xmax = 642.7138
				text = "sp"
			intervals [2053]:
				xmin = 642.7138
				xmax = 654.3426
				text = ""
			intervals [2054]:
				xmin = 654.3426
				xmax = 654.3826
				text = "S"
			intervals [2055]:
				xmin = 654.3826
				xmax = 654.4726
				text = "AH0"
			intervals [2056]:
				xmin = 654.4726
				xmax = 654.6026
				text = "M"
			intervals [2057]:
				xmin = 654.6026
				xmax = 654.6326
				text = "T"
			intervals [2058]:
				xmin = 654.6326
				xmax = 654.6626
				text = "AY1"
			intervals [2059]:
				xmin = 654.6626
				xmax = 654.7226
				text = "M"
			intervals [2060]:
				xmin = 654.7226
				xmax = 654.8826
				text = "Z"
			intervals [2061]:
				xmin = 654.8826
				xmax = 654.9126
				text = "sp"
			intervals [2062]:
				xmin = 654.9126
				xmax = 654.9926
				text = "P"
			intervals [2063]:
				xmin = 654.9926
				xmax = 655.0426
				text = "AH1"
			intervals [2064]:
				xmin = 655.0426
				xmax = 655.1826
				text = "P"
			intervals [2065]:
				xmin = 655.1826
				xmax = 655.2726
				text = "IY0"
			intervals [2066]:
				xmin = 655.2726
				xmax = 655.3026
				text = "Z"
			intervals [2067]:
				xmin = 655.3026
				xmax = 655.3326
				text = "spn"
			intervals [2068]:
				xmin = 655.3326
				xmax = 655.3626
				text = "D"
			intervals [2069]:
				xmin = 655.3626
				xmax = 655.6226
				text = "UW1"
			intervals [2070]:
				xmin = 655.6226
				xmax = 655.7126
				text = "sp"
			intervals [2071]:
				xmin = 655.7126
				xmax = 655.7426
				text = "S"
			intervals [2072]:
				xmin = 655.7426
				xmax = 655.7726
				text = "AH1"
			intervals [2073]:
				xmin = 655.7726
				xmax = 655.8026
				text = "M"
			intervals [2074]:
				xmin = 655.8026
				xmax = 655.8326
				text = "TH"
			intervals [2075]:
				xmin = 655.8326
				xmax = 655.8626
				text = "IH0"
			intervals [2076]:
				xmin = 655.8626
				xmax = 656.0226
				text = "N"
			intervals [2077]:
				xmin = 656.0226
				xmax = 656.1326
				text = "sp"
			intervals [2078]:
				xmin = 656.1326
				xmax = 656.1926
				text = "F"
			intervals [2079]:
				xmin = 656.1926
				xmax = 656.2726
				text = "AH1"
			intervals [2080]:
				xmin = 656.2726
				xmax = 656.3026
				text = "N"
			intervals [2081]:
				xmin = 656.3026
				xmax = 656.4326
				text = "IY0"
			intervals [2082]:
				xmin = 656.4326
				xmax = 656.4826
				text = "sp"
			intervals [2083]:
				xmin = 656.4826
				xmax = 656.5126
				text = "ER0"
			intervals [2084]:
				xmin = 656.5126
				xmax = 656.9326
				text = "sp"
			intervals [2085]:
				xmin = 656.9326
				xmax = 659.8774
				text = ""
			intervals [2086]:
				xmin = 659.8774
				xmax = 660.1274
				text = "N"
			intervals [2087]:
				xmin = 660.1274
				xmax = 660.1574
				text = "OW1"
			intervals [2088]:
				xmin = 660.1574
				xmax = 660.3074
				text = "sp"
			intervals [2089]:
				xmin = 660.3074
				xmax = 660.7156
				text = ""
			intervals [2090]:
				xmin = 660.7156
				xmax = 660.8056
				text = "D"
			intervals [2091]:
				xmin = 660.8056
				xmax = 660.9056
				text = "UW1"
			intervals [2092]:
				xmin = 660.9056
				xmax = 660.9356
				text = "sp"
			intervals [2093]:
				xmin = 660.9356
				xmax = 660.9656
				text = "Y"
			intervals [2094]:
				xmin = 660.9656
				xmax = 660.9956
				text = "UW1"
			intervals [2095]:
				xmin = 660.9956
				xmax = 661.0256
				text = "EH1"
			intervals [2096]:
				xmin = 661.0256
				xmax = 661.0556
				text = "V"
			intervals [2097]:
				xmin = 661.0556
				xmax = 661.0856
				text = "ER0"
			intervals [2098]:
				xmin = 661.0856
				xmax = 661.1156
				text = "HH"
			intervals [2099]:
				xmin = 661.1156
				xmax = 661.1456
				text = "AE1"
			intervals [2100]:
				xmin = 661.1456
				xmax = 661.1856
				text = "V"
			intervals [2101]:
				xmin = 661.1856
				xmax = 661.2256
				text = "EH1"
			intervals [2102]:
				xmin = 661.2256
				xmax = 661.2556
				text = "N"
			intervals [2103]:
				xmin = 661.2556
				xmax = 661.2956
				text = "IY0"
			intervals [2104]:
				xmin = 661.2956
				xmax = 661.3356
				text = "AH1"
			intervals [2105]:
				xmin = 661.3356
				xmax = 661.3956
				text = "DH"
			intervals [2106]:
				xmin = 661.3956
				xmax = 661.4956
				text = "ER0"
			intervals [2107]:
				xmin = 661.4956
				xmax = 661.5356
				text = "sp"
			intervals [2108]:
				xmin = 661.5356
				xmax = 661.5656
				text = "K"
			intervals [2109]:
				xmin = 661.5656
				xmax = 661.6056
				text = "AY1"
			intervals [2110]:
				xmin = 661.6056
				xmax = 661.6656
				text = "N"
			intervals [2111]:
				xmin = 661.6656
				xmax = 661.7056
				text = "sp"
			intervals [2112]:
				xmin = 661.7056
				xmax = 661.7656
				text = "AH0"
			intervals [2113]:
				xmin = 661.7656
				xmax = 661.7956
				text = "V"
			intervals [2114]:
				xmin = 661.7956
				xmax = 661.8856
				text = "sp"
			intervals [2115]:
				xmin = 661.8856
				xmax = 661.9456
				text = "P"
			intervals [2116]:
				xmin = 661.9456
				xmax = 661.9856
				text = "EH1"
			intervals [2117]:
				xmin = 661.9856
				xmax = 662.0456
				text = "T"
			intervals [2118]:
				xmin = 662.0456
				xmax = 665.9268
				text = "sp"
			intervals [2119]:
				xmin = 665.9268
				xmax = 666.3168
				text = "OW1"
			intervals [2120]:
				xmin = 666.3168
				xmax = 666.3468
				text = "sp"
			intervals [2121]:
				xmin = 666.3468
				xmax = 666.6643
				text = ""
			intervals [2122]:
				xmin = 666.6643
				xmax = 666.7243
				text = "HH"
			intervals [2123]:
				xmin = 666.7243
				xmax = 666.7543
				text = "W"
			intervals [2124]:
				xmin = 666.7543
				xmax = 666.7843
				text = "AH1"
			intervals [2125]:
				xmin = 666.7843
				xmax = 666.8143
				text = "T"
			intervals [2126]:
				xmin = 666.8143
				xmax = 666.8843
				text = "HH"
			intervals [2127]:
				xmin = 666.8843
				xmax = 666.9643
				text = "AE1"
			intervals [2128]:
				xmin = 666.9643
				xmax = 667.0343
				text = "P"
			intervals [2129]:
				xmin = 667.0343
				xmax = 667.0843
				text = "AH0"
			intervals [2130]:
				xmin = 667.0843
				xmax = 667.1243
				text = "N"
			intervals [2131]:
				xmin = 667.1243
				xmax = 667.1543
				text = "D"
			intervals [2132]:
				xmin = 667.1543
				xmax = 667.1843
				text = "T"
			intervals [2133]:
				xmin = 667.1843
				xmax = 667.2143
				text = "AH0"
			intervals [2134]:
				xmin = 667.2143
				xmax = 667.2543
				text = "DH"
			intervals [2135]:
				xmin = 667.2543
				xmax = 667.3643
				text = "AH0"
			intervals [2136]:
				xmin = 667.3643
				xmax = 667.4943
				text = "M"
			intervals [2137]:
				xmin = 667.4943
				xmax = 667.5243
				text = "sp"
			intervals [2138]:
				xmin = 667.5243
				xmax = 671.8075
				text = ""
			intervals [2139]:
				xmin = 671.8075
				xmax = 672.1075
				text = "M"
			intervals [2140]:
				xmin = 672.1075
				xmax = 672.1875
				text = "sp"
			intervals [2141]:
				xmin = 672.1875
				xmax = 674.9212
				text = ""
			intervals [2142]:
				xmin = 674.9212
				xmax = 674.9812
				text = "HH"
			intervals [2143]:
				xmin = 674.9812
				xmax = 675.1212
				text = "M"
			intervals [2144]:
				xmin = 675.1212
				xmax = 675.2012
				text = "sp"
			intervals [2145]:
				xmin = 675.2012
				xmax = 687.1217
				text = ""
			intervals [2146]:
				xmin = 687.1217
				xmax = 687.2017
				text = "HH"
			intervals [2147]:
				xmin = 687.2017
				xmax = 687.3717
				text = "M"
			intervals [2148]:
				xmin = 687.3717
				xmax = 692.730
				text = "sp"
			intervals [2149]:
				xmin = 692.730
				xmax = 692.870
				text = "M"
			intervals [2150]:
				xmin = 692.870
				xmax = 692.940
				text = "HH"
			intervals [2151]:
				xmin = 692.940
				xmax = 693.140
				text = "M"
			intervals [2152]:
				xmin = 693.140
				xmax = 694.4413
				text = ""
			intervals [2153]:
				xmin = 694.4413
				xmax = 694.6513
				text = "HH"
			intervals [2154]:
				xmin = 694.6513
				xmax = 694.7413
				text = "M"
			intervals [2155]:
				xmin = 694.7413
				xmax = 694.8113
				text = "sp"
			intervals [2156]:
				xmin = 694.8113
				xmax = 695.1267
				text = ""
			intervals [2157]:
				xmin = 695.1267
				xmax = 695.1767
				text = "D"
			intervals [2158]:
				xmin = 695.1767
				xmax = 695.2167
				text = "IH0"
			intervals [2159]:
				xmin = 695.2167
				xmax = 695.2467
				text = "D"
			intervals [2160]:
				xmin = 695.2467
				xmax = 695.2867
				text = "EH1"
			intervals [2161]:
				xmin = 695.2867
				xmax = 695.3567
				text = "N"
			intervals [2162]:
				xmin = 695.3567
				xmax = 695.4267
				text = "IY0"
			intervals [2163]:
				xmin = 695.4267
				xmax = 695.4867
				text = "AH0"
			intervals [2164]:
				xmin = 695.4867
				xmax = 695.5167
				text = "V"
			intervals [2165]:
				xmin = 695.5167
				xmax = 695.5467
				text = "DH"
			intervals [2166]:
				xmin = 695.5467
				xmax = 695.5967
				text = "AH0"
			intervals [2167]:
				xmin = 695.5967
				xmax = 695.6967
				text = "M"
			intervals [2168]:
				xmin = 695.6967
				xmax = 695.7567
				text = "sp"
			intervals [2169]:
				xmin = 695.7567
				xmax = 695.7967
				text = "T"
			intervals [2170]:
				xmin = 695.7967
				xmax = 695.8467
				text = "AO1"
			intervals [2171]:
				xmin = 695.8467
				xmax = 695.8767
				text = "K"
			intervals [2172]:
				xmin = 695.8767
				xmax = 696.0367
				text = "sp"
			intervals [2173]:
				xmin = 696.0367
				xmax = 699.0843
				text = ""
			intervals [2174]:
				xmin = 699.0843
				xmax = 699.1143
				text = "S"
			intervals [2175]:
				xmin = 699.1143
				xmax = 699.1443
				text = "P"
			intervals [2176]:
				xmin = 699.1443
				xmax = 699.2243
				text = "OW1"
			intervals [2177]:
				xmin = 699.2243
				xmax = 699.2543
				text = "S"
			intervals [2178]:
				xmin = 699.2543
				xmax = 699.2843
				text = "T"
			intervals [2179]:
				xmin = 699.2843
				xmax = 699.3443
				text = "AH0"
			intervals [2180]:
				xmin = 699.3443
				xmax = 699.3743
				text = "T"
			intervals [2181]:
				xmin = 699.3743
				xmax = 699.4043
				text = "IH0"
			intervals [2182]:
				xmin = 699.4043
				xmax = 699.5643
				text = "sp"
			intervals [2183]:
				xmin = 699.5643
				xmax = 699.6043
				text = "T"
			intervals [2184]:
				xmin = 699.6043
				xmax = 699.7243
				text = "AO1"
			intervals [2185]:
				xmin = 699.7243
				xmax = 699.8043
				text = "K"
			intervals [2186]:
				xmin = 699.8043
				xmax = 699.8443
				text = "sp"
			intervals [2187]:
				xmin = 699.8443
				xmax = 699.8743
				text = "B"
			intervals [2188]:
				xmin = 699.8743
				xmax = 699.9043
				text = "AH1"
			intervals [2189]:
				xmin = 699.9043
				xmax = 699.9343
				text = "T"
			intervals [2190]:
				xmin = 699.9343
				xmax = 699.9843
				text = "sp"
			intervals [2191]:
				xmin = 699.9843
				xmax = 700.0943
				text = "S"
			intervals [2192]:
				xmin = 700.0943
				xmax = 700.1343
				text = "AH1"
			intervals [2193]:
				xmin = 700.1343
				xmax = 700.3143
				text = "M"
			intervals [2194]:
				xmin = 700.3143
				xmax = 700.3743
				text = "T"
			intervals [2195]:
				xmin = 700.3743
				xmax = 700.4043
				text = "AY2"
			intervals [2196]:
				xmin = 700.4043
				xmax = 700.4943
				text = "M"
			intervals [2197]:
				xmin = 700.4943
				xmax = 700.5543
				text = "Z"
			intervals [2198]:
				xmin = 700.5543
				xmax = 700.5843
				text = "sp"
			intervals [2199]:
				xmin = 700.5843
				xmax = 701.2958
				text = ""
			intervals [2200]:
				xmin = 701.2958
				xmax = 701.4258
				text = "IH0"
			intervals [2201]:
				xmin = 701.4258
				xmax = 701.4558
				text = "T"
			intervals [2202]:
				xmin = 701.4558
				xmax = 701.4858
				text = "Z"
			intervals [2203]:
				xmin = 701.4858
				xmax = 701.5158
				text = "HH"
			intervals [2204]:
				xmin = 701.5158
				xmax = 701.5758
				text = "AA1"
			intervals [2205]:
				xmin = 701.5758
				xmax = 701.6258
				text = "R"
			intervals [2206]:
				xmin = 701.6258
				xmax = 701.6558
				text = "D"
			intervals [2207]:
				xmin = 701.6558
				xmax = 701.7158
				text = "T"
			intervals [2208]:
				xmin = 701.7158
				xmax = 701.7558
				text = "IH0"
			intervals [2209]:
				xmin = 701.7558
				xmax = 701.8358
				text = "sp"
			intervals [2210]:
				xmin = 701.8358
				xmax = 701.9258
				text = "T"
			intervals [2211]:
				xmin = 701.9258
				xmax = 701.9558
				text = "IY1"
			intervals [2212]:
				xmin = 701.9558
				xmax = 702.0058
				text = "CH"
			intervals [2213]:
				xmin = 702.0058
				xmax = 702.0358
				text = "AH0"
			intervals [2214]:
				xmin = 702.0358
				xmax = 702.1958
				text = "M"
			intervals [2215]:
				xmin = 702.1958
				xmax = 703.4697
				text = "sp"
			intervals [2216]:
				xmin = 703.4697
				xmax = 703.8097
				text = "AH1"
			intervals [2217]:
				xmin = 703.8097
				xmax = 703.8397
				text = "L"
			intervals [2218]:
				xmin = 703.8397
				xmax = 703.8697
				text = "EH1"
			intervals [2219]:
				xmin = 703.8697
				xmax = 703.9497
				text = "T"
			intervals [2220]:
				xmin = 703.9497
				xmax = 703.9897
				text = "Z"
			intervals [2221]:
				xmin = 703.9897
				xmax = 704.0697
				text = "S"
			intervals [2222]:
				xmin = 704.0697
				xmax = 704.2397
				text = "IY1"
			intervals [2223]:
				xmin = 704.2397
				xmax = 704.5397
				text = "TN"
			intervals [2224]:
				xmin = 704.5397
				xmax = 704.5697
				text = "sp"
			intervals [2225]:
				xmin = 704.5697
				xmax = 704.5997
				text = "AH0"
			intervals [2226]:
				xmin = 704.5997
				xmax = 704.6497
				text = "B"
			intervals [2227]:
				xmin = 704.6497
				xmax = 704.7297
				text = "AW1"
			intervals [2228]:
				xmin = 704.7297
				xmax = 704.7997
				text = "T"
			intervals [2229]:
				xmin = 704.7997
				xmax = 704.8897
				text = "Y"
			intervals [2230]:
				xmin = 704.8897
				xmax = 704.9497
				text = "UH1"
			intervals [2231]:
				xmin = 704.9497
				xmax = 705.0297
				text = "R"
			intervals [2232]:
				xmin = 705.0297
				xmax = 705.1897
				text = "S"
			intervals [2233]:
				xmin = 705.1897
				xmax = 705.2597
				text = "K"
			intervals [2234]:
				xmin = 705.2597
				xmax = 705.4597
				text = "UW1"
			intervals [2235]:
				xmin = 705.4597
				xmax = 705.4897
				text = "L"
			intervals [2236]:
				xmin = 705.4897
				xmax = 705.5397
				text = "W"
			intervals [2237]:
				xmin = 705.5397
				xmax = 705.5697
				text = "AH1"
			intervals [2238]:
				xmin = 705.5697
				xmax = 705.5997
				text = "T"
			intervals [2239]:
				xmin = 705.5997
				xmax = 705.6297
				text = "D"
			intervals [2240]:
				xmin = 705.6297
				xmax = 705.6597
				text = "UW1"
			intervals [2241]:
				xmin = 705.6597
				xmax = 705.7697
				text = "Y"
			intervals [2242]:
				xmin = 705.7697
				xmax = 705.8497
				text = "UW1"
			intervals [2243]:
				xmin = 705.8497
				xmax = 705.9597
				text = "S"
			intervals [2244]:
				xmin = 705.9597
				xmax = 706.0297
				text = "T"
			intervals [2245]:
				xmin = 706.0297
				xmax = 706.0897
				text = "AH1"
			intervals [2246]:
				xmin = 706.0897
				xmax = 706.1897
				text = "D"
			intervals [2247]:
				xmin = 706.1897
				xmax = 706.2897
				text = "IY0"
			intervals [2248]:
				xmin = 706.2897
				xmax = 706.3597
				text = "sp"
			intervals [2249]:
				xmin = 706.3597
				xmax = 707.5464
				text = ""
			intervals [2250]:
				xmin = 707.5464
				xmax = 707.5964
				text = "HH"
			intervals [2251]:
				xmin = 707.5964
				xmax = 707.6264
				text = "W"
			intervals [2252]:
				xmin = 707.6264
				xmax = 707.6664
				text = "AH1"
			intervals [2253]:
				xmin = 707.6664
				xmax = 707.7064
				text = "T"
			intervals [2254]:
				xmin = 707.7064
				xmax = 707.7464
				text = "AO1"
			intervals [2255]:
				xmin = 707.7464
				xmax = 707.9764
				text = "L"
			intervals [2256]:
				xmin = 707.9764
				xmax = 708.0064
				text = "sp"
			intervals [2257]:
				xmin = 708.0064
				xmax = 708.0964
				text = "ER0"
			intervals [2258]:
				xmin = 708.0964
				xmax = 708.2164
				text = "sp"
			intervals [2259]:
				xmin = 708.2164
				xmax = 708.2564
				text = "Y"
			intervals [2260]:
				xmin = 708.2564
				xmax = 708.3864
				text = "UW1"
			intervals [2261]:
				xmin = 708.3864
				xmax = 708.4664
				text = "sp"
			intervals [2262]:
				xmin = 708.4664
				xmax = 708.4964
				text = "T"
			intervals [2263]:
				xmin = 708.4964
				xmax = 708.5264
				text = "EY1"
			intervals [2264]:
				xmin = 708.5264
				xmax = 708.5664
				text = "K"
			intervals [2265]:
				xmin = 708.5664
				xmax = 708.5964
				text = "IH0"
			intervals [2266]:
				xmin = 708.5964
				xmax = 708.6264
				text = "NG"
			intervals [2267]:
				xmin = 708.6264
				xmax = 717.1823
				text = ""
			intervals [2268]:
				xmin = 717.1823
				xmax = 717.4323
				text = "M"
			intervals [2269]:
				xmin = 717.4323
				xmax = 717.4823
				text = "HH"
			intervals [2270]:
				xmin = 717.4823
				xmax = 717.7423
				text = "M"
			intervals [2271]:
				xmin = 717.7423
				xmax = 717.7823
				text = "sp"
			intervals [2272]:
				xmin = 717.7823
				xmax = 726.5291
				text = ""
			intervals [2273]:
				xmin = 726.5291
				xmax = 726.5891
				text = "M"
			intervals [2274]:
				xmin = 726.5891
				xmax = 726.6191
				text = "HH"
			intervals [2275]:
				xmin = 726.6191
				xmax = 727.3091
				text = "M"
			intervals [2276]:
				xmin = 727.3091
				xmax = 727.3391
				text = "W"
			intervals [2277]:
				xmin = 727.3391
				xmax = 727.3691
				text = "EH1"
			intervals [2278]:
				xmin = 727.3691
				xmax = 727.3991
				text = "R"
			intervals [2279]:
				xmin = 727.3991
				xmax = 727.4291
				text = "sp"
			intervals [2280]:
				xmin = 727.4291
				xmax = 727.4591
				text = "D"
			intervals [2281]:
				xmin = 727.4591
				xmax = 727.4891
				text = "UW1"
			intervals [2282]:
				xmin = 727.4891
				xmax = 727.5191
				text = "Y"
			intervals [2283]:
				xmin = 727.5191
				xmax = 727.5491
				text = "UW1"
			intervals [2284]:
				xmin = 727.5491
				xmax = 727.5791
				text = "sp"
			intervals [2285]:
				xmin = 727.5791
				xmax = 727.6091
				text = "G"
			intervals [2286]:
				xmin = 727.6091
				xmax = 727.6391
				text = "OW1"
			intervals [2287]:
				xmin = 727.6391
				xmax = 727.6691
				text = "sp"
			intervals [2288]:
				xmin = 727.6691
				xmax = 727.6991
				text = "T"
			intervals [2289]:
				xmin = 727.6991
				xmax = 727.7291
				text = "IH0"
			intervals [2290]:
				xmin = 727.7291
				xmax = 727.7591
				text = "sp"
			intervals [2291]:
				xmin = 727.7591
				xmax = 727.8191
				text = "S"
			intervals [2292]:
				xmin = 727.8191
				xmax = 727.8691
				text = "K"
			intervals [2293]:
				xmin = 727.8691
				xmax = 727.9291
				text = "UW1"
			intervals [2294]:
				xmin = 727.9291
				xmax = 728.0991
				text = "L"
			intervals [2295]:
				xmin = 728.0991
				xmax = 730.1895
				text = ""
			intervals [2296]:
				xmin = 730.1895
				xmax = 730.3395
				text = "sil"
			intervals [2297]:
				xmin = 730.3395
				xmax = 730.6695
				text = "M"
			intervals [2298]:
				xmin = 730.6695
				xmax = 730.7095
				text = "sp"
			intervals [2299]:
				xmin = 730.7095
				xmax = 732.9301
				text = ""
			intervals [2300]:
				xmin = 732.9301
				xmax = 733.2601
				text = "M"
			intervals [2301]:
				xmin = 733.2601
				xmax = 733.2901
				text = "W"
			intervals [2302]:
				xmin = 733.2901
				xmax = 733.3201
				text = "IY1"
			intervals [2303]:
				xmin = 733.3201
				xmax = 733.3901
				text = "AO1"
			intervals [2304]:
				xmin = 733.3901
				xmax = 733.4201
				text = "L"
			intervals [2305]:
				xmin = 733.4201
				xmax = 733.4601
				text = "M"
			intervals [2306]:
				xmin = 733.4601
				xmax = 733.6101
				text = "OW2"
			intervals [2307]:
				xmin = 733.6101
				xmax = 733.6401
				text = "S"
			intervals [2308]:
				xmin = 733.6401
				xmax = 733.6801
				text = "T"
			intervals [2309]:
				xmin = 733.6801
				xmax = 733.7601
				text = "IH1"
			intervals [2310]:
				xmin = 733.7601
				xmax = 733.8201
				text = "N"
			intervals [2311]:
				xmin = 733.8201
				xmax = 733.9101
				text = "ER0"
			intervals [2312]:
				xmin = 733.9101
				xmax = 734.0001
				text = "V"
			intervals [2313]:
				xmin = 734.0001
				xmax = 734.0401
				text = "Y"
			intervals [2314]:
				xmin = 734.0401
				xmax = 734.1201
				text = "UW2"
			intervals [2315]:
				xmin = 734.1201
				xmax = 734.2101
				text = "D"
			intervals [2316]:
				xmin = 734.2101
				xmax = 734.2601
				text = "S"
			intervals [2317]:
				xmin = 734.2601
				xmax = 734.2901
				text = "AH1"
			intervals [2318]:
				xmin = 734.2901
				xmax = 734.4101
				text = "M"
			intervals [2319]:
				xmin = 734.4101
				xmax = 734.4601
				text = "sp"
			intervals [2320]:
				xmin = 734.4601
				xmax = 734.5101
				text = "K"
			intervals [2321]:
				xmin = 734.5101
				xmax = 734.5601
				text = "IH1"
			intervals [2322]:
				xmin = 734.5601
				xmax = 734.6701
				text = "D"
			intervals [2323]:
				xmin = 734.6701
				xmax = 734.7101
				text = "Z"
			intervals [2324]:
				xmin = 734.7101
				xmax = 734.7801
				text = "sp"
			intervals [2325]:
				xmin = 734.7801
				xmax = 734.8101
				text = "F"
			intervals [2326]:
				xmin = 734.8101
				xmax = 734.8501
				text = "ER0"
			intervals [2327]:
				xmin = 734.8501
				xmax = 734.9401
				text = "M"
			intervals [2328]:
				xmin = 734.9401
				xmax = 734.9701
				text = "sp"
			intervals [2329]:
				xmin = 734.9701
				xmax = 735.0201
				text = "Y"
			intervals [2330]:
				xmin = 735.0201
				xmax = 735.0501
				text = "UH1"
			intervals [2331]:
				xmin = 735.0501
				xmax = 735.0801
				text = "R"
			intervals [2332]:
				xmin = 735.0801
				xmax = 735.1401
				text = "sp"
			intervals [2333]:
				xmin = 735.1401
				xmax = 735.2801
				text = "S"
			intervals [2334]:
				xmin = 735.2801
				xmax = 735.3201
				text = "K"
			intervals [2335]:
				xmin = 735.3201
				xmax = 735.3601
				text = "UW1"
			intervals [2336]:
				xmin = 735.3601
				xmax = 735.5701
				text = "L"
			intervals [2337]:
				xmin = 735.5701
				xmax = 735.9357
				text = "sp"
			intervals [2338]:
				xmin = 735.9357
				xmax = 735.9657
				text = "IH0"
			intervals [2339]:
				xmin = 735.9657
				xmax = 736.0157
				text = "T"
			intervals [2340]:
				xmin = 736.0157
				xmax = 736.0457
				text = "sp"
			intervals [2341]:
				xmin = 736.0457
				xmax = 736.0757
				text = "F"
			intervals [2342]:
				xmin = 736.0757
				xmax = 736.1257
				text = "EH1"
			intervals [2343]:
				xmin = 736.1257
				xmax = 736.2757
				text = "L"
			intervals [2344]:
				xmin = 736.2757
				xmax = 736.3857
				text = "sp"
			intervals [2345]:
				xmin = 736.3857
				xmax = 736.4157
				text = "TH"
			intervals [2346]:
				xmin = 736.4157
				xmax = 736.4557
				text = "R"
			intervals [2347]:
				xmin = 736.4557
				xmax = 736.6057
				text = "UW1"
			intervals [2348]:
				xmin = 736.6057
				xmax = 736.6457
				text = "sp"
			intervals [2349]:
				xmin = 736.6457
				xmax = 737.6023
				text = ""
			intervals [2350]:
				xmin = 737.6023
				xmax = 737.6823
				text = "W"
			intervals [2351]:
				xmin = 737.6823
				xmax = 737.7123
				text = "AH1"
			intervals [2352]:
				xmin = 737.7123
				xmax = 737.7423
				text = "T"
			intervals [2353]:
				xmin = 737.7423
				xmax = 737.7723
				text = "sp"
			intervals [2354]:
				xmin = 737.7723
				xmax = 737.8323
				text = "D"
			intervals [2355]:
				xmin = 737.8323
				xmax = 737.9123
				text = "UW1"
			intervals [2356]:
				xmin = 737.9123
				xmax = 737.9823
				text = "K"
			intervals [2357]:
				xmin = 737.9823
				xmax = 738.0223
				text = "IH1"
			intervals [2358]:
				xmin = 738.0223
				xmax = 738.1223
				text = "D"
			intervals [2359]:
				xmin = 738.1223
				xmax = 738.1523
				text = "Z"
			intervals [2360]:
				xmin = 738.1523
				xmax = 738.2423
				text = "D"
			intervals [2361]:
				xmin = 738.2423
				xmax = 738.3723
				text = "UW1"
			intervals [2362]:
				xmin = 738.3723
				xmax = 738.4123
				text = "W"
			intervals [2363]:
				xmin = 738.4123
				xmax = 738.4623
				text = "EH1"
			intervals [2364]:
				xmin = 738.4623
				xmax = 738.5323
				text = "N"
			intervals [2365]:
				xmin = 738.5323
				xmax = 738.5623
				text = "sp"
			intervals [2366]:
				xmin = 738.5623
				xmax = 738.6623
				text = "S"
			intervals [2367]:
				xmin = 738.6623
				xmax = 738.7423
				text = "K"
			intervals [2368]:
				xmin = 738.7423
				xmax = 738.9423
				text = "UW1"
			intervals [2369]:
				xmin = 738.9423
				xmax = 739.0023
				text = "L"
			intervals [2370]:
				xmin = 739.0023
				xmax = 739.0423
				text = "IH0"
			intervals [2371]:
				xmin = 739.0423
				xmax = 739.1323
				text = "Z"
			intervals [2372]:
				xmin = 739.1323
				xmax = 739.2423
				text = "AW1"
			intervals [2373]:
				xmin = 739.2423
				xmax = 739.3823
				text = "T"
			intervals [2374]:
				xmin = 739.3823
				xmax = 739.8601
				text = "sp"
			intervals [2375]:
				xmin = 739.8601
				xmax = 739.8901
				text = "AE1"
			intervals [2376]:
				xmin = 739.8901
				xmax = 739.9201
				text = "F"
			intervals [2377]:
				xmin = 739.9201
				xmax = 739.9501
				text = "T"
			intervals [2378]:
				xmin = 739.9501
				xmax = 739.9801
				text = "ER0"
			intervals [2379]:
				xmin = 739.9801
				xmax = 740.2701
				text = "sp"
			intervals [2380]:
				xmin = 740.2701
				xmax = 740.3501
				text = "S"
			intervals [2381]:
				xmin = 740.3501
				xmax = 740.4101
				text = "K"
			intervals [2382]:
				xmin = 740.4101
				xmax = 740.4401
				text = "UW1"
			intervals [2383]:
				xmin = 740.4401
				xmax = 740.5601
				text = "L"
			intervals [2384]:
				xmin = 740.5601
				xmax = 740.5901
				text = "sp"
			intervals [2385]:
				xmin = 740.5901
				xmax = 757.1493
				text = ""
			intervals [2386]:
				xmin = 757.1493
				xmax = 757.5493
				text = "M"
			intervals [2387]:
				xmin = 757.5493
				xmax = 757.6593
				text = "HH"
			intervals [2388]:
				xmin = 757.6593
				xmax = 757.7493
				text = "M"
			intervals [2389]:
				xmin = 757.7493
				xmax = 760.3993
				text = ""
			intervals [2390]:
				xmin = 760.3993
				xmax = 760.7493
				text = "OW1"
			intervals [2391]:
				xmin = 760.7493
				xmax = 760.8693
				text = "sp"
			intervals [2392]:
				xmin = 760.8693
				xmax = 762.2411
				text = ""
			intervals [2393]:
				xmin = 762.2411
				xmax = 762.4911
				text = "M"
			intervals [2394]:
				xmin = 762.4911
				xmax = 762.5511
				text = "HH"
			intervals [2395]:
				xmin = 762.5511
				xmax = 762.7111
				text = "M"
			intervals [2396]:
				xmin = 762.7111
				xmax = 763.944
				text = "sp"
			intervals [2397]:
				xmin = 763.944
				xmax = 764.064
				text = "HH"
			intervals [2398]:
				xmin = 764.064
				xmax = 764.104
				text = "W"
			intervals [2399]:
				xmin = 764.104
				xmax = 764.194
				text = "AH1"
			intervals [2400]:
				xmin = 764.194
				xmax = 764.284
				text = "T"
			intervals [2401]:
				xmin = 764.284
				xmax = 764.4129
				text = ""
			intervals [2402]:
				xmin = 764.4129
				xmax = 764.7629
				text = "AH1"
			intervals [2403]:
				xmin = 764.7629
				xmax = 765.0331
				text = ""
			intervals [2404]:
				xmin = 765.0331
				xmax = 765.1331
				text = "HH"
			intervals [2405]:
				xmin = 765.1331
				xmax = 765.1631
				text = "AW1"
			intervals [2406]:
				xmin = 765.1631
				xmax = 765.2431
				text = "M"
			intervals [2407]:
				xmin = 765.2431
				xmax = 765.2831
				text = "EH1"
			intervals [2408]:
				xmin = 765.2831
				xmax = 765.3331
				text = "N"
			intervals [2409]:
				xmin = 765.3331
				xmax = 765.4331
				text = "IY0"
			intervals [2410]:
				xmin = 765.4331
				xmax = 765.4931
				text = "G"
			intervals [2411]:
				xmin = 765.4931
				xmax = 765.5631
				text = "R"
			intervals [2412]:
				xmin = 765.5631
				xmax = 765.6331
				text = "EY1"
			intervals [2413]:
				xmin = 765.6331
				xmax = 765.7031
				text = "D"
			intervals [2414]:
				xmin = 765.7031
				xmax = 765.7531
				text = "Z"
			intervals [2415]:
				xmin = 765.7531
				xmax = 765.7931
				text = "sp"
			intervals [2416]:
				xmin = 765.7931
				xmax = 765.8331
				text = "D"
			intervals [2417]:
				xmin = 765.8331
				xmax = 765.8631
				text = "IH0"
			intervals [2418]:
				xmin = 765.8631
				xmax = 765.8931
				text = "Z"
			intervals [2419]:
				xmin = 765.8931
				xmax = 765.9231
				text = "sp"
			intervals [2420]:
				xmin = 765.9231
				xmax = 766.0031
				text = "IH0"
			intervals [2421]:
				xmin = 766.0031
				xmax = 766.0831
				text = "T"
			intervals [2422]:
				xmin = 766.0831
				xmax = 766.1331
				text = "sp"
			intervals [2423]:
				xmin = 766.1331
				xmax = 766.1631
				text = "K"
			intervals [2424]:
				xmin = 766.1631
				xmax = 766.2231
				text = "AH1"
			intervals [2425]:
				xmin = 766.2231
				xmax = 766.2731
				text = "V"
			intervals [2426]:
				xmin = 766.2731
				xmax = 766.3831
				text = "ER0"
			intervals [2427]:
				xmin = 766.3831
				xmax = 768.6171
				text = "sp"
			intervals [2428]:
				xmin = 768.6171
				xmax = 768.7271
				text = "OW1"
			intervals [2429]:
				xmin = 768.7271
				xmax = 768.7571
				text = "sp"
			intervals [2430]:
				xmin = 768.7571
				xmax = 768.7871
				text = "DH"
			intervals [2431]:
				xmin = 768.7871
				xmax = 768.8171
				text = "AH0"
			intervals [2432]:
				xmin = 768.8171
				xmax = 768.8471
				text = "sp"
			intervals [2433]:
				xmin = 768.8471
				xmax = 768.8771
				text = "HH"
			intervals [2434]:
				xmin = 768.8771
				xmax = 768.9071
				text = "OW1"
			intervals [2435]:
				xmin = 768.9071
				xmax = 769.0371
				text = "L"
			intervals [2436]:
				xmin = 769.0371
				xmax = 769.1771
				text = "sp"
			intervals [2437]:
				xmin = 769.1771
				xmax = 769.2071
				text = "T"
			intervals [2438]:
				xmin = 769.2071
				xmax = 769.2371
				text = "W"
			intervals [2439]:
				xmin = 769.2371
				xmax = 769.2871
				text = "EH1"
			intervals [2440]:
				xmin = 769.2871
				xmax = 769.3271
				text = "L"
			intervals [2441]:
				xmin = 769.3271
				xmax = 769.3571
				text = "V"
			intervals [2442]:
				xmin = 769.3571
				xmax = 769.5271
				text = "sp"
			intervals [2443]:
				xmin = 769.5271
				xmax = 770.9445
				text = ""
			intervals [2444]:
				xmin = 770.9445
				xmax = 771.3645
				text = "AH1"
			intervals [2445]:
				xmin = 771.3645
				xmax = 772.5578
				text = ""
			intervals [2446]:
				xmin = 772.5578
				xmax = 772.5878
				text = "sil"
			intervals [2447]:
				xmin = 772.5878
				xmax = 772.6178
				text = "W"
			intervals [2448]:
				xmin = 772.6178
				xmax = 772.6578
				text = "AH1"
			intervals [2449]:
				xmin = 772.6578
				xmax = 772.6978
				text = "T"
			intervals [2450]:
				xmin = 772.6978
				xmax = 772.7278
				text = "sp"
			intervals [2451]:
				xmin = 772.7278
				xmax = 772.7678
				text = "D"
			intervals [2452]:
				xmin = 772.7678
				xmax = 772.8278
				text = "UW1"
			intervals [2453]:
				xmin = 772.8278
				xmax = 772.9178
				text = "K"
			intervals [2454]:
				xmin = 772.9178
				xmax = 772.9478
				text = "IH1"
			intervals [2455]:
				xmin = 772.9478
				xmax = 773.0478
				text = "D"
			intervals [2456]:
				xmin = 773.0478
				xmax = 773.0978
				text = "Z"
			intervals [2457]:
				xmin = 773.0978
				xmax = 773.1678
				text = "D"
			intervals [2458]:
				xmin = 773.1678
				xmax = 773.2678
				text = "UW1"
			intervals [2459]:
				xmin = 773.2678
				xmax = 773.3178
				text = "W"
			intervals [2460]:
				xmin = 773.3178
				xmax = 773.3678
				text = "IH0"
			intervals [2461]:
				xmin = 773.3678
				xmax = 773.3978
				text = "DH"
			intervals [2462]:
				xmin = 773.3978
				xmax = 773.4278
				text = "DH"
			intervals [2463]:
				xmin = 773.4278
				xmax = 773.4578
				text = "EH1"
			intervals [2464]:
				xmin = 773.4578
				xmax = 773.5878
				text = "R"
			intervals [2465]:
				xmin = 773.5878
				xmax = 773.6578
				text = "sp"
			intervals [2466]:
				xmin = 773.6578
				xmax = 773.6878
				text = "F"
			intervals [2467]:
				xmin = 773.6878
				xmax = 773.7378
				text = "R"
			intervals [2468]:
				xmin = 773.7378
				xmax = 773.8578
				text = "IY1"
			intervals [2469]:
				xmin = 773.8578
				xmax = 773.9478
				text = "sp"
			intervals [2470]:
				xmin = 773.9478
				xmax = 773.9978
				text = "T"
			intervals [2471]:
				xmin = 773.9978
				xmax = 774.1278
				text = "AY1"
			intervals [2472]:
				xmin = 774.1278
				xmax = 774.2578
				text = "M"
			intervals [2473]:
				xmin = 774.2578
				xmax = 774.2878
				text = "sp"
			intervals [2474]:
				xmin = 774.2878
				xmax = 774.3178
				text = "AE1"
			intervals [2475]:
				xmin = 774.3178
				xmax = 774.3778
				text = "F"
			intervals [2476]:
				xmin = 774.3778
				xmax = 774.4678
				text = "T"
			intervals [2477]:
				xmin = 774.4678
				xmax = 774.4978
				text = "ER0"
			intervals [2478]:
				xmin = 774.4978
				xmax = 774.5778
				text = "DH"
			intervals [2479]:
				xmin = 774.5778
				xmax = 774.6278
				text = "EY1"
			intervals [2480]:
				xmin = 774.6278
				xmax = 774.6978
				text = "G"
			intervals [2481]:
				xmin = 774.6978
				xmax = 774.7478
				text = "EH1"
			intervals [2482]:
				xmin = 774.7478
				xmax = 774.7778
				text = "T"
			intervals [2483]:
				xmin = 774.7778
				xmax = 774.8478
				text = "sp"
			intervals [2484]:
				xmin = 774.8478
				xmax = 774.8778
				text = "HH"
			intervals [2485]:
				xmin = 774.8778
				xmax = 775.0078
				text = "OW1"
			intervals [2486]:
				xmin = 775.0078
				xmax = 775.0678
				text = "M"
			intervals [2487]:
				xmin = 775.0678
				xmax = 775.2578
				text = "sp"
			intervals [2488]:
				xmin = 775.2578
				xmax = 775.2878
				text = "F"
			intervals [2489]:
				xmin = 775.2878
				xmax = 775.3178
				text = "ER0"
			intervals [2490]:
				xmin = 775.3178
				xmax = 775.3478
				text = "M"
			intervals [2491]:
				xmin = 775.3478
				xmax = 775.3778
				text = "sp"
			intervals [2492]:
				xmin = 775.3778
				xmax = 775.4578
				text = "S"
			intervals [2493]:
				xmin = 775.4578
				xmax = 775.5178
				text = "K"
			intervals [2494]:
				xmin = 775.5178
				xmax = 775.5478
				text = "UW1"
			intervals [2495]:
				xmin = 775.5478
				xmax = 775.8378
				text = "L"
			intervals [2496]:
				xmin = 775.8378
				xmax = 775.9178
				text = "sp"
			intervals [2497]:
				xmin = 775.9178
				xmax = 777.5553
				text = ""
			intervals [2498]:
				xmin = 777.5553
				xmax = 777.5953
				text = "spn"
			intervals [2499]:
				xmin = 777.5953
				xmax = 779.4653
				text = "sp"
			intervals [2500]:
				xmin = 779.4653
				xmax = 790.7257
				text = ""
			intervals [2501]:
				xmin = 790.7257
				xmax = 790.8057
				text = "HH"
			intervals [2502]:
				xmin = 790.8057
				xmax = 790.8857
				text = "M"
			intervals [2503]:
				xmin = 790.8857
				xmax = 791.0357
				text = "sp"
			intervals [2504]:
				xmin = 791.0357
				xmax = 795.3641
				text = ""
			intervals [2505]:
				xmin = 795.3641
				xmax = 795.4441
				text = "HH"
			intervals [2506]:
				xmin = 795.4441
				xmax = 795.5241
				text = "M"
			intervals [2507]:
				xmin = 795.5241
				xmax = 798.2214
				text = "sp"
			intervals [2508]:
				xmin = 798.2214
				xmax = 798.2514
				text = "spn"
			intervals [2509]:
				xmin = 798.2514
				xmax = 798.8865
				text = "sp"
			intervals [2510]:
				xmin = 798.8865
				xmax = 799.0265
				text = "Y"
			intervals [2511]:
				xmin = 799.0265
				xmax = 799.1065
				text = "UW1"
			intervals [2512]:
				xmin = 799.1065
				xmax = 799.1465
				text = "D"
			intervals [2513]:
				xmin = 799.1465
				xmax = 799.1865
				text = "UW1"
			intervals [2514]:
				xmin = 799.1865
				xmax = 799.2865
				text = "AH0"
			intervals [2515]:
				xmin = 799.2865
				xmax = 799.7665
				text = "sp"
			intervals [2516]:
				xmin = 799.7665
				xmax = 799.7965
				text = "L"
			intervals [2517]:
				xmin = 799.7965
				xmax = 799.8265
				text = "AO1"
			intervals [2518]:
				xmin = 799.8265
				xmax = 799.8565
				text = "T"
			intervals [2519]:
				xmin = 799.8565
				xmax = 799.9465
				text = "AH0"
			intervals [2520]:
				xmin = 799.9465
				xmax = 800.0165
				text = "V"
			intervals [2521]:
				xmin = 800.0165
				xmax = 800.2165
				text = "sp"
			intervals [2522]:
				xmin = 800.2165
				xmax = 800.2465
				text = "S"
			intervals [2523]:
				xmin = 800.2465
				xmax = 800.2765
				text = "T"
			intervals [2524]:
				xmin = 800.2765
				xmax = 800.3065
				text = "AH1"
			intervals [2525]:
				xmin = 800.3065
				xmax = 800.3465
				text = "D"
			intervals [2526]:
				xmin = 800.3465
				xmax = 800.3765
				text = "IY0"
			intervals [2527]:
				xmin = 800.3765
				xmax = 800.4065
				text = "IH0"
			intervals [2528]:
				xmin = 800.4065
				xmax = 800.4565
				text = "N"
			intervals [2529]:
				xmin = 800.4565
				xmax = 800.5065
				text = "sp"
			intervals [2530]:
				xmin = 800.5065
				xmax = 800.5665
				text = "spn"
			intervals [2531]:
				xmin = 800.5665
				xmax = 800.6465
				text = "sp"
			intervals [2532]:
				xmin = 800.6465
				xmax = 803.9089
				text = ""
			intervals [2533]:
				xmin = 803.9089
				xmax = 803.9989
				text = "HH"
			intervals [2534]:
				xmin = 803.9989
				xmax = 804.0289
				text = "M"
			intervals [2535]:
				xmin = 804.0289
				xmax = 804.4145
				text = "sp"
			intervals [2536]:
				xmin = 804.4145
				xmax = 804.4545
				text = "DH"
			intervals [2537]:
				xmin = 804.4545
				xmax = 804.5345
				text = "EY1"
			intervals [2538]:
				xmin = 804.5345
				xmax = 804.5845
				text = "R"
			intervals [2539]:
				xmin = 804.5845
				xmax = 804.6645
				text = "IY1"
			intervals [2540]:
				xmin = 804.6645
				xmax = 804.7345
				text = "L"
			intervals [2541]:
				xmin = 804.7345
				xmax = 804.7945
				text = "IY0"
			intervals [2542]:
				xmin = 804.7945
				xmax = 804.9245
				text = "L"
			intervals [2543]:
				xmin = 804.9245
				xmax = 805.0345
				text = "EY1"
			intervals [2544]:
				xmin = 805.0345
				xmax = 805.0645
				text = "IH1"
			intervals [2545]:
				xmin = 805.0645
				xmax = 805.1645
				text = "T"
			intervals [2546]:
				xmin = 805.1645
				xmax = 805.2045
				text = "AA1"
			intervals [2547]:
				xmin = 805.2045
				xmax = 805.4845
				text = "N"
			intervals [2548]:
				xmin = 805.4845
				xmax = 805.5145
				text = "sp"
			intervals [2549]:
				xmin = 805.5145
				xmax = 805.6045
				text = "Y"
			intervals [2550]:
				xmin = 805.6045
				xmax = 805.6545
				text = "UW1"
			intervals [2551]:
				xmin = 805.6545
				xmax = 805.6845
				text = "HH"
			intervals [2552]:
				xmin = 805.6845
				xmax = 805.9045
				text = "M"
			intervals [2553]:
				xmin = 805.9045
				xmax = 805.9445
				text = "sp"
			intervals [2554]:
				xmin = 805.9445
				xmax = 806.245
				text = ""
			intervals [2555]:
				xmin = 806.245
				xmax = 806.355
				text = "HH"
			intervals [2556]:
				xmin = 806.355
				xmax = 806.465
				text = "M"
			intervals [2557]:
				xmin = 806.465
				xmax = 806.565
				text = "sp"
			intervals [2558]:
				xmin = 806.565
				xmax = 807.5879
				text = ""
			intervals [2559]:
				xmin = 807.5879
				xmax = 807.6279
				text = "Y"
			intervals [2560]:
				xmin = 807.6279
				xmax = 807.7279
				text = "UW1"
			intervals [2561]:
				xmin = 807.7279
				xmax = 807.7579
				text = "sp"
			intervals [2562]:
				xmin = 807.7579
				xmax = 807.7879
				text = "G"
			intervals [2563]:
				xmin = 807.7879
				xmax = 807.8179
				text = "IH1"
			intervals [2564]:
				xmin = 807.8179
				xmax = 807.8479
				text = "T"
			intervals [2565]:
				xmin = 807.8479
				xmax = 807.9079
				text = "sp"
			intervals [2566]:
				xmin = 807.9079
				xmax = 807.9679
				text = "P"
			intervals [2567]:
				xmin = 807.9679
				xmax = 807.9979
				text = "R"
			intervals [2568]:
				xmin = 807.9979
				xmax = 808.0379
				text = "IH1"
			intervals [2569]:
				xmin = 808.0379
				xmax = 808.0679
				text = "T"
			intervals [2570]:
				xmin = 808.0679
				xmax = 808.0979
				text = "IY0"
			intervals [2571]:
				xmin = 808.0979
				xmax = 808.1379
				text = "G"
			intervals [2572]:
				xmin = 808.1379
				xmax = 808.2479
				text = "IH0"
			intervals [2573]:
				xmin = 808.2479
				xmax = 808.2779
				text = "D"
			intervals [2574]:
				xmin = 808.2779
				xmax = 808.3379
				text = "sp"
			intervals [2575]:
				xmin = 808.3379
				xmax = 808.4179
				text = "G"
			intervals [2576]:
				xmin = 808.4179
				xmax = 808.4579
				text = "R"
			intervals [2577]:
				xmin = 808.4579
				xmax = 808.5079
				text = "EY1"
			intervals [2578]:
				xmin = 808.5079
				xmax = 808.5479
				text = "D"
			intervals [2579]:
				xmin = 808.5479
				xmax = 808.6579
				text = "Z"
			intervals [2580]:
				xmin = 808.6579
				xmax = 817.0673
				text = "sp"
			intervals [2581]:
				xmin = 817.0673
				xmax = 817.1073
				text = "HH"
			intervals [2582]:
				xmin = 817.1073
				xmax = 817.3673
				text = "M"
			intervals [2583]:
				xmin = 817.3673
				xmax = 818.2497
				text = ""
			intervals [2584]:
				xmin = 818.2497
				xmax = 818.3497
				text = "M"
			intervals [2585]:
				xmin = 818.3497
				xmax = 818.3897
				text = "AH1"
			intervals [2586]:
				xmin = 818.3897
				xmax = 818.4197
				text = "S"
			intervals [2587]:
				xmin = 818.4197
				xmax = 818.4497
				text = "T"
			intervals [2588]:
				xmin = 818.4497
				xmax = 818.5297
				text = "B"
			intervals [2589]:
				xmin = 818.5297
				xmax = 818.6397
				text = "IY0"
			intervals [2590]:
				xmin = 818.6397
				xmax = 818.6797
				text = "AH0"
			intervals [2591]:
				xmin = 818.6797
				xmax = 818.7597
				text = "sp"
			intervals [2592]:
				xmin = 818.7597
				xmax = 818.8097
				text = "T"
			intervals [2593]:
				xmin = 818.8097
				xmax = 818.8797
				text = "AH1"
			intervals [2594]:
				xmin = 818.8797
				xmax = 818.9297
				text = "F"
			intervals [2595]:
				xmin = 818.9297
				xmax = 818.9697
				text = "sp"
			intervals [2596]:
				xmin = 818.9697
				xmax = 819.1197
				text = "S"
			intervals [2597]:
				xmin = 819.1197
				xmax = 819.1697
				text = "K"
			intervals [2598]:
				xmin = 819.1697
				xmax = 819.1997
				text = "UW1"
			intervals [2599]:
				xmin = 819.1997
				xmax = 819.3697
				text = "L"
			intervals [2600]:
				xmin = 819.3697
				xmax = 819.3997
				text = "sp"
			intervals [2601]:
				xmin = 819.3997
				xmax = 819.4297
				text = "DH"
			intervals [2602]:
				xmin = 819.4297
				xmax = 819.4597
				text = "EH1"
			intervals [2603]:
				xmin = 819.4597
				xmax = 819.5797
				text = "N"
			intervals [2604]:
				xmin = 819.5797
				xmax = 819.6797
				text = "sp"
			intervals [2605]:
				xmin = 819.6797
				xmax = 819.7097
				text = "HH"
			intervals [2606]:
				xmin = 819.7097
				xmax = 819.8097
				text = "AH1"
			intervals [2607]:
				xmin = 819.8097
				xmax = 819.9197
				text = "sp"
			intervals [2608]:
				xmin = 819.9197
				xmax = 828.613
				text = ""
			intervals [2609]:
				xmin = 828.613
				xmax = 828.673
				text = "HH"
			intervals [2610]:
				xmin = 828.673
				xmax = 829.003
				text = "M"
			intervals [2611]:
				xmin = 829.003
				xmax = 829.033
				text = "sp"
			intervals [2612]:
				xmin = 829.033
				xmax = 829.2332
				text = ""
			intervals [2613]:
				xmin = 829.2332
				xmax = 829.2632
				text = "DH"
			intervals [2614]:
				xmin = 829.2632
				xmax = 829.2932
				text = "AH0"
			intervals [2615]:
				xmin = 829.2932
				xmax = 829.3232
				text = "T"
			intervals [2616]:
				xmin = 829.3232
				xmax = 829.3732
				text = "Z"
			intervals [2617]:
				xmin = 829.3732
				xmax = 829.4432
				text = "AH0"
			intervals [2618]:
				xmin = 829.4432
				xmax = 829.4932
				text = "L"
			intervals [2619]:
				xmin = 829.4932
				xmax = 829.5632
				text = "AO1"
			intervals [2620]:
				xmin = 829.5632
				xmax = 829.5932
				text = "T"
			intervals [2621]:
				xmin = 829.5932
				xmax = 829.6532
				text = "AH0"
			intervals [2622]:
				xmin = 829.6532
				xmax = 829.7232
				text = "V"
			intervals [2623]:
				xmin = 829.7232
				xmax = 829.8332
				text = "S"
			intervals [2624]:
				xmin = 829.8332
				xmax = 829.9132
				text = "AH1"
			intervals [2625]:
				xmin = 829.9132
				xmax = 830.0132
				text = "B"
			intervals [2626]:
				xmin = 830.0132
				xmax = 830.0532
				text = "JH"
			intervals [2627]:
				xmin = 830.0532
				xmax = 830.1432
				text = "IH0"
			intervals [2628]:
				xmin = 830.1432
				xmax = 830.1732
				text = "K"
			intervals [2629]:
				xmin = 830.1732
				xmax = 830.2032
				text = "T"
			intervals [2630]:
				xmin = 830.2032
				xmax = 830.2332
				text = "S"
			intervals [2631]:
				xmin = 830.2332
				xmax = 830.2632
				text = "sp"
			intervals [2632]:
				xmin = 830.2632
				xmax = 830.3632
				text = "IH0"
			intervals [2633]:
				xmin = 830.3632
				xmax = 830.4232
				text = "Z"
			intervals [2634]:
				xmin = 830.4232
				xmax = 830.4532
				text = "AH0"
			intervals [2635]:
				xmin = 830.4532
				xmax = 830.4832
				text = "N"
			intervals [2636]:
				xmin = 830.4832
				xmax = 830.5132
				text = "T"
			intervals [2637]:
				xmin = 830.5132
				xmax = 830.5432
				text = "sp"
			intervals [2638]:
				xmin = 830.5432
				xmax = 830.5732
				text = "IH0"
			intervals [2639]:
				xmin = 830.5732
				xmax = 830.6032
				text = "T"
			intervals [2640]:
				xmin = 830.6032
				xmax = 831.6992
				text = "sp"
			intervals [2641]:
				xmin = 831.6992
				xmax = 831.7292
				text = "HH"
			intervals [2642]:
				xmin = 831.7292
				xmax = 831.7592
				text = "AW1"
			intervals [2643]:
				xmin = 831.7592
				xmax = 831.8792
				text = "M"
			intervals [2644]:
				xmin = 831.8792
				xmax = 831.9092
				text = "EH1"
			intervals [2645]:
				xmin = 831.9092
				xmax = 831.9392
				text = "N"
			intervals [2646]:
				xmin = 831.9392
				xmax = 831.9692
				text = "IY0"
			intervals [2647]:
				xmin = 831.9692
				xmax = 832.0392
				text = "sp"
			intervals [2648]:
				xmin = 832.0392
				xmax = 832.1392
				text = "IH0"
			intervals [2649]:
				xmin = 832.1392
				xmax = 832.1792
				text = "Z"
			intervals [2650]:
				xmin = 832.1792
				xmax = 832.2292
				text = "DH"
			intervals [2651]:
				xmin = 832.2292
				xmax = 832.3492
				text = "AH0"
			intervals [2652]:
				xmin = 832.3492
				xmax = 832.4092
				text = "T"
			intervals [2653]:
				xmin = 832.4092
				xmax = 832.4392
				text = "sp"
			intervals [2654]:
				xmin = 832.4392
				xmax = 833.9975
				text = ""
			intervals [2655]:
				xmin = 833.9975
				xmax = 834.1375
				text = "S"
			intervals [2656]:
				xmin = 834.1375
				xmax = 834.1775
				text = "AW1"
			intervals [2657]:
				xmin = 834.1775
				xmax = 834.2075
				text = "N"
			intervals [2658]:
				xmin = 834.2075
				xmax = 834.2475
				text = "Z"
			intervals [2659]:
				xmin = 834.2475
				xmax = 834.2875
				text = "L"
			intervals [2660]:
				xmin = 834.2875
				xmax = 834.3175
				text = "AY1"
			intervals [2661]:
				xmin = 834.3175
				xmax = 834.3475
				text = "K"
			intervals [2662]:
				xmin = 834.3475
				xmax = 834.3775
				text = "IH0"
			intervals [2663]:
				xmin = 834.3775
				xmax = 834.4075
				text = "T"
			intervals [2664]:
				xmin = 834.4075
				xmax = 834.5675
				text = "EH1"
			intervals [2665]:
				xmin = 834.5675
				xmax = 834.5975
				text = "S"
			intervals [2666]:
				xmin = 834.5975
				xmax = 834.6375
				text = "AH0"
			intervals [2667]:
				xmin = 834.6375
				xmax = 834.6775
				text = "B"
			intervals [2668]:
				xmin = 834.6775
				xmax = 834.7275
				text = "AW1"
			intervals [2669]:
				xmin = 834.7275
				xmax = 834.8275
				text = "T"
			intervals [2670]:
				xmin = 834.8275
				xmax = 834.8575
				text = "sp"
			intervals [2671]:
				xmin = 834.8575
				xmax = 834.986
				text = ""
			intervals [2672]:
				xmin = 834.986
				xmax = 835.156
				text = "S"
			intervals [2673]:
				xmin = 835.156
				xmax = 835.216
				text = "IH1"
			intervals [2674]:
				xmin = 835.216
				xmax = 835.306
				text = "K"
			intervals [2675]:
				xmin = 835.306
				xmax = 835.346
				text = "S"
			intervals [2676]:
				xmin = 835.346
				xmax = 835.376
				text = "sp"
			intervals [2677]:
				xmin = 835.376
				xmax = 835.586
				text = "ER0"
			intervals [2678]:
				xmin = 835.586
				xmax = 835.626
				text = "sp"
			intervals [2679]:
				xmin = 835.626
				xmax = 835.656
				text = "EY1"
			intervals [2680]:
				xmin = 835.656
				xmax = 835.696
				text = "T"
			intervals [2681]:
				xmin = 835.696
				xmax = 835.786
				text = "sp"
			intervals [2682]:
				xmin = 835.786
				xmax = 837.9563
				text = ""
			intervals [2683]:
				xmin = 837.9563
				xmax = 838.2163
				text = "W"
			intervals [2684]:
				xmin = 838.2163
				xmax = 838.2563
				text = "AW1"
			intervals [2685]:
				xmin = 838.2563
				xmax = 840.5784
				text = "sp"
			intervals [2686]:
				xmin = 840.5784
				xmax = 840.6084
				text = "Y"
			intervals [2687]:
				xmin = 840.6084
				xmax = 840.6384
				text = "UW1"
			intervals [2688]:
				xmin = 840.6384
				xmax = 840.6884
				text = "EH1"
			intervals [2689]:
				xmin = 840.6884
				xmax = 840.7184
				text = "V"
			intervals [2690]:
				xmin = 840.7184
				xmax = 840.7884
				text = "ER0"
			intervals [2691]:
				xmin = 840.7884
				xmax = 840.8184
				text = "HH"
			intervals [2692]:
				xmin = 840.8184
				xmax = 840.8484
				text = "AE1"
			intervals [2693]:
				xmin = 840.8484
				xmax = 840.8884
				text = "V"
			intervals [2694]:
				xmin = 840.8884
				xmax = 841.0184
				text = "AH0"
			intervals [2695]:
				xmin = 841.0184
				xmax = 841.0484
				text = "sp"
			intervals [2696]:
				xmin = 841.0484
				xmax = 841.1084
				text = "T"
			intervals [2697]:
				xmin = 841.1084
				xmax = 841.2084
				text = "IY1"
			intervals [2698]:
				xmin = 841.2084
				xmax = 841.3184
				text = "CH"
			intervals [2699]:
				xmin = 841.3184
				xmax = 841.3884
				text = "ER0"
			intervals [2700]:
				xmin = 841.3884
				xmax = 841.4384
				text = "DH"
			intervals [2701]:
				xmin = 841.4384
				xmax = 841.4684
				text = "AH0"
			intervals [2702]:
				xmin = 841.4684
				xmax = 841.5184
				text = "T"
			intervals [2703]:
				xmin = 841.5184
				xmax = 841.5784
				text = "HH"
			intervals [2704]:
				xmin = 841.5784
				xmax = 841.6784
				text = "AA1"
			intervals [2705]:
				xmin = 841.6784
				xmax = 841.8084
				text = "L"
			intervals [2706]:
				xmin = 841.8084
				xmax = 841.8684
				text = "ER0"
			intervals [2707]:
				xmin = 841.8684
				xmax = 841.8984
				text = "D"
			intervals [2708]:
				xmin = 841.8984
				xmax = 842.0084
				text = "AH0"
			intervals [2709]:
				xmin = 842.0084
				xmax = 842.0684
				text = "L"
			intervals [2710]:
				xmin = 842.0684
				xmax = 842.1684
				text = "AA1"
			intervals [2711]:
				xmin = 842.1684
				xmax = 842.2084
				text = "T"
			intervals [2712]:
				xmin = 842.2084
				xmax = 842.3384
				text = "sp"
			intervals [2713]:
				xmin = 842.3384
				xmax = 844.3433
				text = ""
			intervals [2714]:
				xmin = 844.3433
				xmax = 844.3733
				text = "OW1"
			intervals [2715]:
				xmin = 844.3733
				xmax = 844.4133
				text = "sp"
			intervals [2716]:
				xmin = 844.4133
				xmax = 844.6633
				text = "Y"
			intervals [2717]:
				xmin = 844.6633
				xmax = 845.2333
				text = "AE1"
			intervals [2718]:
				xmin = 845.2333
				xmax = 845.6163
				text = ""
			intervals [2719]:
				xmin = 845.6163
				xmax = 845.6963
				text = "W"
			intervals [2720]:
				xmin = 845.6963
				xmax = 845.7263
				text = "AH1"
			intervals [2721]:
				xmin = 845.7263
				xmax = 845.7563
				text = "T"
			intervals [2722]:
				xmin = 845.7563
				xmax = 845.7863
				text = "D"
			intervals [2723]:
				xmin = 845.7863
				xmax = 845.8163
				text = "UW1"
			intervals [2724]:
				xmin = 845.8163
				xmax = 845.8963
				text = "DH"
			intervals [2725]:
				xmin = 845.8963
				xmax = 845.9863
				text = "EY1"
			intervals [2726]:
				xmin = 845.9863
				xmax = 846.0363
				text = "sp"
			intervals [2727]:
				xmin = 846.0363
				xmax = 846.1063
				text = "HH"
			intervals [2728]:
				xmin = 846.1063
				xmax = 846.1663
				text = "AA1"
			intervals [2729]:
				xmin = 846.1663
				xmax = 846.2963
				text = "L"
			intervals [2730]:
				xmin = 846.2963
				xmax = 846.3263
				text = "ER0"
			intervals [2731]:
				xmin = 846.3263
				xmax = 846.3563
				text = "IH0"
			intervals [2732]:
				xmin = 846.3563
				xmax = 846.4163
				text = "Z"
			intervals [2733]:
				xmin = 846.4163
				xmax = 846.4663
				text = "IH0"
			intervals [2734]:
				xmin = 846.4663
				xmax = 846.5063
				text = "T"
			intervals [2735]:
				xmin = 846.5063
				xmax = 846.5763
				text = "AH0"
			intervals [2736]:
				xmin = 846.5763
				xmax = 846.6463
				text = "M"
			intervals [2737]:
				xmin = 846.6463
				xmax = 846.6963
				text = "AE1"
			intervals [2738]:
				xmin = 846.6963
				xmax = 846.8263
				text = "N"
			intervals [2739]:
				xmin = 846.8263
				xmax = 846.8563
				text = "sp"
			intervals [2740]:
				xmin = 846.8563
				xmax = 846.9463
				text = "ER0"
			intervals [2741]:
				xmin = 846.9463
				xmax = 847.0163
				text = "AH0"
			intervals [2742]:
				xmin = 847.0163
				xmax = 847.1163
				text = "W"
			intervals [2743]:
				xmin = 847.1163
				xmax = 847.1463
				text = "UH1"
			intervals [2744]:
				xmin = 847.1463
				xmax = 847.1763
				text = "M"
			intervals [2745]:
				xmin = 847.1763
				xmax = 847.2063
				text = "AH0"
			intervals [2746]:
				xmin = 847.2063
				xmax = 847.3063
				text = "N"
			intervals [2747]:
				xmin = 847.3063
				xmax = 847.3963
				text = "sp"
			intervals [2748]:
				xmin = 847.3963
				xmax = 848.3756
				text = ""
			intervals [2749]:
				xmin = 848.3756
				xmax = 848.4656
				text = "W"
			intervals [2750]:
				xmin = 848.4656
				xmax = 848.4956
				text = "AH1"
			intervals [2751]:
				xmin = 848.4956
				xmax = 848.5256
				text = "T"
			intervals [2752]:
				xmin = 848.5256
				xmax = 848.5556
				text = "D"
			intervals [2753]:
				xmin = 848.5556
				xmax = 848.5956
				text = "IH0"
			intervals [2754]:
				xmin = 848.5956
				xmax = 848.6356
				text = "Z"
			intervals [2755]:
				xmin = 848.6356
				xmax = 848.6656
				text = "HH"
			intervals [2756]:
				xmin = 848.6656
				xmax = 848.7156
				text = "IY1"
			intervals [2757]:
				xmin = 848.7156
				xmax = 848.7556
				text = "sp"
			intervals [2758]:
				xmin = 848.7556
				xmax = 848.8056
				text = "HH"
			intervals [2759]:
				xmin = 848.8056
				xmax = 848.9056
				text = "AA1"
			intervals [2760]:
				xmin = 848.9056
				xmax = 849.0156
				text = "L"
			intervals [2761]:
				xmin = 849.0156
				xmax = 849.1556
				text = "ER0"
			intervals [2762]:
				xmin = 849.1556
				xmax = 849.1956
				text = "sp"
			intervals [2763]:
				xmin = 849.1956
				xmax = 849.3456
				text = "AH0"
			intervals [2764]:
				xmin = 849.3456
				xmax = 849.3756
				text = "B"
			intervals [2765]:
				xmin = 849.3756
				xmax = 849.4156
				text = "AW1"
			intervals [2766]:
				xmin = 849.4156
				xmax = 849.4556
				text = "T"
			intervals [2767]:
				xmin = 849.4556
				xmax = 869.9614
				text = ""
			intervals [2768]:
				xmin = 869.9614
				xmax = 870.0414
				text = "HH"
			intervals [2769]:
				xmin = 870.0414
				xmax = 870.1614
				text = "M"
			intervals [2770]:
				xmin = 870.1614
				xmax = 870.6344
				text = "sp"
			intervals [2771]:
				xmin = 870.6344
				xmax = 870.6644
				text = "JH"
			intervals [2772]:
				xmin = 870.6644
				xmax = 870.6944
				text = "AH1"
			intervals [2773]:
				xmin = 870.6944
				xmax = 870.7344
				text = "S"
			intervals [2774]:
				xmin = 870.7344
				xmax = 870.7644
				text = "sp"
			intervals [2775]:
				xmin = 870.7644
				xmax = 870.9244
				text = "AH0"
			intervals [2776]:
				xmin = 870.9244
				xmax = 870.9544
				text = "sp"
			intervals [2777]:
				xmin = 870.9544
				xmax = 870.9844
				text = "G"
			intervals [2778]:
				xmin = 870.9844
				xmax = 871.0244
				text = "R"
			intervals [2779]:
				xmin = 871.0244
				xmax = 871.2744
				text = "AW1"
			intervals [2780]:
				xmin = 871.2744
				xmax = 871.3044
				text = "CH"
			intervals [2781]:
				xmin = 871.3044
				xmax = 871.3944
				text = "IY0"
			intervals [2782]:
				xmin = 871.3944
				xmax = 871.4244
				text = "sp"
			intervals [2783]:
				xmin = 871.4244
				xmax = 871.4544
				text = "G"
			intervals [2784]:
				xmin = 871.4544
				xmax = 871.4844
				text = "AY1"
			intervals [2785]:
				xmin = 871.4844
				xmax = 871.6944
				text = "sp"
			intervals [2786]:
				xmin = 871.6944
				xmax = 872.7859
				text = ""
			intervals [2787]:
				xmin = 872.7859
				xmax = 872.8259
				text = "D"
			intervals [2788]:
				xmin = 872.8259
				xmax = 872.8559
				text = "IH0"
			intervals [2789]:
				xmin = 872.8559
				xmax = 872.8859
				text = "D"
			intervals [2790]:
				xmin = 872.8859
				xmax = 872.9159
				text = "HH"
			intervals [2791]:
				xmin = 872.9159
				xmax = 872.9659
				text = "IY1"
			intervals [2792]:
				xmin = 872.9659
				xmax = 872.9959
				text = "EH1"
			intervals [2793]:
				xmin = 872.9959
				xmax = 873.0359
				text = "V"
			intervals [2794]:
				xmin = 873.0359
				xmax = 873.1659
				text = "ER0"
			intervals [2795]:
				xmin = 873.1659
				xmax = 873.2259
				text = "P"
			intervals [2796]:
				xmin = 873.2259
				xmax = 873.2859
				text = "IH1"
			intervals [2797]:
				xmin = 873.2859
				xmax = 873.3959
				text = "K"
			intervals [2798]:
				xmin = 873.3959
				xmax = 873.4959
				text = "AW1"
			intervals [2799]:
				xmin = 873.4959
				xmax = 873.6059
				text = "T"
			intervals [2800]:
				xmin = 873.6059
				xmax = 873.6759
				text = "Y"
			intervals [2801]:
				xmin = 873.6759
				xmax = 873.7759
				text = "UW1"
			intervals [2802]:
				xmin = 873.7759
				xmax = 873.8059
				text = "sp"
			intervals [2803]:
				xmin = 873.8059
				xmax = 873.8359
				text = "T"
			intervals [2804]:
				xmin = 873.8359
				xmax = 873.8659
				text = "IH0"
			intervals [2805]:
				xmin = 873.8659
				xmax = 873.9859
				text = "Y"
			intervals [2806]:
				xmin = 873.9859
				xmax = 874.0459
				text = "EH1"
			intervals [2807]:
				xmin = 874.0459
				xmax = 874.1959
				text = "L"
			intervals [2808]:
				xmin = 874.1959
				xmax = 874.2559
				text = "sp"
			intervals [2809]:
				xmin = 874.2559
				xmax = 874.2859
				text = "AE1"
			intervals [2810]:
				xmin = 874.2859
				xmax = 874.3159
				text = "T"
			intervals [2811]:
				xmin = 874.3159
				xmax = 875.0701
				text = "sp"
			intervals [2812]:
				xmin = 875.0701
				xmax = 875.1001
				text = "F"
			intervals [2813]:
				xmin = 875.1001
				xmax = 875.1401
				text = "R"
			intervals [2814]:
				xmin = 875.1401
				xmax = 875.2301
				text = "ER0"
			intervals [2815]:
				xmin = 875.2301
				xmax = 875.2601
				text = "sp"
			intervals [2816]:
				xmin = 875.2601
				xmax = 875.2901
				text = "EH1"
			intervals [2817]:
				xmin = 875.2901
				xmax = 875.3301
				text = "N"
			intervals [2818]:
				xmin = 875.3301
				xmax = 875.3601
				text = "IY0"
			intervals [2819]:
				xmin = 875.3601
				xmax = 875.3901
				text = "sp"
			intervals [2820]:
				xmin = 875.3901
				xmax = 875.4801
				text = "R"
			intervals [2821]:
				xmin = 875.4801
				xmax = 875.6201
				text = "IY1"
			intervals [2822]:
				xmin = 875.6201
				xmax = 875.6601
				text = "Z"
			intervals [2823]:
				xmin = 875.6601
				xmax = 875.6901
				text = "AH0"
			intervals [2824]:
				xmin = 875.6901
				xmax = 875.7201
				text = "N"
			intervals [2825]:
				xmin = 875.7201
				xmax = 875.9401
				text = "sp"
			intervals [2826]:
				xmin = 875.9401
				xmax = 877.6902
				text = ""
			intervals [2827]:
				xmin = 877.6902
				xmax = 877.8302
				text = "HH"
			intervals [2828]:
				xmin = 877.8302
				xmax = 877.8902
				text = "W"
			intervals [2829]:
				xmin = 877.8902
				xmax = 877.9202
				text = "AH1"
			intervals [2830]:
				xmin = 877.9202
				xmax = 877.9502
				text = "T"
			intervals [2831]:
				xmin = 877.9502
				xmax = 877.9802
				text = "sp"
			intervals [2832]:
				xmin = 877.9802
				xmax = 878.0602
				text = "AH0"
			intervals [2833]:
				xmin = 878.0602
				xmax = 878.1102
				text = "B"
			intervals [2834]:
				xmin = 878.1102
				xmax = 878.1702
				text = "AW1"
			intervals [2835]:
				xmin = 878.1702
				xmax = 878.2802
				text = "T"
			intervals [2836]:
				xmin = 878.2802
				xmax = 878.5302
				text = "sp"
			intervals [2837]:
				xmin = 878.5302
				xmax = 878.5702
				text = "AE1"
			intervals [2838]:
				xmin = 878.5702
				xmax = 878.6002
				text = "T"
			intervals [2839]:
				xmin = 878.6002
				xmax = 878.6602
				text = "sp"
			intervals [2840]:
				xmin = 878.6602
				xmax = 878.6902
				text = "N"
			intervals [2841]:
				xmin = 878.6902
				xmax = 878.7402
				text = "AH1"
			intervals [2842]:
				xmin = 878.7402
				xmax = 878.7902
				text = "TH"
			intervals [2843]:
				xmin = 878.7902
				xmax = 878.8202
				text = "IH0"
			intervals [2844]:
				xmin = 878.8202
				xmax = 878.9602
				text = "N"
			intervals [2845]:
				xmin = 878.9602
				xmax = 888.5229
				text = "sp"
			intervals [2846]:
				xmin = 888.5229
				xmax = 888.8329
				text = "OW1"
			intervals [2847]:
				xmin = 888.8329
				xmax = 891.4488
				text = "sp"
			intervals [2848]:
				xmin = 891.4488
				xmax = 893.3388
				text = "spn"
			intervals [2849]:
				xmin = 893.3388
				xmax = 898.6464
				text = ""
			intervals [2850]:
				xmin = 898.6464
				xmax = 898.6864
				text = "HH"
			intervals [2851]:
				xmin = 898.6864
				xmax = 898.8564
				text = "M"
			intervals [2852]:
				xmin = 898.8564
				xmax = 898.8864
				text = "sp"
			intervals [2853]:
				xmin = 898.8864
				xmax = 901.9373
				text = ""
			intervals [2854]:
				xmin = 901.9373
				xmax = 906.8973
				text = "spn"
			intervals [2855]:
				xmin = 906.8973
				xmax = 908.4129
				text = ""
			intervals [2856]:
				xmin = 908.4129
				xmax = 908.4729
				text = "W"
			intervals [2857]:
				xmin = 908.4729
				xmax = 908.5029
				text = "AH1"
			intervals [2858]:
				xmin = 908.5029
				xmax = 908.5329
				text = "T"
			intervals [2859]:
				xmin = 908.5329
				xmax = 908.5629
				text = "AH0"
			intervals [2860]:
				xmin = 908.5629
				xmax = 908.6029
				text = "B"
			intervals [2861]:
				xmin = 908.6029
				xmax = 908.6629
				text = "AW1"
			intervals [2862]:
				xmin = 908.6629
				xmax = 908.7029
				text = "T"
			intervals [2863]:
				xmin = 908.7029
				xmax = 908.7329
				text = "sp"
			intervals [2864]:
				xmin = 908.7329
				xmax = 908.7829
				text = "DH"
			intervals [2865]:
				xmin = 908.7829
				xmax = 908.8929
				text = "AH1"
			intervals [2866]:
				xmin = 908.8929
				xmax = 908.9429
				text = "B"
			intervals [2867]:
				xmin = 908.9429
				xmax = 909.0629
				text = "EH1"
			intervals [2868]:
				xmin = 909.0629
				xmax = 909.1429
				text = "S"
			intervals [2869]:
				xmin = 909.1429
				xmax = 909.1829
				text = "T"
			intervals [2870]:
				xmin = 909.1829
				xmax = 909.2629
				text = "T"
			intervals [2871]:
				xmin = 909.2629
				xmax = 909.3329
				text = "IY1"
			intervals [2872]:
				xmin = 909.3329
				xmax = 909.4729
				text = "CH"
			intervals [2873]:
				xmin = 909.4729
				xmax = 909.5229
				text = "ER0"
			intervals [2874]:
				xmin = 909.5229
				xmax = 909.5529
				text = "Y"
			intervals [2875]:
				xmin = 909.5529
				xmax = 909.5829
				text = "UW1"
			intervals [2876]:
				xmin = 909.5829
				xmax = 909.6229
				text = "EH1"
			intervals [2877]:
				xmin = 909.6229
				xmax = 909.7029
				text = "V"
			intervals [2878]:
				xmin = 909.7029
				xmax = 909.8829
				text = "ER0"
			intervals [2879]:
				xmin = 909.8829
				xmax = 909.9129
				text = "sp"
			intervals [2880]:
				xmin = 909.9129
				xmax = 909.9629
				text = "HH"
			intervals [2881]:
				xmin = 909.9629
				xmax = 909.9929
				text = "AE1"
			intervals [2882]:
				xmin = 909.9929
				xmax = 910.0429
				text = "D"
			intervals [2883]:
				xmin = 910.0429
				xmax = 920.1951
				text = "sp"
			intervals [2884]:
				xmin = 920.1951
				xmax = 920.4351
				text = "OW1"
			intervals [2885]:
				xmin = 920.4351
				xmax = 920.5251
				text = "sp"
			intervals [2886]:
				xmin = 920.5251
				xmax = 923.4065
				text = ""
			intervals [2887]:
				xmin = 923.4065
				xmax = 923.5265
				text = "S"
			intervals [2888]:
				xmin = 923.5265
				xmax = 923.6165
				text = "EY1"
			intervals [2889]:
				xmin = 923.6165
				xmax = 923.6665
				text = "M"
			intervals [2890]:
				xmin = 923.6665
				xmax = 923.7065
				text = "M"
			intervals [2891]:
				xmin = 923.7065
				xmax = 923.7365
				text = "IH1"
			intervals [2892]:
				xmin = 923.7365
				xmax = 923.7665
				text = "S"
			intervals [2893]:
				xmin = 923.7665
				xmax = 923.9265
				text = "T"
			intervals [2894]:
				xmin = 923.9265
				xmax = 924.0165
				text = "ER0"
			intervals [2895]:
				xmin = 924.0165
				xmax = 924.3565
				text = "TN"
			intervals [2896]:
				xmin = 924.3565
				xmax = 924.3865
				text = "DH"
			intervals [2897]:
				xmin = 924.3865
				xmax = 924.4165
				text = "AH0"
			intervals [2898]:
				xmin = 924.4165
				xmax = 924.4465
				text = "T"
			intervals [2899]:
				xmin = 924.4465
				xmax = 925.0094
				text = "sp"
			intervals [2900]:
				xmin = 925.0094
				xmax = 925.1594
				text = "AY1"
			intervals [2901]:
				xmin = 925.1594
				xmax = 925.1894
				text = "sp"
			intervals [2902]:
				xmin = 925.1894
				xmax = 925.3294
				text = "N"
			intervals [2903]:
				xmin = 925.3294
				xmax = 925.3794
				text = "OW1"
			intervals [2904]:
				xmin = 925.3794
				xmax = 927.9337
				text = "sp"
			intervals [2905]:
				xmin = 927.9337
				xmax = 927.9837
				text = "M"
			intervals [2906]:
				xmin = 927.9837
				xmax = 928.0437
				text = "EY1"
			intervals [2907]:
				xmin = 928.0437
				xmax = 928.0737
				text = "B"
			intervals [2908]:
				xmin = 928.0737
				xmax = 928.1037
				text = "IY0"
			intervals [2909]:
				xmin = 928.1037
				xmax = 928.3837
				text = "N"
			intervals [2910]:
				xmin = 928.3837
				xmax = 928.4137
				text = "AA1"
			intervals [2911]:
				xmin = 928.4137
				xmax = 928.4837
				text = "T"
			intervals [2912]:
				xmin = 928.4837
				xmax = 928.5237
				text = "sp"
			intervals [2913]:
				xmin = 928.5237
				xmax = 929.1037
				text = "spn"
			intervals [2914]:
				xmin = 929.1037
				xmax = 929.7329
				text = ""
			intervals [2915]:
				xmin = 929.7329
				xmax = 930.0529
				text = "AH1"
			intervals [2916]:
				xmin = 930.0529
				xmax = 932.4995
				text = "sp"
			intervals [2917]:
				xmin = 932.4995
				xmax = 932.5295
				text = "L"
			intervals [2918]:
				xmin = 932.5295
				xmax = 932.5595
				text = "EH1"
			intervals [2919]:
				xmin = 932.5595
				xmax = 932.5895
				text = "T"
			intervals [2920]:
				xmin = 932.5895
				xmax = 932.6195
				text = "Z"
			intervals [2921]:
				xmin = 932.6195
				xmax = 932.6695
				text = "S"
			intervals [2922]:
				xmin = 932.6695
				xmax = 932.7395
				text = "IY1"
			intervals [2923]:
				xmin = 932.7395
				xmax = 932.8295
				text = "W"
			intervals [2924]:
				xmin = 932.8295
				xmax = 932.8995
				text = "AH1"
			intervals [2925]:
				xmin = 932.8995
				xmax = 932.9295
				text = "T"
			intervals [2926]:
				xmin = 932.9295
				xmax = 932.9595
				text = "sp"
			intervals [2927]:
				xmin = 932.9595
				xmax = 933.0095
				text = "EH1"
			intervals [2928]:
				xmin = 933.0095
				xmax = 933.0395
				text = "Z"
			intervals [2929]:
				xmin = 933.0395
				xmax = 933.1395
				text = "sp"
			intervals [2930]:
				xmin = 933.1395
				xmax = 933.1895
				text = "S"
			intervals [2931]:
				xmin = 933.1895
				xmax = 933.2895
				text = "OW1"
			intervals [2932]:
				xmin = 933.2895
				xmax = 933.4195
				text = "G"
			intervals [2933]:
				xmin = 933.4195
				xmax = 933.5095
				text = "IH0"
			intervals [2934]:
				xmin = 933.5095
				xmax = 933.5595
				text = "D"
			intervals [2935]:
				xmin = 933.5595
				xmax = 933.6495
				text = "AH0"
			intervals [2936]:
				xmin = 933.6495
				xmax = 933.6995
				text = "B"
			intervals [2937]:
				xmin = 933.6995
				xmax = 933.7595
				text = "AW1"
			intervals [2938]:
				xmin = 933.7595
				xmax = 933.8295
				text = "T"
			intervals [2939]:
				xmin = 933.8295
				xmax = 933.9295
				text = "sp"
			intervals [2940]:
				xmin = 933.9295
				xmax = 933.9695
				text = "DH"
			intervals [2941]:
				xmin = 933.9695
				xmax = 933.9995
				text = "AH0"
			intervals [2942]:
				xmin = 933.9995
				xmax = 934.1195
				text = "M"
			intervals [2943]:
				xmin = 934.1195
				xmax = 934.1795
				text = "sp"
			intervals [2944]:
				xmin = 934.1795
				xmax = 963.061
				text = ""
			intervals [2945]:
				xmin = 963.061
				xmax = 963.401
				text = "OW1"
			intervals [2946]:
				xmin = 963.401
				xmax = 965.6563
				text = "sp"
			intervals [2947]:
				xmin = 965.6563
				xmax = 965.7063
				text = "W"
			intervals [2948]:
				xmin = 965.7063
				xmax = 965.7463
				text = "AH0"
			intervals [2949]:
				xmin = 965.7463
				xmax = 965.7863
				text = "Z"
			intervals [2950]:
				xmin = 965.7863
				xmax = 965.8163
				text = "DH"
			intervals [2951]:
				xmin = 965.8163
				xmax = 965.8463
				text = "EH1"
			intervals [2952]:
				xmin = 965.8463
				xmax = 965.8963
				text = "R"
			intervals [2953]:
				xmin = 965.8963
				xmax = 965.9363
				text = "EH1"
			intervals [2954]:
				xmin = 965.9363
				xmax = 965.9863
				text = "V"
			intervals [2955]:
				xmin = 965.9863
				xmax = 966.0963
				text = "ER0"
			intervals [2956]:
				xmin = 966.0963
				xmax = 966.1563
				text = "AH0"
			intervals [2957]:
				xmin = 966.1563
				xmax = 966.2363
				text = "T"
			intervals [2958]:
				xmin = 966.2363
				xmax = 966.3463
				text = "IY1"
			intervals [2959]:
				xmin = 966.3463
				xmax = 966.4163
				text = "CH"
			intervals [2960]:
				xmin = 966.4163
				xmax = 966.4763
				text = "ER0"
			intervals [2961]:
				xmin = 966.4763
				xmax = 966.5163
				text = "DH"
			intervals [2962]:
				xmin = 966.5163
				xmax = 966.5463
				text = "AH0"
			intervals [2963]:
				xmin = 966.5463
				xmax = 966.6263
				text = "T"
			intervals [2964]:
				xmin = 966.6263
				xmax = 966.7163
				text = "Y"
			intervals [2965]:
				xmin = 966.7163
				xmax = 966.7563
				text = "UW1"
			intervals [2966]:
				xmin = 966.7563
				xmax = 966.8163
				text = "JH"
			intervals [2967]:
				xmin = 966.8163
				xmax = 966.8963
				text = "IH0"
			intervals [2968]:
				xmin = 966.8963
				xmax = 966.9263
				text = "S"
			intervals [2969]:
				xmin = 966.9263
				xmax = 966.9563
				text = "T"
			intervals [2970]:
				xmin = 966.9563
				xmax = 967.0863
				text = "K"
			intervals [2971]:
				xmin = 967.0863
				xmax = 967.1263
				text = "UH1"
			intervals [2972]:
				xmin = 967.1263
				xmax = 967.1563
				text = "D"
			intervals [2973]:
				xmin = 967.1563
				xmax = 967.1963
				text = "AH0"
			intervals [2974]:
				xmin = 967.1963
[truncated: 1,055,823 more chars]
