# Supplementary material for: Considering Performance in the Automated and Manual Coding of Sociolinguistic Variables: Lessons From Variable (ING)
Source: Front Artif Intell. 2021 Apr 29;4:648543. doi: 10.3389/frai.2021.648543 (PMC8117961; doi:10.3389/frai.2021.648543)
Supplement: Supplementary file 5 [file Data_Sheet_5.ZIP › CORAAL_VARAligned_as_TextGrids_p1/DCA_se3_ag1_f_05_1.TextGrid]

File type = "ooTextFile"
Object class = "TextGrid"

xmin = 0.0
xmax = 1483.0999546485261
tiers? <exists>
size = 4
item []:
	item [1]:
		class = "IntervalTier"
		name = "DCA_int_02 - words"
		xmin = 0.0
		xmax = 1483.0999546485261
		intervals: size = 1766
			intervals [1]:
				xmin = 0.0
				xmax = 0.528
				text = ""
			intervals [2]:
				xmin = 0.528
				xmax = 1.048
				text = "okay"
			intervals [3]:
				xmin = 1.048
				xmax = 1.2273
				text = ""
			intervals [4]:
				xmin = 1.2273
				xmax = 1.8973
				text = "rdx"
			intervals [5]:
				xmin = 1.8973
				xmax = 1.9812
				text = ""
			intervals [6]:
				xmin = 1.9812
				xmax = 2.2212
				text = "when"
			intervals [7]:
				xmin = 2.2212
				xmax = 2.3612
				text = "you"
			intervals [8]:
				xmin = 2.3612
				xmax = 2.4612
				text = "were"
			intervals [9]:
				xmin = 2.4612
				xmax = 2.9012
				text = "younger"
			intervals [10]:
				xmin = 2.9012
				xmax = 3.0512
				text = "what"
			intervals [11]:
				xmin = 3.0512
				xmax = 3.0812
				text = ""
			intervals [12]:
				xmin = 3.0812
				xmax = 3.3912
				text = "kinds"
			intervals [13]:
				xmin = 3.3912
				xmax = 3.4712
				text = "of"
			intervals [14]:
				xmin = 3.4712
				xmax = 3.5612
				text = ""
			intervals [15]:
				xmin = 3.5612
				xmax = 3.9712
				text = "games"
			intervals [16]:
				xmin = 3.9712
				xmax = 4.0312
				text = ""
			intervals [17]:
				xmin = 4.0312
				xmax = 4.1912
				text = "did"
			intervals [18]:
				xmin = 4.1912
				xmax = 4.3212
				text = "you"
			intervals [19]:
				xmin = 4.3212
				xmax = 4.3712
				text = ""
			intervals [20]:
				xmin = 4.3712
				xmax = 4.5412
				text = "play"
			intervals [21]:
				xmin = 4.5412
				xmax = 4.6512
				text = ""
			intervals [22]:
				xmin = 4.6512
				xmax = 4.9712
				text = "around"
			intervals [23]:
				xmin = 4.9712
				xmax = 5.0312
				text = "the"
			intervals [24]:
				xmin = 5.0312
				xmax = 5.2712
				text = "neighborhood"
			intervals [25]:
				xmin = 5.2712
				xmax = 9.7973
				text = ""
			intervals [26]:
				xmin = 9.7973
				xmax = 10.1473
				text = "uh-huh"
			intervals [27]:
				xmin = 10.1473
				xmax = 18.7506
				text = ""
			intervals [28]:
				xmin = 18.7506
				xmax = 18.9006
				text = "how"
			intervals [29]:
				xmin = 18.9006
				xmax = 18.9906
				text = "d"
			intervals [30]:
				xmin = 18.9906
				xmax = 19.0506
				text = "you"
			intervals [31]:
				xmin = 19.0506
				xmax = 19.0906
				text = ""
			intervals [32]:
				xmin = 19.0906
				xmax = 19.3006
				text = "play"
			intervals [33]:
				xmin = 19.3006
				xmax = 19.6206
				text = "that"
			intervals [34]:
				xmin = 19.6206
				xmax = 22.5374
				text = ""
			intervals [35]:
				xmin = 22.5374
				xmax = 22.7974
				text = "mm"
			intervals [36]:
				xmin = 22.7974
				xmax = 34.2339
				text = ""
			intervals [37]:
				xmin = 34.2339
				xmax = 34.7639
				text = "mm-hm"
			intervals [38]:
				xmin = 34.7639
				xmax = 36.7021
				text = ""
			intervals [39]:
				xmin = 36.7021
				xmax = 36.8521
				text = "good"
			intervals [40]:
				xmin = 36.8521
				xmax = 36.9721
				text = "how"
			intervals [41]:
				xmin = 36.9721
				xmax = 37.2721
				text = "about"
			intervals [42]:
				xmin = 37.2721
				xmax = 37.4321
				text = "when"
			intervals [43]:
				xmin = 37.4321
				xmax = 37.5421
				text = "you"
			intervals [44]:
				xmin = 37.5421
				xmax = 37.9721
				text = "played"
			intervals [45]:
				xmin = 37.9721
				xmax = 38.2721
				text = "uh"
			intervals [46]:
				xmin = 38.2721
				xmax = 38.3021
				text = ""
			intervals [47]:
				xmin = 38.3021
				xmax = 38.4821
				text = "hide"
			intervals [48]:
				xmin = 38.4821
				xmax = 38.6021
				text = "and"
			intervals [49]:
				xmin = 38.6021
				xmax = 38.7121
				text = "go"
			intervals [50]:
				xmin = 38.7121
				xmax = 39.0921
				text = "seek"
			intervals [51]:
				xmin = 39.0921
				xmax = 39.2121
				text = "how"
			intervals [52]:
				xmin = 39.2121
				xmax = 39.4121
				text = "did"
			intervals [53]:
				xmin = 39.4121
				xmax = 39.4521
				text = ""
			intervals [54]:
				xmin = 39.4521
				xmax = 39.5421
				text = "you"
			intervals [55]:
				xmin = 39.5421
				xmax = 40.0021
				text = "decide"
			intervals [56]:
				xmin = 40.0021
				xmax = 40.1221
				text = "who"
			intervals [57]:
				xmin = 40.1221
				xmax = 40.2721
				text = "was"
			intervals [58]:
				xmin = 40.2721
				xmax = 40.5321
				text = "gonna"
			intervals [59]:
				xmin = 40.5321
				xmax = 40.8121
				text = "be"
			intervals [60]:
				xmin = 40.8121
				xmax = 40.9221
				text = "it"
			intervals [61]:
				xmin = 40.9221
				xmax = 52.0735
				text = ""
			intervals [62]:
				xmin = 52.0735
				xmax = 52.3635
				text = "mm-hm"
			intervals [63]:
				xmin = 52.3635
				xmax = 53.2811
				text = ""
			intervals [64]:
				xmin = 53.2811
				xmax = 53.5011
				text = "uh"
			intervals [65]:
				xmin = 53.5011
				xmax = 53.6511
				text = "are"
			intervals [66]:
				xmin = 53.6511
				xmax = 53.8911
				text = "there"
			intervals [67]:
				xmin = 53.8911
				xmax = 54.1811
				text = "any"
			intervals [68]:
				xmin = 54.1811
				xmax = 54.3211
				text = "uh"
			intervals [69]:
				xmin = 54.3211
				xmax = 54.8411
				text = "rhymes"
			intervals [70]:
				xmin = 54.8411
				xmax = 54.8811
				text = ""
			intervals [71]:
				xmin = 54.8811
				xmax = 55.0911
				text = "you"
			intervals [72]:
				xmin = 55.0911
				xmax = 55.2511
				text = "used"
			intervals [73]:
				xmin = 55.2511
				xmax = 55.2811
				text = ""
			intervals [74]:
				xmin = 55.2811
				xmax = 55.3711
				text = "that"
			intervals [75]:
				xmin = 55.3711
				xmax = 55.4311
				text = "you"
			intervals [76]:
				xmin = 55.4311
				xmax = 55.4811
				text = ""
			intervals [77]:
				xmin = 55.4811
				xmax = 55.6111
				text = "can"
			intervals [78]:
				xmin = 55.6111
				xmax = 56.0311
				text = "remember"
			intervals [79]:
				xmin = 56.0311
				xmax = 56.4745
				text = ""
			intervals [80]:
				xmin = 56.4745
				xmax = 56.6445
				text = "like"
			intervals [81]:
				xmin = 56.6445
				xmax = 56.7445
				text = "i"
			intervals [82]:
				xmin = 56.7445
				xmax = 56.9145
				text = "used"
			intervals [83]:
				xmin = 56.9145
				xmax = 56.9445
				text = ""
			intervals [84]:
				xmin = 56.9445
				xmax = 57.0045
				text = "to"
			intervals [85]:
				xmin = 57.0045
				xmax = 57.2245
				text = "say"
			intervals [86]:
				xmin = 57.2245
				xmax = 57.4245
				text = "one"
			intervals [87]:
				xmin = 57.4245
				xmax = 57.4545
				text = ""
			intervals [88]:
				xmin = 57.4545
				xmax = 57.8245
				text = "potato"
			intervals [89]:
				xmin = 57.8245
				xmax = 57.9445
				text = ""
			intervals [90]:
				xmin = 57.9445
				xmax = 58.2445
				text = "two"
			intervals [91]:
				xmin = 58.2445
				xmax = 58.2845
				text = ""
			intervals [92]:
				xmin = 58.2845
				xmax = 58.5945
				text = "potato"
			intervals [93]:
				xmin = 58.5945
				xmax = 64.9176
				text = ""
			intervals [94]:
				xmin = 64.9176
				xmax = 65.0676
				text = "well"
			intervals [95]:
				xmin = 65.0676
				xmax = 65.2476
				text = "how"
			intervals [96]:
				xmin = 65.2476
				xmax = 65.2976
				text = "s"
			intervals [97]:
				xmin = 65.2976
				xmax = 65.4876
				text = "that"
			intervals [98]:
				xmin = 65.4876
				xmax = 65.7276
				text = "one"
			intervals [99]:
				xmin = 65.7276
				xmax = 65.7876
				text = "go"
			intervals [100]:
				xmin = 65.7876
				xmax = 74.7272
				text = ""
			intervals [101]:
				xmin = 74.7272
				xmax = 74.9172
				text = "okay"
			intervals [102]:
				xmin = 74.9172
				xmax = 74.9872
				text = ""
			intervals [103]:
				xmin = 74.9872
				xmax = 75.1972
				text = "good"
			intervals [104]:
				xmin = 75.1972
				xmax = 75.2272
				text = ""
			intervals [105]:
				xmin = 75.2272
				xmax = 75.4172
				text = "how"
			intervals [106]:
				xmin = 75.4172
				xmax = 75.8372
				text = "about"
			intervals [107]:
				xmin = 75.8372
				xmax = 76.0772
				text = "uh"
			intervals [108]:
				xmin = 76.0772
				xmax = 77.9017
				text = ""
			intervals [109]:
				xmin = 77.9017
				xmax = 78.0917
				text = "any"
			intervals [110]:
				xmin = 78.0917
				xmax = 78.4117
				text = "others"
			intervals [111]:
				xmin = 78.4117
				xmax = 78.4417
				text = ""
			intervals [112]:
				xmin = 78.4417
				xmax = 78.5217
				text = "you"
			intervals [113]:
				xmin = 78.5217
				xmax = 78.6617
				text = "can"
			intervals [114]:
				xmin = 78.6617
				xmax = 78.7217
				text = ""
			intervals [115]:
				xmin = 78.7217
				xmax = 78.8917
				text = "think"
			intervals [116]:
				xmin = 78.8917
				xmax = 78.9317
				text = ""
			intervals [117]:
				xmin = 78.9317
				xmax = 79.1417
				text = "of"
			intervals [118]:
				xmin = 79.1417
				xmax = 85.1712
				text = ""
			intervals [119]:
				xmin = 85.1712
				xmax = 85.2412
				text = "you"
			intervals [120]:
				xmin = 85.2412
				xmax = 85.3912
				text = "didn't"
			intervals [121]:
				xmin = 85.3912
				xmax = 85.5612
				text = "ever"
			intervals [122]:
				xmin = 85.5612
				xmax = 85.6312
				text = ""
			intervals [123]:
				xmin = 85.6312
				xmax = 85.7512
				text = "play"
			intervals [124]:
				xmin = 85.7512
				xmax = 86.2312
				text = "marbles"
			intervals [125]:
				xmin = 86.2312
				xmax = 86.2912
				text = ""
			intervals [126]:
				xmin = 86.2912
				xmax = 86.4512
				text = "when"
			intervals [127]:
				xmin = 86.4512
				xmax = 86.5212
				text = "you"
			intervals [128]:
				xmin = 86.5212
				xmax = 86.5812
				text = "were"
			intervals [129]:
				xmin = 86.5812
				xmax = 86.6112
				text = "a"
			intervals [130]:
				xmin = 86.6112
				xmax = 86.8212
				text = "little"
			intervals [131]:
				xmin = 86.8212
				xmax = 86.9412
				text = ""
			intervals [132]:
				xmin = 86.9412
				xmax = 87.1312
				text = "kid"
			intervals [133]:
				xmin = 87.1312
				xmax = 89.4283
				text = ""
			intervals [134]:
				xmin = 89.4283
				xmax = 90.1483
				text = "<unk>"
			intervals [135]:
				xmin = 90.1483
				xmax = 91.9605
				text = ""
			intervals [136]:
				xmin = 91.9605
				xmax = 92.6105
				text = "okay"
			intervals [137]:
				xmin = 92.6105
				xmax = 93.1601
				text = ""
			intervals [138]:
				xmin = 93.1601
				xmax = 93.2601
				text = "how"
			intervals [139]:
				xmin = 93.2601
				xmax = 93.5501
				text = "about"
			intervals [140]:
				xmin = 93.5501
				xmax = 93.7601
				text = "red"
			intervals [141]:
				xmin = 93.7601
				xmax = 94.1301
				text = "rover"
			intervals [142]:
				xmin = 94.1301
				xmax = 95.2971
				text = ""
			intervals [143]:
				xmin = 95.2971
				xmax = 95.3971
				text = "how"
			intervals [144]:
				xmin = 95.3971
				xmax = 95.5071
				text = "d"
			intervals [145]:
				xmin = 95.5071
				xmax = 95.5971
				text = "you"
			intervals [146]:
				xmin = 95.5971
				xmax = 95.6871
				text = ""
			intervals [147]:
				xmin = 95.6871
				xmax = 95.8071
				text = "play"
			intervals [148]:
				xmin = 95.8071
				xmax = 96.0671
				text = "that"
			intervals [149]:
				xmin = 96.0671
				xmax = 96.1371
				text = ""
			intervals [150]:
				xmin = 96.1371
				xmax = 96.2271
				text = "i"
			intervals [151]:
				xmin = 96.2271
				xmax = 96.2571
				text = ""
			intervals [152]:
				xmin = 96.2571
				xmax = 96.4771
				text = "never"
			intervals [153]:
				xmin = 96.4771
				xmax = 96.5671
				text = ""
			intervals [154]:
				xmin = 96.5671
				xmax = 96.7571
				text = "played"
			intervals [155]:
				xmin = 96.7571
				xmax = 96.8271
				text = ""
			intervals [156]:
				xmin = 96.8271
				xmax = 96.9371
				text = "that"
			intervals [157]:
				xmin = 96.9371
				xmax = 108.2573
				text = ""
			intervals [158]:
				xmin = 108.2573
				xmax = 108.6473
				text = "mm-hm"
			intervals [159]:
				xmin = 108.6473
				xmax = 114.2557
				text = ""
			intervals [160]:
				xmin = 114.2557
				xmax = 114.6757
				text = "uh-huh"
			intervals [161]:
				xmin = 114.6757
				xmax = 115.0114
				text = ""
			intervals [162]:
				xmin = 115.0114
				xmax = 115.4214
				text = "good"
			intervals [163]:
				xmin = 115.4214
				xmax = 115.9939
				text = ""
			intervals [164]:
				xmin = 115.9939
				xmax = 116.4439
				text = "um"
			intervals [165]:
				xmin = 116.4439
				xmax = 117.0824
				text = ""
			intervals [166]:
				xmin = 117.0824
				xmax = 117.1824
				text = "do"
			intervals [167]:
				xmin = 117.1824
				xmax = 117.2424
				text = "you"
			intervals [168]:
				xmin = 117.2424
				xmax = 117.4724
				text = "like"
			intervals [169]:
				xmin = 117.4724
				xmax = 117.5324
				text = "to"
			intervals [170]:
				xmin = 117.5324
				xmax = 117.7824
				text = "watch"
			intervals [171]:
				xmin = 117.7824
				xmax = 117.8124
				text = "a"
			intervals [172]:
				xmin = 117.8124
				xmax = 117.9624
				text = "lot"
			intervals [173]:
				xmin = 117.9624
				xmax = 118.0624
				text = "of"
			intervals [174]:
				xmin = 118.0624
				xmax = 118.4224
				text = "television"
			intervals [175]:
				xmin = 118.4224
				xmax = 118.6124
				text = ""
			intervals [176]:
				xmin = 118.6124
				xmax = 118.7924
				text = "now"
			intervals [177]:
				xmin = 118.7924
				xmax = 119.5587
				text = ""
			intervals [178]:
				xmin = 119.5587
				xmax = 119.8787
				text = "okay"
			intervals [179]:
				xmin = 119.8787
				xmax = 120.0887
				text = "what"
			intervals [180]:
				xmin = 120.0887
				xmax = 120.6587
				text = "programs"
			intervals [181]:
				xmin = 120.6587
				xmax = 120.7487
				text = "do"
			intervals [182]:
				xmin = 120.7487
				xmax = 120.8887
				text = "you"
			intervals [183]:
				xmin = 120.8887
				xmax = 121.1487
				text = "watch"
			intervals [184]:
				xmin = 121.1487
				xmax = 121.1887
				text = ""
			intervals [185]:
				xmin = 121.1887
				xmax = 121.3387
				text = "on"
			intervals [186]:
				xmin = 121.3387
				xmax = 121.3687
				text = ""
			intervals [187]:
				xmin = 121.3687
				xmax = 121.7987
				text = "television"
			intervals [188]:
				xmin = 121.7987
				xmax = 131.5393
				text = ""
			intervals [189]:
				xmin = 131.5393
				xmax = 131.7793
				text = "yeah"
			intervals [190]:
				xmin = 131.7793
				xmax = 132.1993
				text = "now"
			intervals [191]:
				xmin = 132.1993
				xmax = 133.5701
				text = ""
			intervals [192]:
				xmin = 133.5701
				xmax = 133.6301
				text = "you"
			intervals [193]:
				xmin = 133.6301
				xmax = 133.7701
				text = "still"
			intervals [194]:
				xmin = 133.7701
				xmax = 133.8601
				text = "watch"
			intervals [195]:
				xmin = 133.8601
				xmax = 133.9901
				text = "mickey"
			intervals [196]:
				xmin = 133.9901
				xmax = 134.1201
				text = "mouse"
			intervals [197]:
				xmin = 134.1201
				xmax = 145.2729
				text = ""
			intervals [198]:
				xmin = 145.2729
				xmax = 145.8129
				text = "oh"
			intervals [199]:
				xmin = 145.8129
				xmax = 146.1053
				text = ""
			intervals [200]:
				xmin = 146.1053
				xmax = 146.3153
				text = "what"
			intervals [201]:
				xmin = 146.3153
				xmax = 146.3553
				text = "s"
			intervals [202]:
				xmin = 146.3553
				xmax = 146.7853
				text = "happening"
			intervals [203]:
				xmin = 146.7853
				xmax = 146.9953
				text = "on"
			intervals [204]:
				xmin = 146.9953
				xmax = 147.0253
				text = ""
			intervals [205]:
				xmin = 147.0253
				xmax = 147.3653
				text = "peyton"
			intervals [206]:
				xmin = 147.3653
				xmax = 147.3953
				text = ""
			intervals [207]:
				xmin = 147.3953
				xmax = 147.5753
				text = "place"
			intervals [208]:
				xmin = 147.5753
				xmax = 147.6053
				text = ""
			intervals [209]:
				xmin = 147.6053
				xmax = 148.0753
				text = "now"
			intervals [210]:
				xmin = 148.0753
				xmax = 149.2128
				text = ""
			intervals [211]:
				xmin = 149.2128
				xmax = 149.2428
				text = "i"
			intervals [212]:
				xmin = 149.2428
				xmax = 149.5728
				text = "haven't"
			intervals [213]:
				xmin = 149.5728
				xmax = 149.8328
				text = "seen"
			intervals [214]:
				xmin = 149.8328
				xmax = 149.8928
				text = "it"
			intervals [215]:
				xmin = 149.8928
				xmax = 149.9528
				text = "in"
			intervals [216]:
				xmin = 149.9528
				xmax = 149.9828
				text = "a"
			intervals [217]:
				xmin = 149.9828
				xmax = 150.3128
				text = "long"
			intervals [218]:
				xmin = 150.3128
				xmax = 150.3428
				text = ""
			intervals [219]:
				xmin = 150.3428
				xmax = 150.6828
				text = "time"
			intervals [220]:
				xmin = 150.6828
				xmax = 153.947
				text = ""
			intervals [221]:
				xmin = 153.947
				xmax = 154.427
				text = "uh-huh"
			intervals [222]:
				xmin = 154.427
				xmax = 155.5318
				text = ""
			intervals [223]:
				xmin = 155.5318
				xmax = 155.7318
				text = "well"
			intervals [224]:
				xmin = 155.7318
				xmax = 155.9518
				text = "what"
			intervals [225]:
				xmin = 155.9518
				xmax = 156.1418
				text = "does"
			intervals [226]:
				xmin = 156.1418
				xmax = 156.2118
				text = ""
			intervals [227]:
				xmin = 156.2118
				xmax = 156.4718
				text = "peyton"
			intervals [228]:
				xmin = 156.4718
				xmax = 156.5018
				text = ""
			intervals [229]:
				xmin = 156.5018
				xmax = 156.7518
				text = "place"
			intervals [230]:
				xmin = 156.7518
				xmax = 156.9618
				text = "have"
			intervals [231]:
				xmin = 156.9618
				xmax = 157.0318
				text = "to"
			intervals [232]:
				xmin = 157.0318
				xmax = 157.0718
				text = ""
			intervals [233]:
				xmin = 157.0718
				xmax = 157.3118
				text = "do"
			intervals [234]:
				xmin = 157.3118
				xmax = 157.4718
				text = "with"
			intervals [235]:
				xmin = 157.4718
				xmax = 157.7227
				text = ""
			intervals [236]:
				xmin = 157.7227
				xmax = 157.9127
				text = "anyway"
			intervals [237]:
				xmin = 157.9127
				xmax = 171.9356
				text = ""
			intervals [238]:
				xmin = 171.9356
				xmax = 172.3756
				text = "mm-hm"
			intervals [239]:
				xmin = 172.3756
				xmax = 175.8555
				text = ""
			intervals [240]:
				xmin = 175.8555
				xmax = 176.3155
				text = "mm"
			intervals [241]:
				xmin = 176.3155
				xmax = 178.2026
				text = ""
			intervals [242]:
				xmin = 178.2026
				xmax = 178.4426
				text = "good"
			intervals [243]:
				xmin = 178.4426
				xmax = 178.5526
				text = "how"
			intervals [244]:
				xmin = 178.5526
				xmax = 178.9326
				text = "about"
			intervals [245]:
				xmin = 178.9326
				xmax = 178.9626
				text = ""
			intervals [246]:
				xmin = 178.9626
				xmax = 179.2226
				text = "uh"
			intervals [247]:
				xmin = 179.2226
				xmax = 180.1626
				text = ""
			intervals [248]:
				xmin = 180.1626
				xmax = 180.2526
				text = "how"
			intervals [249]:
				xmin = 180.2526
				xmax = 180.4226
				text = "about"
			intervals [250]:
				xmin = 180.4226
				xmax = 180.4926
				text = "the"
			intervals [251]:
				xmin = 180.4926
				xmax = 180.9326
				text = "movies"
			intervals [252]:
				xmin = 180.9326
				xmax = 180.9926
				text = "do"
			intervals [253]:
				xmin = 180.9926
				xmax = 181.0526
				text = "you"
			intervals [254]:
				xmin = 181.0526
				xmax = 181.1226
				text = "go"
			intervals [255]:
				xmin = 181.1226
				xmax = 181.1826
				text = "to"
			intervals [256]:
				xmin = 181.1826
				xmax = 181.2426
				text = "the"
			intervals [257]:
				xmin = 181.2426
				xmax = 181.2726
				text = ""
			intervals [258]:
				xmin = 181.2726
				xmax = 181.5626
				text = "movies"
			intervals [259]:
				xmin = 181.5626
				xmax = 181.5926
				text = ""
			intervals [260]:
				xmin = 181.5926
				xmax = 181.6226
				text = "a"
			intervals [261]:
				xmin = 181.6226
				xmax = 181.6526
				text = ""
			intervals [262]:
				xmin = 181.6526
				xmax = 181.9326
				text = "lot"
			intervals [263]:
				xmin = 181.9326
				xmax = 194.7974
				text = ""
			intervals [264]:
				xmin = 194.7974
				xmax = 195.0374
				text = "good"
			intervals [265]:
				xmin = 195.0374
				xmax = 195.3074
				text = "bad"
			intervals [266]:
				xmin = 195.3074
				xmax = 195.4374
				text = "and"
			intervals [267]:
				xmin = 195.4374
				xmax = 195.5074
				text = "the"
			intervals [268]:
				xmin = 195.5074
				xmax = 195.6374
				text = "ugly"
			intervals [269]:
				xmin = 195.6374
				xmax = 197.0176
				text = ""
			intervals [270]:
				xmin = 197.0176
				xmax = 197.3476
				text = "oh"
			intervals [271]:
				xmin = 197.3476
				xmax = 197.4476
				text = "what"
			intervals [272]:
				xmin = 197.4476
				xmax = 197.6276
				text = "happened"
			intervals [273]:
				xmin = 197.6276
				xmax = 197.7876
				text = ""
			intervals [274]:
				xmin = 197.7876
				xmax = 197.9476
				text = "with"
			intervals [275]:
				xmin = 197.9476
				xmax = 198.2576
				text = "valley"
			intervals [276]:
				xmin = 198.2576
				xmax = 198.3276
				text = "of"
			intervals [277]:
				xmin = 198.3276
				xmax = 198.4376
				text = "the"
			intervals [278]:
				xmin = 198.4376
				xmax = 198.5276
				text = ""
			intervals [279]:
				xmin = 198.5276
				xmax = 198.7076
				text = "dolls"
			intervals [280]:
				xmin = 198.7076
				xmax = 210.462
				text = ""
			intervals [281]:
				xmin = 210.462
				xmax = 210.792
				text = "mm-hm"
			intervals [282]:
				xmin = 210.792
				xmax = 214.1517
				text = ""
			intervals [283]:
				xmin = 214.1517
				xmax = 214.4017
				text = "mm-hm"
			intervals [284]:
				xmin = 214.4017
				xmax = 233.0427
				text = ""
			intervals [285]:
				xmin = 233.0427
				xmax = 233.3827
				text = "mm-hm"
			intervals [286]:
				xmin = 233.3827
				xmax = 241.2616
				text = ""
			intervals [287]:
				xmin = 241.2616
				xmax = 241.6116
				text = "mm-hm"
			intervals [288]:
				xmin = 241.6116
				xmax = 251.2253
				text = ""
			intervals [289]:
				xmin = 251.2253
				xmax = 251.5153
				text = "mm-hm"
			intervals [290]:
				xmin = 251.5153
				xmax = 267.9053
				text = ""
			intervals [291]:
				xmin = 267.9053
				xmax = 268.1953
				text = "oh"
			intervals [292]:
				xmin = 268.1953
				xmax = 268.2253
				text = ""
			intervals [293]:
				xmin = 268.2253
				xmax = 268.2853
				text = "an"
			intervals [294]:
				xmin = 268.2853
				xmax = 268.8853
				text = "institution"
			intervals [295]:
				xmin = 268.8853
				xmax = 269.5801
				text = ""
			intervals [296]:
				xmin = 269.5801
				xmax = 269.8401
				text = "yeah"
			intervals [297]:
				xmin = 269.8401
				xmax = 269.8701
				text = ""
			intervals [298]:
				xmin = 269.8701
				xmax = 270.0401
				text = "oh"
			intervals [299]:
				xmin = 270.0401
				xmax = 270.0701
				text = ""
			intervals [300]:
				xmin = 270.0701
				xmax = 270.3501
				text = "yeah"
			intervals [301]:
				xmin = 270.3501
				xmax = 270.4301
				text = ""
			intervals [302]:
				xmin = 270.4301
				xmax = 271.1601
				text = "<unk>"
			intervals [303]:
				xmin = 271.1601
				xmax = 292.0068
				text = ""
			intervals [304]:
				xmin = 292.0068
				xmax = 292.2368
				text = "good"
			intervals [305]:
				xmin = 292.2368
				xmax = 292.2868
				text = ""
			intervals [306]:
				xmin = 292.2868
				xmax = 292.4968
				text = "how"
			intervals [307]:
				xmin = 292.4968
				xmax = 292.8368
				text = "about"
			intervals [308]:
				xmin = 292.8368
				xmax = 292.8668
				text = ""
			intervals [309]:
				xmin = 292.8668
				xmax = 293.0268
				text = "uh"
			intervals [310]:
				xmin = 293.0268
				xmax = 294.1418
				text = ""
			intervals [311]:
				xmin = 294.1418
				xmax = 294.3318
				text = "any"
			intervals [312]:
				xmin = 294.3318
				xmax = 294.5118
				text = "other"
			intervals [313]:
				xmin = 294.5118
				xmax = 294.8718
				text = "movies"
			intervals [314]:
				xmin = 294.8718
				xmax = 294.9318
				text = "you"
			intervals [315]:
				xmin = 294.9318
				xmax = 294.9618
				text = ""
			intervals [316]:
				xmin = 294.9618
				xmax = 295.1718
				text = "saw"
			intervals [317]:
				xmin = 295.1718
				xmax = 295.4918
				text = "recently"
			intervals [318]:
				xmin = 295.4918
				xmax = 296.4439
				text = ""
			intervals [319]:
				xmin = 296.4439
				xmax = 296.7939
				text = "television"
			intervals [320]:
				xmin = 296.7939
				xmax = 296.8239
				text = ""
			intervals [321]:
				xmin = 296.8239
				xmax = 297.1039
				text = "story"
			intervals [322]:
				xmin = 297.1039
				xmax = 298.4488
				text = ""
			intervals [323]:
				xmin = 298.4488
				xmax = 298.6088
				text = "yeah"
			intervals [324]:
				xmin = 298.6088
				xmax = 298.9288
				text = "television"
			intervals [325]:
				xmin = 298.9288
				xmax = 299.2188
				text = ""
			intervals [326]:
				xmin = 299.2188
				xmax = 299.5588
				text = "yeah"
			intervals [327]:
				xmin = 299.5588
				xmax = 299.6288
				text = "yeah"
			intervals [328]:
				xmin = 299.6288
				xmax = 299.6588
				text = ""
			intervals [329]:
				xmin = 299.6588
				xmax = 299.7188
				text = "go"
			intervals [330]:
				xmin = 299.7188
				xmax = 299.7788
				text = "on"
			intervals [331]:
				xmin = 299.7788
				xmax = 300.0688
				text = ""
			intervals [332]:
				xmin = 300.0688
				xmax = 300.1588
				text = "tell"
			intervals [333]:
				xmin = 300.1588
				xmax = 300.2188
				text = "me"
			intervals [334]:
				xmin = 300.2188
				xmax = 300.4688
				text = "about"
			intervals [335]:
				xmin = 300.4688
				xmax = 300.6388
				text = "that"
			intervals [336]:
				xmin = 300.6388
				xmax = 300.7988
				text = "one"
			intervals [337]:
				xmin = 300.7988
				xmax = 309.7082
				text = ""
			intervals [338]:
				xmin = 309.7082
				xmax = 310.0582
				text = "mm-hm"
			intervals [339]:
				xmin = 310.0582
				xmax = 323.1496
				text = ""
			intervals [340]:
				xmin = 323.1496
				xmax = 323.4596
				text = "mm-hm"
			intervals [341]:
				xmin = 323.4596
				xmax = 330.6652
				text = ""
			intervals [342]:
				xmin = 330.6652
				xmax = 331.0652
				text = "mm-hm"
			intervals [343]:
				xmin = 331.0652
				xmax = 333.1162
				text = ""
			intervals [344]:
				xmin = 333.1162
				xmax = 333.3062
				text = "mm-hm"
			intervals [345]:
				xmin = 333.3062
				xmax = 346.4958
				text = ""
			intervals [346]:
				xmin = 346.4958
				xmax = 346.6258
				text = "hm"
			intervals [347]:
				xmin = 346.6258
				xmax = 356.7426
				text = ""
			intervals [348]:
				xmin = 356.7426
				xmax = 356.8326
				text = "love"
			intervals [349]:
				xmin = 356.8326
				xmax = 357.2526
				text = "story"
			intervals [350]:
				xmin = 357.2526
				xmax = 357.4226
				text = ""
			intervals [351]:
				xmin = 357.4226
				xmax = 357.5426
				text = "huh"
			intervals [352]:
				xmin = 357.5426
				xmax = 358.2993
				text = ""
			intervals [353]:
				xmin = 358.2993
				xmax = 358.4493
				text = "yeah"
			intervals [354]:
				xmin = 358.4493
				xmax = 358.7207
				text = ""
			intervals [355]:
				xmin = 358.7207
				xmax = 358.8607
				text = "is"
			intervals [356]:
				xmin = 358.8607
				xmax = 359.0207
				text = "that"
			intervals [357]:
				xmin = 359.0207
				xmax = 359.1307
				text = "is"
			intervals [358]:
				xmin = 359.1307
				xmax = 359.3207
				text = "that"
			intervals [359]:
				xmin = 359.3207
				xmax = 359.3507
				text = ""
			intervals [360]:
				xmin = 359.3507
				xmax = 359.5407
				text = "the"
			intervals [361]:
				xmin = 359.5407
				xmax = 359.5707
				text = ""
			intervals [362]:
				xmin = 359.5707
				xmax = 359.7907
				text = "kind"
			intervals [363]:
				xmin = 359.7907
				xmax = 359.9507
				text = ""
			intervals [364]:
				xmin = 359.9507
				xmax = 360.0107
				text = "of"
			intervals [365]:
				xmin = 360.0107
				xmax = 360.3714
				text = ""
			intervals [366]:
				xmin = 360.3714
				xmax = 360.6314
				text = "film"
			intervals [367]:
				xmin = 360.6314
				xmax = 360.6614
				text = ""
			intervals [368]:
				xmin = 360.6614
				xmax = 360.7314
				text = "you"
			intervals [369]:
				xmin = 360.7314
				xmax = 360.7614
				text = ""
			intervals [370]:
				xmin = 360.7614
				xmax = 361.0614
				text = "like"
			intervals [371]:
				xmin = 361.0614
				xmax = 361.0914
				text = ""
			intervals [372]:
				xmin = 361.0914
				xmax = 361.4314
				text = "best"
			intervals [373]:
				xmin = 361.4314
				xmax = 362.7555
				text = ""
			intervals [374]:
				xmin = 362.7555
				xmax = 362.9055
				text = "how"
			intervals [375]:
				xmin = 362.9055
				xmax = 363.2055
				text = "come"
			intervals [376]:
				xmin = 363.2055
				xmax = 363.2355
				text = ""
			intervals [377]:
				xmin = 363.2355
				xmax = 363.3655
				text = "you"
			intervals [378]:
				xmin = 363.3655
				xmax = 363.3955
				text = ""
			intervals [379]:
				xmin = 363.3955
				xmax = 363.5955
				text = "like"
			intervals [380]:
				xmin = 363.5955
				xmax = 363.6755
				text = ""
			intervals [381]:
				xmin = 363.6755
				xmax = 363.9955
				text = "love"
			intervals [382]:
				xmin = 363.9955
				xmax = 364.0255
				text = ""
			intervals [383]:
				xmin = 364.0255
				xmax = 364.3255
				text = "stories"
			intervals [384]:
				xmin = 364.3255
				xmax = 364.4055
				text = ""
			intervals [385]:
				xmin = 364.4055
				xmax = 364.5555
				text = "so"
			intervals [386]:
				xmin = 364.5555
				xmax = 364.6455
				text = "much"
			intervals [387]:
				xmin = 364.6455
				xmax = 368.040
				text = ""
			intervals [388]:
				xmin = 368.040
				xmax = 368.750
				text = "<unk>"
			intervals [389]:
				xmin = 368.750
				xmax = 376.442
				text = ""
			intervals [390]:
				xmin = 376.442
				xmax = 376.892
				text = "okay"
			intervals [391]:
				xmin = 376.892
				xmax = 377.0703
				text = ""
			intervals [392]:
				xmin = 377.0703
				xmax = 377.2803
				text = "uh"
			intervals [393]:
				xmin = 377.2803
				xmax = 377.5003
				text = "any"
			intervals [394]:
				xmin = 377.5003
				xmax = 377.7803
				text = "others"
			intervals [395]:
				xmin = 377.7803
				xmax = 377.9003
				text = "you"
			intervals [396]:
				xmin = 377.9003
				xmax = 378.0403
				text = "can"
			intervals [397]:
				xmin = 378.0403
				xmax = 378.0703
				text = ""
			intervals [398]:
				xmin = 378.0703
				xmax = 378.3403
				text = "think"
			intervals [399]:
				xmin = 378.3403
				xmax = 378.4203
				text = "of"
			intervals [400]:
				xmin = 378.4203
				xmax = 381.0962
				text = ""
			intervals [401]:
				xmin = 381.0962
				xmax = 381.2562
				text = "how"
			intervals [402]:
				xmin = 381.2562
				xmax = 381.4662
				text = "about"
			intervals [403]:
				xmin = 381.4662
				xmax = 381.5862
				text = "the"
			intervals [404]:
				xmin = 381.5862
				xmax = 381.6162
				text = ""
			intervals [405]:
				xmin = 381.6162
				xmax = 381.9262
				text = "best"
			intervals [406]:
				xmin = 381.9262
				xmax = 382.2562
				text = "movie"
			intervals [407]:
				xmin = 382.2562
				xmax = 382.3562
				text = "you"
			intervals [408]:
				xmin = 382.3562
				xmax = 382.5362
				text = "ever"
			intervals [409]:
				xmin = 382.5362
				xmax = 382.5662
				text = ""
			intervals [410]:
				xmin = 382.5662
				xmax = 382.8762
				text = "seen"
			intervals [411]:
				xmin = 382.8762
				xmax = 389.6783
				text = ""
			intervals [412]:
				xmin = 389.6783
				xmax = 389.8583
				text = "what"
			intervals [413]:
				xmin = 389.8583
				xmax = 390.1683
				text = "was"
			intervals [414]:
				xmin = 390.1683
				xmax = 390.2983
				text = "that"
			intervals [415]:
				xmin = 390.2983
				xmax = 390.4483
				text = "tell"
			intervals [416]:
				xmin = 390.4483
				xmax = 390.5983
				text = "me"
			intervals [417]:
				xmin = 390.5983
				xmax = 390.6383
				text = ""
			intervals [418]:
				xmin = 390.6383
				xmax = 390.7583
				text = "about"
			intervals [419]:
				xmin = 390.7583
				xmax = 391.0183
				text = ""
			intervals [420]:
				xmin = 391.0183
				xmax = 391.2083
				text = "that"
			intervals [421]:
				xmin = 391.2083
				xmax = 391.2983
				text = "one"
			intervals [422]:
				xmin = 391.2983
				xmax = 397.9672
				text = ""
			intervals [423]:
				xmin = 397.9672
				xmax = 398.2872
				text = "mm-hm"
			intervals [424]:
				xmin = 398.2872
				xmax = 407.5528
				text = ""
			intervals [425]:
				xmin = 407.5528
				xmax = 407.8628
				text = "mm-hm"
			intervals [426]:
				xmin = 407.8628
				xmax = 422.1368
				text = ""
			intervals [427]:
				xmin = 422.1368
				xmax = 422.5168
				text = "mm-hm"
			intervals [428]:
				xmin = 422.5168
				xmax = 431.5123
				text = ""
			intervals [429]:
				xmin = 431.5123
				xmax = 431.7923
				text = "mm-hm"
			intervals [430]:
				xmin = 431.7923
				xmax = 447.9251
				text = ""
			intervals [431]:
				xmin = 447.9251
				xmax = 448.3551
				text = "mm-hm"
			intervals [432]:
				xmin = 448.3551
				xmax = 454.6963
				text = ""
			intervals [433]:
				xmin = 454.6963
				xmax = 455.2363
				text = "mm-hm"
			intervals [434]:
				xmin = 455.2363
				xmax = 461.2844
				text = ""
			intervals [435]:
				xmin = 461.2844
				xmax = 461.5744
				text = "mm-hm"
			intervals [436]:
				xmin = 461.5744
				xmax = 467.6055
				text = ""
			intervals [437]:
				xmin = 467.6055
				xmax = 468.0355
				text = "mm-hm"
			intervals [438]:
				xmin = 468.0355
				xmax = 469.4523
				text = ""
			intervals [439]:
				xmin = 469.4523
				xmax = 469.7923
				text = "mm-hm"
			intervals [440]:
				xmin = 469.7923
				xmax = 484.2564
				text = ""
			intervals [441]:
				xmin = 484.2564
				xmax = 484.6764
				text = "mm-hm"
			intervals [442]:
				xmin = 484.6764
				xmax = 491.1286
				text = ""
			intervals [443]:
				xmin = 491.1286
				xmax = 491.5286
				text = "mm-hm"
			intervals [444]:
				xmin = 491.5286
				xmax = 502.5841
				text = ""
			intervals [445]:
				xmin = 502.5841
				xmax = 502.9241
				text = "mm-hm"
			intervals [446]:
				xmin = 502.9241
				xmax = 511.8415
				text = ""
			intervals [447]:
				xmin = 511.8415
				xmax = 512.2715
				text = "mm-hm"
			intervals [448]:
				xmin = 512.2715
				xmax = 518.4307
				text = ""
			intervals [449]:
				xmin = 518.4307
				xmax = 518.6807
				text = "mm-hm"
			intervals [450]:
				xmin = 518.6807
				xmax = 539.2106
				text = ""
			intervals [451]:
				xmin = 539.2106
				xmax = 539.5706
				text = "mm"
			intervals [452]:
				xmin = 539.5706
				xmax = 546.2439
				text = ""
			intervals [453]:
				xmin = 546.2439
				xmax = 546.5939
				text = "mm-hm"
			intervals [454]:
				xmin = 546.5939
				xmax = 551.7014
				text = ""
			intervals [455]:
				xmin = 551.7014
				xmax = 551.9014
				text = "mm-hm"
			intervals [456]:
				xmin = 551.9014
				xmax = 556.2347
				text = ""
			intervals [457]:
				xmin = 556.2347
				xmax = 556.6347
				text = "mm-hm"
			intervals [458]:
				xmin = 556.6347
				xmax = 558.9639
				text = ""
			intervals [459]:
				xmin = 558.9639
				xmax = 559.2039
				text = "did"
			intervals [460]:
				xmin = 559.2039
				xmax = 559.3339
				text = "you"
			intervals [461]:
				xmin = 559.3339
				xmax = 559.7439
				text = "cry"
			intervals [462]:
				xmin = 559.7439
				xmax = 560.5139
				text = ""
			intervals [463]:
				xmin = 560.5139
				xmax = 560.7739
				text = "<unk>"
			intervals [464]:
				xmin = 560.7739
				xmax = 561.6593
				text = ""
			intervals [465]:
				xmin = 561.6593
				xmax = 562.1593
				text = "<unk>"
			intervals [466]:
				xmin = 562.1593
				xmax = 563.264
				text = ""
			intervals [467]:
				xmin = 563.264
				xmax = 563.434
				text = "that"
			intervals [468]:
				xmin = 563.434
				xmax = 563.514
				text = "s"
			intervals [469]:
				xmin = 563.514
				xmax = 563.834
				text = "good"
			intervals [470]:
				xmin = 563.834
				xmax = 564.1745
				text = ""
			intervals [471]:
				xmin = 564.1745
				xmax = 564.2745
				text = "how"
			intervals [472]:
				xmin = 564.2745
				xmax = 564.6645
				text = "about"
			intervals [473]:
				xmin = 564.6645
				xmax = 565.0445
				text = "uh"
			intervals [474]:
				xmin = 565.0445
				xmax = 565.1345
				text = ""
			intervals [475]:
				xmin = 565.1345
				xmax = 565.3545
				text = "when"
			intervals [476]:
				xmin = 565.3545
				xmax = 565.4245
				text = "you"
			intervals [477]:
				xmin = 565.4245
				xmax = 565.7445
				text = "were"
			intervals [478]:
				xmin = 565.7445
				xmax = 565.7745
				text = ""
			intervals [479]:
				xmin = 565.7745
				xmax = 566.1245
				text = "younger"
			intervals [480]:
				xmin = 566.1245
				xmax = 566.1845
				text = ""
			intervals [481]:
				xmin = 566.1845
				xmax = 566.2945
				text = "did"
			intervals [482]:
				xmin = 566.2945
				xmax = 566.3245
				text = ""
			intervals [483]:
				xmin = 566.3245
				xmax = 566.4045
				text = "you"
			intervals [484]:
				xmin = 566.4045
				xmax = 566.5845
				text = "ever"
			intervals [485]:
				xmin = 566.5845
				xmax = 566.7345
				text = "have"
			intervals [486]:
				xmin = 566.7345
				xmax = 566.8245
				text = "a"
			intervals [487]:
				xmin = 566.8245
				xmax = 566.8745
				text = ""
			intervals [488]:
				xmin = 566.8745
				xmax = 567.1745
				text = "pet"
			intervals [489]:
				xmin = 567.1745
				xmax = 567.2945
				text = "or"
			intervals [490]:
				xmin = 567.2945
				xmax = 567.7645
				text = "anything"
			intervals [491]:
				xmin = 567.7645
				xmax = 571.8922
				text = ""
			intervals [492]:
				xmin = 571.8922
				xmax = 572.0822
				text = "how"
			intervals [493]:
				xmin = 572.0822
				xmax = 572.1522
				text = ""
			intervals [494]:
				xmin = 572.1522
				xmax = 572.3122
				text = "come"
			intervals [495]:
				xmin = 572.3122
				xmax = 572.4522
				text = "you"
			intervals [496]:
				xmin = 572.4522
				xmax = 572.6722
				text = "liked"
			intervals [497]:
				xmin = 572.6722
				xmax = 572.7322
				text = "the"
			intervals [498]:
				xmin = 572.7322
				xmax = 572.7922
				text = ""
			intervals [499]:
				xmin = 572.7922
				xmax = 573.0222
				text = "cat"
			intervals [500]:
				xmin = 573.0222
				xmax = 575.5289
				text = ""
			intervals [501]:
				xmin = 575.5289
				xmax = 575.9589
				text = "mm-hm"
			intervals [502]:
				xmin = 575.9589
				xmax = 588.9903
				text = ""
			intervals [503]:
				xmin = 588.9903
				xmax = 589.1103
				text = "the"
			intervals [504]:
				xmin = 589.1103
				xmax = 589.1503
				text = ""
			intervals [505]:
				xmin = 589.1503
				xmax = 589.7803
				text = "chimpanzee"
			intervals [506]:
				xmin = 589.7803
				xmax = 589.8403
				text = "you"
			intervals [507]:
				xmin = 589.8403
				xmax = 590.0203
				text = "used"
			intervals [508]:
				xmin = 590.0203
				xmax = 590.0803
				text = "to"
			intervals [509]:
				xmin = 590.0803
				xmax = 590.1203
				text = ""
			intervals [510]:
				xmin = 590.1203
				xmax = 590.2103
				text = "play"
			intervals [511]:
				xmin = 590.2103
				xmax = 590.4003
				text = "with"
			intervals [512]:
				xmin = 590.4003
				xmax = 590.4303
				text = ""
			intervals [513]:
				xmin = 590.4303
				xmax = 590.5503
				text = "is"
			intervals [514]:
				xmin = 590.5503
				xmax = 590.8303
				text = "that"
			intervals [515]:
				xmin = 590.8303
				xmax = 590.9803
				text = "right"
			intervals [516]:
				xmin = 590.9803
				xmax = 599.8665
				text = ""
			intervals [517]:
				xmin = 599.8665
				xmax = 600.1165
				text = "did"
			intervals [518]:
				xmin = 600.1165
				xmax = 600.1565
				text = ""
			intervals [519]:
				xmin = 600.1565
				xmax = 600.3665
				text = "you"
			intervals [520]:
				xmin = 600.3665
				xmax = 600.6565
				text = "really"
			intervals [521]:
				xmin = 600.6565
				xmax = 600.6965
				text = ""
			intervals [522]:
				xmin = 600.6965
				xmax = 600.8765
				text = "play"
			intervals [523]:
				xmin = 600.8765
				xmax = 601.0465
				text = "with"
			intervals [524]:
				xmin = 601.0465
				xmax = 601.8165
				text = "chimpanzees"
			intervals [525]:
				xmin = 601.8165
				xmax = 601.8865
				text = ""
			intervals [526]:
				xmin = 601.8865
				xmax = 601.9765
				text = "is"
			intervals [527]:
				xmin = 601.9765
				xmax = 602.1965
				text = "that"
			intervals [528]:
				xmin = 602.1965
				xmax = 602.3665
				text = "right"
			intervals [529]:
				xmin = 602.3665
				xmax = 616.6575
				text = ""
			intervals [530]:
				xmin = 616.6575
				xmax = 617.0175
				text = "mm"
			intervals [531]:
				xmin = 617.0175
				xmax = 625.2646
				text = ""
			intervals [532]:
				xmin = 625.2646
				xmax = 625.6946
				text = "mm-hm"
			intervals [533]:
				xmin = 625.6946
				xmax = 638.2036
				text = ""
			intervals [534]:
				xmin = 638.2036
				xmax = 638.4536
				text = "huh"
			intervals [535]:
				xmin = 638.4536
				xmax = 638.6036
				text = ""
			intervals [536]:
				xmin = 638.6036
				xmax = 638.7036
				text = "that"
			intervals [537]:
				xmin = 638.7036
				xmax = 638.8036
				text = ""
			intervals [538]:
				xmin = 638.8036
				xmax = 638.8336
				text = "s"
			intervals [539]:
				xmin = 638.8336
				xmax = 639.1836
				text = "interesting"
			intervals [540]:
				xmin = 639.1836
				xmax = 640.0166
				text = ""
			intervals [541]:
				xmin = 640.0166
				xmax = 640.3866
				text = "and"
			intervals [542]:
				xmin = 640.3866
				xmax = 640.4866
				text = "he"
			intervals [543]:
				xmin = 640.4866
				xmax = 640.8766
				text = "wasn't"
			intervals [544]:
				xmin = 640.8766
				xmax = 641.1666
				text = ""
			intervals [545]:
				xmin = 641.1666
				xmax = 641.5666
				text = "mischievous"
			intervals [546]:
				xmin = 641.5666
				xmax = 641.5966
				text = "or"
			intervals [547]:
				xmin = 641.5966
				xmax = 641.6566
				text = ""
			intervals [548]:
				xmin = 641.6566
				xmax = 641.8366
				text = "anything"
			intervals [549]:
				xmin = 641.8366
				xmax = 643.7844
				text = ""
			intervals [550]:
				xmin = 643.7844
				xmax = 644.0044
				text = "<unk>"
			intervals [551]:
				xmin = 644.0044
				xmax = 645.7954
				text = ""
			intervals [552]:
				xmin = 645.7954
				xmax = 646.8054
				text = "<unk>"
			intervals [553]:
				xmin = 646.8054
				xmax = 646.9954
				text = "asked"
			intervals [554]:
				xmin = 646.9954
				xmax = 647.0354
				text = ""
			intervals [555]:
				xmin = 647.0354
				xmax = 647.1654
				text = "for"
			intervals [556]:
				xmin = 647.1654
				xmax = 647.2154
				text = ""
			intervals [557]:
				xmin = 647.2154
				xmax = 647.4754
				text = "pets"
			intervals [558]:
				xmin = 647.4754
				xmax = 647.5254
				text = ""
			intervals [559]:
				xmin = 647.5254
				xmax = 647.8054
				text = "before"
			intervals [560]:
				xmin = 647.8054
				xmax = 647.9054
				text = "i"
			intervals [561]:
				xmin = 647.9054
				xmax = 647.9354
				text = ""
			intervals [562]:
				xmin = 647.9354
				xmax = 648.0654
				text = "never"
			intervals [563]:
				xmin = 648.0654
				xmax = 648.1554
				text = "heard"
			intervals [564]:
				xmin = 648.1554
				xmax = 648.1954
				text = ""
			intervals [565]:
				xmin = 648.1954
				xmax = 648.8354
				text = "anybody"
			intervals [566]:
				xmin = 648.8354
				xmax = 648.8654
				text = ""
			intervals [567]:
				xmin = 648.8654
				xmax = 649.0354
				text = "had"
			intervals [568]:
				xmin = 649.0354
				xmax = 649.0654
				text = "a"
			intervals [569]:
				xmin = 649.0654
				xmax = 649.1454
				text = ""
			intervals [570]:
				xmin = 649.1454
				xmax = 650.2154
				text = "chimpanzee"
			intervals [571]:
				xmin = 650.2154
				xmax = 650.4454
				text = ""
			intervals [572]:
				xmin = 650.4454
				xmax = 650.6454
				text = "though"
			intervals [573]:
				xmin = 650.6454
				xmax = 669.0073
				text = ""
			intervals [574]:
				xmin = 669.0073
				xmax = 669.2773
				text = "uh-huh"
			intervals [575]:
				xmin = 669.2773
				xmax = 679.2633
				text = ""
			intervals [576]:
				xmin = 679.2633
				xmax = 679.5033
				text = "huh"
			intervals [577]:
				xmin = 679.5033
				xmax = 680.4939
				text = ""
			intervals [578]:
				xmin = 680.4939
				xmax = 680.5539
				text = "i'm"
			intervals [579]:
				xmin = 680.5539
				xmax = 680.5839
				text = ""
			intervals [580]:
				xmin = 680.5839
				xmax = 680.8539
				text = "sorry"
			intervals [581]:
				xmin = 680.8539
				xmax = 681.6944
				text = ""
			intervals [582]:
				xmin = 681.6944
				xmax = 681.9044
				text = "what"
			intervals [583]:
				xmin = 681.9044
				xmax = 682.0344
				text = ""
			intervals [584]:
				xmin = 682.0344
				xmax = 682.5144
				text = "what"
			intervals [585]:
				xmin = 682.5144
				xmax = 682.5444
				text = ""
			intervals [586]:
				xmin = 682.5444
				xmax = 682.8144
				text = "uh"
			intervals [587]:
				xmin = 682.8144
				xmax = 682.8944
				text = ""
			intervals [588]:
				xmin = 682.8944
				xmax = 683.0444
				text = "pet"
			intervals [589]:
				xmin = 683.0444
				xmax = 683.1044
				text = "do"
			intervals [590]:
				xmin = 683.1044
				xmax = 683.1344
				text = ""
			intervals [591]:
				xmin = 683.1344
				xmax = 683.2544
				text = "you"
			intervals [592]:
				xmin = 683.2544
				xmax = 683.5444
				text = "like"
			intervals [593]:
				xmin = 683.5444
				xmax = 683.9244
				text = "best"
			intervals [594]:
				xmin = 683.9244
				xmax = 684.0444
				text = ""
			intervals [595]:
				xmin = 684.0444
				xmax = 684.1044
				text = "the"
			intervals [596]:
				xmin = 684.1044
				xmax = 684.1644
				text = ""
			intervals [597]:
				xmin = 684.1644
				xmax = 684.3944
				text = "most"
			intervals [598]:
				xmin = 684.3944
				xmax = 686.0785
				text = ""
			intervals [599]:
				xmin = 686.0785
				xmax = 686.1985
				text = "you"
			intervals [600]:
				xmin = 686.1985
				xmax = 686.5785
				text = "gonna"
			intervals [601]:
				xmin = 686.5785
				xmax = 686.6785
				text = "have"
			intervals [602]:
				xmin = 686.6785
				xmax = 686.7185
				text = ""
			intervals [603]:
				xmin = 686.7185
				xmax = 686.7485
				text = "a"
			intervals [604]:
				xmin = 686.7485
				xmax = 687.3985
				text = "chimpanzee"
			intervals [605]:
				xmin = 687.3985
				xmax = 687.4785
				text = ""
			intervals [606]:
				xmin = 687.4785
				xmax = 687.7385
				text = "when"
			intervals [607]:
				xmin = 687.7385
				xmax = 687.8485
				text = ""
			intervals [608]:
				xmin = 687.8485
				xmax = 687.9585
				text = "you're"
			intervals [609]:
				xmin = 687.9585
				xmax = 688.2285
				text = ""
			intervals [610]:
				xmin = 688.2285
				xmax = 688.3985
				text = "married"
			intervals [611]:
				xmin = 688.3985
				xmax = 689.1885
				text = "<unk>"
			intervals [612]:
				xmin = 689.1885
				xmax = 691.8884
				text = ""
			intervals [613]:
				xmin = 691.8884
				xmax = 692.0084
				text = "well"
			intervals [614]:
				xmin = 692.0084
				xmax = 692.1184
				text = ""
			intervals [615]:
				xmin = 692.1184
				xmax = 692.2084
				text = "that"
			intervals [616]:
				xmin = 692.2084
				xmax = 692.2484
				text = ""
			intervals [617]:
				xmin = 692.2484
				xmax = 692.3284
				text = "s"
			intervals [618]:
				xmin = 692.3284
				xmax = 692.4484
				text = ""
			intervals [619]:
				xmin = 692.4484
				xmax = 692.6584
				text = "great"
			intervals [620]:
				xmin = 692.6584
				xmax = 693.489
				text = ""
			intervals [621]:
				xmin = 693.489
				xmax = 693.909
				text = "okay"
			intervals [622]:
				xmin = 693.909
				xmax = 694.249
				text = "uh"
			intervals [623]:
				xmin = 694.249
				xmax = 694.287
				text = ""
			intervals [624]:
				xmin = 694.287
				xmax = 694.397
				text = "tell"
			intervals [625]:
				xmin = 694.397
				xmax = 694.507
				text = "me"
			intervals [626]:
				xmin = 694.507
				xmax = 694.877
				text = "about"
			intervals [627]:
				xmin = 694.877
				xmax = 695.357
				text = "school"
			intervals [628]:
				xmin = 695.357
				xmax = 695.577
				text = "what"
			intervals [629]:
				xmin = 695.577
				xmax = 695.607
				text = ""
			intervals [630]:
				xmin = 695.607
				xmax = 695.697
				text = "what"
			intervals [631]:
				xmin = 695.697
				xmax = 695.767
				text = "do"
			intervals [632]:
				xmin = 695.767
				xmax = 695.957
				text = "you"
			intervals [633]:
				xmin = 695.957
				xmax = 696.1614
				text = ""
			intervals [634]:
				xmin = 696.1614
				xmax = 696.4414
				text = "study"
			intervals [635]:
				xmin = 696.4414
				xmax = 696.6314
				text = "in"
			intervals [636]:
				xmin = 696.6314
				xmax = 696.6614
				text = ""
			intervals [637]:
				xmin = 696.6614
				xmax = 697.0714
				text = "school"
			intervals [638]:
				xmin = 697.0714
				xmax = 697.1014
				text = ""
			intervals [639]:
				xmin = 697.1014
				xmax = 697.2114
				text = "now"
			intervals [640]:
				xmin = 697.2114
				xmax = 697.3614
				text = "what"
			intervals [641]:
				xmin = 697.3614
				xmax = 697.4814
				text = "do"
			intervals [642]:
				xmin = 697.4814
				xmax = 697.5114
				text = ""
			intervals [643]:
				xmin = 697.5114
				xmax = 697.5714
				text = "you"
			intervals [644]:
				xmin = 697.5714
				xmax = 697.6514
				text = ""
			intervals [645]:
				xmin = 697.6514
				xmax = 697.7114
				text = "do"
			intervals [646]:
				xmin = 697.7114
				xmax = 697.7814
				text = "in"
			intervals [647]:
				xmin = 697.7814
				xmax = 697.8814
				text = ""
			intervals [648]:
				xmin = 697.8814
				xmax = 698.2014
				text = "school"
			intervals [649]:
				xmin = 698.2014
				xmax = 704.2532
				text = ""
			intervals [650]:
				xmin = 704.2532
				xmax = 704.5432
				text = "mm-hm"
			intervals [651]:
				xmin = 704.5432
				xmax = 717.0963
				text = ""
			intervals [652]:
				xmin = 717.0963
				xmax = 717.5363
				text = "<unk>"
			intervals [653]:
				xmin = 717.5363
				xmax = 719.1813
				text = ""
			intervals [654]:
				xmin = 719.1813
				xmax = 719.3813
				text = "how"
			intervals [655]:
				xmin = 719.3813
				xmax = 719.5413
				text = "about"
			intervals [656]:
				xmin = 719.5413
				xmax = 719.7013
				text = "what"
			intervals [657]:
				xmin = 719.7013
				xmax = 719.7613
				text = "do"
			intervals [658]:
				xmin = 719.7613
				xmax = 719.8213
				text = "the"
			intervals [659]:
				xmin = 719.8213
				xmax = 720.1413
				text = "kids"
			intervals [660]:
				xmin = 720.1413
				xmax = 720.1713
				text = ""
			intervals [661]:
				xmin = 720.1713
				xmax = 720.5413
				text = "usually"
			intervals [662]:
				xmin = 720.5413
				xmax = 720.5713
				text = ""
			intervals [663]:
				xmin = 720.5713
				xmax = 720.8213
				text = "do"
			intervals [664]:
				xmin = 720.8213
				xmax = 720.8513
				text = ""
			intervals [665]:
				xmin = 720.8513
				xmax = 720.9513
				text = "in"
			intervals [666]:
				xmin = 720.9513
				xmax = 721.3213
				text = "school"
			intervals [667]:
				xmin = 721.3213
				xmax = 721.3513
				text = ""
			intervals [668]:
				xmin = 721.3513
				xmax = 721.4513
				text = "now"
			intervals [669]:
				xmin = 721.4513
				xmax = 723.4984
				text = ""
			intervals [670]:
				xmin = 723.4984
				xmax = 723.6084
				text = "that"
			intervals [671]:
				xmin = 723.6084
				xmax = 723.7184
				text = ""
			intervals [672]:
				xmin = 723.7184
				xmax = 723.7784
				text = "s"
			intervals [673]:
				xmin = 723.7784
				xmax = 724.0084
				text = "all"
			intervals [674]:
				xmin = 724.0084
				xmax = 724.0684
				text = ""
			intervals [675]:
				xmin = 724.0684
				xmax = 724.1384
				text = "huh"
			intervals [676]:
				xmin = 724.1384
				xmax = 725.3152
				text = ""
			intervals [677]:
				xmin = 725.3152
				xmax = 725.4152
				text = "how"
			intervals [678]:
				xmin = 725.4152
				xmax = 725.7652
				text = "about"
			intervals [679]:
				xmin = 725.7652
				xmax = 725.9576
				text = ""
			intervals [680]:
				xmin = 725.9576
				xmax = 726.1876
				text = "during"
			intervals [681]:
				xmin = 726.1876
				xmax = 726.2676
				text = "the"
			intervals [682]:
				xmin = 726.2676
				xmax = 726.6176
				text = "summer"
			intervals [683]:
				xmin = 726.6176
				xmax = 726.7576
				text = "what"
			intervals [684]:
				xmin = 726.7576
				xmax = 726.8176
				text = "do"
			intervals [685]:
				xmin = 726.8176
				xmax = 726.8976
				text = "you"
			intervals [686]:
				xmin = 726.8976
				xmax = 726.9476
				text = ""
			intervals [687]:
				xmin = 726.9476
				xmax = 727.1276
				text = "do"
			intervals [688]:
				xmin = 727.1276
				xmax = 727.3376
				text = "all"
			intervals [689]:
				xmin = 727.3376
				xmax = 727.3676
				text = ""
			intervals [690]:
				xmin = 727.3676
				xmax = 727.4876
				text = "day"
			intervals [691]:
				xmin = 727.4876
				xmax = 727.9685
				text = ""
			intervals [692]:
				xmin = 727.9685
				xmax = 728.4485
				text = "describe"
			intervals [693]:
				xmin = 728.4485
				xmax = 728.4985
				text = "a"
			intervals [694]:
				xmin = 728.4985
				xmax = 728.5685
				text = ""
			intervals [695]:
				xmin = 728.5685
				xmax = 729.0585
				text = "typical"
			intervals [696]:
				xmin = 729.0585
				xmax = 729.0885
				text = ""
			intervals [697]:
				xmin = 729.0885
				xmax = 729.3485
				text = "day"
			intervals [698]:
				xmin = 729.3485
				xmax = 729.5985
				text = "all"
			intervals [699]:
				xmin = 729.5985
				xmax = 729.6285
				text = ""
			intervals [700]:
				xmin = 729.6285
				xmax = 729.8585
				text = "day"
			intervals [701]:
				xmin = 729.8585
				xmax = 729.9185
				text = ""
			intervals [702]:
				xmin = 729.9185
				xmax = 730.1285
				text = "during"
			intervals [703]:
				xmin = 730.1285
				xmax = 730.1585
				text = ""
			intervals [704]:
				xmin = 730.1585
				xmax = 730.2185
				text = "the"
			intervals [705]:
				xmin = 730.2185
				xmax = 730.2485
				text = ""
			intervals [706]:
				xmin = 730.2485
				xmax = 730.5085
				text = "summer"
			intervals [707]:
				xmin = 730.5085
				xmax = 731.6252
				text = ""
			intervals [708]:
				xmin = 731.6252
				xmax = 731.7152
				text = "that"
			intervals [709]:
				xmin = 731.7152
				xmax = 731.7452
				text = ""
			intervals [710]:
				xmin = 731.7452
				xmax = 731.8052
				text = "you"
			intervals [711]:
				xmin = 731.8052
				xmax = 731.9352
				text = "can"
			intervals [712]:
				xmin = 731.9352
				xmax = 732.2252
				text = "remember"
			intervals [713]:
				xmin = 732.2252
				xmax = 743.606
				text = ""
			intervals [714]:
				xmin = 743.606
				xmax = 743.726
				text = "is"
			intervals [715]:
				xmin = 743.726
				xmax = 743.776
				text = ""
			intervals [716]:
				xmin = 743.776
				xmax = 744.176
				text = "there"
			intervals [717]:
				xmin = 744.176
				xmax = 745.4828
				text = ""
			intervals [718]:
				xmin = 745.4828
				xmax = 745.8628
				text = "anything"
			intervals [719]:
				xmin = 745.8628
				xmax = 746.1528
				text = "else"
			intervals [720]:
				xmin = 746.1528
				xmax = 746.2028
				text = ""
			intervals [721]:
				xmin = 746.2028
				xmax = 746.2728
				text = "do"
			intervals [722]:
				xmin = 746.2728
				xmax = 746.3928
				text = "you"
			intervals [723]:
				xmin = 746.3928
				xmax = 746.5428
				text = "go"
			intervals [724]:
				xmin = 746.5428
				xmax = 746.6828
				text = "to"
			intervals [725]:
				xmin = 746.6828
				xmax = 746.8228
				text = "any"
			intervals [726]:
				xmin = 746.8228
				xmax = 746.8528
				text = ""
			intervals [727]:
				xmin = 746.8528
				xmax = 747.3528
				text = "local"
			intervals [728]:
				xmin = 747.3528
				xmax = 747.4228
				text = ""
			intervals [729]:
				xmin = 747.4228
				xmax = 747.9528
				text = "dances"
			intervals [730]:
				xmin = 747.9528
				xmax = 748.0128
				text = "or"
			intervals [731]:
				xmin = 748.0128
				xmax = 748.2428
				text = "anything"
			intervals [732]:
				xmin = 748.2428
				xmax = 749.6268
				text = ""
			intervals [733]:
				xmin = 749.6268
				xmax = 749.7268
				text = "no"
			intervals [734]:
				xmin = 749.7268
				xmax = 749.8668
				text = "don't"
			intervals [735]:
				xmin = 749.8668
				xmax = 749.9768
				text = "they"
			intervals [736]:
				xmin = 749.9768
				xmax = 750.0268
				text = ""
			intervals [737]:
				xmin = 750.0268
				xmax = 750.1368
				text = "have"
			intervals [738]:
				xmin = 750.1368
				xmax = 750.3268
				text = ""
			intervals [739]:
				xmin = 750.3268
				xmax = 750.3568
				text = "a"
			intervals [740]:
				xmin = 750.3568
				xmax = 750.4268
				text = ""
			intervals [741]:
				xmin = 750.4268
				xmax = 750.7468
				text = "dance"
			intervals [742]:
				xmin = 750.7468
				xmax = 750.9968
				text = "around"
			intervals [743]:
				xmin = 750.9968
				xmax = 751.1568
				text = "here"
			intervals [744]:
				xmin = 751.1568
				xmax = 751.1868
				text = "or"
			intervals [745]:
				xmin = 751.1868
				xmax = 751.2568
				text = ""
			intervals [746]:
				xmin = 751.2568
				xmax = 751.6468
				text = "anything"
			intervals [747]:
				xmin = 751.6468
				xmax = 754.1039
				text = ""
			intervals [748]:
				xmin = 754.1039
				xmax = 754.2439
				text = "hey"
			intervals [749]:
				xmin = 754.2439
				xmax = 754.3739
				text = "tell"
			intervals [750]:
				xmin = 754.3739
				xmax = 754.4339
				text = "me"
			intervals [751]:
				xmin = 754.4339
				xmax = 754.6539
				text = "about"
			intervals [752]:
				xmin = 754.6539
				xmax = 754.7639
				text = "the"
			intervals [753]:
				xmin = 754.7639
				xmax = 754.9839
				text = "new"
			intervals [754]:
				xmin = 754.9839
				xmax = 755.0139
				text = ""
			intervals [755]:
				xmin = 755.0139
				xmax = 755.5739
				text = "dances"
			intervals [756]:
				xmin = 755.5739
				xmax = 755.6339
				text = ""
			intervals [757]:
				xmin = 755.6339
				xmax = 755.7339
				text = "can"
			intervals [758]:
				xmin = 755.7339
				xmax = 755.7639
				text = ""
			intervals [759]:
				xmin = 755.7639
				xmax = 755.8439
				text = "you"
			intervals [760]:
				xmin = 755.8439
				xmax = 755.8939
				text = ""
			intervals [761]:
				xmin = 755.8939
				xmax = 756.0139
				text = "tell"
			intervals [762]:
				xmin = 756.0139
				xmax = 756.0439
				text = ""
			intervals [763]:
				xmin = 756.0439
				xmax = 756.3339
				text = "me"
			intervals [764]:
				xmin = 756.3339
				xmax = 756.3639
				text = ""
			intervals [765]:
				xmin = 756.3639
				xmax = 756.4939
				text = "the"
			intervals [766]:
				xmin = 756.4939
				xmax = 756.5339
				text = ""
			intervals [767]:
				xmin = 756.5339
				xmax = 756.6839
				text = "new"
			intervals [768]:
				xmin = 756.6839
				xmax = 756.8939
				text = "dances"
			intervals [769]:
				xmin = 756.8939
				xmax = 757.0039
				text = "what"
			intervals [770]:
				xmin = 757.0039
				xmax = 757.0839
				text = "are"
			intervals [771]:
				xmin = 757.0839
				xmax = 757.2939
				text = "the"
			intervals [772]:
				xmin = 757.2939
				xmax = 757.3239
				text = ""
			intervals [773]:
				xmin = 757.3239
				xmax = 757.5039
				text = "what"
			intervals [774]:
				xmin = 757.5039
				xmax = 757.5339
				text = "s"
			intervals [775]:
				xmin = 757.5339
				xmax = 757.6439
				text = "the"
			intervals [776]:
				xmin = 757.6439
				xmax = 758.1439
				text = "latest"
			intervals [777]:
				xmin = 758.1439
				xmax = 758.2339
				text = ""
			intervals [778]:
				xmin = 758.2339
				xmax = 758.3539
				text = "new"
			intervals [779]:
				xmin = 758.3539
				xmax = 758.3839
				text = ""
			intervals [780]:
				xmin = 758.3839
				xmax = 758.5439
				text = "dance"
			intervals [781]:
				xmin = 758.5439
				xmax = 759.4945
				text = ""
			intervals [782]:
				xmin = 759.4945
				xmax = 759.6445
				text = "i"
			intervals [783]:
				xmin = 759.6445
				xmax = 759.6745
				text = ""
			intervals [784]:
				xmin = 759.6745
				xmax = 760.0045
				text = "suppose"
			intervals [785]:
				xmin = 760.0045
				xmax = 760.0645
				text = "the"
			intervals [786]:
				xmin = 760.0645
				xmax = 760.4545
				text = "african"
			intervals [787]:
				xmin = 760.4545
				xmax = 760.4945
				text = ""
			intervals [788]:
				xmin = 760.4945
				xmax = 760.9345
				text = "twist"
			intervals [789]:
				xmin = 760.9345
				xmax = 760.9945
				text = ""
			intervals [790]:
				xmin = 760.9945
				xmax = 761.0945
				text = "is"
			intervals [791]:
				xmin = 761.0945
				xmax = 761.1245
				text = ""
			intervals [792]:
				xmin = 761.1245
				xmax = 761.2545
				text = "out"
			intervals [793]:
				xmin = 761.2545
				xmax = 761.3145
				text = ""
			intervals [794]:
				xmin = 761.3145
				xmax = 761.3745
				text = "now"
			intervals [795]:
				xmin = 761.3745
				xmax = 769.1161
				text = ""
			intervals [796]:
				xmin = 769.1161
				xmax = 769.3461
				text = "oh"
			intervals [797]:
				xmin = 769.3461
				xmax = 769.3761
				text = ""
			intervals [798]:
				xmin = 769.3761
				xmax = 769.5061
				text = "how"
			intervals [799]:
				xmin = 769.5061
				xmax = 769.6661
				text = "how"
			intervals [800]:
				xmin = 769.6661
				xmax = 769.8161
				text = "do"
			intervals [801]:
				xmin = 769.8161
				xmax = 769.8761
				text = ""
			intervals [802]:
				xmin = 769.8761
				xmax = 770.0561
				text = "they"
			intervals [803]:
				xmin = 770.0561
				xmax = 770.1661
				text = ""
			intervals [804]:
				xmin = 770.1661
				xmax = 770.2461
				text = "go"
			intervals [805]:
				xmin = 770.2461
				xmax = 783.8862
				text = ""
			intervals [806]:
				xmin = 783.8862
				xmax = 784.0162
				text = "you"
			intervals [807]:
				xmin = 784.0162
				xmax = 784.1362
				text = "didn't"
			intervals [808]:
				xmin = 784.1362
				xmax = 784.4562
				text = "happen"
			intervals [809]:
				xmin = 784.4562
				xmax = 784.4862
				text = ""
			intervals [810]:
				xmin = 784.4862
				xmax = 784.5462
				text = "to"
			intervals [811]:
				xmin = 784.5462
				xmax = 784.5762
				text = ""
			intervals [812]:
				xmin = 784.5762
				xmax = 784.9162
				text = "see"
			intervals [813]:
				xmin = 784.9162
				xmax = 785.2408
				text = ""
			intervals [814]:
				xmin = 785.2408
				xmax = 785.5008
				text = "james"
			intervals [815]:
				xmin = 785.5008
				xmax = 785.6008
				text = ""
			intervals [816]:
				xmin = 785.6008
				xmax = 785.8608
				text = "brown"
			intervals [817]:
				xmin = 785.8608
				xmax = 785.9708
				text = "when"
			intervals [818]:
				xmin = 785.9708
				xmax = 786.0008
				text = ""
			intervals [819]:
				xmin = 786.0008
				xmax = 786.1108
				text = "he"
			intervals [820]:
				xmin = 786.1108
				xmax = 786.1508
				text = ""
			intervals [821]:
				xmin = 786.1508
				xmax = 786.2408
				text = "was"
			intervals [822]:
				xmin = 786.2408
				xmax = 786.4108
				text = "here"
			intervals [823]:
				xmin = 786.4108
				xmax = 786.5008
				text = ""
			intervals [824]:
				xmin = 786.5008
				xmax = 786.5808
				text = "the"
			intervals [825]:
				xmin = 786.5808
				xmax = 786.7208
				text = "other"
			intervals [826]:
				xmin = 786.7208
				xmax = 786.7708
				text = ""
			intervals [827]:
				xmin = 786.7708
				xmax = 786.9608
				text = "week"
			intervals [828]:
				xmin = 786.9608
				xmax = 787.0608
				text = ""
			intervals [829]:
				xmin = 787.0608
				xmax = 787.1708
				text = "did"
			intervals [830]:
				xmin = 787.1708
				xmax = 787.2408
				text = ""
			intervals [831]:
				xmin = 787.2408
				xmax = 787.3308
				text = "you"
			intervals [832]:
				xmin = 787.3308
				xmax = 788.2372
				text = ""
			intervals [833]:
				xmin = 788.2372
				xmax = 788.2672
				text = "<unk>"
			intervals [834]:
				xmin = 788.2672
				xmax = 790.6864
				text = ""
			intervals [835]:
				xmin = 790.6864
				xmax = 791.0564
				text = "okay"
			intervals [836]:
				xmin = 791.0564
				xmax = 791.1464
				text = "how"
			intervals [837]:
				xmin = 791.1464
				xmax = 791.4564
				text = "about"
			intervals [838]:
				xmin = 791.4564
				xmax = 791.5464
				text = "in"
			intervals [839]:
				xmin = 791.5464
				xmax = 791.9664
				text = "school"
			intervals [840]:
				xmin = 791.9664
				xmax = 792.0864
				text = "did"
			intervals [841]:
				xmin = 792.0864
				xmax = 792.1464
				text = ""
			intervals [842]:
				xmin = 792.1464
				xmax = 792.2564
				text = "you"
			intervals [843]:
				xmin = 792.2564
				xmax = 792.5564
				text = "have"
			intervals [844]:
				xmin = 792.5564
				xmax = 793.1045
				text = ""
			intervals [845]:
				xmin = 793.1045
				xmax = 793.3045
				text = "ever"
			intervals [846]:
				xmin = 793.3045
				xmax = 793.4445
				text = "have"
			intervals [847]:
				xmin = 793.4445
				xmax = 793.5345
				text = "a"
			intervals [848]:
				xmin = 793.5345
				xmax = 793.5745
				text = ""
			intervals [849]:
				xmin = 793.5745
				xmax = 793.9145
				text = "teacher"
			intervals [850]:
				xmin = 793.9145
				xmax = 794.0045
				text = "you"
			intervals [851]:
				xmin = 794.0045
				xmax = 794.0545
				text = ""
			intervals [852]:
				xmin = 794.0545
				xmax = 794.1745
				text = "can"
			intervals [853]:
				xmin = 794.1745
				xmax = 794.2045
				text = ""
			intervals [854]:
				xmin = 794.2045
				xmax = 794.4945
				text = "remember"
			intervals [855]:
				xmin = 794.4945
				xmax = 794.5545
				text = "who"
			intervals [856]:
				xmin = 794.5545
				xmax = 794.6045
				text = ""
			intervals [857]:
				xmin = 794.6045
				xmax = 794.9345
				text = "hollered"
			intervals [858]:
				xmin = 794.9345
				xmax = 795.0745
				text = "a"
			intervals [859]:
				xmin = 795.0745
				xmax = 795.3145
				text = "lot"
			intervals [860]:
				xmin = 795.3145
				xmax = 798.197
				text = ""
			intervals [861]:
				xmin = 798.197
				xmax = 798.437
				text = "uh"
			intervals [862]:
				xmin = 798.437
				xmax = 798.467
				text = ""
			intervals [863]:
				xmin = 798.467
				xmax = 798.587
				text = "yeah"
			intervals [864]:
				xmin = 798.587
				xmax = 801.1894
				text = ""
			intervals [865]:
				xmin = 801.1894
				xmax = 801.3394
				text = "how"
			intervals [866]:
				xmin = 801.3394
				xmax = 801.6394
				text = "about"
			intervals [867]:
				xmin = 801.6394
				xmax = 801.7894
				text = "they"
			intervals [868]:
				xmin = 801.7894
				xmax = 801.8194
				text = ""
			intervals [869]:
				xmin = 801.8194
				xmax = 802.3094
				text = "hollered"
			intervals [870]:
				xmin = 802.3094
				xmax = 802.3394
				text = ""
			intervals [871]:
				xmin = 802.3394
				xmax = 802.3994
				text = "at"
			intervals [872]:
				xmin = 802.3994
				xmax = 802.6094
				text = ""
			intervals [873]:
				xmin = 802.6094
				xmax = 802.7194
				text = "you"
			intervals [874]:
				xmin = 802.7194
				xmax = 802.8994
				text = "know"
			intervals [875]:
				xmin = 802.8994
				xmax = 802.9394
				text = ""
			intervals [876]:
				xmin = 802.9394
				xmax = 802.9994
				text = "at"
			intervals [877]:
				xmin = 802.9994
				xmax = 803.1894
				text = "any"
			intervals [878]:
				xmin = 803.1894
				xmax = 803.2694
				text = "of"
			intervals [879]:
				xmin = 803.2694
				xmax = 803.3394
				text = "you"
			intervals [880]:
				xmin = 803.3394
				xmax = 803.3894
				text = ""
			intervals [881]:
				xmin = 803.3894
				xmax = 803.5894
				text = "kids"
			intervals [882]:
				xmin = 803.5894
				xmax = 803.6894
				text = ""
			intervals [883]:
				xmin = 803.6894
				xmax = 803.7594
				text = "a"
			intervals [884]:
				xmin = 803.7594
				xmax = 803.8194
				text = ""
			intervals [885]:
				xmin = 803.8194
				xmax = 803.9894
				text = "lot"
			intervals [886]:
				xmin = 803.9894
				xmax = 814.6418
				text = ""
			intervals [887]:
				xmin = 814.6418
				xmax = 814.9318
				text = "mm-hm"
			intervals [888]:
				xmin = 814.9318
				xmax = 823.0478
				text = ""
			intervals [889]:
				xmin = 823.0478
				xmax = 823.4278
				text = "mm-hm"
			intervals [890]:
				xmin = 823.4278
				xmax = 827.708
				text = ""
			intervals [891]:
				xmin = 827.708
				xmax = 827.848
				text = "good"
			intervals [892]:
				xmin = 827.848
				xmax = 828.1582
				text = ""
			intervals [893]:
				xmin = 828.1582
				xmax = 828.4282
				text = "great"
			intervals [894]:
				xmin = 828.4282
				xmax = 828.7285
				text = ""
			intervals [895]:
				xmin = 828.7285
				xmax = 828.8285
				text = "how"
			intervals [896]:
				xmin = 828.8285
				xmax = 829.1885
				text = "about"
			intervals [897]:
				xmin = 829.1885
				xmax = 829.2685
				text = ""
			intervals [898]:
				xmin = 829.2685
				xmax = 829.6385
				text = "uh"
			intervals [899]:
				xmin = 829.6385
				xmax = 830.9846
				text = ""
			intervals [900]:
				xmin = 830.9846
				xmax = 831.1546
				text = "can"
			intervals [901]:
				xmin = 831.1546
				xmax = 831.2146
				text = "you"
			intervals [902]:
				xmin = 831.2146
				xmax = 831.3446
				text = "tell"
			intervals [903]:
				xmin = 831.3446
				xmax = 831.4146
				text = "me"
			intervals [904]:
				xmin = 831.4146
				xmax = 831.4746
				text = "the"
			intervals [905]:
				xmin = 831.4746
				xmax = 831.5146
				text = ""
			intervals [906]:
				xmin = 831.5146
				xmax = 831.7346
				text = "best"
			intervals [907]:
				xmin = 831.7346
				xmax = 832.0446
				text = "teacher"
			intervals [908]:
				xmin = 832.0446
				xmax = 832.1246
				text = "you"
			intervals [909]:
				xmin = 832.1246
				xmax = 832.3646
				text = "ever"
			intervals [910]:
				xmin = 832.3646
				xmax = 832.5546
				text = "had"
			intervals [911]:
				xmin = 832.5546
				xmax = 835.1606
				text = ""
			intervals [912]:
				xmin = 835.1606
				xmax = 835.4206
				text = "okay"
			intervals [913]:
				xmin = 835.4206
				xmax = 835.5706
				text = "what"
			intervals [914]:
				xmin = 835.5706
				xmax = 835.7206
				text = "was"
			intervals [915]:
				xmin = 835.7206
				xmax = 835.8706
				text = "so"
			intervals [916]:
				xmin = 835.8706
				xmax = 836.1606
				text = "cool"
			intervals [917]:
				xmin = 836.1606
				xmax = 836.2206
				text = ""
			intervals [918]:
				xmin = 836.2206
				xmax = 836.4706
				text = "about"
			intervals [919]:
				xmin = 836.4706
				xmax = 836.5606
				text = ""
			intervals [920]:
				xmin = 836.5606
				xmax = 836.6406
				text = "him"
			intervals [921]:
				xmin = 836.6406
				xmax = 839.8969
				text = ""
			intervals [922]:
				xmin = 839.8969
				xmax = 840.0669
				text = "oh"
			intervals [923]:
				xmin = 840.0669
				xmax = 840.2069
				text = "what"
			intervals [924]:
				xmin = 840.2069
				xmax = 840.2969
				text = "s"
			intervals [925]:
				xmin = 840.2969
				xmax = 840.4069
				text = "he"
			intervals [926]:
				xmin = 840.4069
				xmax = 840.5769
				text = "wear"
			intervals [927]:
				xmin = 840.5769
				xmax = 852.810
				text = ""
			intervals [928]:
				xmin = 852.810
				xmax = 853.000
				text = "oh"
			intervals [929]:
				xmin = 853.000
				xmax = 853.030
				text = ""
			intervals [930]:
				xmin = 853.030
				xmax = 853.180
				text = "yeah"
			intervals [931]:
				xmin = 853.180
				xmax = 856.2506
				text = ""
			intervals [932]:
				xmin = 856.2506
				xmax = 857.0606
				text = "<unk>"
			intervals [933]:
				xmin = 857.0606
				xmax = 858.4196
				text = ""
			intervals [934]:
				xmin = 858.4196
				xmax = 858.6896
				text = "well"
			intervals [935]:
				xmin = 858.6896
				xmax = 858.7496
				text = "he"
			intervals [936]:
				xmin = 858.7496
				xmax = 858.8896
				text = "was"
			intervals [937]:
				xmin = 858.8896
				xmax = 858.9196
				text = "a"
			intervals [938]:
				xmin = 858.9196
				xmax = 859.0296
				text = ""
			intervals [939]:
				xmin = 859.0296
				xmax = 859.2196
				text = "pretty"
			intervals [940]:
				xmin = 859.2196
				xmax = 859.3896
				text = "good"
			intervals [941]:
				xmin = 859.3896
				xmax = 859.7796
				text = "teacher"
			intervals [942]:
				xmin = 859.7796
				xmax = 860.0396
				text = "too"
			intervals [943]:
				xmin = 860.0396
				xmax = 861.4951
				text = ""
			intervals [944]:
				xmin = 861.4951
				xmax = 861.6551
				text = "what"
			intervals [945]:
				xmin = 861.6551
				xmax = 861.7651
				text = "was"
			intervals [946]:
				xmin = 861.7651
				xmax = 861.9251
				text = "so"
			intervals [947]:
				xmin = 861.9251
				xmax = 862.1451
				text = "good"
			intervals [948]:
				xmin = 862.1451
				xmax = 862.1751
				text = ""
			intervals [949]:
				xmin = 862.1751
				xmax = 862.3951
				text = "about"
			intervals [950]:
				xmin = 862.3951
				xmax = 862.5351
				text = "his"
			intervals [951]:
				xmin = 862.5351
				xmax = 862.9951
				text = "teaching"
			intervals [952]:
				xmin = 862.9951
				xmax = 871.5039
				text = ""
			intervals [953]:
				xmin = 871.5039
				xmax = 872.0039
				text = "mm-hm"
			intervals [954]:
				xmin = 872.0039
				xmax = 874.6914
				text = ""
			intervals [955]:
				xmin = 874.6914
				xmax = 874.7214
				text = "uh"
			intervals [956]:
				xmin = 874.7214
				xmax = 874.8414
				text = "you"
			intervals [957]:
				xmin = 874.8414
				xmax = 875.0114
				text = "can"
			intervals [958]:
				xmin = 875.0114
				xmax = 875.0714
				text = "you"
			intervals [959]:
				xmin = 875.0714
				xmax = 875.4314
				text = "remember"
			intervals [960]:
				xmin = 875.4314
				xmax = 875.5614
				text = "when"
			intervals [961]:
				xmin = 875.5614
				xmax = 875.6514
				text = "you"
			intervals [962]:
				xmin = 875.6514
				xmax = 875.9114
				text = "pulled"
			intervals [963]:
				xmin = 875.9114
				xmax = 875.9414
				text = ""
			intervals [964]:
				xmin = 875.9414
				xmax = 875.9714
				text = "a"
			intervals [965]:
				xmin = 875.9714
				xmax = 876.2414
				text = "trick"
			intervals [966]:
				xmin = 876.2414
				xmax = 876.3714
				text = "on"
			intervals [967]:
				xmin = 876.3714
				xmax = 876.4514
				text = "a"
			intervals [968]:
				xmin = 876.4514
				xmax = 876.4914
				text = ""
			intervals [969]:
				xmin = 876.4914
				xmax = 876.8414
				text = "teacher"
			intervals [970]:
				xmin = 876.8414
				xmax = 876.8714
				text = "or"
			intervals [971]:
				xmin = 876.8714
				xmax = 877.3714
				text = "anything"
			intervals [972]:
				xmin = 877.3714
				xmax = 887.7987
				text = ""
			intervals [973]:
				xmin = 887.7987
				xmax = 888.1287
				text = "mm-hm"
			intervals [974]:
				xmin = 888.1287
				xmax = 911.3309
				text = ""
			intervals [975]:
				xmin = 911.3309
				xmax = 911.7409
				text = "mm-hm"
			intervals [976]:
				xmin = 911.7409
				xmax = 921.8769
				text = ""
			intervals [977]:
				xmin = 921.8769
				xmax = 922.2769
				text = "mm-hm"
			intervals [978]:
				xmin = 922.2769
				xmax = 950.7567
				text = ""
			intervals [979]:
				xmin = 950.7567
				xmax = 950.9067
				text = "what"
			intervals [980]:
				xmin = 950.9067
				xmax = 950.9867
				text = ""
			intervals [981]:
				xmin = 950.9867
				xmax = 951.2167
				text = "for"
			intervals [982]:
				xmin = 951.2167
				xmax = 953.655
				text = ""
			intervals [983]:
				xmin = 953.655
				xmax = 953.965
				text = "<unk>"
			intervals [984]:
				xmin = 953.965
				xmax = 954.205
				text = ""
			intervals [985]:
				xmin = 954.205
				xmax = 954.305
				text = "you're"
			intervals [986]:
				xmin = 954.305
				xmax = 954.385
				text = "a"
			intervals [987]:
				xmin = 954.385
				xmax = 954.775
				text = "pretty"
			intervals [988]:
				xmin = 954.775
				xmax = 954.865
				text = "good"
			intervals [989]:
				xmin = 954.865
				xmax = 955.375
				text = "talker"
			intervals [990]:
				xmin = 955.375
				xmax = 955.485
				text = ""
			intervals [991]:
				xmin = 955.485
				xmax = 955.905
				text = "<unk>"
			intervals [992]:
				xmin = 955.905
				xmax = 957.9591
				text = ""
			intervals [993]:
				xmin = 957.9591
				xmax = 958.1591
				text = "<unk>"
			intervals [994]:
				xmin = 958.1591
				xmax = 961.0445
				text = ""
			intervals [995]:
				xmin = 961.0445
				xmax = 961.2745
				text = "how"
			intervals [996]:
				xmin = 961.2745
				xmax = 961.6845
				text = "about"
			intervals [997]:
				xmin = 961.6845
				xmax = 961.9545
				text = "uh"
			intervals [998]:
				xmin = 961.9545
				xmax = 962.6274
				text = ""
			intervals [999]:
				xmin = 962.6274
				xmax = 962.8474
				text = "there"
			intervals [1000]:
				xmin = 962.8474
				xmax = 962.9074
				text = "b"
			intervals [1001]:
				xmin = 962.9074
				xmax = 962.9474
				text = "a"
			intervals [1002]:
				xmin = 962.9474
				xmax = 963.1874
				text = "group"
			intervals [1003]:
				xmin = 963.1874
				xmax = 963.2574
				text = "of"
			intervals [1004]:
				xmin = 963.2574
				xmax = 963.5174
				text = "girl"
			intervals [1005]:
				xmin = 963.5174
				xmax = 963.7174
				text = "you"
			intervals [1006]:
				xmin = 963.7174
				xmax = 963.8874
				text = ""
			intervals [1007]:
				xmin = 963.8874
				xmax = 964.1774
				text = "girls"
			intervals [1008]:
				xmin = 964.1774
				xmax = 964.2674
				text = "you"
			intervals [1009]:
				xmin = 964.2674
				xmax = 964.3774
				text = "go"
			intervals [1010]:
				xmin = 964.3774
				xmax = 964.6974
				text = "around"
			intervals [1011]:
				xmin = 964.6974
				xmax = 964.7974
				text = "with"
			intervals [1012]:
				xmin = 964.7974
				xmax = 964.8774
				text = ""
			intervals [1013]:
				xmin = 964.8774
				xmax = 965.1174
				text = "here"
			intervals [1014]:
				xmin = 965.1174
				xmax = 965.2174
				text = ""
			intervals [1015]:
				xmin = 965.2174
				xmax = 965.3274
				text = "huh"
			intervals [1016]:
				xmin = 965.3274
				xmax = 966.4991
				text = ""
			intervals [1017]:
				xmin = 966.4991
				xmax = 966.5991
				text = "well"
			intervals [1018]:
				xmin = 966.5991
				xmax = 966.7391
				text = "what"
			intervals [1019]:
				xmin = 966.7391
				xmax = 966.7991
				text = "do"
			intervals [1020]:
				xmin = 966.7991
				xmax = 966.8591
				text = "you"
			intervals [1021]:
				xmin = 966.8591
				xmax = 967.1291
				text = "usually"
			intervals [1022]:
				xmin = 967.1291
				xmax = 967.4491
				text = "do"
			intervals [1023]:
				xmin = 967.4491
				xmax = 967.6791
				text = "together"
			intervals [1024]:
				xmin = 967.6791
				xmax = 970.6251
				text = ""
			intervals [1025]:
				xmin = 970.6251
				xmax = 970.7751
				text = "yeah"
			intervals [1026]:
				xmin = 970.7751
				xmax = 970.8051
				text = ""
			intervals [1027]:
				xmin = 970.8051
				xmax = 970.8451
				text = "i"
			intervals [1028]:
				xmin = 970.8451
				xmax = 970.9151
				text = ""
			intervals [1029]:
				xmin = 970.9151
				xmax = 971.1251
				text = "mean"
			intervals [1030]:
				xmin = 971.1251
				xmax = 971.4255
				text = ""
			intervals [1031]:
				xmin = 971.4255
				xmax = 971.5255
				text = "you"
			intervals [1032]:
				xmin = 971.5255
				xmax = 971.6655
				text = "don't"
			intervals [1033]:
				xmin = 971.6655
				xmax = 971.6955
				text = ""
			intervals [1034]:
				xmin = 971.6955
				xmax = 971.7855
				text = "do"
			intervals [1035]:
				xmin = 971.7855
				xmax = 971.8155
				text = ""
			intervals [1036]:
				xmin = 971.8155
				xmax = 972.3355
				text = "nothing"
			intervals [1037]:
				xmin = 972.3355
				xmax = 972.4255
				text = ""
			intervals [1038]:
				xmin = 972.4255
				xmax = 972.4855
				text = "you"
			intervals [1039]:
				xmin = 972.4855
				xmax = 972.5155
				text = ""
			intervals [1040]:
				xmin = 972.5155
				xmax = 972.8955
				text = "just"
			intervals [1041]:
				xmin = 972.8955
				xmax = 984.1046
				text = ""
			intervals [1042]:
				xmin = 984.1046
				xmax = 984.3946
				text = "mostly"
			intervals [1043]:
				xmin = 984.3946
				xmax = 984.4246
				text = ""
			intervals [1044]:
				xmin = 984.4246
				xmax = 984.5946
				text = "about"
			intervals [1045]:
				xmin = 984.5946
				xmax = 984.6946
				text = ""
			intervals [1046]:
				xmin = 984.6946
				xmax = 985.1146
				text = "boys"
			intervals [1047]:
				xmin = 985.1146
				xmax = 985.1546
				text = ""
			intervals [1048]:
				xmin = 985.1546
				xmax = 985.2146
				text = "huh"
			intervals [1049]:
				xmin = 985.2146
				xmax = 987.8063
				text = ""
			intervals [1050]:
				xmin = 987.8063
				xmax = 987.8963
				text = "you"
			intervals [1051]:
				xmin = 987.8963
				xmax = 988.0563
				text = "got"
			intervals [1052]:
				xmin = 988.0563
				xmax = 988.1163
				text = "a"
			intervals [1053]:
				xmin = 988.1163
				xmax = 988.5763
				text = "boyfriend"
			intervals [1054]:
				xmin = 988.5763
				xmax = 990.6917
				text = ""
			intervals [1055]:
				xmin = 990.6917
				xmax = 990.7917
				text = "well"
			intervals [1056]:
				xmin = 990.7917
				xmax = 990.9217
				text = "tell"
			intervals [1057]:
				xmin = 990.9217
				xmax = 991.0717
				text = "me"
			intervals [1058]:
				xmin = 991.0717
				xmax = 991.1017
				text = ""
			intervals [1059]:
				xmin = 991.1017
				xmax = 991.2317
				text = "about"
			intervals [1060]:
				xmin = 991.2317
				xmax = 991.3617
				text = ""
			intervals [1061]:
				xmin = 991.3617
				xmax = 991.4717
				text = "your"
			intervals [1062]:
				xmin = 991.4717
				xmax = 991.5417
				text = ""
			intervals [1063]:
				xmin = 991.5417
				xmax = 991.7717
				text = "boyfriend"
			intervals [1064]:
				xmin = 991.7717
				xmax = 998.1672
				text = ""
			intervals [1065]:
				xmin = 998.1672
				xmax = 998.5372
				text = "shoot"
			intervals [1066]:
				xmin = 998.5372
				xmax = 998.6372
				text = "ain't"
			intervals [1067]:
				xmin = 998.6372
				xmax = 998.6772
				text = ""
			intervals [1068]:
				xmin = 998.6772
				xmax = 998.9672
				text = "doing"
			intervals [1069]:
				xmin = 998.9672
				xmax = 999.0872
				text = "you"
			intervals [1070]:
				xmin = 999.0872
				xmax = 999.1772
				text = ""
			intervals [1071]:
				xmin = 999.1772
				xmax = 999.2572
				text = "no"
			intervals [1072]:
				xmin = 999.2572
				xmax = 999.4272
				text = "good"
			intervals [1073]:
				xmin = 999.4272
				xmax = 999.4972
				text = "in"
			intervals [1074]:
				xmin = 999.4972
				xmax = 999.6272
				text = ""
			intervals [1075]:
				xmin = 999.6272
				xmax = 1000.1172
				text = "canada"
			intervals [1076]:
				xmin = 1000.1172
				xmax = 1000.1472
				text = ""
			intervals [1077]:
				xmin = 1000.1472
				xmax = 1000.3172
				text = "huh"
			intervals [1078]:
				xmin = 1000.3172
				xmax = 1013.3305
				text = ""
			intervals [1079]:
				xmin = 1013.3305
				xmax = 1014.3705
				text = "<unk>"
			intervals [1080]:
				xmin = 1014.3705
				xmax = 1025.5133
				text = ""
			intervals [1081]:
				xmin = 1025.5133
				xmax = 1026.5133
				text = "<unk>"
			intervals [1082]:
				xmin = 1026.5133
				xmax = 1029.094
				text = ""
			intervals [1083]:
				xmin = 1029.094
				xmax = 1029.314
				text = "mm"
			intervals [1084]:
				xmin = 1029.314
				xmax = 1029.564
				text = ""
			intervals [1085]:
				xmin = 1029.564
				xmax = 1029.874
				text = "sounds"
			intervals [1086]:
				xmin = 1029.874
				xmax = 1030.024
				text = "like"
			intervals [1087]:
				xmin = 1030.024
				xmax = 1030.064
				text = ""
			intervals [1088]:
				xmin = 1030.064
				xmax = 1030.164
				text = "you"
			intervals [1089]:
				xmin = 1030.164
				xmax = 1030.304
				text = ""
			intervals [1090]:
				xmin = 1030.304
				xmax = 1030.614
				text = "putting"
			intervals [1091]:
				xmin = 1030.614
				xmax = 1030.684
				text = "him"
			intervals [1092]:
				xmin = 1030.684
				xmax = 1030.994
				text = "off"
			intervals [1093]:
				xmin = 1030.994
				xmax = 1038.9727
				text = ""
			intervals [1094]:
				xmin = 1038.9727
				xmax = 1039.2327
				text = "mm-hm"
			intervals [1095]:
				xmin = 1039.2327
				xmax = 1051.6637
				text = ""
			intervals [1096]:
				xmin = 1051.6637
				xmax = 1051.9937
				text = "uh-huh"
			intervals [1097]:
				xmin = 1051.9937
				xmax = 1061.1363
				text = ""
			intervals [1098]:
				xmin = 1061.1363
				xmax = 1061.4263
				text = "sounds"
			intervals [1099]:
				xmin = 1061.4263
				xmax = 1061.8863
				text = ""
			intervals [1100]:
				xmin = 1061.8863
				xmax = 1061.9863
				text = "like"
			intervals [1101]:
				xmin = 1061.9863
				xmax = 1062.0163
				text = "a"
			intervals [1102]:
				xmin = 1062.0163
				xmax = 1062.0463
				text = "s"
			intervals [1103]:
				xmin = 1062.0463
				xmax = 1064.4778
				text = ""
			intervals [1104]:
				xmin = 1064.4778
				xmax = 1064.8278
				text = "sounds"
			intervals [1105]:
				xmin = 1064.8278
				xmax = 1065.0378
				text = "like"
			intervals [1106]:
				xmin = 1065.0378
				xmax = 1065.1078
				text = "a"
			intervals [1107]:
				xmin = 1065.1078
				xmax = 1065.8278
				text = "secretary"
			intervals [1108]:
				xmin = 1065.8278
				xmax = 1065.9278
				text = "we"
			intervals [1109]:
				xmin = 1065.9278
				xmax = 1065.9578
				text = ""
			intervals [1110]:
				xmin = 1065.9578
				xmax = 1066.1978
				text = "have"
			intervals [1111]:
				xmin = 1066.1978
				xmax = 1066.2478
				text = ""
			intervals [1112]:
				xmin = 1066.2478
				xmax = 1066.3378
				text = "here"
			intervals [1113]:
				xmin = 1066.3378
				xmax = 1066.3778
				text = ""
			intervals [1114]:
				xmin = 1066.3778
				xmax = 1066.4378
				text = "at"
			intervals [1115]:
				xmin = 1066.4378
				xmax = 1066.4878
				text = ""
			intervals [1116]:
				xmin = 1066.4878
				xmax = 1066.7578
				text = "work"
			intervals [1117]:
				xmin = 1066.7578
				xmax = 1067.1489
				text = ""
			intervals [1118]:
				xmin = 1067.1489
				xmax = 1067.9189
				text = "<unk>"
			intervals [1119]:
				xmin = 1067.9189
				xmax = 1076.9728
				text = ""
			intervals [1120]:
				xmin = 1076.9728
				xmax = 1077.3528
				text = "yeah"
			intervals [1121]:
				xmin = 1077.3528
				xmax = 1083.687
				text = ""
			intervals [1122]:
				xmin = 1083.687
				xmax = 1083.787
				text = "so"
			intervals [1123]:
				xmin = 1083.787
				xmax = 1083.957
				text = "he"
			intervals [1124]:
				xmin = 1083.957
				xmax = 1083.987
				text = ""
			intervals [1125]:
				xmin = 1083.987
				xmax = 1084.167
				text = "wouldn't"
			intervals [1126]:
				xmin = 1084.167
				xmax = 1084.257
				text = "do"
			intervals [1127]:
				xmin = 1084.257
				xmax = 1084.287
				text = ""
			intervals [1128]:
				xmin = 1084.287
				xmax = 1084.637
				text = "nothing"
			intervals [1129]:
				xmin = 1084.637
				xmax = 1086.9976
				text = ""
			intervals [1130]:
				xmin = 1086.9976
				xmax = 1087.1676
				text = "<unk>"
			intervals [1131]:
				xmin = 1087.1676
				xmax = 1087.812
				text = ""
			intervals [1132]:
				xmin = 1087.812
				xmax = 1088.282
				text = "<unk>"
			intervals [1133]:
				xmin = 1088.282
				xmax = 1089.5438
				text = ""
			intervals [1134]:
				xmin = 1089.5438
				xmax = 1089.9838
				text = "okay"
			intervals [1135]:
				xmin = 1089.9838
				xmax = 1090.2638
				text = "te-"
			intervals [1136]:
				xmin = 1090.2638
				xmax = 1090.4538
				text = "tell"
			intervals [1137]:
				xmin = 1090.4538
				xmax = 1090.7838
				text = "me"
			intervals [1138]:
				xmin = 1090.7838
				xmax = 1091.2986
				text = ""
			intervals [1139]:
				xmin = 1091.2986
				xmax = 1091.5286
				text = "what"
			intervals [1140]:
				xmin = 1091.5286
				xmax = 1091.5986
				text = "s"
			intervals [1141]:
				xmin = 1091.5986
				xmax = 1092.0586
				text = "your"
			intervals [1142]:
				xmin = 1092.0586
				xmax = 1092.6122
				text = ""
			intervals [1143]:
				xmin = 1092.6122
				xmax = 1093.0122
				text = "i"
			intervals [1144]:
				xmin = 1093.0122
				xmax = 1093.0422
				text = ""
			intervals [1145]:
				xmin = 1093.0422
				xmax = 1093.6122
				text = "ideal"
			intervals [1146]:
				xmin = 1093.6122
				xmax = 1093.6422
				text = ""
			intervals [1147]:
				xmin = 1093.6422
				xmax = 1093.9422
				text = "man"
			intervals [1148]:
				xmin = 1093.9422
				xmax = 1093.9722
				text = ""
			intervals [1149]:
				xmin = 1093.9722
				xmax = 1094.0722
				text = "you"
			intervals [1150]:
				xmin = 1094.0722
				xmax = 1094.2622
				text = "know"
			intervals [1151]:
				xmin = 1094.2622
				xmax = 1094.2922
				text = ""
			intervals [1152]:
				xmin = 1094.2922
				xmax = 1094.3522
				text = "if"
			intervals [1153]:
				xmin = 1094.3522
				xmax = 1094.7322
				text = "somebody"
			intervals [1154]:
				xmin = 1094.7322
				xmax = 1094.7722
				text = ""
			intervals [1155]:
				xmin = 1094.7722
				xmax = 1095.1022
				text = "said"
			intervals [1156]:
				xmin = 1095.1022
				xmax = 1095.3276
				text = ""
			intervals [1157]:
				xmin = 1095.3276
				xmax = 1095.6576
				text = "w"
			intervals [1158]:
				xmin = 1095.6576
				xmax = 1095.7476
				text = "what"
			intervals [1159]:
				xmin = 1095.7476
				xmax = 1095.8376
				text = "would"
			intervals [1160]:
				xmin = 1095.8376
				xmax = 1095.9476
				text = "be"
			intervals [1161]:
				xmin = 1095.9476
				xmax = 1096.1176
				text = "the"
			intervals [1162]:
				xmin = 1096.1176
				xmax = 1096.5776
				text = "ideal"
			intervals [1163]:
				xmin = 1096.5776
				xmax = 1096.6076
				text = ""
			intervals [1164]:
				xmin = 1096.6076
				xmax = 1096.7776
				text = "man"
			intervals [1165]:
				xmin = 1096.7776
				xmax = 1096.8676
				text = ""
			intervals [1166]:
				xmin = 1096.8676
				xmax = 1096.9776
				text = "for"
			intervals [1167]:
				xmin = 1096.9776
				xmax = 1097.0276
				text = ""
			intervals [1168]:
				xmin = 1097.0276
				xmax = 1097.2176
				text = "you"
			intervals [1169]:
				xmin = 1097.2176
				xmax = 1097.2476
				text = ""
			intervals [1170]:
				xmin = 1097.2476
				xmax = 1097.3976
				text = "what"
			intervals [1171]:
				xmin = 1097.3976
				xmax = 1097.5076
				text = "would"
			intervals [1172]:
				xmin = 1097.5076
				xmax = 1097.5676
				text = ""
			intervals [1173]:
				xmin = 1097.5676
				xmax = 1097.7376
				text = "you"
			intervals [1174]:
				xmin = 1097.7376
				xmax = 1098.0276
				text = "say"
			intervals [1175]:
				xmin = 1098.0276
				xmax = 1098.436
				text = ""
			intervals [1176]:
				xmin = 1098.436
				xmax = 1099.036
				text = "<unk>"
			intervals [1177]:
				xmin = 1099.036
				xmax = 1099.076
				text = ""
			intervals [1178]:
				xmin = 1099.076
				xmax = 1099.506
				text = "tall"
			intervals [1179]:
				xmin = 1099.506
				xmax = 1099.536
				text = ""
			intervals [1180]:
				xmin = 1099.536
				xmax = 1099.966
				text = "short"
			intervals [1181]:
				xmin = 1099.966
				xmax = 1100.186
				text = ""
			intervals [1182]:
				xmin = 1100.186
				xmax = 1100.566
				text = "fat"
			intervals [1183]:
				xmin = 1100.566
				xmax = 1100.8932
				text = ""
			intervals [1184]:
				xmin = 1100.8932
				xmax = 1101.1232
				text = "you"
			intervals [1185]:
				xmin = 1101.1232
				xmax = 1101.1532
				text = ""
			intervals [1186]:
				xmin = 1101.1532
				xmax = 1101.2532
				text = "know"
			intervals [1187]:
				xmin = 1101.2532
				xmax = 1111.7224
				text = ""
			intervals [1188]:
				xmin = 1111.7224
				xmax = 1112.0724
				text = "mm-hm"
			intervals [1189]:
				xmin = 1112.0724
				xmax = 1113.7303
				text = ""
			intervals [1190]:
				xmin = 1113.7303
				xmax = 1114.4203
				text = "<unk>"
			intervals [1191]:
				xmin = 1114.4203
				xmax = 1119.2098
				text = ""
			intervals [1192]:
				xmin = 1119.2098
				xmax = 1119.2698
				text = "he"
			intervals [1193]:
				xmin = 1119.2698
				xmax = 1119.4098
				text = "must"
			intervals [1194]:
				xmin = 1119.4098
				xmax = 1119.6198
				text = ""
			intervals [1195]:
				xmin = 1119.6198
				xmax = 1119.6798
				text = "huh"
			intervals [1196]:
				xmin = 1119.6798
				xmax = 1123.9111
				text = ""
			intervals [1197]:
				xmin = 1123.9111
				xmax = 1124.5811
				text = "convertible"
			intervals [1198]:
				xmin = 1124.5811
				xmax = 1132.6273
				text = ""
			intervals [1199]:
				xmin = 1132.6273
				xmax = 1133.0073
				text = "mm-hm"
			intervals [1200]:
				xmin = 1133.0073
				xmax = 1143.6661
				text = ""
			intervals [1201]:
				xmin = 1143.6661
				xmax = 1144.0661
				text = "mm-hm"
			intervals [1202]:
				xmin = 1144.0661
				xmax = 1149.3383
				text = ""
			intervals [1203]:
				xmin = 1149.3383
				xmax = 1149.7583
				text = "mm-hm"
			intervals [1204]:
				xmin = 1149.7583
				xmax = 1156.5838
				text = ""
			intervals [1205]:
				xmin = 1156.5838
				xmax = 1156.7538
				text = "well"
			intervals [1206]:
				xmin = 1156.7538
				xmax = 1156.8738
				text = "that"
			intervals [1207]:
				xmin = 1156.8738
				xmax = 1156.9738
				text = ""
			intervals [1208]:
				xmin = 1156.9738
				xmax = 1157.1538
				text = "sounds"
			intervals [1209]:
				xmin = 1157.1538
				xmax = 1157.2238
				text = ""
			intervals [1210]:
				xmin = 1157.2238
				xmax = 1157.3138
				text = "like"
			intervals [1211]:
				xmin = 1157.3138
				xmax = 1157.3438
				text = ""
			intervals [1212]:
				xmin = 1157.3438
				xmax = 1157.3738
				text = "a"
			intervals [1213]:
				xmin = 1157.3738
				xmax = 1158.2925
				text = ""
			intervals [1214]:
				xmin = 1158.2925
				xmax = 1158.4825
				text = "pretty"
			intervals [1215]:
				xmin = 1158.4825
				xmax = 1158.5625
				text = ""
			intervals [1216]:
				xmin = 1158.5625
				xmax = 1158.7625
				text = "good"
			intervals [1217]:
				xmin = 1158.7625
				xmax = 1158.8125
				text = ""
			intervals [1218]:
				xmin = 1158.8125
				xmax = 1159.0425
				text = "guy"
			intervals [1219]:
				xmin = 1159.0425
				xmax = 1159.2725
				text = ""
			intervals [1220]:
				xmin = 1159.2725
				xmax = 1159.6225
				text = "<unk>"
			intervals [1221]:
				xmin = 1159.6225
				xmax = 1161.4141
				text = ""
			intervals [1222]:
				xmin = 1161.4141
				xmax = 1161.6041
				text = "how"
			intervals [1223]:
				xmin = 1161.6041
				xmax = 1162.0541
				text = "about"
			intervals [1224]:
				xmin = 1162.0541
				xmax = 1162.3141
				text = "uh"
			intervals [1225]:
				xmin = 1162.3141
				xmax = 1163.0548
				text = ""
			intervals [1226]:
				xmin = 1163.0548
				xmax = 1163.1848
				text = "in"
			intervals [1227]:
				xmin = 1163.1848
				xmax = 1163.3748
				text = "your"
			intervals [1228]:
				xmin = 1163.3748
				xmax = 1163.7448
				text = "group"
			intervals [1229]:
				xmin = 1163.7448
				xmax = 1163.8248
				text = "of"
			intervals [1230]:
				xmin = 1163.8248
				xmax = 1163.8748
				text = ""
			intervals [1231]:
				xmin = 1163.8748
				xmax = 1164.1248
				text = "people"
			intervals [1232]:
				xmin = 1164.1248
				xmax = 1164.2048
				text = "you"
			intervals [1233]:
				xmin = 1164.2048
				xmax = 1164.3148
				text = "go"
			intervals [1234]:
				xmin = 1164.3148
				xmax = 1164.6648
				text = "around"
			intervals [1235]:
				xmin = 1164.6648
				xmax = 1164.7548
				text = "with"
			intervals [1236]:
				xmin = 1164.7548
				xmax = 1164.8648
				text = ""
			intervals [1237]:
				xmin = 1164.8648
				xmax = 1164.9648
				text = "do"
			intervals [1238]:
				xmin = 1164.9648
				xmax = 1165.1348
				text = "any"
			intervals [1239]:
				xmin = 1165.1348
				xmax = 1165.2848
				text = "other"
			intervals [1240]:
				xmin = 1165.2848
				xmax = 1165.5248
				text = "kids"
			intervals [1241]:
				xmin = 1165.5248
				xmax = 1165.8048
				text = "speak"
			intervals [1242]:
				xmin = 1165.8048
				xmax = 1165.9548
				text = "any"
			intervals [1243]:
				xmin = 1165.9548
				xmax = 1166.1248
				text = "other"
			intervals [1244]:
				xmin = 1166.1248
				xmax = 1166.7348
				text = "languages"
			intervals [1245]:
				xmin = 1166.7348
				xmax = 1166.8148
				text = "or"
			intervals [1246]:
				xmin = 1166.8148
				xmax = 1167.1648
				text = "anything"
			intervals [1247]:
				xmin = 1167.1648
				xmax = 1171.868
				text = ""
			intervals [1248]:
				xmin = 1171.868
				xmax = 1171.898
				text = "<unk>"
			intervals [1249]:
				xmin = 1171.898
				xmax = 1172.3482
				text = ""
			intervals [1250]:
				xmin = 1172.3482
				xmax = 1172.4982
				text = "you"
			intervals [1251]:
				xmin = 1172.4982
				xmax = 1172.7882
				text = "learning"
			intervals [1252]:
				xmin = 1172.7882
				xmax = 1172.8182
				text = ""
			intervals [1253]:
				xmin = 1172.8182
				xmax = 1172.9782
				text = "any"
			intervals [1254]:
				xmin = 1172.9782
				xmax = 1173.1382
				text = "in"
			intervals [1255]:
				xmin = 1173.1382
				xmax = 1173.1682
				text = ""
			intervals [1256]:
				xmin = 1173.1682
				xmax = 1173.6382
				text = "school"
			intervals [1257]:
				xmin = 1173.6382
				xmax = 1173.6682
				text = ""
			intervals [1258]:
				xmin = 1173.6682
				xmax = 1173.6982
				text = "or"
			intervals [1259]:
				xmin = 1173.6982
				xmax = 1173.7282
				text = ""
			intervals [1260]:
				xmin = 1173.7282
				xmax = 1173.9182
				text = "anything"
			intervals [1261]:
				xmin = 1173.9182
				xmax = 1175.4307
				text = ""
			intervals [1262]:
				xmin = 1175.4307
				xmax = 1175.6307
				text = "<unk>"
			intervals [1263]:
				xmin = 1175.6307
				xmax = 1176.125
				text = ""
			intervals [1264]:
				xmin = 1176.125
				xmax = 1176.225
				text = "you"
			intervals [1265]:
				xmin = 1176.225
				xmax = 1176.375
				text = "might"
			intervals [1266]:
				xmin = 1176.375
				xmax = 1176.635
				text = ""
			intervals [1267]:
				xmin = 1176.635
				xmax = 1176.695
				text = "be"
			intervals [1268]:
				xmin = 1176.695
				xmax = 1177.015
				text = "taking"
			intervals [1269]:
				xmin = 1177.015
				xmax = 1177.195
				text = "one"
			intervals [1270]:
				xmin = 1177.195
				xmax = 1177.255
				text = ""
			intervals [1271]:
				xmin = 1177.255
				xmax = 1177.345
				text = "but"
			intervals [1272]:
				xmin = 1177.345
				xmax = 1177.405
				text = ""
			intervals [1273]:
				xmin = 1177.405
				xmax = 1177.485
				text = "you"
			intervals [1274]:
				xmin = 1177.485
				xmax = 1177.665
				text = "ain't"
			intervals [1275]:
				xmin = 1177.665
				xmax = 1177.825
				text = "learning"
			intervals [1276]:
				xmin = 1177.825
				xmax = 1177.885
				text = "it"
			intervals [1277]:
				xmin = 1177.885
				xmax = 1179.5627
				text = ""
			intervals [1278]:
				xmin = 1179.5627
				xmax = 1179.7227
				text = "how"
			intervals [1279]:
				xmin = 1179.7227
				xmax = 1180.0527
				text = "about"
			intervals [1280]:
				xmin = 1180.0527
				xmax = 1180.1727
				text = "in"
			intervals [1281]:
				xmin = 1180.1727
				xmax = 1180.2927
				text = "the"
			intervals [1282]:
				xmin = 1180.2927
				xmax = 1180.5727
				text = "group"
			intervals [1283]:
				xmin = 1180.5727
				xmax = 1180.6327
				text = "of"
			intervals [1284]:
				xmin = 1180.6327
				xmax = 1180.9527
				text = "girls"
			intervals [1285]:
				xmin = 1180.9527
				xmax = 1181.0227
				text = "you"
			intervals [1286]:
				xmin = 1181.0227
				xmax = 1181.2227
				text = "go"
			intervals [1287]:
				xmin = 1181.2227
				xmax = 1181.5227
				text = "around"
			intervals [1288]:
				xmin = 1181.5227
				xmax = 1181.6527
				text = "with"
			intervals [1289]:
				xmin = 1181.6527
				xmax = 1181.7127
				text = ""
			intervals [1290]:
				xmin = 1181.7127
				xmax = 1181.8927
				text = "there"
			intervals [1291]:
				xmin = 1181.8927
				xmax = 1181.9927
				text = "s"
			intervals [1292]:
				xmin = 1181.9927
				xmax = 1182.0227
				text = ""
			intervals [1293]:
				xmin = 1182.0227
				xmax = 1182.1127
				text = "uh"
			intervals [1294]:
				xmin = 1182.1127
				xmax = 1182.6131
				text = ""
			intervals [1295]:
				xmin = 1182.6131
				xmax = 1182.8331
				text = "kind"
			intervals [1296]:
				xmin = 1182.8331
				xmax = 1182.9531
				text = "of"
			intervals [1297]:
				xmin = 1182.9531
				xmax = 1183.1431
				text = "one"
			intervals [1298]:
				xmin = 1183.1431
				xmax = 1183.1831
				text = ""
			intervals [1299]:
				xmin = 1183.1831
				xmax = 1183.6531
				text = "person"
			intervals [1300]:
				xmin = 1183.6531
				xmax = 1184.1431
				text = "everybody"
			intervals [1301]:
				xmin = 1184.1431
				xmax = 1184.5131
				text = "listen"
			intervals [1302]:
				xmin = 1184.5131
				xmax = 1184.7131
				text = "to"
			intervals [1303]:
				xmin = 1184.7131
				xmax = 1191.8525
				text = ""
			intervals [1304]:
				xmin = 1191.8525
				xmax = 1191.9325
				text = "is"
			intervals [1305]:
				xmin = 1191.9325
				xmax = 1192.0325
				text = "there"
			intervals [1306]:
				xmin = 1192.0325
				xmax = 1192.6425
				text = "anybody"
			intervals [1307]:
				xmin = 1192.6425
				xmax = 1192.8025
				text = "that"
			intervals [1308]:
				xmin = 1192.8025
				xmax = 1193.0925
				text = "ever"
			intervals [1309]:
				xmin = 1193.0925
				xmax = 1193.1425
				text = ""
			intervals [1310]:
				xmin = 1193.1425
				xmax = 1193.5125
				text = "thinks"
			intervals [1311]:
				xmin = 1193.5125
				xmax = 1193.5425
				text = ""
			intervals [1312]:
				xmin = 1193.5425
				xmax = 1193.8125
				text = "kind"
			intervals [1313]:
				xmin = 1193.8125
				xmax = 1193.8925
				text = "of"
			intervals [1314]:
				xmin = 1193.8925
				xmax = 1193.9325
				text = ""
			intervals [1315]:
				xmin = 1193.9325
				xmax = 1193.9925
				text = "you"
			intervals [1316]:
				xmin = 1193.9925
				xmax = 1194.0225
				text = ""
			intervals [1317]:
				xmin = 1194.0225
				xmax = 1194.1925
				text = "know"
			intervals [1318]:
				xmin = 1194.1925
				xmax = 1194.5738
				text = ""
			intervals [1319]:
				xmin = 1194.5738
				xmax = 1194.8138
				text = "gets"
			intervals [1320]:
				xmin = 1194.8138
				xmax = 1194.9538
				text = "the"
			intervals [1321]:
				xmin = 1194.9538
				xmax = 1195.6038
				text = "ideas"
			intervals [1322]:
				xmin = 1195.6038
				xmax = 1195.7338
				text = ""
			intervals [1323]:
				xmin = 1195.7338
				xmax = 1195.8138
				text = "and"
			intervals [1324]:
				xmin = 1195.8138
				xmax = 1196.0038
				text = "say"
			intervals [1325]:
				xmin = 1196.0038
				xmax = 1196.0338
				text = ""
			intervals [1326]:
				xmin = 1196.0338
				xmax = 1196.1938
				text = "let"
			intervals [1327]:
				xmin = 1196.1938
				xmax = 1196.3038
				text = "s"
			intervals [1328]:
				xmin = 1196.3038
				xmax = 1196.3938
				text = "go"
			intervals [1329]:
				xmin = 1196.3938
				xmax = 1196.4238
				text = ""
			intervals [1330]:
				xmin = 1196.4238
				xmax = 1196.8738
				text = "swimming"
			intervals [1331]:
				xmin = 1196.8738
				xmax = 1196.9038
				text = ""
			intervals [1332]:
				xmin = 1196.9038
				xmax = 1197.0038
				text = "and"
			intervals [1333]:
				xmin = 1197.0038
				xmax = 1197.1338
				text = "so"
			intervals [1334]:
				xmin = 1197.1338
				xmax = 1197.5738
				text = "everybody"
			intervals [1335]:
				xmin = 1197.5738
				xmax = 1197.6438
				text = ""
			intervals [1336]:
				xmin = 1197.6438
				xmax = 1197.7338
				text = "else"
			intervals [1337]:
				xmin = 1197.7338
				xmax = 1197.9738
				text = ""
			intervals [1338]:
				xmin = 1197.9738
				xmax = 1198.0438
				text = "do"
			intervals [1339]:
				xmin = 1198.0438
				xmax = 1198.1238
				text = "it"
			intervals [1340]:
				xmin = 1198.1238
				xmax = 1202.9988
				text = ""
			intervals [1341]:
				xmin = 1202.9988
				xmax = 1203.5188
				text = "okay"
			intervals [1342]:
				xmin = 1203.5188
				xmax = 1203.5788
				text = ""
			intervals [1343]:
				xmin = 1203.5788
				xmax = 1203.6088
				text = "uh"
			intervals [1344]:
				xmin = 1203.6088
				xmax = 1203.9088
				text = "say"
			intervals [1345]:
				xmin = 1203.9088
				xmax = 1204.0088
				text = "if"
			intervals [1346]:
				xmin = 1204.0088
				xmax = 1204.4488
				text = "i"
			intervals [1347]:
				xmin = 1204.4488
				xmax = 1204.4788
				text = "uh"
			intervals [1348]:
				xmin = 1204.4788
				xmax = 1204.9978
				text = ""
			intervals [1349]:
				xmin = 1204.9978
				xmax = 1205.1078
				text = "if"
			intervals [1350]:
				xmin = 1205.1078
				xmax = 1205.2978
				text = "i"
			intervals [1351]:
				xmin = 1205.2978
				xmax = 1205.4178
				text = "were"
			intervals [1352]:
				xmin = 1205.4178
				xmax = 1205.4678
				text = "a"
			intervals [1353]:
				xmin = 1205.4678
				xmax = 1205.5878
				text = ""
			intervals [1354]:
				xmin = 1205.5878
				xmax = 1205.7078
				text = "new"
			intervals [1355]:
				xmin = 1205.7078
				xmax = 1205.7378
				text = ""
			intervals [1356]:
				xmin = 1205.7378
				xmax = 1206.0378
				text = "girl"
			intervals [1357]:
				xmin = 1206.0378
				xmax = 1206.4215
				text = ""
			intervals [1358]:
				xmin = 1206.4215
				xmax = 1207.7815
				text = "<unk>"
			intervals [1359]:
				xmin = 1207.7815
				xmax = 1208.2143
				text = ""
			intervals [1360]:
				xmin = 1208.2143
				xmax = 1208.3843
				text = "i"
			intervals [1361]:
				xmin = 1208.3843
				xmax = 1208.5443
				text = ""
			intervals [1362]:
				xmin = 1208.5443
				xmax = 1208.6943
				text = "wanted"
			intervals [1363]:
				xmin = 1208.6943
				xmax = 1208.7743
				text = "to"
			intervals [1364]:
				xmin = 1208.7743
				xmax = 1208.9643
				text = "get"
			intervals [1365]:
				xmin = 1208.9643
				xmax = 1208.9943
				text = ""
			intervals [1366]:
				xmin = 1208.9943
				xmax = 1209.1543
				text = "into"
			intervals [1367]:
				xmin = 1209.1543
				xmax = 1209.3743
				text = "your"
			intervals [1368]:
				xmin = 1209.3743
				xmax = 1209.4843
				text = ""
			intervals [1369]:
				xmin = 1209.4843
				xmax = 1209.7143
				text = "group"
			intervals [1370]:
				xmin = 1209.7143
				xmax = 1209.7643
				text = ""
			intervals [1371]:
				xmin = 1209.7643
				xmax = 1209.8743
				text = "what"
			intervals [1372]:
				xmin = 1209.8743
				xmax = 1210.0143
				text = "would"
			intervals [1373]:
				xmin = 1210.0143
				xmax = 1210.1043
				text = "i"
			intervals [1374]:
				xmin = 1210.1043
				xmax = 1210.1343
				text = ""
			intervals [1375]:
				xmin = 1210.1343
				xmax = 1210.2743
				text = "have"
			intervals [1376]:
				xmin = 1210.2743
				xmax = 1210.3543
				text = ""
			intervals [1377]:
				xmin = 1210.3543
				xmax = 1210.4843
				text = "to"
			intervals [1378]:
				xmin = 1210.4843
				xmax = 1210.7043
				text = "do"
			intervals [1379]:
				xmin = 1210.7043
				xmax = 1221.1225
				text = ""
			intervals [1380]:
				xmin = 1221.1225
				xmax = 1221.4325
				text = "okay"
			intervals [1381]:
				xmin = 1221.4325
				xmax = 1221.5925
				text = "what"
			intervals [1382]:
				xmin = 1221.5925
				xmax = 1221.7125
				text = "s"
			intervals [1383]:
				xmin = 1221.7125
				xmax = 1222.0125
				text = "being"
			intervals [1384]:
				xmin = 1222.0125
				xmax = 1222.0425
				text = ""
			intervals [1385]:
				xmin = 1222.0425
				xmax = 1222.2925
				text = "hip"
			intervals [1386]:
				xmin = 1222.2925
				xmax = 1228.9682
				text = ""
			intervals [1387]:
				xmin = 1228.9682
				xmax = 1229.2182
				text = "mm-hm"
			intervals [1388]:
				xmin = 1229.2182
				xmax = 1232.1547
				text = ""
			intervals [1389]:
				xmin = 1232.1547
				xmax = 1232.2947
				text = "what"
			intervals [1390]:
				xmin = 1232.2947
				xmax = 1232.4547
				text = "would"
			intervals [1391]:
				xmin = 1232.4547
				xmax = 1232.6547
				text = "be"
			intervals [1392]:
				xmin = 1232.6547
				xmax = 1232.9147
				text = "some"
			intervals [1393]:
				xmin = 1232.9147
				xmax = 1232.9847
				text = "of"
			intervals [1394]:
				xmin = 1232.9847
				xmax = 1233.0147
				text = ""
			intervals [1395]:
				xmin = 1233.0147
				xmax = 1233.0747
				text = "the"
			intervals [1396]:
				xmin = 1233.0747
				xmax = 1233.3347
				text = "things"
			intervals [1397]:
				xmin = 1233.3347
				xmax = 1233.5347
				text = "i"
			intervals [1398]:
				xmin = 1233.5347
				xmax = 1233.6147
				text = ""
			intervals [1399]:
				xmin = 1233.6147
				xmax = 1233.7947
				text = "would"
			intervals [1400]:
				xmin = 1233.7947
				xmax = 1233.8847
				text = ""
			intervals [1401]:
				xmin = 1233.8847
				xmax = 1234.1147
				text = "have"
			intervals [1402]:
				xmin = 1234.1147
				xmax = 1234.1947
				text = "to"
			intervals [1403]:
				xmin = 1234.1947
				xmax = 1234.2247
				text = ""
			intervals [1404]:
				xmin = 1234.2247
				xmax = 1234.4747
				text = "like"
			intervals [1405]:
				xmin = 1234.4747
				xmax = 1234.5047
				text = ""
			intervals [1406]:
				xmin = 1234.5047
				xmax = 1234.5647
				text = "to"
			intervals [1407]:
				xmin = 1234.5647
				xmax = 1234.8547
				text = "do"
			intervals [1408]:
				xmin = 1234.8547
				xmax = 1234.8847
				text = ""
			intervals [1409]:
				xmin = 1234.8847
				xmax = 1234.9847
				text = "if"
			intervals [1410]:
				xmin = 1234.9847
				xmax = 1235.0447
				text = "i"
			intervals [1411]:
				xmin = 1235.0447
				xmax = 1235.3047
				text = "wanted"
			intervals [1412]:
				xmin = 1235.3047
				xmax = 1235.3847
				text = "to"
			intervals [1413]:
				xmin = 1235.3847
				xmax = 1235.4247
				text = ""
			intervals [1414]:
				xmin = 1235.4247
				xmax = 1235.5147
				text = "get"
			intervals [1415]:
				xmin = 1235.5147
				xmax = 1235.6347
				text = "into"
			intervals [1416]:
				xmin = 1235.6347
				xmax = 1235.6647
				text = ""
			intervals [1417]:
				xmin = 1235.6647
				xmax = 1235.7847
				text = "your"
			intervals [1418]:
				xmin = 1235.7847
				xmax = 1236.0247
				text = "group"
			intervals [1419]:
				xmin = 1236.0247
				xmax = 1238.1616
				text = ""
			intervals [1420]:
				xmin = 1238.1616
				xmax = 1238.4116
				text = "i"
			intervals [1421]:
				xmin = 1238.4116
				xmax = 1238.4416
				text = ""
			intervals [1422]:
				xmin = 1238.4416
				xmax = 1238.5816
				text = "would"
			intervals [1423]:
				xmin = 1238.5816
				xmax = 1238.8816
				text = "have"
			intervals [1424]:
				xmin = 1238.8816
				xmax = 1238.9616
				text = "to"
			intervals [1425]:
				xmin = 1238.9616
				xmax = 1238.9916
				text = ""
			intervals [1426]:
				xmin = 1238.9916
				xmax = 1239.2516
				text = "like"
			intervals [1427]:
				xmin = 1239.2516
				xmax = 1239.3216
				text = "to"
			intervals [1428]:
				xmin = 1239.3216
				xmax = 1239.3916
				text = ""
			intervals [1429]:
				xmin = 1239.3916
				xmax = 1239.4916
				text = "do"
			intervals [1430]:
				xmin = 1239.4916
				xmax = 1239.6416
				text = ""
			intervals [1431]:
				xmin = 1239.6416
				xmax = 1239.7516
				text = "this"
			intervals [1432]:
				xmin = 1239.7516
				xmax = 1249.1328
				text = ""
			intervals [1433]:
				xmin = 1249.1328
				xmax = 1249.4728
				text = "okay"
			intervals [1434]:
				xmin = 1249.4728
				xmax = 1249.5028
				text = ""
			intervals [1435]:
				xmin = 1249.5028
				xmax = 1249.7728
				text = "good"
			intervals [1436]:
				xmin = 1249.7728
				xmax = 1250.0128
				text = "uh"
			intervals [1437]:
				xmin = 1250.0128
				xmax = 1252.4304
				text = ""
			intervals [1438]:
				xmin = 1252.4304
				xmax = 1252.5504
				text = "what"
			intervals [1439]:
				xmin = 1252.5504
				xmax = 1252.6104
				text = "do"
			intervals [1440]:
				xmin = 1252.6104
				xmax = 1252.7104
				text = "you"
			intervals [1441]:
				xmin = 1252.7104
				xmax = 1252.8404
				text = "wanna"
			intervals [1442]:
				xmin = 1252.8404
				xmax = 1252.9704
				text = "do"
			intervals [1443]:
				xmin = 1252.9704
				xmax = 1253.1104
				text = "when"
			intervals [1444]:
				xmin = 1253.1104
				xmax = 1253.2104
				text = "you"
			intervals [1445]:
				xmin = 1253.2104
				xmax = 1253.5004
				text = "finish"
			intervals [1446]:
				xmin = 1253.5004
				xmax = 1253.9504
				text = "school"
			intervals [1447]:
				xmin = 1253.9504
				xmax = 1261.2556
				text = ""
			intervals [1448]:
				xmin = 1261.2556
				xmax = 1261.6456
				text = "mm-hm"
			intervals [1449]:
				xmin = 1261.6456
				xmax = 1263.0575
				text = ""
			intervals [1450]:
				xmin = 1263.0575
				xmax = 1263.1575
				text = "how"
			intervals [1451]:
				xmin = 1263.1575
				xmax = 1263.4275
				text = "long"
			intervals [1452]:
				xmin = 1263.4275
				xmax = 1263.6475
				text = "does"
			intervals [1453]:
				xmin = 1263.6475
				xmax = 1263.7375
				text = "it"
			intervals [1454]:
				xmin = 1263.7375
				xmax = 1263.8275
				text = ""
			intervals [1455]:
				xmin = 1263.8275
				xmax = 1264.0775
				text = "take"
			intervals [1456]:
				xmin = 1264.0775
				xmax = 1264.1975
				text = "to"
			intervals [1457]:
				xmin = 1264.1975
				xmax = 1264.2275
				text = ""
			intervals [1458]:
				xmin = 1264.2275
				xmax = 1264.4975
				text = "be"
			intervals [1459]:
				xmin = 1264.4975
				xmax = 1264.6582
				text = ""
			intervals [1460]:
				xmin = 1264.6582
				xmax = 1264.8082
				text = "an"
			intervals [1461]:
				xmin = 1264.8082
				xmax = 1264.8582
				text = ""
			intervals [1462]:
				xmin = 1264.8582
				xmax = 1265.2382
				text = "interior"
			intervals [1463]:
				xmin = 1265.2382
				xmax = 1265.6982
				text = "decorator"
			intervals [1464]:
				xmin = 1265.6982
				xmax = 1270.8622
				text = ""
			intervals [1465]:
				xmin = 1270.8622
				xmax = 1271.3022
				text = "mm-hm"
			intervals [1466]:
				xmin = 1271.3022
				xmax = 1274.2358
				text = ""
			intervals [1467]:
				xmin = 1274.2358
				xmax = 1274.3658
				text = "how"
			intervals [1468]:
				xmin = 1274.3658
				xmax = 1274.6058
				text = "about"
			intervals [1469]:
				xmin = 1274.6058
				xmax = 1274.7158
				text = "if"
			intervals [1470]:
				xmin = 1274.7158
				xmax = 1275.2158
				text = "somebody"
			intervals [1471]:
				xmin = 1275.2158
				xmax = 1275.2458
				text = ""
			intervals [1472]:
				xmin = 1275.2458
				xmax = 1275.4858
				text = "gave"
			intervals [1473]:
				xmin = 1275.4858
				xmax = 1275.5258
				text = ""
			intervals [1474]:
				xmin = 1275.5258
				xmax = 1275.7258
				text = "you"
			intervals [1475]:
				xmin = 1275.7258
				xmax = 1277.0412
				text = ""
			intervals [1476]:
				xmin = 1277.0412
				xmax = 1277.2512
				text = "all"
			intervals [1477]:
				xmin = 1277.2512
				xmax = 1277.3112
				text = "of"
			intervals [1478]:
				xmin = 1277.3112
				xmax = 1277.3712
				text = "the"
			intervals [1479]:
				xmin = 1277.3712
				xmax = 1277.6212
				text = "money"
			intervals [1480]:
				xmin = 1277.6212
				xmax = 1277.7112
				text = "in"
			intervals [1481]:
				xmin = 1277.7112
				xmax = 1277.7412
				text = ""
			intervals [1482]:
				xmin = 1277.7412
				xmax = 1277.8312
				text = "the"
			intervals [1483]:
				xmin = 1277.8312
				xmax = 1278.2212
				text = "world"
			intervals [1484]:
				xmin = 1278.2212
				xmax = 1278.3337
				text = ""
			intervals [1485]:
				xmin = 1278.3337
				xmax = 1278.6437
				text = "several"
			intervals [1486]:
				xmin = 1278.6437
				xmax = 1278.6737
				text = ""
			intervals [1487]:
				xmin = 1278.6737
				xmax = 1278.9837
				text = "million"
			intervals [1488]:
				xmin = 1278.9837
				xmax = 1279.0137
				text = ""
			intervals [1489]:
				xmin = 1279.0137
				xmax = 1279.4737
				text = "dollars"
			intervals [1490]:
				xmin = 1279.4737
				xmax = 1279.5037
				text = ""
			intervals [1491]:
				xmin = 1279.5037
				xmax = 1279.5937
				text = "then"
			intervals [1492]:
				xmin = 1279.5937
				xmax = 1279.7137
				text = ""
			intervals [1493]:
				xmin = 1279.7137
				xmax = 1279.8737
				text = "what"
			intervals [1494]:
				xmin = 1279.8737
				xmax = 1279.9737
				text = "would"
			intervals [1495]:
				xmin = 1279.9737
				xmax = 1280.0237
				text = ""
			intervals [1496]:
				xmin = 1280.0237
				xmax = 1280.1237
				text = "you"
			intervals [1497]:
				xmin = 1280.1237
				xmax = 1280.1537
				text = ""
			intervals [1498]:
				xmin = 1280.1537
				xmax = 1280.2837
				text = "do"
			intervals [1499]:
				xmin = 1280.2837
				xmax = 1280.3237
				text = ""
			intervals [1500]:
				xmin = 1280.3237
				xmax = 1280.4237
				text = "with"
			intervals [1501]:
				xmin = 1280.4237
				xmax = 1280.4937
				text = ""
			intervals [1502]:
				xmin = 1280.4937
				xmax = 1280.6637
				text = "it"
			intervals [1503]:
				xmin = 1280.6637
				xmax = 1283.2211
				text = ""
			intervals [1504]:
				xmin = 1283.2211
				xmax = 1283.5111
				text = "mm-hm"
			intervals [1505]:
				xmin = 1283.5111
				xmax = 1285.9004
				text = ""
			intervals [1506]:
				xmin = 1285.9004
				xmax = 1286.2904
				text = "anything"
			intervals [1507]:
				xmin = 1286.2904
				xmax = 1286.4204
				text = "else"
			intervals [1508]:
				xmin = 1286.4204
				xmax = 1286.5004
				text = ""
			intervals [1509]:
				xmin = 1286.5004
				xmax = 1286.5604
				text = "you"
			intervals [1510]:
				xmin = 1286.5604
				xmax = 1286.6904
				text = "can"
			intervals [1511]:
				xmin = 1286.6904
				xmax = 1286.7704
				text = ""
			intervals [1512]:
				xmin = 1286.7704
				xmax = 1287.0004
				text = "think"
			intervals [1513]:
				xmin = 1287.0004
				xmax = 1287.1304
				text = "of"
			intervals [1514]:
				xmin = 1287.1304
				xmax = 1287.1604
				text = "<unk>"
			intervals [1515]:
				xmin = 1287.1604
				xmax = 1287.2404
				text = ""
			intervals [1516]:
				xmin = 1287.2404
				xmax = 1287.3904
				text = "that"
			intervals [1517]:
				xmin = 1287.3904
				xmax = 1287.4204
				text = "s"
			intervals [1518]:
				xmin = 1287.4204
				xmax = 1287.4504
				text = "a"
			intervals [1519]:
				xmin = 1287.4504
				xmax = 1287.4804
				text = ""
			intervals [1520]:
				xmin = 1287.4804
				xmax = 1287.7004
				text = "lot"
			intervals [1521]:
				xmin = 1287.7004
				xmax = 1287.7604
				text = "of"
			intervals [1522]:
				xmin = 1287.7604
				xmax = 1288.2604
				text = ""
			intervals [1523]:
				xmin = 1288.2604
				xmax = 1288.5804
				text = "money"
			intervals [1524]:
				xmin = 1288.5804
				xmax = 1298.4003
				text = ""
			intervals [1525]:
				xmin = 1298.4003
				xmax = 1298.5203
				text = "two"
			intervals [1526]:
				xmin = 1298.5203
				xmax = 1298.6003
				text = ""
			intervals [1527]:
				xmin = 1298.6003
				xmax = 1298.9003
				text = "cars"
			intervals [1528]:
				xmin = 1298.9003
				xmax = 1299.0403
				text = "what"
			intervals [1529]:
				xmin = 1299.0403
				xmax = 1299.0703
				text = ""
			intervals [1530]:
				xmin = 1299.0703
				xmax = 1299.2903
				text = "kind"
			intervals [1531]:
				xmin = 1299.2903
				xmax = 1301.985
				text = ""
			intervals [1532]:
				xmin = 1301.985
				xmax = 1302.255
				text = "cadillac"
			intervals [1533]:
				xmin = 1302.255
				xmax = 1302.8925
				text = ""
			intervals [1534]:
				xmin = 1302.8925
				xmax = 1303.2825
				text = "<unk>"
			intervals [1535]:
				xmin = 1303.2825
				xmax = 1306.238
				text = ""
			intervals [1536]:
				xmin = 1306.238
				xmax = 1306.628
				text = "uh"
			intervals [1537]:
				xmin = 1306.628
				xmax = 1306.658
				text = ""
			intervals [1538]:
				xmin = 1306.658
				xmax = 1307.018
				text = "okay"
			intervals [1539]:
				xmin = 1307.018
				xmax = 1307.128
				text = "how"
			intervals [1540]:
				xmin = 1307.128
				xmax = 1307.398
				text = "about"
			intervals [1541]:
				xmin = 1307.398
				xmax = 1307.428
				text = ""
			intervals [1542]:
				xmin = 1307.428
				xmax = 1307.748
				text = "uh"
			intervals [1543]:
				xmin = 1307.748
				xmax = 1308.218
				text = "special"
			intervals [1544]:
				xmin = 1308.218
				xmax = 1308.798
				text = "occasions"
			intervals [1545]:
				xmin = 1308.798
				xmax = 1309.068
				text = "around"
			intervals [1546]:
				xmin = 1309.068
				xmax = 1309.098
				text = ""
			intervals [1547]:
				xmin = 1309.098
				xmax = 1309.218
				text = "your"
			intervals [1548]:
				xmin = 1309.218
				xmax = 1309.248
				text = ""
			intervals [1549]:
				xmin = 1309.248
				xmax = 1309.598
				text = "house"
			intervals [1550]:
				xmin = 1309.598
				xmax = 1309.628
				text = ""
			intervals [1551]:
				xmin = 1309.628
				xmax = 1309.838
				text = "like"
			intervals [1552]:
				xmin = 1309.838
				xmax = 1309.988
				text = ""
			intervals [1553]:
				xmin = 1309.988
				xmax = 1310.058
				text = "for"
			intervals [1554]:
				xmin = 1310.058
				xmax = 1310.488
				text = "example"
			intervals [1555]:
				xmin = 1310.488
				xmax = 1310.568
				text = ""
			intervals [1556]:
				xmin = 1310.568
				xmax = 1310.898
				text = "uh"
			intervals [1557]:
				xmin = 1310.898
				xmax = 1311.1214
				text = ""
			intervals [1558]:
				xmin = 1311.1214
				xmax = 1311.6414
				text = "christmas"
			intervals [1559]:
				xmin = 1311.6414
				xmax = 1311.7414
				text = "how"
			intervals [1560]:
				xmin = 1311.7414
				xmax = 1311.8014
				text = "do"
			intervals [1561]:
				xmin = 1311.8014
				xmax = 1311.8714
				text = "you"
			intervals [1562]:
				xmin = 1311.8714
				xmax = 1312.3514
				text = "celebrate"
			intervals [1563]:
				xmin = 1312.3514
				xmax = 1312.3814
				text = ""
			intervals [1564]:
				xmin = 1312.3814
				xmax = 1312.6514
				text = "christmas"
			intervals [1565]:
				xmin = 1312.6514
				xmax = 1312.8714
				text = ""
			intervals [1566]:
				xmin = 1312.8714
				xmax = 1312.9614
				text = "what"
			intervals [1567]:
				xmin = 1312.9614
				xmax = 1312.9914
				text = ""
			intervals [1568]:
				xmin = 1312.9914
				xmax = 1313.0814
				text = "do"
			intervals [1569]:
				xmin = 1313.0814
				xmax = 1313.1114
				text = ""
			intervals [1570]:
				xmin = 1313.1114
				xmax = 1313.1714
				text = "you"
			intervals [1571]:
				xmin = 1313.1714
				xmax = 1313.2014
				text = ""
			intervals [1572]:
				xmin = 1313.2014
				xmax = 1313.3214
				text = "do"
			intervals [1573]:
				xmin = 1313.3214
				xmax = 1324.9689
				text = ""
			intervals [1574]:
				xmin = 1324.9689
				xmax = 1325.3589
				text = "mm-hm"
			intervals [1575]:
				xmin = 1325.3589
				xmax = 1335.1568
				text = ""
			intervals [1576]:
				xmin = 1335.1568
				xmax = 1335.5168
				text = "mm-hm"
			intervals [1577]:
				xmin = 1335.5168
				xmax = 1342.8645
				text = ""
			intervals [1578]:
				xmin = 1342.8645
				xmax = 1343.1745
				text = "mm-hm"
			intervals [1579]:
				xmin = 1343.1745
				xmax = 1345.3427
				text = ""
			intervals [1580]:
				xmin = 1345.3427
				xmax = 1345.4427
				text = "can"
			intervals [1581]:
				xmin = 1345.4427
				xmax = 1345.5027
				text = "you"
			intervals [1582]:
				xmin = 1345.5027
				xmax = 1345.8027
				text = "remember"
			intervals [1583]:
				xmin = 1345.8027
				xmax = 1346.0127
				text = "when"
			intervals [1584]:
				xmin = 1346.0127
				xmax = 1346.2127
				text = "you"
			intervals [1585]:
				xmin = 1346.2127
				xmax = 1346.2427
				text = ""
			intervals [1586]:
				xmin = 1346.2427
				xmax = 1346.6427
				text = "littler"
			intervals [1587]:
				xmin = 1346.6427
				xmax = 1346.9327
				text = ""
			intervals [1588]:
				xmin = 1346.9327
				xmax = 1347.0727
				text = "the"
			intervals [1589]:
				xmin = 1347.0727
				xmax = 1347.3127
				text = ""
			intervals [1590]:
				xmin = 1347.3127
				xmax = 1347.8927
				text = "neatest"
			intervals [1591]:
				xmin = 1347.8927
				xmax = 1347.9227
				text = ""
			intervals [1592]:
				xmin = 1347.9227
				xmax = 1348.2927
				text = "christmas"
			intervals [1593]:
				xmin = 1348.2927
				xmax = 1348.3527
				text = ""
			intervals [1594]:
				xmin = 1348.3527
				xmax = 1348.6527
				text = "present"
			intervals [1595]:
				xmin = 1348.6527
				xmax = 1348.6827
				text = ""
			intervals [1596]:
				xmin = 1348.6827
				xmax = 1348.8827
				text = "you"
			intervals [1597]:
				xmin = 1348.8827
				xmax = 1349.0327
				text = "ever"
			intervals [1598]:
				xmin = 1349.0327
				xmax = 1349.3027
				text = "got"
			intervals [1599]:
				xmin = 1349.3027
				xmax = 1358.654
				text = ""
			intervals [1600]:
				xmin = 1358.654
				xmax = 1358.744
				text = "like"
			intervals [1601]:
				xmin = 1358.744
				xmax = 1358.774
				text = ""
			intervals [1602]:
				xmin = 1358.774
				xmax = 1358.874
				text = "a"
			intervals [1603]:
				xmin = 1358.874
				xmax = 1358.944
				text = ""
			intervals [1604]:
				xmin = 1358.944
				xmax = 1359.324
				text = "bike"
			intervals [1605]:
				xmin = 1359.324
				xmax = 1359.354
				text = ""
			intervals [1606]:
				xmin = 1359.354
				xmax = 1359.424
				text = "or"
			intervals [1607]:
				xmin = 1359.424
				xmax = 1359.464
				text = ""
			intervals [1608]:
				xmin = 1359.464
				xmax = 1359.684
				text = "anything"
			intervals [1609]:
				xmin = 1359.684
				xmax = 1373.0258
				text = ""
			intervals [1610]:
				xmin = 1373.0258
				xmax = 1373.2158
				text = "good"
			intervals [1611]:
				xmin = 1373.2158
				xmax = 1375.4891
				text = ""
			intervals [1612]:
				xmin = 1375.4891
				xmax = 1375.6991
				text = "how"
			intervals [1613]:
				xmin = 1375.6991
				xmax = 1375.9591
				text = "about"
			intervals [1614]:
				xmin = 1375.9591
				xmax = 1376.2291
				text = "other"
			intervals [1615]:
				xmin = 1376.2291
				xmax = 1376.9291
				text = "holidays"
			intervals [1616]:
				xmin = 1376.9291
				xmax = 1376.9591
				text = ""
			intervals [1617]:
				xmin = 1376.9591
				xmax = 1377.2391
				text = "like"
			intervals [1618]:
				xmin = 1377.2391
				xmax = 1377.3491
				text = ""
			intervals [1619]:
				xmin = 1377.3491
				xmax = 1377.5291
				text = "uh"
			intervals [1620]:
				xmin = 1377.5291
				xmax = 1377.7941
				text = ""
			intervals [1621]:
				xmin = 1377.7941
				xmax = 1377.9541
				text = "how"
			intervals [1622]:
				xmin = 1377.9541
				xmax = 1378.1141
				text = "about"
			intervals [1623]:
				xmin = 1378.1141
				xmax = 1378.1441
				text = ""
			intervals [1624]:
				xmin = 1378.1441
				xmax = 1378.6641
				text = "halloween"
			intervals [1625]:
				xmin = 1378.6641
				xmax = 1378.6941
				text = ""
			intervals [1626]:
				xmin = 1378.6941
				xmax = 1378.7941
				text = "what"
			intervals [1627]:
				xmin = 1378.7941
				xmax = 1378.8541
				text = ""
			intervals [1628]:
				xmin = 1378.8541
				xmax = 1379.0041
				text = "did"
			intervals [1629]:
				xmin = 1379.0041
				xmax = 1379.0541
				text = ""
			intervals [1630]:
				xmin = 1379.0541
				xmax = 1379.1641
				text = "you"
			intervals [1631]:
				xmin = 1379.1641
				xmax = 1379.1941
				text = ""
			intervals [1632]:
				xmin = 1379.1941
				xmax = 1379.4141
				text = "used"
			intervals [1633]:
				xmin = 1379.4141
				xmax = 1379.5041
				text = "to"
			intervals [1634]:
				xmin = 1379.5041
				xmax = 1379.5341
				text = ""
			intervals [1635]:
				xmin = 1379.5341
				xmax = 1379.6741
				text = "do"
			intervals [1636]:
				xmin = 1379.6741
				xmax = 1379.7041
				text = ""
			intervals [1637]:
				xmin = 1379.7041
				xmax = 1379.7841
				text = "on"
			intervals [1638]:
				xmin = 1379.7841
				xmax = 1379.8441
				text = ""
			intervals [1639]:
				xmin = 1379.8441
				xmax = 1380.0941
				text = "halloween"
			intervals [1640]:
				xmin = 1380.0941
				xmax = 1383.2317
				text = ""
			intervals [1641]:
				xmin = 1383.2317
				xmax = 1383.2917
				text = "do"
			intervals [1642]:
				xmin = 1383.2917
				xmax = 1383.3917
				text = "you"
			intervals [1643]:
				xmin = 1383.3917
				xmax = 1383.6417
				text = "remember"
			intervals [1644]:
				xmin = 1383.6417
				xmax = 1383.7017
				text = "the"
			intervals [1645]:
				xmin = 1383.7017
				xmax = 1383.7317
				text = ""
			intervals [1646]:
				xmin = 1383.7317
				xmax = 1384.1317
				text = "neatest"
			intervals [1647]:
				xmin = 1384.1317
				xmax = 1384.4717
				text = "costume"
			intervals [1648]:
				xmin = 1384.4717
				xmax = 1384.7117
				text = ""
			intervals [1649]:
				xmin = 1384.7117
				xmax = 1384.9017
				text = "you"
			intervals [1650]:
				xmin = 1384.9017
				xmax = 1385.0417
				text = ""
			intervals [1651]:
				xmin = 1385.0417
				xmax = 1385.1417
				text = "ever"
			intervals [1652]:
				xmin = 1385.1417
				xmax = 1385.3217
				text = "had"
			intervals [1653]:
				xmin = 1385.3217
				xmax = 1396.0788
				text = ""
			intervals [1654]:
				xmin = 1396.0788
				xmax = 1396.4088
				text = "mm-hm"
			intervals [1655]:
				xmin = 1396.4088
				xmax = 1405.0451
				text = ""
			intervals [1656]:
				xmin = 1405.0451
				xmax = 1405.2951
				text = "okay"
			intervals [1657]:
				xmin = 1405.2951
				xmax = 1405.3551
				text = ""
			intervals [1658]:
				xmin = 1405.3551
				xmax = 1405.6651
				text = "good"
			intervals [1659]:
				xmin = 1405.6651
				xmax = 1405.7351
				text = ""
			intervals [1660]:
				xmin = 1405.7351
				xmax = 1405.8551
				text = "how"
			intervals [1661]:
				xmin = 1405.8551
				xmax = 1405.9151
				text = ""
			intervals [1662]:
				xmin = 1405.9151
				xmax = 1406.2151
				text = "about"
			intervals [1663]:
				xmin = 1406.2151
				xmax = 1406.2551
				text = ""
			intervals [1664]:
				xmin = 1406.2551
				xmax = 1406.3851
				text = "uh"
			intervals [1665]:
				xmin = 1406.3851
				xmax = 1407.4702
				text = ""
			intervals [1666]:
				xmin = 1407.4702
				xmax = 1407.5302
				text = "were"
			intervals [1667]:
				xmin = 1407.5302
				xmax = 1407.5602
				text = ""
			intervals [1668]:
				xmin = 1407.5602
				xmax = 1407.6402
				text = "you"
			intervals [1669]:
				xmin = 1407.6402
				xmax = 1407.8002
				text = "ever"
			intervals [1670]:
				xmin = 1407.8002
				xmax = 1407.8902
				text = "in"
			intervals [1671]:
				xmin = 1407.8902
				xmax = 1408.0002
				text = "a"
			intervals [1672]:
				xmin = 1408.0002
				xmax = 1408.7702
				text = "situation"
			intervals [1673]:
				xmin = 1408.7702
				xmax = 1408.8902
				text = "when"
			intervals [1674]:
				xmin = 1408.8902
				xmax = 1408.9502
				text = "you"
			intervals [1675]:
				xmin = 1408.9502
				xmax = 1409.0602
				text = ""
			intervals [1676]:
				xmin = 1409.0602
				xmax = 1409.1802
				text = "thought"
			intervals [1677]:
				xmin = 1409.1802
				xmax = 1409.2802
				text = "uh"
			intervals [1678]:
				xmin = 1409.2802
				xmax = 1409.4202
				text = ""
			intervals [1679]:
				xmin = 1409.4202
				xmax = 1409.7202
				text = "oh"
			intervals [1680]:
				xmin = 1409.7202
				xmax = 1409.7502
				text = ""
			intervals [1681]:
				xmin = 1409.7502
				xmax = 1410.0002
				text = "man"
			intervals [1682]:
				xmin = 1410.0002
				xmax = 1410.0302
				text = ""
			intervals [1683]:
				xmin = 1410.0302
				xmax = 1410.2002
				text = "this"
			intervals [1684]:
				xmin = 1410.2002
				xmax = 1410.2802
				text = "is"
			intervals [1685]:
				xmin = 1410.2802
				xmax = 1410.4002
				text = "it"
			intervals [1686]:
				xmin = 1410.4002
				xmax = 1410.4302
				text = ""
			intervals [1687]:
				xmin = 1410.4302
				xmax = 1410.5202
				text = "i"
			intervals [1688]:
				xmin = 1410.5202
				xmax = 1410.5502
				text = ""
			intervals [1689]:
				xmin = 1410.5502
				xmax = 1410.6202
				text = "m"
			intervals [1690]:
				xmin = 1410.6202
				xmax = 1410.6802
				text = "a"
			intervals [1691]:
				xmin = 1410.6802
				xmax = 1410.7402
				text = ""
			intervals [1692]:
				xmin = 1410.7402
				xmax = 1411.0302
				text = "die"
			intervals [1693]:
				xmin = 1411.0302
				xmax = 1411.0602
				text = ""
			intervals [1694]:
				xmin = 1411.0602
				xmax = 1411.3302
				text = "now"
			intervals [1695]:
				xmin = 1411.3302
				xmax = 1411.3702
				text = ""
			intervals [1696]:
				xmin = 1411.3702
				xmax = 1411.4802
				text = "for"
			intervals [1697]:
				xmin = 1411.4802
				xmax = 1411.5402
				text = ""
			intervals [1698]:
				xmin = 1411.5402
				xmax = 1411.7302
				text = "sure"
			intervals [1699]:
				xmin = 1411.7302
				xmax = 1413.0409
				text = ""
			intervals [1700]:
				xmin = 1413.0409
				xmax = 1413.3309
				text = "really"
			intervals [1701]:
				xmin = 1413.3309
				xmax = 1413.7709
				text = "scared"
			intervals [1702]:
				xmin = 1413.7709
				xmax = 1413.9609
				text = "right"
			intervals [1703]:
				xmin = 1413.9609
				xmax = 1414.0809
				text = "out"
			intervals [1704]:
				xmin = 1414.0809
				xmax = 1414.1409
				text = "of"
			intervals [1705]:
				xmin = 1414.1409
				xmax = 1414.3109
				text = "your"
			intervals [1706]:
				xmin = 1414.3109
				xmax = 1414.7409
				text = "wits"
			intervals [1707]:
				xmin = 1414.7409
				xmax = 1419.9872
				text = ""
			intervals [1708]:
				xmin = 1419.9872
				xmax = 1420.1372
				text = "uh"
			intervals [1709]:
				xmin = 1420.1372
				xmax = 1420.7172
				text = "anytime"
			intervals [1710]:
				xmin = 1420.7172
				xmax = 1420.7472
				text = ""
			intervals [1711]:
				xmin = 1420.7472
				xmax = 1421.1972
				text = "anytime"
			intervals [1712]:
				xmin = 1421.1972
				xmax = 1421.2772
				text = ""
			intervals [1713]:
				xmin = 1421.2772
				xmax = 1421.3972
				text = "you"
			intervals [1714]:
				xmin = 1421.3972
				xmax = 1421.5272
				text = "know"
			intervals [1715]:
				xmin = 1421.5272
				xmax = 1422.4524
				text = ""
			intervals [1716]:
				xmin = 1422.4524
				xmax = 1422.7624
				text = "accident"
			intervals [1717]:
				xmin = 1422.7624
				xmax = 1422.8624
				text = "or"
			intervals [1718]:
				xmin = 1422.8624
				xmax = 1422.9324
				text = ""
			intervals [1719]:
				xmin = 1422.9324
				xmax = 1423.3524
				text = "something"
			intervals [1720]:
				xmin = 1423.3524
				xmax = 1436.8793
				text = ""
			intervals [1721]:
				xmin = 1436.8793
				xmax = 1437.2093
				text = "mm-hm"
			intervals [1722]:
				xmin = 1437.2093
				xmax = 1444.5659
				text = ""
			intervals [1723]:
				xmin = 1444.5659
				xmax = 1444.7759
				text = "mm"
			intervals [1724]:
				xmin = 1444.7759
				xmax = 1451.3372
				text = ""
			intervals [1725]:
				xmin = 1451.3372
				xmax = 1451.7372
				text = "mm-hm"
			intervals [1726]:
				xmin = 1451.7372
				xmax = 1458.6253
				text = ""
			intervals [1727]:
				xmin = 1458.6253
				xmax = 1459.3053
				text = "<unk>"
			intervals [1728]:
				xmin = 1459.3053
				xmax = 1461.8522
				text = ""
			intervals [1729]:
				xmin = 1461.8522
				xmax = 1462.2722
				text = "<unk>"
			intervals [1730]:
				xmin = 1462.2722
				xmax = 1462.5422
				text = ""
			intervals [1731]:
				xmin = 1462.5422
				xmax = 1463.2722
				text = "<unk>"
			intervals [1732]:
				xmin = 1463.2722
				xmax = 1465.3309
				text = ""
			intervals [1733]:
				xmin = 1465.3309
				xmax = 1465.6309
				text = "some"
			intervals [1734]:
				xmin = 1465.6309
				xmax = 1465.9409
				text = "people"
			intervals [1735]:
				xmin = 1465.9409
				xmax = 1466.0109
				text = ""
			intervals [1736]:
				xmin = 1466.0109
				xmax = 1466.2509
				text = "say"
			intervals [1737]:
				xmin = 1466.2509
				xmax = 1466.6009
				text = "ah"
			intervals [1738]:
				xmin = 1466.6009
				xmax = 1466.9409
				text = "whatever"
			intervals [1739]:
				xmin = 1466.9409
				xmax = 1466.9909
				text = "s"
			intervals [1740]:
				xmin = 1466.9909
				xmax = 1467.0209
				text = ""
			intervals [1741]:
				xmin = 1467.0209
				xmax = 1467.2709
				text = "gonna"
			intervals [1742]:
				xmin = 1467.2709
				xmax = 1467.6109
				text = "happen"
			intervals [1743]:
				xmin = 1467.6109
				xmax = 1467.6409
				text = ""
			intervals [1744]:
				xmin = 1467.6409
				xmax = 1467.7009
				text = "is"
			intervals [1745]:
				xmin = 1467.7009
				xmax = 1467.7509
				text = ""
			intervals [1746]:
				xmin = 1467.7509
				xmax = 1467.9409
				text = "gonna"
			intervals [1747]:
				xmin = 1467.9409
				xmax = 1468.6309
				text = "happen"
			intervals [1748]:
				xmin = 1468.6309
				xmax = 1468.7309
				text = ""
			intervals [1749]:
				xmin = 1468.7309
				xmax = 1468.8909
				text = "anyhow"
			intervals [1750]:
				xmin = 1468.8909
				xmax = 1468.9309
				text = ""
			intervals [1751]:
				xmin = 1468.9309
				xmax = 1469.0309
				text = "what"
			intervals [1752]:
				xmin = 1469.0309
				xmax = 1469.0909
				text = "do"
			intervals [1753]:
				xmin = 1469.0909
				xmax = 1469.2109
				text = "you"
			intervals [1754]:
				xmin = 1469.2109
				xmax = 1469.2909
				text = ""
			intervals [1755]:
				xmin = 1469.2909
				xmax = 1469.4309
				text = "think"
			intervals [1756]:
				xmin = 1469.4309
				xmax = 1470.7735
				text = ""
			intervals [1757]:
				xmin = 1470.7735
				xmax = 1470.9835
				text = "about"
			intervals [1758]:
				xmin = 1470.9835
				xmax = 1471.5835
				text = ""
			intervals [1759]:
				xmin = 1471.5835
				xmax = 1471.6835
				text = "that"
			intervals [1760]:
				xmin = 1471.6835
				xmax = 1475.9578
				text = ""
			intervals [1761]:
				xmin = 1475.9578
				xmax = 1476.3078
				text = "mm-hm"
			intervals [1762]:
				xmin = 1476.3078
				xmax = 1482.0618
				text = ""
			intervals [1763]:
				xmin = 1482.0618
				xmax = 1482.3818
				text = "okay"
			intervals [1764]:
				xmin = 1482.3818
				xmax = 1482.4318
				text = ""
			intervals [1765]:
				xmin = 1482.4318
				xmax = 1482.6718
				text = "good"
			intervals [1766]:
				xmin = 1482.6718
				xmax = 1483.0999546485261
				text = ""
	item [2]:
		class = "IntervalTier"
		name = "DCA_int_02 - phones"
		xmin = 0.0
		xmax = 1483.0999546485261
		intervals: size = 4125
			intervals [1]:
				xmin = 0.0
				xmax = 0.478
				text = ""
			intervals [2]:
				xmin = 0.478
				xmax = 0.528
				text = "sil"
			intervals [3]:
				xmin = 0.528
				xmax = 0.738
				text = "OW2"
			intervals [4]:
				xmin = 0.738
				xmax = 0.848
				text = "K"
			intervals [5]:
				xmin = 0.848
				xmax = 1.048
				text = "EY1"
			intervals [6]:
				xmin = 1.048
				xmax = 1.108
				text = "sp"
			intervals [7]:
				xmin = 1.108
				xmax = 1.2273
				text = ""
			intervals [8]:
				xmin = 1.2273
				xmax = 1.8973
				text = "TN"
			intervals [9]:
				xmin = 1.8973
				xmax = 1.9273
				text = "sp"
			intervals [10]:
				xmin = 1.9273
				xmax = 1.9812
				text = ""
			intervals [11]:
				xmin = 1.9812
				xmax = 2.0512
				text = "HH"
			intervals [12]:
				xmin = 2.0512
				xmax = 2.0912
				text = "W"
			intervals [13]:
				xmin = 2.0912
				xmax = 2.1212
				text = "IH1"
			intervals [14]:
				xmin = 2.1212
				xmax = 2.2212
				text = "N"
			intervals [15]:
				xmin = 2.2212
				xmax = 2.2612
				text = "Y"
			intervals [16]:
				xmin = 2.2612
				xmax = 2.3612
				text = "UW1"
			intervals [17]:
				xmin = 2.3612
				xmax = 2.3912
				text = "W"
			intervals [18]:
				xmin = 2.3912
				xmax = 2.4612
				text = "ER0"
			intervals [19]:
				xmin = 2.4612
				xmax = 2.6012
				text = "Y"
			intervals [20]:
				xmin = 2.6012
				xmax = 2.6912
				text = "AH1"
			intervals [21]:
				xmin = 2.6912
				xmax = 2.7712
				text = "NG"
			intervals [22]:
				xmin = 2.7712
				xmax = 2.8212
				text = "G"
			intervals [23]:
				xmin = 2.8212
				xmax = 2.9012
				text = "ER0"
			intervals [24]:
				xmin = 2.9012
				xmax = 2.9612
				text = "W"
			intervals [25]:
				xmin = 2.9612
				xmax = 3.0012
				text = "AH1"
			intervals [26]:
				xmin = 3.0012
				xmax = 3.0512
				text = "T"
			intervals [27]:
				xmin = 3.0512
				xmax = 3.0812
				text = "sp"
			intervals [28]:
				xmin = 3.0812
				xmax = 3.1612
				text = "K"
			intervals [29]:
				xmin = 3.1612
				xmax = 3.2512
				text = "AY1"
			intervals [30]:
				xmin = 3.2512
				xmax = 3.3112
				text = "N"
			intervals [31]:
				xmin = 3.3112
				xmax = 3.3512
				text = "D"
			intervals [32]:
				xmin = 3.3512
				xmax = 3.3912
				text = "Z"
			intervals [33]:
				xmin = 3.3912
				xmax = 3.4412
				text = "AH0"
			intervals [34]:
				xmin = 3.4412
				xmax = 3.4712
				text = "V"
			intervals [35]:
				xmin = 3.4712
				xmax = 3.5612
				text = "sp"
			intervals [36]:
				xmin = 3.5612
				xmax = 3.6512
				text = "G"
			intervals [37]:
				xmin = 3.6512
				xmax = 3.8112
				text = "EY1"
			intervals [38]:
				xmin = 3.8112
				xmax = 3.9412
				text = "M"
			intervals [39]:
				xmin = 3.9412
				xmax = 3.9712
				text = "Z"
			intervals [40]:
				xmin = 3.9712
				xmax = 4.0312
				text = "sp"
			intervals [41]:
				xmin = 4.0312
				xmax = 4.0712
				text = "D"
			intervals [42]:
				xmin = 4.0712
				xmax = 4.1312
				text = "IH0"
			intervals [43]:
				xmin = 4.1312
				xmax = 4.1912
				text = "D"
			intervals [44]:
				xmin = 4.1912
				xmax = 4.2312
				text = "Y"
			intervals [45]:
				xmin = 4.2312
				xmax = 4.3212
				text = "UW1"
			intervals [46]:
				xmin = 4.3212
				xmax = 4.3712
				text = "sp"
			intervals [47]:
				xmin = 4.3712
				xmax = 4.4412
				text = "P"
			intervals [48]:
				xmin = 4.4412
				xmax = 4.5112
				text = "L"
			intervals [49]:
				xmin = 4.5112
				xmax = 4.5412
				text = "EY1"
			intervals [50]:
				xmin = 4.5412
				xmax = 4.6512
				text = "sp"
			intervals [51]:
				xmin = 4.6512
				xmax = 4.7712
				text = "ER0"
			intervals [52]:
				xmin = 4.7712
				xmax = 4.8312
				text = "AW1"
			intervals [53]:
				xmin = 4.8312
				xmax = 4.9412
				text = "N"
			intervals [54]:
				xmin = 4.9412
				xmax = 4.9712
				text = "D"
			intervals [55]:
				xmin = 4.9712
				xmax = 5.0012
				text = "DH"
			intervals [56]:
				xmin = 5.0012
				xmax = 5.0312
				text = "IY0"
			intervals [57]:
				xmin = 5.0312
				xmax = 5.0612
				text = "N"
			intervals [58]:
				xmin = 5.0612
				xmax = 5.0912
				text = "EY1"
			intervals [59]:
				xmin = 5.0912
				xmax = 5.1212
				text = "B"
			intervals [60]:
				xmin = 5.1212
				xmax = 5.1612
				text = "ER0"
			intervals [61]:
				xmin = 5.1612
				xmax = 5.1912
				text = "HH"
			intervals [62]:
				xmin = 5.1912
				xmax = 5.2212
				text = "UH2"
			intervals [63]:
				xmin = 5.2212
				xmax = 5.2712
				text = "D"
			intervals [64]:
				xmin = 5.2712
				xmax = 9.7973
				text = "sp"
			intervals [65]:
				xmin = 9.7973
				xmax = 9.8773
				text = "AH1"
			intervals [66]:
				xmin = 9.8773
				xmax = 9.9173
				text = "HH"
			intervals [67]:
				xmin = 9.9173
				xmax = 10.1473
				text = "AH1"
			intervals [68]:
				xmin = 10.1473
				xmax = 18.7506
				text = ""
			intervals [69]:
				xmin = 18.7506
				xmax = 18.8506
				text = "HH"
			intervals [70]:
				xmin = 18.8506
				xmax = 18.9006
				text = "AW1"
			intervals [71]:
				xmin = 18.9006
				xmax = 18.9906
				text = "D"
			intervals [72]:
				xmin = 18.9906
				xmax = 19.0206
				text = "Y"
			intervals [73]:
				xmin = 19.0206
				xmax = 19.0506
				text = "UW1"
			intervals [74]:
				xmin = 19.0506
				xmax = 19.0906
				text = "sp"
			intervals [75]:
				xmin = 19.0906
				xmax = 19.1606
				text = "P"
			intervals [76]:
				xmin = 19.1606
				xmax = 19.2006
				text = "L"
			intervals [77]:
				xmin = 19.2006
				xmax = 19.3006
				text = "EY1"
			intervals [78]:
				xmin = 19.3006
				xmax = 19.3706
				text = "DH"
			intervals [79]:
				xmin = 19.3706
				xmax = 19.5306
				text = "AH0"
			intervals [80]:
				xmin = 19.5306
				xmax = 19.6206
				text = "T"
			intervals [81]:
				xmin = 19.6206
				xmax = 22.4274
				text = ""
			intervals [82]:
				xmin = 22.4274
				xmax = 22.5374
				text = "sil"
			intervals [83]:
				xmin = 22.5374
				xmax = 22.7974
				text = "M"
			intervals [84]:
				xmin = 22.7974
				xmax = 34.1439
				text = ""
			intervals [85]:
				xmin = 34.1439
				xmax = 34.2339
				text = "sil"
			intervals [86]:
				xmin = 34.2339
				xmax = 34.3039
				text = "M"
			intervals [87]:
				xmin = 34.3039
				xmax = 34.3339
				text = "HH"
			intervals [88]:
				xmin = 34.3339
				xmax = 34.7639
				text = "M"
			intervals [89]:
				xmin = 34.7639
				xmax = 36.6321
				text = ""
			intervals [90]:
				xmin = 36.6321
				xmax = 36.7021
				text = "sil"
			intervals [91]:
				xmin = 36.7021
				xmax = 36.7421
				text = "G"
			intervals [92]:
				xmin = 36.7421
				xmax = 36.8021
				text = "UH1"
			intervals [93]:
				xmin = 36.8021
				xmax = 36.8521
				text = "D"
			intervals [94]:
				xmin = 36.8521
				xmax = 36.9321
				text = "HH"
			intervals [95]:
				xmin = 36.9321
				xmax = 36.9721
				text = "AW1"
			intervals [96]:
				xmin = 36.9721
				xmax = 37.0021
				text = "AH0"
			intervals [97]:
				xmin = 37.0021
				xmax = 37.0921
				text = "B"
			intervals [98]:
				xmin = 37.0921
				xmax = 37.2421
				text = "AW1"
			intervals [99]:
				xmin = 37.2421
				xmax = 37.2721
				text = "T"
			intervals [100]:
				xmin = 37.2721
				xmax = 37.3121
				text = "W"
			intervals [101]:
				xmin = 37.3121
				xmax = 37.3621
				text = "IH1"
			intervals [102]:
				xmin = 37.3621
				xmax = 37.4321
				text = "N"
			intervals [103]:
				xmin = 37.4321
				xmax = 37.4921
				text = "Y"
			intervals [104]:
				xmin = 37.4921
				xmax = 37.5421
				text = "UW1"
			intervals [105]:
				xmin = 37.5421
				xmax = 37.6721
				text = "P"
			intervals [106]:
				xmin = 37.6721
				xmax = 37.7421
				text = "L"
			intervals [107]:
				xmin = 37.7421
				xmax = 37.8721
				text = "EY1"
			intervals [108]:
				xmin = 37.8721
				xmax = 37.9721
				text = "D"
			intervals [109]:
				xmin = 37.9721
				xmax = 38.2721
				text = "AH1"
			intervals [110]:
				xmin = 38.2721
				xmax = 38.3021
				text = "sp"
			intervals [111]:
				xmin = 38.3021
				xmax = 38.3721
				text = "HH"
			intervals [112]:
				xmin = 38.3721
				xmax = 38.4321
				text = "AY1"
			intervals [113]:
				xmin = 38.4321
				xmax = 38.4821
				text = "D"
			intervals [114]:
				xmin = 38.4821
				xmax = 38.5321
				text = "AE1"
			intervals [115]:
				xmin = 38.5321
				xmax = 38.5721
				text = "N"
			intervals [116]:
				xmin = 38.5721
				xmax = 38.6021
				text = "D"
			intervals [117]:
				xmin = 38.6021
				xmax = 38.6321
				text = "G"
			intervals [118]:
				xmin = 38.6321
				xmax = 38.7121
				text = "OW1"
			intervals [119]:
				xmin = 38.7121
				xmax = 38.9021
				text = "S"
			intervals [120]:
				xmin = 38.9021
				xmax = 39.0321
				text = "IY1"
			intervals [121]:
				xmin = 39.0321
				xmax = 39.0921
				text = "K"
			intervals [122]:
				xmin = 39.0921
				xmax = 39.1321
				text = "HH"
			intervals [123]:
				xmin = 39.1321
				xmax = 39.2121
				text = "AW1"
			intervals [124]:
				xmin = 39.2121
				xmax = 39.2921
				text = "D"
			intervals [125]:
				xmin = 39.2921
				xmax = 39.3221
				text = "IH0"
			intervals [126]:
				xmin = 39.3221
				xmax = 39.4121
				text = "D"
			intervals [127]:
				xmin = 39.4121
				xmax = 39.4521
				text = "sp"
			intervals [128]:
				xmin = 39.4521
				xmax = 39.5121
				text = "Y"
			intervals [129]:
				xmin = 39.5121
				xmax = 39.5421
				text = "UW1"
			intervals [130]:
				xmin = 39.5421
				xmax = 39.5721
				text = "D"
			intervals [131]:
				xmin = 39.5721
				xmax = 39.6021
				text = "IH2"
			intervals [132]:
				xmin = 39.6021
				xmax = 39.7721
				text = "S"
			intervals [133]:
				xmin = 39.7721
				xmax = 39.9721
				text = "AY1"
			intervals [134]:
				xmin = 39.9721
				xmax = 40.0021
				text = "D"
			intervals [135]:
				xmin = 40.0021
				xmax = 40.0321
				text = "HH"
			intervals [136]:
				xmin = 40.0321
				xmax = 40.1221
				text = "UW1"
			intervals [137]:
				xmin = 40.1221
				xmax = 40.1521
				text = "W"
			intervals [138]:
				xmin = 40.1521
				xmax = 40.1921
				text = "AH0"
			intervals [139]:
				xmin = 40.1921
				xmax = 40.2721
				text = "Z"
			intervals [140]:
				xmin = 40.2721
				xmax = 40.3121
				text = "G"
			intervals [141]:
				xmin = 40.3121
				xmax = 40.3821
				text = "AH1"
			intervals [142]:
				xmin = 40.3821
				xmax = 40.4321
				text = "N"
			intervals [143]:
				xmin = 40.4321
				xmax = 40.5321
				text = "AH0"
			intervals [144]:
				xmin = 40.5321
				xmax = 40.7521
				text = "B"
			intervals [145]:
				xmin = 40.7521
				xmax = 40.8121
				text = "IY0"
			intervals [146]:
				xmin = 40.8121
				xmax = 40.8421
				text = "IH1"
			intervals [147]:
				xmin = 40.8421
				xmax = 40.9221
				text = "T"
			intervals [148]:
				xmin = 40.9221
				xmax = 52.0735
				text = "sp"
			intervals [149]:
				xmin = 52.0735
				xmax = 52.2835
				text = "M"
			intervals [150]:
				xmin = 52.2835
				xmax = 52.3135
				text = "HH"
			intervals [151]:
				xmin = 52.3135
				xmax = 52.3635
				text = "M"
			intervals [152]:
				xmin = 52.3635
				xmax = 53.2811
				text = "sp"
			intervals [153]:
				xmin = 53.2811
				xmax = 53.5011
				text = "AH1"
			intervals [154]:
				xmin = 53.5011
				xmax = 53.5511
				text = "AA1"
			intervals [155]:
				xmin = 53.5511
				xmax = 53.6511
				text = "R"
			intervals [156]:
				xmin = 53.6511
				xmax = 53.7111
				text = "DH"
			intervals [157]:
				xmin = 53.7111
				xmax = 53.7911
				text = "EH1"
			intervals [158]:
				xmin = 53.7911
				xmax = 53.8911
				text = "R"
			intervals [159]:
				xmin = 53.8911
				xmax = 53.9311
				text = "EH1"
			intervals [160]:
				xmin = 53.9311
				xmax = 53.9711
				text = "N"
			intervals [161]:
				xmin = 53.9711
				xmax = 54.1811
				text = "IY0"
			intervals [162]:
				xmin = 54.1811
				xmax = 54.3211
				text = "AH1"
			intervals [163]:
				xmin = 54.3211
				xmax = 54.4511
				text = "R"
			intervals [164]:
				xmin = 54.4511
				xmax = 54.6511
				text = "AY1"
			intervals [165]:
				xmin = 54.6511
				xmax = 54.7211
				text = "M"
			intervals [166]:
				xmin = 54.7211
				xmax = 54.8411
				text = "Z"
			intervals [167]:
				xmin = 54.8411
				xmax = 54.8811
				text = "sp"
			intervals [168]:
				xmin = 54.8811
				xmax = 55.0311
				text = "Y"
			intervals [169]:
				xmin = 55.0311
				xmax = 55.0911
				text = "UW1"
			intervals [170]:
				xmin = 55.0911
				xmax = 55.1211
				text = "Y"
			intervals [171]:
				xmin = 55.1211
				xmax = 55.1811
				text = "UW1"
			intervals [172]:
				xmin = 55.1811
				xmax = 55.2211
				text = "Z"
			intervals [173]:
				xmin = 55.2211
				xmax = 55.2511
				text = "D"
			intervals [174]:
				xmin = 55.2511
				xmax = 55.2811
				text = "sp"
			intervals [175]:
				xmin = 55.2811
				xmax = 55.3111
				text = "DH"
			intervals [176]:
				xmin = 55.3111
				xmax = 55.3411
				text = "AH0"
			intervals [177]:
				xmin = 55.3411
				xmax = 55.3711
				text = "T"
			intervals [178]:
				xmin = 55.3711
				xmax = 55.4011
				text = "Y"
			intervals [179]:
				xmin = 55.4011
				xmax = 55.4311
				text = "UW1"
			intervals [180]:
				xmin = 55.4311
				xmax = 55.4811
				text = "sp"
			intervals [181]:
				xmin = 55.4811
				xmax = 55.5411
				text = "K"
			intervals [182]:
				xmin = 55.5411
				xmax = 55.5811
				text = "AH0"
			intervals [183]:
				xmin = 55.5811
				xmax = 55.6111
				text = "N"
			intervals [184]:
				xmin = 55.6111
				xmax = 55.6511
				text = "R"
			intervals [185]:
				xmin = 55.6511
				xmax = 55.6811
				text = "IY0"
			intervals [186]:
				xmin = 55.6811
				xmax = 55.7511
				text = "M"
			intervals [187]:
				xmin = 55.7511
				xmax = 55.8111
				text = "EH1"
			intervals [188]:
				xmin = 55.8111
				xmax = 55.9111
				text = "M"
			intervals [189]:
				xmin = 55.9111
				xmax = 55.9511
				text = "B"
			intervals [190]:
				xmin = 55.9511
				xmax = 56.0311
				text = "ER0"
			intervals [191]:
				xmin = 56.0311
				xmax = 56.4745
				text = "sp"
			intervals [192]:
				xmin = 56.4745
				xmax = 56.5145
				text = "L"
			intervals [193]:
				xmin = 56.5145
				xmax = 56.5545
				text = "AY1"
			intervals [194]:
				xmin = 56.5545
				xmax = 56.6445
				text = "K"
			intervals [195]:
				xmin = 56.6445
				xmax = 56.7445
				text = "AY1"
			intervals [196]:
				xmin = 56.7445
				xmax = 56.8045
				text = "Y"
			intervals [197]:
				xmin = 56.8045
				xmax = 56.8445
				text = "UW1"
			intervals [198]:
				xmin = 56.8445
				xmax = 56.8845
				text = "Z"
			intervals [199]:
				xmin = 56.8845
				xmax = 56.9145
				text = "D"
			intervals [200]:
				xmin = 56.9145
				xmax = 56.9445
				text = "sp"
			intervals [201]:
				xmin = 56.9445
				xmax = 56.9745
				text = "T"
			intervals [202]:
				xmin = 56.9745
				xmax = 57.0045
				text = "AH0"
			intervals [203]:
				xmin = 57.0045
				xmax = 57.1245
				text = "S"
			intervals [204]:
				xmin = 57.1245
				xmax = 57.2245
				text = "EY1"
			intervals [205]:
				xmin = 57.2245
				xmax = 57.2945
				text = "W"
			intervals [206]:
				xmin = 57.2945
				xmax = 57.3445
				text = "AH1"
			intervals [207]:
				xmin = 57.3445
				xmax = 57.4245
				text = "N"
			intervals [208]:
				xmin = 57.4245
				xmax = 57.4545
				text = "sp"
			intervals [209]:
				xmin = 57.4545
				xmax = 57.4845
				text = "P"
			intervals [210]:
				xmin = 57.4845
				xmax = 57.5845
				text = "AH0"
			intervals [211]:
				xmin = 57.5845
				xmax = 57.6645
				text = "T"
			intervals [212]:
				xmin = 57.6645
				xmax = 57.6945
				text = "EY1"
			intervals [213]:
				xmin = 57.6945
				xmax = 57.7945
				text = "T"
			intervals [214]:
				xmin = 57.7945
				xmax = 57.8245
				text = "OW2"
			intervals [215]:
				xmin = 57.8245
				xmax = 57.9445
				text = "sp"
			intervals [216]:
				xmin = 57.9445
				xmax = 57.9945
				text = "T"
			intervals [217]:
				xmin = 57.9945
				xmax = 58.2445
				text = "UW1"
			intervals [218]:
				xmin = 58.2445
				xmax = 58.2845
				text = "sp"
			intervals [219]:
				xmin = 58.2845
				xmax = 58.3645
				text = "P"
			intervals [220]:
				xmin = 58.3645
				xmax = 58.4245
				text = "AH0"
			intervals [221]:
				xmin = 58.4245
				xmax = 58.4545
				text = "T"
			intervals [222]:
				xmin = 58.4545
				xmax = 58.5345
				text = "EY1"
			intervals [223]:
				xmin = 58.5345
				xmax = 58.5645
				text = "T"
			intervals [224]:
				xmin = 58.5645
				xmax = 58.5945
				text = "OW2"
			intervals [225]:
				xmin = 58.5945
				xmax = 58.8045
				text = "sp"
			intervals [226]:
				xmin = 58.8045
				xmax = 64.9176
				text = ""
			intervals [227]:
				xmin = 64.9176
				xmax = 64.9776
				text = "W"
			intervals [228]:
				xmin = 64.9776
				xmax = 65.0176
				text = "EH1"
			intervals [229]:
				xmin = 65.0176
				xmax = 65.0676
				text = "L"
			intervals [230]:
				xmin = 65.0676
				xmax = 65.1676
				text = "HH"
			intervals [231]:
				xmin = 65.1676
				xmax = 65.2476
				text = "AW1"
			intervals [232]:
				xmin = 65.2476
				xmax = 65.2976
				text = "Z"
			intervals [233]:
				xmin = 65.2976
				xmax = 65.3476
				text = "DH"
			intervals [234]:
				xmin = 65.3476
				xmax = 65.3976
				text = "AE1"
			intervals [235]:
				xmin = 65.3976
				xmax = 65.4876
				text = "T"
			intervals [236]:
				xmin = 65.4876
				xmax = 65.6576
				text = "W"
			intervals [237]:
				xmin = 65.6576
				xmax = 65.6876
				text = "AH1"
			intervals [238]:
				xmin = 65.6876
				xmax = 65.7276
				text = "N"
			intervals [239]:
				xmin = 65.7276
				xmax = 65.7576
				text = "G"
			intervals [240]:
				xmin = 65.7576
				xmax = 65.7876
				text = "OW1"
			intervals [241]:
				xmin = 65.7876
				xmax = 74.7272
				text = "sp"
			intervals [242]:
				xmin = 74.7272
				xmax = 74.7572
				text = "OW2"
			intervals [243]:
				xmin = 74.7572
				xmax = 74.8072
				text = "K"
			intervals [244]:
				xmin = 74.8072
				xmax = 74.9172
				text = "EY1"
			intervals [245]:
				xmin = 74.9172
				xmax = 74.9872
				text = "sp"
			intervals [246]:
				xmin = 74.9872
				xmax = 75.0772
				text = "G"
			intervals [247]:
				xmin = 75.0772
				xmax = 75.1572
				text = "IH0"
			intervals [248]:
				xmin = 75.1572
				xmax = 75.1972
				text = "D"
			intervals [249]:
				xmin = 75.1972
				xmax = 75.2272
				text = "sp"
			intervals [250]:
				xmin = 75.2272
				xmax = 75.2672
				text = "HH"
			intervals [251]:
				xmin = 75.2672
				xmax = 75.4172
				text = "AW1"
			intervals [252]:
				xmin = 75.4172
				xmax = 75.4572
				text = "AH0"
			intervals [253]:
				xmin = 75.4572
				xmax = 75.4972
				text = "B"
			intervals [254]:
				xmin = 75.4972
				xmax = 75.7372
				text = "AW1"
			intervals [255]:
				xmin = 75.7372
				xmax = 75.8372
				text = "T"
			intervals [256]:
				xmin = 75.8372
				xmax = 76.0772
				text = "AH1"
			intervals [257]:
				xmin = 76.0772
				xmax = 77.9017
				text = "sp"
			intervals [258]:
				xmin = 77.9017
				xmax = 77.9317
				text = "EH1"
			intervals [259]:
				xmin = 77.9317
				xmax = 77.9717
				text = "N"
			intervals [260]:
				xmin = 77.9717
				xmax = 78.0917
				text = "IY0"
			intervals [261]:
				xmin = 78.0917
				xmax = 78.1817
				text = "AH1"
			intervals [262]:
				xmin = 78.1817
				xmax = 78.2417
				text = "DH"
			intervals [263]:
				xmin = 78.2417
				xmax = 78.3317
				text = "ER0"
			intervals [264]:
				xmin = 78.3317
				xmax = 78.4117
				text = "Z"
			intervals [265]:
				xmin = 78.4117
				xmax = 78.4417
				text = "sp"
			intervals [266]:
				xmin = 78.4417
				xmax = 78.4917
				text = "Y"
			intervals [267]:
				xmin = 78.4917
				xmax = 78.5217
				text = "UW1"
			intervals [268]:
				xmin = 78.5217
				xmax = 78.5517
				text = "K"
			intervals [269]:
				xmin = 78.5517
				xmax = 78.5817
				text = "AH0"
			intervals [270]:
				xmin = 78.5817
				xmax = 78.6617
				text = "N"
			intervals [271]:
				xmin = 78.6617
				xmax = 78.7217
				text = "sp"
			intervals [272]:
				xmin = 78.7217
				xmax = 78.7617
				text = "TH"
			intervals [273]:
				xmin = 78.7617
				xmax = 78.8017
				text = "IH1"
			intervals [274]:
				xmin = 78.8017
				xmax = 78.8317
				text = "NG"
			intervals [275]:
				xmin = 78.8317
				xmax = 78.8917
				text = "K"
			intervals [276]:
				xmin = 78.8917
				xmax = 78.9317
				text = "sp"
			intervals [277]:
				xmin = 78.9317
				xmax = 79.1117
				text = "AH0"
			intervals [278]:
				xmin = 79.1117
				xmax = 79.1417
				text = "V"
			intervals [279]:
				xmin = 79.1417
				xmax = 85.1712
				text = "sp"
			intervals [280]:
				xmin = 85.1712
				xmax = 85.2112
				text = "Y"
			intervals [281]:
				xmin = 85.2112
				xmax = 85.2412
				text = "UW1"
			intervals [282]:
				xmin = 85.2412
				xmax = 85.2712
				text = "D"
			intervals [283]:
				xmin = 85.2712
				xmax = 85.3112
				text = "IH1"
			intervals [284]:
				xmin = 85.3112
				xmax = 85.3612
				text = "N"
			intervals [285]:
				xmin = 85.3612
				xmax = 85.3912
				text = "T"
			intervals [286]:
				xmin = 85.3912
				xmax = 85.4412
				text = "EH1"
			intervals [287]:
				xmin = 85.4412
				xmax = 85.5012
				text = "V"
			intervals [288]:
				xmin = 85.5012
				xmax = 85.5612
				text = "ER0"
			intervals [289]:
				xmin = 85.5612
				xmax = 85.6312
				text = "sp"
			intervals [290]:
				xmin = 85.6312
				xmax = 85.6712
				text = "P"
			intervals [291]:
				xmin = 85.6712
				xmax = 85.7112
				text = "L"
			intervals [292]:
				xmin = 85.7112
				xmax = 85.7512
				text = "EY1"
			intervals [293]:
				xmin = 85.7512
				xmax = 85.8612
				text = "M"
			intervals [294]:
				xmin = 85.8612
				xmax = 85.9612
				text = "AA1"
			intervals [295]:
				xmin = 85.9612
				xmax = 85.9912
				text = "R"
			intervals [296]:
				xmin = 85.9912
				xmax = 86.1012
				text = "B"
			intervals [297]:
				xmin = 86.1012
				xmax = 86.1412
				text = "AH0"
			intervals [298]:
				xmin = 86.1412
				xmax = 86.2012
				text = "L"
			intervals [299]:
				xmin = 86.2012
				xmax = 86.2312
				text = "Z"
			intervals [300]:
				xmin = 86.2312
				xmax = 86.2912
				text = "sp"
			intervals [301]:
				xmin = 86.2912
				xmax = 86.3512
				text = "W"
			intervals [302]:
				xmin = 86.3512
				xmax = 86.3812
				text = "EH1"
			intervals [303]:
				xmin = 86.3812
				xmax = 86.4512
				text = "N"
			intervals [304]:
				xmin = 86.4512
				xmax = 86.4912
				text = "Y"
			intervals [305]:
				xmin = 86.4912
				xmax = 86.5212
				text = "UW1"
			intervals [306]:
				xmin = 86.5212
				xmax = 86.5512
				text = "W"
			intervals [307]:
				xmin = 86.5512
				xmax = 86.5812
				text = "ER0"
			intervals [308]:
				xmin = 86.5812
				xmax = 86.6112
				text = "AH0"
			intervals [309]:
				xmin = 86.6112
				xmax = 86.6512
				text = "L"
			intervals [310]:
				xmin = 86.6512
				xmax = 86.6812
				text = "IH1"
			intervals [311]:
				xmin = 86.6812
				xmax = 86.7112
				text = "T"
			intervals [312]:
				xmin = 86.7112
				xmax = 86.7412
				text = "AH0"
			intervals [313]:
				xmin = 86.7412
				xmax = 86.8212
				text = "L"
			intervals [314]:
				xmin = 86.8212
				xmax = 86.9412
				text = "sp"
			intervals [315]:
				xmin = 86.9412
				xmax = 86.9712
				text = "K"
			intervals [316]:
				xmin = 86.9712
				xmax = 87.0012
				text = "IH1"
			intervals [317]:
				xmin = 87.0012
				xmax = 87.1312
				text = "D"
			intervals [318]:
				xmin = 87.1312
				xmax = 89.3783
				text = ""
			intervals [319]:
				xmin = 89.3783
				xmax = 89.4283
				text = "sil"
			intervals [320]:
				xmin = 89.4283
				xmax = 90.1483
				text = "spn"
			intervals [321]:
				xmin = 90.1483
				xmax = 91.9605
				text = ""
			intervals [322]:
				xmin = 91.9605
				xmax = 92.2005
				text = "OW2"
			intervals [323]:
				xmin = 92.2005
				xmax = 92.3105
				text = "K"
			intervals [324]:
				xmin = 92.3105
				xmax = 92.6105
				text = "EY1"
			intervals [325]:
				xmin = 92.6105
				xmax = 93.1601
				text = ""
			intervals [326]:
				xmin = 93.1601
				xmax = 93.2201
				text = "HH"
			intervals [327]:
				xmin = 93.2201
				xmax = 93.2601
				text = "AW1"
			intervals [328]:
				xmin = 93.2601
				xmax = 93.3101
				text = "AH0"
			intervals [329]:
				xmin = 93.3101
				xmax = 93.3501
				text = "B"
			intervals [330]:
				xmin = 93.3501
				xmax = 93.4501
				text = "AW1"
			intervals [331]:
				xmin = 93.4501
				xmax = 93.5501
				text = "T"
			intervals [332]:
				xmin = 93.5501
				xmax = 93.5801
				text = "R"
			intervals [333]:
				xmin = 93.5801
				xmax = 93.6501
				text = "EH1"
			intervals [334]:
				xmin = 93.6501
				xmax = 93.7601
				text = "D"
			intervals [335]:
				xmin = 93.7601
				xmax = 93.8301
				text = "R"
			intervals [336]:
				xmin = 93.8301
				xmax = 93.9101
				text = "OW1"
			intervals [337]:
				xmin = 93.9101
				xmax = 94.0201
				text = "V"
			intervals [338]:
				xmin = 94.0201
				xmax = 94.1301
				text = "ER0"
			intervals [339]:
				xmin = 94.1301
				xmax = 94.1901
				text = "sp"
			intervals [340]:
				xmin = 94.1901
				xmax = 95.2971
				text = ""
			intervals [341]:
				xmin = 95.2971
				xmax = 95.3571
				text = "HH"
			intervals [342]:
				xmin = 95.3571
				xmax = 95.3971
				text = "AW1"
			intervals [343]:
				xmin = 95.3971
				xmax = 95.5071
				text = "D"
			intervals [344]:
				xmin = 95.5071
				xmax = 95.5371
				text = "Y"
			intervals [345]:
				xmin = 95.5371
				xmax = 95.5971
				text = "UW1"
			intervals [346]:
				xmin = 95.5971
				xmax = 95.6871
				text = "sp"
			intervals [347]:
				xmin = 95.6871
				xmax = 95.7171
				text = "P"
			intervals [348]:
				xmin = 95.7171
				xmax = 95.7571
				text = "L"
			intervals [349]:
				xmin = 95.7571
				xmax = 95.8071
				text = "EY1"
			intervals [350]:
				xmin = 95.8071
				xmax = 95.9271
				text = "DH"
			intervals [351]:
				xmin = 95.9271
				xmax = 95.9571
				text = "AH0"
			intervals [352]:
				xmin = 95.9571
				xmax = 96.0671
				text = "T"
			intervals [353]:
				xmin = 96.0671
				xmax = 96.1371
				text = "sp"
			intervals [354]:
				xmin = 96.1371
				xmax = 96.2271
				text = "AY1"
			intervals [355]:
				xmin = 96.2271
				xmax = 96.2571
				text = "sp"
			intervals [356]:
				xmin = 96.2571
				xmax = 96.3071
				text = "N"
			intervals [357]:
				xmin = 96.3071
				xmax = 96.3371
				text = "EH1"
			intervals [358]:
				xmin = 96.3371
				xmax = 96.3671
				text = "V"
			intervals [359]:
				xmin = 96.3671
				xmax = 96.4771
				text = "ER0"
			intervals [360]:
				xmin = 96.4771
				xmax = 96.5671
				text = "sp"
			intervals [361]:
				xmin = 96.5671
				xmax = 96.5971
				text = "P"
			intervals [362]:
				xmin = 96.5971
				xmax = 96.6371
				text = "L"
			intervals [363]:
				xmin = 96.6371
				xmax = 96.7271
				text = "EY1"
			intervals [364]:
				xmin = 96.7271
				xmax = 96.7571
				text = "D"
			intervals [365]:
				xmin = 96.7571
				xmax = 96.8271
				text = "sp"
			intervals [366]:
				xmin = 96.8271
				xmax = 96.8571
				text = "DH"
			intervals [367]:
				xmin = 96.8571
				xmax = 96.8871
				text = "AH0"
			intervals [368]:
				xmin = 96.8871
				xmax = 96.9371
				text = "T"
			intervals [369]:
				xmin = 96.9371
				xmax = 97.0071
				text = "sp"
			intervals [370]:
				xmin = 97.0071
				xmax = 108.2573
				text = ""
			intervals [371]:
				xmin = 108.2573
				xmax = 108.3573
				text = "M"
			intervals [372]:
				xmin = 108.3573
				xmax = 108.3873
				text = "HH"
			intervals [373]:
				xmin = 108.3873
				xmax = 108.6473
				text = "M"
			intervals [374]:
				xmin = 108.6473
				xmax = 108.7373
				text = "sp"
			intervals [375]:
				xmin = 108.7373
				xmax = 114.2557
				text = ""
			intervals [376]:
				xmin = 114.2557
				xmax = 114.2957
				text = "AH1"
			intervals [377]:
				xmin = 114.2957
				xmax = 114.3357
				text = "HH"
			intervals [378]:
				xmin = 114.3357
				xmax = 114.6757
				text = "AH1"
			intervals [379]:
				xmin = 114.6757
				xmax = 115.0114
				text = ""
			intervals [380]:
				xmin = 115.0114
				xmax = 115.1514
				text = "G"
			intervals [381]:
				xmin = 115.1514
				xmax = 115.3914
				text = "IH0"
			intervals [382]:
				xmin = 115.3914
				xmax = 115.4214
				text = "D"
			intervals [383]:
				xmin = 115.4214
				xmax = 115.9339
				text = ""
			intervals [384]:
				xmin = 115.9339
				xmax = 115.9939
				text = "sil"
			intervals [385]:
				xmin = 115.9939
				xmax = 116.3339
				text = "AH1"
			intervals [386]:
				xmin = 116.3339
				xmax = 116.4439
				text = "M"
			intervals [387]:
				xmin = 116.4439
				xmax = 116.5039
				text = "sp"
			intervals [388]:
				xmin = 116.5039
				xmax = 117.0824
				text = ""
			intervals [389]:
				xmin = 117.0824
				xmax = 117.1524
				text = "D"
			intervals [390]:
				xmin = 117.1524
				xmax = 117.1824
				text = "UW1"
			intervals [391]:
				xmin = 117.1824
				xmax = 117.2124
				text = "Y"
			intervals [392]:
				xmin = 117.2124
				xmax = 117.2424
				text = "UW1"
			intervals [393]:
				xmin = 117.2424
				xmax = 117.2824
				text = "L"
			intervals [394]:
				xmin = 117.2824
				xmax = 117.4124
				text = "AY1"
			intervals [395]:
				xmin = 117.4124
				xmax = 117.4724
				text = "K"
			intervals [396]:
				xmin = 117.4724
				xmax = 117.5024
				text = "T"
			intervals [397]:
				xmin = 117.5024
				xmax = 117.5324
				text = "IH0"
			intervals [398]:
				xmin = 117.5324
				xmax = 117.6124
				text = "W"
			intervals [399]:
				xmin = 117.6124
				xmax = 117.7224
				text = "AA1"
			intervals [400]:
				xmin = 117.7224
				xmax = 117.7824
				text = "CH"
			intervals [401]:
				xmin = 117.7824
				xmax = 117.8124
				text = "AH0"
			intervals [402]:
				xmin = 117.8124
				xmax = 117.8424
				text = "L"
			intervals [403]:
				xmin = 117.8424
				xmax = 117.9324
				text = "AA1"
			intervals [404]:
				xmin = 117.9324
				xmax = 117.9624
				text = "T"
			intervals [405]:
				xmin = 117.9624
				xmax = 118.0024
				text = "AH1"
			intervals [406]:
				xmin = 118.0024
				xmax = 118.0624
				text = "V"
			intervals [407]:
				xmin = 118.0624
				xmax = 118.0924
				text = "T"
			intervals [408]:
				xmin = 118.0924
				xmax = 118.1224
				text = "EH1"
			intervals [409]:
				xmin = 118.1224
				xmax = 118.2224
				text = "L"
			intervals [410]:
				xmin = 118.2224
				xmax = 118.2524
				text = "AH0"
			intervals [411]:
				xmin = 118.2524
				xmax = 118.2824
				text = "V"
			intervals [412]:
				xmin = 118.2824
				xmax = 118.3324
				text = "IH2"
			intervals [413]:
				xmin = 118.3324
				xmax = 118.3624
				text = "ZH"
			intervals [414]:
				xmin = 118.3624
				xmax = 118.3924
				text = "AH0"
			intervals [415]:
				xmin = 118.3924
				xmax = 118.4224
				text = "N"
			intervals [416]:
				xmin = 118.4224
				xmax = 118.6124
				text = "sp"
			intervals [417]:
				xmin = 118.6124
				xmax = 118.6424
				text = "N"
			intervals [418]:
				xmin = 118.6424
				xmax = 118.7924
				text = "AW1"
			intervals [419]:
				xmin = 118.7924
				xmax = 119.5587
				text = ""
			intervals [420]:
				xmin = 119.5587
				xmax = 119.7087
				text = "OW2"
			intervals [421]:
				xmin = 119.7087
				xmax = 119.7387
				text = "K"
			intervals [422]:
				xmin = 119.7387
				xmax = 119.8787
				text = "EY1"
			intervals [423]:
				xmin = 119.8787
				xmax = 119.9387
				text = "W"
			intervals [424]:
				xmin = 119.9387
				xmax = 120.0487
				text = "AH1"
			intervals [425]:
				xmin = 120.0487
				xmax = 120.0887
				text = "T"
			intervals [426]:
				xmin = 120.0887
				xmax = 120.1387
				text = "P"
			intervals [427]:
				xmin = 120.1387
				xmax = 120.1687
				text = "R"
			intervals [428]:
				xmin = 120.1687
				xmax = 120.3287
				text = "OW1"
			intervals [429]:
				xmin = 120.3287
				xmax = 120.3587
				text = "G"
			intervals [430]:
				xmin = 120.3587
				xmax = 120.4087
				text = "R"
			intervals [431]:
				xmin = 120.4087
				xmax = 120.4987
				text = "AE2"
			intervals [432]:
				xmin = 120.4987
				xmax = 120.6187
				text = "M"
			intervals [433]:
				xmin = 120.6187
				xmax = 120.6587
				text = "Z"
			intervals [434]:
				xmin = 120.6587
				xmax = 120.7187
				text = "D"
			intervals [435]:
				xmin = 120.7187
				xmax = 120.7487
				text = "UW1"
			intervals [436]:
				xmin = 120.7487
				xmax = 120.7787
				text = "Y"
			intervals [437]:
				xmin = 120.7787
				xmax = 120.8887
				text = "UW1"
			intervals [438]:
				xmin = 120.8887
				xmax = 120.9387
				text = "W"
			intervals [439]:
				xmin = 120.9387
				xmax = 121.1187
				text = "AA1"
			intervals [440]:
				xmin = 121.1187
				xmax = 121.1487
				text = "CH"
			intervals [441]:
				xmin = 121.1487
				xmax = 121.1887
				text = "sp"
			intervals [442]:
				xmin = 121.1887
				xmax = 121.2387
				text = "AO1"
			intervals [443]:
				xmin = 121.2387
				xmax = 121.3387
				text = "N"
			intervals [444]:
				xmin = 121.3387
				xmax = 121.3687
				text = "sp"
			intervals [445]:
				xmin = 121.3687
				xmax = 121.3987
				text = "T"
			intervals [446]:
				xmin = 121.3987
				xmax = 121.4287
				text = "EH1"
			intervals [447]:
				xmin = 121.4287
				xmax = 121.4987
				text = "L"
			intervals [448]:
				xmin = 121.4987
				xmax = 121.5287
				text = "AH0"
			intervals [449]:
				xmin = 121.5287
				xmax = 121.5587
				text = "V"
			intervals [450]:
				xmin = 121.5587
				xmax = 121.5887
				text = "IH2"
			intervals [451]:
				xmin = 121.5887
				xmax = 121.6187
				text = "ZH"
			intervals [452]:
				xmin = 121.6187
				xmax = 121.6487
				text = "AH0"
			intervals [453]:
				xmin = 121.6487
				xmax = 121.7987
				text = "N"
			intervals [454]:
				xmin = 121.7987
				xmax = 121.8287
				text = "sp"
			intervals [455]:
				xmin = 121.8287
				xmax = 131.5393
				text = ""
			intervals [456]:
				xmin = 131.5393
				xmax = 131.6793
				text = "Y"
			intervals [457]:
				xmin = 131.6793
				xmax = 131.7793
				text = "AE1"
			intervals [458]:
				xmin = 131.7793
				xmax = 131.8693
				text = "N"
			intervals [459]:
				xmin = 131.8693
				xmax = 132.1993
				text = "AW1"
			intervals [460]:
				xmin = 132.1993
				xmax = 133.0901
				text = ""
			intervals [461]:
				xmin = 133.0901
				xmax = 133.5701
				text = "sil"
			intervals [462]:
				xmin = 133.5701
				xmax = 133.6001
				text = "Y"
			intervals [463]:
				xmin = 133.6001
				xmax = 133.6301
				text = "UW1"
			intervals [464]:
				xmin = 133.6301
				xmax = 133.6801
				text = "S"
			intervals [465]:
				xmin = 133.6801
				xmax = 133.7101
				text = "T"
			intervals [466]:
				xmin = 133.7101
				xmax = 133.7401
				text = "IH1"
			intervals [467]:
				xmin = 133.7401
				xmax = 133.7701
				text = "L"
			intervals [468]:
				xmin = 133.7701
				xmax = 133.8001
				text = "W"
			intervals [469]:
				xmin = 133.8001
				xmax = 133.8301
				text = "AA1"
			intervals [470]:
				xmin = 133.8301
				xmax = 133.8601
				text = "CH"
			intervals [471]:
				xmin = 133.8601
				xmax = 133.8901
				text = "M"
			intervals [472]:
				xmin = 133.8901
				xmax = 133.9201
				text = "IH1"
			intervals [473]:
				xmin = 133.9201
				xmax = 133.9501
				text = "K"
			intervals [474]:
				xmin = 133.9501
				xmax = 133.9901
				text = "IY0"
			intervals [475]:
				xmin = 133.9901
				xmax = 134.0401
				text = "M"
			intervals [476]:
				xmin = 134.0401
				xmax = 134.0901
				text = "AW1"
			intervals [477]:
				xmin = 134.0901
				xmax = 134.1201
				text = "S"
			intervals [478]:
				xmin = 134.1201
				xmax = 134.2801
				text = "sp"
			intervals [479]:
				xmin = 134.2801
				xmax = 145.2729
				text = ""
			intervals [480]:
				xmin = 145.2729
				xmax = 145.8129
				text = "OW1"
			intervals [481]:
				xmin = 145.8129
				xmax = 146.1053
				text = ""
			intervals [482]:
				xmin = 146.1053
				xmax = 146.1453
				text = "HH"
			intervals [483]:
				xmin = 146.1453
				xmax = 146.1753
				text = "W"
			intervals [484]:
				xmin = 146.1753
				xmax = 146.2353
				text = "AH1"
			intervals [485]:
				xmin = 146.2353
				xmax = 146.3153
				text = "T"
			intervals [486]:
				xmin = 146.3153
				xmax = 146.3553
				text = "S"
			intervals [487]:
				xmin = 146.3553
				xmax = 146.4053
				text = "HH"
			intervals [488]:
				xmin = 146.4053
				xmax = 146.5953
				text = "AE1"
			intervals [489]:
				xmin = 146.5953
				xmax = 146.6253
				text = "P"
			intervals [490]:
				xmin = 146.6253
				xmax = 146.6553
				text = "AH0"
			intervals [491]:
				xmin = 146.6553
				xmax = 146.6853
				text = "N"
			intervals [492]:
				xmin = 146.6853
				xmax = 146.7553
				text = "IH0"
			intervals [493]:
				xmin = 146.7553
				xmax = 146.7853
				text = "N"
			intervals [494]:
				xmin = 146.7853
				xmax = 146.8853
				text = "AO1"
			intervals [495]:
				xmin = 146.8853
				xmax = 146.9953
				text = "N"
			intervals [496]:
				xmin = 146.9953
				xmax = 147.0253
				text = "sp"
			intervals [497]:
				xmin = 147.0253
				xmax = 147.0653
				text = "P"
			intervals [498]:
				xmin = 147.0653
				xmax = 147.1653
				text = "EY1"
			intervals [499]:
				xmin = 147.1653
				xmax = 147.2053
				text = "T"
			intervals [500]:
				xmin = 147.2053
				xmax = 147.2453
				text = "AH0"
			intervals [501]:
				xmin = 147.2453
				xmax = 147.3653
				text = "N"
			intervals [502]:
				xmin = 147.3653
				xmax = 147.3953
				text = "sp"
			intervals [503]:
				xmin = 147.3953
				xmax = 147.4253
				text = "P"
			intervals [504]:
				xmin = 147.4253
				xmax = 147.4953
				text = "L"
			intervals [505]:
				xmin = 147.4953
				xmax = 147.5453
				text = "EY1"
			intervals [506]:
				xmin = 147.5453
				xmax = 147.5753
				text = "S"
			intervals [507]:
				xmin = 147.5753
				xmax = 147.6053
				text = "sp"
			intervals [508]:
				xmin = 147.6053
				xmax = 147.7653
				text = "N"
			intervals [509]:
				xmin = 147.7653
				xmax = 148.0753
				text = "AW1"
			intervals [510]:
				xmin = 148.0753
				xmax = 149.2128
				text = ""
			intervals [511]:
				xmin = 149.2128
				xmax = 149.2428
				text = "AY1"
			intervals [512]:
				xmin = 149.2428
				xmax = 149.3228
				text = "HH"
			intervals [513]:
				xmin = 149.3228
				xmax = 149.3528
				text = "AE1"
			intervals [514]:
				xmin = 149.3528
				xmax = 149.3828
				text = "V"
			intervals [515]:
				xmin = 149.3828
				xmax = 149.4128
				text = "AH0"
			intervals [516]:
				xmin = 149.4128
				xmax = 149.4628
				text = "N"
			intervals [517]:
				xmin = 149.4628
				xmax = 149.5728
				text = "T"
			intervals [518]:
				xmin = 149.5728
				xmax = 149.6428
				text = "S"
			intervals [519]:
				xmin = 149.6428
				xmax = 149.8028
				text = "IY1"
			intervals [520]:
				xmin = 149.8028
				xmax = 149.8328
				text = "N"
			intervals [521]:
				xmin = 149.8328
				xmax = 149.8628
				text = "IH0"
			intervals [522]:
				xmin = 149.8628
				xmax = 149.8928
				text = "T"
			intervals [523]:
				xmin = 149.8928
				xmax = 149.9228
				text = "IH0"
			intervals [524]:
				xmin = 149.9228
				xmax = 149.9528
				text = "N"
			intervals [525]:
				xmin = 149.9528
				xmax = 149.9828
				text = "AH0"
			intervals [526]:
				xmin = 149.9828
				xmax = 150.0228
				text = "L"
			intervals [527]:
				xmin = 150.0228
				xmax = 150.1928
				text = "AO1"
			intervals [528]:
				xmin = 150.1928
				xmax = 150.3128
				text = "NG"
			intervals [529]:
				xmin = 150.3128
				xmax = 150.3428
				text = "sp"
			intervals [530]:
				xmin = 150.3428
				xmax = 150.3828
				text = "T"
			intervals [531]:
				xmin = 150.3828
				xmax = 150.6328
				text = "AY1"
			intervals [532]:
				xmin = 150.6328
				xmax = 150.6828
				text = "M"
			intervals [533]:
				xmin = 150.6828
				xmax = 150.7828
				text = "sp"
			intervals [534]:
				xmin = 150.7828
				xmax = 153.947
				text = ""
			intervals [535]:
				xmin = 153.947
				xmax = 154.207
				text = "AH1"
			intervals [536]:
				xmin = 154.207
				xmax = 154.237
				text = "HH"
			intervals [537]:
				xmin = 154.237
				xmax = 154.427
				text = "AH1"
			intervals [538]:
				xmin = 154.427
				xmax = 155.5318
				text = ""
			intervals [539]:
				xmin = 155.5318
				xmax = 155.6118
				text = "W"
			intervals [540]:
				xmin = 155.6118
				xmax = 155.6418
				text = "EH1"
			intervals [541]:
				xmin = 155.6418
				xmax = 155.7318
				text = "L"
			intervals [542]:
				xmin = 155.7318
				xmax = 155.7818
				text = "W"
			intervals [543]:
				xmin = 155.7818
				xmax = 155.9018
				text = "AH1"
			intervals [544]:
				xmin = 155.9018
				xmax = 155.9518
				text = "T"
			intervals [545]:
				xmin = 155.9518
				xmax = 155.9818
				text = "D"
			intervals [546]:
				xmin = 155.9818
				xmax = 156.0818
				text = "IH0"
			intervals [547]:
				xmin = 156.0818
				xmax = 156.1418
				text = "Z"
			intervals [548]:
				xmin = 156.1418
				xmax = 156.2118
				text = "sp"
			intervals [549]:
				xmin = 156.2118
				xmax = 156.2518
				text = "P"
			intervals [550]:
				xmin = 156.2518
				xmax = 156.2818
				text = "EY1"
			intervals [551]:
				xmin = 156.2818
				xmax = 156.3218
				text = "T"
			intervals [552]:
				xmin = 156.3218
				xmax = 156.3518
				text = "AH0"
			intervals [553]:
				xmin = 156.3518
				xmax = 156.4718
				text = "N"
			intervals [554]:
				xmin = 156.4718
				xmax = 156.5018
				text = "sp"
			intervals [555]:
				xmin = 156.5018
				xmax = 156.5318
				text = "P"
			intervals [556]:
				xmin = 156.5318
				xmax = 156.6018
				text = "L"
			intervals [557]:
				xmin = 156.6018
				xmax = 156.6818
				text = "EY1"
			intervals [558]:
				xmin = 156.6818
				xmax = 156.7518
				text = "S"
			intervals [559]:
				xmin = 156.7518
				xmax = 156.7918
				text = "HH"
			intervals [560]:
				xmin = 156.7918
				xmax = 156.8518
				text = "AE1"
			intervals [561]:
				xmin = 156.8518
				xmax = 156.9618
				text = "V"
			intervals [562]:
				xmin = 156.9618
				xmax = 156.9918
				text = "T"
			intervals [563]:
				xmin = 156.9918
				xmax = 157.0318
				text = "IH0"
			intervals [564]:
				xmin = 157.0318
				xmax = 157.0718
				text = "sp"
			intervals [565]:
				xmin = 157.0718
				xmax = 157.1318
				text = "D"
			intervals [566]:
				xmin = 157.1318
				xmax = 157.3118
				text = "UW1"
			intervals [567]:
				xmin = 157.3118
				xmax = 157.3618
				text = "W"
			intervals [568]:
				xmin = 157.3618
				xmax = 157.4018
				text = "IH0"
			intervals [569]:
				xmin = 157.4018
				xmax = 157.4718
				text = "DH"
			intervals [570]:
				xmin = 157.4718
				xmax = 157.5527
				text = ""
			intervals [571]:
				xmin = 157.5527
				xmax = 157.7227
				text = "sil"
			intervals [572]:
				xmin = 157.7227
				xmax = 157.7727
				text = "EH1"
			intervals [573]:
				xmin = 157.7727
				xmax = 157.8127
				text = "N"
			intervals [574]:
				xmin = 157.8127
				xmax = 157.8427
				text = "IY0"
			intervals [575]:
				xmin = 157.8427
				xmax = 157.8827
				text = "W"
			intervals [576]:
				xmin = 157.8827
				xmax = 157.9127
				text = "EY2"
			intervals [577]:
				xmin = 157.9127
				xmax = 171.9356
				text = "sp"
			intervals [578]:
				xmin = 171.9356
				xmax = 172.0556
				text = "M"
			intervals [579]:
				xmin = 172.0556
				xmax = 172.1156
				text = "HH"
			intervals [580]:
				xmin = 172.1156
				xmax = 172.3756
				text = "M"
			intervals [581]:
				xmin = 172.3756
				xmax = 175.8555
				text = ""
			intervals [582]:
				xmin = 175.8555
				xmax = 176.3155
				text = "M"
			intervals [583]:
				xmin = 176.3155
				xmax = 178.2026
				text = ""
			intervals [584]:
				xmin = 178.2026
				xmax = 178.2926
				text = "G"
			intervals [585]:
				xmin = 178.2926
				xmax = 178.3526
				text = "IH0"
			intervals [586]:
				xmin = 178.3526
				xmax = 178.4426
				text = "D"
			intervals [587]:
				xmin = 178.4426
				xmax = 178.4726
				text = "HH"
			intervals [588]:
				xmin = 178.4726
				xmax = 178.5526
				text = "AW1"
			intervals [589]:
				xmin = 178.5526
				xmax = 178.6426
				text = "AH0"
			intervals [590]:
				xmin = 178.6426
				xmax = 178.6726
				text = "B"
			intervals [591]:
				xmin = 178.6726
				xmax = 178.8226
				text = "AW1"
			intervals [592]:
				xmin = 178.8226
				xmax = 178.9326
				text = "T"
			intervals [593]:
				xmin = 178.9326
				xmax = 178.9626
				text = "sp"
			intervals [594]:
				xmin = 178.9626
				xmax = 179.2226
				text = "AH1"
			intervals [595]:
				xmin = 179.2226
				xmax = 179.2826
				text = "sp"
			intervals [596]:
				xmin = 179.2826
				xmax = 180.1626
				text = ""
			intervals [597]:
				xmin = 180.1626
				xmax = 180.2226
				text = "HH"
			intervals [598]:
				xmin = 180.2226
				xmax = 180.2526
				text = "AW1"
			intervals [599]:
				xmin = 180.2526
				xmax = 180.2826
				text = "AH0"
			intervals [600]:
				xmin = 180.2826
				xmax = 180.3126
				text = "B"
			intervals [601]:
				xmin = 180.3126
				xmax = 180.3626
				text = "AW1"
			intervals [602]:
				xmin = 180.3626
				xmax = 180.4226
				text = "T"
			intervals [603]:
				xmin = 180.4226
				xmax = 180.4526
				text = "DH"
			intervals [604]:
				xmin = 180.4526
				xmax = 180.4926
				text = "AH0"
			intervals [605]:
				xmin = 180.4926
				xmax = 180.5926
				text = "M"
			intervals [606]:
				xmin = 180.5926
				xmax = 180.7326
				text = "UW1"
			intervals [607]:
				xmin = 180.7326
				xmax = 180.8326
				text = "V"
			intervals [608]:
				xmin = 180.8326
				xmax = 180.9026
				text = "IY0"
			intervals [609]:
				xmin = 180.9026
				xmax = 180.9326
				text = "Z"
			intervals [610]:
				xmin = 180.9326
				xmax = 180.9626
				text = "D"
			intervals [611]:
				xmin = 180.9626
				xmax = 180.9926
				text = "UW1"
			intervals [612]:
				xmin = 180.9926
				xmax = 181.0226
				text = "Y"
			intervals [613]:
				xmin = 181.0226
				xmax = 181.0526
				text = "UW1"
			intervals [614]:
				xmin = 181.0526
				xmax = 181.0826
				text = "G"
			intervals [615]:
				xmin = 181.0826
				xmax = 181.1226
				text = "OW1"
			intervals [616]:
				xmin = 181.1226
				xmax = 181.1526
				text = "T"
			intervals [617]:
				xmin = 181.1526
				xmax = 181.1826
				text = "AH0"
			intervals [618]:
				xmin = 181.1826
				xmax = 181.2126
				text = "DH"
			intervals [619]:
				xmin = 181.2126
				xmax = 181.2426
				text = "AH0"
			intervals [620]:
				xmin = 181.2426
				xmax = 181.2726
				text = "sp"
			intervals [621]:
				xmin = 181.2726
				xmax = 181.3426
				text = "M"
			intervals [622]:
				xmin = 181.3426
				xmax = 181.4226
				text = "UW1"
			intervals [623]:
				xmin = 181.4226
				xmax = 181.5026
				text = "V"
			intervals [624]:
				xmin = 181.5026
				xmax = 181.5326
				text = "IY0"
			intervals [625]:
				xmin = 181.5326
				xmax = 181.5626
				text = "Z"
			intervals [626]:
				xmin = 181.5626
				xmax = 181.5926
				text = "sp"
			intervals [627]:
				xmin = 181.5926
				xmax = 181.6226
				text = "AH0"
			intervals [628]:
				xmin = 181.6226
				xmax = 181.6526
				text = "sp"
			intervals [629]:
				xmin = 181.6526
				xmax = 181.7726
				text = "L"
			intervals [630]:
				xmin = 181.7726
				xmax = 181.8626
				text = "AO1"
			intervals [631]:
				xmin = 181.8626
				xmax = 181.9326
				text = "T"
			intervals [632]:
				xmin = 181.9326
				xmax = 194.7974
				text = "sp"
			intervals [633]:
				xmin = 194.7974
				xmax = 194.8474
				text = "G"
			intervals [634]:
				xmin = 194.8474
				xmax = 194.9174
				text = "UH1"
			intervals [635]:
				xmin = 194.9174
				xmax = 195.0374
				text = "D"
			intervals [636]:
				xmin = 195.0374
				xmax = 195.0974
				text = "B"
			intervals [637]:
				xmin = 195.0974
				xmax = 195.2474
				text = "AE1"
			intervals [638]:
				xmin = 195.2474
				xmax = 195.3074
				text = "D"
			intervals [639]:
				xmin = 195.3074
				xmax = 195.3374
				text = "AH0"
			intervals [640]:
				xmin = 195.3374
				xmax = 195.4374
				text = "N"
			intervals [641]:
				xmin = 195.4374
				xmax = 195.4774
				text = "DH"
			intervals [642]:
				xmin = 195.4774
				xmax = 195.5074
				text = "IY0"
			intervals [643]:
				xmin = 195.5074
				xmax = 195.5374
				text = "AH1"
			intervals [644]:
				xmin = 195.5374
				xmax = 195.5674
				text = "G"
			intervals [645]:
				xmin = 195.5674
				xmax = 195.5974
				text = "L"
			intervals [646]:
				xmin = 195.5974
				xmax = 195.6374
				text = "IY0"
			intervals [647]:
				xmin = 195.6374
				xmax = 195.8274
				text = "sp"
			intervals [648]:
				xmin = 195.8274
				xmax = 197.0176
				text = ""
			intervals [649]:
				xmin = 197.0176
				xmax = 197.3476
				text = "OW1"
			intervals [650]:
				xmin = 197.3476
				xmax = 197.3876
				text = "W"
			intervals [651]:
				xmin = 197.3876
				xmax = 197.4176
				text = "AH1"
			intervals [652]:
				xmin = 197.4176
				xmax = 197.4476
				text = "T"
			intervals [653]:
				xmin = 197.4476
				xmax = 197.4776
				text = "HH"
			intervals [654]:
				xmin = 197.4776
				xmax = 197.5076
				text = "AE1"
			intervals [655]:
				xmin = 197.5076
				xmax = 197.5376
				text = "P"
			intervals [656]:
				xmin = 197.5376
				xmax = 197.5676
				text = "AH0"
			intervals [657]:
				xmin = 197.5676
				xmax = 197.5976
				text = "N"
			intervals [658]:
				xmin = 197.5976
				xmax = 197.6276
				text = "D"
			intervals [659]:
				xmin = 197.6276
				xmax = 197.7876
				text = "sp"
			intervals [660]:
				xmin = 197.7876
				xmax = 197.8176
				text = "W"
			intervals [661]:
				xmin = 197.8176
				xmax = 197.8676
				text = "IH0"
			intervals [662]:
				xmin = 197.8676
				xmax = 197.9476
				text = "DH"
			intervals [663]:
				xmin = 197.9476
				xmax = 198.0076
				text = "V"
			intervals [664]:
				xmin = 198.0076
				xmax = 198.1476
				text = "AE1"
			intervals [665]:
				xmin = 198.1476
				xmax = 198.2176
				text = "L"
			intervals [666]:
				xmin = 198.2176
				xmax = 198.2576
				text = "IY0"
			intervals [667]:
				xmin = 198.2576
				xmax = 198.2876
				text = "AH0"
			intervals [668]:
				xmin = 198.2876
				xmax = 198.3276
				text = "V"
			intervals [669]:
				xmin = 198.3276
				xmax = 198.3576
				text = "DH"
			intervals [670]:
				xmin = 198.3576
				xmax = 198.4376
				text = "AH0"
			intervals [671]:
				xmin = 198.4376
				xmax = 198.5276
				text = "sp"
			intervals [672]:
				xmin = 198.5276
				xmax = 198.5776
				text = "D"
			intervals [673]:
				xmin = 198.5776
				xmax = 198.6476
				text = "AA1"
			intervals [674]:
				xmin = 198.6476
				xmax = 198.6776
				text = "L"
			intervals [675]:
				xmin = 198.6776
				xmax = 198.7076
				text = "Z"
			intervals [676]:
				xmin = 198.7076
				xmax = 198.8376
				text = "sp"
			intervals [677]:
				xmin = 198.8376
				xmax = 210.462
				text = ""
			intervals [678]:
				xmin = 210.462
				xmax = 210.652
				text = "M"
			intervals [679]:
				xmin = 210.652
				xmax = 210.682
				text = "HH"
			intervals [680]:
				xmin = 210.682
				xmax = 210.792
				text = "M"
			intervals [681]:
				xmin = 210.792
				xmax = 214.0917
				text = ""
			intervals [682]:
				xmin = 214.0917
				xmax = 214.1517
				text = "sil"
			intervals [683]:
				xmin = 214.1517
				xmax = 214.2317
				text = "M"
			intervals [684]:
				xmin = 214.2317
				xmax = 214.2717
				text = "HH"
			intervals [685]:
				xmin = 214.2717
				xmax = 214.4017
				text = "M"
			intervals [686]:
				xmin = 214.4017
				xmax = 233.0427
				text = "sp"
			intervals [687]:
				xmin = 233.0427
				xmax = 233.0927
				text = "M"
			intervals [688]:
				xmin = 233.0927
				xmax = 233.1227
				text = "HH"
			intervals [689]:
				xmin = 233.1227
				xmax = 233.3827
				text = "M"
			intervals [690]:
				xmin = 233.3827
				xmax = 241.1316
				text = ""
			intervals [691]:
				xmin = 241.1316
				xmax = 241.2616
				text = "sil"
			intervals [692]:
				xmin = 241.2616
				xmax = 241.4816
				text = "M"
			intervals [693]:
				xmin = 241.4816
				xmax = 241.5416
				text = "HH"
			intervals [694]:
				xmin = 241.5416
				xmax = 241.6116
				text = "M"
			intervals [695]:
				xmin = 241.6116
				xmax = 251.1753
				text = ""
			intervals [696]:
				xmin = 251.1753
				xmax = 251.2253
				text = "sil"
			intervals [697]:
				xmin = 251.2253
				xmax = 251.3253
				text = "M"
			intervals [698]:
				xmin = 251.3253
				xmax = 251.3653
				text = "HH"
			intervals [699]:
				xmin = 251.3653
				xmax = 251.5153
				text = "M"
			intervals [700]:
				xmin = 251.5153
				xmax = 267.9053
				text = "sp"
			intervals [701]:
				xmin = 267.9053
				xmax = 268.1953
				text = "OW1"
			intervals [702]:
				xmin = 268.1953
				xmax = 268.2253
				text = "sp"
			intervals [703]:
				xmin = 268.2253
				xmax = 268.2553
				text = "AH0"
			intervals [704]:
				xmin = 268.2553
				xmax = 268.2853
				text = "N"
			intervals [705]:
				xmin = 268.2853
				xmax = 268.3153
				text = "IH2"
			intervals [706]:
				xmin = 268.3153
				xmax = 268.3753
				text = "N"
			intervals [707]:
				xmin = 268.3753
				xmax = 268.4553
				text = "S"
			intervals [708]:
				xmin = 268.4553
				xmax = 268.4853
				text = "T"
			intervals [709]:
				xmin = 268.4853
				xmax = 268.5653
				text = "IH0"
			intervals [710]:
				xmin = 268.5653
				xmax = 268.6753
				text = "T"
			intervals [711]:
				xmin = 268.6753
				xmax = 268.7953
				text = "UW1"
			intervals [712]:
				xmin = 268.7953
				xmax = 268.8253
				text = "SH"
			intervals [713]:
				xmin = 268.8253
				xmax = 268.8553
				text = "AH0"
			intervals [714]:
				xmin = 268.8553
				xmax = 268.8853
				text = "N"
			intervals [715]:
				xmin = 268.8853
				xmax = 269.5801
				text = "sp"
			intervals [716]:
				xmin = 269.5801
				xmax = 269.6801
				text = "Y"
			intervals [717]:
				xmin = 269.6801
				xmax = 269.8401
				text = "AE1"
			intervals [718]:
				xmin = 269.8401
				xmax = 269.8701
				text = "sp"
			intervals [719]:
				xmin = 269.8701
				xmax = 270.0401
				text = "OW1"
			intervals [720]:
				xmin = 270.0401
				xmax = 270.0701
				text = "sp"
			intervals [721]:
				xmin = 270.0701
				xmax = 270.1301
				text = "Y"
			intervals [722]:
				xmin = 270.1301
				xmax = 270.3501
				text = "AE1"
			intervals [723]:
				xmin = 270.3501
				xmax = 270.4301
				text = "sp"
			intervals [724]:
				xmin = 270.4301
				xmax = 271.1601
				text = "spn"
			intervals [725]:
				xmin = 271.1601
				xmax = 291.9768
				text = ""
			intervals [726]:
				xmin = 291.9768
				xmax = 292.0068
				text = "sil"
			intervals [727]:
				xmin = 292.0068
				xmax = 292.0668
				text = "G"
			intervals [728]:
				xmin = 292.0668
				xmax = 292.1868
				text = "IH0"
			intervals [729]:
				xmin = 292.1868
				xmax = 292.2368
				text = "D"
			intervals [730]:
				xmin = 292.2368
				xmax = 292.2868
				text = "sp"
			intervals [731]:
				xmin = 292.2868
				xmax = 292.3568
				text = "HH"
			intervals [732]:
				xmin = 292.3568
				xmax = 292.4968
				text = "AW1"
			intervals [733]:
				xmin = 292.4968
				xmax = 292.5268
				text = "AH0"
			intervals [734]:
				xmin = 292.5268
				xmax = 292.5668
				text = "B"
			intervals [735]:
				xmin = 292.5668
				xmax = 292.7068
				text = "AW1"
			intervals [736]:
				xmin = 292.7068
				xmax = 292.8368
				text = "T"
			intervals [737]:
				xmin = 292.8368
				xmax = 292.8668
				text = "sp"
			intervals [738]:
				xmin = 292.8668
				xmax = 293.0268
				text = "AH1"
			intervals [739]:
				xmin = 293.0268
				xmax = 294.1418
				text = "sp"
			intervals [740]:
				xmin = 294.1418
				xmax = 294.1818
				text = "EH1"
			intervals [741]:
				xmin = 294.1818
				xmax = 294.2318
				text = "N"
			intervals [742]:
				xmin = 294.2318
				xmax = 294.3318
				text = "IY0"
			intervals [743]:
				xmin = 294.3318
				xmax = 294.4018
				text = "AH1"
			intervals [744]:
				xmin = 294.4018
				xmax = 294.4418
				text = "DH"
			intervals [745]:
				xmin = 294.4418
				xmax = 294.5118
				text = "ER0"
			intervals [746]:
				xmin = 294.5118
				xmax = 294.6218
				text = "M"
			intervals [747]:
				xmin = 294.6218
				xmax = 294.6718
				text = "UW1"
			intervals [748]:
				xmin = 294.6718
				xmax = 294.7718
				text = "V"
			intervals [749]:
				xmin = 294.7718
				xmax = 294.8318
				text = "IY0"
			intervals [750]:
				xmin = 294.8318
				xmax = 294.8718
				text = "Z"
			intervals [751]:
				xmin = 294.8718
				xmax = 294.9018
				text = "Y"
			intervals [752]:
				xmin = 294.9018
				xmax = 294.9318
				text = "UW1"
			intervals [753]:
				xmin = 294.9318
				xmax = 294.9618
				text = "sp"
			intervals [754]:
				xmin = 294.9618
				xmax = 295.1418
				text = "S"
			intervals [755]:
				xmin = 295.1418
				xmax = 295.1718
				text = "AO1"
			intervals [756]:
				xmin = 295.1718
				xmax = 295.2718
				text = "R"
			intervals [757]:
				xmin = 295.2718
				xmax = 295.3018
				text = "IY1"
			intervals [758]:
				xmin = 295.3018
				xmax = 295.3318
				text = "S"
			intervals [759]:
				xmin = 295.3318
				xmax = 295.3618
				text = "AH0"
			intervals [760]:
				xmin = 295.3618
				xmax = 295.4018
				text = "N"
			intervals [761]:
				xmin = 295.4018
				xmax = 295.4318
				text = "T"
			intervals [762]:
				xmin = 295.4318
				xmax = 295.4618
				text = "L"
			intervals [763]:
				xmin = 295.4618
				xmax = 295.4918
				text = "IY0"
			intervals [764]:
				xmin = 295.4918
				xmax = 295.9018
				text = "sp"
			intervals [765]:
				xmin = 295.9018
				xmax = 296.4439
				text = ""
			intervals [766]:
				xmin = 296.4439
				xmax = 296.5039
				text = "T"
			intervals [767]:
				xmin = 296.5039
				xmax = 296.5439
				text = "EH1"
			intervals [768]:
				xmin = 296.5439
				xmax = 296.6039
				text = "L"
			intervals [769]:
				xmin = 296.6039
				xmax = 296.6339
				text = "AH0"
			intervals [770]:
				xmin = 296.6339
				xmax = 296.6739
				text = "V"
			intervals [771]:
				xmin = 296.6739
				xmax = 296.7039
				text = "IH2"
			intervals [772]:
				xmin = 296.7039
				xmax = 296.7339
				text = "ZH"
			intervals [773]:
				xmin = 296.7339
				xmax = 296.7639
				text = "AH0"
			intervals [774]:
				xmin = 296.7639
				xmax = 296.7939
				text = "N"
			intervals [775]:
				xmin = 296.7939
				xmax = 296.8239
				text = "sp"
			intervals [776]:
				xmin = 296.8239
				xmax = 296.9539
				text = "S"
			intervals [777]:
				xmin = 296.9539
				xmax = 297.0039
				text = "T"
			intervals [778]:
				xmin = 297.0039
				xmax = 297.0439
				text = "AO1"
			intervals [779]:
				xmin = 297.0439
				xmax = 297.0739
				text = "R"
			intervals [780]:
				xmin = 297.0739
				xmax = 297.1039
				text = "IY0"
			intervals [781]:
				xmin = 297.1039
				xmax = 298.4488
				text = "sp"
			intervals [782]:
				xmin = 298.4488
				xmax = 298.4788
				text = "Y"
			intervals [783]:
				xmin = 298.4788
				xmax = 298.6088
				text = "AE1"
			intervals [784]:
				xmin = 298.6088
				xmax = 298.6488
				text = "T"
			intervals [785]:
				xmin = 298.6488
				xmax = 298.6988
				text = "EH1"
			intervals [786]:
				xmin = 298.6988
				xmax = 298.7488
				text = "L"
			intervals [787]:
				xmin = 298.7488
				xmax = 298.7788
				text = "AH0"
			intervals [788]:
				xmin = 298.7788
				xmax = 298.8088
				text = "V"
			intervals [789]:
				xmin = 298.8088
				xmax = 298.8388
				text = "IH2"
			intervals [790]:
				xmin = 298.8388
				xmax = 298.8688
				text = "ZH"
			intervals [791]:
				xmin = 298.8688
				xmax = 298.8988
				text = "AH0"
			intervals [792]:
				xmin = 298.8988
				xmax = 298.9288
				text = "N"
			intervals [793]:
				xmin = 298.9288
				xmax = 299.2188
				text = "sp"
			intervals [794]:
				xmin = 299.2188
				xmax = 299.2588
				text = "Y"
			intervals [795]:
				xmin = 299.2588
				xmax = 299.5588
				text = "AE1"
			intervals [796]:
				xmin = 299.5588
				xmax = 299.5888
				text = "Y"
			intervals [797]:
				xmin = 299.5888
				xmax = 299.6288
				text = "AE1"
			intervals [798]:
				xmin = 299.6288
				xmax = 299.6588
				text = "sp"
			intervals [799]:
				xmin = 299.6588
				xmax = 299.6888
				text = "G"
			intervals [800]:
				xmin = 299.6888
				xmax = 299.7188
				text = "OW1"
			intervals [801]:
				xmin = 299.7188
				xmax = 299.7488
				text = "AO1"
			intervals [802]:
				xmin = 299.7488
				xmax = 299.7788
				text = "N"
			intervals [803]:
				xmin = 299.7788
				xmax = 300.0688
				text = "sp"
			intervals [804]:
				xmin = 300.0688
				xmax = 300.0988
				text = "T"
			intervals [805]:
				xmin = 300.0988
				xmax = 300.1288
				text = "EH1"
			intervals [806]:
				xmin = 300.1288
				xmax = 300.1588
				text = "L"
			intervals [807]:
				xmin = 300.1588
				xmax = 300.1888
				text = "M"
			intervals [808]:
				xmin = 300.1888
				xmax = 300.2188
				text = "IY1"
			intervals [809]:
				xmin = 300.2188
				xmax = 300.2488
				text = "AH0"
			intervals [810]:
				xmin = 300.2488
				xmax = 300.2988
				text = "B"
			intervals [811]:
				xmin = 300.2988
				xmax = 300.3788
				text = "AW1"
			intervals [812]:
				xmin = 300.3788
				xmax = 300.4688
				text = "T"
			intervals [813]:
				xmin = 300.4688
				xmax = 300.4988
				text = "DH"
			intervals [814]:
				xmin = 300.4988
				xmax = 300.6088
				text = "AH0"
			intervals [815]:
				xmin = 300.6088
				xmax = 300.6388
				text = "T"
			intervals [816]:
				xmin = 300.6388
				xmax = 300.6788
				text = "HH"
			intervals [817]:
				xmin = 300.6788
				xmax = 300.7088
				text = "W"
			intervals [818]:
				xmin = 300.7088
				xmax = 300.7388
				text = "AH1"
			intervals [819]:
				xmin = 300.7388
				xmax = 300.7988
				text = "N"
			intervals [820]:
				xmin = 300.7988
				xmax = 300.8288
				text = "sp"
			intervals [821]:
				xmin = 300.8288
				xmax = 309.7082
				text = ""
			intervals [822]:
				xmin = 309.7082
				xmax = 309.8282
				text = "M"
			intervals [823]:
				xmin = 309.8282
				xmax = 309.8882
				text = "HH"
			intervals [824]:
				xmin = 309.8882
				xmax = 310.0582
				text = "M"
			intervals [825]:
				xmin = 310.0582
				xmax = 323.1496
				text = "sp"
			intervals [826]:
				xmin = 323.1496
				xmax = 323.2296
				text = "M"
			intervals [827]:
				xmin = 323.2296
				xmax = 323.4196
				text = "HH"
			intervals [828]:
				xmin = 323.4196
				xmax = 323.4596
				text = "M"
			intervals [829]:
				xmin = 323.4596
				xmax = 330.6252
				text = ""
			intervals [830]:
				xmin = 330.6252
				xmax = 330.6652
				text = "sil"
			intervals [831]:
				xmin = 330.6652
				xmax = 330.7052
				text = "M"
			intervals [832]:
				xmin = 330.7052
				xmax = 330.7952
				text = "HH"
			intervals [833]:
				xmin = 330.7952
				xmax = 331.0652
				text = "M"
			intervals [834]:
				xmin = 331.0652
				xmax = 332.9062
				text = ""
			intervals [835]:
				xmin = 332.9062
				xmax = 333.1162
				text = "sil"
			intervals [836]:
				xmin = 333.1162
				xmax = 333.1462
				text = "M"
			intervals [837]:
				xmin = 333.1462
				xmax = 333.1762
				text = "HH"
			intervals [838]:
				xmin = 333.1762
				xmax = 333.3062
				text = "M"
			intervals [839]:
				xmin = 333.3062
				xmax = 346.4958
				text = ""
			intervals [840]:
				xmin = 346.4958
				xmax = 346.5658
				text = "HH"
			intervals [841]:
				xmin = 346.5658
				xmax = 346.6258
				text = "M"
			intervals [842]:
				xmin = 346.6258
				xmax = 356.7426
				text = "sp"
			intervals [843]:
				xmin = 356.7426
				xmax = 356.7726
				text = "L"
			intervals [844]:
				xmin = 356.7726
				xmax = 356.8026
				text = "AH1"
			intervals [845]:
				xmin = 356.8026
				xmax = 356.8326
				text = "V"
			intervals [846]:
				xmin = 356.8326
				xmax = 356.9526
				text = "S"
			intervals [847]:
				xmin = 356.9526
				xmax = 357.0126
				text = "T"
			intervals [848]:
				xmin = 357.0126
				xmax = 357.1826
				text = "AO1"
			intervals [849]:
				xmin = 357.1826
				xmax = 357.2226
				text = "R"
			intervals [850]:
				xmin = 357.2226
				xmax = 357.2526
				text = "IY0"
			intervals [851]:
				xmin = 357.2526
				xmax = 357.4226
				text = "sp"
			intervals [852]:
				xmin = 357.4226
				xmax = 357.5126
				text = "HH"
			intervals [853]:
				xmin = 357.5126
				xmax = 357.5426
				text = "AH1"
			intervals [854]:
				xmin = 357.5426
				xmax = 358.2493
				text = ""
			intervals [855]:
				xmin = 358.2493
				xmax = 358.2993
				text = "sil"
			intervals [856]:
				xmin = 358.2993
				xmax = 358.4093
				text = "Y"
			intervals [857]:
				xmin = 358.4093
				xmax = 358.4493
				text = "AE1"
			intervals [858]:
				xmin = 358.4493
				xmax = 358.7207
				text = "sp"
			intervals [859]:
				xmin = 358.7207
				xmax = 358.8307
				text = "IH0"
			intervals [860]:
				xmin = 358.8307
				xmax = 358.8607
				text = "Z"
			intervals [861]:
				xmin = 358.8607
				xmax = 358.9207
				text = "DH"
			intervals [862]:
				xmin = 358.9207
				xmax = 358.9907
				text = "AH0"
			intervals [863]:
				xmin = 358.9907
				xmax = 359.0207
				text = "T"
			intervals [864]:
				xmin = 359.0207
				xmax = 359.0907
				text = "IH0"
			intervals [865]:
				xmin = 359.0907
				xmax = 359.1307
				text = "Z"
			intervals [866]:
				xmin = 359.1307
				xmax = 359.1807
				text = "DH"
			intervals [867]:
				xmin = 359.1807
				xmax = 359.2607
				text = "AH0"
			intervals [868]:
				xmin = 359.2607
				xmax = 359.3207
				text = "T"
			intervals [869]:
				xmin = 359.3207
				xmax = 359.3507
				text = "sp"
			intervals [870]:
				xmin = 359.3507
				xmax = 359.4107
				text = "DH"
			intervals [871]:
				xmin = 359.4107
				xmax = 359.5407
				text = "AH0"
			intervals [872]:
				xmin = 359.5407
				xmax = 359.5707
				text = "sp"
			intervals [873]:
				xmin = 359.5707
				xmax = 359.6407
				text = "K"
			intervals [874]:
				xmin = 359.6407
				xmax = 359.7507
				text = "AY1"
			intervals [875]:
				xmin = 359.7507
				xmax = 359.7907
				text = "N"
			intervals [876]:
				xmin = 359.7907
				xmax = 359.9507
				text = "sp"
			intervals [877]:
				xmin = 359.9507
				xmax = 359.9807
				text = "AH0"
			intervals [878]:
				xmin = 359.9807
				xmax = 360.0107
				text = "V"
			intervals [879]:
				xmin = 360.0107
				xmax = 360.3714
				text = ""
			intervals [880]:
				xmin = 360.3714
				xmax = 360.4514
				text = "F"
			intervals [881]:
				xmin = 360.4514
				xmax = 360.4914
				text = "IH1"
			intervals [882]:
				xmin = 360.4914
				xmax = 360.5814
				text = "L"
			intervals [883]:
				xmin = 360.5814
				xmax = 360.6314
				text = "M"
			intervals [884]:
				xmin = 360.6314
				xmax = 360.6614
				text = "sp"
			intervals [885]:
				xmin = 360.6614
				xmax = 360.7014
				text = "Y"
			intervals [886]:
				xmin = 360.7014
				xmax = 360.7314
				text = "UW1"
			intervals [887]:
				xmin = 360.7314
				xmax = 360.7614
				text = "sp"
			intervals [888]:
				xmin = 360.7614
				xmax = 360.8314
				text = "L"
			intervals [889]:
				xmin = 360.8314
				xmax = 360.9114
				text = "AY1"
			intervals [890]:
				xmin = 360.9114
				xmax = 361.0614
				text = "K"
			intervals [891]:
				xmin = 361.0614
				xmax = 361.0914
				text = "sp"
			intervals [892]:
				xmin = 361.0914
				xmax = 361.1414
				text = "B"
			intervals [893]:
				xmin = 361.1414
				xmax = 361.3014
				text = "EH1"
			intervals [894]:
				xmin = 361.3014
				xmax = 361.3814
				text = "S"
			intervals [895]:
				xmin = 361.3814
				xmax = 361.4314
				text = "T"
			intervals [896]:
				xmin = 361.4314
				xmax = 362.7555
				text = ""
			intervals [897]:
				xmin = 362.7555
				xmax = 362.8455
				text = "HH"
			intervals [898]:
				xmin = 362.8455
				xmax = 362.9055
				text = "AW1"
			intervals [899]:
				xmin = 362.9055
				xmax = 363.0455
				text = "K"
			intervals [900]:
				xmin = 363.0455
				xmax = 363.0955
				text = "AH1"
			intervals [901]:
				xmin = 363.0955
				xmax = 363.2055
				text = "M"
			intervals [902]:
				xmin = 363.2055
				xmax = 363.2355
				text = "sp"
			intervals [903]:
				xmin = 363.2355
				xmax = 363.3155
				text = "Y"
			intervals [904]:
				xmin = 363.3155
				xmax = 363.3655
				text = "UW1"
			intervals [905]:
				xmin = 363.3655
				xmax = 363.3955
				text = "sp"
			intervals [906]:
				xmin = 363.3955
				xmax = 363.4855
				text = "L"
			intervals [907]:
				xmin = 363.4855
				xmax = 363.5155
				text = "AY1"
			intervals [908]:
				xmin = 363.5155
				xmax = 363.5955
				text = "K"
			intervals [909]:
				xmin = 363.5955
				xmax = 363.6755
				text = "sp"
			intervals [910]:
				xmin = 363.6755
				xmax = 363.7555
				text = "L"
			intervals [911]:
				xmin = 363.7555
				xmax = 363.8055
				text = "AH1"
			intervals [912]:
				xmin = 363.8055
				xmax = 363.9955
				text = "V"
			intervals [913]:
				xmin = 363.9955
				xmax = 364.0255
				text = "sp"
			intervals [914]:
				xmin = 364.0255
				xmax = 364.0555
				text = "S"
			intervals [915]:
				xmin = 364.0555
				xmax = 364.0855
				text = "T"
			intervals [916]:
				xmin = 364.0855
				xmax = 364.1955
				text = "AO1"
			intervals [917]:
				xmin = 364.1955
				xmax = 364.2655
				text = "R"
			intervals [918]:
				xmin = 364.2655
				xmax = 364.2955
				text = "IY0"
			intervals [919]:
				xmin = 364.2955
				xmax = 364.3255
				text = "Z"
			intervals [920]:
				xmin = 364.3255
				xmax = 364.4055
				text = "sp"
			intervals [921]:
				xmin = 364.4055
				xmax = 364.5055
				text = "S"
			intervals [922]:
				xmin = 364.5055
				xmax = 364.5555
				text = "OW1"
			intervals [923]:
				xmin = 364.5555
				xmax = 364.5855
				text = "M"
			intervals [924]:
				xmin = 364.5855
				xmax = 364.6155
				text = "AH1"
			intervals [925]:
				xmin = 364.6155
				xmax = 364.6455
				text = "CH"
			intervals [926]:
				xmin = 364.6455
				xmax = 364.8555
				text = "sp"
			intervals [927]:
				xmin = 364.8555
				xmax = 368.040
				text = ""
			intervals [928]:
				xmin = 368.040
				xmax = 368.750
				text = "spn"
			intervals [929]:
				xmin = 368.750
				xmax = 376.442
				text = ""
			intervals [930]:
				xmin = 376.442
				xmax = 376.592
				text = "OW2"
			intervals [931]:
				xmin = 376.592
				xmax = 376.672
				text = "K"
			intervals [932]:
				xmin = 376.672
				xmax = 376.892
				text = "EY1"
			intervals [933]:
				xmin = 376.892
				xmax = 376.972
				text = "sp"
			intervals [934]:
				xmin = 376.972
				xmax = 377.0703
				text = ""
			intervals [935]:
				xmin = 377.0703
				xmax = 377.2803
				text = "AH1"
			intervals [936]:
				xmin = 377.2803
				xmax = 377.3403
				text = "EH1"
			intervals [937]:
				xmin = 377.3403
				xmax = 377.4203
				text = "N"
			intervals [938]:
				xmin = 377.4203
				xmax = 377.5003
				text = "IY0"
			intervals [939]:
				xmin = 377.5003
				xmax = 377.5603
				text = "AH1"
			intervals [940]:
				xmin = 377.5603
				xmax = 377.6003
				text = "DH"
			intervals [941]:
				xmin = 377.6003
				xmax = 377.7203
				text = "ER0"
			intervals [942]:
				xmin = 377.7203
				xmax = 377.7803
				text = "Z"
			intervals [943]:
				xmin = 377.7803
				xmax = 377.8303
				text = "Y"
			intervals [944]:
				xmin = 377.8303
				xmax = 377.9003
				text = "UW1"
			intervals [945]:
				xmin = 377.9003
				xmax = 377.9303
				text = "K"
			intervals [946]:
				xmin = 377.9303
				xmax = 377.9603
				text = "AH0"
			intervals [947]:
				xmin = 377.9603
				xmax = 378.0403
				text = "N"
			intervals [948]:
				xmin = 378.0403
				xmax = 378.0703
				text = "sp"
			intervals [949]:
				xmin = 378.0703
				xmax = 378.1103
				text = "TH"
			intervals [950]:
				xmin = 378.1103
				xmax = 378.1503
				text = "IH1"
			intervals [951]:
				xmin = 378.1503
				xmax = 378.2903
				text = "NG"
			intervals [952]:
				xmin = 378.2903
				xmax = 378.3403
				text = "K"
			intervals [953]:
				xmin = 378.3403
				xmax = 378.3903
				text = "AH0"
			intervals [954]:
				xmin = 378.3903
				xmax = 378.4203
				text = "V"
			intervals [955]:
				xmin = 378.4203
				xmax = 378.5903
				text = "sp"
			intervals [956]:
				xmin = 378.5903
				xmax = 381.0962
				text = ""
			intervals [957]:
				xmin = 381.0962
				xmax = 381.1962
				text = "HH"
			intervals [958]:
				xmin = 381.1962
				xmax = 381.2562
				text = "AW1"
			intervals [959]:
				xmin = 381.2562
				xmax = 381.2862
				text = "AH0"
			intervals [960]:
				xmin = 381.2862
				xmax = 381.3162
				text = "B"
			intervals [961]:
				xmin = 381.3162
				xmax = 381.3662
				text = "AW1"
			intervals [962]:
				xmin = 381.3662
				xmax = 381.4662
				text = "T"
			intervals [963]:
				xmin = 381.4662
				xmax = 381.4962
				text = "DH"
			intervals [964]:
				xmin = 381.4962
				xmax = 381.5862
				text = "AH0"
			intervals [965]:
				xmin = 381.5862
				xmax = 381.6162
				text = "sp"
			intervals [966]:
				xmin = 381.6162
				xmax = 381.6762
				text = "B"
			intervals [967]:
				xmin = 381.6762
				xmax = 381.7562
				text = "EH1"
			intervals [968]:
				xmin = 381.7562
				xmax = 381.8762
				text = "S"
			intervals [969]:
				xmin = 381.8762
				xmax = 381.9262
				text = "T"
			intervals [970]:
				xmin = 381.9262
				xmax = 382.0362
				text = "M"
			intervals [971]:
				xmin = 382.0362
				xmax = 382.1262
				text = "UW1"
			intervals [972]:
				xmin = 382.1262
				xmax = 382.2062
				text = "V"
			intervals [973]:
				xmin = 382.2062
				xmax = 382.2562
				text = "IY0"
			intervals [974]:
				xmin = 382.2562
				xmax = 382.3062
				text = "Y"
			intervals [975]:
				xmin = 382.3062
				xmax = 382.3562
				text = "UW1"
			intervals [976]:
				xmin = 382.3562
				xmax = 382.4062
				text = "EH1"
			intervals [977]:
				xmin = 382.4062
				xmax = 382.4862
				text = "V"
			intervals [978]:
				xmin = 382.4862
				xmax = 382.5362
				text = "ER0"
			intervals [979]:
				xmin = 382.5362
				xmax = 382.5662
				text = "sp"
			intervals [980]:
				xmin = 382.5662
				xmax = 382.7262
				text = "S"
			intervals [981]:
				xmin = 382.7262
				xmax = 382.7662
				text = "IY1"
			intervals [982]:
				xmin = 382.7662
				xmax = 382.8762
				text = "N"
			intervals [983]:
				xmin = 382.8762
				xmax = 382.9962
				text = "sp"
			intervals [984]:
				xmin = 382.9962
				xmax = 389.6783
				text = ""
			intervals [985]:
				xmin = 389.6783
				xmax = 389.7583
				text = "W"
			intervals [986]:
				xmin = 389.7583
				xmax = 389.7983
				text = "AH1"
			intervals [987]:
				xmin = 389.7983
				xmax = 389.8583
				text = "T"
			intervals [988]:
				xmin = 389.8583
				xmax = 389.9283
				text = "W"
			intervals [989]:
				xmin = 389.9283
				xmax = 390.1383
				text = "AA1"
			intervals [990]:
				xmin = 390.1383
				xmax = 390.1683
				text = "Z"
			intervals [991]:
				xmin = 390.1683
				xmax = 390.1983
				text = "DH"
			intervals [992]:
				xmin = 390.1983
				xmax = 390.2683
				text = "AE1"
			intervals [993]:
				xmin = 390.2683
				xmax = 390.2983
				text = "T"
			intervals [994]:
				xmin = 390.2983
				xmax = 390.3283
				text = "T"
			intervals [995]:
				xmin = 390.3283
				xmax = 390.3783
				text = "EH1"
			intervals [996]:
				xmin = 390.3783
				xmax = 390.4483
				text = "L"
			intervals [997]:
				xmin = 390.4483
				xmax = 390.4983
				text = "M"
			intervals [998]:
				xmin = 390.4983
				xmax = 390.5983
				text = "IY1"
			intervals [999]:
				xmin = 390.5983
				xmax = 390.6383
				text = "sp"
			intervals [1000]:
				xmin = 390.6383
				xmax = 390.6683
				text = "AH0"
			intervals [1001]:
				xmin = 390.6683
				xmax = 390.6983
				text = "B"
			intervals [1002]:
				xmin = 390.6983
				xmax = 390.7283
				text = "AW1"
			intervals [1003]:
				xmin = 390.7283
				xmax = 390.7583
				text = "T"
			intervals [1004]:
				xmin = 390.7583
				xmax = 391.0183
				text = "sp"
			intervals [1005]:
				xmin = 391.0183
				xmax = 391.0483
				text = "DH"
			intervals [1006]:
				xmin = 391.0483
				xmax = 391.1783
				text = "AE1"
			intervals [1007]:
				xmin = 391.1783
				xmax = 391.2083
				text = "T"
			intervals [1008]:
				xmin = 391.2083
				xmax = 391.2383
				text = "W"
			intervals [1009]:
				xmin = 391.2383
				xmax = 391.2683
				text = "AH1"
			intervals [1010]:
				xmin = 391.2683
				xmax = 391.2983
				text = "N"
			intervals [1011]:
				xmin = 391.2983
				xmax = 397.8672
				text = ""
			intervals [1012]:
				xmin = 397.8672
				xmax = 397.9672
				text = "sil"
			intervals [1013]:
				xmin = 397.9672
				xmax = 398.1672
				text = "M"
			intervals [1014]:
				xmin = 398.1672
				xmax = 398.2072
				text = "HH"
			intervals [1015]:
				xmin = 398.2072
				xmax = 398.2872
				text = "M"
			intervals [1016]:
				xmin = 398.2872
				xmax = 407.4728
				text = ""
			intervals [1017]:
				xmin = 407.4728
				xmax = 407.5528
				text = "sil"
			intervals [1018]:
				xmin = 407.5528
				xmax = 407.6928
				text = "M"
			intervals [1019]:
				xmin = 407.6928
				xmax = 407.8328
				text = "HH"
			intervals [1020]:
				xmin = 407.8328
				xmax = 407.8628
				text = "M"
			intervals [1021]:
				xmin = 407.8628
				xmax = 407.9128
				text = "sp"
			intervals [1022]:
				xmin = 407.9128
				xmax = 422.1368
				text = ""
			intervals [1023]:
				xmin = 422.1368
				xmax = 422.2368
				text = "M"
			intervals [1024]:
				xmin = 422.2368
				xmax = 422.3268
				text = "HH"
			intervals [1025]:
				xmin = 422.3268
				xmax = 422.5168
				text = "M"
			intervals [1026]:
				xmin = 422.5168
				xmax = 431.4723
				text = ""
			intervals [1027]:
				xmin = 431.4723
				xmax = 431.5123
				text = "sil"
			intervals [1028]:
				xmin = 431.5123
				xmax = 431.6123
				text = "M"
			intervals [1029]:
				xmin = 431.6123
				xmax = 431.6423
				text = "HH"
			intervals [1030]:
				xmin = 431.6423
				xmax = 431.7923
				text = "M"
			intervals [1031]:
				xmin = 431.7923
				xmax = 447.9251
				text = "sp"
			intervals [1032]:
				xmin = 447.9251
				xmax = 448.0951
				text = "M"
			intervals [1033]:
				xmin = 448.0951
				xmax = 448.1251
				text = "HH"
			intervals [1034]:
				xmin = 448.1251
				xmax = 448.3551
				text = "M"
			intervals [1035]:
				xmin = 448.3551
				xmax = 454.6963
				text = ""
			intervals [1036]:
				xmin = 454.6963
				xmax = 454.7263
				text = "M"
			intervals [1037]:
				xmin = 454.7263
				xmax = 454.8463
				text = "HH"
			intervals [1038]:
				xmin = 454.8463
				xmax = 455.2363
				text = "M"
			intervals [1039]:
				xmin = 455.2363
				xmax = 461.2544
				text = ""
			intervals [1040]:
				xmin = 461.2544
				xmax = 461.2844
				text = "sil"
			intervals [1041]:
				xmin = 461.2844
				xmax = 461.4844
				text = "M"
			intervals [1042]:
				xmin = 461.4844
				xmax = 461.5144
				text = "HH"
			intervals [1043]:
				xmin = 461.5144
				xmax = 461.5744
				text = "M"
			intervals [1044]:
				xmin = 461.5744
				xmax = 461.6044
				text = "sp"
			intervals [1045]:
				xmin = 461.6044
				xmax = 467.6055
				text = ""
			intervals [1046]:
				xmin = 467.6055
				xmax = 467.6355
				text = "M"
			intervals [1047]:
				xmin = 467.6355
				xmax = 467.6655
				text = "HH"
			intervals [1048]:
				xmin = 467.6655
				xmax = 468.0355
				text = "M"
			intervals [1049]:
				xmin = 468.0355
				xmax = 469.4123
				text = ""
			intervals [1050]:
				xmin = 469.4123
				xmax = 469.4523
				text = "sil"
			intervals [1051]:
				xmin = 469.4523
				xmax = 469.5423
				text = "M"
			intervals [1052]:
				xmin = 469.5423
				xmax = 469.6023
				text = "HH"
			intervals [1053]:
				xmin = 469.6023
				xmax = 469.7923
				text = "M"
			intervals [1054]:
				xmin = 469.7923
				xmax = 484.2564
				text = ""
			intervals [1055]:
				xmin = 484.2564
				xmax = 484.2864
				text = "M"
			intervals [1056]:
				xmin = 484.2864
				xmax = 484.3164
				text = "HH"
			intervals [1057]:
				xmin = 484.3164
				xmax = 484.6764
				text = "M"
			intervals [1058]:
				xmin = 484.6764
				xmax = 491.0886
				text = ""
			intervals [1059]:
				xmin = 491.0886
				xmax = 491.1286
				text = "sil"
			intervals [1060]:
				xmin = 491.1286
				xmax = 491.4586
				text = "M"
			intervals [1061]:
				xmin = 491.4586
				xmax = 491.4886
				text = "HH"
			intervals [1062]:
				xmin = 491.4886
				xmax = 491.5286
				text = "M"
			intervals [1063]:
				xmin = 491.5286
				xmax = 502.5441
				text = ""
			intervals [1064]:
				xmin = 502.5441
				xmax = 502.5841
				text = "sil"
			intervals [1065]:
				xmin = 502.5841
				xmax = 502.8441
				text = "M"
			intervals [1066]:
				xmin = 502.8441
				xmax = 502.8941
				text = "HH"
			intervals [1067]:
				xmin = 502.8941
				xmax = 502.9241
				text = "M"
			intervals [1068]:
				xmin = 502.9241
				xmax = 511.8415
				text = ""
			intervals [1069]:
				xmin = 511.8415
				xmax = 511.8715
				text = "M"
			intervals [1070]:
				xmin = 511.8715
				xmax = 511.9115
				text = "HH"
			intervals [1071]:
				xmin = 511.9115
				xmax = 512.2715
				text = "M"
			intervals [1072]:
				xmin = 512.2715
				xmax = 518.3707
				text = ""
			intervals [1073]:
				xmin = 518.3707
				xmax = 518.4307
				text = "sil"
			intervals [1074]:
				xmin = 518.4307
				xmax = 518.5207
				text = "M"
			intervals [1075]:
				xmin = 518.5207
				xmax = 518.5507
				text = "HH"
			intervals [1076]:
				xmin = 518.5507
				xmax = 518.6807
				text = "M"
			intervals [1077]:
				xmin = 518.6807
				xmax = 539.2106
				text = "sp"
			intervals [1078]:
				xmin = 539.2106
				xmax = 539.5706
				text = "M"
			intervals [1079]:
				xmin = 539.5706
				xmax = 546.1939
				text = ""
			intervals [1080]:
				xmin = 546.1939
				xmax = 546.2439
				text = "sil"
			intervals [1081]:
				xmin = 546.2439
				xmax = 546.3339
				text = "M"
			intervals [1082]:
				xmin = 546.3339
				xmax = 546.3639
				text = "HH"
			intervals [1083]:
				xmin = 546.3639
				xmax = 546.5939
				text = "M"
			intervals [1084]:
				xmin = 546.5939
				xmax = 551.4114
				text = ""
			intervals [1085]:
				xmin = 551.4114
				xmax = 551.7014
				text = "sil"
			intervals [1086]:
				xmin = 551.7014
				xmax = 551.8314
				text = "M"
			intervals [1087]:
				xmin = 551.8314
				xmax = 551.8614
				text = "HH"
			intervals [1088]:
				xmin = 551.8614
				xmax = 551.9014
				text = "M"
			intervals [1089]:
				xmin = 551.9014
				xmax = 551.9514
				text = "sp"
			intervals [1090]:
				xmin = 551.9514
				xmax = 556.2347
				text = ""
			intervals [1091]:
				xmin = 556.2347
				xmax = 556.4247
				text = "M"
			intervals [1092]:
				xmin = 556.4247
				xmax = 556.4847
				text = "HH"
			intervals [1093]:
				xmin = 556.4847
				xmax = 556.6347
				text = "M"
			intervals [1094]:
				xmin = 556.6347
				xmax = 558.9639
				text = "sp"
			intervals [1095]:
				xmin = 558.9639
				xmax = 559.0539
				text = "D"
			intervals [1096]:
				xmin = 559.0539
				xmax = 559.0839
				text = "IH0"
			intervals [1097]:
				xmin = 559.0839
				xmax = 559.2039
				text = "D"
			intervals [1098]:
				xmin = 559.2039
				xmax = 559.2639
				text = "Y"
			intervals [1099]:
				xmin = 559.2639
				xmax = 559.3339
				text = "UW1"
			intervals [1100]:
				xmin = 559.3339
				xmax = 559.4739
				text = "K"
			intervals [1101]:
				xmin = 559.4739
				xmax = 559.5239
				text = "R"
			intervals [1102]:
				xmin = 559.5239
				xmax = 559.7439
				text = "AY1"
			intervals [1103]:
				xmin = 559.7439
				xmax = 560.5139
				text = "sp"
			intervals [1104]:
				xmin = 560.5139
				xmax = 560.7739
				text = "spn"
			intervals [1105]:
				xmin = 560.7739
				xmax = 561.6593
				text = ""
			intervals [1106]:
				xmin = 561.6593
				xmax = 562.1593
				text = "spn"
			intervals [1107]:
				xmin = 562.1593
				xmax = 563.194
				text = ""
			intervals [1108]:
				xmin = 563.194
				xmax = 563.264
				text = "sil"
			intervals [1109]:
				xmin = 563.264
				xmax = 563.294
				text = "DH"
			intervals [1110]:
				xmin = 563.294
				xmax = 563.334
				text = "AH0"
			intervals [1111]:
				xmin = 563.334
				xmax = 563.434
				text = "T"
			intervals [1112]:
				xmin = 563.434
				xmax = 563.514
				text = "S"
			intervals [1113]:
				xmin = 563.514
				xmax = 563.584
				text = "G"
			intervals [1114]:
				xmin = 563.584
				xmax = 563.754
				text = "UH1"
			intervals [1115]:
				xmin = 563.754
				xmax = 563.834
				text = "D"
			intervals [1116]:
				xmin = 563.834
				xmax = 564.1745
				text = ""
			intervals [1117]:
				xmin = 564.1745
				xmax = 564.2245
				text = "HH"
			intervals [1118]:
				xmin = 564.2245
				xmax = 564.2745
				text = "AW1"
			intervals [1119]:
				xmin = 564.2745
				xmax = 564.3545
				text = "AH0"
			intervals [1120]:
				xmin = 564.3545
				xmax = 564.3945
				text = "B"
			intervals [1121]:
				xmin = 564.3945
				xmax = 564.4745
				text = "AW1"
			intervals [1122]:
				xmin = 564.4745
				xmax = 564.6645
				text = "T"
			intervals [1123]:
				xmin = 564.6645
				xmax = 565.0445
				text = "AH1"
			intervals [1124]:
				xmin = 565.0445
				xmax = 565.1345
				text = "sp"
			intervals [1125]:
				xmin = 565.1345
				xmax = 565.1645
				text = "HH"
			intervals [1126]:
				xmin = 565.1645
				xmax = 565.1945
				text = "W"
			intervals [1127]:
				xmin = 565.1945
				xmax = 565.2345
				text = "EH1"
			intervals [1128]:
				xmin = 565.2345
				xmax = 565.3545
				text = "N"
			intervals [1129]:
				xmin = 565.3545
				xmax = 565.3945
				text = "Y"
			intervals [1130]:
				xmin = 565.3945
				xmax = 565.4245
				text = "UW1"
			intervals [1131]:
				xmin = 565.4245
				xmax = 565.4945
				text = "W"
			intervals [1132]:
				xmin = 565.4945
				xmax = 565.7445
				text = "ER0"
			intervals [1133]:
				xmin = 565.7445
				xmax = 565.7745
				text = "sp"
			intervals [1134]:
				xmin = 565.7745
				xmax = 565.8745
				text = "Y"
			intervals [1135]:
				xmin = 565.8745
				xmax = 565.9345
				text = "AH1"
			intervals [1136]:
				xmin = 565.9345
				xmax = 566.0445
				text = "NG"
			intervals [1137]:
				xmin = 566.0445
				xmax = 566.0745
				text = "G"
			intervals [1138]:
				xmin = 566.0745
				xmax = 566.1245
				text = "ER0"
			intervals [1139]:
				xmin = 566.1245
				xmax = 566.1845
				text = "sp"
			intervals [1140]:
				xmin = 566.1845
				xmax = 566.2345
				text = "D"
			intervals [1141]:
				xmin = 566.2345
				xmax = 566.2645
				text = "IH0"
			intervals [1142]:
				xmin = 566.2645
				xmax = 566.2945
				text = "D"
			intervals [1143]:
				xmin = 566.2945
				xmax = 566.3245
				text = "sp"
			intervals [1144]:
				xmin = 566.3245
				xmax = 566.3745
				text = "Y"
			intervals [1145]:
				xmin = 566.3745
				xmax = 566.4045
				text = "UW1"
			intervals [1146]:
				xmin = 566.4045
				xmax = 566.4345
				text = "EH1"
			intervals [1147]:
				xmin = 566.4345
				xmax = 566.5145
				text = "V"
			intervals [1148]:
				xmin = 566.5145
				xmax = 566.5845
				text = "ER0"
			intervals [1149]:
				xmin = 566.5845
				xmax = 566.6145
				text = "HH"
			intervals [1150]:
				xmin = 566.6145
				xmax = 566.6445
				text = "AE1"
			intervals [1151]:
				xmin = 566.6445
				xmax = 566.7345
				text = "V"
			intervals [1152]:
				xmin = 566.7345
				xmax = 566.8245
				text = "AH0"
			intervals [1153]:
				xmin = 566.8245
				xmax = 566.8745
				text = "sp"
			intervals [1154]:
				xmin = 566.8745
				xmax = 567.0045
				text = "P"
			intervals [1155]:
				xmin = 567.0045
				xmax = 567.1045
				text = "EH1"
			intervals [1156]:
				xmin = 567.1045
				xmax = 567.1745
				text = "T"
			intervals [1157]:
				xmin = 567.1745
				xmax = 567.2945
				text = "ER0"
			intervals [1158]:
				xmin = 567.2945
				xmax = 567.3445
				text = "EH1"
			intervals [1159]:
				xmin = 567.3445
				xmax = 567.4345
				text = "N"
			intervals [1160]:
				xmin = 567.4345
				xmax = 567.4745
				text = "IY0"
			intervals [1161]:
				xmin = 567.4745
				xmax = 567.6045
				text = "TH"
			intervals [1162]:
				xmin = 567.6045
				xmax = 567.6545
				text = "IH2"
			intervals [1163]:
				xmin = 567.6545
				xmax = 567.7645
				text = "N"
			intervals [1164]:
				xmin = 567.7645
				xmax = 567.7945
				text = "sp"
			intervals [1165]:
				xmin = 567.7945
				xmax = 571.8922
				text = ""
			intervals [1166]:
				xmin = 571.8922
				xmax = 571.9722
				text = "HH"
			intervals [1167]:
				xmin = 571.9722
				xmax = 572.0822
				text = "AW1"
			intervals [1168]:
				xmin = 572.0822
				xmax = 572.1522
				text = "sp"
			intervals [1169]:
				xmin = 572.1522
				xmax = 572.1822
				text = "K"
			intervals [1170]:
				xmin = 572.1822
				xmax = 572.2122
				text = "AH1"
			intervals [1171]:
				xmin = 572.2122
				xmax = 572.3122
				text = "M"
			intervals [1172]:
				xmin = 572.3122
				xmax = 572.3422
				text = "Y"
			intervals [1173]:
				xmin = 572.3422
				xmax = 572.4522
				text = "UW1"
			intervals [1174]:
				xmin = 572.4522
				xmax = 572.5122
				text = "L"
			intervals [1175]:
				xmin = 572.5122
				xmax = 572.5622
				text = "AY1"
			intervals [1176]:
				xmin = 572.5622
				xmax = 572.6422
				text = "K"
			intervals [1177]:
				xmin = 572.6422
				xmax = 572.6722
				text = "T"
			intervals [1178]:
				xmin = 572.6722
				xmax = 572.7022
				text = "DH"
			intervals [1179]:
				xmin = 572.7022
				xmax = 572.7322
				text = "AH0"
			intervals [1180]:
				xmin = 572.7322
				xmax = 572.7922
				text = "sp"
			intervals [1181]:
				xmin = 572.7922
				xmax = 572.8922
				text = "K"
			intervals [1182]:
				xmin = 572.8922
				xmax = 572.9922
				text = "AE1"
			intervals [1183]:
				xmin = 572.9922
				xmax = 573.0222
				text = "T"
			intervals [1184]:
				xmin = 573.0222
				xmax = 573.1222
				text = "sp"
			intervals [1185]:
				xmin = 573.1222
				xmax = 575.5289
				text = ""
			intervals [1186]:
				xmin = 575.5289
				xmax = 575.5989
				text = "M"
			intervals [1187]:
				xmin = 575.5989
				xmax = 575.6789
				text = "HH"
			intervals [1188]:
				xmin = 575.6789
				xmax = 575.9589
				text = "M"
			intervals [1189]:
				xmin = 575.9589
				xmax = 588.9903
				text = "sp"
			intervals [1190]:
				xmin = 588.9903
				xmax = 589.0503
				text = "DH"
			intervals [1191]:
				xmin = 589.0503
				xmax = 589.1103
				text = "IY0"
			intervals [1192]:
				xmin = 589.1103
				xmax = 589.1503
				text = "sp"
			intervals [1193]:
				xmin = 589.1503
				xmax = 589.2203
				text = "CH"
			intervals [1194]:
				xmin = 589.2203
				xmax = 589.3603
				text = "IH0"
			intervals [1195]:
				xmin = 589.3603
				xmax = 589.3903
				text = "M"
			intervals [1196]:
				xmin = 589.3903
				xmax = 589.4303
				text = "P"
			intervals [1197]:
				xmin = 589.4303
				xmax = 589.5603
				text = "AE1"
			intervals [1198]:
				xmin = 589.5603
				xmax = 589.6403
				text = "N"
			intervals [1199]:
				xmin = 589.6403
				xmax = 589.7003
				text = "Z"
			intervals [1200]:
				xmin = 589.7003
				xmax = 589.7803
				text = "IY0"
			intervals [1201]:
				xmin = 589.7803
				xmax = 589.8103
				text = "Y"
			intervals [1202]:
				xmin = 589.8103
				xmax = 589.8403
				text = "UW1"
			intervals [1203]:
				xmin = 589.8403
				xmax = 589.8903
				text = "Y"
			intervals [1204]:
				xmin = 589.8903
				xmax = 589.9303
				text = "UW1"
			intervals [1205]:
				xmin = 589.9303
				xmax = 589.9603
				text = "Z"
			intervals [1206]:
				xmin = 589.9603
				xmax = 590.0203
				text = "D"
			intervals [1207]:
				xmin = 590.0203
				xmax = 590.0503
				text = "T"
			intervals [1208]:
				xmin = 590.0503
				xmax = 590.0803
				text = "IH0"
			intervals [1209]:
				xmin = 590.0803
				xmax = 590.1203
				text = "sp"
			intervals [1210]:
				xmin = 590.1203
				xmax = 590.1503
				text = "P"
			intervals [1211]:
				xmin = 590.1503
				xmax = 590.1803
				text = "L"
			intervals [1212]:
				xmin = 590.1803
				xmax = 590.2103
				text = "EY1"
			intervals [1213]:
				xmin = 590.2103
				xmax = 590.3403
				text = "W"
			intervals [1214]:
				xmin = 590.3403
				xmax = 590.3703
				text = "IH0"
			intervals [1215]:
				xmin = 590.3703
				xmax = 590.4003
				text = "DH"
			intervals [1216]:
				xmin = 590.4003
				xmax = 590.4303
				text = "sp"
			intervals [1217]:
				xmin = 590.4303
				xmax = 590.4903
				text = "IH0"
			intervals [1218]:
				xmin = 590.4903
				xmax = 590.5503
				text = "Z"
			intervals [1219]:
				xmin = 590.5503
				xmax = 590.6003
				text = "DH"
			intervals [1220]:
				xmin = 590.6003
				xmax = 590.6303
				text = "AE1"
			intervals [1221]:
				xmin = 590.6303
				xmax = 590.8303
				text = "T"
			intervals [1222]:
				xmin = 590.8303
				xmax = 590.8603
				text = "R"
			intervals [1223]:
				xmin = 590.8603
				xmax = 590.9203
				text = "AY1"
			intervals [1224]:
				xmin = 590.9203
				xmax = 590.9803
				text = "T"
			intervals [1225]:
				xmin = 590.9803
				xmax = 599.8665
				text = "sp"
			intervals [1226]:
				xmin = 599.8665
				xmax = 599.9065
				text = "D"
			intervals [1227]:
				xmin = 599.9065
				xmax = 599.9865
				text = "IH1"
			intervals [1228]:
				xmin = 599.9865
				xmax = 600.1165
				text = "D"
			intervals [1229]:
				xmin = 600.1165
				xmax = 600.1565
				text = "sp"
			intervals [1230]:
				xmin = 600.1565
				xmax = 600.2165
				text = "Y"
			intervals [1231]:
				xmin = 600.2165
				xmax = 600.3665
				text = "UW1"
			intervals [1232]:
				xmin = 600.3665
				xmax = 600.4165
				text = "R"
			intervals [1233]:
				xmin = 600.4165
				xmax = 600.5165
				text = "IY1"
			intervals [1234]:
				xmin = 600.5165
				xmax = 600.5665
				text = "L"
			intervals [1235]:
				xmin = 600.5665
				xmax = 600.6565
				text = "IY0"
			intervals [1236]:
				xmin = 600.6565
				xmax = 600.6965
				text = "sp"
			intervals [1237]:
				xmin = 600.6965
				xmax = 600.7365
				text = "P"
			intervals [1238]:
				xmin = 600.7365
				xmax = 600.7865
				text = "L"
			intervals [1239]:
				xmin = 600.7865
				xmax = 600.8765
				text = "EY1"
			intervals [1240]:
				xmin = 600.8765
				xmax = 600.9165
				text = "W"
			intervals [1241]:
				xmin = 600.9165
				xmax = 600.9665
				text = "IH0"
			intervals [1242]:
				xmin = 600.9665
				xmax = 601.0465
				text = "DH"
			intervals [1243]:
				xmin = 601.0465
				xmax = 601.1565
				text = "CH"
			intervals [1244]:
				xmin = 601.1565
				xmax = 601.2065
				text = "IH0"
			intervals [1245]:
				xmin = 601.2065
				xmax = 601.3065
				text = "M"
			intervals [1246]:
				xmin = 601.3065
				xmax = 601.3665
				text = "P"
			intervals [1247]:
				xmin = 601.3665
				xmax = 601.4065
				text = "AE1"
			intervals [1248]:
				xmin = 601.4065
				xmax = 601.5365
				text = "N"
			intervals [1249]:
				xmin = 601.5365
				xmax = 601.5765
				text = "Z"
			intervals [1250]:
				xmin = 601.5765
				xmax = 601.7665
				text = "IY0"
			intervals [1251]:
				xmin = 601.7665
				xmax = 601.8165
				text = "Z"
			intervals [1252]:
				xmin = 601.8165
				xmax = 601.8865
				text = "sp"
			intervals [1253]:
				xmin = 601.8865
				xmax = 601.9365
				text = "IH0"
			intervals [1254]:
				xmin = 601.9365
				xmax = 601.9765
				text = "Z"
			intervals [1255]:
				xmin = 601.9765
				xmax = 602.0665
				text = "DH"
			intervals [1256]:
				xmin = 602.0665
				xmax = 602.0965
				text = "AH0"
			intervals [1257]:
				xmin = 602.0965
				xmax = 602.1965
				text = "T"
			intervals [1258]:
				xmin = 602.1965
				xmax = 602.2465
				text = "R"
			intervals [1259]:
				xmin = 602.2465
				xmax = 602.2765
				text = "AY1"
			intervals [1260]:
				xmin = 602.2765
				xmax = 602.3665
				text = "T"
			intervals [1261]:
				xmin = 602.3665
				xmax = 616.6575
				text = ""
			intervals [1262]:
				xmin = 616.6575
				xmax = 617.0175
				text = "M"
			intervals [1263]:
				xmin = 617.0175
				xmax = 625.2646
				text = "sp"
			intervals [1264]:
				xmin = 625.2646
				xmax = 625.3746
				text = "M"
			intervals [1265]:
				xmin = 625.3746
				xmax = 625.4246
				text = "HH"
			intervals [1266]:
				xmin = 625.4246
				xmax = 625.6946
				text = "M"
			intervals [1267]:
				xmin = 625.6946
				xmax = 637.8736
				text = ""
			intervals [1268]:
				xmin = 637.8736
				xmax = 638.2036
				text = "sil"
			intervals [1269]:
				xmin = 638.2036
				xmax = 638.2436
				text = "HH"
			intervals [1270]:
				xmin = 638.2436
				xmax = 638.4536
				text = "AH1"
			intervals [1271]:
				xmin = 638.4536
				xmax = 638.6036
				text = "sp"
			intervals [1272]:
				xmin = 638.6036
				xmax = 638.6436
				text = "DH"
			intervals [1273]:
				xmin = 638.6436
				xmax = 638.6736
				text = "AH0"
			intervals [1274]:
				xmin = 638.6736
				xmax = 638.7036
				text = "T"
			intervals [1275]:
				xmin = 638.7036
				xmax = 638.8036
				text = "sp"
			intervals [1276]:
				xmin = 638.8036
				xmax = 638.8336
				text = "S"
			intervals [1277]:
				xmin = 638.8336
				xmax = 638.8636
				text = "IH1"
			intervals [1278]:
				xmin = 638.8636
				xmax = 638.8936
				text = "N"
			intervals [1279]:
				xmin = 638.8936
				xmax = 638.9236
				text = "T"
			intervals [1280]:
				xmin = 638.9236
				xmax = 638.9536
				text = "ER0"
			intervals [1281]:
				xmin = 638.9536
				xmax = 638.9836
				text = "IH0"
			intervals [1282]:
				xmin = 638.9836
				xmax = 639.0136
				text = "S"
			intervals [1283]:
				xmin = 639.0136
				xmax = 639.0436
				text = "T"
			intervals [1284]:
				xmin = 639.0436
				xmax = 639.0736
				text = "IH0"
			intervals [1285]:
				xmin = 639.0736
				xmax = 639.1836
				text = "N"
			intervals [1286]:
				xmin = 639.1836
				xmax = 640.0166
				text = "sp"
			intervals [1287]:
				xmin = 640.0166
				xmax = 640.0766
				text = "AH0"
			intervals [1288]:
				xmin = 640.0766
				xmax = 640.3866
				text = "N"
			intervals [1289]:
				xmin = 640.3866
				xmax = 640.4266
				text = "HH"
			intervals [1290]:
				xmin = 640.4266
				xmax = 640.4866
				text = "IY1"
			intervals [1291]:
				xmin = 640.4866
				xmax = 640.5666
				text = "W"
			intervals [1292]:
				xmin = 640.5666
				xmax = 640.6866
				text = "AH1"
			intervals [1293]:
				xmin = 640.6866
				xmax = 640.7566
				text = "Z"
			intervals [1294]:
				xmin = 640.7566
				xmax = 640.7966
				text = "AH0"
			intervals [1295]:
				xmin = 640.7966
				xmax = 640.8466
				text = "N"
			intervals [1296]:
				xmin = 640.8466
				xmax = 640.8766
				text = "T"
			intervals [1297]:
				xmin = 640.8766
				xmax = 641.1666
				text = "sp"
			intervals [1298]:
				xmin = 641.1666
				xmax = 641.2466
				text = "M"
			intervals [1299]:
				xmin = 641.2466
				xmax = 641.3266
				text = "IH1"
			intervals [1300]:
				xmin = 641.3266
				xmax = 641.3566
				text = "S"
			intervals [1301]:
				xmin = 641.3566
				xmax = 641.4266
				text = "CH"
			intervals [1302]:
				xmin = 641.4266
				xmax = 641.4566
				text = "AH0"
			intervals [1303]:
				xmin = 641.4566
				xmax = 641.4866
				text = "V"
			intervals [1304]:
				xmin = 641.4866
				xmax = 641.5366
				text = "AH0"
			intervals [1305]:
				xmin = 641.5366
				xmax = 641.5666
				text = "S"
			intervals [1306]:
				xmin = 641.5666
				xmax = 641.5966
				text = "ER0"
			intervals [1307]:
				xmin = 641.5966
				xmax = 641.6566
				text = "sp"
			intervals [1308]:
				xmin = 641.6566
				xmax = 641.6866
				text = "EH1"
			intervals [1309]:
				xmin = 641.6866
				xmax = 641.7166
				text = "N"
			intervals [1310]:
				xmin = 641.7166
				xmax = 641.7466
				text = "IY0"
			intervals [1311]:
				xmin = 641.7466
				xmax = 641.7766
				text = "TH"
			intervals [1312]:
				xmin = 641.7766
				xmax = 641.8066
				text = "IH2"
			intervals [1313]:
				xmin = 641.8066
				xmax = 641.8366
				text = "N"
			intervals [1314]:
				xmin = 641.8366
				xmax = 642.1666
				text = "sp"
			intervals [1315]:
				xmin = 642.1666
				xmax = 643.7844
				text = ""
			intervals [1316]:
				xmin = 643.7844
				xmax = 644.0044
				text = "spn"
			intervals [1317]:
				xmin = 644.0044
				xmax = 645.7954
				text = "sp"
			intervals [1318]:
				xmin = 645.7954
				xmax = 646.8054
				text = "spn"
			intervals [1319]:
				xmin = 646.8054
				xmax = 646.8754
				text = "AE1"
			intervals [1320]:
				xmin = 646.8754
				xmax = 646.9654
				text = "S"
			intervals [1321]:
				xmin = 646.9654
				xmax = 646.9954
				text = "T"
			intervals [1322]:
				xmin = 646.9954
				xmax = 647.0354
				text = "sp"
			intervals [1323]:
				xmin = 647.0354
				xmax = 647.0754
				text = "F"
			intervals [1324]:
				xmin = 647.0754
				xmax = 647.1654
				text = "ER0"
			intervals [1325]:
				xmin = 647.1654
				xmax = 647.2154
				text = "sp"
			intervals [1326]:
				xmin = 647.2154
				xmax = 647.2954
				text = "P"
			intervals [1327]:
				xmin = 647.2954
				xmax = 647.3254
				text = "EH1"
			intervals [1328]:
				xmin = 647.3254
				xmax = 647.4354
				text = "T"
			intervals [1329]:
				xmin = 647.4354
				xmax = 647.4754
				text = "S"
			intervals [1330]:
				xmin = 647.4754
				xmax = 647.5254
				text = "sp"
			intervals [1331]:
				xmin = 647.5254
				xmax = 647.5754
				text = "B"
			intervals [1332]:
				xmin = 647.5754
				xmax = 647.6554
				text = "IH0"
			intervals [1333]:
				xmin = 647.6554
				xmax = 647.7354
				text = "F"
			intervals [1334]:
				xmin = 647.7354
				xmax = 647.7754
				text = "AO1"
			intervals [1335]:
				xmin = 647.7754
				xmax = 647.8054
				text = "R"
			intervals [1336]:
				xmin = 647.8054
				xmax = 647.9054
				text = "AY1"
			intervals [1337]:
				xmin = 647.9054
				xmax = 647.9354
				text = "sp"
			intervals [1338]:
				xmin = 647.9354
				xmax = 647.9654
				text = "N"
			intervals [1339]:
				xmin = 647.9654
				xmax = 647.9954
				text = "EH1"
			intervals [1340]:
				xmin = 647.9954
				xmax = 648.0254
				text = "V"
			intervals [1341]:
				xmin = 648.0254
				xmax = 648.0654
				text = "ER0"
			intervals [1342]:
				xmin = 648.0654
				xmax = 648.0954
				text = "HH"
			intervals [1343]:
				xmin = 648.0954
				xmax = 648.1254
				text = "ER1"
			intervals [1344]:
				xmin = 648.1254
				xmax = 648.1554
				text = "D"
			intervals [1345]:
				xmin = 648.1554
				xmax = 648.1954
				text = "sp"
			intervals [1346]:
				xmin = 648.1954
				xmax = 648.4454
				text = "EH1"
			intervals [1347]:
				xmin = 648.4454
				xmax = 648.4854
				text = "N"
			intervals [1348]:
				xmin = 648.4854
				xmax = 648.6154
				text = "IY0"
			intervals [1349]:
				xmin = 648.6154
				xmax = 648.6654
				text = "B"
			intervals [1350]:
				xmin = 648.6654
				xmax = 648.7554
				text = "AH0"
			intervals [1351]:
				xmin = 648.7554
				xmax = 648.7854
				text = "D"
			intervals [1352]:
				xmin = 648.7854
				xmax = 648.8354
				text = "IY0"
			intervals [1353]:
				xmin = 648.8354
				xmax = 648.8654
				text = "sp"
			intervals [1354]:
				xmin = 648.8654
				xmax = 648.9754
				text = "HH"
			intervals [1355]:
				xmin = 648.9754
				xmax = 649.0054
				text = "AE1"
			intervals [1356]:
				xmin = 649.0054
				xmax = 649.0354
				text = "D"
			intervals [1357]:
				xmin = 649.0354
				xmax = 649.0654
				text = "AH0"
			intervals [1358]:
				xmin = 649.0654
				xmax = 649.1454
				text = "sp"
			intervals [1359]:
				xmin = 649.1454
				xmax = 649.3054
				text = "CH"
			intervals [1360]:
				xmin = 649.3054
				xmax = 649.3854
				text = "IH0"
			intervals [1361]:
				xmin = 649.3854
				xmax = 649.4754
				text = "M"
			intervals [1362]:
				xmin = 649.4754
				xmax = 649.6454
				text = "P"
			intervals [1363]:
				xmin = 649.6454
				xmax = 649.7254
				text = "AE1"
			intervals [1364]:
				xmin = 649.7254
				xmax = 649.9254
				text = "N"
			intervals [1365]:
				xmin = 649.9254
				xmax = 650.1554
				text = "Z"
			intervals [1366]:
				xmin = 650.1554
				xmax = 650.2154
				text = "IY0"
			intervals [1367]:
				xmin = 650.2154
				xmax = 650.4454
				text = "sp"
			intervals [1368]:
				xmin = 650.4454
				xmax = 650.4854
				text = "DH"
			intervals [1369]:
				xmin = 650.4854
				xmax = 650.6454
				text = "OW1"
			intervals [1370]:
				xmin = 650.6454
				xmax = 669.0073
				text = "sp"
			intervals [1371]:
				xmin = 669.0073
				xmax = 669.0773
				text = "AH1"
			intervals [1372]:
				xmin = 669.0773
				xmax = 669.1173
				text = "HH"
			intervals [1373]:
				xmin = 669.1173
				xmax = 669.2773
				text = "AH1"
			intervals [1374]:
				xmin = 669.2773
				xmax = 679.2233
				text = ""
			intervals [1375]:
				xmin = 679.2233
				xmax = 679.2633
				text = "sil"
			intervals [1376]:
				xmin = 679.2633
				xmax = 679.3633
				text = "HH"
			intervals [1377]:
				xmin = 679.3633
				xmax = 679.5033
				text = "AH1"
			intervals [1378]:
				xmin = 679.5033
				xmax = 680.4939
				text = "sp"
			intervals [1379]:
				xmin = 680.4939
				xmax = 680.5239
				text = "AH0"
			intervals [1380]:
				xmin = 680.5239
				xmax = 680.5539
				text = "M"
			intervals [1381]:
				xmin = 680.5539
				xmax = 680.5839
				text = "sp"
			intervals [1382]:
				xmin = 680.5839
				xmax = 680.7539
				text = "S"
			intervals [1383]:
				xmin = 680.7539
				xmax = 680.7839
				text = "AA1"
			intervals [1384]:
				xmin = 680.7839
				xmax = 680.8139
				text = "R"
			intervals [1385]:
				xmin = 680.8139
				xmax = 680.8539
				text = "IY0"
			intervals [1386]:
				xmin = 680.8539
				xmax = 681.6944
				text = "sp"
			intervals [1387]:
				xmin = 681.6944
				xmax = 681.7844
				text = "W"
			intervals [1388]:
				xmin = 681.7844
				xmax = 681.8744
				text = "AH1"
			intervals [1389]:
				xmin = 681.8744
				xmax = 681.9044
				text = "T"
			intervals [1390]:
				xmin = 681.9044
				xmax = 682.0344
				text = "sp"
			intervals [1391]:
				xmin = 682.0344
				xmax = 682.2744
				text = "HH"
			intervals [1392]:
				xmin = 682.2744
				xmax = 682.3144
				text = "W"
			intervals [1393]:
				xmin = 682.3144
				xmax = 682.3644
				text = "AH1"
			intervals [1394]:
				xmin = 682.3644
				xmax = 682.5144
				text = "T"
			intervals [1395]:
				xmin = 682.5144
				xmax = 682.5444
				text = "sp"
			intervals [1396]:
				xmin = 682.5444
				xmax = 682.8144
				text = "AH1"
			intervals [1397]:
				xmin = 682.8144
				xmax = 682.8944
				text = "sp"
			intervals [1398]:
				xmin = 682.8944
				xmax = 682.9644
				text = "P"
			intervals [1399]:
				xmin = 682.9644
				xmax = 683.0044
				text = "EH1"
			intervals [1400]:
				xmin = 683.0044
				xmax = 683.0444
				text = "T"
			intervals [1401]:
				xmin = 683.0444
				xmax = 683.0744
				text = "D"
			intervals [1402]:
				xmin = 683.0744
				xmax = 683.1044
				text = "UW1"
			intervals [1403]:
				xmin = 683.1044
				xmax = 683.1344
				text = "sp"
			intervals [1404]:
				xmin = 683.1344
				xmax = 683.1944
				text = "Y"
			intervals [1405]:
				xmin = 683.1944
				xmax = 683.2544
				text = "UW1"
			intervals [1406]:
				xmin = 683.2544
				xmax = 683.3244
				text = "L"
			intervals [1407]:
				xmin = 683.3244
				xmax = 683.4244
				text = "AY1"
			intervals [1408]:
				xmin = 683.4244
				xmax = 683.5444
				text = "K"
			intervals [1409]:
				xmin = 683.5444
				xmax = 683.5944
				text = "B"
			intervals [1410]:
				xmin = 683.5944
				xmax = 683.7844
				text = "EH1"
			intervals [1411]:
				xmin = 683.7844
				xmax = 683.8544
				text = "S"
			intervals [1412]:
				xmin = 683.8544
				xmax = 683.9244
				text = "T"
			intervals [1413]:
				xmin = 683.9244
				xmax = 684.0444
				text = "sp"
			intervals [1414]:
				xmin = 684.0444
				xmax = 684.0744
				text = "DH"
			intervals [1415]:
				xmin = 684.0744
				xmax = 684.1044
				text = "AH0"
			intervals [1416]:
				xmin = 684.1044
				xmax = 684.1644
				text = "sp"
			intervals [1417]:
				xmin = 684.1644
				xmax = 684.1944
				text = "M"
			intervals [1418]:
				xmin = 684.1944
				xmax = 684.2244
				text = "OW1"
			intervals [1419]:
				xmin = 684.2244
				xmax = 684.3944
				text = "S"
			intervals [1420]:
				xmin = 684.3944
				xmax = 686.0785
				text = "sp"
			intervals [1421]:
				xmin = 686.0785
				xmax = 686.1485
				text = "Y"
			intervals [1422]:
				xmin = 686.1485
				xmax = 686.1985
				text = "UW1"
			intervals [1423]:
				xmin = 686.1985
				xmax = 686.2485
				text = "G"
			intervals [1424]:
				xmin = 686.2485
				xmax = 686.3185
				text = "AH1"
			intervals [1425]:
				xmin = 686.3185
				xmax = 686.4785
				text = "N"
			intervals [1426]:
				xmin = 686.4785
				xmax = 686.5785
				text = "AH0"
			intervals [1427]:
				xmin = 686.5785
				xmax = 686.6185
				text = "HH"
			intervals [1428]:
				xmin = 686.6185
				xmax = 686.6485
				text = "AE1"
			intervals [1429]:
				xmin = 686.6485
				xmax = 686.6785
				text = "V"
			intervals [1430]:
				xmin = 686.6785
				xmax = 686.7185
				text = "sp"
			intervals [1431]:
				xmin = 686.7185
				xmax = 686.7485
				text = "AH0"
			intervals [1432]:
				xmin = 686.7485
				xmax = 686.8185
				text = "CH"
			intervals [1433]:
				xmin = 686.8185
				xmax = 686.8685
				text = "IH0"
			intervals [1434]:
				xmin = 686.8685
				xmax = 686.9085
				text = "M"
			intervals [1435]:
				xmin = 686.9085
				xmax = 687.0585
				text = "P"
			intervals [1436]:
				xmin = 687.0585
				xmax = 687.1185
				text = "AE1"
			intervals [1437]:
				xmin = 687.1185
				xmax = 687.2385
				text = "N"
			intervals [1438]:
				xmin = 687.2385
				xmax = 687.3185
				text = "Z"
			intervals [1439]:
				xmin = 687.3185
				xmax = 687.3985
				text = "IY0"
			intervals [1440]:
				xmin = 687.3985
				xmax = 687.4785
				text = "sp"
			intervals [1441]:
				xmin = 687.4785
				xmax = 687.5085
				text = "W"
			intervals [1442]:
				xmin = 687.5085
				xmax = 687.5385
				text = "EH1"
			intervals [1443]:
				xmin = 687.5385
				xmax = 687.7385
				text = "N"
			intervals [1444]:
				xmin = 687.7385
				xmax = 687.8485
				text = "sp"
			intervals [1445]:
				xmin = 687.8485
				xmax = 687.8885
				text = "Y"
			intervals [1446]:
				xmin = 687.8885
				xmax = 687.9185
				text = "UH1"
			intervals [1447]:
				xmin = 687.9185
				xmax = 687.9585
				text = "R"
			intervals [1448]:
				xmin = 687.9585
				xmax = 688.2285
				text = "sp"
			intervals [1449]:
				xmin = 688.2285
				xmax = 688.2785
				text = "M"
			intervals [1450]:
				xmin = 688.2785
				xmax = 688.3085
				text = "EH1"
			intervals [1451]:
				xmin = 688.3085
				xmax = 688.3385
				text = "R"
			intervals [1452]:
				xmin = 688.3385
				xmax = 688.3685
				text = "IY0"
			intervals [1453]:
				xmin = 688.3685
				xmax = 688.3985
				text = "D"
			intervals [1454]:
				xmin = 688.3985
				xmax = 689.1885
				text = "spn"
			intervals [1455]:
				xmin = 689.1885
				xmax = 691.8184
				text = ""
			intervals [1456]:
				xmin = 691.8184
				xmax = 691.8884
				text = "sil"
			intervals [1457]:
				xmin = 691.8884
				xmax = 691.9184
				text = "W"
			intervals [1458]:
				xmin = 691.9184
				xmax = 691.9684
				text = "EH1"
			intervals [1459]:
				xmin = 691.9684
				xmax = 692.0084
				text = "L"
			intervals [1460]:
				xmin = 692.0084
				xmax = 692.1184
				text = "sp"
			intervals [1461]:
				xmin = 692.1184
				xmax = 692.1484
				text = "DH"
			intervals [1462]:
				xmin = 692.1484
				xmax = 692.1784
				text = "AH0"
			intervals [1463]:
				xmin = 692.1784
				xmax = 692.2084
				text = "T"
			intervals [1464]:
				xmin = 692.2084
				xmax = 692.2484
				text = "sp"
			intervals [1465]:
				xmin = 692.2484
				xmax = 692.3284
				text = "Z"
			intervals [1466]:
				xmin = 692.3284
				xmax = 692.4484
				text = "sp"
			intervals [1467]:
				xmin = 692.4484
				xmax = 692.4784
				text = "G"
			intervals [1468]:
				xmin = 692.4784
				xmax = 692.5584
				text = "R"
			intervals [1469]:
				xmin = 692.5584
				xmax = 692.6284
				text = "EY1"
			intervals [1470]:
				xmin = 692.6284
				xmax = 692.6584
				text = "T"
			intervals [1471]:
				xmin = 692.6584
				xmax = 693.489
				text = "sp"
			intervals [1472]:
				xmin = 693.489
				xmax = 693.619
				text = "OW2"
			intervals [1473]:
				xmin = 693.619
				xmax = 693.699
				text = "K"
			intervals [1474]:
				xmin = 693.699
				xmax = 693.909
				text = "EY1"
			intervals [1475]:
				xmin = 693.909
				xmax = 694.249
				text = "AH1"
			intervals [1476]:
				xmin = 694.249
				xmax = 694.287
				text = ""
			intervals [1477]:
				xmin = 694.287
				xmax = 694.337
				text = "T"
			intervals [1478]:
				xmin = 694.337
				xmax = 694.367
				text = "EH1"
			intervals [1479]:
				xmin = 694.367
				xmax = 694.397
				text = "L"
			intervals [1480]:
				xmin = 694.397
				xmax = 694.457
				text = "M"
			intervals [1481]:
				xmin = 694.457
				xmax = 694.507
				text = "IY1"
			intervals [1482]:
				xmin = 694.507
				xmax = 694.597
				text = "AH0"
			intervals [1483]:
				xmin = 694.597
				xmax = 694.647
				text = "B"
			intervals [1484]:
				xmin = 694.647
				xmax = 694.807
				text = "AW1"
			intervals [1485]:
				xmin = 694.807
				xmax = 694.877
				text = "T"
			intervals [1486]:
				xmin = 694.877
				xmax = 695.027
				text = "S"
			intervals [1487]:
				xmin = 695.027
				xmax = 695.077
				text = "K"
			intervals [1488]:
				xmin = 695.077
				xmax = 695.257
				text = "UW1"
			intervals [1489]:
				xmin = 695.257
				xmax = 695.357
				text = "L"
			intervals [1490]:
				xmin = 695.357
				xmax = 695.437
				text = "W"
			intervals [1491]:
				xmin = 695.437
				xmax = 695.517
				text = "AH1"
			intervals [1492]:
				xmin = 695.517
				xmax = 695.577
				text = "T"
			intervals [1493]:
				xmin = 695.577
				xmax = 695.607
				text = "sp"
			intervals [1494]:
				xmin = 695.607
				xmax = 695.637
				text = "W"
			intervals [1495]:
				xmin = 695.637
				xmax = 695.667
				text = "AH1"
			intervals [1496]:
				xmin = 695.667
				xmax = 695.697
				text = "T"
			intervals [1497]:
				xmin = 695.697
				xmax = 695.727
				text = "D"
			intervals [1498]:
				xmin = 695.727
				xmax = 695.767
				text = "UW1"
			intervals [1499]:
				xmin = 695.767
				xmax = 695.827
				text = "Y"
			intervals [1500]:
				xmin = 695.827
				xmax = 695.957
				text = "UW1"
			intervals [1501]:
				xmin = 695.957
				xmax = 696.1614
				text = "sp"
			intervals [1502]:
				xmin = 696.1614
				xmax = 696.2814
				text = "S"
			intervals [1503]:
				xmin = 696.2814
				xmax = 696.3414
				text = "T"
			intervals [1504]:
				xmin = 696.3414
				xmax = 696.3814
				text = "AH1"
			intervals [1505]:
				xmin = 696.3814
				xmax = 696.4114
				text = "D"
			intervals [1506]:
				xmin = 696.4114
				xmax = 696.4414
				text = "IY0"
			intervals [1507]:
				xmin = 696.4414
				xmax = 696.4814
				text = "IH0"
			intervals [1508]:
				xmin = 696.4814
				xmax = 696.6314
				text = "N"
			intervals [1509]:
				xmin = 696.6314
				xmax = 696.6614
				text = "sp"
			intervals [1510]:
				xmin = 696.6614
				xmax = 696.8114
				text = "S"
			intervals [1511]:
				xmin = 696.8114
				xmax = 696.8614
				text = "K"
			intervals [1512]:
				xmin = 696.8614
				xmax = 696.8914
				text = "UW1"
			intervals [1513]:
				xmin = 696.8914
				xmax = 697.0714
				text = "L"
			intervals [1514]:
				xmin = 697.0714
				xmax = 697.1014
				text = "sp"
			intervals [1515]:
				xmin = 697.1014
				xmax = 697.1814
				text = "N"
			intervals [1516]:
				xmin = 697.1814
				xmax = 697.2114
				text = "AW1"
			intervals [1517]:
				xmin = 697.2114
				xmax = 697.3014
				text = "W"
			intervals [1518]:
				xmin = 697.3014
				xmax = 697.3314
				text = "AH1"
			intervals [1519]:
				xmin = 697.3314
				xmax = 697.3614
				text = "T"
			intervals [1520]:
				xmin = 697.3614
				xmax = 697.3914
				text = "D"
			intervals [1521]:
				xmin = 697.3914
				xmax = 697.4814
				text = "UW1"
			intervals [1522]:
				xmin = 697.4814
				xmax = 697.5114
				text = "sp"
			intervals [1523]:
				xmin = 697.5114
				xmax = 697.5414
				text = "Y"
			intervals [1524]:
				xmin = 697.5414
				xmax = 697.5714
				text = "UW1"
			intervals [1525]:
				xmin = 697.5714
				xmax = 697.6514
				text = "sp"
			intervals [1526]:
				xmin = 697.6514
				xmax = 697.6814
				text = "D"
			intervals [1527]:
				xmin = 697.6814
				xmax = 697.7114
				text = "UW1"
			intervals [1528]:
				xmin = 697.7114
				xmax = 697.7414
				text = "IH0"
			intervals [1529]:
				xmin = 697.7414
				xmax = 697.7814
				text = "N"
			intervals [1530]:
				xmin = 697.7814
				xmax = 697.8814
				text = "sp"
			intervals [1531]:
				xmin = 697.8814
				xmax = 698.0114
				text = "S"
			intervals [1532]:
				xmin = 698.0114
				xmax = 698.0614
				text = "K"
			intervals [1533]:
				xmin = 698.0614
				xmax = 698.0914
				text = "UW1"
			intervals [1534]:
				xmin = 698.0914
				xmax = 698.2014
				text = "L"
			intervals [1535]:
				xmin = 698.2014
				xmax = 704.2532
				text = "sp"
			intervals [1536]:
				xmin = 704.2532
				xmax = 704.3232
				text = "M"
			intervals [1537]:
				xmin = 704.3232
				xmax = 704.4132
				text = "HH"
			intervals [1538]:
				xmin = 704.4132
				xmax = 704.5432
				text = "M"
			intervals [1539]:
				xmin = 704.5432
				xmax = 717.0663
				text = ""
			intervals [1540]:
				xmin = 717.0663
				xmax = 717.0963
				text = "sil"
			intervals [1541]:
				xmin = 717.0963
				xmax = 717.5363
				text = "spn"
			intervals [1542]:
				xmin = 717.5363
				xmax = 717.5863
				text = "sp"
			intervals [1543]:
				xmin = 717.5863
				xmax = 719.1813
				text = ""
			intervals [1544]:
				xmin = 719.1813
				xmax = 719.2413
				text = "HH"
			intervals [1545]:
				xmin = 719.2413
				xmax = 719.3813
				text = "AW1"
			intervals [1546]:
				xmin = 719.3813
				xmax = 719.4113
				text = "AH0"
			intervals [1547]:
				xmin = 719.4113
				xmax = 719.4413
				text = "B"
			intervals [1548]:
				xmin = 719.4413
				xmax = 719.4713
				text = "AW1"
			intervals [1549]:
				xmin = 719.4713
				xmax = 719.5413
				text = "T"
			intervals [1550]:
				xmin = 719.5413
				xmax = 719.5913
				text = "W"
			intervals [1551]:
				xmin = 719.5913
				xmax = 719.6713
				text = "AH1"
			intervals [1552]:
				xmin = 719.6713
				xmax = 719.7013
				text = "T"
			intervals [1553]:
				xmin = 719.7013
				xmax = 719.7313
				text = "D"
			intervals [1554]:
				xmin = 719.7313
				xmax = 719.7613
				text = "UW1"
			intervals [1555]:
				xmin = 719.7613
				xmax = 719.7913
				text = "DH"
			intervals [1556]:
				xmin = 719.7913
				xmax = 719.8213
				text = "IY0"
			intervals [1557]:
				xmin = 719.8213
				xmax = 719.9113
				text = "K"
			intervals [1558]:
				xmin = 719.9113
				xmax = 719.9613
				text = "IH1"
			intervals [1559]:
				xmin = 719.9613
				xmax = 720.0713
				text = "D"
			intervals [1560]:
				xmin = 720.0713
				xmax = 720.1413
				text = "Z"
			intervals [1561]:
				xmin = 720.1413
				xmax = 720.1713
				text = "sp"
			intervals [1562]:
				xmin = 720.1713
				xmax = 720.2813
				text = "Y"
			intervals [1563]:
				xmin = 720.2813
				xmax = 720.3513
				text = "UW1"
			intervals [1564]:
				xmin = 720.3513
				xmax = 720.3913
				text = "ZH"
			intervals [1565]:
				xmin = 720.3913
				xmax = 720.4213
				text = "AH0"
			intervals [1566]:
				xmin = 720.4213
				xmax = 720.4513
				text = "L"
			intervals [1567]:
				xmin = 720.4513
				xmax = 720.5413
				text = "IY0"
			intervals [1568]:
				xmin = 720.5413
				xmax = 720.5713
				text = "sp"
			intervals [1569]:
				xmin = 720.5713
				xmax = 720.6013
				text = "D"
			intervals [1570]:
				xmin = 720.6013
				xmax = 720.8213
				text = "UW1"
			intervals [1571]:
				xmin = 720.8213
				xmax = 720.8513
				text = "sp"
			intervals [1572]:
				xmin = 720.8513
				xmax = 720.8813
				text = "IH0"
			intervals [1573]:
				xmin = 720.8813
				xmax = 720.9513
				text = "N"
			intervals [1574]:
				xmin = 720.9513
				xmax = 721.0613
				text = "S"
			intervals [1575]:
				xmin = 721.0613
				xmax = 721.1213
				text = "K"
			intervals [1576]:
				xmin = 721.1213
				xmax = 721.2613
				text = "UW1"
			intervals [1577]:
				xmin = 721.2613
				xmax = 721.3213
				text = "L"
			intervals [1578]:
				xmin = 721.3213
				xmax = 721.3513
				text = "sp"
			intervals [1579]:
				xmin = 721.3513
				xmax = 721.4213
				text = "N"
			intervals [1580]:
				xmin = 721.4213
				xmax = 721.4513
				text = "AW1"
			intervals [1581]:
				xmin = 721.4513
				xmax = 723.4984
				text = "sp"
			intervals [1582]:
				xmin = 723.4984
				xmax = 723.5284
				text = "DH"
			intervals [1583]:
				xmin = 723.5284
				xmax = 723.5584
				text = "AH0"
			intervals [1584]:
				xmin = 723.5584
				xmax = 723.6084
				text = "T"
			intervals [1585]:
				xmin = 723.6084
				xmax = 723.7184
				text = "sp"
			intervals [1586]:
				xmin = 723.7184
				xmax = 723.7784
				text = "S"
			intervals [1587]:
				xmin = 723.7784
				xmax = 723.8384
				text = "AO1"
			intervals [1588]:
				xmin = 723.8384
				xmax = 724.0084
				text = "L"
			intervals [1589]:
				xmin = 724.0084
				xmax = 724.0684
				text = "sp"
			intervals [1590]:
				xmin = 724.0684
				xmax = 724.0984
				text = "HH"
			intervals [1591]:
				xmin = 724.0984
				xmax = 724.1384
				text = "AH1"
			intervals [1592]:
				xmin = 724.1384
				xmax = 724.2684
				text = "sp"
			intervals [1593]:
				xmin = 724.2684
				xmax = 725.3152
				text = ""
			intervals [1594]:
				xmin = 725.3152
				xmax = 725.3652
				text = "HH"
			intervals [1595]:
				xmin = 725.3652
				xmax = 725.4152
				text = "AW1"
			intervals [1596]:
				xmin = 725.4152
				xmax = 725.4752
				text = "AH0"
			intervals [1597]:
				xmin = 725.4752
				xmax = 725.5052
				text = "B"
			intervals [1598]:
				xmin = 725.5052
				xmax = 725.7152
				text = "AW1"
			intervals [1599]:
				xmin = 725.7152
				xmax = 725.7652
				text = "T"
			intervals [1600]:
				xmin = 725.7652
				xmax = 725.7952
				text = "sp"
			intervals [1601]:
				xmin = 725.7952
				xmax = 725.9576
				text = ""
			intervals [1602]:
				xmin = 725.9576
				xmax = 726.0276
				text = "D"
			intervals [1603]:
				xmin = 726.0276
				xmax = 726.0776
				text = "UH1"
			intervals [1604]:
				xmin = 726.0776
				xmax = 726.1176
				text = "R"
			intervals [1605]:
				xmin = 726.1176
				xmax = 726.1576
				text = "IH0"
			intervals [1606]:
				xmin = 726.1576
				xmax = 726.1876
				text = "N"
			intervals [1607]:
				xmin = 726.1876
				xmax = 726.2176
				text = "DH"
			intervals [1608]:
				xmin = 726.2176
				xmax = 726.2676
				text = "AH0"
			intervals [1609]:
				xmin = 726.2676
				xmax = 726.3676
				text = "S"
			intervals [1610]:
				xmin = 726.3676
				xmax = 726.4376
				text = "AH1"
			intervals [1611]:
				xmin = 726.4376
				xmax = 726.5376
				text = "M"
			intervals [1612]:
				xmin = 726.5376
				xmax = 726.6176
				text = "ER0"
			intervals [1613]:
				xmin = 726.6176
				xmax = 726.6976
				text = "W"
			intervals [1614]:
				xmin = 726.6976
				xmax = 726.7276
				text = "AH1"
			intervals [1615]:
				xmin = 726.7276
				xmax = 726.7576
				text = "T"
			intervals [1616]:
				xmin = 726.7576
				xmax = 726.7876
				text = "D"
			intervals [1617]:
				xmin = 726.7876
				xmax = 726.8176
				text = "UW1"
			intervals [1618]:
				xmin = 726.8176
				xmax = 726.8476
				text = "Y"
			intervals [1619]:
				xmin = 726.8476
				xmax = 726.8976
				text = "UW1"
			intervals [1620]:
				xmin = 726.8976
				xmax = 726.9476
				text = "sp"
			intervals [1621]:
				xmin = 726.9476
				xmax = 726.9876
				text = "D"
			intervals [1622]:
				xmin = 726.9876
				xmax = 727.1276
				text = "UW1"
			intervals [1623]:
				xmin = 727.1276
				xmax = 727.1676
				text = "AO1"
			intervals [1624]:
				xmin = 727.1676
				xmax = 727.3376
				text = "L"
			intervals [1625]:
				xmin = 727.3376
				xmax = 727.3676
				text = "sp"
			intervals [1626]:
				xmin = 727.3676
				xmax = 727.4276
				text = "D"
			intervals [1627]:
				xmin = 727.4276
				xmax = 727.4876
				text = "EY1"
			intervals [1628]:
				xmin = 727.4876
				xmax = 727.9685
				text = "sp"
			intervals [1629]:
				xmin = 727.9685
				xmax = 727.9985
				text = "D"
			intervals [1630]:
				xmin = 727.9985
				xmax = 728.0485
				text = "IH0"
			intervals [1631]:
				xmin = 728.0485
				xmax = 728.1485
				text = "S"
			intervals [1632]:
				xmin = 728.1485
				xmax = 728.1985
				text = "K"
			intervals [1633]:
				xmin = 728.1985
				xmax = 728.2485
				text = "R"
			intervals [1634]:
				xmin = 728.2485
				xmax = 728.4085
				text = "AY1"
			intervals [1635]:
				xmin = 728.4085
				xmax = 728.4485
				text = "B"
			intervals [1636]:
				xmin = 728.4485
				xmax = 728.4985
				text = "AH0"
			intervals [1637]:
				xmin = 728.4985
				xmax = 728.5685
				text = "sp"
			intervals [1638]:
				xmin = 728.5685
				xmax = 728.6385
				text = "T"
			intervals [1639]:
				xmin = 728.6385
				xmax = 728.6685
				text = "IH1"
			intervals [1640]:
				xmin = 728.6685
				xmax = 728.7685
				text = "P"
			intervals [1641]:
				xmin = 728.7685
				xmax = 728.8385
				text = "IH0"
			intervals [1642]:
				xmin = 728.8385
				xmax = 728.8685
				text = "K"
			intervals [1643]:
				xmin = 728.8685
				xmax = 728.8985
				text = "AH0"
			intervals [1644]:
				xmin = 728.8985
				xmax = 729.0585
				text = "L"
			intervals [1645]:
				xmin = 729.0585
				xmax = 729.0885
				text = "sp"
			intervals [1646]:
				xmin = 729.0885
				xmax = 729.1585
				text = "D"
			intervals [1647]:
				xmin = 729.1585
				xmax = 729.3485
				text = "EY1"
			intervals [1648]:
				xmin = 729.3485
				xmax = 729.4485
				text = "AO1"
			intervals [1649]:
				xmin = 729.4485
				xmax = 729.5985
				text = "L"
			intervals [1650]:
				xmin = 729.5985
				xmax = 729.6285
				text = "sp"
			intervals [1651]:
				xmin = 729.6285
				xmax = 729.6885
				text = "D"
			intervals [1652]:
				xmin = 729.6885
				xmax = 729.8585
				text = "EY1"
			intervals [1653]:
				xmin = 729.8585
				xmax = 729.9185
				text = "sp"
			intervals [1654]:
				xmin = 729.9185
				xmax = 729.9885
				text = "D"
			intervals [1655]:
				xmin = 729.9885
				xmax = 730.0185
				text = "UH1"
			intervals [1656]:
				xmin = 730.0185
				xmax = 730.0485
				text = "R"
			intervals [1657]:
				xmin = 730.0485
				xmax = 730.0785
				text = "IH0"
			intervals [1658]:
				xmin = 730.0785
				xmax = 730.1285
				text = "N"
			intervals [1659]:
				xmin = 730.1285
				xmax = 730.1585
				text = "sp"
			intervals [1660]:
				xmin = 730.1585
				xmax = 730.1885
				text = "DH"
			intervals [1661]:
				xmin = 730.1885
				xmax = 730.2185
				text = "AH0"
			intervals [1662]:
				xmin = 730.2185
				xmax = 730.2485
				text = "sp"
			intervals [1663]:
				xmin = 730.2485
				xmax = 730.3885
				text = "S"
			intervals [1664]:
				xmin = 730.3885
				xmax = 730.4285
				text = "AH1"
			intervals [1665]:
				xmin = 730.4285
				xmax = 730.4585
				text = "M"
			intervals [1666]:
				xmin = 730.4585
				xmax = 730.5085
				text = "ER0"
			intervals [1667]:
				xmin = 730.5085
				xmax = 731.6252
				text = "sp"
			intervals [1668]:
				xmin = 731.6252
				xmax = 731.6552
				text = "DH"
			intervals [1669]:
				xmin = 731.6552
				xmax = 731.6852
				text = "AH0"
			intervals [1670]:
				xmin = 731.6852
				xmax = 731.7152
				text = "T"
			intervals [1671]:
				xmin = 731.7152
				xmax = 731.7452
				text = "sp"
			intervals [1672]:
				xmin = 731.7452
				xmax = 731.7752
				text = "Y"
			intervals [1673]:
				xmin = 731.7752
				xmax = 731.8052
				text = "UW1"
			intervals [1674]:
				xmin = 731.8052
				xmax = 731.8352
				text = "K"
			intervals [1675]:
				xmin = 731.8352
				xmax = 731.8652
				text = "AH0"
			intervals [1676]:
				xmin = 731.8652
				xmax = 731.9352
				text = "N"
			intervals [1677]:
				xmin = 731.9352
				xmax = 731.9652
				text = "R"
			intervals [1678]:
				xmin = 731.9652
				xmax = 732.0352
				text = "IH0"
			intervals [1679]:
				xmin = 732.0352
				xmax = 732.0952
				text = "M"
			intervals [1680]:
				xmin = 732.0952
				xmax = 732.1252
				text = "EH1"
			intervals [1681]:
				xmin = 732.1252
				xmax = 732.1552
				text = "M"
			intervals [1682]:
				xmin = 732.1552
				xmax = 732.1852
				text = "B"
			intervals [1683]:
				xmin = 732.1852
				xmax = 732.2252
				text = "ER0"
			intervals [1684]:
				xmin = 732.2252
				xmax = 732.4552
				text = "sp"
			intervals [1685]:
				xmin = 732.4552
				xmax = 743.606
				text = ""
			intervals [1686]:
				xmin = 743.606
				xmax = 743.636
				text = "IH0"
			intervals [1687]:
				xmin = 743.636
				xmax = 743.726
				text = "Z"
			intervals [1688]:
				xmin = 743.726
				xmax = 743.776
				text = "sp"
			intervals [1689]:
				xmin = 743.776
				xmax = 743.826
				text = "DH"
			intervals [1690]:
				xmin = 743.826
				xmax = 743.976
				text = "EH1"
			intervals [1691]:
				xmin = 743.976
				xmax = 744.176
				text = "R"
			intervals [1692]:
				xmin = 744.176
				xmax = 745.4428
				text = ""
			intervals [1693]:
				xmin = 745.4428
				xmax = 745.4828
				text = "sil"
			intervals [1694]:
				xmin = 745.4828
				xmax = 745.5428
				text = "EH1"
			intervals [1695]:
				xmin = 745.5428
				xmax = 745.5828
				text = "N"
			intervals [1696]:
				xmin = 745.5828
				xmax = 745.6628
				text = "IY0"
			intervals [1697]:
				xmin = 745.6628
				xmax = 745.7428
				text = "TH"
			intervals [1698]:
				xmin = 745.7428
				xmax = 745.7728
				text = "IH2"
			intervals [1699]:
				xmin = 745.7728
				xmax = 745.8628
				text = "NG"
			intervals [1700]:
				xmin = 745.8628
				xmax = 745.9328
				text = "EH1"
			intervals [1701]:
				xmin = 745.9328
				xmax = 746.0228
				text = "L"
			intervals [1702]:
				xmin = 746.0228
				xmax = 746.1528
				text = "S"
			intervals [1703]:
				xmin = 746.1528
				xmax = 746.2028
				text = "sp"
			intervals [1704]:
				xmin = 746.2028
				xmax = 746.2428
				text = "D"
			intervals [1705]:
				xmin = 746.2428
				xmax = 746.2728
				text = "UW1"
			intervals [1706]:
				xmin = 746.2728
				xmax = 746.3428
				text = "Y"
			intervals [1707]:
				xmin = 746.3428
				xmax = 746.3928
				text = "UW1"
			intervals [1708]:
				xmin = 746.3928
				xmax = 746.4628
				text = "G"
			intervals [1709]:
				xmin = 746.4628
				xmax = 746.5428
				text = "OW1"
			intervals [1710]:
				xmin = 746.5428
				xmax = 746.6528
				text = "T"
			intervals [1711]:
				xmin = 746.6528
				xmax = 746.6828
				text = "AH0"
			intervals [1712]:
				xmin = 746.6828
				xmax = 746.7128
				text = "EH1"
			intervals [1713]:
				xmin = 746.7128
				xmax = 746.7528
				text = "N"
			intervals [1714]:
				xmin = 746.7528
				xmax = 746.8228
				text = "IY0"
			intervals [1715]:
				xmin = 746.8228
				xmax = 746.8528
				text = "sp"
			intervals [1716]:
				xmin = 746.8528
				xmax = 746.9328
				text = "L"
			intervals [1717]:
				xmin = 746.9328
				xmax = 747.0228
				text = "OW1"
			intervals [1718]:
				xmin = 747.0228
				xmax = 747.1328
				text = "K"
			intervals [1719]:
				xmin = 747.1328
				xmax = 747.1828
				text = "AH0"
			intervals [1720]:
				xmin = 747.1828
				xmax = 747.3528
				text = "L"
			intervals [1721]:
				xmin = 747.3528
				xmax = 747.4228
				text = "sp"
			intervals [1722]:
				xmin = 747.4228
				xmax = 747.4728
				text = "D"
			intervals [1723]:
				xmin = 747.4728
				xmax = 747.6228
				text = "AE1"
			intervals [1724]:
				xmin = 747.6228
				xmax = 747.7328
				text = "N"
			intervals [1725]:
				xmin = 747.7328
				xmax = 747.7928
				text = "S"
			intervals [1726]:
				xmin = 747.7928
				xmax = 747.8528
				text = "AH0"
			intervals [1727]:
				xmin = 747.8528
				xmax = 747.9528
				text = "Z"
			intervals [1728]:
				xmin = 747.9528
				xmax = 748.0128
				text = "ER0"
			intervals [1729]:
				xmin = 748.0128
				xmax = 748.0428
				text = "EH1"
			intervals [1730]:
				xmin = 748.0428
				xmax = 748.0728
				text = "N"
			intervals [1731]:
				xmin = 748.0728
				xmax = 748.1028
				text = "IY0"
			intervals [1732]:
				xmin = 748.1028
				xmax = 748.1328
				text = "TH"
			intervals [1733]:
				xmin = 748.1328
				xmax = 748.1628
				text = "IH2"
			intervals [1734]:
				xmin = 748.1628
				xmax = 748.2428
				text = "NG"
			intervals [1735]:
				xmin = 748.2428
				xmax = 749.6268
				text = "sp"
			intervals [1736]:
				xmin = 749.6268
				xmax = 749.6868
				text = "N"
			intervals [1737]:
				xmin = 749.6868
				xmax = 749.7268
				text = "OW1"
			intervals [1738]:
				xmin = 749.7268
				xmax = 749.7568
				text = "D"
			intervals [1739]:
				xmin = 749.7568
				xmax = 749.7868
				text = "OW1"
			intervals [1740]:
				xmin = 749.7868
				xmax = 749.8668
				text = "N"
			intervals [1741]:
				xmin = 749.8668
				xmax = 749.8968
				text = "DH"
			intervals [1742]:
				xmin = 749.8968
				xmax = 749.9768
				text = "EY1"
			intervals [1743]:
				xmin = 749.9768
				xmax = 750.0268
				text = "sp"
			intervals [1744]:
				xmin = 750.0268
				xmax = 750.0668
				text = "HH"
			intervals [1745]:
				xmin = 750.0668
				xmax = 750.1068
				text = "AE1"
			intervals [1746]:
				xmin = 750.1068
				xmax = 750.1368
				text = "V"
			intervals [1747]:
				xmin = 750.1368
				xmax = 750.3268
				text = "sp"
			intervals [1748]:
				xmin = 750.3268
				xmax = 750.3568
				text = "AH0"
			intervals [1749]:
				xmin = 750.3568
				xmax = 750.4268
				text = "sp"
			intervals [1750]:
				xmin = 750.4268
				xmax = 750.4768
				text = "D"
			intervals [1751]:
				xmin = 750.4768
				xmax = 750.5268
				text = "AE1"
			intervals [1752]:
				xmin = 750.5268
				xmax = 750.6868
				text = "N"
			intervals [1753]:
				xmin = 750.6868
				xmax = 750.7468
				text = "S"
			intervals [1754]:
				xmin = 750.7468
				xmax = 750.8968
				text = "ER0"
			intervals [1755]:
				xmin = 750.8968
				xmax = 750.9268
				text = "AW1"
			intervals [1756]:
				xmin = 750.9268
				xmax = 750.9568
				text = "N"
			intervals [1757]:
				xmin = 750.9568
				xmax = 750.9968
				text = "D"
			intervals [1758]:
				xmin = 750.9968
				xmax = 751.0968
				text = "HH"
			intervals [1759]:
				xmin = 751.0968
				xmax = 751.1268
				text = "IY1"
			intervals [1760]:
				xmin = 751.1268
				xmax = 751.1568
				text = "R"
			intervals [1761]:
				xmin = 751.1568
				xmax = 751.1868
				text = "ER0"
			intervals [1762]:
				xmin = 751.1868
				xmax = 751.2568
				text = "sp"
			intervals [1763]:
				xmin = 751.2568
				xmax = 751.2868
				text = "EH1"
			intervals [1764]:
				xmin = 751.2868
				xmax = 751.3668
				text = "N"
			intervals [1765]:
				xmin = 751.3668
				xmax = 751.4268
				text = "IY0"
			intervals [1766]:
				xmin = 751.4268
				xmax = 751.5668
				text = "TH"
			intervals [1767]:
				xmin = 751.5668
				xmax = 751.5968
				text = "IH2"
			intervals [1768]:
				xmin = 751.5968
				xmax = 751.6468
				text = "N"
			intervals [1769]:
				xmin = 751.6468
				xmax = 754.1039
				text = "sp"
			intervals [1770]:
				xmin = 754.1039
				xmax = 754.1339
				text = "HH"
			intervals [1771]:
				xmin = 754.1339
				xmax = 754.2439
				text = "EY1"
			intervals [1772]:
				xmin = 754.2439
				xmax = 754.3139
				text = "T"
			intervals [1773]:
				xmin = 754.3139
				xmax = 754.3439
				text = "EH1"
			intervals [1774]:
				xmin = 754.3439
				xmax = 754.3739
				text = "L"
			intervals [1775]:
				xmin = 754.3739
				xmax = 754.4039
				text = "M"
			intervals [1776]:
				xmin = 754.4039
				xmax = 754.4339
				text = "IY1"
			intervals [1777]:
				xmin = 754.4339
				xmax = 754.5139
				text = "AH0"
			intervals [1778]:
				xmin = 754.5139
				xmax = 754.5539
				text = "B"
			intervals [1779]:
				xmin = 754.5539
				xmax = 754.5839
				text = "AW1"
			intervals [1780]:
				xmin = 754.5839
				xmax = 754.6539
				text = "T"
			intervals [1781]:
				xmin = 754.6539
				xmax = 754.6839
				text = "DH"
			intervals [1782]:
				xmin = 754.6839
				xmax = 754.7639
				text = "AH0"
			intervals [1783]:
				xmin = 754.7639
				xmax = 754.8039
				text = "N"
			intervals [1784]:
				xmin = 754.8039
				xmax = 754.8739
				text = "Y"
			intervals [1785]:
				xmin = 754.8739
				xmax = 754.9839
				text = "UW1"
			intervals [1786]:
				xmin = 754.9839
				xmax = 755.0139
				text = "sp"
			intervals [1787]:
				xmin = 755.0139
				xmax = 755.0439
				text = "D"
			intervals [1788]:
				xmin = 755.0439
				xmax = 755.1539
				text = "AE1"
			intervals [1789]:
				xmin = 755.1539
				xmax = 755.3039
				text = "N"
			intervals [1790]:
				xmin = 755.3039
				xmax = 755.3839
				text = "S"
			intervals [1791]:
				xmin = 755.3839
				xmax = 755.4339
				text = "IH0"
			intervals [1792]:
				xmin = 755.4339
				xmax = 755.5739
				text = "Z"
			intervals [1793]:
				xmin = 755.5739
				xmax = 755.6339
				text = "sp"
			intervals [1794]:
				xmin = 755.6339
				xmax = 755.6639
				text = "K"
			intervals [1795]:
				xmin = 755.6639
				xmax = 755.6939
				text = "AH0"
			intervals [1796]:
				xmin = 755.6939
				xmax = 755.7339
				text = "N"
			intervals [1797]:
				xmin = 755.7339
				xmax = 755.7639
				text = "sp"
			intervals [1798]:
				xmin = 755.7639
				xmax = 755.7939
				text = "Y"
			intervals [1799]:
				xmin = 755.7939
				xmax = 755.8439
				text = "UW1"
			intervals [1800]:
				xmin = 755.8439
				xmax = 755.8939
				text = "sp"
			intervals [1801]:
				xmin = 755.8939
				xmax = 755.9439
				text = "T"
			intervals [1802]:
				xmin = 755.9439
				xmax = 755.9839
				text = "EH1"
			intervals [1803]:
				xmin = 755.9839
				xmax = 756.0139
				text = "L"
			intervals [1804]:
				xmin = 756.0139
				xmax = 756.0439
				text = "sp"
			intervals [1805]:
				xmin = 756.0439
				xmax = 756.3039
				text = "M"
			intervals [1806]:
				xmin = 756.3039
				xmax = 756.3339
				text = "IY1"
			intervals [1807]:
				xmin = 756.3339
				xmax = 756.3639
				text = "sp"
			intervals [1808]:
				xmin = 756.3639
				xmax = 756.4039
				text = "DH"
			intervals [1809]:
				xmin = 756.4039
				xmax = 756.4939
				text = "IY0"
			intervals [1810]:
				xmin = 756.4939
				xmax = 756.5339
				text = "sp"
			intervals [1811]:
				xmin = 756.5339
				xmax = 756.6539
				text = "N"
			intervals [1812]:
				xmin = 756.6539
				xmax = 756.6839
				text = "UW1"
			intervals [1813]:
				xmin = 756.6839
				xmax = 756.7139
				text = "D"
			intervals [1814]:
				xmin = 756.7139
				xmax = 756.7439
				text = "AE1"
			intervals [1815]:
				xmin = 756.7439
				xmax = 756.7739
				text = "N"
			intervals [1816]:
				xmin = 756.7739
				xmax = 756.8339
				text = "S"
			intervals [1817]:
				xmin = 756.8339
				xmax = 756.8639
				text = "AH0"
			intervals [1818]:
				xmin = 756.8639
				xmax = 756.8939
				text = "Z"
			intervals [1819]:
				xmin = 756.8939
				xmax = 756.9339
				text = "W"
			intervals [1820]:
				xmin = 756.9339
				xmax = 756.9739
				text = "AH1"
			intervals [1821]:
				xmin = 756.9739
				xmax = 757.0039
				text = "T"
			intervals [1822]:
				xmin = 757.0039
				xmax = 757.0839
				text = "ER0"
			intervals [1823]:
				xmin = 757.0839
				xmax = 757.1639
				text = "DH"
			intervals [1824]:
				xmin = 757.1639
				xmax = 757.2939
				text = "AH0"
			intervals [1825]:
				xmin = 757.2939
				xmax = 757.3239
				text = "sp"
			intervals [1826]:
				xmin = 757.3239
				xmax = 757.3639
				text = "W"
			intervals [1827]:
				xmin = 757.3639
				xmax = 757.4139
				text = "AH1"
			intervals [1828]:
				xmin = 757.4139
				xmax = 757.5039
				text = "T"
			intervals [1829]:
				xmin = 757.5039
				xmax = 757.5339
				text = "S"
			intervals [1830]:
				xmin = 757.5339
				xmax = 757.5839
				text = "DH"
			intervals [1831]:
				xmin = 757.5839
				xmax = 757.6439
				text = "AH0"
			intervals [1832]:
				xmin = 757.6439
				xmax = 757.7339
				text = "L"
			intervals [1833]:
				xmin = 757.7339
				xmax = 757.8239
				text = "EY1"
			intervals [1834]:
				xmin = 757.8239
				xmax = 757.9439
				text = "T"
			intervals [1835]:
				xmin = 757.9439
				xmax = 758.0339
				text = "AH0"
			intervals [1836]:
				xmin = 758.0339
				xmax = 758.0639
				text = "S"
			intervals [1837]:
				xmin = 758.0639
				xmax = 758.1439
				text = "T"
			intervals [1838]:
				xmin = 758.1439
				xmax = 758.2339
				text = "sp"
			intervals [1839]:
				xmin = 758.2339
				xmax = 758.2739
				text = "N"
			intervals [1840]:
				xmin = 758.2739
				xmax = 758.3539
				text = "UW1"
			intervals [1841]:
				xmin = 758.3539
				xmax = 758.3839
				text = "sp"
			intervals [1842]:
				xmin = 758.3839
				xmax = 758.4239
				text = "D"
			intervals [1843]:
				xmin = 758.4239
				xmax = 758.4639
				text = "AE1"
			intervals [1844]:
				xmin = 758.4639
				xmax = 758.5139
				text = "N"
			intervals [1845]:
				xmin = 758.5139
				xmax = 758.5439
				text = "S"
			intervals [1846]:
				xmin = 758.5439
				xmax = 759.4945
				text = "sp"
			intervals [1847]:
				xmin = 759.4945
				xmax = 759.6445
				text = "AY1"
			intervals [1848]:
				xmin = 759.6445
				xmax = 759.6745
				text = "sp"
			intervals [1849]:
				xmin = 759.6745
				xmax = 759.7745
				text = "S"
			intervals [1850]:
				xmin = 759.7745
				xmax = 759.8045
				text = "AH0"
			intervals [1851]:
				xmin = 759.8045
				xmax = 759.8545
				text = "P"
			intervals [1852]:
				xmin = 759.8545
				xmax = 759.9245
				text = "OW1"
			intervals [1853]:
				xmin = 759.9245
				xmax = 760.0045
				text = "Z"
			intervals [1854]:
				xmin = 760.0045
				xmax = 760.0345
				text = "DH"
			intervals [1855]:
				xmin = 760.0345
				xmax = 760.0645
				text = "IY0"
			intervals [1856]:
				xmin = 760.0645
				xmax = 760.1845
				text = "AE1"
			intervals [1857]:
				xmin = 760.1845
				xmax = 760.3045
				text = "F"
			intervals [1858]:
				xmin = 760.3045
				xmax = 760.3345
				text = "R"
			intervals [1859]:
				xmin = 760.3345
				xmax = 760.3645
				text = "AH0"
			intervals [1860]:
				xmin = 760.3645
				xmax = 760.3945
				text = "K"
			intervals [1861]:
				xmin = 760.3945
				xmax = 760.4245
				text = "AH0"
			intervals [1862]:
				xmin = 760.4245
				xmax = 760.4545
				text = "N"
			intervals [1863]:
				xmin = 760.4545
				xmax = 760.4945
				text = "sp"
			intervals [1864]:
				xmin = 760.4945
				xmax = 760.6045
				text = "T"
			intervals [1865]:
				xmin = 760.6045
				xmax = 760.6545
				text = "W"
			intervals [1866]:
				xmin = 760.6545
				xmax = 760.7845
				text = "IH1"
			intervals [1867]:
				xmin = 760.7845
				xmax = 760.8145
				text = "S"
			intervals [1868]:
				xmin = 760.8145
				xmax = 760.9345
				text = "T"
			intervals [1869]:
				xmin = 760.9345
				xmax = 760.9945
				text = "sp"
			intervals [1870]:
				xmin = 760.9945
				xmax = 761.0645
				text = "IH0"
			intervals [1871]:
				xmin = 761.0645
				xmax = 761.0945
				text = "Z"
			intervals [1872]:
				xmin = 761.0945
				xmax = 761.1245
				text = "sp"
			intervals [1873]:
				xmin = 761.1245
				xmax = 761.1545
				text = "AW1"
			intervals [1874]:
				xmin = 761.1545
				xmax = 761.2545
				text = "T"
			intervals [1875]:
				xmin = 761.2545
				xmax = 761.3145
				text = "sp"
			intervals [1876]:
				xmin = 761.3145
				xmax = 761.3445
				text = "N"
			intervals [1877]:
				xmin = 761.3445
				xmax = 761.3745
				text = "AW1"
			intervals [1878]:
				xmin = 761.3745
				xmax = 769.1161
				text = "sp"
			intervals [1879]:
				xmin = 769.1161
				xmax = 769.3461
				text = "OW1"
			intervals [1880]:
				xmin = 769.3461
				xmax = 769.3761
				text = "sp"
			intervals [1881]:
				xmin = 769.3761
				xmax = 769.4061
				text = "HH"
			intervals [1882]:
				xmin = 769.4061
				xmax = 769.5061
				text = "AW1"
			intervals [1883]:
				xmin = 769.5061
				xmax = 769.6261
				text = "HH"
			intervals [1884]:
				xmin = 769.6261
				xmax = 769.6661
				text = "AW1"
			intervals [1885]:
				xmin = 769.6661
				xmax = 769.7861
				text = "D"
			intervals [1886]:
				xmin = 769.7861
				xmax = 769.8161
				text = "UW1"
			intervals [1887]:
				xmin = 769.8161
				xmax = 769.8761
				text = "sp"
			intervals [1888]:
				xmin = 769.8761
				xmax = 769.9361
				text = "DH"
			intervals [1889]:
				xmin = 769.9361
				xmax = 770.0561
				text = "EY1"
			intervals [1890]:
				xmin = 770.0561
				xmax = 770.1661
				text = "sp"
			intervals [1891]:
				xmin = 770.1661
				xmax = 770.1961
				text = "G"
			intervals [1892]:
				xmin = 770.1961
				xmax = 770.2461
				text = "OW1"
			intervals [1893]:
				xmin = 770.2461
				xmax = 770.3861
				text = "sp"
			intervals [1894]:
				xmin = 770.3861
				xmax = 783.8862
				text = ""
			intervals [1895]:
				xmin = 783.8862
				xmax = 783.9862
				text = "Y"
			intervals [1896]:
				xmin = 783.9862
				xmax = 784.0162
				text = "UW1"
			intervals [1897]:
				xmin = 784.0162
				xmax = 784.0462
				text = "D"
			intervals [1898]:
				xmin = 784.0462
				xmax = 784.0762
				text = "IH1"
			intervals [1899]:
				xmin = 784.0762
				xmax = 784.1062
				text = "N"
			intervals [1900]:
				xmin = 784.1062
				xmax = 784.1362
				text = "T"
			intervals [1901]:
				xmin = 784.1362
				xmax = 784.2162
				text = "HH"
			intervals [1902]:
				xmin = 784.2162
				xmax = 784.2762
				text = "AE1"
			intervals [1903]:
				xmin = 784.2762
				xmax = 784.3662
				text = "P"
			intervals [1904]:
				xmin = 784.3662
				xmax = 784.3962
				text = "AH0"
			intervals [1905]:
				xmin = 784.3962
				xmax = 784.4562
				text = "N"
			intervals [1906]:
				xmin = 784.4562
				xmax = 784.4862
				text = "sp"
			intervals [1907]:
				xmin = 784.4862
				xmax = 784.5162
				text = "T"
			intervals [1908]:
				xmin = 784.5162
				xmax = 784.5462
				text = "IH0"
			intervals [1909]:
				xmin = 784.5462
				xmax = 784.5762
				text = "sp"
			intervals [1910]:
				xmin = 784.5762
				xmax = 784.7462
				text = "S"
			intervals [1911]:
				xmin = 784.7462
				xmax = 784.9162
				text = "IY1"
			intervals [1912]:
				xmin = 784.9162
				xmax = 785.2408
				text = "sp"
			intervals [1913]:
				xmin = 785.2408
				xmax = 785.3008
				text = "JH"
			intervals [1914]:
				xmin = 785.3008
				xmax = 785.4008
				text = "EY1"
			intervals [1915]:
				xmin = 785.4008
				xmax = 785.4708
				text = "M"
			intervals [1916]:
				xmin = 785.4708
				xmax = 785.5008
				text = "Z"
			intervals [1917]:
				xmin = 785.5008
				xmax = 785.6008
				text = "sp"
			intervals [1918]:
				xmin = 785.6008
				xmax = 785.6308
				text = "B"
			intervals [1919]:
				xmin = 785.6308
				xmax = 785.6908
				text = "R"
			intervals [1920]:
				xmin = 785.6908
				xmax = 785.8108
				text = "AW1"
			intervals [1921]:
				xmin = 785.8108
				xmax = 785.8608
				text = "N"
			intervals [1922]:
				xmin = 785.8608
				xmax = 785.8908
				text = "W"
			intervals [1923]:
				xmin = 785.8908
				xmax = 785.9308
				text = "EH1"
			intervals [1924]:
				xmin = 785.9308
				xmax = 785.9708
				text = "N"
			intervals [1925]:
				xmin = 785.9708
				xmax = 786.0008
				text = "sp"
			intervals [1926]:
				xmin = 786.0008
				xmax = 786.0308
				text = "HH"
			intervals [1927]:
				xmin = 786.0308
				xmax = 786.1108
				text = "IY1"
			intervals [1928]:
				xmin = 786.1108
				xmax = 786.1508
				text = "sp"
			intervals [1929]:
				xmin = 786.1508
				xmax = 786.1808
				text = "W"
			intervals [1930]:
				xmin = 786.1808
				xmax = 786.2108
				text = "AA1"
			intervals [1931]:
				xmin = 786.2108
				xmax = 786.2408
				text = "Z"
			intervals [1932]:
				xmin = 786.2408
				xmax = 786.2808
				text = "HH"
			intervals [1933]:
				xmin = 786.2808
				xmax = 786.3208
				text = "IY1"
			intervals [1934]:
				xmin = 786.3208
				xmax = 786.4108
				text = "R"
			intervals [1935]:
				xmin = 786.4108
				xmax = 786.5008
				text = "sp"
			intervals [1936]:
				xmin = 786.5008
				xmax = 786.5308
				text = "DH"
			intervals [1937]:
				xmin = 786.5308
				xmax = 786.5808
				text = "IY0"
			intervals [1938]:
				xmin = 786.5808
				xmax = 786.6108
				text = "AH1"
			intervals [1939]:
				xmin = 786.6108
				xmax = 786.6408
				text = "DH"
			intervals [1940]:
				xmin = 786.6408
				xmax = 786.7208
				text = "ER0"
			intervals [1941]:
				xmin = 786.7208
				xmax = 786.7708
				text = "sp"
			intervals [1942]:
				xmin = 786.7708
				xmax = 786.8808
				text = "W"
			intervals [1943]:
				xmin = 786.8808
				xmax = 786.9208
				text = "IY1"
			intervals [1944]:
				xmin = 786.9208
				xmax = 786.9608
				text = "K"
			intervals [1945]:
				xmin = 786.9608
				xmax = 787.0608
				text = "sp"
			intervals [1946]:
				xmin = 787.0608
				xmax = 787.1008
				text = "D"
			intervals [1947]:
				xmin = 787.1008
				xmax = 787.1308
				text = "IH0"
			intervals [1948]:
				xmin = 787.1308
				xmax = 787.1708
				text = "D"
			intervals [1949]:
				xmin = 787.1708
				xmax = 787.2408
				text = "sp"
			intervals [1950]:
				xmin = 787.2408
				xmax = 787.3008
				text = "Y"
			intervals [1951]:
				xmin = 787.3008
				xmax = 787.3308
				text = "UW1"
			intervals [1952]:
				xmin = 787.3308
				xmax = 788.2372
				text = "sp"
			intervals [1953]:
				xmin = 788.2372
				xmax = 788.2672
				text = "spn"
			intervals [1954]:
				xmin = 788.2672
				xmax = 790.6864
				text = "sp"
			intervals [1955]:
				xmin = 790.6864
				xmax = 790.8364
				text = "OW2"
			intervals [1956]:
				xmin = 790.8364
				xmax = 790.9564
				text = "K"
			intervals [1957]:
				xmin = 790.9564
				xmax = 791.0564
				text = "EY1"
			intervals [1958]:
				xmin = 791.0564
				xmax = 791.1164
				text = "HH"
			intervals [1959]:
				xmin = 791.1164
				xmax = 791.1464
				text = "AW1"
			intervals [1960]:
				xmin = 791.1464
				xmax = 791.2464
				text = "AH0"
			intervals [1961]:
				xmin = 791.2464
				xmax = 791.2864
				text = "B"
			intervals [1962]:
				xmin = 791.2864
				xmax = 791.4264
				text = "AW1"
			intervals [1963]:
				xmin = 791.4264
				xmax = 791.4564
				text = "T"
			intervals [1964]:
				xmin = 791.4564
				xmax = 791.4864
				text = "IH0"
			intervals [1965]:
				xmin = 791.4864
				xmax = 791.5464
				text = "N"
			intervals [1966]:
				xmin = 791.5464
				xmax = 791.6764
				text = "S"
			intervals [1967]:
				xmin = 791.6764
				xmax = 791.7264
				text = "K"
			intervals [1968]:
				xmin = 791.7264
				xmax = 791.8664
				text = "UW1"
			intervals [1969]:
				xmin = 791.8664
				xmax = 791.9664
				text = "L"
			intervals [1970]:
				xmin = 791.9664
				xmax = 792.0264
				text = "D"
			intervals [1971]:
				xmin = 792.0264
				xmax = 792.0564
				text = "IH0"
			intervals [1972]:
				xmin = 792.0564
				xmax = 792.0864
				text = "D"
			intervals [1973]:
				xmin = 792.0864
				xmax = 792.1464
				text = "sp"
			intervals [1974]:
				xmin = 792.1464
				xmax = 792.2264
				text = "Y"
			intervals [1975]:
				xmin = 792.2264
				xmax = 792.2564
				text = "UW1"
			intervals [1976]:
				xmin = 792.2564
				xmax = 792.2864
				text = "HH"
			intervals [1977]:
				xmin = 792.2864
				xmax = 792.4264
				text = "AE1"
			intervals [1978]:
				xmin = 792.4264
				xmax = 792.5564
				text = "V"
			intervals [1979]:
				xmin = 792.5564
				xmax = 793.1045
				text = "sp"
			intervals [1980]:
				xmin = 793.1045
				xmax = 793.1945
				text = "EH1"
			intervals [1981]:
				xmin = 793.1945
				xmax = 793.2545
				text = "V"
			intervals [1982]:
				xmin = 793.2545
				xmax = 793.3045
				text = "ER0"
			intervals [1983]:
				xmin = 793.3045
				xmax = 793.3645
				text = "HH"
			intervals [1984]:
				xmin = 793.3645
				xmax = 793.4045
				text = "AE1"
			intervals [1985]:
				xmin = 793.4045
				xmax = 793.4445
				text = "V"
			intervals [1986]:
				xmin = 793.4445
				xmax = 793.5345
				text = "AH0"
			intervals [1987]:
				xmin = 793.5345
				xmax = 793.5745
				text = "sp"
			intervals [1988]:
				xmin = 793.5745
				xmax = 793.6845
				text = "T"
			intervals [1989]:
				xmin = 793.6845
				xmax = 793.7545
				text = "IY1"
			intervals [1990]:
				xmin = 793.7545
				xmax = 793.8845
				text = "CH"
			intervals [1991]:
				xmin = 793.8845
				xmax = 793.9145
				text = "ER0"
			intervals [1992]:
				xmin = 793.9145
				xmax = 793.9445
				text = "Y"
			intervals [1993]:
				xmin = 793.9445
				xmax = 794.0045
				text = "UW1"
			intervals [1994]:
				xmin = 794.0045
				xmax = 794.0545
				text = "sp"
			intervals [1995]:
				xmin = 794.0545
				xmax = 794.0945
				text = "K"
			intervals [1996]:
				xmin = 794.0945
				xmax = 794.1245
				text = "AH0"
			intervals [1997]:
				xmin = 794.1245
				xmax = 794.1745
				text = "N"
			intervals [1998]:
				xmin = 794.1745
				xmax = 794.2045
				text = "sp"
			intervals [1999]:
				xmin = 794.2045
				xmax = 794.2745
				text = "R"
			intervals [2000]:
				xmin = 794.2745
				xmax = 794.3245
				text = "IH0"
			intervals [2001]:
				xmin = 794.3245
				xmax = 794.3745
				text = "M"
			intervals [2002]:
				xmin = 794.3745
				xmax = 794.4045
				text = "EH1"
			intervals [2003]:
				xmin = 794.4045
				xmax = 794.4345
				text = "M"
			intervals [2004]:
				xmin = 794.4345
				xmax = 794.4645
				text = "B"
			intervals [2005]:
				xmin = 794.4645
				xmax = 794.4945
				text = "ER0"
			intervals [2006]:
				xmin = 794.4945
				xmax = 794.5245
				text = "HH"
			intervals [2007]:
				xmin = 794.5245
				xmax = 794.5545
				text = "UW1"
			intervals [2008]:
				xmin = 794.5545
				xmax = 794.6045
				text = "sp"
			intervals [2009]:
				xmin = 794.6045
				xmax = 794.6445
				text = "HH"
			intervals [2010]:
				xmin = 794.6445
				xmax = 794.7445
				text = "AA1"
			intervals [2011]:
				xmin = 794.7445
				xmax = 794.8545
				text = "L"
			intervals [2012]:
				xmin = 794.8545
				xmax = 794.8845
				text = "ER0"
			intervals [2013]:
				xmin = 794.8845
				xmax = 794.9345
				text = "D"
			intervals [2014]:
				xmin = 794.9345
				xmax = 795.0745
				text = "AH0"
			intervals [2015]:
				xmin = 795.0745
				xmax = 795.1045
				text = "L"
			intervals [2016]:
				xmin = 795.1045
				xmax = 795.1745
				text = "AA1"
			intervals [2017]:
				xmin = 795.1745
				xmax = 795.3145
				text = "T"
			intervals [2018]:
				xmin = 795.3145
				xmax = 798.197
				text = ""
			intervals [2019]:
				xmin = 798.197
				xmax = 798.437
				text = "AH1"
			intervals [2020]:
				xmin = 798.437
				xmax = 798.467
				text = "sp"
			intervals [2021]:
				xmin = 798.467
				xmax = 798.517
				text = "Y"
			intervals [2022]:
				xmin = 798.517
				xmax = 798.587
				text = "AE1"
			intervals [2023]:
				xmin = 798.587
				xmax = 798.777
				text = "sp"
			intervals [2024]:
				xmin = 798.777
				xmax = 801.1894
				text = ""
			intervals [2025]:
				xmin = 801.1894
				xmax = 801.2494
				text = "HH"
			intervals [2026]:
				xmin = 801.2494
				xmax = 801.3394
				text = "AW1"
			intervals [2027]:
				xmin = 801.3394
				xmax = 801.3794
				text = "AH0"
			intervals [2028]:
				xmin = 801.3794
				xmax = 801.4194
				text = "B"
			intervals [2029]:
				xmin = 801.4194
				xmax = 801.5194
				text = "AW1"
			intervals [2030]:
				xmin = 801.5194
				xmax = 801.6394
				text = "T"
			intervals [2031]:
				xmin = 801.6394
				xmax = 801.6694
				text = "DH"
			intervals [2032]:
				xmin = 801.6694
				xmax = 801.7894
				text = "EY1"
			intervals [2033]:
				xmin = 801.7894
				xmax = 801.8194
				text = "sp"
			intervals [2034]:
				xmin = 801.8194
				xmax = 801.8794
				text = "HH"
			intervals [2035]:
				xmin = 801.8794
				xmax = 801.9494
				text = "AA1"
			intervals [2036]:
				xmin = 801.9494
				xmax = 802.2394
				text = "L"
			intervals [2037]:
				xmin = 802.2394
				xmax = 802.2694
				text = "ER0"
			intervals [2038]:
				xmin = 802.2694
				xmax = 802.3094
				text = "D"
			intervals [2039]:
				xmin = 802.3094
				xmax = 802.3394
				text = "sp"
			intervals [2040]:
				xmin = 802.3394
				xmax = 802.3694
				text = "AE1"
			intervals [2041]:
				xmin = 802.3694
				xmax = 802.3994
				text = "T"
			intervals [2042]:
				xmin = 802.3994
				xmax = 802.6094
				text = "sp"
			intervals [2043]:
				xmin = 802.6094
				xmax = 802.6794
				text = "Y"
			intervals [2044]:
				xmin = 802.6794
				xmax = 802.7194
				text = "UW1"
			intervals [2045]:
				xmin = 802.7194
				xmax = 802.7594
				text = "N"
			intervals [2046]:
				xmin = 802.7594
				xmax = 802.8994
				text = "OW1"
			intervals [2047]:
				xmin = 802.8994
				xmax = 802.9394
				text = "sp"
			intervals [2048]:
				xmin = 802.9394
				xmax = 802.9694
				text = "AE1"
			intervals [2049]:
				xmin = 802.9694
				xmax = 802.9994
				text = "T"
			intervals [2050]:
				xmin = 802.9994
				xmax = 803.0294
				text = "EH1"
			intervals [2051]:
				xmin = 803.0294
				xmax = 803.1594
				text = "N"
			intervals [2052]:
				xmin = 803.1594
				xmax = 803.1894
				text = "IY0"
			intervals [2053]:
				xmin = 803.1894
				xmax = 803.2294
				text = "AH0"
			intervals [2054]:
				xmin = 803.2294
				xmax = 803.2694
				text = "V"
			intervals [2055]:
				xmin = 803.2694
				xmax = 803.3094
				text = "Y"
			intervals [2056]:
				xmin = 803.3094
				xmax = 803.3394
				text = "UW1"
			intervals [2057]:
				xmin = 803.3394
				xmax = 803.3894
				text = "sp"
			intervals [2058]:
				xmin = 803.3894
				xmax = 803.4994
				text = "K"
			intervals [2059]:
				xmin = 803.4994
				xmax = 803.5294
				text = "IH1"
			intervals [2060]:
				xmin = 803.5294
				xmax = 803.5594
				text = "D"
			intervals [2061]:
				xmin = 803.5594
				xmax = 803.5894
				text = "Z"
			intervals [2062]:
				xmin = 803.5894
				xmax = 803.6894
				text = "sp"
			intervals [2063]:
				xmin = 803.6894
				xmax = 803.7594
				text = "AH0"
			intervals [2064]:
				xmin = 803.7594
				xmax = 803.8194
				text = "sp"
			intervals [2065]:
				xmin = 803.8194
				xmax = 803.8494
				text = "L"
			intervals [2066]:
				xmin = 803.8494
				xmax = 803.8794
				text = "AA1"
			intervals [2067]:
				xmin = 803.8794
				xmax = 803.9894
				text = "T"
			intervals [2068]:
				xmin = 803.9894
				xmax = 814.6418
				text = "sp"
			intervals [2069]:
				xmin = 814.6418
				xmax = 814.8218
				text = "M"
			intervals [2070]:
				xmin = 814.8218
				xmax = 814.8518
				text = "HH"
			intervals [2071]:
				xmin = 814.8518
				xmax = 814.9318
				text = "M"
			intervals [2072]:
				xmin = 814.9318
				xmax = 822.9778
				text = ""
			intervals [2073]:
				xmin = 822.9778
				xmax = 823.0478
				text = "sil"
			intervals [2074]:
				xmin = 823.0478
				xmax = 823.3578
				text = "M"
			intervals [2075]:
				xmin = 823.3578
				xmax = 823.3878
				text = "HH"
			intervals [2076]:
				xmin = 823.3878
				xmax = 823.4278
				text = "M"
			intervals [2077]:
				xmin = 823.4278
				xmax = 827.608
				text = ""
			intervals [2078]:
				xmin = 827.608
				xmax = 827.708
				text = "sil"
			intervals [2079]:
				xmin = 827.708
				xmax = 827.788
				text = "G"
			intervals [2080]:
				xmin = 827.788
				xmax = 827.818
				text = "IH0"
			intervals [2081]:
				xmin = 827.818
				xmax = 827.848
				text = "D"
			intervals [2082]:
				xmin = 827.848
				xmax = 828.1582
				text = "sp"
			intervals [2083]:
				xmin = 828.1582
				xmax = 828.1882
				text = "G"
			intervals [2084]:
				xmin = 828.1882
				xmax = 828.2182
				text = "R"
			intervals [2085]:
				xmin = 828.2182
				xmax = 828.2882
				text = "EY1"
			intervals [2086]:
				xmin = 828.2882
				xmax = 828.4282
				text = "T"
			intervals [2087]:
				xmin = 828.4282
				xmax = 828.7285
				text = ""
			intervals [2088]:
				xmin = 828.7285
				xmax = 828.7885
				text = "HH"
			intervals [2089]:
				xmin = 828.7885
				xmax = 828.8285
				text = "AW1"
			intervals [2090]:
				xmin = 828.8285
				xmax = 828.9185
				text = "AH0"
			intervals [2091]:
				xmin = 828.9185
				xmax = 828.9585
				text = "B"
			intervals [2092]:
				xmin = 828.9585
				xmax = 829.1285
				text = "AW1"
			intervals [2093]:
				xmin = 829.1285
				xmax = 829.1885
				text = "T"
			intervals [2094]:
				xmin = 829.1885
				xmax = 829.2685
				text = "sp"
			intervals [2095]:
				xmin = 829.2685
				xmax = 829.6385
				text = "AH1"
			intervals [2096]:
				xmin = 829.6385
				xmax = 830.9846
				text = ""
			intervals [2097]:
				xmin = 830.9846
				xmax = 831.0946
				text = "K"
			intervals [2098]:
				xmin = 831.0946
				xmax = 831.1246
				text = "AE1"
			intervals [2099]:
				xmin = 831.1246
				xmax = 831.1546
				text = "N"
			intervals [2100]:
				xmin = 831.1546
				xmax = 831.1846
				text = "Y"
			intervals [2101]:
				xmin = 831.1846
				xmax = 831.2146
				text = "UW1"
			intervals [2102]:
				xmin = 831.2146
				xmax = 831.2746
				text = "T"
			intervals [2103]:
				xmin = 831.2746
				xmax = 831.3146
				text = "EH1"
			intervals [2104]:
				xmin = 831.3146
				xmax = 831.3446
				text = "L"
			intervals [2105]:
				xmin = 831.3446
				xmax = 831.3746
				text = "M"
			intervals [2106]:
				xmin = 831.3746
				xmax = 831.4146
				text = "IY1"
			intervals [2107]:
				xmin = 831.4146
				xmax = 831.4446
				text = "DH"
			intervals [2108]:
				xmin = 831.4446
				xmax = 831.4746
				text = "AH0"
			intervals [2109]:
				xmin = 831.4746
				xmax = 831.5146
				text = "sp"
			intervals [2110]:
				xmin = 831.5146
				xmax = 831.5646
				text = "B"
			intervals [2111]:
				xmin = 831.5646
				xmax = 831.6246
				text = "EH1"
			intervals [2112]:
				xmin = 831.6246
				xmax = 831.7046
				text = "S"
			intervals [2113]:
				xmin = 831.7046
				xmax = 831.7346
				text = "T"
			intervals [2114]:
				xmin = 831.7346
				xmax = 831.8046
				text = "T"
			intervals [2115]:
				xmin = 831.8046
				xmax = 831.9046
				text = "IY1"
			intervals [2116]:
				xmin = 831.9046
				xmax = 832.0046
				text = "CH"
			intervals [2117]:
				xmin = 832.0046
				xmax = 832.0446
				text = "ER0"
			intervals [2118]:
				xmin = 832.0446
				xmax = 832.0946
				text = "Y"
			intervals [2119]:
				xmin = 832.0946
				xmax = 832.1246
				text = "UW1"
			intervals [2120]:
				xmin = 832.1246
				xmax = 832.1546
				text = "EH1"
			intervals [2121]:
				xmin = 832.1546
				xmax = 832.2446
				text = "V"
			intervals [2122]:
				xmin = 832.2446
				xmax = 832.3646
				text = "ER0"
			intervals [2123]:
				xmin = 832.3646
				xmax = 832.4146
				text = "HH"
			intervals [2124]:
				xmin = 832.4146
				xmax = 832.4446
				text = "AE1"
			intervals [2125]:
				xmin = 832.4446
				xmax = 832.5546
				text = "D"
			intervals [2126]:
				xmin = 832.5546
				xmax = 835.1606
				text = "sp"
			intervals [2127]:
				xmin = 835.1606
				xmax = 835.2606
				text = "OW2"
			intervals [2128]:
				xmin = 835.2606
				xmax = 835.3606
				text = "K"
			intervals [2129]:
				xmin = 835.3606
				xmax = 835.4206
				text = "EY1"
			intervals [2130]:
				xmin = 835.4206
				xmax = 835.5106
				text = "W"
			intervals [2131]:
				xmin = 835.5106
				xmax = 835.5406
				text = "AH1"
			intervals [2132]:
				xmin = 835.5406
				xmax = 835.5706
				text = "T"
			intervals [2133]:
				xmin = 835.5706
				xmax = 835.6006
				text = "W"
			intervals [2134]:
				xmin = 835.6006
				xmax = 835.6306
				text = "AO1"
			intervals [2135]:
				xmin = 835.6306
				xmax = 835.7206
				text = "Z"
			intervals [2136]:
				xmin = 835.7206
				xmax = 835.7806
				text = "S"
			intervals [2137]:
				xmin = 835.7806
				xmax = 835.8706
				text = "OW1"
			intervals [2138]:
				xmin = 835.8706
				xmax = 836.0406
				text = "K"
			intervals [2139]:
				xmin = 836.0406
				xmax = 836.1106
				text = "UW1"
			intervals [2140]:
				xmin = 836.1106
				xmax = 836.1606
				text = "L"
			intervals [2141]:
				xmin = 836.1606
				xmax = 836.2206
				text = "sp"
			intervals [2142]:
				xmin = 836.2206
				xmax = 836.2706
				text = "AH0"
			intervals [2143]:
				xmin = 836.2706
				xmax = 836.3206
				text = "B"
			intervals [2144]:
				xmin = 836.3206
				xmax = 836.3906
				text = "AW1"
			intervals [2145]:
				xmin = 836.3906
				xmax = 836.4706
				text = "T"
			intervals [2146]:
				xmin = 836.4706
				xmax = 836.5606
				text = "sp"
			intervals [2147]:
				xmin = 836.5606
				xmax = 836.6006
				text = "IH0"
			intervals [2148]:
				xmin = 836.6006
				xmax = 836.6406
				text = "M"
			intervals [2149]:
				xmin = 836.6406
				xmax = 836.8106
				text = "sp"
			intervals [2150]:
				xmin = 836.8106
				xmax = 839.8969
				text = ""
			intervals [2151]:
				xmin = 839.8969
				xmax = 840.0669
				text = "OW1"
			intervals [2152]:
				xmin = 840.0669
				xmax = 840.1169
				text = "W"
			intervals [2153]:
				xmin = 840.1169
				xmax = 840.1769
				text = "AH1"
			intervals [2154]:
				xmin = 840.1769
				xmax = 840.2069
				text = "T"
			intervals [2155]:
				xmin = 840.2069
				xmax = 840.2969
				text = "Z"
			intervals [2156]:
				xmin = 840.2969
				xmax = 840.3469
				text = "HH"
			intervals [2157]:
				xmin = 840.3469
				xmax = 840.4069
				text = "IY1"
			intervals [2158]:
				xmin = 840.4069
				xmax = 840.4669
				text = "W"
			intervals [2159]:
				xmin = 840.4669
				xmax = 840.5169
				text = "EH1"
			intervals [2160]:
				xmin = 840.5169
				xmax = 840.5769
				text = "R"
			intervals [2161]:
				xmin = 840.5769
				xmax = 852.810
				text = "sp"
			intervals [2162]:
				xmin = 852.810
				xmax = 853.000
				text = "OW1"
			intervals [2163]:
				xmin = 853.000
				xmax = 853.030
				text = "sp"
			intervals [2164]:
				xmin = 853.030
				xmax = 853.060
				text = "Y"
			intervals [2165]:
				xmin = 853.060
				xmax = 853.180
				text = "AE1"
			intervals [2166]:
				xmin = 853.180
				xmax = 853.330
				text = "sp"
			intervals [2167]:
				xmin = 853.330
				xmax = 856.2506
				text = ""
			intervals [2168]:
				xmin = 856.2506
				xmax = 857.0606
				text = "spn"
			intervals [2169]:
				xmin = 857.0606
				xmax = 858.4196
				text = "sp"
			intervals [2170]:
				xmin = 858.4196
				xmax = 858.4896
				text = "W"
			intervals [2171]:
				xmin = 858.4896
				xmax = 858.5696
				text = "EH1"
			intervals [2172]:
				xmin = 858.5696
				xmax = 858.6896
				text = "L"
			intervals [2173]:
				xmin = 858.6896
				xmax = 858.7196
				text = "HH"
			intervals [2174]:
				xmin = 858.7196
				xmax = 858.7496
				text = "IY1"
			intervals [2175]:
				xmin = 858.7496
				xmax = 858.7796
				text = "W"
			intervals [2176]:
				xmin = 858.7796
				xmax = 858.8096
				text = "AH0"
			intervals [2177]:
				xmin = 858.8096
				xmax = 858.8896
				text = "Z"
			intervals [2178]:
				xmin = 858.8896
				xmax = 858.9196
				text = "AH0"
			intervals [2179]:
				xmin = 858.9196
				xmax = 859.0296
				text = "sp"
			intervals [2180]:
				xmin = 859.0296
				xmax = 859.0696
				text = "P"
			intervals [2181]:
				xmin = 859.0696
				xmax = 859.0996
				text = "R"
			intervals [2182]:
				xmin = 859.0996
				xmax = 859.1296
				text = "IH1"
			intervals [2183]:
				xmin = 859.1296
				xmax = 859.1596
				text = "T"
			intervals [2184]:
				xmin = 859.1596
				xmax = 859.2196
				text = "IY0"
			intervals [2185]:
				xmin = 859.2196
				xmax = 859.2596
				text = "G"
			intervals [2186]:
				xmin = 859.2596
				xmax = 859.3496
				text = "IH0"
			intervals [2187]:
				xmin = 859.3496
				xmax = 859.3896
				text = "D"
			intervals [2188]:
				xmin = 859.3896
				xmax = 859.4596
				text = "T"
			intervals [2189]:
				xmin = 859.4596
				xmax = 859.5496
				text = "IY1"
			intervals [2190]:
				xmin = 859.5496
				xmax = 859.6596
				text = "CH"
			intervals [2191]:
				xmin = 859.6596
				xmax = 859.7796
				text = "ER0"
			intervals [2192]:
				xmin = 859.7796
				xmax = 859.8596
				text = "T"
			intervals [2193]:
				xmin = 859.8596
				xmax = 860.0396
				text = "UW1"
			intervals [2194]:
				xmin = 860.0396
				xmax = 861.4651
				text = ""
			intervals [2195]:
				xmin = 861.4651
				xmax = 861.4951
				text = "sil"
			intervals [2196]:
				xmin = 861.4951
				xmax = 861.5351
				text = "W"
			intervals [2197]:
				xmin = 861.5351
				xmax = 861.5651
				text = "AH1"
			intervals [2198]:
				xmin = 861.5651
				xmax = 861.6551
				text = "T"
			intervals [2199]:
				xmin = 861.6551
				xmax = 861.6851
				text = "W"
			intervals [2200]:
				xmin = 861.6851
				xmax = 861.7351
				text = "AH0"
			intervals [2201]:
				xmin = 861.7351
				xmax = 861.7651
				text = "Z"
			intervals [2202]:
				xmin = 861.7651
				xmax = 861.8351
				text = "S"
			intervals [2203]:
				xmin = 861.8351
				xmax = 861.9251
				text = "OW1"
			intervals [2204]:
				xmin = 861.9251
				xmax = 862.0151
				text = "G"
			intervals [2205]:
				xmin = 862.0151
				xmax = 862.1051
				text = "UH1"
			intervals [2206]:
				xmin = 862.1051
				xmax = 862.1451
				text = "D"
			intervals [2207]:
				xmin = 862.1451
				xmax = 862.1751
				text = "sp"
			intervals [2208]:
				xmin = 862.1751
				xmax = 862.2151
				text = "AH0"
			intervals [2209]:
				xmin = 862.2151
				xmax = 862.2651
				text = "B"
			intervals [2210]:
				xmin = 862.2651
				xmax = 862.3551
				text = "AW1"
			intervals [2211]:
				xmin = 862.3551
				xmax = 862.3951
				text = "T"
			intervals [2212]:
				xmin = 862.3951
				xmax = 862.4251
				text = "HH"
			intervals [2213]:
				xmin = 862.4251
				xmax = 862.4651
				text = "IH0"
			intervals [2214]:
				xmin = 862.4651
				xmax = 862.5351
				text = "Z"
			intervals [2215]:
				xmin = 862.5351
				xmax = 862.6551
				text = "T"
			intervals [2216]:
				xmin = 862.6551
				xmax = 862.7551
				text = "IY1"
			intervals [2217]:
				xmin = 862.7551
				xmax = 862.8251
				text = "CH"
			intervals [2218]:
				xmin = 862.8251
				xmax = 862.8551
				text = "IH0"
			intervals [2219]:
				xmin = 862.8551
				xmax = 862.9951
				text = "N"
			intervals [2220]:
				xmin = 862.9951
				xmax = 871.4239
				text = ""
			intervals [2221]:
				xmin = 871.4239
				xmax = 871.5039
				text = "sil"
			intervals [2222]:
				xmin = 871.5039
				xmax = 871.5539
				text = "M"
			intervals [2223]:
				xmin = 871.5539
				xmax = 871.5839
				text = "HH"
			intervals [2224]:
				xmin = 871.5839
				xmax = 872.0039
				text = "M"
			intervals [2225]:
				xmin = 872.0039
				xmax = 874.6314
				text = ""
			intervals [2226]:
				xmin = 874.6314
				xmax = 874.6914
				text = "sil"
			intervals [2227]:
				xmin = 874.6914
				xmax = 874.7214
				text = "AH1"
			intervals [2228]:
				xmin = 874.7214
				xmax = 874.7914
				text = "Y"
			intervals [2229]:
				xmin = 874.7914
				xmax = 874.8414
				text = "UW1"
			intervals [2230]:
				xmin = 874.8414
				xmax = 874.9314
				text = "K"
			intervals [2231]:
				xmin = 874.9314
				xmax = 874.9814
				text = "AE1"
			intervals [2232]:
				xmin = 874.9814
				xmax = 875.0114
				text = "N"
			intervals [2233]:
				xmin = 875.0114
				xmax = 875.0414
				text = "Y"
			intervals [2234]:
				xmin = 875.0414
				xmax = 875.0714
				text = "UW1"
			intervals [2235]:
				xmin = 875.0714
				xmax = 875.1014
				text = "R"
			intervals [2236]:
				xmin = 875.1014
				xmax = 875.1314
				text = "IH0"
			intervals [2237]:
				xmin = 875.1314
				xmax = 875.2114
				text = "M"
			intervals [2238]:
				xmin = 875.2114
				xmax = 875.2714
				text = "EH1"
			intervals [2239]:
				xmin = 875.2714
				xmax = 875.3714
				text = "M"
			intervals [2240]:
				xmin = 875.3714
				xmax = 875.4014
				text = "B"
			intervals [2241]:
				xmin = 875.4014
				xmax = 875.4314
				text = "ER0"
			intervals [2242]:
				xmin = 875.4314
				xmax = 875.4614
				text = "W"
			intervals [2243]:
				xmin = 875.4614
				xmax = 875.4914
				text = "IH1"
			intervals [2244]:
				xmin = 875.4914
				xmax = 875.5614
				text = "N"
			intervals [2245]:
				xmin = 875.5614
				xmax = 875.6014
				text = "Y"
			intervals [2246]:
				xmin = 875.6014
				xmax = 875.6514
				text = "UW1"
			intervals [2247]:
				xmin = 875.6514
				xmax = 875.7414
				text = "P"
			intervals [2248]:
				xmin = 875.7414
				xmax = 875.8314
				text = "UH1"
			intervals [2249]:
				xmin = 875.8314
				xmax = 875.8814
				text = "L"
			intervals [2250]:
				xmin = 875.8814
				xmax = 875.9114
				text = "D"
			intervals [2251]:
				xmin = 875.9114
				xmax = 875.9414
				text = "sp"
			intervals [2252]:
				xmin = 875.9414
				xmax = 875.9714
				text = "AH0"
			intervals [2253]:
				xmin = 875.9714
				xmax = 876.0614
				text = "T"
			intervals [2254]:
				xmin = 876.0614
				xmax = 876.0914
				text = "R"
			intervals [2255]:
				xmin = 876.0914
				xmax = 876.1914
				text = "IH1"
			intervals [2256]:
				xmin = 876.1914
				xmax = 876.2414
				text = "K"
			intervals [2257]:
				xmin = 876.2414
				xmax = 876.3114
				text = "AO1"
			intervals [2258]:
				xmin = 876.3114
				xmax = 876.3714
				text = "N"
			intervals [2259]:
				xmin = 876.3714
				xmax = 876.4514
				text = "AH0"
			intervals [2260]:
				xmin = 876.4514
				xmax = 876.4914
				text = "sp"
			intervals [2261]:
				xmin = 876.4914
				xmax = 876.5714
				text = "T"
			intervals [2262]:
				xmin = 876.5714
				xmax = 876.6714
				text = "IY1"
			intervals [2263]:
				xmin = 876.6714
				xmax = 876.7914
				text = "CH"
			intervals [2264]:
				xmin = 876.7914
				xmax = 876.8414
				text = "ER0"
			intervals [2265]:
				xmin = 876.8414
				xmax = 876.8714
				text = "ER0"
			intervals [2266]:
				xmin = 876.8714
				xmax = 876.9014
				text = "EH1"
			intervals [2267]:
				xmin = 876.9014
				xmax = 877.0814
				text = "N"
			intervals [2268]:
				xmin = 877.0814
				xmax = 877.1114
				text = "IY0"
			intervals [2269]:
				xmin = 877.1114
				xmax = 877.2714
				text = "TH"
			intervals [2270]:
				xmin = 877.2714
				xmax = 877.3014
				text = "IH2"
			intervals [2271]:
				xmin = 877.3014
				xmax = 877.3714
				text = "N"
			intervals [2272]:
				xmin = 877.3714
				xmax = 887.7987
				text = "sp"
			intervals [2273]:
				xmin = 887.7987
				xmax = 887.8687
				text = "M"
			intervals [2274]:
				xmin = 887.8687
				xmax = 888.0887
				text = "HH"
			intervals [2275]:
				xmin = 888.0887
				xmax = 888.1287
				text = "M"
			intervals [2276]:
				xmin = 888.1287
				xmax = 888.1587
				text = "sp"
			intervals [2277]:
				xmin = 888.1587
				xmax = 911.3309
				text = ""
			intervals [2278]:
				xmin = 911.3309
				xmax = 911.3609
				text = "M"
			intervals [2279]:
				xmin = 911.3609
				xmax = 911.4109
				text = "HH"
			intervals [2280]:
				xmin = 911.4109
				xmax = 911.7409
				text = "M"
			intervals [2281]:
				xmin = 911.7409
				xmax = 921.8469
				text = ""
			intervals [2282]:
				xmin = 921.8469
				xmax = 921.8769
				text = "sil"
			intervals [2283]:
				xmin = 921.8769
				xmax = 922.1269
				text = "M"
			intervals [2284]:
				xmin = 922.1269
				xmax = 922.1569
				text = "HH"
			intervals [2285]:
				xmin = 922.1569
				xmax = 922.2769
				text = "M"
			intervals [2286]:
				xmin = 922.2769
				xmax = 922.3069
				text = "sp"
			intervals [2287]:
				xmin = 922.3069
				xmax = 950.7567
				text = ""
			intervals [2288]:
				xmin = 950.7567
				xmax = 950.8267
				text = "W"
			intervals [2289]:
				xmin = 950.8267
				xmax = 950.8767
				text = "AH1"
			intervals [2290]:
				xmin = 950.8767
				xmax = 950.9067
				text = "T"
			intervals [2291]:
				xmin = 950.9067
				xmax = 950.9867
				text = "sp"
			intervals [2292]:
				xmin = 950.9867
				xmax = 951.0667
				text = "F"
			intervals [2293]:
				xmin = 951.0667
				xmax = 951.0967
				text = "AO1"
			intervals [2294]:
				xmin = 951.0967
				xmax = 951.2167
				text = "R"
			intervals [2295]:
				xmin = 951.2167
				xmax = 953.655
				text = "sp"
			intervals [2296]:
				xmin = 953.655
				xmax = 953.965
				text = "spn"
			intervals [2297]:
				xmin = 953.965
				xmax = 954.205
				text = "sp"
			intervals [2298]:
				xmin = 954.205
				xmax = 954.245
				text = "Y"
			intervals [2299]:
				xmin = 954.245
				xmax = 954.275
				text = "UH1"
			intervals [2300]:
				xmin = 954.275
				xmax = 954.305
				text = "R"
			intervals [2301]:
				xmin = 954.305
				xmax = 954.385
				text = "EY1"
			intervals [2302]:
				xmin = 954.385
				xmax = 954.495
				text = "P"
			intervals [2303]:
				xmin = 954.495
				xmax = 954.535
				text = "R"
			intervals [2304]:
				xmin = 954.535
				xmax = 954.595
				text = "IH1"
			intervals [2305]:
				xmin = 954.595
				xmax = 954.715
				text = "T"
			intervals [2306]:
				xmin = 954.715
				xmax = 954.775
				text = "IY0"
			intervals [2307]:
				xmin = 954.775
				xmax = 954.805
				text = "G"
			intervals [2308]:
				xmin = 954.805
				xmax = 954.835
				text = "IH0"
			intervals [2309]:
				xmin = 954.835
				xmax = 954.865
				text = "D"
			intervals [2310]:
				xmin = 954.865
				xmax = 954.935
				text = "T"
			intervals [2311]:
				xmin = 954.935
				xmax = 955.095
				text = "AO1"
			intervals [2312]:
				xmin = 955.095
				xmax = 955.235
				text = "K"
			intervals [2313]:
				xmin = 955.235
				xmax = 955.375
				text = "ER0"
			intervals [2314]:
				xmin = 955.375
				xmax = 955.485
				text = "sp"
			intervals [2315]:
				xmin = 955.485
				xmax = 955.905
				text = "spn"
			intervals [2316]:
				xmin = 955.905
				xmax = 957.9591
				text = "sp"
			intervals [2317]:
				xmin = 957.9591
				xmax = 958.1591
				text = "spn"
			intervals [2318]:
				xmin = 958.1591
				xmax = 958.3791
				text = "sp"
			intervals [2319]:
				xmin = 958.3791
				xmax = 961.0445
				text = ""
			intervals [2320]:
				xmin = 961.0445
				xmax = 961.1345
				text = "HH"
			intervals [2321]:
				xmin = 961.1345
				xmax = 961.2745
				text = "AW1"
			intervals [2322]:
				xmin = 961.2745
				xmax = 961.3045
				text = "AH0"
			intervals [2323]:
				xmin = 961.3045
				xmax = 961.3545
				text = "B"
			intervals [2324]:
				xmin = 961.3545
				xmax = 961.5645
				text = "AW1"
			intervals [2325]:
				xmin = 961.5645
				xmax = 961.6845
				text = "T"
			intervals [2326]:
				xmin = 961.6845
				xmax = 961.9545
				text = "AH1"
			intervals [2327]:
				xmin = 961.9545
				xmax = 962.6274
				text = "sp"
			intervals [2328]:
				xmin = 962.6274
				xmax = 962.6874
				text = "DH"
			intervals [2329]:
				xmin = 962.6874
				xmax = 962.7274
				text = "EH1"
			intervals [2330]:
				xmin = 962.7274
				xmax = 962.8474
				text = "R"
			intervals [2331]:
				xmin = 962.8474
				xmax = 962.8774
				text = "B"
			intervals [2332]:
				xmin = 962.8774
				xmax = 962.9074
				text = "IY1"
			intervals [2333]:
				xmin = 962.9074
				xmax = 962.9474
				text = "AH0"
			intervals [2334]:
				xmin = 962.9474
				xmax = 963.0074
				text = "G"
			intervals [2335]:
				xmin = 963.0074
				xmax = 963.0374
				text = "R"
			intervals [2336]:
				xmin = 963.0374
				xmax = 963.1574
				text = "UW1"
			intervals [2337]:
				xmin = 963.1574
				xmax = 963.1874
				text = "P"
			intervals [2338]:
				xmin = 963.1874
				xmax = 963.2174
				text = "AH0"
			intervals [2339]:
				xmin = 963.2174
				xmax = 963.2574
				text = "V"
			intervals [2340]:
				xmin = 963.2574
				xmax = 963.3074
				text = "G"
			intervals [2341]:
				xmin = 963.3074
				xmax = 963.4174
				text = "ER1"
			intervals [2342]:
				xmin = 963.4174
				xmax = 963.5174
				text = "L"
			intervals [2343]:
				xmin = 963.5174
				xmax = 963.5574
				text = "Y"
			intervals [2344]:
				xmin = 963.5574
				xmax = 963.7174
				text = "UW1"
			intervals [2345]:
				xmin = 963.7174
				xmax = 963.8874
				text = "sp"
			intervals [2346]:
				xmin = 963.8874
				xmax = 963.9474
				text = "G"
			intervals [2347]:
				xmin = 963.9474
				xmax = 964.0574
				text = "ER1"
			intervals [2348]:
				xmin = 964.0574
				xmax = 964.1374
				text = "L"
			intervals [2349]:
				xmin = 964.1374
				xmax = 964.1774
				text = "Z"
			intervals [2350]:
				xmin = 964.1774
				xmax = 964.2174
				text = "Y"
			intervals [2351]:
				xmin = 964.2174
				xmax = 964.2674
				text = "UW1"
			intervals [2352]:
				xmin = 964.2674
				xmax = 964.3274
				text = "G"
			intervals [2353]:
				xmin = 964.3274
				xmax = 964.3774
				text = "OW1"
			intervals [2354]:
				xmin = 964.3774
				xmax = 964.5274
				text = "ER0"
			intervals [2355]:
				xmin = 964.5274
				xmax = 964.6174
				text = "AW1"
			intervals [2356]:
				xmin = 964.6174
				xmax = 964.6674
				text = "N"
			intervals [2357]:
				xmin = 964.6674
				xmax = 964.6974
				text = "D"
			intervals [2358]:
				xmin = 964.6974
				xmax = 964.7374
				text = "W"
			intervals [2359]:
				xmin = 964.7374
				xmax = 964.7674
				text = "IH0"
			intervals [2360]:
				xmin = 964.7674
				xmax = 964.7974
				text = "DH"
			intervals [2361]:
				xmin = 964.7974
				xmax = 964.8774
				text = "sp"
			intervals [2362]:
				xmin = 964.8774
				xmax = 964.9274
				text = "HH"
			intervals [2363]:
				xmin = 964.9274
				xmax = 964.9974
				text = "IY1"
			intervals [2364]:
				xmin = 964.9974
				xmax = 965.1174
				text = "R"
			intervals [2365]:
				xmin = 965.1174
				xmax = 965.2174
				text = "sp"
			intervals [2366]:
				xmin = 965.2174
				xmax = 965.2474
				text = "HH"
			intervals [2367]:
				xmin = 965.2474
				xmax = 965.3274
				text = "AH1"
			intervals [2368]:
				xmin = 965.3274
				xmax = 966.4991
				text = "sp"
			intervals [2369]:
				xmin = 966.4991
				xmax = 966.5291
				text = "W"
			intervals [2370]:
				xmin = 966.5291
				xmax = 966.5591
				text = "EH1"
			intervals [2371]:
				xmin = 966.5591
				xmax = 966.5991
				text = "L"
			intervals [2372]:
				xmin = 966.5991
				xmax = 966.6691
				text = "W"
			intervals [2373]:
				xmin = 966.6691
				xmax = 966.7091
				text = "AH1"
			intervals [2374]:
				xmin = 966.7091
				xmax = 966.7391
				text = "T"
			intervals [2375]:
				xmin = 966.7391
				xmax = 966.7691
				text = "D"
			intervals [2376]:
				xmin = 966.7691
				xmax = 966.7991
				text = "UW1"
			intervals [2377]:
				xmin = 966.7991
				xmax = 966.8291
				text = "Y"
			intervals [2378]:
				xmin = 966.8291
				xmax = 966.8591
				text = "UW1"
			intervals [2379]:
				xmin = 966.8591
				xmax = 966.8991
				text = "Y"
			intervals [2380]:
				xmin = 966.8991
				xmax = 966.9591
				text = "UW1"
			intervals [2381]:
				xmin = 966.9591
				xmax = 967.0291
				text = "ZH"
			intervals [2382]:
				xmin = 967.0291
				xmax = 967.0591
				text = "AH0"
			intervals [2383]:
				xmin = 967.0591
				xmax = 967.0891
				text = "L"
			intervals [2384]:
				xmin = 967.0891
				xmax = 967.1291
				text = "IY0"
			intervals [2385]:
				xmin = 967.1291
				xmax = 967.2391
				text = "D"
			intervals [2386]:
				xmin = 967.2391
				xmax = 967.4491
				text = "UW1"
			intervals [2387]:
				xmin = 967.4491
				xmax = 967.4791
				text = "T"
			intervals [2388]:
				xmin = 967.4791
				xmax = 967.5191
				text = "AH0"
			intervals [2389]:
				xmin = 967.5191
				xmax = 967.5691
				text = "G"
			intervals [2390]:
				xmin = 967.5691
				xmax = 967.6191
				text = "EH1"
			intervals [2391]:
				xmin = 967.6191
				xmax = 967.6491
				text = "DH"
			intervals [2392]:
				xmin = 967.6491
				xmax = 967.6791
				text = "ER0"
			intervals [2393]:
				xmin = 967.6791
				xmax = 970.6251
				text = "sp"
			intervals [2394]:
				xmin = 970.6251
				xmax = 970.6751
				text = "Y"
			intervals [2395]:
				xmin = 970.6751
				xmax = 970.7751
				text = "AE1"
			intervals [2396]:
				xmin = 970.7751
				xmax = 970.8051
				text = "sp"
			intervals [2397]:
				xmin = 970.8051
				xmax = 970.8451
				text = "AY1"
			intervals [2398]:
				xmin = 970.8451
				xmax = 970.9151
				text = "sp"
			intervals [2399]:
				xmin = 970.9151
				xmax = 970.9451
				text = "M"
			intervals [2400]:
				xmin = 970.9451
				xmax = 970.9851
				text = "IY1"
			intervals [2401]:
				xmin = 970.9851
				xmax = 971.1251
				text = "N"
			intervals [2402]:
				xmin = 971.1251
				xmax = 971.2451
				text = "sp"
			intervals [2403]:
				xmin = 971.2451
				xmax = 971.4255
				text = ""
			intervals [2404]:
				xmin = 971.4255
				xmax = 971.4955
				text = "Y"
			intervals [2405]:
				xmin = 971.4955
				xmax = 971.5255
				text = "UW1"
			intervals [2406]:
				xmin = 971.5255
				xmax = 971.5555
				text = "D"
			intervals [2407]:
				xmin = 971.5555
				xmax = 971.5855
				text = "OW1"
			intervals [2408]:
				xmin = 971.5855
				xmax = 971.6655
				text = "N"
			intervals [2409]:
				xmin = 971.6655
				xmax = 971.6955
				text = "sp"
			intervals [2410]:
				xmin = 971.6955
				xmax = 971.7255
				text = "D"
			intervals [2411]:
				xmin = 971.7255
				xmax = 971.7855
				text = "UW1"
			intervals [2412]:
				xmin = 971.7855
				xmax = 971.8155
				text = "sp"
			intervals [2413]:
				xmin = 971.8155
				xmax = 971.8855
				text = "N"
			intervals [2414]:
				xmin = 971.8855
				xmax = 971.9555
				text = "AH1"
			intervals [2415]:
				xmin = 971.9555
				xmax = 972.1155
				text = "TH"
			intervals [2416]:
				xmin = 972.1155
				xmax = 972.1455
				text = "IH0"
			intervals [2417]:
				xmin = 972.1455
				xmax = 972.3355
				text = "N"
			intervals [2418]:
				xmin = 972.3355
				xmax = 972.4255
				text = "sp"
			intervals [2419]:
				xmin = 972.4255
				xmax = 972.4555
				text = "Y"
			intervals [2420]:
				xmin = 972.4555
				xmax = 972.4855
				text = "UW1"
			intervals [2421]:
				xmin = 972.4855
				xmax = 972.5155
				text = "sp"
			intervals [2422]:
				xmin = 972.5155
				xmax = 972.5555
				text = "JH"
			intervals [2423]:
				xmin = 972.5555
				xmax = 972.5855
				text = "IH0"
			intervals [2424]:
				xmin = 972.5855
				xmax = 972.6155
				text = "S"
			intervals [2425]:
				xmin = 972.6155
				xmax = 972.8955
				text = "T"
			intervals [2426]:
				xmin = 972.8955
				xmax = 984.0546
				text = ""
			intervals [2427]:
				xmin = 984.0546
				xmax = 984.1046
				text = "sil"
			intervals [2428]:
				xmin = 984.1046
				xmax = 984.1346
				text = "M"
			intervals [2429]:
				xmin = 984.1346
				xmax = 984.2746
				text = "OW1"
			intervals [2430]:
				xmin = 984.2746
				xmax = 984.3346
				text = "S"
			intervals [2431]:
				xmin = 984.3346
				xmax = 984.3646
				text = "L"
			intervals [2432]:
				xmin = 984.3646
				xmax = 984.3946
				text = "IY0"
			intervals [2433]:
				xmin = 984.3946
				xmax = 984.4246
				text = "sp"
			intervals [2434]:
				xmin = 984.4246
				xmax = 984.4546
				text = "AH0"
			intervals [2435]:
				xmin = 984.4546
				xmax = 984.4946
				text = "B"
			intervals [2436]:
				xmin = 984.4946
				xmax = 984.5346
				text = "AW1"
			intervals [2437]:
				xmin = 984.5346
				xmax = 984.5946
				text = "T"
			intervals [2438]:
				xmin = 984.5946
				xmax = 984.6946
				text = "sp"
			intervals [2439]:
				xmin = 984.6946
				xmax = 984.7846
				text = "B"
			intervals [2440]:
				xmin = 984.7846
				xmax = 984.9046
				text = "OY1"
			intervals [2441]:
				xmin = 984.9046
				xmax = 985.1146
				text = "Z"
			intervals [2442]:
				xmin = 985.1146
				xmax = 985.1546
				text = "sp"
			intervals [2443]:
				xmin = 985.1546
				xmax = 985.1846
				text = "HH"
			intervals [2444]:
				xmin = 985.1846
				xmax = 985.2146
				text = "AH1"
			intervals [2445]:
				xmin = 985.2146
				xmax = 987.8063
				text = "sp"
			intervals [2446]:
				xmin = 987.8063
				xmax = 987.8363
				text = "Y"
			intervals [2447]:
				xmin = 987.8363
				xmax = 987.8963
				text = "UW1"
			intervals [2448]:
				xmin = 987.8963
				xmax = 987.9563
				text = "G"
			intervals [2449]:
				xmin = 987.9563
				xmax = 988.0263
				text = "AA1"
			intervals [2450]:
				xmin = 988.0263
				xmax = 988.0563
				text = "T"
			intervals [2451]:
				xmin = 988.0563
				xmax = 988.1163
				text = "EY1"
			intervals [2452]:
				xmin = 988.1163
				xmax = 988.1763
				text = "B"
			intervals [2453]:
				xmin = 988.1763
				xmax = 988.3063
				text = "OY1"
			intervals [2454]:
				xmin = 988.3063
				xmax = 988.4263
				text = "F"
			intervals [2455]:
				xmin = 988.4263
				xmax = 988.4663
				text = "R"
			intervals [2456]:
				xmin = 988.4663
				xmax = 988.4963
				text = "EH2"
			intervals [2457]:
				xmin = 988.4963
				xmax = 988.5363
				text = "N"
			intervals [2458]:
				xmin = 988.5363
				xmax = 988.5763
				text = "D"
			intervals [2459]:
				xmin = 988.5763
				xmax = 990.6917
				text = "sp"
			intervals [2460]:
				xmin = 990.6917
				xmax = 990.7317
				text = "W"
			intervals [2461]:
				xmin = 990.7317
				xmax = 990.7617
				text = "EH1"
			intervals [2462]:
				xmin = 990.7617
				xmax = 990.7917
				text = "L"
			intervals [2463]:
				xmin = 990.7917
				xmax = 990.8617
				text = "T"
			intervals [2464]:
				xmin = 990.8617
				xmax = 990.8917
				text = "EH1"
			intervals [2465]:
				xmin = 990.8917
				xmax = 990.9217
				text = "L"
			intervals [2466]:
				xmin = 990.9217
				xmax = 991.0417
				text = "M"
			intervals [2467]:
				xmin = 991.0417
				xmax = 991.0717
				text = "IY1"
			intervals [2468]:
				xmin = 991.0717
				xmax = 991.1017
				text = "sp"
			intervals [2469]:
				xmin = 991.1017
				xmax = 991.1317
				text = "AH0"
			intervals [2470]:
				xmin = 991.1317
				xmax = 991.1717
				text = "B"
			intervals [2471]:
				xmin = 991.1717
				xmax = 991.2017
				text = "AW1"
			intervals [2472]:
				xmin = 991.2017
				xmax = 991.2317
				text = "T"
			intervals [2473]:
				xmin = 991.2317
				xmax = 991.3617
				text = "sp"
			intervals [2474]:
				xmin = 991.3617
				xmax = 991.4117
				text = "Y"
			intervals [2475]:
				xmin = 991.4117
				xmax = 991.4417
				text = "UH1"
			intervals [2476]:
				xmin = 991.4417
				xmax = 991.4717
				text = "R"
			intervals [2477]:
				xmin = 991.4717
				xmax = 991.5417
				text = "sp"
			intervals [2478]:
				xmin = 991.5417
				xmax = 991.5917
				text = "B"
			intervals [2479]:
				xmin = 991.5917
				xmax = 991.6217
				text = "OY1"
			intervals [2480]:
				xmin = 991.6217
				xmax = 991.6517
				text = "F"
			intervals [2481]:
				xmin = 991.6517
				xmax = 991.6817
				text = "R"
			intervals [2482]:
				xmin = 991.6817
				xmax = 991.7117
				text = "EH2"
			intervals [2483]:
				xmin = 991.7117
				xmax = 991.7417
				text = "N"
			intervals [2484]:
				xmin = 991.7417
				xmax = 991.7717
				text = "D"
			intervals [2485]:
				xmin = 991.7717
				xmax = 998.1672
				text = "sp"
			intervals [2486]:
				xmin = 998.1672
				xmax = 998.3472
				text = "SH"
			intervals [2487]:
				xmin = 998.3472
				xmax = 998.5072
				text = "UW1"
			intervals [2488]:
				xmin = 998.5072
				xmax = 998.5372
				text = "T"
			intervals [2489]:
				xmin = 998.5372
				xmax = 998.5672
				text = "EY1"
			intervals [2490]:
				xmin = 998.5672
				xmax = 998.6072
				text = "N"
			intervals [2491]:
				xmin = 998.6072
				xmax = 998.6372
				text = "T"
			intervals [2492]:
				xmin = 998.6372
				xmax = 998.6772
				text = "sp"
			intervals [2493]:
				xmin = 998.6772
				xmax = 998.7572
				text = "D"
			intervals [2494]:
				xmin = 998.7572
				xmax = 998.7872
				text = "UW1"
			intervals [2495]:
				xmin = 998.7872
				xmax = 998.8272
				text = "IH0"
			intervals [2496]:
				xmin = 998.8272
				xmax = 998.9672
				text = "N"
			intervals [2497]:
				xmin = 998.9672
				xmax = 999.0172
				text = "Y"
			intervals [2498]:
				xmin = 999.0172
				xmax = 999.0872
				text = "UW1"
			intervals [2499]:
				xmin = 999.0872
				xmax = 999.1772
				text = "sp"
			intervals [2500]:
				xmin = 999.1772
				xmax = 999.2072
				text = "N"
			intervals [2501]:
				xmin = 999.2072
				xmax = 999.2572
				text = "OW1"
			intervals [2502]:
				xmin = 999.2572
				xmax = 999.3672
				text = "G"
			intervals [2503]:
				xmin = 999.3672
				xmax = 999.3972
				text = "IH0"
			intervals [2504]:
				xmin = 999.3972
				xmax = 999.4272
				text = "D"
			intervals [2505]:
				xmin = 999.4272
				xmax = 999.4572
				text = "IH0"
			intervals [2506]:
				xmin = 999.4572
				xmax = 999.4972
				text = "N"
			intervals [2507]:
				xmin = 999.4972
				xmax = 999.6272
				text = "sp"
			intervals [2508]:
				xmin = 999.6272
				xmax = 999.7172
				text = "K"
			intervals [2509]:
				xmin = 999.7172
				xmax = 999.8772
				text = "AE1"
			intervals [2510]:
				xmin = 999.8772
				xmax = 999.9372
				text = "N"
			intervals [2511]:
				xmin = 999.9372
				xmax = 999.9972
				text = "AH0"
			intervals [2512]:
				xmin = 999.9972
				xmax = 1000.0872
				text = "D"
			intervals [2513]:
				xmin = 1000.0872
				xmax = 1000.1172
				text = "AH0"
			intervals [2514]:
				xmin = 1000.1172
				xmax = 1000.1472
				text = "sp"
			intervals [2515]:
				xmin = 1000.1472
				xmax = 1000.1772
				text = "HH"
			intervals [2516]:
				xmin = 1000.1772
				xmax = 1000.3172
				text = "AH1"
			intervals [2517]:
				xmin = 1000.3172
				xmax = 1000.4372
				text = "sp"
			intervals [2518]:
				xmin = 1000.4372
				xmax = 1013.3305
				text = ""
			intervals [2519]:
				xmin = 1013.3305
				xmax = 1014.3705
				text = "spn"
			intervals [2520]:
				xmin = 1014.3705
				xmax = 1025.4733
				text = ""
			intervals [2521]:
				xmin = 1025.4733
				xmax = 1025.5133
				text = "sil"
			intervals [2522]:
				xmin = 1025.5133
				xmax = 1026.5133
				text = "spn"
			intervals [2523]:
				xmin = 1026.5133
				xmax = 1029.094
				text = "sp"
			intervals [2524]:
				xmin = 1029.094
				xmax = 1029.314
				text = "M"
			intervals [2525]:
				xmin = 1029.314
				xmax = 1029.564
				text = "sp"
			intervals [2526]:
				xmin = 1029.564
				xmax = 1029.674
				text = "S"
			intervals [2527]:
				xmin = 1029.674
				xmax = 1029.744
				text = "AW1"
			intervals [2528]:
				xmin = 1029.744
				xmax = 1029.814
				text = "N"
			intervals [2529]:
				xmin = 1029.814
				xmax = 1029.844
				text = "D"
			intervals [2530]:
				xmin = 1029.844
				xmax = 1029.874
				text = "Z"
			intervals [2531]:
				xmin = 1029.874
				xmax = 1029.914
				text = "L"
			intervals [2532]:
				xmin = 1029.914
				xmax = 1029.954
				text = "AY1"
			intervals [2533]:
				xmin = 1029.954
				xmax = 1030.024
				text = "K"
			intervals [2534]:
				xmin = 1030.024
				xmax = 1030.064
				text = "sp"
			intervals [2535]:
				xmin = 1030.064
				xmax = 1030.114
				text = "Y"
			intervals [2536]:
				xmin = 1030.114
				xmax = 1030.164
				text = "UW1"
			intervals [2537]:
				xmin = 1030.164
				xmax = 1030.304
				text = "sp"
			intervals [2538]:
				xmin = 1030.304
				xmax = 1030.354
				text = "P"
			intervals [2539]:
				xmin = 1030.354
				xmax = 1030.384
				text = "AH1"
			intervals [2540]:
				xmin = 1030.384
				xmax = 1030.424
				text = "T"
			intervals [2541]:
				xmin = 1030.424
				xmax = 1030.454
				text = "IH0"
			intervals [2542]:
				xmin = 1030.454
				xmax = 1030.614
				text = "NG"
			intervals [2543]:
				xmin = 1030.614
				xmax = 1030.644
				text = "IH0"
			intervals [2544]:
				xmin = 1030.644
				xmax = 1030.684
				text = "M"
			intervals [2545]:
				xmin = 1030.684
				xmax = 1030.864
				text = "AO1"
			intervals [2546]:
				xmin = 1030.864
				xmax = 1030.994
				text = "F"
			intervals [2547]:
				xmin = 1030.994
				xmax = 1038.9727
				text = ""
			intervals [2548]:
				xmin = 1038.9727
				xmax = 1039.0127
				text = "M"
			intervals [2549]:
				xmin = 1039.0127
				xmax = 1039.0527
				text = "HH"
			intervals [2550]:
				xmin = 1039.0527
				xmax = 1039.2327
				text = "M"
			intervals [2551]:
				xmin = 1039.2327
				xmax = 1039.2827
				text = "sp"
			intervals [2552]:
				xmin = 1039.2827
				xmax = 1051.6637
				text = ""
			intervals [2553]:
				xmin = 1051.6637
				xmax = 1051.8637
				text = "AH1"
			intervals [2554]:
				xmin = 1051.8637
				xmax = 1051.8937
				text = "HH"
			intervals [2555]:
				xmin = 1051.8937
				xmax = 1051.9937
				text = "AH1"
			intervals [2556]:
				xmin = 1051.9937
				xmax = 1052.0437
				text = "sp"
			intervals [2557]:
				xmin = 1052.0437
				xmax = 1061.1363
				text = ""
			intervals [2558]:
				xmin = 1061.1363
				xmax = 1061.3063
				text = "S"
			intervals [2559]:
				xmin = 1061.3063
				xmax = 1061.3363
				text = "AW1"
			intervals [2560]:
				xmin = 1061.3363
				xmax = 1061.3663
				text = "N"
			intervals [2561]:
				xmin = 1061.3663
				xmax = 1061.3963
				text = "D"
			intervals [2562]:
				xmin = 1061.3963
				xmax = 1061.4263
				text = "Z"
			intervals [2563]:
				xmin = 1061.4263
				xmax = 1061.8863
				text = "sp"
			intervals [2564]:
				xmin = 1061.8863
				xmax = 1061.9263
				text = "L"
			intervals [2565]:
				xmin = 1061.9263
				xmax = 1061.9563
				text = "AY1"
			intervals [2566]:
				xmin = 1061.9563
				xmax = 1061.9863
				text = "K"
			intervals [2567]:
				xmin = 1061.9863
				xmax = 1062.0163
				text = "AH0"
			intervals [2568]:
				xmin = 1062.0163
				xmax = 1062.0463
				text = "S"
			intervals [2569]:
				xmin = 1062.0463
				xmax = 1062.1663
				text = "sp"
			intervals [2570]:
				xmin = 1062.1663
				xmax = 1064.4778
				text = ""
			intervals [2571]:
				xmin = 1064.4778
				xmax = 1064.6078
				text = "S"
			intervals [2572]:
				xmin = 1064.6078
				xmax = 1064.6478
				text = "AW1"
			intervals [2573]:
				xmin = 1064.6478
				xmax = 1064.7578
				text = "N"
			intervals [2574]:
				xmin = 1064.7578
				xmax = 1064.7878
				text = "D"
			intervals [2575]:
				xmin = 1064.7878
				xmax = 1064.8278
				text = "Z"
			intervals [2576]:
				xmin = 1064.8278
				xmax = 1064.8778
				text = "L"
			intervals [2577]:
				xmin = 1064.8778
				xmax = 1064.9178
				text = "AY1"
			intervals [2578]:
				xmin = 1064.9178
				xmax = 1065.0378
				text = "K"
			intervals [2579]:
				xmin = 1065.0378
				xmax = 1065.1078
				text = "AH0"
			intervals [2580]:
				xmin = 1065.1078
				xmax = 1065.2178
				text = "S"
			intervals [2581]:
				xmin = 1065.2178
				xmax = 1065.2678
				text = "EH1"
			intervals [2582]:
				xmin = 1065.2678
				xmax = 1065.3878
				text = "K"
			intervals [2583]:
				xmin = 1065.3878
				xmax = 1065.4178
				text = "R"
			intervals [2584]:
				xmin = 1065.4178
				xmax = 1065.5178
				text = "AH0"
			intervals [2585]:
				xmin = 1065.5178
				xmax = 1065.6178
				text = "T"
			intervals [2586]:
				xmin = 1065.6178
				xmax = 1065.7478
				text = "EH2"
			intervals [2587]:
				xmin = 1065.7478
				xmax = 1065.7778
				text = "R"
			intervals [2588]:
				xmin = 1065.7778
				xmax = 1065.8278
				text = "IY0"
			intervals [2589]:
				xmin = 1065.8278
				xmax = 1065.8678
				text = "W"
			intervals [2590]:
				xmin = 1065.8678
				xmax = 1065.9278
				text = "IY1"
			intervals [2591]:
				xmin = 1065.9278
				xmax = 1065.9578
				text = "sp"
			intervals [2592]:
				xmin = 1065.9578
				xmax = 1066.0378
				text = "HH"
			intervals [2593]:
				xmin = 1066.0378
				xmax = 1066.1578
				text = "AE1"
			intervals [2594]:
				xmin = 1066.1578
				xmax = 1066.1978
				text = "V"
			intervals [2595]:
				xmin = 1066.1978
				xmax = 1066.2478
				text = "sp"
			intervals [2596]:
				xmin = 1066.2478
				xmax = 1066.2778
				text = "HH"
			intervals [2597]:
				xmin = 1066.2778
				xmax = 1066.3078
				text = "IY1"
			intervals [2598]:
				xmin = 1066.3078
				xmax = 1066.3378
				text = "R"
			intervals [2599]:
				xmin = 1066.3378
				xmax = 1066.3778
				text = "sp"
			intervals [2600]:
				xmin = 1066.3778
				xmax = 1066.4078
				text = "AE1"
			intervals [2601]:
				xmin = 1066.4078
				xmax = 1066.4378
				text = "T"
			intervals [2602]:
				xmin = 1066.4378
				xmax = 1066.4878
				text = "sp"
			intervals [2603]:
				xmin = 1066.4878
				xmax = 1066.6278
				text = "W"
			intervals [2604]:
				xmin = 1066.6278
				xmax = 1066.7178
				text = "ER1"
			intervals [2605]:
				xmin = 1066.7178
				xmax = 1066.7578
				text = "K"
			intervals [2606]:
				xmin = 1066.7578
				xmax = 1067.1489
				text = "sp"
			intervals [2607]:
				xmin = 1067.1489
				xmax = 1067.9189
				text = "spn"
			intervals [2608]:
				xmin = 1067.9189
				xmax = 1076.9728
				text = "sp"
			intervals [2609]:
				xmin = 1076.9728
				xmax = 1077.0928
				text = "Y"
			intervals [2610]:
				xmin = 1077.0928
				xmax = 1077.3528
				text = "AE1"
			intervals [2611]:
				xmin = 1077.3528
				xmax = 1083.597
				text = ""
			intervals [2612]:
				xmin = 1083.597
				xmax = 1083.687
				text = "sil"
			intervals [2613]:
				xmin = 1083.687
				xmax = 1083.757
				text = "S"
			intervals [2614]:
				xmin = 1083.757
				xmax = 1083.787
				text = "OW1"
			intervals [2615]:
				xmin = 1083.787
				xmax = 1083.817
				text = "HH"
			intervals [2616]:
				xmin = 1083.817
				xmax = 1083.957
				text = "IY1"
			intervals [2617]:
				xmin = 1083.957
				xmax = 1083.987
				text = "sp"
			intervals [2618]:
				xmin = 1083.987
				xmax = 1084.017
				text = "W"
			intervals [2619]:
				xmin = 1084.017
				xmax = 1084.047
				text = "UH1"
			intervals [2620]:
				xmin = 1084.047
				xmax = 1084.077
				text = "D"
			intervals [2621]:
				xmin = 1084.077
				xmax = 1084.107
				text = "AH0"
			intervals [2622]:
				xmin = 1084.107
				xmax = 1084.137
				text = "N"
			intervals [2623]:
				xmin = 1084.137
				xmax = 1084.167
				text = "T"
			intervals [2624]:
				xmin = 1084.167
				xmax = 1084.207
				text = "D"
			intervals [2625]:
				xmin = 1084.207
				xmax = 1084.257
				text = "UW1"
			intervals [2626]:
				xmin = 1084.257
				xmax = 1084.287
				text = "sp"
			intervals [2627]:
				xmin = 1084.287
				xmax = 1084.377
				text = "N"
			intervals [2628]:
				xmin = 1084.377
				xmax = 1084.407
				text = "AH1"
			intervals [2629]:
				xmin = 1084.407
				xmax = 1084.467
				text = "TH"
			intervals [2630]:
				xmin = 1084.467
				xmax = 1084.497
				text = "IH0"
			intervals [2631]:
				xmin = 1084.497
				xmax = 1084.637
				text = "N"
			intervals [2632]:
				xmin = 1084.637
				xmax = 1086.9976
				text = ""
			intervals [2633]:
				xmin = 1086.9976
				xmax = 1087.1676
				text = "spn"
			intervals [2634]:
				xmin = 1087.1676
				xmax = 1087.812
				text = "sp"
			intervals [2635]:
				xmin = 1087.812
				xmax = 1088.282
				text = "spn"
			intervals [2636]:
				xmin = 1088.282
				xmax = 1089.5038
				text = ""
			intervals [2637]:
				xmin = 1089.5038
				xmax = 1089.5438
				text = "sil"
			intervals [2638]:
				xmin = 1089.5438
				xmax = 1089.7138
				text = "OW2"
			intervals [2639]:
				xmin = 1089.7138
				xmax = 1089.8138
				text = "K"
			intervals [2640]:
				xmin = 1089.8138
				xmax = 1089.9838
				text = "EY1"
			intervals [2641]:
				xmin = 1089.9838
				xmax = 1090.0538
				text = "T"
			intervals [2642]:
				xmin = 1090.0538
				xmax = 1090.2638
				text = "EH1"
			intervals [2643]:
				xmin = 1090.2638
				xmax = 1090.3638
				text = "T"
			intervals [2644]:
				xmin = 1090.3638
				xmax = 1090.4138
				text = "EH1"
			intervals [2645]:
				xmin = 1090.4138
				xmax = 1090.4538
				text = "L"
			intervals [2646]:
				xmin = 1090.4538
				xmax = 1090.5538
				text = "M"
			intervals [2647]:
				xmin = 1090.5538
				xmax = 1090.7838
				text = "IY1"
			intervals [2648]:
				xmin = 1090.7838
				xmax = 1091.2986
				text = "sp"
			intervals [2649]:
				xmin = 1091.2986
				xmax = 1091.3386
				text = "HH"
			intervals [2650]:
				xmin = 1091.3386
				xmax = 1091.3686
				text = "W"
			intervals [2651]:
				xmin = 1091.3686
				xmax = 1091.4386
				text = "AH1"
			intervals [2652]:
				xmin = 1091.4386
				xmax = 1091.5286
				text = "T"
			intervals [2653]:
				xmin = 1091.5286
				xmax = 1091.5986
				text = "S"
			intervals [2654]:
				xmin = 1091.5986
				xmax = 1091.6686
				text = "Y"
			intervals [2655]:
				xmin = 1091.6686
				xmax = 1091.8086
				text = "UH1"
			intervals [2656]:
				xmin = 1091.8086
				xmax = 1092.0586
				text = "R"
			intervals [2657]:
				xmin = 1092.0586
				xmax = 1092.5722
				text = ""
			intervals [2658]:
				xmin = 1092.5722
				xmax = 1092.6122
				text = "sil"
			intervals [2659]:
				xmin = 1092.6122
				xmax = 1093.0122
				text = "AY1"
			intervals [2660]:
				xmin = 1093.0122
				xmax = 1093.0422
				text = "sp"
			intervals [2661]:
				xmin = 1093.0422
				xmax = 1093.2522
				text = "AY0"
			intervals [2662]:
				xmin = 1093.2522
				xmax = 1093.3722
				text = "D"
			intervals [2663]:
				xmin = 1093.3722
				xmax = 1093.5122
				text = "IY1"
			intervals [2664]:
				xmin = 1093.5122
				xmax = 1093.6122
				text = "L"
			intervals [2665]:
				xmin = 1093.6122
				xmax = 1093.6422
				text = "sp"
			intervals [2666]:
				xmin = 1093.6422
				xmax = 1093.7022
				text = "M"
			intervals [2667]:
				xmin = 1093.7022
				xmax = 1093.7322
				text = "AE1"
			intervals [2668]:
				xmin = 1093.7322
				xmax = 1093.9422
				text = "N"
			intervals [2669]:
				xmin = 1093.9422
				xmax = 1093.9722
				text = "sp"
			intervals [2670]:
				xmin = 1093.9722
				xmax = 1094.0322
				text = "Y"
			intervals [2671]:
				xmin = 1094.0322
				xmax = 1094.0722
				text = "UW1"
			intervals [2672]:
				xmin = 1094.0722
				xmax = 1094.1322
				text = "N"
			intervals [2673]:
				xmin = 1094.1322
				xmax = 1094.2622
				text = "OW1"
			intervals [2674]:
				xmin = 1094.2622
				xmax = 1094.2922
				text = "sp"
			intervals [2675]:
				xmin = 1094.2922
				xmax = 1094.3222
				text = "IH0"
			intervals [2676]:
				xmin = 1094.3222
				xmax = 1094.3522
				text = "F"
			intervals [2677]:
				xmin = 1094.3522
				xmax = 1094.4222
				text = "S"
			intervals [2678]:
				xmin = 1094.4222
				xmax = 1094.4722
				text = "AH1"
			intervals [2679]:
				xmin = 1094.4722
				xmax = 1094.5522
				text = "M"
			intervals [2680]:
				xmin = 1094.5522
				xmax = 1094.5922
				text = "B"
			intervals [2681]:
				xmin = 1094.5922
				xmax = 1094.6722
				text = "AH0"
			intervals [2682]:
				xmin = 1094.6722
				xmax = 1094.7022
				text = "D"
			intervals [2683]:
				xmin = 1094.7022
				xmax = 1094.7322
				text = "IY0"
			intervals [2684]:
				xmin = 1094.7322
				xmax = 1094.7722
				text = "sp"
			intervals [2685]:
				xmin = 1094.7722
				xmax = 1094.9122
				text = "S"
			intervals [2686]:
				xmin = 1094.9122
				xmax = 1094.9522
				text = "EH1"
			intervals [2687]:
				xmin = 1094.9522
				xmax = 1095.1022
				text = "D"
			intervals [2688]:
				xmin = 1095.1022
				xmax = 1095.1322
				text = "sp"
			intervals [2689]:
				xmin = 1095.1322
				xmax = 1095.3276
				text = ""
			intervals [2690]:
				xmin = 1095.3276
				xmax = 1095.3876
				text = "D"
			intervals [2691]:
				xmin = 1095.3876
				xmax = 1095.4276
				text = "AH1"
			intervals [2692]:
				xmin = 1095.4276
				xmax = 1095.4776
				text = "B"
			intervals [2693]:
				xmin = 1095.4776
				xmax = 1095.5676
				text = "AH0"
			intervals [2694]:
				xmin = 1095.5676
				xmax = 1095.5976
				text = "L"
			intervals [2695]:
				xmin = 1095.5976
				xmax = 1095.6276
				text = "Y"
			intervals [2696]:
				xmin = 1095.6276
				xmax = 1095.6576
				text = "UW0"
			intervals [2697]:
				xmin = 1095.6576
				xmax = 1095.6876
				text = "W"
			intervals [2698]:
				xmin = 1095.6876
				xmax = 1095.7176
				text = "AH1"
			intervals [2699]:
				xmin = 1095.7176
				xmax = 1095.7476
				text = "T"
			intervals [2700]:
				xmin = 1095.7476
				xmax = 1095.7776
				text = "W"
			intervals [2701]:
				xmin = 1095.7776
				xmax = 1095.8076
				text = "UH1"
			intervals [2702]:
				xmin = 1095.8076
				xmax = 1095.8376
				text = "D"
			intervals [2703]:
				xmin = 1095.8376
				xmax = 1095.8976
				text = "B"
			intervals [2704]:
				xmin = 1095.8976
				xmax = 1095.9476
				text = "IY0"
			intervals [2705]:
				xmin = 1095.9476
				xmax = 1096.0376
				text = "DH"
			intervals [2706]:
				xmin = 1096.0376
				xmax = 1096.1176
				text = "IY0"
			intervals [2707]:
				xmin = 1096.1176
				xmax = 1096.2776
				text = "AY0"
			intervals [2708]:
				xmin = 1096.2776
				xmax = 1096.3876
				text = "D"
			intervals [2709]:
				xmin = 1096.3876
				xmax = 1096.4776
				text = "IY1"
			intervals [2710]:
				xmin = 1096.4776
				xmax = 1096.5776
				text = "L"
			intervals [2711]:
				xmin = 1096.5776
				xmax = 1096.6076
				text = "sp"
			intervals [2712]:
				xmin = 1096.6076
				xmax = 1096.6476
				text = "M"
			intervals [2713]:
				xmin = 1096.6476
				xmax = 1096.7276
				text = "AE1"
			intervals [2714]:
				xmin = 1096.7276
				xmax = 1096.7776
				text = "N"
			intervals [2715]:
				xmin = 1096.7776
				xmax = 1096.8676
				text = "sp"
			intervals [2716]:
				xmin = 1096.8676
				xmax = 1096.9476
				text = "F"
			intervals [2717]:
				xmin = 1096.9476
				xmax = 1096.9776
				text = "ER0"
			intervals [2718]:
				xmin = 1096.9776
				xmax = 1097.0276
				text = "sp"
			intervals [2719]:
				xmin = 1097.0276
				xmax = 1097.0976
				text = "Y"
			intervals [2720]:
				xmin = 1097.0976
				xmax = 1097.2176
				text = "UW1"
			intervals [2721]:
				xmin = 1097.2176
				xmax = 1097.2476
				text = "sp"
			intervals [2722]:
				xmin = 1097.2476
				xmax = 1097.2776
				text = "W"
			intervals [2723]:
				xmin = 1097.2776
				xmax = 1097.3076
				text = "AH1"
			intervals [2724]:
				xmin = 1097.3076
				xmax = 1097.3976
				text = "T"
			intervals [2725]:
				xmin = 1097.3976
				xmax = 1097.4376
				text = "W"
			intervals [2726]:
				xmin = 1097.4376
				xmax = 1097.4776
				text = "UH1"
			intervals [2727]:
				xmin = 1097.4776
				xmax = 1097.5076
				text = "D"
			intervals [2728]:
				xmin = 1097.5076
				xmax = 1097.5676
				text = "sp"
			intervals [2729]:
				xmin = 1097.5676
				xmax = 1097.6776
				text = "Y"
			intervals [2730]:
				xmin = 1097.6776
				xmax = 1097.7376
				text = "UW1"
			intervals [2731]:
				xmin = 1097.7376
				xmax = 1097.8576
				text = "S"
			intervals [2732]:
				xmin = 1097.8576
				xmax = 1098.0276
				text = "EY1"
			intervals [2733]:
				xmin = 1098.0276
				xmax = 1098.216
				text = ""
			intervals [2734]:
				xmin = 1098.216
				xmax = 1098.436
				text = "sil"
			intervals [2735]:
				xmin = 1098.436
				xmax = 1099.036
				text = "spn"
			intervals [2736]:
				xmin = 1099.036
				xmax = 1099.076
				text = "sp"
			intervals [2737]:
				xmin = 1099.076
				xmax = 1099.156
				text = "T"
			intervals [2738]:
				xmin = 1099.156
				xmax = 1099.306
				text = "AO1"
			intervals [2739]:
				xmin = 1099.306
				xmax = 1099.506
				text = "L"
			intervals [2740]:
				xmin = 1099.506
				xmax = 1099.536
				text = "sp"
			intervals [2741]:
				xmin = 1099.536
				xmax = 1099.696
				text = "SH"
			intervals [2742]:
				xmin = 1099.696
				xmax = 1099.856
				text = "AO1"
			intervals [2743]:
				xmin = 1099.856
				xmax = 1099.916
				text = "R"
			intervals [2744]:
				xmin = 1099.916
				xmax = 1099.966
				text = "T"
			intervals [2745]:
				xmin = 1099.966
				xmax = 1100.186
				text = "sp"
			intervals [2746]:
				xmin = 1100.186
				xmax = 1100.246
				text = "F"
			intervals [2747]:
				xmin = 1100.246
				xmax = 1100.296
				text = "AE1"
			intervals [2748]:
				xmin = 1100.296
				xmax = 1100.566
				text = "T"
			intervals [2749]:
				xmin = 1100.566
				xmax = 1100.8932
				text = ""
			intervals [2750]:
				xmin = 1100.8932
				xmax = 1100.9732
				text = "Y"
			intervals [2751]:
				xmin = 1100.9732
				xmax = 1101.1232
				text = "UW1"
			intervals [2752]:
				xmin = 1101.1232
				xmax = 1101.1532
				text = "sp"
			intervals [2753]:
				xmin = 1101.1532
				xmax = 1101.2032
				text = "N"
			intervals [2754]:
				xmin = 1101.2032
				xmax = 1101.2532
				text = "OW1"
			intervals [2755]:
				xmin = 1101.2532
				xmax = 1111.7224
				text = "sp"
			intervals [2756]:
				xmin = 1111.7224
				xmax = 1111.7624
				text = "M"
			intervals [2757]:
				xmin = 1111.7624
				xmax = 1111.7924
				text = "HH"
			intervals [2758]:
				xmin = 1111.7924
				xmax = 1112.0724
				text = "M"
			intervals [2759]:
				xmin = 1112.0724
				xmax = 1113.7303
				text = "sp"
			intervals [2760]:
				xmin = 1113.7303
				xmax = 1114.4203
				text = "spn"
			intervals [2761]:
				xmin = 1114.4203
				xmax = 1119.2098
				text = "sp"
			intervals [2762]:
				xmin = 1119.2098
				xmax = 1119.2398
				text = "HH"
			intervals [2763]:
				xmin = 1119.2398
				xmax = 1119.2698
				text = "IY1"
			intervals [2764]:
				xmin = 1119.2698
				xmax = 1119.2998
				text = "M"
			intervals [2765]:
				xmin = 1119.2998
				xmax = 1119.3398
				text = "AH1"
			intervals [2766]:
				xmin = 1119.3398
				xmax = 1119.3798
				text = "S"
			intervals [2767]:
				xmin = 1119.3798
				xmax = 1119.4098
				text = "T"
			intervals [2768]:
				xmin = 1119.4098
				xmax = 1119.6198
				text = "sp"
			intervals [2769]:
				xmin = 1119.6198
				xmax = 1119.6498
				text = "HH"
			intervals [2770]:
				xmin = 1119.6498
				xmax = 1119.6798
				text = "AH1"
			intervals [2771]:
				xmin = 1119.6798
				xmax = 1123.9111
				text = ""
			intervals [2772]:
				xmin = 1123.9111
				xmax = 1124.0311
				text = "K"
			intervals [2773]:
				xmin = 1124.0311
				xmax = 1124.0611
				text = "AH0"
			intervals [2774]:
				xmin = 1124.0611
				xmax = 1124.0911
				text = "N"
			intervals [2775]:
				xmin = 1124.0911
				xmax = 1124.1711
				text = "V"
			intervals [2776]:
				xmin = 1124.1711
				xmax = 1124.3211
				text = "ER1"
			intervals [2777]:
				xmin = 1124.3211
				xmax = 1124.3511
				text = "T"
			intervals [2778]:
				xmin = 1124.3511
				xmax = 1124.3811
				text = "AH0"
			intervals [2779]:
				xmin = 1124.3811
				xmax = 1124.4211
				text = "B"
			intervals [2780]:
				xmin = 1124.4211
				xmax = 1124.4611
				text = "AH0"
			intervals [2781]:
				xmin = 1124.4611
				xmax = 1124.5811
				text = "L"
			intervals [2782]:
				xmin = 1124.5811
				xmax = 1132.5773
				text = ""
			intervals [2783]:
				xmin = 1132.5773
				xmax = 1132.6273
				text = "sil"
			intervals [2784]:
				xmin = 1132.6273
				xmax = 1132.6573
				text = "M"
			intervals [2785]:
				xmin = 1132.6573
				xmax = 1132.7073
				text = "HH"
			intervals [2786]:
				xmin = 1132.7073
				xmax = 1133.0073
				text = "M"
			intervals [2787]:
				xmin = 1133.0073
				xmax = 1143.6261
				text = ""
			intervals [2788]:
				xmin = 1143.6261
				xmax = 1143.6661
				text = "sil"
			intervals [2789]:
				xmin = 1143.6661
				xmax = 1143.7761
				text = "M"
			intervals [2790]:
				xmin = 1143.7761
				xmax = 1143.8161
				text = "HH"
			intervals [2791]:
				xmin = 1143.8161
				xmax = 1144.0661
				text = "M"
			intervals [2792]:
				xmin = 1144.0661
				xmax = 1149.3383
				text = ""
			intervals [2793]:
				xmin = 1149.3383
				xmax = 1149.5283
				text = "M"
			intervals [2794]:
				xmin = 1149.5283
				xmax = 1149.5583
				text = "HH"
			intervals [2795]:
				xmin = 1149.5583
				xmax = 1149.7583
				text = "M"
			intervals [2796]:
				xmin = 1149.7583
				xmax = 1149.8483
				text = "sp"
			intervals [2797]:
				xmin = 1149.8483
				xmax = 1156.5838
				text = ""
			intervals [2798]:
				xmin = 1156.5838
				xmax = 1156.6938
				text = "W"
			intervals [2799]:
				xmin = 1156.6938
				xmax = 1156.7238
				text = "EH1"
			intervals [2800]:
				xmin = 1156.7238
				xmax = 1156.7538
				text = "L"
			intervals [2801]:
				xmin = 1156.7538
				xmax = 1156.7838
				text = "DH"
			intervals [2802]:
				xmin = 1156.7838
				xmax = 1156.8138
				text = "AH0"
			intervals [2803]:
				xmin = 1156.8138
				xmax = 1156.8738
				text = "T"
			intervals [2804]:
				xmin = 1156.8738
				xmax = 1156.9738
				text = "sp"
			intervals [2805]:
				xmin = 1156.9738
				xmax = 1157.0338
				text = "S"
			intervals [2806]:
				xmin = 1157.0338
				xmax = 1157.0938
				text = "AW1"
			intervals [2807]:
				xmin = 1157.0938
				xmax = 1157.1238
				text = "N"
			intervals [2808]:
				xmin = 1157.1238
				xmax = 1157.1538
				text = "Z"
			intervals [2809]:
				xmin = 1157.1538
				xmax = 1157.2238
				text = "sp"
			intervals [2810]:
				xmin = 1157.2238
				xmax = 1157.2538
				text = "L"
			intervals [2811]:
				xmin = 1157.2538
				xmax = 1157.2838
				text = "AY1"
			intervals [2812]:
				xmin = 1157.2838
				xmax = 1157.3138
				text = "K"
			intervals [2813]:
				xmin = 1157.3138
				xmax = 1157.3438
				text = "sp"
			intervals [2814]:
				xmin = 1157.3438
				xmax = 1157.3738
				text = "AH0"
			intervals [2815]:
				xmin = 1157.3738
				xmax = 1157.5038
				text = "sp"
			intervals [2816]:
				xmin = 1157.5038
				xmax = 1158.2925
				text = ""
			intervals [2817]:
				xmin = 1158.2925
				xmax = 1158.3325
				text = "P"
			intervals [2818]:
				xmin = 1158.3325
				xmax = 1158.3625
				text = "R"
			intervals [2819]:
				xmin = 1158.3625
				xmax = 1158.4125
				text = "IH1"
			intervals [2820]:
				xmin = 1158.4125
				xmax = 1158.4525
				text = "T"
			intervals [2821]:
				xmin = 1158.4525
				xmax = 1158.4825
				text = "IY0"
			intervals [2822]:
				xmin = 1158.4825
				xmax = 1158.5625
				text = "sp"
			intervals [2823]:
				xmin = 1158.5625
				xmax = 1158.6125
				text = "G"
			intervals [2824]:
				xmin = 1158.6125
				xmax = 1158.7125
				text = "IH0"
			intervals [2825]:
				xmin = 1158.7125
				xmax = 1158.7625
				text = "D"
			intervals [2826]:
				xmin = 1158.7625
				xmax = 1158.8125
				text = "sp"
			intervals [2827]:
				xmin = 1158.8125
				xmax = 1158.9125
				text = "G"
			intervals [2828]:
				xmin = 1158.9125
				xmax = 1159.0425
				text = "AY1"
			intervals [2829]:
				xmin = 1159.0425
				xmax = 1159.2725
				text = "sp"
			intervals [2830]:
				xmin = 1159.2725
				xmax = 1159.6225
				text = "spn"
			intervals [2831]:
				xmin = 1159.6225
				xmax = 1159.7825
				text = "sp"
			intervals [2832]:
				xmin = 1159.7825
				xmax = 1161.4141
				text = ""
			intervals [2833]:
				xmin = 1161.4141
				xmax = 1161.5041
				text = "HH"
			intervals [2834]:
				xmin = 1161.5041
				xmax = 1161.6041
				text = "AW1"
			intervals [2835]:
				xmin = 1161.6041
				xmax = 1161.6341
				text = "AH0"
			intervals [2836]:
				xmin = 1161.6341
				xmax = 1161.7141
				text = "B"
			intervals [2837]:
				xmin = 1161.7141
				xmax = 1161.9141
				text = "AW1"
			intervals [2838]:
				xmin = 1161.9141
				xmax = 1162.0541
				text = "T"
			intervals [2839]:
				xmin = 1162.0541
				xmax = 1162.3141
				text = "AH1"
			intervals [2840]:
				xmin = 1162.3141
				xmax = 1163.0548
				text = "sp"
			intervals [2841]:
				xmin = 1163.0548
				xmax = 1163.1148
				text = "IH0"
			intervals [2842]:
				xmin = 1163.1148
				xmax = 1163.1848
				text = "N"
			intervals [2843]:
				xmin = 1163.1848
				xmax = 1163.2348
				text = "Y"
			intervals [2844]:
				xmin = 1163.2348
				xmax = 1163.2848
				text = "UH1"
			intervals [2845]:
				xmin = 1163.2848
				xmax = 1163.3748
				text = "R"
			intervals [2846]:
				xmin = 1163.3748
				xmax = 1163.4448
				text = "G"
			intervals [2847]:
				xmin = 1163.4448
				xmax = 1163.4748
				text = "R"
			intervals [2848]:
				xmin = 1163.4748
				xmax = 1163.6448
				text = "UW1"
			intervals [2849]:
				xmin = 1163.6448
				xmax = 1163.7448
				text = "P"
			intervals [2850]:
				xmin = 1163.7448
				xmax = 1163.7748
				text = "AH0"
			intervals [2851]:
				xmin = 1163.7748
				xmax = 1163.8248
				text = "V"
			intervals [2852]:
				xmin = 1163.8248
				xmax = 1163.8748
				text = "sp"
			intervals [2853]:
				xmin = 1163.8748
				xmax = 1163.9048
				text = "P"
			intervals [2854]:
				xmin = 1163.9048
				xmax = 1163.9648
				text = "IY1"
			intervals [2855]:
				xmin = 1163.9648
				xmax = 1164.0448
				text = "P"
			intervals [2856]:
				xmin = 1164.0448
				xmax = 1164.0748
				text = "AH0"
			intervals [2857]:
				xmin = 1164.0748
				xmax = 1164.1248
				text = "L"
			intervals [2858]:
				xmin = 1164.1248
				xmax = 1164.1648
				text = "Y"
			intervals [2859]:
				xmin = 1164.1648
				xmax = 1164.2048
				text = "UW1"
			intervals [2860]:
				xmin = 1164.2048
				xmax = 1164.2548
				text = "G"
			intervals [2861]:
				xmin = 1164.2548
				xmax = 1164.3148
				text = "OW1"
			intervals [2862]:
				xmin = 1164.3148
				xmax = 1164.4748
				text = "ER0"
			intervals [2863]:
				xmin = 1164.4748
				xmax = 1164.5648
				text = "AW1"
			intervals [2864]:
				xmin = 1164.5648
				xmax = 1164.6248
				text = "N"
			intervals [2865]:
				xmin = 1164.6248
				xmax = 1164.6648
				text = "D"
			intervals [2866]:
				xmin = 1164.6648
				xmax = 1164.6948
				text = "W"
			intervals [2867]:
				xmin = 1164.6948
				xmax = 1164.7248
				text = "IH0"
			intervals [2868]:
				xmin = 1164.7248
				xmax = 1164.7548
				text = "DH"
			intervals [2869]:
				xmin = 1164.7548
				xmax = 1164.8648
				text = "sp"
			intervals [2870]:
				xmin = 1164.8648
				xmax = 1164.9348
				text = "D"
			intervals [2871]:
				xmin = 1164.9348
				xmax = 1164.9648
				text = "UW1"
			intervals [2872]:
				xmin = 1164.9648
				xmax = 1165.0348
				text = "EH1"
			intervals [2873]:
				xmin = 1165.0348
				xmax = 1165.0948
				text = "N"
			intervals [2874]:
				xmin = 1165.0948
				xmax = 1165.1348
				text = "IY0"
			intervals [2875]:
				xmin = 1165.1348
				xmax = 1165.1648
				text = "AH1"
			intervals [2876]:
				xmin = 1165.1648
				xmax = 1165.1948
				text = "DH"
			intervals [2877]:
				xmin = 1165.1948
				xmax = 1165.2848
				text = "ER0"
			intervals [2878]:
				xmin = 1165.2848
				xmax = 1165.3648
				text = "K"
			intervals [2879]:
				xmin = 1165.3648
				xmax = 1165.4048
				text = "IH1"
			intervals [2880]:
				xmin = 1165.4048
				xmax = 1165.4948
				text = "D"
			intervals [2881]:
				xmin = 1165.4948
				xmax = 1165.5248
				text = "Z"
			intervals [2882]:
				xmin = 1165.5248
				xmax = 1165.5848
				text = "S"
			intervals [2883]:
				xmin = 1165.5848
				xmax = 1165.6648
				text = "P"
			intervals [2884]:
				xmin = 1165.6648
				xmax = 1165.7248
				text = "IY1"
			intervals [2885]:
				xmin = 1165.7248
				xmax = 1165.8048
				text = "K"
			intervals [2886]:
				xmin = 1165.8048
				xmax = 1165.8348
				text = "EH1"
			intervals [2887]:
				xmin = 1165.8348
				xmax = 1165.8848
				text = "N"
			intervals [2888]:
				xmin = 1165.8848
				xmax = 1165.9548
				text = "IY0"
			intervals [2889]:
				xmin = 1165.9548
				xmax = 1166.0048
				text = "AH1"
			intervals [2890]:
				xmin = 1166.0048
				xmax = 1166.0348
				text = "DH"
			intervals [2891]:
				xmin = 1166.0348
				xmax = 1166.1248
				text = "ER0"
			intervals [2892]:
				xmin = 1166.1248
				xmax = 1166.1948
				text = "L"
			intervals [2893]:
				xmin = 1166.1948
				xmax = 1166.3048
				text = "AE1"
			intervals [2894]:
				xmin = 1166.3048
				xmax = 1166.3348
				text = "NG"
			intervals [2895]:
				xmin = 1166.3348
				xmax = 1166.3648
				text = "G"
			intervals [2896]:
				xmin = 1166.3648
				xmax = 1166.4048
				text = "W"
			intervals [2897]:
				xmin = 1166.4048
				xmax = 1166.4648
				text = "IH0"
			intervals [2898]:
				xmin = 1166.4648
				xmax = 1166.5548
				text = "JH"
			intervals [2899]:
				xmin = 1166.5548
				xmax = 1166.6248
				text = "IH0"
			intervals [2900]:
				xmin = 1166.6248
				xmax = 1166.7348
				text = "Z"
			intervals [2901]:
				xmin = 1166.7348
				xmax = 1166.8148
				text = "ER0"
			intervals [2902]:
				xmin = 1166.8148
				xmax = 1166.8648
				text = "EH1"
			intervals [2903]:
				xmin = 1166.8648
				xmax = 1166.9548
				text = "N"
			intervals [2904]:
				xmin = 1166.9548
				xmax = 1166.9848
				text = "IY0"
			intervals [2905]:
				xmin = 1166.9848
				xmax = 1167.1048
				text = "TH"
			intervals [2906]:
				xmin = 1167.1048
				xmax = 1167.1348
				text = "IH2"
			intervals [2907]:
				xmin = 1167.1348
				xmax = 1167.1648
				text = "N"
			intervals [2908]:
				xmin = 1167.1648
				xmax = 1171.868
				text = "sp"
			intervals [2909]:
				xmin = 1171.868
				xmax = 1171.898
				text = "spn"
			intervals [2910]:
				xmin = 1171.898
				xmax = 1172.098
				text = "sp"
			intervals [2911]:
				xmin = 1172.098
				xmax = 1172.3482
				text = ""
			intervals [2912]:
				xmin = 1172.3482
				xmax = 1172.4582
				text = "Y"
			intervals [2913]:
				xmin = 1172.4582
				xmax = 1172.4982
				text = "UW1"
			intervals [2914]:
				xmin = 1172.4982
				xmax = 1172.5582
				text = "L"
			intervals [2915]:
				xmin = 1172.5582
				xmax = 1172.6882
				text = "ER1"
			intervals [2916]:
				xmin = 1172.6882
				xmax = 1172.7182
				text = "N"
			intervals [2917]:
				xmin = 1172.7182
				xmax = 1172.7482
				text = "IH0"
			intervals [2918]:
				xmin = 1172.7482
				xmax = 1172.7882
				text = "N"
			intervals [2919]:
				xmin = 1172.7882
				xmax = 1172.8182
				text = "sp"
			intervals [2920]:
				xmin = 1172.8182
				xmax = 1172.8882
				text = "EH1"
			intervals [2921]:
				xmin = 1172.8882
				xmax = 1172.9482
				text = "N"
			intervals [2922]:
				xmin = 1172.9482
				xmax = 1172.9782
				text = "IY0"
			intervals [2923]:
				xmin = 1172.9782
				xmax = 1173.0082
				text = "IH0"
			intervals [2924]:
				xmin = 1173.0082
				xmax = 1173.1382
				text = "N"
			intervals [2925]:
				xmin = 1173.1382
				xmax = 1173.1682
				text = "sp"
			intervals [2926]:
				xmin = 1173.1682
				xmax = 1173.3382
				text = "S"
			intervals [2927]:
				xmin = 1173.3382
				xmax = 1173.3882
				text = "K"
			intervals [2928]:
				xmin = 1173.3882
				xmax = 1173.5282
				text = "UW1"
			intervals [2929]:
				xmin = 1173.5282
				xmax = 1173.6382
				text = "L"
			intervals [2930]:
				xmin = 1173.6382
				xmax = 1173.6682
				text = "sp"
			intervals [2931]:
				xmin = 1173.6682
				xmax = 1173.6982
				text = "ER0"
			intervals [2932]:
				xmin = 1173.6982
				xmax = 1173.7282
				text = "sp"
			intervals [2933]:
				xmin = 1173.7282
				xmax = 1173.7582
				text = "EH1"
			intervals [2934]:
				xmin = 1173.7582
				xmax = 1173.7982
				text = "N"
			intervals [2935]:
				xmin = 1173.7982
				xmax = 1173.8282
				text = "IY0"
			intervals [2936]:
				xmin = 1173.8282
				xmax = 1173.8582
				text = "TH"
			intervals [2937]:
				xmin = 1173.8582
				xmax = 1173.8882
				text = "IH2"
			intervals [2938]:
				xmin = 1173.8882
				xmax = 1173.9182
				text = "N"
			intervals [2939]:
				xmin = 1173.9182
				xmax = 1174.1682
				text = "sp"
			intervals [2940]:
				xmin = 1174.1682
				xmax = 1175.4307
				text = ""
			intervals [2941]:
				xmin = 1175.4307
				xmax = 1175.6307
				text = "spn"
			intervals [2942]:
				xmin = 1175.6307
				xmax = 1176.125
				text = "sp"
			intervals [2943]:
				xmin = 1176.125
				xmax = 1176.195
				text = "Y"
			intervals [2944]:
				xmin = 1176.195
				xmax = 1176.225
				text = "UW1"
			intervals [2945]:
				xmin = 1176.225
				xmax = 1176.265
				text = "M"
			intervals [2946]:
				xmin = 1176.265
				xmax = 1176.345
				text = "AY1"
			intervals [2947]:
				xmin = 1176.345
				xmax = 1176.375
				text = "T"
			intervals [2948]:
				xmin = 1176.375
				xmax = 1176.635
				text = "sp"
			intervals [2949]:
				xmin = 1176.635
				xmax = 1176.665
				text = "B"
			intervals [2950]:
				xmin = 1176.665
				xmax = 1176.695
				text = "IY0"
			intervals [2951]:
				xmin = 1176.695
				xmax = 1176.735
				text = "T"
			intervals [2952]:
				xmin = 1176.735
				xmax = 1176.875
				text = "EY1"
			intervals [2953]:
				xmin = 1176.875
				xmax = 1176.915
				text = "K"
			intervals [2954]:
				xmin = 1176.915
				xmax = 1176.965
				text = "IH0"
			intervals [2955]:
				xmin = 1176.965
				xmax = 1177.015
				text = "N"
			intervals [2956]:
				xmin = 1177.015
				xmax = 1177.055
				text = "HH"
			intervals [2957]:
				xmin = 1177.055
				xmax = 1177.095
				text = "W"
			intervals [2958]:
				xmin = 1177.095
				xmax = 1177.135
				text = "AH1"
			intervals [2959]:
				xmin = 1177.135
				xmax = 1177.195
				text = "N"
			intervals [2960]:
				xmin = 1177.195
				xmax = 1177.255
				text = "sp"
			intervals [2961]:
				xmin = 1177.255
				xmax = 1177.285
				text = "B"
			intervals [2962]:
				xmin = 1177.285
				xmax = 1177.315
				text = "AH1"
			intervals [2963]:
				xmin = 1177.315
				xmax = 1177.345
				text = "T"
			intervals [2964]:
				xmin = 1177.345
				xmax = 1177.405
				text = "sp"
			intervals [2965]:
				xmin = 1177.405
				xmax = 1177.455
				text = "Y"
			intervals [2966]:
				xmin = 1177.455
				xmax = 1177.485
				text = "UW1"
			intervals [2967]:
				xmin = 1177.485
				xmax = 1177.515
				text = "EY1"
			intervals [2968]:
				xmin = 1177.515
				xmax = 1177.585
				text = "N"
			intervals [2969]:
				xmin = 1177.585
				xmax = 1177.665
				text = "T"
			intervals [2970]:
				xmin = 1177.665
				xmax = 1177.695
				text = "L"
			intervals [2971]:
				xmin = 1177.695
				xmax = 1177.735
				text = "ER1"
			intervals [2972]:
				xmin = 1177.735
				xmax = 1177.765
				text = "N"
			intervals [2973]:
				xmin = 1177.765
				xmax = 1177.795
				text = "IH0"
			intervals [2974]:
				xmin = 1177.795
				xmax = 1177.825
				text = "N"
			intervals [2975]:
				xmin = 1177.825
				xmax = 1177.855
				text = "IH0"
			intervals [2976]:
				xmin = 1177.855
				xmax = 1177.885
				text = "T"
			intervals [2977]:
				xmin = 1177.885
				xmax = 1178.245
				text = "sp"
			intervals [2978]:
				xmin = 1178.245
				xmax = 1179.5627
				text = ""
			intervals [2979]:
				xmin = 1179.5627
				xmax = 1179.6127
				text = "HH"
			intervals [2980]:
				xmin = 1179.6127
				xmax = 1179.7227
				text = "AW1"
			intervals [2981]:
				xmin = 1179.7227
				xmax = 1179.7627
				text = "AH0"
			intervals [2982]:
				xmin = 1179.7627
				xmax = 1179.8027
				text = "B"
			intervals [2983]:
				xmin = 1179.8027
				xmax = 1180.0127
				text = "AW1"
			intervals [2984]:
				xmin = 1180.0127
				xmax = 1180.0527
				text = "T"
			intervals [2985]:
				xmin = 1180.0527
				xmax = 1180.1127
				text = "IH1"
			intervals [2986]:
				xmin = 1180.1127
				xmax = 1180.1727
				text = "N"
			intervals [2987]:
				xmin = 1180.1727
				xmax = 1180.2027
				text = "DH"
			intervals [2988]:
				xmin = 1180.2027
				xmax = 1180.2927
				text = "IY0"
			intervals [2989]:
				xmin = 1180.2927
				xmax = 1180.3427
				text = "G"
			intervals [2990]:
				xmin = 1180.3427
				xmax = 1180.3827
				text = "R"
			intervals [2991]:
				xmin = 1180.3827
				xmax = 1180.5027
				text = "UW1"
			intervals [2992]:
				xmin = 1180.5027
				xmax = 1180.5727
				text = "P"
			intervals [2993]:
				xmin = 1180.5727
				xmax = 1180.6027
				text = "AH0"
			intervals [2994]:
				xmin = 1180.6027
				xmax = 1180.6327
				text = "V"
			intervals [2995]:
				xmin = 1180.6327
				xmax = 1180.6827
				text = "G"
			intervals [2996]:
				xmin = 1180.6827
				xmax = 1180.7927
				text = "ER1"
			intervals [2997]:
				xmin = 1180.7927
				xmax = 1180.9127
				text = "L"
			intervals [2998]:
				xmin = 1180.9127
				xmax = 1180.9527
				text = "Z"
			intervals [2999]:
				xmin = 1180.9527
				xmax = 1180.9827
				text = "Y"
			intervals [3000]:
				xmin = 1180.9827
				xmax = 1181.0227
				text = "UW1"
			intervals [3001]:
				xmin = 1181.0227
				xmax = 1181.1027
				text = "G"
			intervals [3002]:
				xmin = 1181.1027
				xmax = 1181.2227
				text = "OW1"
			intervals [3003]:
				xmin = 1181.2227
				xmax = 1181.3427
				text = "ER0"
			intervals [3004]:
				xmin = 1181.3427
				xmax = 1181.4627
				text = "AW1"
			intervals [3005]:
				xmin = 1181.4627
				xmax = 1181.4927
				text = "N"
			intervals [3006]:
				xmin = 1181.4927
				xmax = 1181.5227
				text = "D"
			intervals [3007]:
				xmin = 1181.5227
				xmax = 1181.5527
				text = "W"
			intervals [3008]:
				xmin = 1181.5527
				xmax = 1181.6127
				text = "IH0"
			intervals [3009]:
				xmin = 1181.6127
				xmax = 1181.6527
				text = "TH"
			intervals [3010]:
				xmin = 1181.6527
				xmax = 1181.7127
				text = "sp"
			intervals [3011]:
				xmin = 1181.7127
				xmax = 1181.7727
				text = "DH"
			intervals [3012]:
				xmin = 1181.7727
				xmax = 1181.8327
				text = "EH1"
			intervals [3013]:
				xmin = 1181.8327
				xmax = 1181.8927
				text = "R"
			intervals [3014]:
				xmin = 1181.8927
				xmax = 1181.9927
				text = "Z"
			intervals [3015]:
				xmin = 1181.9927
				xmax = 1182.0227
				text = "sp"
			intervals [3016]:
				xmin = 1182.0227
				xmax = 1182.1127
				text = "AH1"
			intervals [3017]:
				xmin = 1182.1127
				xmax = 1182.3427
				text = "sp"
			intervals [3018]:
				xmin = 1182.3427
				xmax = 1182.6131
				text = ""
			intervals [3019]:
				xmin = 1182.6131
				xmax = 1182.7131
				text = "K"
			intervals [3020]:
				xmin = 1182.7131
				xmax = 1182.7931
				text = "AY1"
			intervals [3021]:
				xmin = 1182.7931
				xmax = 1182.8331
				text = "N"
			intervals [3022]:
				xmin = 1182.8331
				xmax = 1182.8831
				text = "AH1"
			intervals [3023]:
				xmin = 1182.8831
				xmax = 1182.9531
				text = "V"
			intervals [3024]:
				xmin = 1182.9531
				xmax = 1183.0131
				text = "W"
			intervals [3025]:
				xmin = 1183.0131
				xmax = 1183.0631
				text = "AH1"
			intervals [3026]:
				xmin = 1183.0631
				xmax = 1183.1431
				text = "N"
			intervals [3027]:
				xmin = 1183.1431
				xmax = 1183.1831
				text = "sp"
			intervals [3028]:
				xmin = 1183.1831
				xmax = 1183.2731
				text = "P"
			intervals [3029]:
				xmin = 1183.2731
				xmax = 1183.3631
				text = "ER1"
			intervals [3030]:
				xmin = 1183.3631
				xmax = 1183.5031
				text = "S"
			intervals [3031]:
				xmin = 1183.5031
				xmax = 1183.5831
				text = "AH0"
			intervals [3032]:
				xmin = 1183.5831
				xmax = 1183.6531
				text = "N"
			intervals [3033]:
				xmin = 1183.6531
				xmax = 1183.7131
				text = "EH1"
			intervals [3034]:
				xmin = 1183.7131
				xmax = 1183.7731
				text = "V"
			intervals [3035]:
				xmin = 1183.7731
				xmax = 1183.8431
				text = "R"
			intervals [3036]:
				xmin = 1183.8431
				xmax = 1183.9231
				text = "IY0"
			intervals [3037]:
				xmin = 1183.9231
				xmax = 1183.9831
				text = "B"
			intervals [3038]:
				xmin = 1183.9831
				xmax = 1184.0231
				text = "AA2"
			intervals [3039]:
				xmin = 1184.0231
				xmax = 1184.1131
				text = "D"
			intervals [3040]:
				xmin = 1184.1131
				xmax = 1184.1431
				text = "IY0"
			intervals [3041]:
				xmin = 1184.1431
				xmax = 1184.1931
				text = "L"
			intervals [3042]:
				xmin = 1184.1931
				xmax = 1184.2731
				text = "IH1"
			intervals [3043]:
				xmin = 1184.2731
				xmax = 1184.3831
				text = "S"
			intervals [3044]:
				xmin = 1184.3831
				xmax = 1184.4531
				text = "AH0"
			intervals [3045]:
				xmin = 1184.4531
				xmax = 1184.5131
				text = "N"
			intervals [3046]:
				xmin = 1184.5131
				xmax = 1184.5831
				text = "T"
			intervals [3047]:
				xmin = 1184.5831
				xmax = 1184.7131
				text = "UW1"
			intervals [3048]:
				xmin = 1184.7131
				xmax = 1184.7431
				text = "sp"
			intervals [3049]:
				xmin = 1184.7431
				xmax = 1191.8525
				text = ""
			intervals [3050]:
				xmin = 1191.8525
				xmax = 1191.9025
				text = "IH0"
			intervals [3051]:
				xmin = 1191.9025
				xmax = 1191.9325
				text = "Z"
			intervals [3052]:
				xmin = 1191.9325
				xmax = 1191.9625
				text = "DH"
			intervals [3053]:
				xmin = 1191.9625
				xmax = 1192.0025
				text = "EH1"
			intervals [3054]:
				xmin = 1192.0025
				xmax = 1192.0325
				text = "R"
			intervals [3055]:
				xmin = 1192.0325
				xmax = 1192.1125
				text = "EH1"
			intervals [3056]:
				xmin = 1192.1125
				xmax = 1192.1625
				text = "N"
			intervals [3057]:
				xmin = 1192.1625
				xmax = 1192.2425
				text = "IY0"
			intervals [3058]:
				xmin = 1192.2425
				xmax = 1192.4225
				text = "B"
			intervals [3059]:
				xmin = 1192.4225
				xmax = 1192.4725
				text = "AH0"
			intervals [3060]:
				xmin = 1192.4725
				xmax = 1192.5225
				text = "D"
			intervals [3061]:
				xmin = 1192.5225
				xmax = 1192.6425
				text = "IY0"
			intervals [3062]:
				xmin = 1192.6425
				xmax = 1192.7125
				text = "DH"
			intervals [3063]:
				xmin = 1192.7125
				xmax = 1192.7525
				text = "AH0"
			intervals [3064]:
				xmin = 1192.7525
				xmax = 1192.8025
				text = "T"
			intervals [3065]:
				xmin = 1192.8025
				xmax = 1192.8825
				text = "EH1"
			intervals [3066]:
				xmin = 1192.8825
				xmax = 1192.9425
				text = "V"
			intervals [3067]:
				xmin = 1192.9425
				xmax = 1193.0925
				text = "ER0"
			intervals [3068]:
				xmin = 1193.0925
				xmax = 1193.1425
				text = "sp"
			intervals [3069]:
				xmin = 1193.1425
				xmax = 1193.2025
				text = "TH"
			intervals [3070]:
				xmin = 1193.2025
				xmax = 1193.2425
				text = "IH1"
			intervals [3071]:
				xmin = 1193.2425
				xmax = 1193.3325
				text = "NG"
			intervals [3072]:
				xmin = 1193.3325
				xmax = 1193.3925
				text = "K"
			intervals [3073]:
				xmin = 1193.3925
				xmax = 1193.5125
				text = "S"
			intervals [3074]:
				xmin = 1193.5125
				xmax = 1193.5425
				text = "sp"
			intervals [3075]:
				xmin = 1193.5425
				xmax = 1193.6325
				text = "K"
			intervals [3076]:
				xmin = 1193.6325
				xmax = 1193.7625
				text = "AY1"
			intervals [3077]:
				xmin = 1193.7625
				xmax = 1193.8125
				text = "N"
			intervals [3078]:
				xmin = 1193.8125
				xmax = 1193.8525
				text = "AH0"
			intervals [3079]:
				xmin = 1193.8525
				xmax = 1193.8925
				text = "V"
			intervals [3080]:
				xmin = 1193.8925
				xmax = 1193.9325
				text = "sp"
			intervals [3081]:
				xmin = 1193.9325
				xmax = 1193.9625
				text = "Y"
			intervals [3082]:
				xmin = 1193.9625
				xmax = 1193.9925
				text = "UW1"
			intervals [3083]:
				xmin = 1193.9925
				xmax = 1194.0225
				text = "sp"
			intervals [3084]:
				xmin = 1194.0225
				xmax = 1194.0725
				text = "N"
			intervals [3085]:
				xmin = 1194.0725
				xmax = 1194.1925
				text = "OW1"
			intervals [3086]:
				xmin = 1194.1925
				xmax = 1194.5738
				text = "sp"
			intervals [3087]:
				xmin = 1194.5738
				xmax = 1194.6038
				text = "G"
			intervals [3088]:
				xmin = 1194.6038
				xmax = 1194.6438
				text = "IH1"
			intervals [3089]:
				xmin = 1194.6438
				xmax = 1194.7338
				text = "T"
			intervals [3090]:
				xmin = 1194.7338
				xmax = 1194.8138
				text = "S"
			intervals [3091]:
				xmin = 1194.8138
				xmax = 1194.8538
				text = "DH"
			intervals [3092]:
				xmin = 1194.8538
				xmax = 1194.9538
				text = "IY0"
			intervals [3093]:
				xmin = 1194.9538
				xmax = 1195.1038
				text = "AY0"
			intervals [3094]:
				xmin = 1195.1038
				xmax = 1195.2438
				text = "D"
			intervals [3095]:
				xmin = 1195.2438
				xmax = 1195.4538
				text = "IY1"
			intervals [3096]:
				xmin = 1195.4538
				xmax = 1195.5738
				text = "AH0"
			intervals [3097]:
				xmin = 1195.5738
				xmax = 1195.6038
				text = "Z"
			intervals [3098]:
				xmin = 1195.6038
				xmax = 1195.7338
				text = "sp"
			intervals [3099]:
				xmin = 1195.7338
				xmax = 1195.7838
				text = "AH0"
			intervals [3100]:
				xmin = 1195.7838
				xmax = 1195.8138
				text = "N"
			intervals [3101]:
				xmin = 1195.8138
				xmax = 1195.8538
				text = "S"
			intervals [3102]:
				xmin = 1195.8538
				xmax = 1196.0038
				text = "EY1"
			intervals [3103]:
				xmin = 1196.0038
				xmax = 1196.0338
				text = "sp"
			intervals [3104]:
				xmin = 1196.0338
				xmax = 1196.0938
				text = "L"
			intervals [3105]:
				xmin = 1196.0938
				xmax = 1196.1338
				text = "EH1"
			intervals [3106]:
				xmin = 1196.1338
				xmax = 1196.1938
				text = "T"
			intervals [3107]:
				xmin = 1196.1938
				xmax = 1196.3038
				text = "S"
			intervals [3108]:
				xmin = 1196.3038
				xmax = 1196.3438
				text = "G"
			intervals [3109]:
				xmin = 1196.3438
				xmax = 1196.3938
				text = "OW1"
			intervals [3110]:
				xmin = 1196.3938
				xmax = 1196.4238
				text = "sp"
			intervals [3111]:
				xmin = 1196.4238
				xmax = 1196.5938
				text = "S"
			intervals [3112]:
				xmin = 1196.5938
				xmax = 1196.6238
				text = "W"
			intervals [3113]:
				xmin = 1196.6238
				xmax = 1196.6538
				text = "IH1"
			intervals [3114]:
				xmin = 1196.6538
				xmax = 1196.6838
				text = "M"
			intervals [3115]:
				xmin = 1196.6838
				xmax = 1196.7138
				text = "IH0"
			intervals [3116]:
				xmin = 1196.7138
				xmax = 1196.8738
				text = "N"
			intervals [3117]:
				xmin = 1196.8738
				xmax = 1196.9038
				text = "sp"
			intervals [3118]:
				xmin = 1196.9038
				xmax = 1196.9338
				text = "AH0"
			intervals [3119]:
				xmin = 1196.9338
				xmax = 1197.0038
				text = "N"
			intervals [3120]:
				xmin = 1197.0038
				xmax = 1197.1038
				text = "S"
			intervals [3121]:
				xmin = 1197.1038
				xmax = 1197.1338
				text = "OW1"
			intervals [3122]:
				xmin = 1197.1338
				xmax = 1197.1638
				text = "EH1"
			intervals [3123]:
				xmin = 1197.1638
				xmax = 1197.2238
				text = "V"
			intervals [3124]:
				xmin = 1197.2238
				xmax = 1197.2738
				text = "R"
			intervals [3125]:
				xmin = 1197.2738
				xmax = 1197.3838
				text = "IY0"
			intervals [3126]:
				xmin = 1197.3838
				xmax = 1197.4338
				text = "B"
			intervals [3127]:
				xmin = 1197.4338
				xmax = 1197.4638
				text = "AA2"
			intervals [3128]:
				xmin = 1197.4638
				xmax = 1197.5438
				text = "D"
			intervals [3129]:
				xmin = 1197.5438
				xmax = 1197.5738
				text = "IY0"
			intervals [3130]:
				xmin = 1197.5738
				xmax = 1197.6438
				text = "sp"
			intervals [3131]:
				xmin = 1197.6438
				xmax = 1197.6738
				text = "EH1"
			intervals [3132]:
				xmin = 1197.6738
				xmax = 1197.7038
				text = "L"
			intervals [3133]:
				xmin = 1197.7038
				xmax = 1197.7338
				text = "S"
			intervals [3134]:
				xmin = 1197.7338
				xmax = 1197.9738
				text = "sp"
			intervals [3135]:
				xmin = 1197.9738
				xmax = 1198.0138
				text = "D"
			intervals [3136]:
				xmin = 1198.0138
				xmax = 1198.0438
				text = "UW1"
			intervals [3137]:
				xmin = 1198.0438
				xmax = 1198.0738
				text = "IH0"
			intervals [3138]:
				xmin = 1198.0738
				xmax = 1198.1238
				text = "T"
			intervals [3139]:
				xmin = 1198.1238
				xmax = 1202.9988
				text = "sp"
			intervals [3140]:
				xmin = 1202.9988
				xmax = 1203.1788
				text = "OW2"
			intervals [3141]:
				xmin = 1203.1788
				xmax = 1203.2688
				text = "K"
			intervals [3142]:
				xmin = 1203.2688
				xmax = 1203.5188
				text = "EY1"
			intervals [3143]:
				xmin = 1203.5188
				xmax = 1203.5788
				text = "sp"
			intervals [3144]:
				xmin = 1203.5788
				xmax = 1203.6088
				text = "AH1"
			intervals [3145]:
				xmin = 1203.6088
				xmax = 1203.6988
				text = "S"
			intervals [3146]:
				xmin = 1203.6988
				xmax = 1203.9088
				text = "EY1"
			intervals [3147]:
				xmin = 1203.9088
				xmax = 1203.9388
				text = "IH1"
			intervals [3148]:
				xmin = 1203.9388
				xmax = 1204.0088
				text = "F"
			intervals [3149]:
				xmin = 1204.0088
				xmax = 1204.4488
				text = "AY1"
			intervals [3150]:
				xmin = 1204.4488
				xmax = 1204.4788
				text = "AH1"
			intervals [3151]:
				xmin = 1204.4788
				xmax = 1204.9978
				text = "sp"
			intervals [3152]:
				xmin = 1204.9978
				xmax = 1205.0278
				text = "IH0"
			intervals [3153]:
				xmin = 1205.0278
				xmax = 1205.1078
				text = "F"
			intervals [3154]:
				xmin = 1205.1078
				xmax = 1205.2978
				text = "AY1"
			intervals [3155]:
				xmin = 1205.2978
				xmax = 1205.3778
				text = "W"
			intervals [3156]:
				xmin = 1205.3778
				xmax = 1205.4178
				text = "ER1"
			intervals [3157]:
				xmin = 1205.4178
				xmax = 1205.4678
				text = "AH0"
			intervals [3158]:
				xmin = 1205.4678
				xmax = 1205.5878
				text = "sp"
			intervals [3159]:
				xmin = 1205.5878
				xmax = 1205.6178
				text = "N"
			intervals [3160]:
				xmin = 1205.6178
				xmax = 1205.7078
				text = "UW1"
			intervals [3161]:
				xmin = 1205.7078
				xmax = 1205.7378
				text = "sp"
			intervals [3162]:
				xmin = 1205.7378
				xmax = 1205.8178
				text = "G"
			intervals [3163]:
				xmin = 1205.8178
				xmax = 1205.9278
				text = "ER1"
			intervals [3164]:
				xmin = 1205.9278
				xmax = 1206.0378
				text = "L"
			intervals [3165]:
				xmin = 1206.0378
				xmax = 1206.0778
				text = "sp"
			intervals [3166]:
				xmin = 1206.0778
				xmax = 1206.4215
				text = ""
			intervals [3167]:
				xmin = 1206.4215
				xmax = 1207.7815
				text = "spn"
			intervals [3168]:
				xmin = 1207.7815
				xmax = 1208.2143
				text = "sp"
			intervals [3169]:
				xmin = 1208.2143
				xmax = 1208.3843
				text = "AY1"
			intervals [3170]:
				xmin = 1208.3843
				xmax = 1208.5443
				text = "sp"
			intervals [3171]:
				xmin = 1208.5443
				xmax = 1208.5743
				text = "W"
			intervals [3172]:
				xmin = 1208.5743
				xmax = 1208.6043
				text = "AO1"
			intervals [3173]:
				xmin = 1208.6043
				xmax = 1208.6343
				text = "N"
			intervals [3174]:
				xmin = 1208.6343
				xmax = 1208.6643
				text = "IH0"
			intervals [3175]:
				xmin = 1208.6643
				xmax = 1208.6943
				text = "D"
			intervals [3176]:
				xmin = 1208.6943
				xmax = 1208.7243
				text = "T"
			intervals [3177]:
				xmin = 1208.7243
				xmax = 1208.7743
				text = "AH0"
			intervals [3178]:
				xmin = 1208.7743
				xmax = 1208.8443
				text = "G"
			intervals [3179]:
				xmin = 1208.8443
				xmax = 1208.8743
				text = "IH1"
			intervals [3180]:
				xmin = 1208.8743
				xmax = 1208.9643
				text = "T"
			intervals [3181]:
				xmin = 1208.9643
				xmax = 1208.9943
				text = "sp"
			intervals [3182]:
				xmin = 1208.9943
				xmax = 1209.0243
				text = "IH1"
			intervals [3183]:
				xmin = 1209.0243
				xmax = 1209.0743
				text = "N"
			intervals [3184]:
				xmin = 1209.0743
				xmax = 1209.1043
				text = "T"
			intervals [3185]:
				xmin = 1209.1043
				xmax = 1209.1543
				text = "UW0"
			intervals [3186]:
				xmin = 1209.1543
				xmax = 1209.2443
				text = "Y"
			intervals [3187]:
				xmin = 1209.2443
				xmax = 1209.3043
				text = "UH1"
			intervals [3188]:
				xmin = 1209.3043
				xmax = 1209.3743
				text = "R"
			intervals [3189]:
				xmin = 1209.3743
				xmax = 1209.4843
				text = "sp"
			intervals [3190]:
				xmin = 1209.4843
				xmax = 1209.5143
				text = "G"
			intervals [3191]:
				xmin = 1209.5143
				xmax = 1209.5443
				text = "R"
			intervals [3192]:
				xmin = 1209.5443
				xmax = 1209.6843
				text = "UW1"
			intervals [3193]:
				xmin = 1209.6843
				xmax = 1209.7143
				text = "P"
			intervals [3194]:
				xmin = 1209.7143
				xmax = 1209.7643
				text = "sp"
			intervals [3195]:
				xmin = 1209.7643
				xmax = 1209.7943
				text = "W"
			intervals [3196]:
				xmin = 1209.7943
				xmax = 1209.8243
				text = "AH1"
			intervals [3197]:
				xmin = 1209.8243
				xmax = 1209.8743
				text = "T"
			intervals [3198]:
				xmin = 1209.8743
				xmax = 1209.9343
				text = "W"
			intervals [3199]:
				xmin = 1209.9343
				xmax = 1209.9643
				text = "UH1"
			intervals [3200]:
				xmin = 1209.9643
				xmax = 1210.0143
				text = "D"
			intervals [3201]:
				xmin = 1210.0143
				xmax = 1210.1043
				text = "AY1"
			intervals [3202]:
				xmin = 1210.1043
				xmax = 1210.1343
				text = "sp"
			intervals [3203]:
				xmin = 1210.1343
				xmax = 1210.1743
				text = "HH"
			intervals [3204]:
				xmin = 1210.1743
				xmax = 1210.2143
				text = "AE1"
			intervals [3205]:
				xmin = 1210.2143
				xmax = 1210.2743
				text = "V"
			intervals [3206]:
				xmin = 1210.2743
				xmax = 1210.3543
				text = "sp"
			intervals [3207]:
				xmin = 1210.3543
				xmax = 1210.4543
				text = "T"
			intervals [3208]:
				xmin = 1210.4543
				xmax = 1210.4843
				text = "AH0"
			intervals [3209]:
				xmin = 1210.4843
				xmax = 1210.5943
				text = "D"
			intervals [3210]:
				xmin = 1210.5943
				xmax = 1210.7043
				text = "UW1"
			intervals [3211]:
				xmin = 1210.7043
				xmax = 1210.8743
				text = "sp"
			intervals [3212]:
				xmin = 1210.8743
				xmax = 1221.1225
				text = ""
			intervals [3213]:
				xmin = 1221.1225
				xmax = 1221.2725
				text = "OW2"
			intervals [3214]:
				xmin = 1221.2725
				xmax = 1221.3725
				text = "K"
			intervals [3215]:
				xmin = 1221.3725
				xmax = 1221.4325
				text = "EY1"
			intervals [3216]:
				xmin = 1221.4325
				xmax = 1221.4825
				text = "W"
			intervals [3217]:
				xmin = 1221.4825
				xmax = 1221.5225
				text = "AH1"
			intervals [3218]:
				xmin = 1221.5225
				xmax = 1221.5925
				text = "T"
			intervals [3219]:
				xmin = 1221.5925
				xmax = 1221.7125
				text = "S"
			intervals [3220]:
				xmin = 1221.7125
				xmax = 1221.7625
				text = "B"
			intervals [3221]:
				xmin = 1221.7625
				xmax = 1221.8625
				text = "IY1"
			intervals [3222]:
				xmin = 1221.8625
				xmax = 1221.8925
				text = "IH0"
			intervals [3223]:
				xmin = 1221.8925
				xmax = 1222.0125
				text = "NG"
			intervals [3224]:
				xmin = 1222.0125
				xmax = 1222.0425
				text = "sp"
			intervals [3225]:
				xmin = 1222.0425
				xmax = 1222.0925
				text = "HH"
			intervals [3226]:
				xmin = 1222.0925
				xmax = 1222.2225
				text = "IH1"
			intervals [3227]:
				xmin = 1222.2225
				xmax = 1222.2925
				text = "P"
			intervals [3228]:
				xmin = 1222.2925
				xmax = 1228.9082
				text = ""
			intervals [3229]:
				xmin = 1228.9082
				xmax = 1228.9682
				text = "sil"
			intervals [3230]:
				xmin = 1228.9682
				xmax = 1229.1182
				text = "M"
			intervals [3231]:
				xmin = 1229.1182
				xmax = 1229.1582
				text = "HH"
			intervals [3232]:
				xmin = 1229.1582
				xmax = 1229.2182
				text = "M"
			intervals [3233]:
				xmin = 1229.2182
				xmax = 1232.1547
				text = "sp"
			intervals [3234]:
				xmin = 1232.1547
				xmax = 1232.1947
				text = "W"
			intervals [3235]:
				xmin = 1232.1947
				xmax = 1232.2247
				text = "AH1"
			intervals [3236]:
				xmin = 1232.2247
				xmax = 1232.2947
				text = "T"
			intervals [3237]:
				xmin = 1232.2947
				xmax = 1232.3247
				text = "W"
			intervals [3238]:
				xmin = 1232.3247
				xmax = 1232.3747
				text = "UH1"
			intervals [3239]:
				xmin = 1232.3747
				xmax = 1232.4547
				text = "D"
			intervals [3240]:
				xmin = 1232.4547
				xmax = 1232.4947
				text = "B"
			intervals [3241]:
				xmin = 1232.4947
				xmax = 1232.6547
				text = "IY0"
			intervals [3242]:
				xmin = 1232.6547
				xmax = 1232.7747
				text = "S"
			intervals [3243]:
				xmin = 1232.7747
				xmax = 1232.8147
				text = "AH1"
			intervals [3244]:
				xmin = 1232.8147
				xmax = 1232.9147
				text = "M"
			intervals [3245]:
				xmin = 1232.9147
				xmax = 1232.9547
				text = "AH0"
			intervals [3246]:
				xmin = 1232.9547
				xmax = 1232.9847
				text = "V"
			intervals [3247]:
				xmin = 1232.9847
				xmax = 1233.0147
				text = "sp"
			intervals [3248]:
				xmin = 1233.0147
				xmax = 1233.0447
				text = "DH"
			intervals [3249]:
				xmin = 1233.0447
				xmax = 1233.0747
				text = "AH0"
			intervals [3250]:
				xmin = 1233.0747
				xmax = 1233.1047
				text = "TH"
			intervals [3251]:
				xmin = 1233.1047
				xmax = 1233.1447
				text = "IH1"
			intervals [3252]:
				xmin = 1233.1447
				xmax = 1233.2547
				text = "NG"
			intervals [3253]:
				xmin = 1233.2547
				xmax = 1233.3347
				text = "Z"
			intervals [3254]:
				xmin = 1233.3347
				xmax = 1233.5347
				text = "AY1"
			intervals [3255]:
				xmin = 1233.5347
				xmax = 1233.6147
				text = "sp"
			intervals [3256]:
				xmin = 1233.6147
				xmax = 1233.7147
				text = "W"
			intervals [3257]:
				xmin = 1233.7147
				xmax = 1233.7447
				text = "UH1"
			intervals [3258]:
				xmin = 1233.7447
				xmax = 1233.7947
				text = "D"
			intervals [3259]:
				xmin = 1233.7947
				xmax = 1233.8847
				text = "sp"
			intervals [3260]:
				xmin = 1233.8847
				xmax = 1233.9647
				text = "HH"
			intervals [3261]:
				xmin = 1233.9647
				xmax = 1234.0047
				text = "AE1"
			intervals [3262]:
				xmin = 1234.0047
				xmax = 1234.1147
				text = "V"
			intervals [3263]:
				xmin = 1234.1147
				xmax = 1234.1647
				text = "T"
			intervals [3264]:
				xmin = 1234.1647
				xmax = 1234.1947
				text = "IH0"
			intervals [3265]:
				xmin = 1234.1947
				xmax = 1234.2247
				text = "sp"
			intervals [3266]:
				xmin = 1234.2247
				xmax = 1234.3147
				text = "L"
			intervals [3267]:
				xmin = 1234.3147
				xmax = 1234.3647
				text = "AY1"
			intervals [3268]:
				xmin = 1234.3647
				xmax = 1234.4747
				text = "K"
			intervals [3269]:
				xmin = 1234.4747
				xmax = 1234.5047
				text = "sp"
			intervals [3270]:
				xmin = 1234.5047
				xmax = 1234.5347
				text = "T"
			intervals [3271]:
				xmin = 1234.5347
				xmax = 1234.5647
				text = "IH0"
			intervals [3272]:
				xmin = 1234.5647
				xmax = 1234.6847
				text = "D"
			intervals [3273]:
				xmin = 1234.6847
				xmax = 1234.8547
				text = "UW1"
			intervals [3274]:
				xmin = 1234.8547
				xmax = 1234.8847
				text = "sp"
			intervals [3275]:
				xmin = 1234.8847
				xmax = 1234.9147
				text = "IH0"
			intervals [3276]:
				xmin = 1234.9147
				xmax = 1234.9847
				text = "F"
			intervals [3277]:
				xmin = 1234.9847
				xmax = 1235.0447
				text = "AY1"
			intervals [3278]:
				xmin = 1235.0447
				xmax = 1235.1447
				text = "W"
			intervals [3279]:
				xmin = 1235.1447
				xmax = 1235.2047
				text = "AO1"
			intervals [3280]:
				xmin = 1235.2047
				xmax = 1235.2447
				text = "N"
			intervals [3281]:
				xmin = 1235.2447
				xmax = 1235.2747
				text = "IH0"
			intervals [3282]:
				xmin = 1235.2747
				xmax = 1235.3047
				text = "D"
			intervals [3283]:
				xmin = 1235.3047
				xmax = 1235.3347
				text = "T"
			intervals [3284]:
				xmin = 1235.3347
				xmax = 1235.3847
				text = "IH0"
			intervals [3285]:
				xmin = 1235.3847
				xmax = 1235.4247
				text = "sp"
			intervals [3286]:
				xmin = 1235.4247
				xmax = 1235.4547
				text = "G"
			intervals [3287]:
				xmin = 1235.4547
				xmax = 1235.4847
				text = "IH1"
			intervals [3288]:
				xmin = 1235.4847
				xmax = 1235.5147
				text = "T"
			intervals [3289]:
				xmin = 1235.5147
				xmax = 1235.5447
				text = "IH1"
			intervals [3290]:
				xmin = 1235.5447
				xmax = 1235.5747
				text = "N"
			intervals [3291]:
				xmin = 1235.5747
				xmax = 1235.6047
				text = "T"
			intervals [3292]:
				xmin = 1235.6047
				xmax = 1235.6347
				text = "UW0"
			intervals [3293]:
				xmin = 1235.6347
				xmax = 1235.6647
				text = "sp"
			intervals [3294]:
				xmin = 1235.6647
				xmax = 1235.7247
				text = "Y"
			intervals [3295]:
				xmin = 1235.7247
				xmax = 1235.7547
				text = "UH1"
			intervals [3296]:
				xmin = 1235.7547
				xmax = 1235.7847
				text = "R"
			intervals [3297]:
				xmin = 1235.7847
				xmax = 1235.8147
				text = "G"
			intervals [3298]:
				xmin = 1235.8147
				xmax = 1235.8447
				text = "R"
			intervals [3299]:
				xmin = 1235.8447
				xmax = 1235.9147
				text = "UW1"
			intervals [3300]:
				xmin = 1235.9147
				xmax = 1236.0247
				text = "P"
			intervals [3301]:
				xmin = 1236.0247
				xmax = 1238.1616
				text = "sp"
			intervals [3302]:
				xmin = 1238.1616
				xmax = 1238.4116
				text = "AY1"
			intervals [3303]:
				xmin = 1238.4116
				xmax = 1238.4416
				text = "sp"
			intervals [3304]:
				xmin = 1238.4416
				xmax = 1238.5216
				text = "W"
			intervals [3305]:
				xmin = 1238.5216
				xmax = 1238.5516
				text = "UH1"
			intervals [3306]:
				xmin = 1238.5516
				xmax = 1238.5816
				text = "D"
			intervals [3307]:
				xmin = 1238.5816
				xmax = 1238.7016
				text = "HH"
			intervals [3308]:
				xmin = 1238.7016
				xmax = 1238.7616
				text = "AE1"
			intervals [3309]:
				xmin = 1238.7616
				xmax = 1238.8816
				text = "V"
			intervals [3310]:
				xmin = 1238.8816
				xmax = 1238.9316
				text = "T"
			intervals [3311]:
				xmin = 1238.9316
				xmax = 1238.9616
				text = "IH0"
			intervals [3312]:
				xmin = 1238.9616
				xmax = 1238.9916
				text = "sp"
			intervals [3313]:
				xmin = 1238.9916
				xmax = 1239.0716
				text = "L"
			intervals [3314]:
				xmin = 1239.0716
				xmax = 1239.1416
				text = "AY1"
			intervals [3315]:
				xmin = 1239.1416
				xmax = 1239.2516
				text = "K"
			intervals [3316]:
				xmin = 1239.2516
				xmax = 1239.2916
				text = "T"
			intervals [3317]:
				xmin = 1239.2916
				xmax = 1239.3216
				text = "AH0"
			intervals [3318]:
				xmin = 1239.3216
				xmax = 1239.3916
				text = "sp"
			intervals [3319]:
				xmin = 1239.3916
				xmax = 1239.4216
				text = "D"
			intervals [3320]:
				xmin = 1239.4216
				xmax = 1239.4916
				text = "UW1"
			intervals [3321]:
				xmin = 1239.4916
				xmax = 1239.6416
				text = "sp"
			intervals [3322]:
				xmin = 1239.6416
				xmax = 1239.6916
				text = "DH"
			intervals [3323]:
				xmin = 1239.6916
				xmax = 1239.7216
				text = "IH0"
			intervals [3324]:
				xmin = 1239.7216
				xmax = 1239.7516
				text = "S"
			intervals [3325]:
				xmin = 1239.7516
				xmax = 1249.1328
				text = "sp"
			intervals [3326]:
				xmin = 1249.1328
				xmax = 1249.2228
				text = "OW2"
			intervals [3327]:
				xmin = 1249.2228
				xmax = 1249.3128
				text = "K"
			intervals [3328]:
				xmin = 1249.3128
				xmax = 1249.4728
				text = "EY1"
			intervals [3329]:
				xmin = 1249.4728
				xmax = 1249.5028
				text = "sp"
			intervals [3330]:
				xmin = 1249.5028
				xmax = 1249.5428
				text = "G"
			intervals [3331]:
				xmin = 1249.5428
				xmax = 1249.7128
				text = "IH0"
			intervals [3332]:
				xmin = 1249.7128
				xmax = 1249.7728
				text = "D"
			intervals [3333]:
				xmin = 1249.7728
				xmax = 1250.0128
				text = "AH1"
			intervals [3334]:
				xmin = 1250.0128
				xmax = 1250.0528
				text = "sp"
			intervals [3335]:
				xmin = 1250.0528
				xmax = 1252.4304
				text = ""
			intervals [3336]:
				xmin = 1252.4304
				xmax = 1252.4904
				text = "W"
			intervals [3337]:
				xmin = 1252.4904
				xmax = 1252.5204
				text = "AH1"
			intervals [3338]:
				xmin = 1252.5204
				xmax = 1252.5504
				text = "T"
			intervals [3339]:
				xmin = 1252.5504
				xmax = 1252.5804
				text = "D"
			intervals [3340]:
				xmin = 1252.5804
				xmax = 1252.6104
				text = "UW1"
			intervals [3341]:
				xmin = 1252.6104
				xmax = 1252.6404
				text = "Y"
			intervals [3342]:
				xmin = 1252.6404
				xmax = 1252.7104
				text = "UW1"
			intervals [3343]:
				xmin = 1252.7104
				xmax = 1252.7404
				text = "W"
			intervals [3344]:
				xmin = 1252.7404
				xmax = 1252.7704
				text = "AA1"
			intervals [3345]:
				xmin = 1252.7704
				xmax = 1252.8004
				text = "N"
			intervals [3346]:
				xmin = 1252.8004
				xmax = 1252.8404
				text = "AH0"
			intervals [3347]:
				xmin = 1252.8404
				xmax = 1252.8904
				text = "D"
			intervals [3348]:
				xmin = 1252.8904
				xmax = 1252.9704
				text = "UW1"
			intervals [3349]:
				xmin = 1252.9704
				xmax = 1253.0004
				text = "W"
			intervals [3350]:
				xmin = 1253.0004
				xmax = 1253.0704
				text = "EH1"
			intervals [3351]:
				xmin = 1253.0704
				xmax = 1253.1104
				text = "N"
			intervals [3352]:
				xmin = 1253.1104
				xmax = 1253.1404
				text = "Y"
			intervals [3353]:
				xmin = 1253.1404
				xmax = 1253.2104
				text = "UW1"
			intervals [3354]:
				xmin = 1253.2104
				xmax = 1253.2704
				text = "F"
			intervals [3355]:
				xmin = 1253.2704
				xmax = 1253.3104
				text = "IH1"
			intervals [3356]:
				xmin = 1253.3104
				xmax = 1253.3504
				text = "N"
			intervals [3357]:
				xmin = 1253.3504
				xmax = 1253.4304
				text = "IH0"
			intervals [3358]:
				xmin = 1253.4304
				xmax = 1253.5004
				text = "SH"
			intervals [3359]:
				xmin = 1253.5004
				xmax = 1253.6104
				text = "S"
			intervals [3360]:
				xmin = 1253.6104
				xmax = 1253.6604
				text = "K"
			intervals [3361]:
				xmin = 1253.6604
				xmax = 1253.8104
				text = "UW1"
			intervals [3362]:
				xmin = 1253.8104
				xmax = 1253.9504
				text = "L"
			intervals [3363]:
				xmin = 1253.9504
				xmax = 1261.2056
				text = ""
			intervals [3364]:
				xmin = 1261.2056
				xmax = 1261.2556
				text = "sil"
			intervals [3365]:
				xmin = 1261.2556
				xmax = 1261.2956
				text = "M"
			intervals [3366]:
				xmin = 1261.2956
				xmax = 1261.3256
				text = "HH"
			intervals [3367]:
				xmin = 1261.3256
				xmax = 1261.6456
				text = "M"
			intervals [3368]:
				xmin = 1261.6456
				xmax = 1261.7656
				text = "sp"
			intervals [3369]:
				xmin = 1261.7656
				xmax = 1263.0575
				text = ""
			intervals [3370]:
				xmin = 1263.0575
				xmax = 1263.1275
				text = "HH"
			intervals [3371]:
				xmin = 1263.1275
				xmax = 1263.1575
				text = "AW1"
			intervals [3372]:
				xmin = 1263.1575
				xmax = 1263.2075
				text = "L"
			intervals [3373]:
				xmin = 1263.2075
				xmax = 1263.2475
				text = "AO1"
			intervals [3374]:
				xmin = 1263.2475
				xmax = 1263.4275
				text = "NG"
			intervals [3375]:
				xmin = 1263.4275
				xmax = 1263.4975
				text = "D"
			intervals [3376]:
				xmin = 1263.4975
				xmax = 1263.5775
				text = "IH0"
			intervals [3377]:
				xmin = 1263.5775
				xmax = 1263.6475
				text = "Z"
			intervals [3378]:
				xmin = 1263.6475
				xmax = 1263.6975
				text = "IH0"
			intervals [3379]:
				xmin = 1263.6975
				xmax = 1263.7375
				text = "T"
			intervals [3380]:
				xmin = 1263.7375
				xmax = 1263.8275
				text = "sp"
			intervals [3381]:
				xmin = 1263.8275
				xmax = 1263.8675
				text = "T"
			intervals [3382]:
				xmin = 1263.8675
				xmax = 1263.9575
				text = "EY1"
			intervals [3383]:
				xmin = 1263.9575
				xmax = 1264.0775
				text = "K"
			intervals [3384]:
				xmin = 1264.0775
				xmax = 1264.1175
				text = "T"
			intervals [3385]:
				xmin = 1264.1175
				xmax = 1264.1975
				text = "IH0"
			intervals [3386]:
				xmin = 1264.1975
				xmax = 1264.2275
				text = "sp"
			intervals [3387]:
				xmin = 1264.2275
				xmax = 1264.2775
				text = "B"
			intervals [3388]:
				xmin = 1264.2775
				xmax = 1264.4975
				text = "IY0"
			intervals [3389]:
				xmin = 1264.4975
				xmax = 1264.6582
				text = "sp"
			intervals [3390]:
				xmin = 1264.6582
				xmax = 1264.6882
				text = "AH0"
			intervals [3391]:
				xmin = 1264.6882
				xmax = 1264.8082
				text = "N"
			intervals [3392]:
				xmin = 1264.8082
				xmax = 1264.8582
				text = "sp"
			intervals [3393]:
				xmin = 1264.8582
				xmax = 1264.8882
				text = "IH0"
			intervals [3394]:
				xmin = 1264.8882
				xmax = 1264.9182
				text = "N"
			intervals [3395]:
				xmin = 1264.9182
				xmax = 1264.9582
				text = "T"
			intervals [3396]:
				xmin = 1264.9582
				xmax = 1264.9982
				text = "IH1"
			intervals [3397]:
				xmin = 1264.9982
				xmax = 1265.1382
				text = "R"
			intervals [3398]:
				xmin = 1265.1382
				xmax = 1265.1982
				text = "IY0"
			intervals [3399]:
				xmin = 1265.1982
				xmax = 1265.2382
				text = "ER0"
			intervals [3400]:
				xmin = 1265.2382
				xmax = 1265.3482
				text = "D"
			intervals [3401]:
				xmin = 1265.3482
				xmax = 1265.4082
				text = "EH1"
			intervals [3402]:
				xmin = 1265.4082
				xmax = 1265.5782
				text = "K"
			intervals [3403]:
				xmin = 1265.5782
				xmax = 1265.6082
				text = "ER0"
			intervals [3404]:
				xmin = 1265.6082
				xmax = 1265.6382
				text = "EY2"
			intervals [3405]:
				xmin = 1265.6382
				xmax = 1265.6682
				text = "T"
			intervals [3406]:
				xmin = 1265.6682
				xmax = 1265.6982
				text = "ER0"
			intervals [3407]:
				xmin = 1265.6982
				xmax = 1270.8622
				text = "sp"
			intervals [3408]:
				xmin = 1270.8622
				xmax = 1270.8922
				text = "M"
			intervals [3409]:
				xmin = 1270.8922
				xmax = 1270.9322
				text = "HH"
			intervals [3410]:
				xmin = 1270.9322
				xmax = 1271.3022
				text = "M"
			intervals [3411]:
				xmin = 1271.3022
				xmax = 1274.2358
				text = ""
			intervals [3412]:
				xmin = 1274.2358
				xmax = 1274.3058
				text = "HH"
			intervals [3413]:
				xmin = 1274.3058
				xmax = 1274.3658
				text = "AW1"
			intervals [3414]:
				xmin = 1274.3658
				xmax = 1274.3958
				text = "AH0"
			intervals [3415]:
				xmin = 1274.3958
				xmax = 1274.4458
				text = "B"
			intervals [3416]:
				xmin = 1274.4458
				xmax = 1274.5458
				text = "AW1"
			intervals [3417]:
				xmin = 1274.5458
				xmax = 1274.6058
				text = "T"
			intervals [3418]:
				xmin = 1274.6058
				xmax = 1274.6458
				text = "IH0"
			intervals [3419]:
				xmin = 1274.6458
				xmax = 1274.7158
				text = "F"
			intervals [3420]:
				xmin = 1274.7158
				xmax = 1274.7958
				text = "S"
			intervals [3421]:
				xmin = 1274.7958
				xmax = 1274.8458
				text = "AH1"
			intervals [3422]:
				xmin = 1274.8458
				xmax = 1274.9558
				text = "M"
			intervals [3423]:
				xmin = 1274.9558
				xmax = 1274.9958
				text = "B"
			intervals [3424]:
				xmin = 1274.9958
				xmax = 1275.0358
				text = "AH0"
			intervals [3425]:
				xmin = 1275.0358
				xmax = 1275.0858
				text = "D"
			intervals [3426]:
				xmin = 1275.0858
				xmax = 1275.2158
				text = "IY0"
			intervals [3427]:
				xmin = 1275.2158
				xmax = 1275.2458
				text = "sp"
			intervals [3428]:
				xmin = 1275.2458
				xmax = 1275.3058
				text = "G"
			intervals [3429]:
				xmin = 1275.3058
[truncated: 1,237,092 more chars]
