# Supplementary material for: Considering Performance in the Automated and Manual Coding of Sociolinguistic Variables: Lessons From Variable (ING)
Source: Front Artif Intell. 2021 Apr 29;4:648543. doi: 10.3389/frai.2021.648543 (PMC8117961; doi:10.3389/frai.2021.648543)
Supplement: Supplementary file 5 [file Data_Sheet_5.ZIP › CORAAL_VARAligned_as_TextGrids_p1/DCA_se3_ag1_f_02_1.TextGrid]

File type = "ooTextFile"
Object class = "TextGrid"

xmin = 0.0
xmax = 1145.100045351474
tiers? <exists>
size = 4
item []:
	item [1]:
		class = "IntervalTier"
		name = "DCA_int_01 - words"
		xmin = 0.0
		xmax = 1145.100045351474
		intervals: size = 1575
			intervals [1]:
				xmin = 0.0
				xmax = 0.4906
				text = ""
			intervals [2]:
				xmin = 0.4906
				xmax = 0.6306
				text = "but"
			intervals [3]:
				xmin = 0.6306
				xmax = 0.7506
				text = "the"
			intervals [4]:
				xmin = 0.7506
				xmax = 1.0106
				text = "first"
			intervals [5]:
				xmin = 1.0106
				xmax = 1.2206
				text = "thing"
			intervals [6]:
				xmin = 1.2206
				xmax = 1.2906
				text = "i"
			intervals [7]:
				xmin = 1.2906
				xmax = 1.3606
				text = "d"
			intervals [8]:
				xmin = 1.3606
				xmax = 1.6106
				text = "like"
			intervals [9]:
				xmin = 1.6106
				xmax = 1.7006
				text = "you"
			intervals [10]:
				xmin = 1.7006
				xmax = 1.8006
				text = "to"
			intervals [11]:
				xmin = 1.8006
				xmax = 2.0106
				text = "tell"
			intervals [12]:
				xmin = 2.0106
				xmax = 2.1206
				text = "me"
			intervals [13]:
				xmin = 2.1206
				xmax = 2.3306
				text = "about"
			intervals [14]:
				xmin = 2.3306
				xmax = 2.3606
				text = ""
			intervals [15]:
				xmin = 2.3606
				xmax = 2.7906
				text = "rdx"
			intervals [16]:
				xmin = 2.7906
				xmax = 2.8906
				text = "is"
			intervals [17]:
				xmin = 2.8906
				xmax = 2.9906
				text = "the"
			intervals [18]:
				xmin = 2.9906
				xmax = 3.3006
				text = "kind"
			intervals [19]:
				xmin = 3.3006
				xmax = 3.3606
				text = "of"
			intervals [20]:
				xmin = 3.3606
				xmax = 3.8406
				text = "games"
			intervals [21]:
				xmin = 3.8406
				xmax = 4.1306
				text = "y'all"
			intervals [22]:
				xmin = 4.1306
				xmax = 4.1606
				text = ""
			intervals [23]:
				xmin = 4.1606
				xmax = 4.5106
				text = "play"
			intervals [24]:
				xmin = 4.5106
				xmax = 5.3995
				text = ""
			intervals [25]:
				xmin = 5.3995
				xmax = 5.5695
				text = "when"
			intervals [26]:
				xmin = 5.5695
				xmax = 5.5995
				text = ""
			intervals [27]:
				xmin = 5.5995
				xmax = 5.6895
				text = "you"
			intervals [28]:
				xmin = 5.6895
				xmax = 5.7695
				text = ""
			intervals [29]:
				xmin = 5.7695
				xmax = 6.0995
				text = "playing"
			intervals [30]:
				xmin = 6.0995
				xmax = 7.3193
				text = ""
			intervals [31]:
				xmin = 7.3193
				xmax = 7.4293
				text = "what"
			intervals [32]:
				xmin = 7.4293
				xmax = 7.6793
				text = "kind"
			intervals [33]:
				xmin = 7.6793
				xmax = 7.7393
				text = "of"
			intervals [34]:
				xmin = 7.7393
				xmax = 7.7793
				text = ""
			intervals [35]:
				xmin = 7.7793
				xmax = 8.0593
				text = "games"
			intervals [36]:
				xmin = 8.0593
				xmax = 8.1493
				text = "do"
			intervals [37]:
				xmin = 8.1493
				xmax = 8.2293
				text = "you"
			intervals [38]:
				xmin = 8.2293
				xmax = 8.5493
				text = "play"
			intervals [39]:
				xmin = 8.5493
				xmax = 15.4142
				text = ""
			intervals [40]:
				xmin = 15.4142
				xmax = 15.5142
				text = "how"
			intervals [41]:
				xmin = 15.5142
				xmax = 15.6042
				text = "do"
			intervals [42]:
				xmin = 15.6042
				xmax = 15.7042
				text = "you"
			intervals [43]:
				xmin = 15.7042
				xmax = 15.9342
				text = "play"
			intervals [44]:
				xmin = 15.9342
				xmax = 16.1542
				text = "that"
			intervals [45]:
				xmin = 16.1542
				xmax = 18.6351
				text = ""
			intervals [46]:
				xmin = 18.6351
				xmax = 18.7451
				text = "how"
			intervals [47]:
				xmin = 18.7451
				xmax = 18.8051
				text = "do"
			intervals [48]:
				xmin = 18.8051
				xmax = 18.8751
				text = "you"
			intervals [49]:
				xmin = 18.8751
				xmax = 19.0951
				text = "play"
			intervals [50]:
				xmin = 19.0951
				xmax = 19.1251
				text = ""
			intervals [51]:
				xmin = 19.1251
				xmax = 19.6151
				text = "mothers"
			intervals [52]:
				xmin = 19.6151
				xmax = 28.7187
				text = ""
			intervals [53]:
				xmin = 28.7187
				xmax = 29.2387
				text = "mm-hm"
			intervals [54]:
				xmin = 29.2387
				xmax = 33.6947
				text = ""
			intervals [55]:
				xmin = 33.6947
				xmax = 33.8947
				text = "mm-hm"
			intervals [56]:
				xmin = 33.8947
				xmax = 35.1337
				text = ""
			intervals [57]:
				xmin = 35.1337
				xmax = 35.2737
				text = "does"
			intervals [58]:
				xmin = 35.2737
				xmax = 35.3737
				text = "your"
			intervals [59]:
				xmin = 35.3737
				xmax = 35.5637
				text = "little"
			intervals [60]:
				xmin = 35.5637
				xmax = 35.8637
				text = "brother"
			intervals [61]:
				xmin = 35.8637
				xmax = 36.0437
				text = "do"
			intervals [62]:
				xmin = 36.0437
				xmax = 36.2137
				text = "what"
			intervals [63]:
				xmin = 36.2137
				xmax = 36.3637
				text = "you"
			intervals [64]:
				xmin = 36.3637
				xmax = 36.6237
				text = "say"
			intervals [65]:
				xmin = 36.6237
				xmax = 36.7337
				text = "when"
			intervals [66]:
				xmin = 36.7337
				xmax = 36.8537
				text = "you"
			intervals [67]:
				xmin = 36.8537
				xmax = 37.0937
				text = "play"
			intervals [68]:
				xmin = 37.0937
				xmax = 37.1237
				text = ""
			intervals [69]:
				xmin = 37.1237
				xmax = 37.2937
				text = "mother"
			intervals [70]:
				xmin = 37.2937
				xmax = 37.6936
				text = ""
			intervals [71]:
				xmin = 37.6936
				xmax = 38.5536
				text = "<unk>"
			intervals [72]:
				xmin = 38.5536
				xmax = 41.8145
				text = ""
			intervals [73]:
				xmin = 41.8145
				xmax = 42.4445
				text = "<unk>"
			intervals [74]:
				xmin = 42.4445
				xmax = 44.5003
				text = ""
			intervals [75]:
				xmin = 44.5003
				xmax = 46.2503
				text = "<unk>"
			intervals [76]:
				xmin = 46.2503
				xmax = 46.9032
				text = ""
			intervals [77]:
				xmin = 46.9032
				xmax = 47.1032
				text = "just"
			intervals [78]:
				xmin = 47.1032
				xmax = 47.2932
				text = "like"
			intervals [79]:
				xmin = 47.2932
				xmax = 47.3932
				text = "a"
			intervals [80]:
				xmin = 47.3932
				xmax = 47.6732
				text = "real"
			intervals [81]:
				xmin = 47.6732
				xmax = 47.8732
				text = "mother"
			intervals [82]:
				xmin = 47.8732
				xmax = 48.0332
				text = ""
			intervals [83]:
				xmin = 48.0332
				xmax = 48.1232
				text = "huh"
			intervals [84]:
				xmin = 48.1232
				xmax = 49.190
				text = ""
			intervals [85]:
				xmin = 49.190
				xmax = 49.450
				text = "uh"
			intervals [86]:
				xmin = 49.450
				xmax = 49.6843
				text = ""
			intervals [87]:
				xmin = 49.6843
				xmax = 49.8043
				text = "how"
			intervals [88]:
				xmin = 49.8043
				xmax = 49.8843
				text = "do"
			intervals [89]:
				xmin = 49.8843
				xmax = 49.9843
				text = "you"
			intervals [90]:
				xmin = 49.9843
				xmax = 50.2243
				text = "play"
			intervals [91]:
				xmin = 50.2243
				xmax = 50.7843
				text = "kickball"
			intervals [92]:
				xmin = 50.7843
				xmax = 70.8873
				text = ""
			intervals [93]:
				xmin = 70.8873
				xmax = 71.2873
				text = "mm-hm"
			intervals [94]:
				xmin = 71.2873
				xmax = 73.246
				text = ""
			intervals [95]:
				xmin = 73.246
				xmax = 73.696
				text = "mm-hm"
			intervals [96]:
				xmin = 73.696
				xmax = 76.686
				text = ""
			intervals [97]:
				xmin = 76.686
				xmax = 76.866
				text = "and"
			intervals [98]:
				xmin = 76.866
				xmax = 76.906
				text = ""
			intervals [99]:
				xmin = 76.906
				xmax = 77.056
				text = "then"
			intervals [100]:
				xmin = 77.056
				xmax = 77.176
				text = "what"
			intervals [101]:
				xmin = 77.176
				xmax = 77.416
				text = "happened"
			intervals [102]:
				xmin = 77.416
				xmax = 77.536
				text = "when"
			intervals [103]:
				xmin = 77.536
				xmax = 77.616
				text = "you"
			intervals [104]:
				xmin = 77.616
				xmax = 77.766
				text = "get"
			intervals [105]:
				xmin = 77.766
				xmax = 77.846
				text = ""
			intervals [106]:
				xmin = 77.846
				xmax = 78.086
				text = "home"
			intervals [107]:
				xmin = 78.086
				xmax = 78.116
				text = ""
			intervals [108]:
				xmin = 78.116
				xmax = 78.196
				text = "is"
			intervals [109]:
				xmin = 78.196
				xmax = 78.366
				text = "that"
			intervals [110]:
				xmin = 78.366
				xmax = 78.6425
				text = ""
			intervals [111]:
				xmin = 78.6425
				xmax = 78.6725
				text = "a"
			intervals [112]:
				xmin = 78.6725
				xmax = 78.9525
				text = "point"
			intervals [113]:
				xmin = 78.9525
				xmax = 78.9925
				text = ""
			intervals [114]:
				xmin = 78.9925
				xmax = 79.0225
				text = "or"
			intervals [115]:
				xmin = 79.0225
				xmax = 79.0525
				text = ""
			intervals [116]:
				xmin = 79.0525
				xmax = 79.3125
				text = "something"
			intervals [117]:
				xmin = 79.3125
				xmax = 82.0845
				text = ""
			intervals [118]:
				xmin = 82.0845
				xmax = 82.2645
				text = "that"
			intervals [119]:
				xmin = 82.2645
				xmax = 82.4845
				text = "sound"
			intervals [120]:
				xmin = 82.4845
				xmax = 82.6145
				text = "like"
			intervals [121]:
				xmin = 82.6145
				xmax = 82.6645
				text = ""
			intervals [122]:
				xmin = 82.6645
				xmax = 83.2745
				text = "baseball"
			intervals [123]:
				xmin = 83.2745
				xmax = 84.2808
				text = ""
			intervals [124]:
				xmin = 84.2808
				xmax = 84.5408
				text = "hm"
			intervals [125]:
				xmin = 84.5408
				xmax = 85.2227
				text = ""
			intervals [126]:
				xmin = 85.2227
				xmax = 85.3027
				text = "do"
			intervals [127]:
				xmin = 85.3027
				xmax = 85.3627
				text = "you"
			intervals [128]:
				xmin = 85.3627
				xmax = 85.5127
				text = "ever"
			intervals [129]:
				xmin = 85.5127
				xmax = 85.7227
				text = "play"
			intervals [130]:
				xmin = 85.7227
				xmax = 85.8027
				text = "a"
			intervals [131]:
				xmin = 85.8027
				xmax = 86.0827
				text = "game"
			intervals [132]:
				xmin = 86.0827
				xmax = 86.2227
				text = "where"
			intervals [133]:
				xmin = 86.2227
				xmax = 86.5427
				text = "one"
			intervals [134]:
				xmin = 86.5427
				xmax = 86.5827
				text = ""
			intervals [135]:
				xmin = 86.5827
				xmax = 86.8427
				text = "kid"
			intervals [136]:
				xmin = 86.8427
				xmax = 87.0027
				text = "is"
			intervals [137]:
				xmin = 87.0027
				xmax = 87.2027
				text = "it"
			intervals [138]:
				xmin = 87.2027
				xmax = 87.2821
				text = ""
			intervals [139]:
				xmin = 87.2821
				xmax = 87.3421
				text = "and"
			intervals [140]:
				xmin = 87.3421
				xmax = 87.3721
				text = ""
			intervals [141]:
				xmin = 87.3721
				xmax = 87.4721
				text = "he"
			intervals [142]:
				xmin = 87.4721
				xmax = 87.7321
				text = "gotta"
			intervals [143]:
				xmin = 87.7321
				xmax = 88.1121
				text = "chase"
			intervals [144]:
				xmin = 88.1121
				xmax = 88.6321
				text = "everybody"
			intervals [145]:
				xmin = 88.6321
				xmax = 88.9221
				text = "else"
			intervals [146]:
				xmin = 88.9221
				xmax = 89.9031
				text = ""
			intervals [147]:
				xmin = 89.9031
				xmax = 90.1631
				text = "what"
			intervals [148]:
				xmin = 90.1631
				xmax = 90.2231
				text = "s"
			intervals [149]:
				xmin = 90.2231
				xmax = 90.3731
				text = "that"
			intervals [150]:
				xmin = 90.3731
				xmax = 90.4431
				text = ""
			intervals [151]:
				xmin = 90.4431
				xmax = 90.6331
				text = "called"
			intervals [152]:
				xmin = 90.6331
				xmax = 92.8127
				text = ""
			intervals [153]:
				xmin = 92.8127
				xmax = 93.1727
				text = "freeze"
			intervals [154]:
				xmin = 93.1727
				xmax = 93.2627
				text = "how"
			intervals [155]:
				xmin = 93.2627
				xmax = 93.3327
				text = "do"
			intervals [156]:
				xmin = 93.3327
				xmax = 93.4427
				text = "you"
			intervals [157]:
				xmin = 93.4427
				xmax = 93.6527
				text = "play"
			intervals [158]:
				xmin = 93.6527
				xmax = 93.7827
				text = ""
			intervals [159]:
				xmin = 93.7827
				xmax = 94.1727
				text = "freeze"
			intervals [160]:
				xmin = 94.1727
				xmax = 94.8907
				text = ""
			intervals [161]:
				xmin = 94.8907
				xmax = 95.1107
				text = "pretend"
			intervals [162]:
				xmin = 95.1107
				xmax = 95.2007
				text = "i"
			intervals [163]:
				xmin = 95.2007
				xmax = 95.3202
				text = ""
			intervals [164]:
				xmin = 95.3202
				xmax = 95.7402
				text = "pretend"
			intervals [165]:
				xmin = 95.7402
				xmax = 95.8102
				text = "i"
			intervals [166]:
				xmin = 95.8102
				xmax = 96.0402
				text = "just"
			intervals [167]:
				xmin = 96.0402
				xmax = 96.1802
				text = ""
			intervals [168]:
				xmin = 96.1802
				xmax = 96.3502
				text = "came"
			intervals [169]:
				xmin = 96.3502
				xmax = 96.4302
				text = ""
			intervals [170]:
				xmin = 96.4302
				xmax = 96.5502
				text = "from"
			intervals [171]:
				xmin = 96.5502
				xmax = 97.162
				text = ""
			intervals [172]:
				xmin = 97.162
				xmax = 97.412
				text = "some"
			intervals [173]:
				xmin = 97.412
				xmax = 97.502
				text = ""
			intervals [174]:
				xmin = 97.502
				xmax = 97.802
				text = "foreign"
			intervals [175]:
				xmin = 97.802
				xmax = 97.832
				text = ""
			intervals [176]:
				xmin = 97.832
				xmax = 98.242
				text = "country"
			intervals [177]:
				xmin = 98.242
				xmax = 98.322
				text = "and"
			intervals [178]:
				xmin = 98.322
				xmax = 98.432
				text = "i"
			intervals [179]:
				xmin = 98.432
				xmax = 98.482
				text = ""
			intervals [180]:
				xmin = 98.482
				xmax = 98.732
				text = "never"
			intervals [181]:
				xmin = 98.732
				xmax = 98.762
				text = ""
			intervals [182]:
				xmin = 98.762
				xmax = 98.922
				text = "heard"
			intervals [183]:
				xmin = 98.922
				xmax = 99.022
				text = "of"
			intervals [184]:
				xmin = 99.022
				xmax = 99.7313
				text = ""
			intervals [185]:
				xmin = 99.7313
				xmax = 100.1013
				text = "freeze"
			intervals [186]:
				xmin = 100.1013
				xmax = 100.2513
				text = "you"
			intervals [187]:
				xmin = 100.2513
				xmax = 100.4613
				text = "tell"
			intervals [188]:
				xmin = 100.4613
				xmax = 100.5313
				text = "me"
			intervals [189]:
				xmin = 100.5313
				xmax = 100.5613
				text = ""
			intervals [190]:
				xmin = 100.5613
				xmax = 100.6613
				text = "how"
			intervals [191]:
				xmin = 100.6613
				xmax = 100.9513
				text = "y'all"
			intervals [192]:
				xmin = 100.9513
				xmax = 101.0213
				text = ""
			intervals [193]:
				xmin = 101.0213
				xmax = 101.2013
				text = "play"
			intervals [194]:
				xmin = 101.2013
				xmax = 101.2913
				text = "it"
			intervals [195]:
				xmin = 101.2913
				xmax = 101.8413
				text = "<unk>"
			intervals [196]:
				xmin = 101.8413
				xmax = 110.9992
				text = ""
			intervals [197]:
				xmin = 110.9992
				xmax = 111.2092
				text = "mm-hm"
			intervals [198]:
				xmin = 111.2092
				xmax = 119.971
				text = ""
			intervals [199]:
				xmin = 119.971
				xmax = 120.501
				text = "mm-hm"
			intervals [200]:
				xmin = 120.501
				xmax = 126.414
				text = ""
			intervals [201]:
				xmin = 126.414
				xmax = 126.774
				text = "mm-hm"
			intervals [202]:
				xmin = 126.774
				xmax = 127.9987
				text = ""
			intervals [203]:
				xmin = 127.9987
				xmax = 128.1887
				text = "oh"
			intervals [204]:
				xmin = 128.1887
				xmax = 128.2187
				text = ""
			intervals [205]:
				xmin = 128.2187
				xmax = 128.3687
				text = "that"
			intervals [206]:
				xmin = 128.3687
				xmax = 128.4887
				text = "s"
			intervals [207]:
				xmin = 128.4887
				xmax = 128.5887
				text = "good"
			intervals [208]:
				xmin = 128.5887
				xmax = 129.8281
				text = ""
			intervals [209]:
				xmin = 129.8281
				xmax = 129.9581
				text = "and"
			intervals [210]:
				xmin = 129.9581
				xmax = 129.9881
				text = ""
			intervals [211]:
				xmin = 129.9881
				xmax = 130.1281
				text = "how"
			intervals [212]:
				xmin = 130.1281
				xmax = 130.3881
				text = "long"
			intervals [213]:
				xmin = 130.3881
				xmax = 130.5581
				text = "do"
			intervals [214]:
				xmin = 130.5581
				xmax = 130.6281
				text = "the"
			intervals [215]:
				xmin = 130.6281
				xmax = 130.7081
				text = ""
			intervals [216]:
				xmin = 130.7081
				xmax = 130.9281
				text = "game"
			intervals [217]:
				xmin = 130.9281
				xmax = 130.9881
				text = ""
			intervals [218]:
				xmin = 130.9881
				xmax = 131.4281
				text = "lasts"
			intervals [219]:
				xmin = 131.4281
				xmax = 136.3083
				text = ""
			intervals [220]:
				xmin = 136.3083
				xmax = 136.7283
				text = "mm-hm"
			intervals [221]:
				xmin = 136.7283
				xmax = 137.9804
				text = ""
			intervals [222]:
				xmin = 137.9804
				xmax = 138.0504
				text = "do"
			intervals [223]:
				xmin = 138.0504
				xmax = 138.1104
				text = "you"
			intervals [224]:
				xmin = 138.1104
				xmax = 138.2904
				text = "ever"
			intervals [225]:
				xmin = 138.2904
				xmax = 138.4804
				text = "play"
			intervals [226]:
				xmin = 138.4804
				xmax = 138.5704
				text = "a"
			intervals [227]:
				xmin = 138.5704
				xmax = 138.9104
				text = "game"
			intervals [228]:
				xmin = 138.9104
				xmax = 139.0104
				text = "where"
			intervals [229]:
				xmin = 139.0104
				xmax = 139.2404
				text = "one"
			intervals [230]:
				xmin = 139.2404
				xmax = 139.2704
				text = ""
			intervals [231]:
				xmin = 139.2704
				xmax = 139.6104
				text = "person"
			intervals [232]:
				xmin = 139.6104
				xmax = 139.7704
				text = "got"
			intervals [233]:
				xmin = 139.7704
				xmax = 139.8304
				text = "to"
			intervals [234]:
				xmin = 139.8304
				xmax = 139.8604
				text = ""
			intervals [235]:
				xmin = 139.8604
				xmax = 140.1004
				text = "hide"
			intervals [236]:
				xmin = 140.1004
				xmax = 140.2804
				text = "his"
			intervals [237]:
				xmin = 140.2804
				xmax = 140.6604
				text = "eyes"
			intervals [238]:
				xmin = 140.6604
				xmax = 140.8504
				text = "and"
			intervals [239]:
				xmin = 140.8504
				xmax = 140.8804
				text = ""
			intervals [240]:
				xmin = 140.8804
				xmax = 141.2904
				text = "everybody"
			intervals [241]:
				xmin = 141.2904
				xmax = 141.3304
				text = ""
			intervals [242]:
				xmin = 141.3304
				xmax = 141.4704
				text = "go"
			intervals [243]:
				xmin = 141.4704
				xmax = 141.5504
				text = ""
			intervals [244]:
				xmin = 141.5504
				xmax = 141.8304
				text = "hide"
			intervals [245]:
				xmin = 141.8304
				xmax = 141.8604
				text = ""
			intervals [246]:
				xmin = 141.8604
				xmax = 141.9504
				text = "and"
			intervals [247]:
				xmin = 141.9504
				xmax = 141.9904
				text = ""
			intervals [248]:
				xmin = 141.9904
				xmax = 142.5704
				text = "<unk>"
			intervals [249]:
				xmin = 142.5704
				xmax = 142.6004
				text = ""
			intervals [250]:
				xmin = 142.6004
				xmax = 142.6904
				text = "look"
			intervals [251]:
				xmin = 142.6904
				xmax = 142.7804
				text = "for"
			intervals [252]:
				xmin = 142.7804
				xmax = 142.8104
				text = ""
			intervals [253]:
				xmin = 142.8104
				xmax = 142.8704
				text = "'em"
			intervals [254]:
				xmin = 142.8704
				xmax = 143.3363
				text = ""
			intervals [255]:
				xmin = 143.3363
				xmax = 143.4163
				text = "how"
			intervals [256]:
				xmin = 143.4163
				xmax = 143.4763
				text = "do"
			intervals [257]:
				xmin = 143.4763
				xmax = 143.5363
				text = "you"
			intervals [258]:
				xmin = 143.5363
				xmax = 143.7663
				text = ""
			intervals [259]:
				xmin = 143.7663
				xmax = 143.8463
				text = "do"
			intervals [260]:
				xmin = 143.8463
				xmax = 143.9363
				text = "that"
			intervals [261]:
				xmin = 143.9363
				xmax = 159.8281
				text = ""
			intervals [262]:
				xmin = 159.8281
				xmax = 160.1581
				text = "mm-hm"
			intervals [263]:
				xmin = 160.1581
				xmax = 174.0663
				text = ""
			intervals [264]:
				xmin = 174.0663
				xmax = 174.4663
				text = "mm-hm"
			intervals [265]:
				xmin = 174.4663
				xmax = 174.6263
				text = ""
			intervals [266]:
				xmin = 174.6263
				xmax = 174.7263
				text = "and"
			intervals [267]:
				xmin = 174.7263
				xmax = 174.8763
				text = "what"
			intervals [268]:
				xmin = 174.8763
				xmax = 175.1663
				text = "happen"
			intervals [269]:
				xmin = 175.1663
				xmax = 175.3063
				text = "when"
			intervals [270]:
				xmin = 175.3063
				xmax = 175.4563
				text = "she"
			intervals [271]:
				xmin = 175.4563
				xmax = 175.5363
				text = ""
			intervals [272]:
				xmin = 175.5363
				xmax = 175.6663
				text = "find"
			intervals [273]:
				xmin = 175.6663
				xmax = 175.6963
				text = ""
			intervals [274]:
				xmin = 175.6963
				xmax = 175.7963
				text = "'em"
			intervals [275]:
				xmin = 175.7963
				xmax = 183.9213
				text = ""
			intervals [276]:
				xmin = 183.9213
				xmax = 184.4613
				text = "mm-hm"
			intervals [277]:
				xmin = 184.4613
				xmax = 184.9052
				text = ""
			intervals [278]:
				xmin = 184.9052
				xmax = 185.2352
				text = "mm-hm"
			intervals [279]:
				xmin = 185.2352
				xmax = 186.0756
				text = ""
			intervals [280]:
				xmin = 186.0756
				xmax = 186.4156
				text = "uh"
			intervals [281]:
				xmin = 186.4156
				xmax = 188.3265
				text = ""
			intervals [282]:
				xmin = 188.3265
				xmax = 188.5065
				text = "do"
			intervals [283]:
				xmin = 188.5065
				xmax = 188.5965
				text = "you"
			intervals [284]:
				xmin = 188.5965
				xmax = 188.8465
				text = "use"
			intervals [285]:
				xmin = 188.8465
				xmax = 189.0565
				text = "any"
			intervals [286]:
				xmin = 189.0565
				xmax = 189.3265
				text = "kind"
			intervals [287]:
				xmin = 189.3265
				xmax = 189.4365
				text = "of"
			intervals [288]:
				xmin = 189.4365
				xmax = 189.7565
				text = "rhyme"
			intervals [289]:
				xmin = 189.7565
				xmax = 189.8565
				text = "to"
			intervals [290]:
				xmin = 189.8565
				xmax = 190.0965
				text = "pick"
			intervals [291]:
				xmin = 190.0965
				xmax = 190.2265
				text = "who"
			intervals [292]:
				xmin = 190.2265
				xmax = 190.2765
				text = ""
			intervals [293]:
				xmin = 190.2765
				xmax = 190.5165
				text = "gonna"
			intervals [294]:
				xmin = 190.5165
				xmax = 190.7365
				text = "be"
			intervals [295]:
				xmin = 190.7365
				xmax = 190.8265
				text = "it"
			intervals [296]:
				xmin = 190.8265
				xmax = 193.424
				text = ""
			intervals [297]:
				xmin = 193.424
				xmax = 193.554
				text = "like"
			intervals [298]:
				xmin = 193.554
				xmax = 193.774
				text = ""
			intervals [299]:
				xmin = 193.774
				xmax = 193.874
				text = "one"
			intervals [300]:
				xmin = 193.874
				xmax = 193.934
				text = ""
			intervals [301]:
				xmin = 193.934
				xmax = 194.354
				text = "potato"
			intervals [302]:
				xmin = 194.354
				xmax = 194.694
				text = "anything"
			intervals [303]:
				xmin = 194.694
				xmax = 194.784
				text = ""
			intervals [304]:
				xmin = 194.784
				xmax = 194.884
				text = "like"
			intervals [305]:
				xmin = 194.884
				xmax = 195.164
				text = ""
			intervals [306]:
				xmin = 195.164
				xmax = 195.304
				text = "that"
			intervals [307]:
				xmin = 195.304
				xmax = 206.7428
				text = ""
			intervals [308]:
				xmin = 206.7428
				xmax = 207.1628
				text = "mm-hm"
			intervals [309]:
				xmin = 207.1628
				xmax = 217.4092
				text = ""
			intervals [310]:
				xmin = 217.4092
				xmax = 217.8092
				text = "mm-hm"
			intervals [311]:
				xmin = 217.8092
				xmax = 221.1917
				text = ""
			intervals [312]:
				xmin = 221.1917
				xmax = 221.3717
				text = "oh"
			intervals [313]:
				xmin = 221.3717
				xmax = 221.5817
				text = ""
			intervals [314]:
				xmin = 221.5817
				xmax = 221.7717
				text = "good"
			intervals [315]:
				xmin = 221.7717
				xmax = 222.8077
				text = ""
			intervals [316]:
				xmin = 222.8077
				xmax = 222.9077
				text = "do"
			intervals [317]:
				xmin = 222.9077
				xmax = 222.9677
				text = "you"
			intervals [318]:
				xmin = 222.9677
				xmax = 223.1177
				text = "know"
			intervals [319]:
				xmin = 223.1177
				xmax = 223.2977
				text = "one"
			intervals [320]:
				xmin = 223.2977
				xmax = 223.3577
				text = ""
			intervals [321]:
				xmin = 223.3577
				xmax = 223.6077
				text = "call"
			intervals [322]:
				xmin = 223.6077
				xmax = 223.6377
				text = ""
			intervals [323]:
				xmin = 223.6377
				xmax = 223.9777
				text = "engine"
			intervals [324]:
				xmin = 223.9777
				xmax = 224.2277
				text = "engine"
			intervals [325]:
				xmin = 224.2277
				xmax = 225.9073
				text = ""
			intervals [326]:
				xmin = 225.9073
				xmax = 225.9873
				text = "is"
			intervals [327]:
				xmin = 225.9873
				xmax = 226.1773
				text = "there"
			intervals [328]:
				xmin = 226.1773
				xmax = 226.3373
				text = "any"
			intervals [329]:
				xmin = 226.3373
				xmax = 226.5073
				text = "other"
			intervals [330]:
				xmin = 226.5073
				xmax = 226.7073
				text = "ones"
			intervals [331]:
				xmin = 226.7073
				xmax = 226.7373
				text = ""
			intervals [332]:
				xmin = 226.7373
				xmax = 226.8773
				text = "like"
			intervals [333]:
				xmin = 226.8773
				xmax = 226.9073
				text = ""
			intervals [334]:
				xmin = 226.9073
				xmax = 227.0873
				text = "one"
			intervals [335]:
				xmin = 227.0873
				xmax = 227.1273
				text = ""
			intervals [336]:
				xmin = 227.1273
				xmax = 227.5373
				text = "potato"
			intervals [337]:
				xmin = 227.5373
				xmax = 232.0053
				text = ""
			intervals [338]:
				xmin = 232.0053
				xmax = 232.1253
				text = "do"
			intervals [339]:
				xmin = 232.1253
				xmax = 232.1553
				text = ""
			intervals [340]:
				xmin = 232.1553
				xmax = 232.2153
				text = "you"
			intervals [341]:
				xmin = 232.2153
				xmax = 232.2753
				text = "know"
			intervals [342]:
				xmin = 232.2753
				xmax = 232.3053
				text = ""
			intervals [343]:
				xmin = 232.3053
				xmax = 232.5253
				text = "one"
			intervals [344]:
				xmin = 232.5253
				xmax = 233.0645
				text = ""
			intervals [345]:
				xmin = 233.0645
				xmax = 233.4545
				text = "about"
			intervals [346]:
				xmin = 233.4545
				xmax = 233.5145
				text = ""
			intervals [347]:
				xmin = 233.5145
				xmax = 233.7445
				text = "uh"
			intervals [348]:
				xmin = 233.7445
				xmax = 233.8445
				text = ""
			intervals [349]:
				xmin = 233.8445
				xmax = 234.1845
				text = "bubble"
			intervals [350]:
				xmin = 234.1845
				xmax = 234.5345
				text = "gum"
			intervals [351]:
				xmin = 234.5345
				xmax = 235.7729
				text = ""
			intervals [352]:
				xmin = 235.7729
				xmax = 236.0929
				text = "bubble"
			intervals [353]:
				xmin = 236.0929
				xmax = 236.3229
				text = "gum"
			intervals [354]:
				xmin = 236.3229
				xmax = 236.3529
				text = ""
			intervals [355]:
				xmin = 236.3529
				xmax = 236.6429
				text = "bubble"
			intervals [356]:
				xmin = 236.6429
				xmax = 236.6729
				text = ""
			intervals [357]:
				xmin = 236.6729
				xmax = 236.8929
				text = "gum"
			intervals [358]:
				xmin = 236.8929
				xmax = 236.9329
				text = ""
			intervals [359]:
				xmin = 236.9329
				xmax = 237.1229
				text = "in"
			intervals [360]:
				xmin = 237.1229
				xmax = 237.1629
				text = ""
			intervals [361]:
				xmin = 237.1629
				xmax = 237.1929
				text = "a"
			intervals [362]:
				xmin = 237.1929
				xmax = 237.5829
				text = "dish"
			intervals [363]:
				xmin = 237.5829
				xmax = 239.9285
				text = ""
			intervals [364]:
				xmin = 239.9285
				xmax = 240.0685
				text = "<unk>"
			intervals [365]:
				xmin = 240.0685
				xmax = 240.0985
				text = ""
			intervals [366]:
				xmin = 240.0985
				xmax = 240.3585
				text = "some"
			intervals [367]:
				xmin = 240.3585
				xmax = 240.5285
				text = "other"
			intervals [368]:
				xmin = 240.5285
				xmax = 240.6385
				text = ""
			intervals [369]:
				xmin = 240.6385
				xmax = 240.8685
				text = "kids"
			intervals [370]:
				xmin = 240.8685
				xmax = 241.0385
				text = "tell"
			intervals [371]:
				xmin = 241.0385
				xmax = 241.1885
				text = "me"
			intervals [372]:
				xmin = 241.1885
				xmax = 241.4285
				text = "about"
			intervals [373]:
				xmin = 241.4285
				xmax = 241.4985
				text = ""
			intervals [374]:
				xmin = 241.4985
				xmax = 241.7685
				text = "those"
			intervals [375]:
				xmin = 241.7685
				xmax = 241.8585
				text = "i"
			intervals [376]:
				xmin = 241.8585
				xmax = 242.5143
				text = ""
			intervals [377]:
				xmin = 242.5143
				xmax = 242.8443
				text = "wondering"
			intervals [378]:
				xmin = 242.8443
				xmax = 242.9243
				text = "if"
			intervals [379]:
				xmin = 242.9243
				xmax = 242.9543
				text = ""
			intervals [380]:
				xmin = 242.9543
				xmax = 243.1043
				text = "you"
			intervals [381]:
				xmin = 243.1043
				xmax = 243.2543
				text = "knew"
			intervals [382]:
				xmin = 243.2543
				xmax = 243.2843
				text = ""
			intervals [383]:
				xmin = 243.2843
				xmax = 243.4843
				text = "that"
			intervals [384]:
				xmin = 243.4843
				xmax = 243.5143
				text = ""
			intervals [385]:
				xmin = 243.5143
				xmax = 243.6143
				text = "one"
			intervals [386]:
				xmin = 243.6143
				xmax = 243.8743
				text = "too"
			intervals [387]:
				xmin = 243.8743
				xmax = 244.4736
				text = ""
			intervals [388]:
				xmin = 244.4736
				xmax = 244.9136
				text = "okay"
			intervals [389]:
				xmin = 244.9136
				xmax = 245.4022
				text = ""
			intervals [390]:
				xmin = 245.4022
				xmax = 245.6822
				text = "uh"
			intervals [391]:
				xmin = 245.6822
				xmax = 246.4253
				text = ""
			intervals [392]:
				xmin = 246.4253
				xmax = 246.6153
				text = "what"
			intervals [393]:
				xmin = 246.6153
				xmax = 246.7953
				text = "kind"
			intervals [394]:
				xmin = 246.7953
				xmax = 246.9153
				text = "of"
			intervals [395]:
				xmin = 246.9153
				xmax = 247.2753
				text = "tv"
			intervals [396]:
				xmin = 247.2753
				xmax = 247.3253
				text = ""
			intervals [397]:
				xmin = 247.3253
				xmax = 247.8753
				text = "program"
			intervals [398]:
				xmin = 247.8753
				xmax = 247.9053
				text = ""
			intervals [399]:
				xmin = 247.9053
				xmax = 247.9653
				text = "you"
			intervals [400]:
				xmin = 247.9653
				xmax = 248.0053
				text = ""
			intervals [401]:
				xmin = 248.0053
				xmax = 248.1453
				text = "like"
			intervals [402]:
				xmin = 248.1453
				xmax = 248.2253
				text = ""
			intervals [403]:
				xmin = 248.2253
				xmax = 248.3353
				text = "to"
			intervals [404]:
				xmin = 248.3353
				xmax = 248.3653
				text = ""
			intervals [405]:
				xmin = 248.3653
				xmax = 248.5053
				text = "watch"
			intervals [406]:
				xmin = 248.5053
				xmax = 256.9425
				text = ""
			intervals [407]:
				xmin = 256.9425
				xmax = 257.4425
				text = "mm-hm"
			intervals [408]:
				xmin = 257.4425
				xmax = 258.7797
				text = ""
			intervals [409]:
				xmin = 258.7797
				xmax = 258.9897
				text = "mm-hm"
			intervals [410]:
				xmin = 258.9897
				xmax = 259.9454
				text = ""
			intervals [411]:
				xmin = 259.9454
				xmax = 260.0954
				text = "tell"
			intervals [412]:
				xmin = 260.0954
				xmax = 260.2354
				text = "me"
			intervals [413]:
				xmin = 260.2354
				xmax = 260.2954
				text = "a"
			intervals [414]:
				xmin = 260.2954
				xmax = 260.4754
				text = "good"
			intervals [415]:
				xmin = 260.4754
				xmax = 260.5054
				text = ""
			intervals [416]:
				xmin = 260.5054
				xmax = 260.7754
				text = "time"
			intervals [417]:
				xmin = 260.7754
				xmax = 260.8054
				text = ""
			intervals [418]:
				xmin = 260.8054
				xmax = 260.9154
				text = "you"
			intervals [419]:
				xmin = 260.9154
				xmax = 261.1654
				text = "saw"
			intervals [420]:
				xmin = 261.1654
				xmax = 261.3254
				text = ""
			intervals [421]:
				xmin = 261.3254
				xmax = 261.5854
				text = "flipper"
			intervals [422]:
				xmin = 261.5854
				xmax = 261.6854
				text = ""
			intervals [423]:
				xmin = 261.6854
				xmax = 261.8054
				text = "what"
			intervals [424]:
				xmin = 261.8054
				xmax = 262.0054
				text = ""
			intervals [425]:
				xmin = 262.0054
				xmax = 262.1254
				text = "what"
			intervals [426]:
				xmin = 262.1254
				xmax = 262.3054
				text = "happened"
			intervals [427]:
				xmin = 262.3054
				xmax = 262.3354
				text = ""
			intervals [428]:
				xmin = 262.3354
				xmax = 262.3954
				text = "on"
			intervals [429]:
				xmin = 262.3954
				xmax = 262.4354
				text = ""
			intervals [430]:
				xmin = 262.4354
				xmax = 262.5354
				text = "that"
			intervals [431]:
				xmin = 262.5354
				xmax = 262.6154
				text = ""
			intervals [432]:
				xmin = 262.6154
				xmax = 262.7154
				text = "one"
			intervals [433]:
				xmin = 262.7154
				xmax = 263.6186
				text = ""
			intervals [434]:
				xmin = 263.6186
				xmax = 263.7086
				text = "one"
			intervals [435]:
				xmin = 263.7086
				xmax = 263.7686
				text = "of"
			intervals [436]:
				xmin = 263.7686
				xmax = 263.8486
				text = "the"
			intervals [437]:
				xmin = 263.8486
				xmax = 263.8786
				text = ""
			intervals [438]:
				xmin = 263.8786
				xmax = 264.1686
				text = "best"
			intervals [439]:
				xmin = 264.1686
				xmax = 264.1986
				text = ""
			intervals [440]:
				xmin = 264.1986
				xmax = 264.4986
				text = "programs"
			intervals [441]:
				xmin = 264.4986
				xmax = 273.6059
				text = ""
			intervals [442]:
				xmin = 273.6059
				xmax = 273.6959
				text = "mm-hm"
			intervals [443]:
				xmin = 273.6959
				xmax = 279.2884
				text = ""
			intervals [444]:
				xmin = 279.2884
				xmax = 279.5984
				text = "mm-hm"
			intervals [445]:
				xmin = 279.5984
				xmax = 283.352
				text = ""
			intervals [446]:
				xmin = 283.352
				xmax = 283.382
				text = "<unk>"
			intervals [447]:
				xmin = 283.382
				xmax = 289.2293
				text = ""
			intervals [448]:
				xmin = 289.2293
				xmax = 289.6093
				text = "mm-hm"
			intervals [449]:
				xmin = 289.6093
				xmax = 300.3348
				text = ""
			intervals [450]:
				xmin = 300.3348
				xmax = 300.5148
				text = "hm"
			intervals [451]:
				xmin = 300.5148
				xmax = 314.5124
				text = ""
			intervals [452]:
				xmin = 314.5124
				xmax = 314.8124
				text = "mm-hm"
			intervals [453]:
				xmin = 314.8124
				xmax = 318.9569
				text = ""
			intervals [454]:
				xmin = 318.9569
				xmax = 319.5269
				text = "<unk>"
			intervals [455]:
				xmin = 319.5269
				xmax = 331.2367
				text = ""
			intervals [456]:
				xmin = 331.2367
				xmax = 331.5767
				text = "hm"
			intervals [457]:
				xmin = 331.5767
				xmax = 337.5585
				text = ""
			intervals [458]:
				xmin = 337.5585
				xmax = 337.9085
				text = "mm-hm"
			intervals [459]:
				xmin = 337.9085
				xmax = 338.6715
				text = ""
			intervals [460]:
				xmin = 338.6715
				xmax = 338.7515
				text = "yeah"
			intervals [461]:
				xmin = 338.7515
				xmax = 338.8315
				text = ""
			intervals [462]:
				xmin = 338.8315
				xmax = 338.9715
				text = "that"
			intervals [463]:
				xmin = 338.9715
				xmax = 339.0815
				text = "s"
			intervals [464]:
				xmin = 339.0815
				xmax = 339.2115
				text = ""
			intervals [465]:
				xmin = 339.2115
				xmax = 339.3515
				text = "good"
			intervals [466]:
				xmin = 339.3515
				xmax = 339.4715
				text = "what"
			intervals [467]:
				xmin = 339.4715
				xmax = 339.7015
				text = "about"
			intervals [468]:
				xmin = 339.7015
				xmax = 339.9215
				text = "the"
			intervals [469]:
				xmin = 339.9215
				xmax = 340.1115
				text = "age"
			intervals [470]:
				xmin = 340.1115
				xmax = 340.1915
				text = "of"
			intervals [471]:
				xmin = 340.1915
				xmax = 340.2315
				text = ""
			intervals [472]:
				xmin = 340.2315
				xmax = 340.7115
				text = "hercules"
			intervals [473]:
				xmin = 340.7115
				xmax = 341.8891
				text = ""
			intervals [474]:
				xmin = 341.8891
				xmax = 342.0291
				text = "tell"
			intervals [475]:
				xmin = 342.0291
				xmax = 342.0591
				text = ""
			intervals [476]:
				xmin = 342.0591
				xmax = 342.1991
				text = "me"
			intervals [477]:
				xmin = 342.1991
				xmax = 342.2991
				text = "one"
			intervals [478]:
				xmin = 342.2991
				xmax = 342.3591
				text = ""
			intervals [479]:
				xmin = 342.3591
				xmax = 342.5791
				text = "time"
			intervals [480]:
				xmin = 342.5791
				xmax = 342.6091
				text = ""
			intervals [481]:
				xmin = 342.6091
				xmax = 342.7691
				text = "that"
			intervals [482]:
				xmin = 342.7691
				xmax = 342.8491
				text = ""
			intervals [483]:
				xmin = 342.8491
				xmax = 342.9591
				text = "was"
			intervals [484]:
				xmin = 342.9591
				xmax = 342.9991
				text = ""
			intervals [485]:
				xmin = 342.9991
				xmax = 343.2991
				text = "good"
			intervals [486]:
				xmin = 343.2991
				xmax = 358.5255
				text = ""
			intervals [487]:
				xmin = 358.5255
				xmax = 358.7755
				text = "ew"
			intervals [488]:
				xmin = 358.7755
				xmax = 359.3289
				text = ""
			intervals [489]:
				xmin = 359.3289
				xmax = 359.7489
				text = "<unk>"
			intervals [490]:
				xmin = 359.7489
				xmax = 384.1502
				text = ""
			intervals [491]:
				xmin = 384.1502
				xmax = 384.4202
				text = "hm"
			intervals [492]:
				xmin = 384.4202
				xmax = 388.7867
				text = ""
			intervals [493]:
				xmin = 388.7867
				xmax = 389.1267
				text = "mm-hm"
			intervals [494]:
				xmin = 389.1267
				xmax = 404.3451
				text = ""
			intervals [495]:
				xmin = 404.3451
				xmax = 404.7351
				text = "oh"
			intervals [496]:
				xmin = 404.7351
				xmax = 405.5375
				text = ""
			intervals [497]:
				xmin = 405.5375
				xmax = 405.6075
				text = "oh"
			intervals [498]:
				xmin = 405.6075
				xmax = 405.7275
				text = ""
			intervals [499]:
				xmin = 405.7275
				xmax = 405.8875
				text = "that"
			intervals [500]:
				xmin = 405.8875
				xmax = 405.9175
				text = ""
			intervals [501]:
				xmin = 405.9175
				xmax = 406.0975
				text = "was"
			intervals [502]:
				xmin = 406.0975
				xmax = 406.3275
				text = "cool"
			intervals [503]:
				xmin = 406.3275
				xmax = 407.7386
				text = ""
			intervals [504]:
				xmin = 407.7386
				xmax = 407.9586
				text = "oh"
			intervals [505]:
				xmin = 407.9586
				xmax = 408.0186
				text = ""
			intervals [506]:
				xmin = 408.0186
				xmax = 408.2286
				text = "good"
			intervals [507]:
				xmin = 408.2286
				xmax = 408.2986
				text = "do"
			intervals [508]:
				xmin = 408.2986
				xmax = 408.3886
				text = "you"
			intervals [509]:
				xmin = 408.3886
				xmax = 408.5486
				text = "ever"
			intervals [510]:
				xmin = 408.5486
				xmax = 408.7086
				text = "get"
			intervals [511]:
				xmin = 408.7086
				xmax = 408.8086
				text = "to"
			intervals [512]:
				xmin = 408.8086
				xmax = 408.9586
				text = "go"
			intervals [513]:
				xmin = 408.9586
				xmax = 409.0686
				text = "to"
			intervals [514]:
				xmin = 409.0686
				xmax = 409.6186
				text = "movies"
			intervals [515]:
				xmin = 409.6186
				xmax = 410.6495
				text = ""
			intervals [516]:
				xmin = 410.6495
				xmax = 410.7195
				text = "do"
			intervals [517]:
				xmin = 410.7195
				xmax = 410.7895
				text = "you"
			intervals [518]:
				xmin = 410.7895
				xmax = 410.8195
				text = ""
			intervals [519]:
				xmin = 410.8195
				xmax = 411.0895
				text = "remember"
			intervals [520]:
				xmin = 411.0895
				xmax = 411.1295
				text = "a"
			intervals [521]:
				xmin = 411.1295
				xmax = 411.1595
				text = ""
			intervals [522]:
				xmin = 411.1595
				xmax = 411.5395
				text = "movie"
			intervals [523]:
				xmin = 411.5395
				xmax = 411.6995
				text = "that"
			intervals [524]:
				xmin = 411.6995
				xmax = 411.8395
				text = "you"
			intervals [525]:
				xmin = 411.8395
				xmax = 412.2295
				text = "liked"
			intervals [526]:
				xmin = 412.2295
				xmax = 414.001
				text = ""
			intervals [527]:
				xmin = 414.001
				xmax = 414.531
				text = "speedway"
			intervals [528]:
				xmin = 414.531
				xmax = 414.571
				text = ""
			intervals [529]:
				xmin = 414.571
				xmax = 414.701
				text = "what"
			intervals [530]:
				xmin = 414.701
				xmax = 414.731
				text = "s"
			intervals [531]:
				xmin = 414.731
				xmax = 415.221
				text = "speedway"
			intervals [532]:
				xmin = 415.221
				xmax = 415.321
				text = ""
			intervals [533]:
				xmin = 415.321
				xmax = 415.451
				text = "about"
			intervals [534]:
				xmin = 415.451
				xmax = 417.8654
				text = ""
			intervals [535]:
				xmin = 417.8654
				xmax = 418.4154
				text = "mm-hm"
			intervals [536]:
				xmin = 418.4154
				xmax = 432.9569
				text = ""
			intervals [537]:
				xmin = 432.9569
				xmax = 433.2969
				text = "mm-hm"
			intervals [538]:
				xmin = 433.2969
				xmax = 439.9221
				text = ""
			intervals [539]:
				xmin = 439.9221
				xmax = 440.2421
				text = "mm-hm"
			intervals [540]:
				xmin = 440.2421
				xmax = 448.0513
				text = ""
			intervals [541]:
				xmin = 448.0513
				xmax = 448.2913
				text = "mm-hm"
			intervals [542]:
				xmin = 448.2913
				xmax = 462.9558
				text = ""
			intervals [543]:
				xmin = 462.9558
				xmax = 463.1458
				text = "mm-hm"
			intervals [544]:
				xmin = 463.1458
				xmax = 467.7585
				text = ""
			intervals [545]:
				xmin = 467.7585
				xmax = 468.0885
				text = "hm"
			intervals [546]:
				xmin = 468.0885
				xmax = 468.9103
				text = ""
			intervals [547]:
				xmin = 468.9103
				xmax = 468.9703
				text = "no"
			intervals [548]:
				xmin = 468.9703
				xmax = 469.2003
				text = ""
			intervals [549]:
				xmin = 469.2003
				xmax = 469.4203
				text = "kidding"
			intervals [550]:
				xmin = 469.4203
				xmax = 470.894
				text = ""
			intervals [551]:
				xmin = 470.894
				xmax = 471.034
				text = "oh"
			intervals [552]:
				xmin = 471.034
				xmax = 471.144
				text = ""
			intervals [553]:
				xmin = 471.144
				xmax = 471.374
				text = "good"
			intervals [554]:
				xmin = 471.374
				xmax = 471.434
				text = "do"
			intervals [555]:
				xmin = 471.434
				xmax = 471.504
				text = "you"
			intervals [556]:
				xmin = 471.504
				xmax = 471.654
				text = "have"
			intervals [557]:
				xmin = 471.654
				xmax = 471.774
				text = "a"
			intervals [558]:
				xmin = 471.774
				xmax = 471.864
				text = ""
			intervals [559]:
				xmin = 471.864
				xmax = 472.044
				text = "pet"
			intervals [560]:
				xmin = 472.044
				xmax = 472.4389
				text = ""
			intervals [561]:
				xmin = 472.4389
				xmax = 472.5889
				text = "at"
			intervals [562]:
				xmin = 472.5889
				xmax = 472.7389
				text = "your"
			intervals [563]:
				xmin = 472.7389
				xmax = 472.8289
				text = ""
			intervals [564]:
				xmin = 472.8289
				xmax = 472.9289
				text = "house"
			intervals [565]:
				xmin = 472.9289
				xmax = 474.2388
				text = ""
			intervals [566]:
				xmin = 474.2388
				xmax = 474.4488
				text = "what"
			intervals [567]:
				xmin = 474.4488
				xmax = 474.6288
				text = "you"
			intervals [568]:
				xmin = 474.6288
				xmax = 474.7788
				text = "got"
			intervals [569]:
				xmin = 474.7788
				xmax = 476.2345
				text = ""
			intervals [570]:
				xmin = 476.2345
				xmax = 476.3245
				text = "what"
			intervals [571]:
				xmin = 476.3245
				xmax = 476.3645
				text = ""
			intervals [572]:
				xmin = 476.3645
				xmax = 476.4545
				text = "do"
			intervals [573]:
				xmin = 476.4545
				xmax = 476.5645
				text = "you"
			intervals [574]:
				xmin = 476.5645
				xmax = 476.6045
				text = ""
			intervals [575]:
				xmin = 476.6045
				xmax = 476.7945
				text = "have"
			intervals [576]:
				xmin = 476.7945
				xmax = 478.1945
				text = ""
			intervals [577]:
				xmin = 478.1945
				xmax = 478.3445
				text = "what"
			intervals [578]:
				xmin = 478.3445
				xmax = 478.3845
				text = "s"
			intervals [579]:
				xmin = 478.3845
				xmax = 478.4745
				text = "the"
			intervals [580]:
				xmin = 478.4745
				xmax = 478.5145
				text = ""
			intervals [581]:
				xmin = 478.5145
				xmax = 478.6845
				text = "dog"
			intervals [582]:
				xmin = 478.6845
				xmax = 478.9745
				text = "name"
			intervals [583]:
				xmin = 478.9745
				xmax = 482.0433
				text = ""
			intervals [584]:
				xmin = 482.0433
				xmax = 482.2433
				text = "does"
			intervals [585]:
				xmin = 482.2433
				xmax = 482.3733
				text = "he"
			intervals [586]:
				xmin = 482.3733
				xmax = 482.5433
				text = "ever"
			intervals [587]:
				xmin = 482.5433
				xmax = 482.7633
				text = "do"
			intervals [588]:
				xmin = 482.7633
				xmax = 483.1433
				text = "anything"
			intervals [589]:
				xmin = 483.1433
				xmax = 483.2533
				text = ""
			intervals [590]:
				xmin = 483.2533
				xmax = 483.5233
				text = "funny"
			intervals [591]:
				xmin = 483.5233
				xmax = 492.0057
				text = ""
			intervals [592]:
				xmin = 492.0057
				xmax = 492.5857
				text = "<unk>"
			intervals [593]:
				xmin = 492.5857
				xmax = 494.0666
				text = ""
			intervals [594]:
				xmin = 494.0666
				xmax = 494.2966
				text = "ooh"
			intervals [595]:
				xmin = 494.2966
				xmax = 494.7866
				text = "ee"
			intervals [596]:
				xmin = 494.7866
				xmax = 495.5934
				text = ""
			intervals [597]:
				xmin = 495.5934
				xmax = 495.7034
				text = "get"
			intervals [598]:
				xmin = 495.7034
				xmax = 495.7334
				text = ""
			intervals [599]:
				xmin = 495.7334
				xmax = 495.8034
				text = "'em"
			intervals [600]:
				xmin = 495.8034
				xmax = 495.9834
				text = "all"
			intervals [601]:
				xmin = 495.9834
				xmax = 496.0134
				text = ""
			intervals [602]:
				xmin = 496.0134
				xmax = 496.3034
				text = "dirty"
			intervals [603]:
				xmin = 496.3034
				xmax = 496.9474
				text = ""
			intervals [604]:
				xmin = 496.9474
				xmax = 497.2074
				text = "<unk>"
			intervals [605]:
				xmin = 497.2074
				xmax = 499.6423
				text = ""
			intervals [606]:
				xmin = 499.6423
				xmax = 500.2023
				text = "mm-hm"
			intervals [607]:
				xmin = 500.2023
				xmax = 506.4437
				text = ""
			intervals [608]:
				xmin = 506.4437
				xmax = 506.7937
				text = "mm-hm"
			intervals [609]:
				xmin = 506.7937
				xmax = 509.8285
				text = ""
			intervals [610]:
				xmin = 509.8285
				xmax = 510.2685
				text = "ooh"
			intervals [611]:
				xmin = 510.2685
				xmax = 510.2985
				text = ""
			intervals [612]:
				xmin = 510.2985
				xmax = 510.4285
				text = "ee"
			intervals [613]:
				xmin = 510.4285
				xmax = 510.4585
				text = ""
			intervals [614]:
				xmin = 510.4585
				xmax = 510.8285
				text = "<unk>"
			intervals [615]:
				xmin = 510.8285
				xmax = 513.940
				text = ""
			intervals [616]:
				xmin = 513.940
				xmax = 514.400
				text = "<unk>"
			intervals [617]:
				xmin = 514.400
				xmax = 515.1044
				text = ""
			intervals [618]:
				xmin = 515.1044
				xmax = 515.1944
				text = "what"
			intervals [619]:
				xmin = 515.1944
				xmax = 515.2344
				text = ""
			intervals [620]:
				xmin = 515.2344
				xmax = 515.3844
				text = "does"
			intervals [621]:
				xmin = 515.3844
				xmax = 515.4744
				text = "your"
			intervals [622]:
				xmin = 515.4744
				xmax = 515.5044
				text = ""
			intervals [623]:
				xmin = 515.5044
				xmax = 515.7144
				text = "mother"
			intervals [624]:
				xmin = 515.7144
				xmax = 515.7644
				text = ""
			intervals [625]:
				xmin = 515.7644
				xmax = 516.0244
				text = "say"
			intervals [626]:
				xmin = 516.0244
				xmax = 516.2444
				text = "about"
			intervals [627]:
				xmin = 516.2444
				xmax = 516.3344
				text = ""
			intervals [628]:
				xmin = 516.3344
				xmax = 516.4844
				text = "that"
			intervals [629]:
				xmin = 516.4844
				xmax = 518.5702
				text = ""
			intervals [630]:
				xmin = 518.5702
				xmax = 519.0202
				text = "<unk>"
			intervals [631]:
				xmin = 519.0202
				xmax = 519.1002
				text = "i"
			intervals [632]:
				xmin = 519.1002
				xmax = 519.4302
				text = "don't"
			intervals [633]:
				xmin = 519.4302
				xmax = 519.7102
				text = "blame"
			intervals [634]:
				xmin = 519.7102
				xmax = 519.8602
				text = "her"
			intervals [635]:
				xmin = 519.8602
				xmax = 525.2977
				text = ""
			intervals [636]:
				xmin = 525.2977
				xmax = 525.9377
				text = "mm-hm"
			intervals [637]:
				xmin = 525.9377
				xmax = 527.572
				text = ""
			intervals [638]:
				xmin = 527.572
				xmax = 528.172
				text = "mm-hm"
			intervals [639]:
				xmin = 528.172
				xmax = 531.6402
				text = ""
			intervals [640]:
				xmin = 531.6402
				xmax = 531.9002
				text = "mm-hm"
			intervals [641]:
				xmin = 531.9002
				xmax = 533.3062
				text = ""
			intervals [642]:
				xmin = 533.3062
				xmax = 533.4062
				text = "do"
			intervals [643]:
				xmin = 533.4062
				xmax = 533.5162
				text = "you"
			intervals [644]:
				xmin = 533.5162
				xmax = 533.5662
				text = ""
			intervals [645]:
				xmin = 533.5662
				xmax = 533.6962
				text = "like"
			intervals [646]:
				xmin = 533.6962
				xmax = 533.7462
				text = ""
			intervals [647]:
				xmin = 533.7462
				xmax = 534.0962
				text = "buster"
			intervals [648]:
				xmin = 534.0962
				xmax = 534.1262
				text = ""
			intervals [649]:
				xmin = 534.1262
				xmax = 534.5062
				text = "yourself"
			intervals [650]:
				xmin = 534.5062
				xmax = 535.5045
				text = ""
			intervals [651]:
				xmin = 535.5045
				xmax = 535.7445
				text = "hm"
			intervals [652]:
				xmin = 535.7445
				xmax = 536.477
				text = ""
			intervals [653]:
				xmin = 536.477
				xmax = 536.577
				text = "mm"
			intervals [654]:
				xmin = 536.577
				xmax = 537.0026
				text = ""
			intervals [655]:
				xmin = 537.0026
				xmax = 537.1926
				text = "good"
			intervals [656]:
				xmin = 537.1926
				xmax = 538.0504
				text = ""
			intervals [657]:
				xmin = 538.0504
				xmax = 538.1304
				text = "how"
			intervals [658]:
				xmin = 538.1304
				xmax = 538.4104
				text = "many"
			intervals [659]:
				xmin = 538.4104
				xmax = 538.5404
				text = "is"
			intervals [660]:
				xmin = 538.5404
				xmax = 538.6104
				text = "it"
			intervals [661]:
				xmin = 538.6104
				xmax = 538.6804
				text = "in"
			intervals [662]:
				xmin = 538.6804
				xmax = 538.8404
				text = "your"
			intervals [663]:
				xmin = 538.8404
				xmax = 538.8704
				text = ""
			intervals [664]:
				xmin = 538.8704
				xmax = 539.0604
				text = "family"
			intervals [665]:
				xmin = 539.0604
				xmax = 539.2204
				text = ""
			intervals [666]:
				xmin = 539.2204
				xmax = 539.3204
				text = "how"
			intervals [667]:
				xmin = 539.3204
				xmax = 539.3704
				text = ""
			intervals [668]:
				xmin = 539.3704
				xmax = 539.5504
				text = "many"
			intervals [669]:
				xmin = 539.5504
				xmax = 539.6104
				text = ""
			intervals [670]:
				xmin = 539.6104
				xmax = 539.9904
				text = "kids"
			intervals [671]:
				xmin = 539.9904
				xmax = 542.7941
				text = ""
			intervals [672]:
				xmin = 542.7941
				xmax = 542.9641
				text = "mm-hm"
			intervals [673]:
				xmin = 542.9641
				xmax = 545.9391
				text = ""
			intervals [674]:
				xmin = 545.9391
				xmax = 546.0991
				text = "um"
			intervals [675]:
				xmin = 546.0991
				xmax = 546.2491
				text = "what"
			intervals [676]:
				xmin = 546.2491
				xmax = 546.3291
				text = "do"
			intervals [677]:
				xmin = 546.3291
				xmax = 546.4691
				text = "you"
			intervals [678]:
				xmin = 546.4691
				xmax = 546.8791
				text = "study"
			intervals [679]:
				xmin = 546.8791
				xmax = 546.9191
				text = ""
			intervals [680]:
				xmin = 546.9191
				xmax = 546.9991
				text = "in"
			intervals [681]:
				xmin = 546.9991
				xmax = 547.3391
				text = "school"
			intervals [682]:
				xmin = 547.3391
				xmax = 568.1172
				text = ""
			intervals [683]:
				xmin = 568.1172
				xmax = 568.9672
				text = "<unk>"
			intervals [684]:
				xmin = 568.9672
				xmax = 569.2872
				text = "<unk>"
			intervals [685]:
				xmin = 569.2872
				xmax = 569.4881
				text = ""
			intervals [686]:
				xmin = 569.4881
				xmax = 569.7281
				text = "which"
			intervals [687]:
				xmin = 569.7281
				xmax = 569.9181
				text = "one"
			intervals [688]:
				xmin = 569.9181
				xmax = 569.9881
				text = "you"
			intervals [689]:
				xmin = 569.9881
				xmax = 570.0281
				text = ""
			intervals [690]:
				xmin = 570.0281
				xmax = 570.1981
				text = "like"
			intervals [691]:
				xmin = 570.1981
				xmax = 570.2881
				text = ""
			intervals [692]:
				xmin = 570.2881
				xmax = 570.3981
				text = "the"
			intervals [693]:
				xmin = 570.3981
				xmax = 570.4281
				text = ""
			intervals [694]:
				xmin = 570.4281
				xmax = 570.7981
				text = "best"
			intervals [695]:
				xmin = 570.7981
				xmax = 574.1265
				text = ""
			intervals [696]:
				xmin = 574.1265
				xmax = 574.3765
				text = "mm-hm"
			intervals [697]:
				xmin = 574.3765
				xmax = 575.199
				text = ""
			intervals [698]:
				xmin = 575.199
				xmax = 575.459
				text = "which"
			intervals [699]:
				xmin = 575.459
				xmax = 575.609
				text = "one"
			intervals [700]:
				xmin = 575.609
				xmax = 575.639
				text = ""
			intervals [701]:
				xmin = 575.639
				xmax = 575.759
				text = "do"
			intervals [702]:
				xmin = 575.759
				xmax = 575.829
				text = "you"
			intervals [703]:
				xmin = 575.829
				xmax = 575.999
				text = "hate"
			intervals [704]:
				xmin = 575.999
				xmax = 576.039
				text = ""
			intervals [705]:
				xmin = 576.039
				xmax = 576.169
				text = "the"
			intervals [706]:
				xmin = 576.169
				xmax = 576.349
				text = ""
			intervals [707]:
				xmin = 576.349
				xmax = 576.639
				text = "worst"
			intervals [708]:
				xmin = 576.639
				xmax = 580.9965
				text = ""
			intervals [709]:
				xmin = 580.9965
				xmax = 581.1365
				text = "oh"
			intervals [710]:
				xmin = 581.1365
				xmax = 581.1665
				text = ""
			intervals [711]:
				xmin = 581.1665
				xmax = 581.2965
				text = "that"
			intervals [712]:
				xmin = 581.2965
				xmax = 581.3965
				text = "s"
			intervals [713]:
				xmin = 581.3965
				xmax = 581.7365
				text = "awful"
			intervals [714]:
				xmin = 581.7365
				xmax = 581.7665
				text = ""
			intervals [715]:
				xmin = 581.7665
				xmax = 581.9165
				text = "isn't"
			intervals [716]:
				xmin = 581.9165
				xmax = 581.9465
				text = ""
			intervals [717]:
				xmin = 581.9465
				xmax = 582.0265
				text = "it"
			intervals [718]:
				xmin = 582.0265
				xmax = 582.0665
				text = ""
			intervals [719]:
				xmin = 582.0665
				xmax = 582.5965
				text = "<unk>"
			intervals [720]:
				xmin = 582.5965
				xmax = 583.7029
				text = ""
			intervals [721]:
				xmin = 583.7029
				xmax = 583.8229
				text = "yeah"
			intervals [722]:
				xmin = 583.8229
				xmax = 583.8529
				text = "i"
			intervals [723]:
				xmin = 583.8529
				xmax = 583.8829
				text = ""
			intervals [724]:
				xmin = 583.8829
				xmax = 584.0729
				text = "know"
			intervals [725]:
				xmin = 584.0729
				xmax = 584.1029
				text = ""
			intervals [726]:
				xmin = 584.1029
				xmax = 584.5429
				text = "spelling"
			intervals [727]:
				xmin = 584.5429
				xmax = 584.5729
				text = ""
			intervals [728]:
				xmin = 584.5729
				xmax = 584.6929
				text = "is"
			intervals [729]:
				xmin = 584.6929
				xmax = 584.7229
				text = ""
			intervals [730]:
				xmin = 584.7229
				xmax = 585.0529
				text = "hard"
			intervals [731]:
				xmin = 585.0529
				xmax = 585.5868
				text = ""
			intervals [732]:
				xmin = 585.5868
				xmax = 585.7568
				text = "what"
			intervals [733]:
				xmin = 585.7568
				xmax = 585.8968
				text = "do"
			intervals [734]:
				xmin = 585.8968
				xmax = 586.1968
				text = "kids"
			intervals [735]:
				xmin = 586.1968
				xmax = 586.4168
				text = "do"
			intervals [736]:
				xmin = 586.4168
				xmax = 586.6768
				text = "after"
			intervals [737]:
				xmin = 586.6768
				xmax = 586.9968
				text = "school"
			intervals [738]:
				xmin = 586.9968
				xmax = 587.0268
				text = ""
			intervals [739]:
				xmin = 587.0268
				xmax = 587.2268
				text = "is"
			intervals [740]:
				xmin = 587.2268
				xmax = 587.4068
				text = "out"
			intervals [741]:
				xmin = 587.4068
				xmax = 587.7886
				text = ""
			intervals [742]:
				xmin = 587.7886
				xmax = 588.0286
				text = "around"
			intervals [743]:
				xmin = 588.0286
				xmax = 588.0586
				text = ""
			intervals [744]:
				xmin = 588.0586
				xmax = 588.1786
				text = "your"
			intervals [745]:
				xmin = 588.1786
				xmax = 588.7486
				text = "neighborhood"
			intervals [746]:
				xmin = 588.7486
				xmax = 598.9565
				text = ""
			intervals [747]:
				xmin = 598.9565
				xmax = 599.3965
				text = "mm-hm"
			intervals [748]:
				xmin = 599.3965
				xmax = 608.4824
				text = ""
			intervals [749]:
				xmin = 608.4824
				xmax = 608.6124
				text = "oh"
			intervals [750]:
				xmin = 608.6124
				xmax = 610.6674
				text = ""
			intervals [751]:
				xmin = 610.6674
				xmax = 611.1074
				text = "mm-hm"
			intervals [752]:
				xmin = 611.1074
				xmax = 612.5186
				text = ""
			intervals [753]:
				xmin = 612.5186
				xmax = 612.6186
				text = "did"
			intervals [754]:
				xmin = 612.6186
				xmax = 612.7186
				text = "you"
			intervals [755]:
				xmin = 612.7186
				xmax = 612.8586
				text = "ever"
			intervals [756]:
				xmin = 612.8586
				xmax = 612.9886
				text = "have"
			intervals [757]:
				xmin = 612.9886
				xmax = 613.0786
				text = "a"
			intervals [758]:
				xmin = 613.0786
				xmax = 613.4286
				text = "teacher"
			intervals [759]:
				xmin = 613.4286
				xmax = 613.5186
				text = "who"
			intervals [760]:
				xmin = 613.5186
				xmax = 613.5486
				text = ""
			intervals [761]:
				xmin = 613.5486
				xmax = 613.8986
				text = "hollered"
			intervals [762]:
				xmin = 613.8986
				xmax = 614.0086
				text = "a"
			intervals [763]:
				xmin = 614.0086
				xmax = 614.1086
				text = "lot"
			intervals [764]:
				xmin = 614.1086
				xmax = 620.6075
				text = ""
			intervals [765]:
				xmin = 620.6075
				xmax = 621.1375
				text = "mm-hm"
			intervals [766]:
				xmin = 621.1375
				xmax = 626.9293
				text = ""
			intervals [767]:
				xmin = 626.9293
				xmax = 627.3093
				text = "mm-hm"
			intervals [768]:
				xmin = 627.3093
				xmax = 630.4853
				text = ""
			intervals [769]:
				xmin = 630.4853
				xmax = 630.8653
				text = "<unk>"
			intervals [770]:
				xmin = 630.8653
				xmax = 630.8953
				text = ""
			intervals [771]:
				xmin = 630.8953
				xmax = 631.3153
				text = "really"
			intervals [772]:
				xmin = 631.3153
				xmax = 635.3435
				text = ""
			intervals [773]:
				xmin = 635.3435
				xmax = 635.5435
				text = "ooh"
			intervals [774]:
				xmin = 635.5435
				xmax = 635.6635
				text = "that"
			intervals [775]:
				xmin = 635.6635
				xmax = 635.8835
				text = ""
			intervals [776]:
				xmin = 635.8835
				xmax = 636.0335
				text = "s"
			intervals [777]:
				xmin = 636.0335
				xmax = 636.1235
				text = ""
			intervals [778]:
				xmin = 636.1235
				xmax = 636.2335
				text = "bad"
			intervals [779]:
				xmin = 636.2335
				xmax = 640.6514
				text = ""
			intervals [780]:
				xmin = 640.6514
				xmax = 640.7714
				text = "mm"
			intervals [781]:
				xmin = 640.7714
				xmax = 641.0414
				text = ""
			intervals [782]:
				xmin = 641.0414
				xmax = 641.4414
				text = "<unk>"
			intervals [783]:
				xmin = 641.4414
				xmax = 645.3583
				text = ""
			intervals [784]:
				xmin = 645.3583
				xmax = 645.6183
				text = "mm-hm"
			intervals [785]:
				xmin = 645.6183
				xmax = 646.3969
				text = ""
			intervals [786]:
				xmin = 646.3969
				xmax = 646.5269
				text = "what"
			intervals [787]:
				xmin = 646.5269
				xmax = 646.5569
				text = ""
			intervals [788]:
				xmin = 646.5569
				xmax = 646.7069
				text = "does"
			intervals [789]:
				xmin = 646.7069
				xmax = 646.7869
				text = "the"
			intervals [790]:
				xmin = 646.7869
				xmax = 647.1169
				text = "teacher"
			intervals [791]:
				xmin = 647.1169
				xmax = 647.1569
				text = ""
			intervals [792]:
				xmin = 647.1569
				xmax = 647.4069
				text = "holler"
			intervals [793]:
				xmin = 647.4069
				xmax = 647.6169
				text = "about"
			intervals [794]:
				xmin = 647.6169
				xmax = 647.6869
				text = ""
			intervals [795]:
				xmin = 647.6869
				xmax = 647.9869
				text = "most"
			intervals [796]:
				xmin = 647.9869
				xmax = 648.0569
				text = "of"
			intervals [797]:
				xmin = 648.0569
				xmax = 648.1169
				text = "the"
			intervals [798]:
				xmin = 648.1169
				xmax = 648.3469
				text = "time"
			intervals [799]:
				xmin = 648.3469
				xmax = 648.3869
				text = ""
			intervals [800]:
				xmin = 648.3869
				xmax = 648.7469
				text = "making"
			intervals [801]:
				xmin = 648.7469
				xmax = 648.7769
				text = ""
			intervals [802]:
				xmin = 648.7769
				xmax = 649.2069
				text = "noise"
			intervals [803]:
				xmin = 649.2069
				xmax = 649.2369
				text = ""
			intervals [804]:
				xmin = 649.2369
				xmax = 649.2669
				text = "or"
			intervals [805]:
				xmin = 649.2669
				xmax = 665.652
				text = ""
			intervals [806]:
				xmin = 665.652
				xmax = 666.062
				text = "mm-hm"
			intervals [807]:
				xmin = 666.062
				xmax = 674.9388
				text = ""
			intervals [808]:
				xmin = 674.9388
				xmax = 674.9688
				text = "oh"
			intervals [809]:
				xmin = 674.9688
				xmax = 675.1488
				text = "yeah"
			intervals [810]:
				xmin = 675.1488
				xmax = 676.048
				text = ""
			intervals [811]:
				xmin = 676.048
				xmax = 676.368
				text = "oh"
			intervals [812]:
				xmin = 676.368
				xmax = 676.398
				text = ""
			intervals [813]:
				xmin = 676.398
				xmax = 676.978
				text = "geez"
			intervals [814]:
				xmin = 676.978
				xmax = 677.008
				text = ""
			intervals [815]:
				xmin = 677.008
				xmax = 677.098
				text = "that"
			intervals [816]:
				xmin = 677.098
				xmax = 677.178
				text = "s"
			intervals [817]:
				xmin = 677.178
				xmax = 677.288
				text = ""
			intervals [818]:
				xmin = 677.288
				xmax = 677.518
				text = "bad"
			intervals [819]:
				xmin = 677.518
				xmax = 679.8902
				text = ""
			intervals [820]:
				xmin = 679.8902
				xmax = 680.2502
				text = "<unk>"
			intervals [821]:
				xmin = 680.2502
				xmax = 680.7375
				text = ""
			intervals [822]:
				xmin = 680.7375
				xmax = 680.8775
				text = "is"
			intervals [823]:
				xmin = 680.8775
				xmax = 681.0275
				text = "it"
			intervals [824]:
				xmin = 681.0275
				xmax = 681.3575
				text = "fair"
			intervals [825]:
				xmin = 681.3575
				xmax = 681.5075
				text = "when"
			intervals [826]:
				xmin = 681.5075
				xmax = 681.6475
				text = "she"
			intervals [827]:
				xmin = 681.6475
				xmax = 681.8875
				text = "keep"
			intervals [828]:
				xmin = 681.8875
				xmax = 682.0075
				text = "you"
			intervals [829]:
				xmin = 682.0075
				xmax = 682.2675
				text = "after"
			intervals [830]:
				xmin = 682.2675
				xmax = 682.5875
				text = "school"
			intervals [831]:
				xmin = 682.5875
				xmax = 682.6575
				text = "you"
			intervals [832]:
				xmin = 682.6575
				xmax = 682.7575
				text = ""
			intervals [833]:
				xmin = 682.7575
				xmax = 682.9275
				text = "think"
			intervals [834]:
				xmin = 682.9275
				xmax = 682.9675
				text = ""
			intervals [835]:
				xmin = 682.9675
				xmax = 682.9975
				text = "or"
			intervals [836]:
				xmin = 682.9975
				xmax = 683.0275
				text = ""
			intervals [837]:
				xmin = 683.0275
				xmax = 683.1175
				text = "don't"
			intervals [838]:
				xmin = 683.1175
				xmax = 683.1675
				text = ""
			intervals [839]:
				xmin = 683.1675
				xmax = 683.2375
				text = "you"
			intervals [840]:
				xmin = 683.2375
				xmax = 683.5575
				text = ""
			intervals [841]:
				xmin = 683.5575
				xmax = 683.6875
				text = "think"
			intervals [842]:
				xmin = 683.6875
				xmax = 683.7675
				text = "it"
			intervals [843]:
				xmin = 683.7675
				xmax = 683.8475
				text = "s"
			intervals [844]:
				xmin = 683.8475
				xmax = 684.1975
				text = "fair"
			intervals [845]:
				xmin = 684.1975
				xmax = 687.2451
				text = ""
			intervals [846]:
				xmin = 687.2451
				xmax = 687.7451
				text = "<unk>"
			intervals [847]:
				xmin = 687.7451
				xmax = 689.2836
				text = ""
			intervals [848]:
				xmin = 689.2836
				xmax = 689.4036
				text = "you"
			intervals [849]:
				xmin = 689.4036
				xmax = 689.5536
				text = "don't"
			intervals [850]:
				xmin = 689.5536
				xmax = 689.6636
				text = ""
			intervals [851]:
				xmin = 689.6636
				xmax = 689.8536
				text = "do"
			intervals [852]:
				xmin = 689.8536
				xmax = 689.9536
				text = "it"
			intervals [853]:
				xmin = 689.9536
				xmax = 689.9836
				text = ""
			intervals [854]:
				xmin = 689.9836
				xmax = 690.1536
				text = "though"
			intervals [855]:
				xmin = 690.1536
				xmax = 690.2336
				text = ""
			intervals [856]:
				xmin = 690.2336
				xmax = 690.4136
				text = "do"
			intervals [857]:
				xmin = 690.4136
				xmax = 690.4436
				text = ""
			intervals [858]:
				xmin = 690.4436
				xmax = 690.5136
				text = "you"
			intervals [859]:
				xmin = 690.5136
				xmax = 691.3353
				text = ""
			intervals [860]:
				xmin = 691.3353
				xmax = 692.0053
				text = "<unk>"
			intervals [861]:
				xmin = 692.0053
				xmax = 699.3206
				text = ""
			intervals [862]:
				xmin = 699.3206
				xmax = 700.1206
				text = "mm-hm"
			intervals [863]:
				xmin = 700.1206
				xmax = 702.0717
				text = ""
			intervals [864]:
				xmin = 702.0717
				xmax = 702.2017
				text = "what"
			intervals [865]:
				xmin = 702.2017
				xmax = 702.4817
				text = "about"
			intervals [866]:
				xmin = 702.4817
				xmax = 702.6017
				text = "the"
			intervals [867]:
				xmin = 702.6017
				xmax = 702.8817
				text = "best"
			intervals [868]:
				xmin = 702.8817
				xmax = 703.2017
				text = "teacher"
			intervals [869]:
				xmin = 703.2017
				xmax = 703.3617
				text = "you"
			intervals [870]:
				xmin = 703.3617
				xmax = 703.5117
				text = "ever"
			intervals [871]:
				xmin = 703.5117
				xmax = 703.6017
				text = ""
			intervals [872]:
				xmin = 703.6017
				xmax = 703.8617
				text = "had"
			intervals [873]:
				xmin = 703.8617
				xmax = 704.2073
				text = ""
			intervals [874]:
				xmin = 704.2073
				xmax = 704.3873
				text = "what"
			intervals [875]:
				xmin = 704.3873
				xmax = 704.4173
				text = ""
			intervals [876]:
				xmin = 704.4173
				xmax = 704.6073
				text = "was"
			intervals [877]:
				xmin = 704.6073
				xmax = 704.7473
				text = "she"
			intervals [878]:
				xmin = 704.7473
				xmax = 704.7773
				text = ""
			intervals [879]:
				xmin = 704.7773
				xmax = 704.9873
				text = "like"
			intervals [880]:
				xmin = 704.9873
				xmax = 709.4239
				text = ""
			intervals [881]:
				xmin = 709.4239
				xmax = 709.9139
				text = "mm-hm"
			intervals [882]:
				xmin = 709.9139
				xmax = 710.9335
				text = ""
			intervals [883]:
				xmin = 710.9335
				xmax = 711.1535
				text = "she"
			intervals [884]:
				xmin = 711.1535
				xmax = 711.3635
				text = "really"
			intervals [885]:
				xmin = 711.3635
				xmax = 711.4035
				text = ""
			intervals [886]:
				xmin = 711.4035
				xmax = 711.5635
				text = "was"
			intervals [887]:
				xmin = 711.5635
				xmax = 711.6135
				text = ""
			intervals [888]:
				xmin = 711.6135
				xmax = 712.0235
				text = "nice"
			intervals [889]:
				xmin = 712.0235
				xmax = 718.5749
				text = ""
			intervals [890]:
				xmin = 718.5749
				xmax = 719.0149
				text = "mm-hm"
			intervals [891]:
				xmin = 719.0149
				xmax = 720.6405
				text = ""
			intervals [892]:
				xmin = 720.6405
				xmax = 721.1005
				text = "mm-hm"
			intervals [893]:
				xmin = 721.1005
				xmax = 722.4372
				text = ""
			intervals [894]:
				xmin = 722.4372
				xmax = 722.4672
				text = "oh"
			intervals [895]:
				xmin = 722.4672
				xmax = 722.5172
				text = ""
			intervals [896]:
				xmin = 722.5172
				xmax = 722.6372
				text = "that"
			intervals [897]:
				xmin = 722.6372
				xmax = 722.6772
				text = ""
			intervals [898]:
				xmin = 722.6772
				xmax = 722.8172
				text = "s"
			intervals [899]:
				xmin = 722.8172
				xmax = 722.8572
				text = ""
			intervals [900]:
				xmin = 722.8572
				xmax = 723.0372
				text = "good"
			intervals [901]:
				xmin = 723.0372
				xmax = 723.1572
				text = "did"
			intervals [902]:
				xmin = 723.1572
				xmax = 723.2372
				text = "you"
			intervals [903]:
				xmin = 723.2372
				xmax = 723.3372
				text = "ever"
			intervals [904]:
				xmin = 723.3372
				xmax = 723.4572
				text = "have"
			intervals [905]:
				xmin = 723.4572
				xmax = 723.4972
				text = "a"
			intervals [906]:
				xmin = 723.4972
				xmax = 723.9172
				text = "teacher"
			intervals [907]:
				xmin = 723.9172
				xmax = 724.0272
				text = "you"
			intervals [908]:
				xmin = 724.0272
				xmax = 724.2272
				text = "didn't"
			intervals [909]:
				xmin = 724.2272
				xmax = 724.2572
				text = ""
			intervals [910]:
				xmin = 724.2572
				xmax = 724.4372
				text = "like"
			intervals [911]:
				xmin = 724.4372
				xmax = 724.9059
				text = ""
			intervals [912]:
				xmin = 724.9059
				xmax = 725.0659
				text = "at"
			intervals [913]:
				xmin = 725.0659
				xmax = 725.1159
				text = ""
			intervals [914]:
				xmin = 725.1159
				xmax = 725.3159
				text = "all"
			intervals [915]:
				xmin = 725.3159
				xmax = 729.6096
				text = ""
			intervals [916]:
				xmin = 729.6096
				xmax = 729.6496
				text = "oh"
			intervals [917]:
				xmin = 729.6496
				xmax = 729.7796
				text = ""
			intervals [918]:
				xmin = 729.7796
				xmax = 730.0296
				text = "that"
			intervals [919]:
				xmin = 730.0296
				xmax = 730.1596
				text = "s"
			intervals [920]:
				xmin = 730.1596
				xmax = 730.3996
				text = "good"
			intervals [921]:
				xmin = 730.3996
				xmax = 731.1577
				text = ""
			intervals [922]:
				xmin = 731.1577
				xmax = 731.3277
				text = "was"
			intervals [923]:
				xmin = 731.3277
				xmax = 731.4177
				text = "you"
			intervals [924]:
				xmin = 731.4177
				xmax = 731.6277
				text = "ever"
			intervals [925]:
				xmin = 731.6277
				xmax = 731.7277
				text = "in"
			intervals [926]:
				xmin = 731.7277
				xmax = 731.8177
				text = "a"
			intervals [927]:
				xmin = 731.8177
				xmax = 732.1877
				text = "class"
			intervals [928]:
				xmin = 732.1877
				xmax = 732.2877
				text = "where"
			intervals [929]:
				xmin = 732.2877
				xmax = 732.3977
				text = "the"
			intervals [930]:
				xmin = 732.3977
				xmax = 732.6777
				text = "kids"
			intervals [931]:
				xmin = 732.6777
				xmax = 732.9277
				text = "played"
			intervals [932]:
				xmin = 732.9277
				xmax = 732.9977
				text = "a"
			intervals [933]:
				xmin = 732.9977
				xmax = 733.2777
				text = "trick"
			intervals [934]:
				xmin = 733.2777
				xmax = 733.3877
				text = "on"
			intervals [935]:
				xmin = 733.3877
				xmax = 733.4177
				text = ""
			intervals [936]:
				xmin = 733.4177
				xmax = 733.5177
				text = "a"
			intervals [937]:
				xmin = 733.5177
				xmax = 733.5477
				text = ""
			intervals [938]:
				xmin = 733.5477
				xmax = 733.8977
				text = "teacher"
			intervals [939]:
				xmin = 733.8977
				xmax = 736.7894
				text = ""
			intervals [940]:
				xmin = 736.7894
				xmax = 736.9894
				text = "like"
			intervals [941]:
				xmin = 736.9894
				xmax = 737.0194
				text = ""
			intervals [942]:
				xmin = 737.0194
				xmax = 737.1894
				text = "put"
			intervals [943]:
				xmin = 737.1894
				xmax = 737.2794
				text = "a"
			intervals [944]:
				xmin = 737.2794
				xmax = 737.6094
				text = "tack"
			intervals [945]:
				xmin = 737.6094
				xmax = 737.7294
				text = "on"
			intervals [946]:
				xmin = 737.7294
				xmax = 737.7594
				text = ""
			intervals [947]:
				xmin = 737.7594
				xmax = 737.8694
				text = "her"
			intervals [948]:
				xmin = 737.8694
				xmax = 738.2194
				text = "seat"
			intervals [949]:
				xmin = 738.2194
				xmax = 739.0042
				text = ""
			intervals [950]:
				xmin = 739.0042
				xmax = 739.3042
				text = "hide"
			intervals [951]:
				xmin = 739.3042
				xmax = 739.5642
				text = "something"
			intervals [952]:
				xmin = 739.5642
				xmax = 739.7242
				text = ""
			intervals [953]:
				xmin = 739.7242
				xmax = 739.8142
				text = "a"
			intervals [954]:
				xmin = 739.8142
				xmax = 740.1142
				text = "snake"
			intervals [955]:
				xmin = 740.1142
				xmax = 740.2542
				text = ""
			intervals [956]:
				xmin = 740.2542
				xmax = 740.3242
				text = "in"
			intervals [957]:
				xmin = 740.3242
				xmax = 740.4442
				text = "her"
			intervals [958]:
				xmin = 740.4442
				xmax = 740.7109
				text = ""
			intervals [959]:
				xmin = 740.7109
				xmax = 741.0709
				text = "drawer"
			intervals [960]:
				xmin = 741.0709
				xmax = 741.1109
				text = ""
			intervals [961]:
				xmin = 741.1109
				xmax = 741.1709
				text = "or"
			intervals [962]:
				xmin = 741.1709
				xmax = 741.4309
				text = "something"
			intervals [963]:
				xmin = 741.4309
				xmax = 742.0309
				text = "<unk>"
			intervals [964]:
				xmin = 742.0309
				xmax = 747.7355
				text = ""
			intervals [965]:
				xmin = 747.7355
				xmax = 747.8255
				text = "uh-huh"
			intervals [966]:
				xmin = 747.8255
				xmax = 752.9429
				text = ""
			intervals [967]:
				xmin = 752.9429
				xmax = 753.3229
				text = "mm-hm"
			intervals [968]:
				xmin = 753.3229
				xmax = 754.5836
				text = ""
			intervals [969]:
				xmin = 754.5836
				xmax = 754.6336
				text = "oh"
			intervals [970]:
				xmin = 754.6336
				xmax = 754.8936
				text = ""
			intervals [971]:
				xmin = 754.8936
				xmax = 755.0736
				text = "good"
			intervals [972]:
				xmin = 755.0736
				xmax = 756.2149
				text = ""
			intervals [973]:
				xmin = 756.2149
				xmax = 756.3049
				text = "is"
			intervals [974]:
				xmin = 756.3049
				xmax = 756.3849
				text = "it"
			intervals [975]:
				xmin = 756.3849
				xmax = 756.4849
				text = "a"
			intervals [976]:
				xmin = 756.4849
				xmax = 756.7449
				text = "bunch"
			intervals [977]:
				xmin = 756.7449
				xmax = 756.8149
				text = "of"
			intervals [978]:
				xmin = 756.8149
				xmax = 757.1549
				text = "kids"
			intervals [979]:
				xmin = 757.1549
				xmax = 757.2449
				text = "that"
			intervals [980]:
				xmin = 757.2449
				xmax = 757.2749
				text = ""
			intervals [981]:
				xmin = 757.2749
				xmax = 757.3849
				text = "you"
			intervals [982]:
				xmin = 757.3849
				xmax = 757.4549
				text = ""
			intervals [983]:
				xmin = 757.4549
				xmax = 757.7449
				text = "hang"
			intervals [984]:
				xmin = 757.7449
				xmax = 758.0049
				text = "around"
			intervals [985]:
				xmin = 758.0049
				xmax = 758.0349
				text = ""
			intervals [986]:
				xmin = 758.0349
				xmax = 758.2149
				text = "with"
			intervals [987]:
				xmin = 758.2149
				xmax = 758.3449
				text = ""
			intervals [988]:
				xmin = 758.3449
				xmax = 758.4449
				text = "and"
			intervals [989]:
				xmin = 758.4449
				xmax = 758.5949
				text = "do"
			intervals [990]:
				xmin = 758.5949
				xmax = 758.6849
				text = ""
			intervals [991]:
				xmin = 758.6849
				xmax = 758.9649
				text = "things"
			intervals [992]:
				xmin = 758.9649
				xmax = 758.9949
				text = ""
			intervals [993]:
				xmin = 758.9949
				xmax = 759.1849
				text = "with"
			intervals [994]:
				xmin = 759.1849
				xmax = 767.624
				text = ""
			intervals [995]:
				xmin = 767.624
				xmax = 768.164
				text = "mm-hm"
			intervals [996]:
				xmin = 768.164
				xmax = 770.972
				text = ""
			intervals [997]:
				xmin = 770.972
				xmax = 771.232
				text = "do"
			intervals [998]:
				xmin = 771.232
				xmax = 771.9021
				text = ""
			intervals [999]:
				xmin = 771.9021
				xmax = 772.0021
				text = "do"
			intervals [1000]:
				xmin = 772.0021
				xmax = 772.1621
				text = "they"
			intervals [1001]:
				xmin = 772.1621
				xmax = 772.4621
				text = "speak"
			intervals [1002]:
				xmin = 772.4621
				xmax = 772.6521
				text = "any"
			intervals [1003]:
				xmin = 772.6521
				xmax = 772.7221
				text = ""
			intervals [1004]:
				xmin = 772.7221
				xmax = 772.9421
				text = "foreign"
			intervals [1005]:
				xmin = 772.9421
				xmax = 772.9721
				text = ""
			intervals [1006]:
				xmin = 772.9721
				xmax = 773.5221
				text = "languages"
			intervals [1007]:
				xmin = 773.5221
				xmax = 773.5521
				text = "or"
			intervals [1008]:
				xmin = 773.5521
				xmax = 773.6921
				text = "do"
			intervals [1009]:
				xmin = 773.6921
				xmax = 773.7221
				text = ""
			intervals [1010]:
				xmin = 773.7221
				xmax = 773.8521
				text = "they"
			intervals [1011]:
				xmin = 773.8521
				xmax = 773.9021
				text = ""
			intervals [1012]:
				xmin = 773.9021
				xmax = 774.0321
				text = "just"
			intervals [1013]:
				xmin = 774.0321
				xmax = 774.2621
				text = "speak"
			intervals [1014]:
				xmin = 774.2621
				xmax = 774.3221
				text = ""
			intervals [1015]:
				xmin = 774.3221
				xmax = 774.4821
				text = "english"
			intervals [1016]:
				xmin = 774.4821
				xmax = 776.9635
				text = ""
			intervals [1017]:
				xmin = 776.9635
				xmax = 777.3935
				text = "mm-hm"
			intervals [1018]:
				xmin = 777.3935
				xmax = 778.4517
				text = ""
			intervals [1019]:
				xmin = 778.4517
				xmax = 778.6317
				text = "is"
			intervals [1020]:
				xmin = 778.6317
				xmax = 778.8317
				text = "any"
			intervals [1021]:
				xmin = 778.8317
				xmax = 779.0517
				text = "white"
			intervals [1022]:
				xmin = 779.0517
				xmax = 779.0917
				text = ""
			intervals [1023]:
				xmin = 779.0917
				xmax = 779.4117
				text = "people"
			intervals [1024]:
				xmin = 779.4117
				xmax = 779.4417
				text = ""
			intervals [1025]:
				xmin = 779.4417
				xmax = 779.5017
				text = "in"
			intervals [1026]:
				xmin = 779.5017
				xmax = 779.5817
				text = "the"
			intervals [1027]:
				xmin = 779.5817
				xmax = 779.6217
				text = ""
			intervals [1028]:
				xmin = 779.6217
				xmax = 779.8917
				text = "kids"
			intervals [1029]:
				xmin = 779.8917
				xmax = 779.9717
				text = "you"
			intervals [1030]:
				xmin = 779.9717
				xmax = 780.0217
				text = ""
			intervals [1031]:
				xmin = 780.0217
				xmax = 780.2617
				text = "play"
			intervals [1032]:
				xmin = 780.2617
				xmax = 780.3117
				text = ""
			intervals [1033]:
				xmin = 780.3117
				xmax = 780.4617
				text = "with"
			intervals [1034]:
				xmin = 780.4617
				xmax = 785.2625
				text = ""
			intervals [1035]:
				xmin = 785.2625
				xmax = 785.6625
				text = "okay"
			intervals [1036]:
				xmin = 785.6625
				xmax = 786.3542
				text = ""
			intervals [1037]:
				xmin = 786.3542
				xmax = 786.5042
				text = "is"
			intervals [1038]:
				xmin = 786.5042
				xmax = 786.6042
				text = "it"
			intervals [1039]:
				xmin = 786.6042
				xmax = 786.8542
				text = "one"
			intervals [1040]:
				xmin = 786.8542
				xmax = 787.1208
				text = ""
			intervals [1041]:
				xmin = 787.1208
				xmax = 787.3308
				text = "uh"
			intervals [1042]:
				xmin = 787.3308
				xmax = 787.4208
				text = ""
			intervals [1043]:
				xmin = 787.4208
				xmax = 787.9408
				text = "person"
			intervals [1044]:
				xmin = 787.9408
				xmax = 788.5756
				text = ""
			intervals [1045]:
				xmin = 788.5756
				xmax = 788.7456
				text = "when"
			intervals [1046]:
				xmin = 788.7456
				xmax = 788.8956
				text = "you"
			intervals [1047]:
				xmin = 788.8956
				xmax = 788.9956
				text = ""
			intervals [1048]:
				xmin = 788.9956
				xmax = 789.4356
				text = "playing"
			intervals [1049]:
				xmin = 789.4356
				xmax = 789.9102
				text = ""
			intervals [1050]:
				xmin = 789.9102
				xmax = 789.9902
				text = "is"
			intervals [1051]:
				xmin = 789.9902
				xmax = 790.1002
				text = "it"
			intervals [1052]:
				xmin = 790.1002
				xmax = 790.3102
				text = "one"
			intervals [1053]:
				xmin = 790.3102
				xmax = 790.3702
				text = ""
			intervals [1054]:
				xmin = 790.3702
				xmax = 790.7502
				text = "person"
			intervals [1055]:
				xmin = 790.7502
				xmax = 790.8902
				text = "that"
			intervals [1056]:
				xmin = 790.8902
				xmax = 790.9802
				text = "s"
			intervals [1057]:
				xmin = 790.9802
				xmax = 791.1202
				text = "the"
			intervals [1058]:
				xmin = 791.1202
				xmax = 791.4402
				text = "leader"
			intervals [1059]:
				xmin = 791.4402
				xmax = 791.5002
				text = ""
			intervals [1060]:
				xmin = 791.5002
				xmax = 791.5902
				text = "and"
			intervals [1061]:
				xmin = 791.5902
				xmax = 792.1302
				text = "everybody"
			intervals [1062]:
				xmin = 792.1302
				xmax = 792.2395
				text = ""
			intervals [1063]:
				xmin = 792.2395
				xmax = 792.5195
				text = "kind"
			intervals [1064]:
				xmin = 792.5195
				xmax = 792.5895
				text = "of"
			intervals [1065]:
				xmin = 792.5895
				xmax = 792.7995
				text = "look"
			intervals [1066]:
				xmin = 792.7995
				xmax = 792.8795
				text = "to"
			intervals [1067]:
				xmin = 792.8795
				xmax = 792.9095
				text = ""
			intervals [1068]:
				xmin = 792.9095
				xmax = 793.1095
				text = "them"
			intervals [1069]:
				xmin = 793.1095
				xmax = 793.1495
				text = ""
			intervals [1070]:
				xmin = 793.1495
				xmax = 793.2395
				text = "to"
			intervals [1071]:
				xmin = 793.2395
				xmax = 793.4795
				text = ""
			intervals [1072]:
				xmin = 793.4795
				xmax = 793.6295
				text = "tell"
			intervals [1073]:
				xmin = 793.6295
				xmax = 793.6995
				text = "'em"
			intervals [1074]:
				xmin = 793.6995
				xmax = 793.7295
				text = ""
			intervals [1075]:
				xmin = 793.7295
				xmax = 793.8195
				text = "what"
			intervals [1076]:
				xmin = 793.8195
				xmax = 793.8795
				text = "to"
			intervals [1077]:
				xmin = 793.8795
				xmax = 794.3095
				text = ""
			intervals [1078]:
				xmin = 794.3095
				xmax = 794.3795
				text = "do"
			intervals [1079]:
				xmin = 794.3795
				xmax = 799.0233
				text = ""
			intervals [1080]:
				xmin = 799.0233
				xmax = 799.1433
				text = "mm-hm"
			intervals [1081]:
				xmin = 799.1433
				xmax = 801.373
				text = ""
			intervals [1082]:
				xmin = 801.373
				xmax = 801.553
				text = "why"
			intervals [1083]:
				xmin = 801.553
				xmax = 801.723
				text = "is"
			intervals [1084]:
				xmin = 801.723
				xmax = 801.813
				text = "it"
			intervals [1085]:
				xmin = 801.813
				xmax = 801.843
				text = ""
			intervals [1086]:
				xmin = 801.843
				xmax = 802.053
				text = "you"
			intervals [1087]:
				xmin = 802.053
				xmax = 802.163
				text = "or"
			intervals [1088]:
				xmin = 802.163
				xmax = 802.353
				text = "your"
			intervals [1089]:
				xmin = 802.353
				xmax = 802.693
				text = "sister"
			intervals [1090]:
				xmin = 802.693
				xmax = 802.723
				text = ""
			intervals [1091]:
				xmin = 802.723
				xmax = 802.903
				text = "what"
			intervals [1092]:
				xmin = 802.903
				xmax = 803.063
				text = "is"
			intervals [1093]:
				xmin = 803.063
				xmax = 803.223
				text = "there"
			intervals [1094]:
				xmin = 803.223
				xmax = 803.263
				text = ""
			intervals [1095]:
				xmin = 803.263
				xmax = 803.533
				text = "about"
			intervals [1096]:
				xmin = 803.533
				xmax = 803.673
				text = "you"
			intervals [1097]:
				xmin = 803.673
				xmax = 803.733
				text = ""
			intervals [1098]:
				xmin = 803.733
				xmax = 804.073
				text = "girls"
			intervals [1099]:
				xmin = 804.073
				xmax = 804.183
				text = "that"
			intervals [1100]:
				xmin = 804.183
				xmax = 804.213
				text = ""
			intervals [1101]:
				xmin = 804.213
				xmax = 804.433
				text = "make"
			intervals [1102]:
				xmin = 804.433
				xmax = 805.7044
				text = ""
			intervals [1103]:
				xmin = 805.7044
				xmax = 805.7644
				text = "you"
			intervals [1104]:
				xmin = 805.7644
				xmax = 805.8244
				text = "the"
			intervals [1105]:
				xmin = 805.8244
				xmax = 805.9644
				text = "leader"
			intervals [1106]:
				xmin = 805.9644
				xmax = 817.0042
				text = ""
			intervals [1107]:
				xmin = 817.0042
				xmax = 817.2442
				text = "mm-hm"
			intervals [1108]:
				xmin = 817.2442
				xmax = 821.4701
				text = ""
			intervals [1109]:
				xmin = 821.4701
				xmax = 822.0101
				text = "mm-hm"
			intervals [1110]:
				xmin = 822.0101
				xmax = 825.7216
				text = ""
			intervals [1111]:
				xmin = 825.7216
				xmax = 826.1816
				text = "mm"
			intervals [1112]:
				xmin = 826.1816
				xmax = 831.5117
				text = ""
			intervals [1113]:
				xmin = 831.5117
				xmax = 831.9617
				text = "<unk>"
			intervals [1114]:
				xmin = 831.9617
				xmax = 838.780
				text = ""
			intervals [1115]:
				xmin = 838.780
				xmax = 839.240
				text = "mm-hm"
			intervals [1116]:
				xmin = 839.240
				xmax = 845.2397
				text = ""
			intervals [1117]:
				xmin = 845.2397
				xmax = 845.6497
				text = "mm-hm"
			intervals [1118]:
				xmin = 845.6497
				xmax = 847.3893
				text = ""
			intervals [1119]:
				xmin = 847.3893
				xmax = 847.4693
				text = "huh"
			intervals [1120]:
				xmin = 847.4693
				xmax = 847.8669
				text = ""
			intervals [1121]:
				xmin = 847.8669
				xmax = 847.9969
				text = "well"
			intervals [1122]:
				xmin = 847.9969
				xmax = 848.0569
				text = ""
			intervals [1123]:
				xmin = 848.0569
				xmax = 848.1669
				text = "that"
			intervals [1124]:
				xmin = 848.1669
				xmax = 848.1969
				text = ""
			intervals [1125]:
				xmin = 848.1969
				xmax = 848.5469
				text = "sound"
			intervals [1126]:
				xmin = 848.5469
				xmax = 848.5769
				text = ""
			intervals [1127]:
				xmin = 848.5769
				xmax = 848.6669
				text = "like"
			intervals [1128]:
				xmin = 848.6669
				xmax = 848.7869
				text = ""
			intervals [1129]:
				xmin = 848.7869
				xmax = 848.9769
				text = "fun"
			intervals [1130]:
				xmin = 848.9769
				xmax = 849.633
				text = ""
			intervals [1131]:
				xmin = 849.633
				xmax = 849.793
				text = "what"
			intervals [1132]:
				xmin = 849.793
				xmax = 849.933
				text = "if"
			intervals [1133]:
				xmin = 849.933
				xmax = 850.033
				text = "a"
			intervals [1134]:
				xmin = 850.033
				xmax = 850.063
				text = ""
			intervals [1135]:
				xmin = 850.063
				xmax = 850.283
				text = "new"
			intervals [1136]:
				xmin = 850.283
				xmax = 850.523
				text = "kid"
			intervals [1137]:
				xmin = 850.523
				xmax = 850.773
				text = "wanted"
			intervals [1138]:
				xmin = 850.773
				xmax = 850.853
				text = "to"
			intervals [1139]:
				xmin = 850.853
				xmax = 851.003
				text = "hang"
			intervals [1140]:
				xmin = 851.003
				xmax = 851.103
				text = ""
			intervals [1141]:
				xmin = 851.103
				xmax = 851.213
				text = "with"
			intervals [1142]:
				xmin = 851.213
				xmax = 851.323
				text = ""
			intervals [1143]:
				xmin = 851.323
				xmax = 851.543
				text = "you"
			intervals [1144]:
				xmin = 851.543
				xmax = 851.643
				text = "and"
			intervals [1145]:
				xmin = 851.643
				xmax = 851.683
				text = ""
			intervals [1146]:
				xmin = 851.683
				xmax = 851.843
				text = "the"
			intervals [1147]:
				xmin = 851.843
				xmax = 852.2908
				text = ""
			intervals [1148]:
				xmin = 852.2908
				xmax = 852.6208
				text = "and"
			intervals [1149]:
				xmin = 852.6208
				xmax = 852.6608
				text = ""
			intervals [1150]:
				xmin = 852.6608
				xmax = 852.6908
				text = "uh"
			intervals [1151]:
				xmin = 852.6908
				xmax = 853.4612
				text = ""
			intervals [1152]:
				xmin = 853.4612
				xmax = 853.5712
				text = "the"
			intervals [1153]:
				xmin = 853.5712
				xmax = 853.8112
				text = "other"
			intervals [1154]:
				xmin = 853.8112
				xmax = 854.0612
				text = "two"
			intervals [1155]:
				xmin = 854.0612
				xmax = 854.1112
				text = ""
			intervals [1156]:
				xmin = 854.1112
				xmax = 854.5912
				text = "girls"
			intervals [1157]:
				xmin = 854.5912
				xmax = 855.2786
				text = ""
			intervals [1158]:
				xmin = 855.2786
				xmax = 855.4586
				text = "what"
			intervals [1159]:
				xmin = 855.4586
				xmax = 855.5586
				text = "would"
			intervals [1160]:
				xmin = 855.5586
				xmax = 855.6886
				text = "they"
			intervals [1161]:
				xmin = 855.6886
				xmax = 855.7186
				text = ""
			intervals [1162]:
				xmin = 855.7186
				xmax = 855.8286
				text = "have"
			intervals [1163]:
				xmin = 855.8286
				xmax = 855.9186
				text = ""
			intervals [1164]:
				xmin = 855.9186
				xmax = 855.9986
				text = "to"
			intervals [1165]:
				xmin = 855.9986
				xmax = 856.0686
				text = ""
			intervals [1166]:
				xmin = 856.0686
				xmax = 856.2486
				text = "do"
			intervals [1167]:
				xmin = 856.2486
				xmax = 869.1764
				text = ""
			intervals [1168]:
				xmin = 869.1764
				xmax = 869.7464
				text = "mm-hm"
			intervals [1169]:
				xmin = 869.7464
				xmax = 878.3845
				text = ""
			intervals [1170]:
				xmin = 878.3845
				xmax = 878.8245
				text = "mm-hm"
			intervals [1171]:
				xmin = 878.8245
				xmax = 881.323
				text = ""
			intervals [1172]:
				xmin = 881.323
				xmax = 881.473
				text = "what"
			intervals [1173]:
				xmin = 881.473
				xmax = 881.503
				text = ""
			intervals [1174]:
				xmin = 881.503
				xmax = 881.573
				text = "do"
			intervals [1175]:
				xmin = 881.573
				xmax = 881.663
				text = "you"
			intervals [1176]:
				xmin = 881.663
				xmax = 881.913
				text = "wanna"
			intervals [1177]:
				xmin = 881.913
				xmax = 882.123
				text = "be"
			intervals [1178]:
				xmin = 882.123
				xmax = 882.253
				text = "when"
			intervals [1179]:
				xmin = 882.253
				xmax = 882.343
				text = "you"
			intervals [1180]:
				xmin = 882.343
				xmax = 882.443
				text = ""
			intervals [1181]:
				xmin = 882.443
				xmax = 882.823
				text = "finish"
			intervals [1182]:
				xmin = 882.823
				xmax = 882.903
				text = "out"
			intervals [1183]:
				xmin = 882.903
				xmax = 882.933
				text = ""
			intervals [1184]:
				xmin = 882.933
				xmax = 882.993
				text = "of"
			intervals [1185]:
				xmin = 882.993
				xmax = 883.023
				text = ""
			intervals [1186]:
				xmin = 883.023
				xmax = 883.413
				text = "school"
			intervals [1187]:
				xmin = 883.413
				xmax = 886.7847
				text = ""
			intervals [1188]:
				xmin = 886.7847
				xmax = 886.9847
				text = "how"
			intervals [1189]:
				xmin = 886.9847
				xmax = 887.1747
				text = "long"
			intervals [1190]:
				xmin = 887.1747
				xmax = 887.3047
				text = "does"
			intervals [1191]:
				xmin = 887.3047
				xmax = 887.4047
				text = "it"
			intervals [1192]:
				xmin = 887.4047
				xmax = 887.6547
				text = "take"
			intervals [1193]:
				xmin = 887.6547
				xmax = 887.7447
				text = "to"
			intervals [1194]:
				xmin = 887.7447
				xmax = 887.9047
				text = "get"
			intervals [1195]:
				xmin = 887.9047
				xmax = 887.9347
				text = ""
			intervals [1196]:
				xmin = 887.9347
				xmax = 888.0747
				text = "to"
			intervals [1197]:
				xmin = 888.0747
				xmax = 888.2647
				text = "be"
			intervals [1198]:
				xmin = 888.2647
				xmax = 888.2947
				text = ""
			intervals [1199]:
				xmin = 888.2947
				xmax = 888.3247
				text = "a"
			intervals [1200]:
				xmin = 888.3247
				xmax = 888.7347
				text = "teacher"
			intervals [1201]:
				xmin = 888.7347
				xmax = 890.0788
				text = ""
			intervals [1202]:
				xmin = 890.0788
				xmax = 890.1388
				text = "do"
			intervals [1203]:
				xmin = 890.1388
				xmax = 890.2088
				text = "you"
			intervals [1204]:
				xmin = 890.2088
				xmax = 890.2388
				text = ""
			intervals [1205]:
				xmin = 890.2388
				xmax = 890.3488
				text = "know"
			intervals [1206]:
				xmin = 890.3488
				xmax = 893.8186
				text = ""
			intervals [1207]:
				xmin = 893.8186
				xmax = 893.8586
				text = "oh"
			intervals [1208]:
				xmin = 893.8586
				xmax = 893.9586
				text = ""
			intervals [1209]:
				xmin = 893.9586
				xmax = 894.0286
				text = "you"
			intervals [1210]:
				xmin = 894.0286
				xmax = 894.1186
				text = ""
			intervals [1211]:
				xmin = 894.1186
				xmax = 894.2086
				text = "have"
			intervals [1212]:
				xmin = 894.2086
				xmax = 894.2786
				text = ""
			intervals [1213]:
				xmin = 894.2786
				xmax = 894.3786
				text = "to"
			intervals [1214]:
				xmin = 894.3786
				xmax = 894.4986
				text = "go"
			intervals [1215]:
				xmin = 894.4986
				xmax = 894.6086
				text = ""
			intervals [1216]:
				xmin = 894.6086
				xmax = 894.7286
				text = "through"
			intervals [1217]:
				xmin = 894.7286
				xmax = 894.7586
				text = ""
			intervals [1218]:
				xmin = 894.7586
				xmax = 895.1786
				text = "college"
			intervals [1219]:
				xmin = 895.1786
				xmax = 895.2986
				text = ""
			intervals [1220]:
				xmin = 895.2986
				xmax = 895.3686
				text = "huh"
			intervals [1221]:
				xmin = 895.3686
				xmax = 896.4917
				text = ""
			intervals [1222]:
				xmin = 896.4917
				xmax = 896.6417
				text = "what"
			intervals [1223]:
				xmin = 896.6417
				xmax = 896.6717
				text = ""
			intervals [1224]:
				xmin = 896.6717
				xmax = 896.8717
				text = "does"
			intervals [1225]:
				xmin = 896.8717
				xmax = 896.9417
				text = "a"
			intervals [1226]:
				xmin = 896.9417
				xmax = 897.3217
				text = "teacher"
			intervals [1227]:
				xmin = 897.3217
				xmax = 897.5717
				text = "do"
			intervals [1228]:
				xmin = 897.5717
				xmax = 898.3977
				text = ""
			intervals [1229]:
				xmin = 898.3977
				xmax = 898.6477
				text = "say"
			intervals [1230]:
				xmin = 898.6477
				xmax = 898.6777
				text = ""
			intervals [1231]:
				xmin = 898.6777
				xmax = 898.8277
				text = "in"
			intervals [1232]:
				xmin = 898.8277
				xmax = 898.8977
				text = "a"
			intervals [1233]:
				xmin = 898.8977
				xmax = 898.9477
				text = ""
			intervals [1234]:
				xmin = 898.9477
				xmax = 899.2377
				text = "day"
			intervals [1235]:
				xmin = 899.2377
				xmax = 899.2677
				text = ""
			intervals [1236]:
				xmin = 899.2677
				xmax = 899.3577
				text = "what"
			intervals [1237]:
				xmin = 899.3577
				xmax = 899.4277
				text = ""
			intervals [1238]:
				xmin = 899.4277
				xmax = 899.5977
				text = "uh"
			intervals [1239]:
				xmin = 899.5977
				xmax = 899.6277
				text = ""
			intervals [1240]:
				xmin = 899.6277
				xmax = 899.8377
				text = "what"
			intervals [1241]:
				xmin = 899.8377
				xmax = 900.0377
				text = "all"
			intervals [1242]:
				xmin = 900.0377
				xmax = 900.1677
				text = "does"
			intervals [1243]:
				xmin = 900.1677
				xmax = 900.3077
				text = "she"
			intervals [1244]:
				xmin = 900.3077
				xmax = 900.4577
				text = "have"
			intervals [1245]:
				xmin = 900.4577
				xmax = 900.4877
				text = ""
			intervals [1246]:
				xmin = 900.4877
				xmax = 900.5977
				text = "to"
			intervals [1247]:
				xmin = 900.5977
				xmax = 900.6277
				text = ""
			intervals [1248]:
				xmin = 900.6277
				xmax = 900.8077
				text = "do"
			intervals [1249]:
				xmin = 900.8077
				xmax = 912.2535
				text = ""
			intervals [1250]:
				xmin = 912.2535
				xmax = 912.9035
				text = "mm-hm"
			intervals [1251]:
				xmin = 912.9035
				xmax = 918.5752
				text = ""
			intervals [1252]:
				xmin = 918.5752
				xmax = 919.0252
				text = "mm-hm"
			intervals [1253]:
				xmin = 919.0252
				xmax = 921.6889
				text = ""
			intervals [1254]:
				xmin = 921.6889
				xmax = 921.7989
				text = "if"
			intervals [1255]:
				xmin = 921.7989
				xmax = 921.8989
				text = ""
			intervals [1256]:
				xmin = 921.8989
				xmax = 922.0989
				text = "i"
			intervals [1257]:
				xmin = 922.0989
				xmax = 922.2289
				text = "could"
			intervals [1258]:
				xmin = 922.2289
				xmax = 922.2889
				text = ""
			intervals [1259]:
				xmin = 922.2889
				xmax = 922.5189
				text = "give"
			intervals [1260]:
				xmin = 922.5189
				xmax = 922.7089
				text = "you"
			intervals [1261]:
				xmin = 922.7089
				xmax = 923.0189
				text = "all"
			intervals [1262]:
				xmin = 923.0189
				xmax = 923.1189
				text = "the"
			intervals [1263]:
				xmin = 923.1189
				xmax = 923.1489
				text = ""
			intervals [1264]:
				xmin = 923.1489
				xmax = 923.4189
				text = "money"
			intervals [1265]:
				xmin = 923.4189
				xmax = 923.5489
				text = "you"
			intervals [1266]:
				xmin = 923.5489
				xmax = 923.5889
				text = ""
			intervals [1267]:
				xmin = 923.5889
				xmax = 923.8989
				text = "wanted"
			intervals [1268]:
				xmin = 923.8989
				xmax = 923.9289
				text = ""
			intervals [1269]:
				xmin = 923.9289
				xmax = 924.0089
				text = "in"
			intervals [1270]:
				xmin = 924.0089
				xmax = 924.1089
				text = ""
			intervals [1271]:
				xmin = 924.1089
				xmax = 924.1689
				text = "the"
			intervals [1272]:
				xmin = 924.1689
				xmax = 924.1989
				text = ""
			intervals [1273]:
				xmin = 924.1989
				xmax = 924.3989
				text = "world"
			intervals [1274]:
				xmin = 924.3989
				xmax = 924.6789
				text = ""
			intervals [1275]:
				xmin = 924.6789
				xmax = 924.8689
				text = "right"
			intervals [1276]:
				xmin = 924.8689
				xmax = 924.9189
				text = ""
			intervals [1277]:
				xmin = 924.9189
				xmax = 925.0489
				text = "now"
			intervals [1278]:
				xmin = 925.0489
				xmax = 925.0889
				text = ""
			intervals [1279]:
				xmin = 925.0889
				xmax = 925.2989
				text = "what"
			intervals [1280]:
				xmin = 925.2989
				xmax = 925.3289
				text = ""
			intervals [1281]:
				xmin = 925.3289
				xmax = 925.4489
				text = "would"
			intervals [1282]:
				xmin = 925.4489
				xmax = 925.4789
				text = ""
			intervals [1283]:
				xmin = 925.4789
				xmax = 925.5389
				text = "you"
			intervals [1284]:
				xmin = 925.5389
				xmax = 925.5689
				text = ""
			intervals [1285]:
				xmin = 925.5689
				xmax = 925.8389
				text = "do"
			intervals [1286]:
				xmin = 925.8389
				xmax = 925.8989
				text = ""
			intervals [1287]:
				xmin = 925.8989
				xmax = 925.9889
				text = "with"
			intervals [1288]:
				xmin = 925.9889
				xmax = 926.0489
				text = "it"
			intervals [1289]:
				xmin = 926.0489
				xmax = 928.1132
				text = ""
			intervals [1290]:
				xmin = 928.1132
				xmax = 928.1732
				text = "it"
			intervals [1291]:
				xmin = 928.1732
				xmax = 928.4732
				text = "s"
			intervals [1292]:
				xmin = 928.4732
				xmax = 928.5532
				text = "no"
			intervals [1293]:
				xmin = 928.5532
				xmax = 928.8732
				text = "limit"
			intervals [1294]:
				xmin = 928.8732
				xmax = 928.9032
				text = ""
			intervals [1295]:
				xmin = 928.9032
				xmax = 929.1032
				text = "now"
			intervals [1296]:
				xmin = 929.1032
				xmax = 929.1432
				text = ""
			intervals [1297]:
				xmin = 929.1432
				xmax = 929.4232
				text = "any"
			intervals [1298]:
				xmin = 929.4232
				xmax = 929.4632
				text = ""
			intervals [1299]:
				xmin = 929.4632
				xmax = 929.6132
				text = "amount"
			intervals [1300]:
				xmin = 929.6132
				xmax = 929.7432
				text = "of"
			intervals [1301]:
				xmin = 929.7432
				xmax = 929.7832
				text = ""
			intervals [1302]:
				xmin = 929.7832
				xmax = 929.9632
				text = "money"
			intervals [1303]:
				xmin = 929.9632
				xmax = 929.9932
				text = ""
			intervals [1304]:
				xmin = 929.9932
				xmax = 930.1132
				text = "you"
			intervals [1305]:
				xmin = 930.1132
				xmax = 930.1532
				text = ""
			intervals [1306]:
				xmin = 930.1532
				xmax = 930.3532
				text = "want"
			intervals [1307]:
				xmin = 930.3532
				xmax = 931.2327
				text = ""
			intervals [1308]:
				xmin = 931.2327
				xmax = 931.3527
				text = "could"
			intervals [1309]:
				xmin = 931.3527
				xmax = 931.4227
				text = ""
			intervals [1310]:
				xmin = 931.4227
				xmax = 931.6427
				text = "buy"
			intervals [1311]:
				xmin = 931.6427
				xmax = 931.9927
				text = "anything"
			intervals [1312]:
				xmin = 931.9927
				xmax = 932.0427
				text = ""
			intervals [1313]:
				xmin = 932.0427
				xmax = 932.1127
				text = "you"
			intervals [1314]:
				xmin = 932.1127
				xmax = 932.2727
				text = ""
			intervals [1315]:
				xmin = 932.2727
				xmax = 932.4627
				text = "want"
			intervals [1316]:
				xmin = 932.4627
				xmax = 932.5627
				text = ""
			intervals [1317]:
				xmin = 932.5627
				xmax = 932.8127
				text = "do"
			intervals [1318]:
				xmin = 932.8127
				xmax = 933.1127
				text = "anything"
			intervals [1319]:
				xmin = 933.1127
				xmax = 933.2127
				text = ""
			intervals [1320]:
				xmin = 933.2127
				xmax = 933.2727
				text = "you"
			intervals [1321]:
				xmin = 933.2727
				xmax = 933.3027
				text = ""
			intervals [1322]:
				xmin = 933.3027
				xmax = 933.4727
				text = "want"
			intervals [1323]:
				xmin = 933.4727
				xmax = 933.5727
				text = "with"
			intervals [1324]:
				xmin = 933.5727
				xmax = 933.6327
				text = "the"
			intervals [1325]:
				xmin = 933.6327
				xmax = 933.6627
				text = ""
			intervals [1326]:
				xmin = 933.6627
				xmax = 934.0127
				text = "money"
			intervals [1327]:
				xmin = 934.0127
				xmax = 934.0827
				text = ""
			intervals [1328]:
				xmin = 934.0827
				xmax = 934.3127
				text = "<unk>"
			intervals [1329]:
				xmin = 934.3127
				xmax = 934.6623
				text = ""
			intervals [1330]:
				xmin = 934.6623
				xmax = 934.7523
				text = "what"
			intervals [1331]:
				xmin = 934.7523
				xmax = 934.9523
				text = "could"
			intervals [1332]:
				xmin = 934.9523
				xmax = 935.0123
				text = "you"
			intervals [1333]:
				xmin = 935.0123
				xmax = 935.2223
				text = "do"
			intervals [1334]:
				xmin = 935.2223
				xmax = 939.0792
				text = ""
			intervals [1335]:
				xmin = 939.0792
				xmax = 939.2492
				text = "what"
			intervals [1336]:
				xmin = 939.2492
				xmax = 939.3392
				text = ""
			intervals [1337]:
				xmin = 939.3392
				xmax = 939.5392
				text = "what"
			intervals [1338]:
				xmin = 939.5392
				xmax = 939.7492
				text = "all"
			intervals [1339]:
				xmin = 939.7492
				xmax = 939.8392
				text = "would"
			intervals [1340]:
				xmin = 939.8392
				xmax = 939.8692
				text = ""
			intervals [1341]:
				xmin = 939.8692
				xmax = 940.0092
				text = "you"
			intervals [1342]:
				xmin = 940.0092
				xmax = 940.0392
				text = ""
			intervals [1343]:
				xmin = 940.0392
				xmax = 940.2192
				text = "buy"
			intervals [1344]:
				xmin = 940.2192
				xmax = 947.8618
				text = ""
			intervals [1345]:
				xmin = 947.8618
				xmax = 948.3418
				text = "mm-hm"
			intervals [1346]:
				xmin = 948.3418
				xmax = 949.3306
				text = ""
			intervals [1347]:
				xmin = 949.3306
				xmax = 949.5806
				text = "what"
			intervals [1348]:
				xmin = 949.5806
				xmax = 949.9306
				text = "else"
			intervals [1349]:
				xmin = 949.9306
				xmax = 949.9706
				text = ""
			intervals [1350]:
				xmin = 949.9706
				xmax = 950.1306
				text = "do"
			intervals [1351]:
				xmin = 950.1306
				xmax = 950.1606
				text = ""
			intervals [1352]:
				xmin = 950.1606
				xmax = 950.2406
				text = "you"
			intervals [1353]:
				xmin = 950.2406
				xmax = 950.2806
				text = ""
			intervals [1354]:
				xmin = 950.2806
				xmax = 950.3406
				text = "know"
			intervals [1355]:
				xmin = 950.3406
				xmax = 953.1531
				text = ""
			intervals [1356]:
				xmin = 953.1531
				xmax = 953.6031
				text = "mm-hm"
			intervals [1357]:
				xmin = 953.6031
				xmax = 955.4586
				text = ""
			intervals [1358]:
				xmin = 955.4586
				xmax = 955.5586
				text = "go"
			intervals [1359]:
				xmin = 955.5586
				xmax = 955.5886
				text = ""
			intervals [1360]:
				xmin = 955.5886
				xmax = 955.7086
				text = "ahead"
			intervals [1361]:
				xmin = 955.7086
				xmax = 968.5197
				text = ""
			intervals [1362]:
				xmin = 968.5197
				xmax = 969.2797
				text = "<unk>"
			intervals [1363]:
				xmin = 969.2797
				xmax = 969.7655
				text = ""
			intervals [1364]:
				xmin = 969.7655
				xmax = 970.1555
				text = "mostly"
			intervals [1365]:
				xmin = 970.1555
				xmax = 970.6355
				text = "clothes"
			intervals [1366]:
				xmin = 970.6355
				xmax = 970.6655
				text = ""
			intervals [1367]:
				xmin = 970.6655
				xmax = 970.7455
				text = "though"
			intervals [1368]:
				xmin = 970.7455
				xmax = 971.7732
				text = ""
			intervals [1369]:
				xmin = 971.7732
				xmax = 972.0332
				text = "mm-hm"
			intervals [1370]:
				xmin = 972.0332
				xmax = 973.5451
				text = ""
			intervals [1371]:
				xmin = 973.5451
				xmax = 973.7451
				text = "what"
			intervals [1372]:
				xmin = 973.7451
				xmax = 973.9051
				text = "all"
			intervals [1373]:
				xmin = 973.9051
				xmax = 974.0551
				text = "does"
			intervals [1374]:
				xmin = 974.0551
				xmax = 974.2151
				text = "your"
			intervals [1375]:
				xmin = 974.2151
				xmax = 974.6451
				text = "family"
			intervals [1376]:
				xmin = 974.6451
				xmax = 974.9251
				text = "do"
			intervals [1377]:
				xmin = 974.9251
				xmax = 975.0851
				text = "on"
			intervals [1378]:
				xmin = 975.0851
				xmax = 975.1251
				text = ""
			intervals [1379]:
				xmin = 975.1251
				xmax = 975.4151
				text = "um"
			intervals [1380]:
				xmin = 975.4151
				xmax = 976.0474
				text = ""
			intervals [1381]:
				xmin = 976.0474
				xmax = 976.2874
				text = "around"
			intervals [1382]:
				xmin = 976.2874
				xmax = 976.3274
				text = ""
			intervals [1383]:
				xmin = 976.3274
				xmax = 976.7574
				text = "christmas"
			intervals [1384]:
				xmin = 976.7574
				xmax = 976.7874
				text = ""
			intervals [1385]:
				xmin = 976.7874
				xmax = 977.1474
				text = "time"
			intervals [1386]:
				xmin = 977.1474
				xmax = 977.279
				text = ""
			intervals [1387]:
				xmin = 977.279
				xmax = 977.389
				text = "how"
			intervals [1388]:
				xmin = 977.389
				xmax = 977.459
				text = "do"
			intervals [1389]:
				xmin = 977.459
				xmax = 977.559
				text = "you"
			intervals [1390]:
				xmin = 977.559
				xmax = 978.009
				text = "celebrate"
			intervals [1391]:
				xmin = 978.009
				xmax = 978.059
				text = ""
			intervals [1392]:
				xmin = 978.059
				xmax = 978.349
				text = "christmas"
			intervals [1393]:
				xmin = 978.349
				xmax = 989.1224
				text = ""
			intervals [1394]:
				xmin = 989.1224
				xmax = 989.2724
				text = "oh"
			intervals [1395]:
				xmin = 989.2724
				xmax = 989.3024
				text = ""
			intervals [1396]:
				xmin = 989.3024
				xmax = 989.5124
				text = "yeah"
			intervals [1397]:
				xmin = 989.5124
				xmax = 993.0221
				text = ""
			intervals [1398]:
				xmin = 993.0221
				xmax = 993.6121
				text = "<unk>"
			intervals [1399]:
				xmin = 993.6121
				xmax = 998.142
				text = ""
			intervals [1400]:
				xmin = 998.142
				xmax = 998.672
				text = "<unk>"
			intervals [1401]:
				xmin = 998.672
				xmax = 1005.964
				text = ""
			intervals [1402]:
				xmin = 1005.964
				xmax = 1006.204
				text = "why"
			intervals [1403]:
				xmin = 1006.204
				xmax = 1012.9366
				text = ""
			intervals [1404]:
				xmin = 1012.9366
				xmax = 1013.1866
				text = "oh"
			intervals [1405]:
				xmin = 1013.1866
				xmax = 1013.9644
				text = ""
			intervals [1406]:
				xmin = 1013.9644
				xmax = 1014.3544
				text = "mm-hm"
			intervals [1407]:
				xmin = 1014.3544
				xmax = 1019.0086
				text = ""
			intervals [1408]:
				xmin = 1019.0086
				xmax = 1019.2186
				text = "uh-huh"
			intervals [1409]:
				xmin = 1019.2186
				xmax = 1023.5377
				text = ""
			intervals [1410]:
				xmin = 1023.5377
				xmax = 1024.0577
				text = "<unk>"
			intervals [1411]:
				xmin = 1024.0577
				xmax = 1027.4313
				text = ""
			intervals [1412]:
				xmin = 1027.4313
				xmax = 1027.8113
				text = "<unk>"
			intervals [1413]:
				xmin = 1027.8113
				xmax = 1031.8478
				text = ""
			intervals [1414]:
				xmin = 1031.8478
				xmax = 1032.2778
				text = "mm-hm"
			intervals [1415]:
				xmin = 1032.2778
				xmax = 1033.5265
				text = ""
			intervals [1416]:
				xmin = 1033.5265
				xmax = 1033.6065
				text = "do"
			intervals [1417]:
				xmin = 1033.6065
				xmax = 1033.6865
				text = "you"
			intervals [1418]:
				xmin = 1033.6865
				xmax = 1033.8365
				text = "put"
			intervals [1419]:
				xmin = 1033.8365
				xmax = 1034.0365
				text = "up"
			intervals [1420]:
				xmin = 1034.0365
				xmax = 1034.9265
				text = "decorations"
			intervals [1421]:
				xmin = 1034.9265
				xmax = 1034.9965
				text = ""
			intervals [1422]:
				xmin = 1034.9965
				xmax = 1035.2965
				text = "around"
			intervals [1423]:
				xmin = 1035.2965
				xmax = 1035.3865
				text = ""
			intervals [1424]:
				xmin = 1035.3865
				xmax = 1035.4565
				text = "the"
			intervals [1425]:
				xmin = 1035.4565
				xmax = 1035.5965
				text = ""
			intervals [1426]:
				xmin = 1035.5965
				xmax = 1035.7565
				text = "house"
			intervals [1427]:
				xmin = 1035.7565
				xmax = 1036.7241
				text = ""
			intervals [1428]:
				xmin = 1036.7241
				xmax = 1037.0441
				text = "what"
			intervals [1429]:
				xmin = 1037.0441
				xmax = 1037.0741
				text = ""
			intervals [1430]:
				xmin = 1037.0741
				xmax = 1037.2541
				text = "all"
			intervals [1431]:
				xmin = 1037.2541
				xmax = 1037.2841
				text = ""
			intervals [1432]:
				xmin = 1037.2841
				xmax = 1037.3441
				text = "do"
			intervals [1433]:
				xmin = 1037.3441
				xmax = 1037.4041
				text = "you"
			intervals [1434]:
				xmin = 1037.4041
				xmax = 1037.6641
				text = "put"
			intervals [1435]:
				xmin = 1037.6641
				xmax = 1037.7841
				text = "up"
			intervals [1436]:
				xmin = 1037.7841
				xmax = 1039.9182
				text = ""
			intervals [1437]:
				xmin = 1039.9182
				xmax = 1040.1082
				text = "no"
			intervals [1438]:
				xmin = 1040.1082
				xmax = 1040.1382
				text = ""
			intervals [1439]:
				xmin = 1040.1382
				xmax = 1040.6982
				text = "inside"
			intervals [1440]:
				xmin = 1040.6982
				xmax = 1040.9582
				text = "and"
			intervals [1441]:
				xmin = 1040.9582
				xmax = 1041.0582
				text = ""
			intervals [1442]:
				xmin = 1041.0582
				xmax = 1041.4382
				text = "outside"
			intervals [1443]:
				xmin = 1041.4382
				xmax = 1056.1263
				text = ""
			intervals [1444]:
				xmin = 1056.1263
				xmax = 1056.5463
				text = "mm-hm"
			intervals [1445]:
				xmin = 1056.5463
				xmax = 1061.4049
				text = ""
			intervals [1446]:
				xmin = 1061.4049
				xmax = 1062.0049
				text = "mm-hm"
			intervals [1447]:
				xmin = 1062.0049
				xmax = 1063.2374
				text = ""
			intervals [1448]:
				xmin = 1063.2374
				xmax = 1063.4074
				text = "what"
			intervals [1449]:
				xmin = 1063.4074
				xmax = 1063.4674
				text = "do"
			intervals [1450]:
				xmin = 1063.4674
				xmax = 1063.5374
				text = "you"
			intervals [1451]:
				xmin = 1063.5374
				xmax = 1063.6974
				text = "have"
			intervals [1452]:
				xmin = 1063.6974
				xmax = 1063.7374
				text = ""
			intervals [1453]:
				xmin = 1063.7374
				xmax = 1063.8274
				text = "to"
			intervals [1454]:
				xmin = 1063.8274
				xmax = 1064.0874
				text = "eat"
			intervals [1455]:
				xmin = 1064.0874
				xmax = 1064.1174
				text = ""
			intervals [1456]:
				xmin = 1064.1174
				xmax = 1064.1774
				text = "for"
			intervals [1457]:
				xmin = 1064.1774
				xmax = 1064.2674
				text = ""
			intervals [1458]:
				xmin = 1064.2674
				xmax = 1064.7674
				text = "christmas"
			intervals [1459]:
				xmin = 1064.7674
				xmax = 1064.9374
				text = "dinner"
			intervals [1460]:
				xmin = 1064.9374
				xmax = 1065.691
				text = ""
			intervals [1461]:
				xmin = 1065.691
				xmax = 1066.031
				text = "mostly"
			intervals [1462]:
				xmin = 1066.031
				xmax = 1068.3048
				text = ""
			intervals [1463]:
				xmin = 1068.3048
				xmax = 1068.7648
				text = "mm-hm"
			intervals [1464]:
				xmin = 1068.7648
				xmax = 1083.5477
				text = ""
			intervals [1465]:
				xmin = 1083.5477
				xmax = 1083.6077
				text = "all"
			intervals [1466]:
				xmin = 1083.6077
				xmax = 1083.7877
				text = ""
			intervals [1467]:
				xmin = 1083.7877
				xmax = 1083.9777
				text = "kind"
			intervals [1468]:
				xmin = 1083.9777
				xmax = 1084.0477
				text = ""
			intervals [1469]:
				xmin = 1084.0477
				xmax = 1084.1377
				text = "of"
			intervals [1470]:
				xmin = 1084.1377
				xmax = 1084.3277
				text = "stuff"
			intervals [1471]:
				xmin = 1084.3277
				xmax = 1084.5277
				text = ""
			intervals [1472]:
				xmin = 1084.5277
				xmax = 1084.6377
				text = "huh"
			intervals [1473]:
				xmin = 1084.6377
				xmax = 1084.9153
				text = ""
			intervals [1474]:
				xmin = 1084.9153
				xmax = 1085.3353
				text = "<unk>"
			intervals [1475]:
				xmin = 1085.3353
				xmax = 1086.1463
				text = ""
			intervals [1476]:
				xmin = 1086.1463
				xmax = 1086.3163
				text = "what"
			intervals [1477]:
				xmin = 1086.3163
				xmax = 1086.4263
				text = "was"
			intervals [1478]:
				xmin = 1086.4263
				xmax = 1086.5063
				text = "the"
			intervals [1479]:
				xmin = 1086.5063
				xmax = 1086.5463
				text = ""
			intervals [1480]:
				xmin = 1086.5463
				xmax = 1086.8263
				text = "best"
			intervals [1481]:
				xmin = 1086.8263
				xmax = 1087.0663
				text = "thing"
			intervals [1482]:
				xmin = 1087.0663
				xmax = 1087.1363
				text = "you"
			intervals [1483]:
				xmin = 1087.1363
				xmax = 1087.3463
				text = "ever"
			intervals [1484]:
				xmin = 1087.3463
				xmax = 1087.3763
				text = ""
			intervals [1485]:
				xmin = 1087.3763
				xmax = 1087.5563
				text = "got"
			intervals [1486]:
				xmin = 1087.5563
				xmax = 1087.6563
				text = ""
			intervals [1487]:
				xmin = 1087.6563
				xmax = 1087.8263
				text = "for"
			intervals [1488]:
				xmin = 1087.8263
				xmax = 1088.3863
				text = "christmas"
			intervals [1489]:
				xmin = 1088.3863
				xmax = 1088.4663
				text = "or"
			intervals [1490]:
				xmin = 1088.4663
				xmax = 1088.6563
				text = "your"
			intervals [1491]:
				xmin = 1088.6563
				xmax = 1089.1363
				text = "birthday"
			intervals [1492]:
				xmin = 1089.1363
				xmax = 1089.1963
				text = "or"
			intervals [1493]:
				xmin = 1089.1963
				xmax = 1089.2363
				text = ""
			intervals [1494]:
				xmin = 1089.2363
				xmax = 1089.8663
				text = "anything"
			intervals [1495]:
				xmin = 1089.8663
				xmax = 1094.9247
				text = ""
			intervals [1496]:
				xmin = 1094.9247
				xmax = 1095.1547
				text = "oh"
			intervals [1497]:
				xmin = 1095.1547
				xmax = 1095.3647
				text = "yeah"
			intervals [1498]:
				xmin = 1095.3647
				xmax = 1095.6609
				text = ""
			intervals [1499]:
				xmin = 1095.6609
				xmax = 1095.8409
				text = "what"
			intervals [1500]:
				xmin = 1095.8409
				xmax = 1096.0009
				text = "was"
			intervals [1501]:
				xmin = 1096.0009
				xmax = 1096.0909
				text = "it"
			intervals [1502]:
				xmin = 1096.0909
				xmax = 1096.1209
				text = ""
			intervals [1503]:
				xmin = 1096.1209
				xmax = 1096.3009
				text = "like"
			intervals [1504]:
				xmin = 1096.3009
				xmax = 1103.5121
				text = ""
			intervals [1505]:
				xmin = 1103.5121
				xmax = 1103.9721
				text = "oh"
			intervals [1506]:
				xmin = 1103.9721
				xmax = 1105.270
				text = ""
			intervals [1507]:
				xmin = 1105.270
				xmax = 1105.740
				text = "battery"
			intervals [1508]:
				xmin = 1105.740
				xmax = 1105.970
				text = "run"
			intervals [1509]:
				xmin = 1105.970
				xmax = 1106.150
				text = "out"
			intervals [1510]:
				xmin = 1106.150
				xmax = 1106.210
				text = ""
			intervals [1511]:
				xmin = 1106.210
				xmax = 1106.370
				text = "then"
			intervals [1512]:
				xmin = 1106.370
				xmax = 1106.430
				text = "you"
			intervals [1513]:
				xmin = 1106.430
				xmax = 1106.800
				text = "can't"
			intervals [1514]:
				xmin = 1106.800
				xmax = 1106.940
				text = "hear"
			intervals [1515]:
				xmin = 1106.940
				xmax = 1106.970
				text = ""
			intervals [1516]:
				xmin = 1106.970
				xmax = 1107.280
				text = "anything"
			intervals [1517]:
				xmin = 1107.280
				xmax = 1107.600
				text = "<unk>"
			intervals [1518]:
				xmin = 1107.600
				xmax = 1108.6122
				text = ""
			intervals [1519]:
				xmin = 1108.6122
				xmax = 1109.0022
				text = "uh-huh"
			intervals [1520]:
				xmin = 1109.0022
				xmax = 1114.8058
				text = ""
			intervals [1521]:
				xmin = 1114.8058
				xmax = 1114.8958
				text = "mm-hm"
			intervals [1522]:
				xmin = 1114.8958
				xmax = 1115.4795
				text = ""
			intervals [1523]:
				xmin = 1115.4795
				xmax = 1115.8995
				text = "mm-hm"
			intervals [1524]:
				xmin = 1115.8995
				xmax = 1118.0254
				text = ""
			intervals [1525]:
				xmin = 1118.0254
				xmax = 1118.1154
				text = "uh-huh"
			intervals [1526]:
				xmin = 1118.1154
				xmax = 1119.6443
				text = ""
			intervals [1527]:
				xmin = 1119.6443
				xmax = 1119.8443
				text = "good"
			intervals [1528]:
				xmin = 1119.8443
				xmax = 1121.2137
				text = ""
			intervals [1529]:
				xmin = 1121.2137
				xmax = 1121.6837
				text = "mm-hm"
			intervals [1530]:
				xmin = 1121.6837
				xmax = 1123.3781
				text = ""
			intervals [1531]:
				xmin = 1123.3781
				xmax = 1123.4481
				text = "are"
			intervals [1532]:
				xmin = 1123.4481
				xmax = 1123.6481
				text = "you"
			intervals [1533]:
				xmin = 1123.6481
				xmax = 1123.8081
				text = "the"
			intervals [1534]:
				xmin = 1123.8081
				xmax = 1124.2781
				text = "youngest"
			intervals [1535]:
				xmin = 1124.2781
				xmax = 1124.3081
				text = ""
			intervals [1536]:
				xmin = 1124.3081
				xmax = 1124.4781
				text = "or"
			intervals [1537]:
				xmin = 1124.4781
				xmax = 1124.8308
				text = ""
			intervals [1538]:
				xmin = 1124.8308
				xmax = 1124.9108
				text = "in"
			intervals [1539]:
				xmin = 1124.9108
				xmax = 1124.9708
				text = "the"
			intervals [1540]:
				xmin = 1124.9708
				xmax = 1125.4008
				text = ""
			intervals [1541]:
				xmin = 1125.4008
				xmax = 1125.5608
				text = "middle"
			intervals [1542]:
				xmin = 1125.5608
				xmax = 1125.6408
				text = ""
			intervals [1543]:
				xmin = 1125.6408
				xmax = 1125.6708
				text = "or"
			intervals [1544]:
				xmin = 1125.6708
				xmax = 1132.5536
				text = ""
			intervals [1545]:
				xmin = 1132.5536
				xmax = 1132.8636
				text = "oh"
			intervals [1546]:
				xmin = 1132.8636
				xmax = 1133.0236
				text = ""
			intervals [1547]:
				xmin = 1133.0236
				xmax = 1133.1436
				text = "you're"
			intervals [1548]:
				xmin = 1133.1436
				xmax = 1133.2036
				text = ""
			intervals [1549]:
				xmin = 1133.2036
				xmax = 1133.3236
				text = "next"
			intervals [1550]:
				xmin = 1133.3236
				xmax = 1133.3836
				text = "to"
			intervals [1551]:
				xmin = 1133.3836
				xmax = 1133.4436
				text = "the"
			intervals [1552]:
				xmin = 1133.4436
				xmax = 1133.5236
				text = ""
			intervals [1553]:
				xmin = 1133.5236
				xmax = 1133.9436
				text = "biggest"
			intervals [1554]:
				xmin = 1133.9436
				xmax = 1135.5265
				text = ""
			intervals [1555]:
				xmin = 1135.5265
				xmax = 1135.6365
				text = "how"
			intervals [1556]:
				xmin = 1135.6365
				xmax = 1135.6665
				text = ""
			intervals [1557]:
				xmin = 1135.6665
				xmax = 1135.9265
				text = "many"
			intervals [1558]:
				xmin = 1135.9265
				xmax = 1136.2665
				text = "brothers"
			intervals [1559]:
				xmin = 1136.2665
				xmax = 1136.4065
				text = "you"
			intervals [1560]:
				xmin = 1136.4065
				xmax = 1136.5265
				text = "got"
			intervals [1561]:
				xmin = 1136.5265
				xmax = 1136.5565
				text = ""
			intervals [1562]:
				xmin = 1136.5565
				xmax = 1136.6465
				text = "and"
			intervals [1563]:
				xmin = 1136.6465
				xmax = 1136.7165
				text = ""
			intervals [1564]:
				xmin = 1136.7165
				xmax = 1136.7765
				text = "how"
			intervals [1565]:
				xmin = 1136.7765
				xmax = 1136.8465
				text = ""
			intervals [1566]:
				xmin = 1136.8465
				xmax = 1136.9965
				text = "many"
			intervals [1567]:
				xmin = 1136.9965
				xmax = 1137.0265
				text = ""
			intervals [1568]:
				xmin = 1137.0265
				xmax = 1137.6965
				text = "sisters"
			intervals [1569]:
				xmin = 1137.6965
				xmax = 1139.6473
				text = ""
			intervals [1570]:
				xmin = 1139.6473
				xmax = 1140.2473
				text = "mm-hm"
			intervals [1571]:
				xmin = 1140.2473
				xmax = 1142.8123
				text = ""
			intervals [1572]:
				xmin = 1142.8123
				xmax = 1143.2723
				text = "mm-hm"
			intervals [1573]:
				xmin = 1143.2723
				xmax = 1144.3091
				text = ""
			intervals [1574]:
				xmin = 1144.3091
				xmax = 1144.5191
				text = "good"
			intervals [1575]:
				xmin = 1144.5191
				xmax = 1145.100045351474
				text = ""
	item [2]:
		class = "IntervalTier"
		name = "DCA_int_01 - phones"
		xmin = 0.0
		xmax = 1145.100045351474
		intervals: size = 3540
			intervals [1]:
				xmin = 0.0
				xmax = 0.4906
				text = ""
			intervals [2]:
				xmin = 0.4906
				xmax = 0.5206
				text = "B"
			intervals [3]:
				xmin = 0.5206
				xmax = 0.5506
				text = "AH1"
			intervals [4]:
				xmin = 0.5506
				xmax = 0.6306
				text = "T"
			intervals [5]:
				xmin = 0.6306
				xmax = 0.6806
				text = "DH"
			intervals [6]:
				xmin = 0.6806
				xmax = 0.7506
				text = "AH0"
			intervals [7]:
				xmin = 0.7506
				xmax = 0.8106
				text = "F"
			intervals [8]:
				xmin = 0.8106
				xmax = 0.9106
				text = "ER1"
			intervals [9]:
				xmin = 0.9106
				xmax = 0.9806
				text = "S"
			intervals [10]:
				xmin = 0.9806
				xmax = 1.0106
				text = "T"
			intervals [11]:
				xmin = 1.0106
				xmax = 1.0506
				text = "TH"
			intervals [12]:
				xmin = 1.0506
				xmax = 1.1106
				text = "IH1"
			intervals [13]:
				xmin = 1.1106
				xmax = 1.2206
				text = "NG"
			intervals [14]:
				xmin = 1.2206
				xmax = 1.2906
				text = "AY1"
			intervals [15]:
				xmin = 1.2906
				xmax = 1.3306
				text = "IH0"
			intervals [16]:
				xmin = 1.3306
				xmax = 1.3606
				text = "D"
			intervals [17]:
				xmin = 1.3606
				xmax = 1.4206
				text = "L"
			intervals [18]:
				xmin = 1.4206
				xmax = 1.4706
				text = "AY1"
			intervals [19]:
				xmin = 1.4706
				xmax = 1.6106
				text = "K"
			intervals [20]:
				xmin = 1.6106
				xmax = 1.6706
				text = "Y"
			intervals [21]:
				xmin = 1.6706
				xmax = 1.7006
				text = "UW1"
			intervals [22]:
				xmin = 1.7006
				xmax = 1.7306
				text = "T"
			intervals [23]:
				xmin = 1.7306
				xmax = 1.8006
				text = "IH0"
			intervals [24]:
				xmin = 1.8006
				xmax = 1.8906
				text = "T"
			intervals [25]:
				xmin = 1.8906
				xmax = 1.9506
				text = "EH1"
			intervals [26]:
				xmin = 1.9506
				xmax = 2.0106
				text = "L"
			intervals [27]:
				xmin = 2.0106
				xmax = 2.0806
				text = "M"
			intervals [28]:
				xmin = 2.0806
				xmax = 2.1206
				text = "IY1"
			intervals [29]:
				xmin = 2.1206
				xmax = 2.1906
				text = "AH0"
			intervals [30]:
				xmin = 2.1906
				xmax = 2.2406
				text = "B"
			intervals [31]:
				xmin = 2.2406
				xmax = 2.3006
				text = "AW1"
			intervals [32]:
				xmin = 2.3006
				xmax = 2.3306
				text = "T"
			intervals [33]:
				xmin = 2.3306
				xmax = 2.3606
				text = "sp"
			intervals [34]:
				xmin = 2.3606
				xmax = 2.7906
				text = "TN"
			intervals [35]:
				xmin = 2.7906
				xmax = 2.8206
				text = "IH1"
			intervals [36]:
				xmin = 2.8206
				xmax = 2.8906
				text = "Z"
			intervals [37]:
				xmin = 2.8906
				xmax = 2.9306
				text = "DH"
			intervals [38]:
				xmin = 2.9306
				xmax = 2.9906
				text = "AH0"
			intervals [39]:
				xmin = 2.9906
				xmax = 3.1206
				text = "K"
			intervals [40]:
				xmin = 3.1206
				xmax = 3.1906
				text = "AY1"
			intervals [41]:
				xmin = 3.1906
				xmax = 3.2406
				text = "N"
			intervals [42]:
				xmin = 3.2406
				xmax = 3.3006
				text = "D"
			intervals [43]:
				xmin = 3.3006
				xmax = 3.3306
				text = "AH0"
			intervals [44]:
				xmin = 3.3306
				xmax = 3.3606
				text = "V"
			intervals [45]:
				xmin = 3.3606
				xmax = 3.4706
				text = "G"
			intervals [46]:
				xmin = 3.4706
				xmax = 3.5306
				text = "EY1"
			intervals [47]:
				xmin = 3.5306
				xmax = 3.7606
				text = "M"
			intervals [48]:
				xmin = 3.7606
				xmax = 3.8406
				text = "Z"
			intervals [49]:
				xmin = 3.8406
				xmax = 3.9206
				text = "Y"
			intervals [50]:
				xmin = 3.9206
				xmax = 4.0206
				text = "AO2"
			intervals [51]:
				xmin = 4.0206
				xmax = 4.1306
				text = "L"
			intervals [52]:
				xmin = 4.1306
				xmax = 4.1606
				text = "sp"
			intervals [53]:
				xmin = 4.1606
				xmax = 4.2806
				text = "P"
			intervals [54]:
				xmin = 4.2806
				xmax = 4.3606
				text = "L"
			intervals [55]:
				xmin = 4.3606
				xmax = 4.5106
				text = "EY1"
			intervals [56]:
				xmin = 4.5106
				xmax = 4.6206
				text = "sp"
			intervals [57]:
				xmin = 4.6206
				xmax = 5.3995
				text = ""
			intervals [58]:
				xmin = 5.3995
				xmax = 5.4695
				text = "HH"
			intervals [59]:
				xmin = 5.4695
				xmax = 5.4995
				text = "W"
			intervals [60]:
				xmin = 5.4995
				xmax = 5.5395
				text = "EH1"
			intervals [61]:
				xmin = 5.5395
				xmax = 5.5695
				text = "N"
			intervals [62]:
				xmin = 5.5695
				xmax = 5.5995
				text = "sp"
			intervals [63]:
				xmin = 5.5995
				xmax = 5.6495
				text = "Y"
			intervals [64]:
				xmin = 5.6495
				xmax = 5.6895
				text = "UW1"
			intervals [65]:
				xmin = 5.6895
				xmax = 5.7695
				text = "sp"
			intervals [66]:
				xmin = 5.7695
				xmax = 5.8695
				text = "P"
			intervals [67]:
				xmin = 5.8695
				xmax = 5.9295
				text = "L"
			intervals [68]:
				xmin = 5.9295
				xmax = 5.9995
				text = "EY1"
			intervals [69]:
				xmin = 5.9995
				xmax = 6.0295
				text = "IH0"
			intervals [70]:
				xmin = 6.0295
				xmax = 6.0995
				text = "NG"
			intervals [71]:
				xmin = 6.0995
				xmax = 7.3193
				text = "sp"
			intervals [72]:
				xmin = 7.3193
				xmax = 7.3493
				text = "W"
			intervals [73]:
				xmin = 7.3493
				xmax = 7.3793
				text = "AH1"
			intervals [74]:
				xmin = 7.3793
				xmax = 7.4293
				text = "T"
			intervals [75]:
				xmin = 7.4293
				xmax = 7.5193
				text = "K"
			intervals [76]:
				xmin = 7.5193
				xmax = 7.5693
				text = "AY1"
			intervals [77]:
				xmin = 7.5693
				xmax = 7.6293
				text = "N"
			intervals [78]:
				xmin = 7.6293
				xmax = 7.6793
				text = "D"
			intervals [79]:
				xmin = 7.6793
				xmax = 7.7093
				text = "AH0"
			intervals [80]:
				xmin = 7.7093
				xmax = 7.7393
				text = "V"
			intervals [81]:
				xmin = 7.7393
				xmax = 7.7793
				text = "sp"
			intervals [82]:
				xmin = 7.7793
				xmax = 7.8093
				text = "G"
			intervals [83]:
				xmin = 7.8093
				xmax = 7.9193
				text = "EY1"
			intervals [84]:
				xmin = 7.9193
				xmax = 8.0193
				text = "M"
			intervals [85]:
				xmin = 8.0193
				xmax = 8.0593
				text = "Z"
			intervals [86]:
				xmin = 8.0593
				xmax = 8.1193
				text = "D"
			intervals [87]:
				xmin = 8.1193
				xmax = 8.1493
				text = "UW1"
			intervals [88]:
				xmin = 8.1493
				xmax = 8.1793
				text = "Y"
			intervals [89]:
				xmin = 8.1793
				xmax = 8.2293
				text = "UW1"
			intervals [90]:
				xmin = 8.2293
				xmax = 8.3793
				text = "P"
			intervals [91]:
				xmin = 8.3793
				xmax = 8.4193
				text = "L"
			intervals [92]:
				xmin = 8.4193
				xmax = 8.5493
				text = "EY1"
			intervals [93]:
				xmin = 8.5493
				xmax = 15.4142
				text = ""
			intervals [94]:
				xmin = 15.4142
				xmax = 15.4642
				text = "HH"
			intervals [95]:
				xmin = 15.4642
				xmax = 15.5142
				text = "AW1"
			intervals [96]:
				xmin = 15.5142
				xmax = 15.5742
				text = "D"
			intervals [97]:
				xmin = 15.5742
				xmax = 15.6042
				text = "UW1"
			intervals [98]:
				xmin = 15.6042
				xmax = 15.6342
				text = "Y"
			intervals [99]:
				xmin = 15.6342
				xmax = 15.7042
				text = "UW1"
			intervals [100]:
				xmin = 15.7042
				xmax = 15.7842
				text = "P"
			intervals [101]:
				xmin = 15.7842
				xmax = 15.8242
				text = "L"
			intervals [102]:
				xmin = 15.8242
				xmax = 15.9342
				text = "EY1"
			intervals [103]:
				xmin = 15.9342
				xmax = 15.9842
				text = "DH"
			intervals [104]:
				xmin = 15.9842
				xmax = 16.0142
				text = "AH0"
			intervals [105]:
				xmin = 16.0142
				xmax = 16.1542
				text = "T"
			intervals [106]:
				xmin = 16.1542
				xmax = 16.1942
				text = "sp"
			intervals [107]:
				xmin = 16.1942
				xmax = 18.6351
				text = ""
			intervals [108]:
				xmin = 18.6351
				xmax = 18.6951
				text = "HH"
			intervals [109]:
				xmin = 18.6951
				xmax = 18.7451
				text = "AW1"
			intervals [110]:
				xmin = 18.7451
				xmax = 18.7751
				text = "D"
			intervals [111]:
				xmin = 18.7751
				xmax = 18.8051
				text = "UW1"
			intervals [112]:
				xmin = 18.8051
				xmax = 18.8351
				text = "Y"
			intervals [113]:
				xmin = 18.8351
				xmax = 18.8751
				text = "UW1"
			intervals [114]:
				xmin = 18.8751
				xmax = 18.9651
				text = "P"
			intervals [115]:
				xmin = 18.9651
				xmax = 19.0351
				text = "L"
			intervals [116]:
				xmin = 19.0351
				xmax = 19.0951
				text = "EY1"
			intervals [117]:
				xmin = 19.0951
				xmax = 19.1251
				text = "sp"
			intervals [118]:
				xmin = 19.1251
				xmax = 19.2151
				text = "M"
			intervals [119]:
				xmin = 19.2151
				xmax = 19.2951
				text = "AH1"
			intervals [120]:
				xmin = 19.2951
				xmax = 19.3551
				text = "DH"
			intervals [121]:
				xmin = 19.3551
				xmax = 19.3851
				text = "ER0"
			intervals [122]:
				xmin = 19.3851
				xmax = 19.6151
				text = "Z"
			intervals [123]:
				xmin = 19.6151
				xmax = 28.7187
				text = ""
			intervals [124]:
				xmin = 28.7187
				xmax = 28.8087
				text = "M"
			intervals [125]:
				xmin = 28.8087
				xmax = 29.0187
				text = "HH"
			intervals [126]:
				xmin = 29.0187
				xmax = 29.2387
				text = "M"
			intervals [127]:
				xmin = 29.2387
				xmax = 33.6147
				text = ""
			intervals [128]:
				xmin = 33.6147
				xmax = 33.6947
				text = "sil"
			intervals [129]:
				xmin = 33.6947
				xmax = 33.7747
				text = "M"
			intervals [130]:
				xmin = 33.7747
				xmax = 33.8447
				text = "HH"
			intervals [131]:
				xmin = 33.8447
				xmax = 33.8947
				text = "M"
			intervals [132]:
				xmin = 33.8947
				xmax = 34.0547
				text = "sp"
			intervals [133]:
				xmin = 34.0547
				xmax = 35.1337
				text = ""
			intervals [134]:
				xmin = 35.1337
				xmax = 35.1637
				text = "D"
			intervals [135]:
				xmin = 35.1637
				xmax = 35.1937
				text = "IH0"
			intervals [136]:
				xmin = 35.1937
				xmax = 35.2737
				text = "Z"
			intervals [137]:
				xmin = 35.2737
				xmax = 35.3137
				text = "Y"
			intervals [138]:
				xmin = 35.3137
				xmax = 35.3437
				text = "UH1"
			intervals [139]:
				xmin = 35.3437
				xmax = 35.3737
				text = "R"
			intervals [140]:
				xmin = 35.3737
				xmax = 35.4237
				text = "L"
			intervals [141]:
				xmin = 35.4237
				xmax = 35.4537
				text = "IH1"
			intervals [142]:
				xmin = 35.4537
				xmax = 35.5037
				text = "T"
			intervals [143]:
				xmin = 35.5037
				xmax = 35.5337
				text = "AH0"
			intervals [144]:
				xmin = 35.5337
				xmax = 35.5637
				text = "L"
			intervals [145]:
				xmin = 35.5637
				xmax = 35.6137
				text = "B"
			intervals [146]:
				xmin = 35.6137
				xmax = 35.6437
				text = "R"
			intervals [147]:
				xmin = 35.6437
				xmax = 35.7137
				text = "AH1"
			intervals [148]:
				xmin = 35.7137
				xmax = 35.8137
				text = "DH"
			intervals [149]:
				xmin = 35.8137
				xmax = 35.8637
				text = "ER0"
			intervals [150]:
				xmin = 35.8637
				xmax = 35.9237
				text = "D"
			intervals [151]:
				xmin = 35.9237
				xmax = 36.0437
				text = "UW1"
			intervals [152]:
				xmin = 36.0437
				xmax = 36.0737
				text = "W"
			intervals [153]:
				xmin = 36.0737
				xmax = 36.1237
				text = "AH1"
			intervals [154]:
				xmin = 36.1237
				xmax = 36.2137
				text = "T"
			intervals [155]:
				xmin = 36.2137
				xmax = 36.2937
				text = "Y"
			intervals [156]:
				xmin = 36.2937
				xmax = 36.3637
				text = "UW1"
			intervals [157]:
				xmin = 36.3637
				xmax = 36.4937
				text = "S"
			intervals [158]:
				xmin = 36.4937
				xmax = 36.6237
				text = "EY1"
			intervals [159]:
				xmin = 36.6237
				xmax = 36.6537
				text = "W"
			intervals [160]:
				xmin = 36.6537
				xmax = 36.6937
				text = "EH1"
			intervals [161]:
				xmin = 36.6937
				xmax = 36.7337
				text = "N"
			intervals [162]:
				xmin = 36.7337
				xmax = 36.7837
				text = "Y"
			intervals [163]:
				xmin = 36.7837
				xmax = 36.8537
				text = "UW1"
			intervals [164]:
				xmin = 36.8537
				xmax = 36.9337
				text = "P"
			intervals [165]:
				xmin = 36.9337
				xmax = 37.0037
				text = "L"
			intervals [166]:
				xmin = 37.0037
				xmax = 37.0937
				text = "EY1"
			intervals [167]:
				xmin = 37.0937
				xmax = 37.1237
				text = "sp"
			intervals [168]:
				xmin = 37.1237
				xmax = 37.1937
				text = "M"
			intervals [169]:
				xmin = 37.1937
				xmax = 37.2237
				text = "AH1"
			intervals [170]:
				xmin = 37.2237
				xmax = 37.2537
				text = "DH"
			intervals [171]:
				xmin = 37.2537
				xmax = 37.2937
				text = "ER0"
			intervals [172]:
				xmin = 37.2937
				xmax = 37.4937
				text = "sp"
			intervals [173]:
				xmin = 37.4937
				xmax = 37.6936
				text = ""
			intervals [174]:
				xmin = 37.6936
				xmax = 38.5536
				text = "spn"
			intervals [175]:
				xmin = 38.5536
				xmax = 41.8145
				text = ""
			intervals [176]:
				xmin = 41.8145
				xmax = 42.4445
				text = "spn"
			intervals [177]:
				xmin = 42.4445
				xmax = 44.5003
				text = ""
			intervals [178]:
				xmin = 44.5003
				xmax = 46.2503
				text = "spn"
			intervals [179]:
				xmin = 46.2503
				xmax = 46.8632
				text = ""
			intervals [180]:
				xmin = 46.8632
				xmax = 46.9032
				text = "sil"
			intervals [181]:
				xmin = 46.9032
				xmax = 46.9532
				text = "JH"
			intervals [182]:
				xmin = 46.9532
				xmax = 47.0232
				text = "IH0"
			intervals [183]:
				xmin = 47.0232
				xmax = 47.1032
				text = "S"
			intervals [184]:
				xmin = 47.1032
				xmax = 47.1432
				text = "L"
			intervals [185]:
				xmin = 47.1432
				xmax = 47.2332
				text = "AY1"
			intervals [186]:
				xmin = 47.2332
				xmax = 47.2932
				text = "K"
			intervals [187]:
				xmin = 47.2932
				xmax = 47.3932
				text = "AH0"
			intervals [188]:
				xmin = 47.3932
				xmax = 47.4732
				text = "R"
			intervals [189]:
				xmin = 47.4732
				xmax = 47.5932
				text = "IY1"
			intervals [190]:
				xmin = 47.5932
				xmax = 47.6732
				text = "L"
			intervals [191]:
				xmin = 47.6732
				xmax = 47.7532
				text = "M"
			intervals [192]:
				xmin = 47.7532
				xmax = 47.8132
				text = "AH1"
			intervals [193]:
				xmin = 47.8132
				xmax = 47.8432
				text = "DH"
			intervals [194]:
				xmin = 47.8432
				xmax = 47.8732
				text = "ER0"
			intervals [195]:
				xmin = 47.8732
				xmax = 48.0332
				text = "sp"
			intervals [196]:
				xmin = 48.0332
				xmax = 48.0632
				text = "HH"
			intervals [197]:
				xmin = 48.0632
				xmax = 48.1232
				text = "AH1"
			intervals [198]:
				xmin = 48.1232
				xmax = 48.2232
				text = "sp"
			intervals [199]:
				xmin = 48.2232
				xmax = 49.190
				text = ""
			intervals [200]:
				xmin = 49.190
				xmax = 49.450
				text = "AH1"
			intervals [201]:
				xmin = 49.450
				xmax = 49.550
				text = "sp"
			intervals [202]:
				xmin = 49.550
				xmax = 49.6843
				text = ""
			intervals [203]:
				xmin = 49.6843
				xmax = 49.7543
				text = "HH"
			intervals [204]:
				xmin = 49.7543
				xmax = 49.8043
				text = "AW1"
			intervals [205]:
				xmin = 49.8043
				xmax = 49.8543
				text = "D"
			intervals [206]:
				xmin = 49.8543
				xmax = 49.8843
				text = "UW1"
			intervals [207]:
				xmin = 49.8843
				xmax = 49.9143
				text = "Y"
			intervals [208]:
				xmin = 49.9143
				xmax = 49.9843
				text = "UW1"
			intervals [209]:
				xmin = 49.9843
				xmax = 50.0443
				text = "P"
			intervals [210]:
				xmin = 50.0443
				xmax = 50.1243
				text = "L"
			intervals [211]:
				xmin = 50.1243
				xmax = 50.2243
				text = "EY1"
			intervals [212]:
				xmin = 50.2243
				xmax = 50.3143
				text = "K"
			intervals [213]:
				xmin = 50.3143
				xmax = 50.4143
				text = "IH1"
			intervals [214]:
				xmin = 50.4143
				xmax = 50.4943
				text = "K"
			intervals [215]:
				xmin = 50.4943
				xmax = 50.5443
				text = "B"
			intervals [216]:
				xmin = 50.5443
				xmax = 50.6043
				text = "AH0"
			intervals [217]:
				xmin = 50.6043
				xmax = 50.7843
				text = "L"
			intervals [218]:
				xmin = 50.7843
				xmax = 70.8073
				text = ""
			intervals [219]:
				xmin = 70.8073
				xmax = 70.8873
				text = "sil"
			intervals [220]:
				xmin = 70.8873
				xmax = 71.0773
				text = "M"
			intervals [221]:
				xmin = 71.0773
				xmax = 71.1973
				text = "HH"
			intervals [222]:
				xmin = 71.1973
				xmax = 71.2873
				text = "M"
			intervals [223]:
				xmin = 71.2873
				xmax = 73.246
				text = ""
			intervals [224]:
				xmin = 73.246
				xmax = 73.276
				text = "M"
			intervals [225]:
				xmin = 73.276
				xmax = 73.386
				text = "HH"
			intervals [226]:
				xmin = 73.386
				xmax = 73.696
				text = "M"
			intervals [227]:
				xmin = 73.696
				xmax = 73.786
				text = "sp"
			intervals [228]:
				xmin = 73.786
				xmax = 76.686
				text = ""
			intervals [229]:
				xmin = 76.686
				xmax = 76.716
				text = "AH0"
			intervals [230]:
				xmin = 76.716
				xmax = 76.866
				text = "N"
			intervals [231]:
				xmin = 76.866
				xmax = 76.906
				text = "sp"
			intervals [232]:
				xmin = 76.906
				xmax = 76.966
				text = "DH"
			intervals [233]:
				xmin = 76.966
				xmax = 76.996
				text = "EH1"
			intervals [234]:
				xmin = 76.996
				xmax = 77.056
				text = "N"
			intervals [235]:
				xmin = 77.056
				xmax = 77.106
				text = "W"
			intervals [236]:
				xmin = 77.106
				xmax = 77.146
				text = "AH1"
			intervals [237]:
				xmin = 77.146
				xmax = 77.176
				text = "T"
			intervals [238]:
				xmin = 77.176
				xmax = 77.256
				text = "HH"
			intervals [239]:
				xmin = 77.256
				xmax = 77.296
				text = "AE1"
			intervals [240]:
				xmin = 77.296
				xmax = 77.326
				text = "P"
			intervals [241]:
				xmin = 77.326
				xmax = 77.356
				text = "AH0"
			intervals [242]:
				xmin = 77.356
				xmax = 77.386
				text = "N"
			intervals [243]:
				xmin = 77.386
				xmax = 77.416
				text = "D"
			intervals [244]:
				xmin = 77.416
				xmax = 77.446
				text = "W"
			intervals [245]:
				xmin = 77.446
				xmax = 77.476
				text = "EH1"
			intervals [246]:
				xmin = 77.476
				xmax = 77.536
				text = "N"
			intervals [247]:
				xmin = 77.536
				xmax = 77.586
				text = "Y"
			intervals [248]:
				xmin = 77.586
				xmax = 77.616
				text = "UW1"
			intervals [249]:
				xmin = 77.616
				xmax = 77.686
				text = "G"
			intervals [250]:
				xmin = 77.686
				xmax = 77.726
				text = "IH1"
			intervals [251]:
				xmin = 77.726
				xmax = 77.766
				text = "T"
			intervals [252]:
				xmin = 77.766
				xmax = 77.846
				text = "sp"
			intervals [253]:
				xmin = 77.846
				xmax = 77.886
				text = "HH"
			intervals [254]:
				xmin = 77.886
				xmax = 77.926
				text = "OW1"
			intervals [255]:
				xmin = 77.926
				xmax = 78.086
				text = "M"
			intervals [256]:
				xmin = 78.086
				xmax = 78.116
				text = "sp"
			intervals [257]:
				xmin = 78.116
				xmax = 78.156
				text = "IH0"
			intervals [258]:
				xmin = 78.156
				xmax = 78.196
				text = "Z"
			intervals [259]:
				xmin = 78.196
				xmax = 78.226
				text = "DH"
			intervals [260]:
				xmin = 78.226
				xmax = 78.326
				text = "AE1"
			intervals [261]:
				xmin = 78.326
				xmax = 78.366
				text = "T"
			intervals [262]:
				xmin = 78.366
				xmax = 78.6425
				text = "sp"
			intervals [263]:
				xmin = 78.6425
				xmax = 78.6725
				text = "AH0"
			intervals [264]:
				xmin = 78.6725
				xmax = 78.7325
				text = "P"
			intervals [265]:
				xmin = 78.7325
				xmax = 78.8425
				text = "OY1"
			intervals [266]:
				xmin = 78.8425
				xmax = 78.9025
				text = "N"
			intervals [267]:
				xmin = 78.9025
				xmax = 78.9525
				text = "T"
			intervals [268]:
				xmin = 78.9525
				xmax = 78.9925
				text = "sp"
			intervals [269]:
				xmin = 78.9925
				xmax = 79.0225
				text = "ER0"
			intervals [270]:
				xmin = 79.0225
				xmax = 79.0525
				text = "sp"
			intervals [271]:
				xmin = 79.0525
				xmax = 79.1625
				text = "S"
			intervals [272]:
				xmin = 79.1625
				xmax = 79.1925
				text = "AH1"
			intervals [273]:
				xmin = 79.1925
				xmax = 79.2225
				text = "M"
			intervals [274]:
				xmin = 79.2225
				xmax = 79.2525
				text = "TH"
			intervals [275]:
				xmin = 79.2525
				xmax = 79.2825
				text = "IH0"
			intervals [276]:
				xmin = 79.2825
				xmax = 79.3125
				text = "N"
			intervals [277]:
				xmin = 79.3125
				xmax = 79.4825
				text = "sp"
			intervals [278]:
				xmin = 79.4825
				xmax = 82.0845
				text = ""
			intervals [279]:
				xmin = 82.0845
				xmax = 82.1745
				text = "DH"
			intervals [280]:
				xmin = 82.1745
				xmax = 82.2045
				text = "AH0"
			intervals [281]:
				xmin = 82.2045
				xmax = 82.2645
				text = "T"
			intervals [282]:
				xmin = 82.2645
				xmax = 82.3345
				text = "S"
			intervals [283]:
				xmin = 82.3345
				xmax = 82.3645
				text = "AW1"
			intervals [284]:
				xmin = 82.3645
				xmax = 82.4045
				text = "N"
			intervals [285]:
				xmin = 82.4045
				xmax = 82.4845
				text = "D"
			intervals [286]:
				xmin = 82.4845
				xmax = 82.5245
				text = "L"
			intervals [287]:
				xmin = 82.5245
				xmax = 82.5845
				text = "AY1"
			intervals [288]:
				xmin = 82.5845
				xmax = 82.6145
				text = "K"
			intervals [289]:
				xmin = 82.6145
				xmax = 82.6645
				text = "sp"
			intervals [290]:
				xmin = 82.6645
				xmax = 82.7445
				text = "B"
			intervals [291]:
				xmin = 82.7445
				xmax = 82.8745
				text = "EY1"
			intervals [292]:
				xmin = 82.8745
				xmax = 82.9945
				text = "S"
			intervals [293]:
				xmin = 82.9945
				xmax = 83.0445
				text = "B"
			intervals [294]:
				xmin = 83.0445
				xmax = 83.0745
				text = "AO1"
			intervals [295]:
				xmin = 83.0745
				xmax = 83.2745
				text = "L"
			intervals [296]:
				xmin = 83.2745
				xmax = 83.4045
				text = "sp"
			intervals [297]:
				xmin = 83.4045
				xmax = 84.2808
				text = ""
			intervals [298]:
				xmin = 84.2808
				xmax = 84.4208
				text = "HH"
			intervals [299]:
				xmin = 84.4208
				xmax = 84.5408
				text = "M"
			intervals [300]:
				xmin = 84.5408
				xmax = 84.6208
				text = "sp"
			intervals [301]:
				xmin = 84.6208
				xmax = 85.2227
				text = ""
			intervals [302]:
				xmin = 85.2227
				xmax = 85.2727
				text = "D"
			intervals [303]:
				xmin = 85.2727
				xmax = 85.3027
				text = "UW1"
			intervals [304]:
				xmin = 85.3027
				xmax = 85.3327
				text = "Y"
			intervals [305]:
				xmin = 85.3327
				xmax = 85.3627
				text = "UW1"
			intervals [306]:
				xmin = 85.3627
				xmax = 85.3927
				text = "EH1"
			intervals [307]:
				xmin = 85.3927
				xmax = 85.4227
				text = "V"
			intervals [308]:
				xmin = 85.4227
				xmax = 85.5127
				text = "ER0"
			intervals [309]:
				xmin = 85.5127
				xmax = 85.5927
				text = "P"
			intervals [310]:
				xmin = 85.5927
				xmax = 85.6527
				text = "L"
			intervals [311]:
				xmin = 85.6527
				xmax = 85.7227
				text = "EY1"
			intervals [312]:
				xmin = 85.7227
				xmax = 85.8027
				text = "EY1"
			intervals [313]:
				xmin = 85.8027
				xmax = 85.8927
				text = "G"
			intervals [314]:
				xmin = 85.8927
				xmax = 86.0027
				text = "EY1"
			intervals [315]:
				xmin = 86.0027
				xmax = 86.0827
				text = "M"
			intervals [316]:
				xmin = 86.0827
				xmax = 86.1327
				text = "W"
			intervals [317]:
				xmin = 86.1327
				xmax = 86.1927
				text = "EH1"
			intervals [318]:
				xmin = 86.1927
				xmax = 86.2227
				text = "R"
			intervals [319]:
				xmin = 86.2227
				xmax = 86.3227
				text = "HH"
			intervals [320]:
				xmin = 86.3227
				xmax = 86.3527
				text = "W"
			intervals [321]:
				xmin = 86.3527
				xmax = 86.4127
				text = "AH1"
			intervals [322]:
				xmin = 86.4127
				xmax = 86.5427
				text = "N"
			intervals [323]:
				xmin = 86.5427
				xmax = 86.5827
				text = "sp"
			intervals [324]:
				xmin = 86.5827
				xmax = 86.6927
				text = "K"
			intervals [325]:
				xmin = 86.6927
				xmax = 86.7727
				text = "IH1"
			intervals [326]:
				xmin = 86.7727
				xmax = 86.8427
				text = "D"
			intervals [327]:
				xmin = 86.8427
				xmax = 86.8827
				text = "IH1"
			intervals [328]:
				xmin = 86.8827
				xmax = 87.0027
				text = "Z"
			intervals [329]:
				xmin = 87.0027
				xmax = 87.1627
				text = "IH1"
			intervals [330]:
				xmin = 87.1627
				xmax = 87.2027
				text = "T"
			intervals [331]:
				xmin = 87.2027
				xmax = 87.2327
				text = "sp"
			intervals [332]:
				xmin = 87.2327
				xmax = 87.2821
				text = ""
			intervals [333]:
				xmin = 87.2821
				xmax = 87.3121
				text = "AH0"
			intervals [334]:
				xmin = 87.3121
				xmax = 87.3421
				text = "N"
			intervals [335]:
				xmin = 87.3421
				xmax = 87.3721
				text = "sp"
			intervals [336]:
				xmin = 87.3721
				xmax = 87.4121
				text = "HH"
			intervals [337]:
				xmin = 87.4121
				xmax = 87.4721
				text = "IY1"
			intervals [338]:
				xmin = 87.4721
				xmax = 87.5221
				text = "G"
			intervals [339]:
				xmin = 87.5221
				xmax = 87.5921
				text = "AA1"
			intervals [340]:
				xmin = 87.5921
				xmax = 87.6521
				text = "T"
			intervals [341]:
				xmin = 87.6521
				xmax = 87.7321
				text = "AH0"
			intervals [342]:
				xmin = 87.7321
				xmax = 87.8621
				text = "CH"
			intervals [343]:
				xmin = 87.8621
				xmax = 87.9921
				text = "EY1"
			intervals [344]:
				xmin = 87.9921
				xmax = 88.1121
				text = "S"
			intervals [345]:
				xmin = 88.1121
				xmax = 88.1521
				text = "EH1"
			intervals [346]:
				xmin = 88.1521
				xmax = 88.1821
				text = "V"
			intervals [347]:
				xmin = 88.1821
				xmax = 88.2421
				text = "R"
			intervals [348]:
				xmin = 88.2421
				xmax = 88.3221
				text = "IY0"
			intervals [349]:
				xmin = 88.3221
				xmax = 88.3921
				text = "B"
			intervals [350]:
				xmin = 88.3921
				xmax = 88.4221
				text = "AA2"
			intervals [351]:
				xmin = 88.4221
				xmax = 88.5021
				text = "D"
			intervals [352]:
				xmin = 88.5021
				xmax = 88.6321
				text = "IY0"
			intervals [353]:
				xmin = 88.6321
				xmax = 88.6821
				text = "EH1"
			intervals [354]:
				xmin = 88.6821
				xmax = 88.7121
				text = "L"
			intervals [355]:
				xmin = 88.7121
				xmax = 88.9221
				text = "S"
			intervals [356]:
				xmin = 88.9221
				xmax = 89.9031
				text = ""
			intervals [357]:
				xmin = 89.9031
				xmax = 90.0031
				text = "HH"
			intervals [358]:
				xmin = 90.0031
				xmax = 90.0531
				text = "W"
			intervals [359]:
				xmin = 90.0531
				xmax = 90.1031
				text = "AH1"
			intervals [360]:
				xmin = 90.1031
				xmax = 90.1631
				text = "T"
			intervals [361]:
				xmin = 90.1631
				xmax = 90.2231
				text = "S"
			intervals [362]:
				xmin = 90.2231
				xmax = 90.2731
				text = "DH"
			intervals [363]:
				xmin = 90.2731
				xmax = 90.3031
				text = "AH0"
			intervals [364]:
				xmin = 90.3031
				xmax = 90.3731
				text = "T"
			intervals [365]:
				xmin = 90.3731
				xmax = 90.4431
				text = "sp"
			intervals [366]:
				xmin = 90.4431
				xmax = 90.5231
				text = "K"
			intervals [367]:
				xmin = 90.5231
				xmax = 90.5531
				text = "AO1"
			intervals [368]:
				xmin = 90.5531
				xmax = 90.5831
				text = "L"
			intervals [369]:
				xmin = 90.5831
				xmax = 90.6331
				text = "D"
			intervals [370]:
				xmin = 90.6331
				xmax = 90.8531
				text = "sp"
			intervals [371]:
				xmin = 90.8531
				xmax = 92.8127
				text = ""
			intervals [372]:
				xmin = 92.8127
				xmax = 92.8427
				text = "F"
			intervals [373]:
				xmin = 92.8427
				xmax = 92.9027
				text = "R"
			intervals [374]:
				xmin = 92.9027
				xmax = 93.0827
				text = "IY1"
			intervals [375]:
				xmin = 93.0827
				xmax = 93.1727
				text = "Z"
			intervals [376]:
				xmin = 93.1727
				xmax = 93.2127
				text = "HH"
			intervals [377]:
				xmin = 93.2127
				xmax = 93.2627
				text = "AW1"
			intervals [378]:
				xmin = 93.2627
				xmax = 93.3027
				text = "D"
			intervals [379]:
				xmin = 93.3027
				xmax = 93.3327
				text = "UW1"
			intervals [380]:
				xmin = 93.3327
				xmax = 93.3627
				text = "Y"
			intervals [381]:
				xmin = 93.3627
				xmax = 93.4427
				text = "UW1"
			intervals [382]:
				xmin = 93.4427
				xmax = 93.5127
				text = "P"
			intervals [383]:
				xmin = 93.5127
				xmax = 93.5527
				text = "L"
			intervals [384]:
				xmin = 93.5527
				xmax = 93.6527
				text = "EY1"
			intervals [385]:
				xmin = 93.6527
				xmax = 93.7827
				text = "sp"
			intervals [386]:
				xmin = 93.7827
				xmax = 93.8127
				text = "F"
			intervals [387]:
				xmin = 93.8127
				xmax = 93.8927
				text = "R"
			intervals [388]:
				xmin = 93.8927
				xmax = 93.9327
				text = "IY1"
			intervals [389]:
				xmin = 93.9327
				xmax = 94.1727
				text = "Z"
			intervals [390]:
				xmin = 94.1727
				xmax = 94.6907
				text = ""
			intervals [391]:
				xmin = 94.6907
				xmax = 94.8907
				text = "sil"
			intervals [392]:
				xmin = 94.8907
				xmax = 94.9307
				text = "P"
			intervals [393]:
				xmin = 94.9307
				xmax = 94.9607
				text = "R"
			intervals [394]:
				xmin = 94.9607
				xmax = 94.9907
				text = "IY0"
			intervals [395]:
				xmin = 94.9907
				xmax = 95.0207
				text = "T"
			intervals [396]:
				xmin = 95.0207
				xmax = 95.0507
				text = "EH1"
			intervals [397]:
				xmin = 95.0507
				xmax = 95.0807
				text = "N"
			intervals [398]:
				xmin = 95.0807
				xmax = 95.1107
				text = "D"
			intervals [399]:
				xmin = 95.1107
				xmax = 95.2007
				text = "AY1"
			intervals [400]:
				xmin = 95.2007
				xmax = 95.2407
				text = "sp"
			intervals [401]:
				xmin = 95.2407
				xmax = 95.3202
				text = ""
			intervals [402]:
				xmin = 95.3202
				xmax = 95.3602
				text = "P"
			intervals [403]:
				xmin = 95.3602
				xmax = 95.4002
				text = "R"
			intervals [404]:
				xmin = 95.4002
				xmax = 95.4702
				text = "IY0"
			intervals [405]:
				xmin = 95.4702
				xmax = 95.5402
				text = "T"
			intervals [406]:
				xmin = 95.5402
				xmax = 95.5802
				text = "EH1"
			intervals [407]:
				xmin = 95.5802
				xmax = 95.6402
				text = "N"
			intervals [408]:
				xmin = 95.6402
				xmax = 95.7402
				text = "D"
			intervals [409]:
				xmin = 95.7402
				xmax = 95.8102
				text = "AY1"
			intervals [410]:
				xmin = 95.8102
				xmax = 95.8902
				text = "JH"
			intervals [411]:
				xmin = 95.8902
				xmax = 95.9502
				text = "IH0"
			intervals [412]:
				xmin = 95.9502
				xmax = 96.0102
				text = "S"
			intervals [413]:
				xmin = 96.0102
				xmax = 96.0402
				text = "T"
			intervals [414]:
				xmin = 96.0402
				xmax = 96.1802
				text = "sp"
			intervals [415]:
				xmin = 96.1802
				xmax = 96.2102
				text = "K"
			intervals [416]:
				xmin = 96.2102
				xmax = 96.2402
				text = "EY1"
			intervals [417]:
				xmin = 96.2402
				xmax = 96.3502
				text = "M"
			intervals [418]:
				xmin = 96.3502
				xmax = 96.4302
				text = "sp"
			intervals [419]:
				xmin = 96.4302
				xmax = 96.4602
				text = "F"
			intervals [420]:
				xmin = 96.4602
				xmax = 96.5002
				text = "ER0"
			intervals [421]:
				xmin = 96.5002
				xmax = 96.5502
				text = "M"
			intervals [422]:
				xmin = 96.5502
				xmax = 96.6902
				text = "sp"
			intervals [423]:
				xmin = 96.6902
				xmax = 97.162
				text = ""
			intervals [424]:
				xmin = 97.162
				xmax = 97.282
				text = "S"
			intervals [425]:
				xmin = 97.282
				xmax = 97.342
				text = "AH1"
			intervals [426]:
				xmin = 97.342
				xmax = 97.412
				text = "M"
			intervals [427]:
				xmin = 97.412
				xmax = 97.502
				text = "sp"
			intervals [428]:
				xmin = 97.502
				xmax = 97.562
				text = "F"
			intervals [429]:
				xmin = 97.562
				xmax = 97.662
				text = "AO1"
			intervals [430]:
				xmin = 97.662
				xmax = 97.692
				text = "R"
			intervals [431]:
				xmin = 97.692
				xmax = 97.772
				text = "AH0"
			intervals [432]:
				xmin = 97.772
				xmax = 97.802
				text = "N"
			intervals [433]:
				xmin = 97.802
				xmax = 97.832
				text = "sp"
			intervals [434]:
				xmin = 97.832
				xmax = 97.942
				text = "K"
			intervals [435]:
				xmin = 97.942
				xmax = 98.012
				text = "AH1"
			intervals [436]:
				xmin = 98.012
				xmax = 98.062
				text = "N"
			intervals [437]:
				xmin = 98.062
				xmax = 98.152
				text = "T"
			intervals [438]:
				xmin = 98.152
				xmax = 98.202
				text = "R"
			intervals [439]:
				xmin = 98.202
				xmax = 98.242
				text = "IY0"
			intervals [440]:
				xmin = 98.242
				xmax = 98.272
				text = "AH0"
			intervals [441]:
				xmin = 98.272
				xmax = 98.322
				text = "N"
			intervals [442]:
				xmin = 98.322
				xmax = 98.432
				text = "AY1"
			intervals [443]:
				xmin = 98.432
				xmax = 98.482
				text = "sp"
			intervals [444]:
				xmin = 98.482
				xmax = 98.552
				text = "N"
			intervals [445]:
				xmin = 98.552
				xmax = 98.622
				text = "EH1"
			intervals [446]:
				xmin = 98.622
				xmax = 98.652
				text = "V"
			intervals [447]:
				xmin = 98.652
				xmax = 98.732
				text = "ER0"
			intervals [448]:
				xmin = 98.732
				xmax = 98.762
				text = "sp"
			intervals [449]:
				xmin = 98.762
				xmax = 98.832
				text = "HH"
			intervals [450]:
				xmin = 98.832
				xmax = 98.892
				text = "ER1"
			intervals [451]:
				xmin = 98.892
				xmax = 98.922
				text = "D"
			intervals [452]:
				xmin = 98.922
				xmax = 98.962
				text = "AH0"
			intervals [453]:
				xmin = 98.962
				xmax = 99.022
				text = "V"
			intervals [454]:
				xmin = 99.022
				xmax = 99.7313
				text = ""
			intervals [455]:
				xmin = 99.7313
				xmax = 99.8113
				text = "F"
			intervals [456]:
				xmin = 99.8113
				xmax = 99.8613
				text = "R"
			intervals [457]:
				xmin = 99.8613
				xmax = 100.0413
				text = "IY1"
			intervals [458]:
				xmin = 100.0413
				xmax = 100.1013
				text = "Z"
			intervals [459]:
				xmin = 100.1013
				xmax = 100.1713
				text = "Y"
			intervals [460]:
				xmin = 100.1713
				xmax = 100.2513
				text = "UW1"
			intervals [461]:
				xmin = 100.2513
				xmax = 100.3313
				text = "T"
			intervals [462]:
				xmin = 100.3313
				xmax = 100.3913
				text = "EH1"
			intervals [463]:
				xmin = 100.3913
				xmax = 100.4613
				text = "L"
			intervals [464]:
				xmin = 100.4613
				xmax = 100.5013
				text = "M"
			intervals [465]:
				xmin = 100.5013
				xmax = 100.5313
				text = "IY1"
			intervals [466]:
				xmin = 100.5313
				xmax = 100.5613
				text = "sp"
			intervals [467]:
				xmin = 100.5613
				xmax = 100.6013
				text = "HH"
			intervals [468]:
				xmin = 100.6013
				xmax = 100.6613
				text = "AW1"
			intervals [469]:
				xmin = 100.6613
				xmax = 100.8013
				text = "Y"
			intervals [470]:
				xmin = 100.8013
				xmax = 100.8713
				text = "AO2"
			intervals [471]:
				xmin = 100.8713
				xmax = 100.9513
				text = "L"
			intervals [472]:
				xmin = 100.9513
				xmax = 101.0213
				text = "sp"
			intervals [473]:
				xmin = 101.0213
				xmax = 101.0813
				text = "P"
			intervals [474]:
				xmin = 101.0813
				xmax = 101.1613
				text = "L"
			intervals [475]:
				xmin = 101.1613
				xmax = 101.2013
				text = "EY1"
			intervals [476]:
				xmin = 101.2013
				xmax = 101.2513
				text = "IH1"
			intervals [477]:
				xmin = 101.2513
				xmax = 101.2913
				text = "T"
			intervals [478]:
				xmin = 101.2913
				xmax = 101.8413
				text = "spn"
			intervals [479]:
				xmin = 101.8413
				xmax = 110.9992
				text = ""
			intervals [480]:
				xmin = 110.9992
				xmax = 111.0392
				text = "M"
			intervals [481]:
				xmin = 111.0392
				xmax = 111.0692
				text = "HH"
			intervals [482]:
				xmin = 111.0692
				xmax = 111.2092
				text = "M"
			intervals [483]:
				xmin = 111.2092
				xmax = 119.971
				text = "sp"
			intervals [484]:
				xmin = 119.971
				xmax = 120.181
				text = "M"
			intervals [485]:
				xmin = 120.181
				xmax = 120.221
				text = "HH"
			intervals [486]:
				xmin = 120.221
				xmax = 120.501
				text = "M"
			intervals [487]:
				xmin = 120.501
				xmax = 126.374
				text = ""
			intervals [488]:
				xmin = 126.374
				xmax = 126.414
				text = "sil"
			intervals [489]:
				xmin = 126.414
				xmax = 126.494
				text = "M"
			intervals [490]:
				xmin = 126.494
				xmax = 126.684
				text = "HH"
			intervals [491]:
				xmin = 126.684
				xmax = 126.774
				text = "M"
			intervals [492]:
				xmin = 126.774
				xmax = 127.9987
				text = "sp"
			intervals [493]:
				xmin = 127.9987
				xmax = 128.1887
				text = "OW1"
			intervals [494]:
				xmin = 128.1887
				xmax = 128.2187
				text = "sp"
			intervals [495]:
				xmin = 128.2187
				xmax = 128.2487
				text = "DH"
			intervals [496]:
				xmin = 128.2487
				xmax = 128.3087
				text = "AH0"
			intervals [497]:
				xmin = 128.3087
				xmax = 128.3687
				text = "T"
			intervals [498]:
				xmin = 128.3687
				xmax = 128.4887
				text = "S"
			intervals [499]:
				xmin = 128.4887
				xmax = 128.5287
				text = "G"
			intervals [500]:
				xmin = 128.5287
				xmax = 128.5587
				text = "IH0"
			intervals [501]:
				xmin = 128.5587
				xmax = 128.5887
				text = "D"
			intervals [502]:
				xmin = 128.5887
				xmax = 128.7187
				text = "sp"
			intervals [503]:
				xmin = 128.7187
				xmax = 129.8281
				text = ""
			intervals [504]:
				xmin = 129.8281
				xmax = 129.9081
				text = "AH0"
			intervals [505]:
				xmin = 129.9081
				xmax = 129.9581
				text = "N"
			intervals [506]:
				xmin = 129.9581
				xmax = 129.9881
				text = "sp"
			intervals [507]:
				xmin = 129.9881
				xmax = 130.0581
				text = "HH"
			intervals [508]:
				xmin = 130.0581
				xmax = 130.1281
				text = "AW1"
			intervals [509]:
				xmin = 130.1281
				xmax = 130.2081
				text = "L"
			intervals [510]:
				xmin = 130.2081
				xmax = 130.2881
				text = "AO1"
			intervals [511]:
				xmin = 130.2881
				xmax = 130.3881
				text = "NG"
			intervals [512]:
				xmin = 130.3881
				xmax = 130.4481
				text = "D"
			intervals [513]:
				xmin = 130.4481
				xmax = 130.5581
				text = "UW1"
			intervals [514]:
				xmin = 130.5581
				xmax = 130.5981
				text = "DH"
			intervals [515]:
				xmin = 130.5981
				xmax = 130.6281
				text = "AH0"
			intervals [516]:
				xmin = 130.6281
				xmax = 130.7081
				text = "sp"
			intervals [517]:
				xmin = 130.7081
				xmax = 130.7481
				text = "G"
			intervals [518]:
				xmin = 130.7481
				xmax = 130.7781
				text = "EY1"
			intervals [519]:
				xmin = 130.7781
				xmax = 130.9281
				text = "M"
			intervals [520]:
				xmin = 130.9281
				xmax = 130.9881
				text = "sp"
			intervals [521]:
				xmin = 130.9881
				xmax = 131.0681
				text = "L"
			intervals [522]:
				xmin = 131.0681
				xmax = 131.1681
				text = "AE1"
			intervals [523]:
				xmin = 131.1681
				xmax = 131.1981
				text = "S"
			intervals [524]:
				xmin = 131.1981
				xmax = 131.3081
				text = "T"
			intervals [525]:
				xmin = 131.3081
				xmax = 131.4281
				text = "S"
			intervals [526]:
				xmin = 131.4281
				xmax = 136.3083
				text = ""
			intervals [527]:
				xmin = 136.3083
				xmax = 136.5283
				text = "M"
			intervals [528]:
				xmin = 136.5283
				xmax = 136.6283
				text = "HH"
			intervals [529]:
				xmin = 136.6283
				xmax = 136.7283
				text = "M"
			intervals [530]:
				xmin = 136.7283
				xmax = 137.9804
				text = "sp"
			intervals [531]:
				xmin = 137.9804
				xmax = 138.0204
				text = "D"
			intervals [532]:
				xmin = 138.0204
				xmax = 138.0504
				text = "UW1"
			intervals [533]:
				xmin = 138.0504
				xmax = 138.0804
				text = "Y"
			intervals [534]:
				xmin = 138.0804
				xmax = 138.1104
				text = "UW1"
			intervals [535]:
				xmin = 138.1104
				xmax = 138.1804
				text = "EH1"
			intervals [536]:
				xmin = 138.1804
				xmax = 138.2104
				text = "V"
			intervals [537]:
				xmin = 138.2104
				xmax = 138.2904
				text = "ER0"
			intervals [538]:
				xmin = 138.2904
				xmax = 138.3404
				text = "P"
			intervals [539]:
				xmin = 138.3404
				xmax = 138.4204
				text = "L"
			intervals [540]:
				xmin = 138.4204
				xmax = 138.4804
				text = "EY1"
			intervals [541]:
				xmin = 138.4804
				xmax = 138.5704
				text = "EY1"
			intervals [542]:
				xmin = 138.5704
				xmax = 138.6704
				text = "G"
			intervals [543]:
				xmin = 138.6704
				xmax = 138.7804
				text = "EY1"
			intervals [544]:
				xmin = 138.7804
				xmax = 138.9104
				text = "M"
			intervals [545]:
				xmin = 138.9104
				xmax = 138.9404
				text = "W"
			intervals [546]:
				xmin = 138.9404
				xmax = 138.9704
				text = "EH1"
			intervals [547]:
				xmin = 138.9704
				xmax = 139.0104
				text = "R"
			intervals [548]:
				xmin = 139.0104
				xmax = 139.0504
				text = "HH"
			intervals [549]:
				xmin = 139.0504
				xmax = 139.1104
				text = "W"
			intervals [550]:
				xmin = 139.1104
				xmax = 139.1504
				text = "AH1"
			intervals [551]:
				xmin = 139.1504
				xmax = 139.2404
				text = "N"
			intervals [552]:
				xmin = 139.2404
				xmax = 139.2704
				text = "sp"
			intervals [553]:
				xmin = 139.2704
				xmax = 139.3204
				text = "P"
			intervals [554]:
				xmin = 139.3204
				xmax = 139.4104
				text = "ER1"
			intervals [555]:
				xmin = 139.4104
				xmax = 139.5004
				text = "S"
			intervals [556]:
				xmin = 139.5004
				xmax = 139.5404
				text = "AH0"
			intervals [557]:
				xmin = 139.5404
				xmax = 139.6104
				text = "N"
			intervals [558]:
				xmin = 139.6104
				xmax = 139.6504
				text = "G"
			intervals [559]:
				xmin = 139.6504
				xmax = 139.7404
				text = "AA1"
			intervals [560]:
				xmin = 139.7404
				xmax = 139.7704
				text = "T"
			intervals [561]:
				xmin = 139.7704
				xmax = 139.8004
				text = "T"
			intervals [562]:
				xmin = 139.8004
				xmax = 139.8304
				text = "AH0"
			intervals [563]:
				xmin = 139.8304
				xmax = 139.8604
				text = "sp"
			intervals [564]:
				xmin = 139.8604
				xmax = 139.9404
				text = "HH"
			intervals [565]:
				xmin = 139.9404
				xmax = 140.0604
				text = "AY1"
			intervals [566]:
				xmin = 140.0604
				xmax = 140.1004
				text = "D"
			intervals [567]:
				xmin = 140.1004
				xmax = 140.1304
				text = "HH"
			intervals [568]:
				xmin = 140.1304
				xmax = 140.1804
				text = "IH0"
			intervals [569]:
				xmin = 140.1804
				xmax = 140.2804
				text = "Z"
			intervals [570]:
				xmin = 140.2804
				xmax = 140.5504
				text = "AY1"
			intervals [571]:
				xmin = 140.5504
				xmax = 140.6604
				text = "Z"
			intervals [572]:
				xmin = 140.6604
				xmax = 140.6904
				text = "AH0"
			intervals [573]:
				xmin = 140.6904
				xmax = 140.8504
				text = "N"
			intervals [574]:
				xmin = 140.8504
				xmax = 140.8804
				text = "sp"
			intervals [575]:
				xmin = 140.8804
				xmax = 140.9104
				text = "EH1"
			intervals [576]:
				xmin = 140.9104
				xmax = 140.9504
				text = "V"
			intervals [577]:
				xmin = 140.9504
				xmax = 141.0004
				text = "R"
			intervals [578]:
				xmin = 141.0004
				xmax = 141.0704
				text = "IY0"
			intervals [579]:
				xmin = 141.0704
				xmax = 141.1304
				text = "B"
			intervals [580]:
				xmin = 141.1304
				xmax = 141.1804
				text = "AA2"
			intervals [581]:
				xmin = 141.1804
				xmax = 141.2504
				text = "D"
			intervals [582]:
				xmin = 141.2504
				xmax = 141.2904
				text = "IY0"
			intervals [583]:
				xmin = 141.2904
				xmax = 141.3304
				text = "sp"
			intervals [584]:
				xmin = 141.3304
				xmax = 141.3804
				text = "G"
			intervals [585]:
				xmin = 141.3804
				xmax = 141.4704
				text = "OW1"
			intervals [586]:
				xmin = 141.4704
				xmax = 141.5504
				text = "sp"
			intervals [587]:
				xmin = 141.5504
				xmax = 141.6204
				text = "HH"
			intervals [588]:
				xmin = 141.6204
				xmax = 141.7804
				text = "AY1"
			intervals [589]:
				xmin = 141.7804
				xmax = 141.8304
				text = "D"
			intervals [590]:
				xmin = 141.8304
				xmax = 141.8604
				text = "sp"
			intervals [591]:
				xmin = 141.8604
				xmax = 141.9004
				text = "AH0"
			intervals [592]:
				xmin = 141.9004
				xmax = 141.9504
				text = "N"
			intervals [593]:
				xmin = 141.9504
				xmax = 141.9904
				text = "sp"
			intervals [594]:
				xmin = 141.9904
				xmax = 142.5704
				text = "spn"
			intervals [595]:
				xmin = 142.5704
				xmax = 142.6004
				text = "sp"
			intervals [596]:
				xmin = 142.6004
				xmax = 142.6304
				text = "L"
			intervals [597]:
				xmin = 142.6304
				xmax = 142.6604
				text = "UH1"
			intervals [598]:
				xmin = 142.6604
				xmax = 142.6904
				text = "K"
			intervals [599]:
				xmin = 142.6904
				xmax = 142.7204
				text = "F"
			intervals [600]:
				xmin = 142.7204
				xmax = 142.7804
				text = "ER0"
			intervals [601]:
				xmin = 142.7804
				xmax = 142.8104
				text = "sp"
			intervals [602]:
				xmin = 142.8104
				xmax = 142.8404
				text = "AH0"
			intervals [603]:
				xmin = 142.8404
				xmax = 142.8704
				text = "M"
			intervals [604]:
				xmin = 142.8704
				xmax = 143.3363
				text = "sp"
			intervals [605]:
				xmin = 143.3363
				xmax = 143.3763
				text = "HH"
			intervals [606]:
				xmin = 143.3763
				xmax = 143.4163
				text = "AW1"
			intervals [607]:
				xmin = 143.4163
				xmax = 143.4463
				text = "D"
			intervals [608]:
				xmin = 143.4463
				xmax = 143.4763
				text = "UW1"
			intervals [609]:
				xmin = 143.4763
				xmax = 143.5063
				text = "Y"
			intervals [610]:
				xmin = 143.5063
				xmax = 143.5363
				text = "UW1"
			intervals [611]:
				xmin = 143.5363
				xmax = 143.7663
				text = "sp"
			intervals [612]:
				xmin = 143.7663
				xmax = 143.8163
				text = "D"
			intervals [613]:
				xmin = 143.8163
				xmax = 143.8463
				text = "UW1"
			intervals [614]:
				xmin = 143.8463
				xmax = 143.8763
				text = "DH"
			intervals [615]:
				xmin = 143.8763
				xmax = 143.9063
				text = "AH0"
			intervals [616]:
				xmin = 143.9063
				xmax = 143.9363
				text = "T"
			intervals [617]:
				xmin = 143.9363
				xmax = 159.8281
				text = "sp"
			intervals [618]:
				xmin = 159.8281
				xmax = 159.9681
				text = "M"
			intervals [619]:
				xmin = 159.9681
				xmax = 160.0881
				text = "HH"
			intervals [620]:
				xmin = 160.0881
				xmax = 160.1581
				text = "M"
			intervals [621]:
				xmin = 160.1581
				xmax = 174.0663
				text = ""
			intervals [622]:
				xmin = 174.0663
				xmax = 174.1363
				text = "M"
			intervals [623]:
				xmin = 174.1363
				xmax = 174.3663
				text = "HH"
			intervals [624]:
				xmin = 174.3663
				xmax = 174.4663
				text = "M"
			intervals [625]:
				xmin = 174.4663
				xmax = 174.6263
				text = "sp"
			intervals [626]:
				xmin = 174.6263
				xmax = 174.6763
				text = "AH0"
			intervals [627]:
				xmin = 174.6763
				xmax = 174.7263
				text = "N"
			intervals [628]:
				xmin = 174.7263
				xmax = 174.7963
				text = "W"
			intervals [629]:
				xmin = 174.7963
				xmax = 174.8363
				text = "AH1"
			intervals [630]:
				xmin = 174.8363
				xmax = 174.8763
				text = "T"
			intervals [631]:
				xmin = 174.8763
				xmax = 174.9463
				text = "HH"
			intervals [632]:
				xmin = 174.9463
				xmax = 175.0163
				text = "AE1"
			intervals [633]:
				xmin = 175.0163
				xmax = 175.0863
				text = "P"
			intervals [634]:
				xmin = 175.0863
				xmax = 175.1163
				text = "AH0"
			intervals [635]:
				xmin = 175.1163
				xmax = 175.1663
				text = "N"
			intervals [636]:
				xmin = 175.1663
				xmax = 175.1963
				text = "W"
			intervals [637]:
				xmin = 175.1963
				xmax = 175.2363
				text = "EH1"
			intervals [638]:
				xmin = 175.2363
				xmax = 175.3063
				text = "N"
			intervals [639]:
				xmin = 175.3063
				xmax = 175.3763
				text = "SH"
			intervals [640]:
				xmin = 175.3763
				xmax = 175.4563
				text = "IY1"
			intervals [641]:
				xmin = 175.4563
				xmax = 175.5363
				text = "sp"
			intervals [642]:
				xmin = 175.5363
				xmax = 175.5763
				text = "F"
			intervals [643]:
				xmin = 175.5763
				xmax = 175.6063
				text = "AY1"
			intervals [644]:
				xmin = 175.6063
				xmax = 175.6363
				text = "N"
			intervals [645]:
				xmin = 175.6363
				xmax = 175.6663
				text = "D"
			intervals [646]:
				xmin = 175.6663
				xmax = 175.6963
				text = "sp"
			intervals [647]:
				xmin = 175.6963
				xmax = 175.7263
				text = "AH0"
			intervals [648]:
				xmin = 175.7263
				xmax = 175.7963
				text = "M"
			intervals [649]:
				xmin = 175.7963
				xmax = 176.0663
				text = "sp"
			intervals [650]:
				xmin = 176.0663
				xmax = 183.9213
				text = ""
			intervals [651]:
				xmin = 183.9213
				xmax = 183.9513
				text = "M"
			intervals [652]:
				xmin = 183.9513
				xmax = 183.9813
				text = "HH"
			intervals [653]:
				xmin = 183.9813
				xmax = 184.4613
				text = "M"
			intervals [654]:
				xmin = 184.4613
				xmax = 184.5113
				text = "sp"
			intervals [655]:
				xmin = 184.5113
				xmax = 184.9052
				text = ""
			intervals [656]:
				xmin = 184.9052
				xmax = 184.9552
				text = "M"
			intervals [657]:
				xmin = 184.9552
				xmax = 184.9852
				text = "HH"
			intervals [658]:
				xmin = 184.9852
				xmax = 185.2352
				text = "M"
			intervals [659]:
				xmin = 185.2352
				xmax = 185.2952
				text = "sp"
			intervals [660]:
				xmin = 185.2952
				xmax = 186.0756
				text = ""
			intervals [661]:
				xmin = 186.0756
				xmax = 186.4156
				text = "AH1"
			intervals [662]:
				xmin = 186.4156
				xmax = 188.2765
				text = ""
			intervals [663]:
				xmin = 188.2765
				xmax = 188.3265
				text = "sil"
			intervals [664]:
				xmin = 188.3265
				xmax = 188.4565
				text = "D"
			intervals [665]:
				xmin = 188.4565
				xmax = 188.5065
				text = "UW1"
			intervals [666]:
				xmin = 188.5065
				xmax = 188.5665
				text = "Y"
			intervals [667]:
				xmin = 188.5665
				xmax = 188.5965
				text = "UW1"
			intervals [668]:
				xmin = 188.5965
				xmax = 188.7265
				text = "Y"
			intervals [669]:
				xmin = 188.7265
				xmax = 188.7665
				text = "UW1"
			intervals [670]:
				xmin = 188.7665
				xmax = 188.8465
				text = "Z"
			intervals [671]:
				xmin = 188.8465
				xmax = 188.9265
				text = "EH1"
			intervals [672]:
				xmin = 188.9265
				xmax = 188.9765
				text = "N"
			intervals [673]:
				xmin = 188.9765
				xmax = 189.0565
				text = "IY0"
			intervals [674]:
				xmin = 189.0565
				xmax = 189.1665
				text = "K"
			intervals [675]:
				xmin = 189.1665
				xmax = 189.2165
				text = "AY1"
			intervals [676]:
				xmin = 189.2165
				xmax = 189.2765
				text = "N"
			intervals [677]:
				xmin = 189.2765
				xmax = 189.3265
				text = "D"
			intervals [678]:
				xmin = 189.3265
				xmax = 189.3965
				text = "AH0"
			intervals [679]:
				xmin = 189.3965
				xmax = 189.4365
				text = "V"
			intervals [680]:
				xmin = 189.4365
				xmax = 189.5165
				text = "R"
			intervals [681]:
				xmin = 189.5165
				xmax = 189.6665
				text = "AY1"
			intervals [682]:
				xmin = 189.6665
				xmax = 189.7565
				text = "M"
			intervals [683]:
				xmin = 189.7565
				xmax = 189.8065
				text = "T"
			intervals [684]:
				xmin = 189.8065
				xmax = 189.8565
				text = "IH0"
			intervals [685]:
				xmin = 189.8565
				xmax = 189.9565
				text = "P"
			intervals [686]:
				xmin = 189.9565
				xmax = 190.0465
				text = "IH1"
			intervals [687]:
				xmin = 190.0465
				xmax = 190.0965
				text = "K"
			intervals [688]:
				xmin = 190.0965
				xmax = 190.1565
				text = "HH"
			intervals [689]:
				xmin = 190.1565
				xmax = 190.2265
				text = "UW1"
			intervals [690]:
				xmin = 190.2265
				xmax = 190.2765
				text = "sp"
			intervals [691]:
				xmin = 190.2765
				xmax = 190.3065
				text = "G"
			intervals [692]:
				xmin = 190.3065
				xmax = 190.3365
				text = "AH1"
			intervals [693]:
				xmin = 190.3365
				xmax = 190.3665
				text = "N"
			intervals [694]:
				xmin = 190.3665
				xmax = 190.5165
				text = "AH0"
			intervals [695]:
				xmin = 190.5165
				xmax = 190.5765
				text = "B"
			intervals [696]:
				xmin = 190.5765
				xmax = 190.7365
				text = "IY0"
			intervals [697]:
				xmin = 190.7365
				xmax = 190.7765
				text = "IH0"
			intervals [698]:
				xmin = 190.7765
				xmax = 190.8265
				text = "T"
			intervals [699]:
				xmin = 190.8265
				xmax = 193.424
				text = "sp"
			intervals [700]:
				xmin = 193.424
				xmax = 193.474
				text = "L"
			intervals [701]:
				xmin = 193.474
				xmax = 193.504
				text = "AY1"
			intervals [702]:
				xmin = 193.504
				xmax = 193.554
				text = "K"
			intervals [703]:
				xmin = 193.554
				xmax = 193.774
				text = "sp"
			intervals [704]:
				xmin = 193.774
				xmax = 193.814
				text = "W"
			intervals [705]:
				xmin = 193.814
				xmax = 193.844
				text = "AH1"
			intervals [706]:
				xmin = 193.844
				xmax = 193.874
				text = "N"
			intervals [707]:
				xmin = 193.874
				xmax = 193.934
				text = "sp"
			intervals [708]:
				xmin = 193.934
				xmax = 193.994
				text = "P"
			intervals [709]:
				xmin = 193.994
				xmax = 194.064
				text = "AH0"
			intervals [710]:
				xmin = 194.064
				xmax = 194.174
				text = "T"
			intervals [711]:
				xmin = 194.174
				xmax = 194.294
				text = "EY1"
			intervals [712]:
				xmin = 194.294
				xmax = 194.324
				text = "T"
			intervals [713]:
				xmin = 194.324
				xmax = 194.354
				text = "OW2"
			intervals [714]:
				xmin = 194.354
				xmax = 194.384
				text = "EH1"
			intervals [715]:
				xmin = 194.384
				xmax = 194.414
				text = "N"
			intervals [716]:
				xmin = 194.414
				xmax = 194.444
				text = "IY0"
			intervals [717]:
				xmin = 194.444
				xmax = 194.474
				text = "TH"
			intervals [718]:
				xmin = 194.474
				xmax = 194.504
				text = "IH2"
			intervals [719]:
				xmin = 194.504
				xmax = 194.694
				text = "N"
			intervals [720]:
				xmin = 194.694
				xmax = 194.784
				text = "sp"
			intervals [721]:
				xmin = 194.784
				xmax = 194.814
				text = "L"
			intervals [722]:
				xmin = 194.814
				xmax = 194.844
				text = "AY1"
			intervals [723]:
				xmin = 194.844
				xmax = 194.884
				text = "K"
			intervals [724]:
				xmin = 194.884
				xmax = 195.164
				text = "sp"
			intervals [725]:
				xmin = 195.164
				xmax = 195.214
				text = "DH"
			intervals [726]:
				xmin = 195.214
				xmax = 195.244
				text = "AH0"
			intervals [727]:
				xmin = 195.244
				xmax = 195.304
				text = "T"
			intervals [728]:
				xmin = 195.304
				xmax = 195.474
				text = "sp"
			intervals [729]:
				xmin = 195.474
				xmax = 206.7428
				text = ""
			intervals [730]:
				xmin = 206.7428
				xmax = 206.8528
				text = "M"
			intervals [731]:
				xmin = 206.8528
				xmax = 206.9528
				text = "HH"
			intervals [732]:
				xmin = 206.9528
				xmax = 207.1628
				text = "M"
			intervals [733]:
				xmin = 207.1628
				xmax = 207.2028
				text = "sp"
			intervals [734]:
				xmin = 207.2028
				xmax = 217.4092
				text = ""
			intervals [735]:
				xmin = 217.4092
				xmax = 217.4392
				text = "M"
			intervals [736]:
				xmin = 217.4392
				xmax = 217.5492
				text = "HH"
			intervals [737]:
				xmin = 217.5492
				xmax = 217.8092
				text = "M"
			intervals [738]:
				xmin = 217.8092
				xmax = 221.1617
				text = ""
			intervals [739]:
				xmin = 221.1617
				xmax = 221.1917
				text = "sil"
			intervals [740]:
				xmin = 221.1917
				xmax = 221.3717
				text = "OW1"
			intervals [741]:
				xmin = 221.3717
				xmax = 221.5817
				text = "sp"
			intervals [742]:
				xmin = 221.5817
				xmax = 221.6417
				text = "G"
			intervals [743]:
				xmin = 221.6417
				xmax = 221.6817
				text = "IH0"
			intervals [744]:
				xmin = 221.6817
				xmax = 221.7717
				text = "D"
			intervals [745]:
				xmin = 221.7717
				xmax = 221.8917
				text = "sp"
			intervals [746]:
				xmin = 221.8917
				xmax = 222.8077
				text = ""
			intervals [747]:
				xmin = 222.8077
				xmax = 222.8577
				text = "D"
			intervals [748]:
				xmin = 222.8577
				xmax = 222.9077
				text = "UW1"
			intervals [749]:
				xmin = 222.9077
				xmax = 222.9377
				text = "Y"
			intervals [750]:
				xmin = 222.9377
				xmax = 222.9677
				text = "UW1"
			intervals [751]:
				xmin = 222.9677
				xmax = 223.0177
				text = "N"
			intervals [752]:
				xmin = 223.0177
				xmax = 223.1177
				text = "OW1"
			intervals [753]:
				xmin = 223.1177
				xmax = 223.2177
				text = "W"
			intervals [754]:
				xmin = 223.2177
				xmax = 223.2477
				text = "AH1"
			intervals [755]:
				xmin = 223.2477
				xmax = 223.2977
				text = "N"
			intervals [756]:
				xmin = 223.2977
				xmax = 223.3577
				text = "sp"
			intervals [757]:
				xmin = 223.3577
				xmax = 223.4477
				text = "K"
			intervals [758]:
				xmin = 223.4477
				xmax = 223.4877
				text = "AO1"
			intervals [759]:
				xmin = 223.4877
				xmax = 223.6077
				text = "L"
			intervals [760]:
				xmin = 223.6077
				xmax = 223.6377
				text = "sp"
			intervals [761]:
				xmin = 223.6377
				xmax = 223.7377
				text = "EH1"
			intervals [762]:
				xmin = 223.7377
				xmax = 223.8277
				text = "N"
			intervals [763]:
				xmin = 223.8277
				xmax = 223.8777
				text = "JH"
			intervals [764]:
				xmin = 223.8777
				xmax = 223.9377
				text = "AH0"
			intervals [765]:
				xmin = 223.9377
				xmax = 223.9777
				text = "N"
			intervals [766]:
				xmin = 223.9777
				xmax = 224.0077
				text = "IH1"
			intervals [767]:
				xmin = 224.0077
				xmax = 224.0377
				text = "N"
			intervals [768]:
				xmin = 224.0377
				xmax = 224.0677
				text = "JH"
			intervals [769]:
				xmin = 224.0677
				xmax = 224.0977
				text = "AH0"
			intervals [770]:
				xmin = 224.0977
				xmax = 224.2277
				text = "N"
			intervals [771]:
				xmin = 224.2277
				xmax = 224.2577
				text = "sp"
			intervals [772]:
				xmin = 224.2577
				xmax = 225.9073
				text = ""
			intervals [773]:
				xmin = 225.9073
				xmax = 225.9373
				text = "IH0"
			intervals [774]:
				xmin = 225.9373
				xmax = 225.9873
				text = "Z"
			intervals [775]:
				xmin = 225.9873
				xmax = 226.0373
				text = "DH"
			intervals [776]:
				xmin = 226.0373
				xmax = 226.0773
				text = "EH1"
			intervals [777]:
				xmin = 226.0773
				xmax = 226.1773
				text = "R"
			intervals [778]:
				xmin = 226.1773
				xmax = 226.2073
				text = "EH1"
			intervals [779]:
				xmin = 226.2073
				xmax = 226.2373
				text = "N"
			intervals [780]:
				xmin = 226.2373
				xmax = 226.3373
				text = "IY0"
			intervals [781]:
				xmin = 226.3373
				xmax = 226.3973
				text = "AH1"
			intervals [782]:
				xmin = 226.3973
				xmax = 226.4473
				text = "DH"
			intervals [783]:
				xmin = 226.4473
				xmax = 226.5073
				text = "ER0"
			intervals [784]:
				xmin = 226.5073
				xmax = 226.5373
				text = "W"
			intervals [785]:
				xmin = 226.5373
				xmax = 226.5773
				text = "AH1"
			intervals [786]:
				xmin = 226.5773
				xmax = 226.6173
				text = "N"
			intervals [787]:
				xmin = 226.6173
				xmax = 226.7073
				text = "Z"
			intervals [788]:
				xmin = 226.7073
				xmax = 226.7373
				text = "sp"
			intervals [789]:
				xmin = 226.7373
				xmax = 226.7973
				text = "L"
			intervals [790]:
				xmin = 226.7973
				xmax = 226.8373
				text = "AY1"
			intervals [791]:
				xmin = 226.8373
				xmax = 226.8773
				text = "K"
			intervals [792]:
				xmin = 226.8773
				xmax = 226.9073
				text = "sp"
			intervals [793]:
				xmin = 226.9073
				xmax = 226.9673
				text = "HH"
			intervals [794]:
				xmin = 226.9673
				xmax = 226.9973
				text = "W"
			intervals [795]:
				xmin = 226.9973
				xmax = 227.0373
				text = "AH1"
			intervals [796]:
				xmin = 227.0373
				xmax = 227.0873
				text = "N"
			intervals [797]:
				xmin = 227.0873
				xmax = 227.1273
				text = "sp"
			intervals [798]:
				xmin = 227.1273
				xmax = 227.1873
				text = "P"
			intervals [799]:
				xmin = 227.1873
				xmax = 227.2773
				text = "AH0"
			intervals [800]:
				xmin = 227.2773
				xmax = 227.3473
				text = "T"
			intervals [801]:
				xmin = 227.3473
				xmax = 227.4573
				text = "EY1"
			intervals [802]:
				xmin = 227.4573
				xmax = 227.5073
				text = "T"
			intervals [803]:
				xmin = 227.5073
				xmax = 227.5373
				text = "OW2"
			intervals [804]:
				xmin = 227.5373
				xmax = 227.6373
				text = "sp"
			intervals [805]:
				xmin = 227.6373
				xmax = 232.0053
				text = ""
			intervals [806]:
				xmin = 232.0053
				xmax = 232.0953
				text = "D"
			intervals [807]:
				xmin = 232.0953
				xmax = 232.1253
				text = "UW1"
			intervals [808]:
				xmin = 232.1253
				xmax = 232.1553
				text = "sp"
			intervals [809]:
				xmin = 232.1553
				xmax = 232.1853
				text = "Y"
			intervals [810]:
				xmin = 232.1853
				xmax = 232.2153
				text = "UW1"
			intervals [811]:
				xmin = 232.2153
				xmax = 232.2453
				text = "N"
			intervals [812]:
				xmin = 232.2453
				xmax = 232.2753
				text = "OW1"
			intervals [813]:
				xmin = 232.2753
				xmax = 232.3053
				text = "sp"
			intervals [814]:
				xmin = 232.3053
				xmax = 232.3753
				text = "HH"
			intervals [815]:
				xmin = 232.3753
				xmax = 232.4153
				text = "W"
			intervals [816]:
				xmin = 232.4153
				xmax = 232.4553
				text = "AH1"
			intervals [817]:
				xmin = 232.4553
				xmax = 232.5253
				text = "N"
			intervals [818]:
				xmin = 232.5253
				xmax = 233.0645
				text = "sp"
			intervals [819]:
				xmin = 233.0645
				xmax = 233.1545
				text = "AH0"
			intervals [820]:
				xmin = 233.1545
				xmax = 233.2545
				text = "B"
			intervals [821]:
				xmin = 233.2545
				xmax = 233.3245
				text = "AW1"
			intervals [822]:
				xmin = 233.3245
				xmax = 233.4545
				text = "T"
			intervals [823]:
				xmin = 233.4545
				xmax = 233.5145
				text = "sp"
			intervals [824]:
				xmin = 233.5145
				xmax = 233.7445
				text = "AH1"
			intervals [825]:
				xmin = 233.7445
				xmax = 233.8445
				text = "sp"
			intervals [826]:
				xmin = 233.8445
				xmax = 233.9145
				text = "B"
			intervals [827]:
				xmin = 233.9145
				xmax = 233.9845
				text = "AH1"
			intervals [828]:
				xmin = 233.9845
				xmax = 234.0545
				text = "B"
			intervals [829]:
				xmin = 234.0545
				xmax = 234.0845
				text = "AH0"
			intervals [830]:
				xmin = 234.0845
				xmax = 234.1845
				text = "L"
			intervals [831]:
				xmin = 234.1845
				xmax = 234.2145
				text = "G"
			intervals [832]:
				xmin = 234.2145
				xmax = 234.2445
				text = "AH1"
			intervals [833]:
				xmin = 234.2445
				xmax = 234.5345
				text = "M"
			intervals [834]:
				xmin = 234.5345
				xmax = 235.7729
				text = ""
			intervals [835]:
				xmin = 235.7729
				xmax = 235.8429
				text = "B"
			intervals [836]:
				xmin = 235.8429
				xmax = 235.9329
				text = "AH1"
			intervals [837]:
				xmin = 235.9329
				xmax = 235.9829
				text = "B"
			intervals [838]:
				xmin = 235.9829
				xmax = 236.0429
				text = "AH0"
			intervals [839]:
				xmin = 236.0429
				xmax = 236.0929
				text = "L"
			intervals [840]:
				xmin = 236.0929
				xmax = 236.1229
				text = "G"
			intervals [841]:
				xmin = 236.1229
				xmax = 236.1529
				text = "AH1"
			intervals [842]:
				xmin = 236.1529
				xmax = 236.3229
				text = "M"
			intervals [843]:
				xmin = 236.3229
				xmax = 236.3529
				text = "sp"
			intervals [844]:
				xmin = 236.3529
				xmax = 236.4129
				text = "B"
			intervals [845]:
				xmin = 236.4129
				xmax = 236.4929
				text = "AH1"
			intervals [846]:
				xmin = 236.4929
				xmax = 236.5529
				text = "B"
			intervals [847]:
				xmin = 236.5529
				xmax = 236.5929
				text = "AH0"
			intervals [848]:
				xmin = 236.5929
				xmax = 236.6429
				text = "L"
			intervals [849]:
				xmin = 236.6429
				xmax = 236.6729
				text = "sp"
			intervals [850]:
				xmin = 236.6729
				xmax = 236.7129
				text = "G"
			intervals [851]:
				xmin = 236.7129
				xmax = 236.7429
				text = "AH1"
			intervals [852]:
				xmin = 236.7429
				xmax = 236.8929
				text = "M"
			intervals [853]:
				xmin = 236.8929
				xmax = 236.9329
				text = "sp"
			intervals [854]:
				xmin = 236.9329
				xmax = 236.9729
				text = "IH0"
			intervals [855]:
				xmin = 236.9729
				xmax = 237.1229
				text = "N"
			intervals [856]:
				xmin = 237.1229
				xmax = 237.1629
				text = "sp"
			intervals [857]:
				xmin = 237.1629
				xmax = 237.1929
				text = "AH0"
			intervals [858]:
				xmin = 237.1929
				xmax = 237.2529
				text = "D"
			intervals [859]:
				xmin = 237.2529
				xmax = 237.3929
				text = "IH1"
			intervals [860]:
				xmin = 237.3929
				xmax = 237.5829
				text = "SH"
			intervals [861]:
				xmin = 237.5829
				xmax = 239.8285
				text = ""
			intervals [862]:
				xmin = 239.8285
				xmax = 239.9285
				text = "sil"
			intervals [863]:
				xmin = 239.9285
				xmax = 240.0685
				text = "spn"
			intervals [864]:
				xmin = 240.0685
				xmax = 240.0985
				text = "sp"
			intervals [865]:
				xmin = 240.0985
				xmax = 240.2185
				text = "S"
			intervals [866]:
				xmin = 240.2185
				xmax = 240.2685
				text = "AH1"
			intervals [867]:
				xmin = 240.2685
				xmax = 240.3585
				text = "M"
			intervals [868]:
				xmin = 240.3585
				xmax = 240.4085
				text = "AH1"
			intervals [869]:
				xmin = 240.4085
				xmax = 240.4685
				text = "DH"
			intervals [870]:
				xmin = 240.4685
				xmax = 240.5285
				text = "ER0"
			intervals [871]:
				xmin = 240.5285
				xmax = 240.6385
				text = "sp"
			intervals [872]:
				xmin = 240.6385
				xmax = 240.6785
				text = "K"
			intervals [873]:
				xmin = 240.6785
				xmax = 240.7285
				text = "IH1"
			intervals [874]:
				xmin = 240.7285
				xmax = 240.8085
				text = "D"
			intervals [875]:
				xmin = 240.8085
				xmax = 240.8685
				text = "Z"
			intervals [876]:
				xmin = 240.8685
				xmax = 240.9485
				text = "T"
			intervals [877]:
				xmin = 240.9485
				xmax = 241.0085
				text = "EH1"
			intervals [878]:
				xmin = 241.0085
				xmax = 241.0385
				text = "L"
			intervals [879]:
				xmin = 241.0385
				xmax = 241.1285
				text = "M"
			intervals [880]:
				xmin = 241.1285
				xmax = 241.1885
				text = "IY1"
			intervals [881]:
				xmin = 241.1885
				xmax = 241.2585
				text = "AH0"
			intervals [882]:
				xmin = 241.2585
				xmax = 241.2985
				text = "B"
			intervals [883]:
				xmin = 241.2985
				xmax = 241.3885
				text = "AW1"
			intervals [884]:
				xmin = 241.3885
				xmax = 241.4285
				text = "T"
			intervals [885]:
				xmin = 241.4285
				xmax = 241.4985
				text = "sp"
			intervals [886]:
				xmin = 241.4985
				xmax = 241.5585
				text = "DH"
			intervals [887]:
				xmin = 241.5585
				xmax = 241.7085
				text = "OW1"
			intervals [888]:
				xmin = 241.7085
				xmax = 241.7685
				text = "Z"
			intervals [889]:
				xmin = 241.7685
				xmax = 241.8585
				text = "AY1"
			intervals [890]:
				xmin = 241.8585
				xmax = 241.9285
				text = "sp"
			intervals [891]:
				xmin = 241.9285
				xmax = 242.5143
				text = ""
			intervals [892]:
				xmin = 242.5143
				xmax = 242.6243
				text = "W"
			intervals [893]:
				xmin = 242.6243
				xmax = 242.6643
				text = "AH1"
			intervals [894]:
				xmin = 242.6643
				xmax = 242.7143
				text = "N"
			intervals [895]:
				xmin = 242.7143
				xmax = 242.7443
				text = "D"
			intervals [896]:
				xmin = 242.7443
				xmax = 242.7743
				text = "ER0"
			intervals [897]:
				xmin = 242.7743
				xmax = 242.8043
				text = "IH0"
			intervals [898]:
				xmin = 242.8043
				xmax = 242.8443
				text = "N"
			intervals [899]:
				xmin = 242.8443
				xmax = 242.8943
				text = "IH0"
			intervals [900]:
				xmin = 242.8943
				xmax = 242.9243
				text = "F"
			intervals [901]:
				xmin = 242.9243
				xmax = 242.9543
				text = "sp"
			intervals [902]:
				xmin = 242.9543
				xmax = 243.0743
				text = "Y"
			intervals [903]:
				xmin = 243.0743
				xmax = 243.1043
				text = "UW1"
			intervals [904]:
				xmin = 243.1043
				xmax = 243.1543
				text = "N"
			intervals [905]:
				xmin = 243.1543
				xmax = 243.1843
				text = "Y"
			intervals [906]:
				xmin = 243.1843
				xmax = 243.2543
				text = "UW1"
			intervals [907]:
				xmin = 243.2543
				xmax = 243.2843
				text = "sp"
			intervals [908]:
				xmin = 243.2843
				xmax = 243.3143
				text = "DH"
			intervals [909]:
				xmin = 243.3143
				xmax = 243.4143
				text = "AH0"
			intervals [910]:
				xmin = 243.4143
				xmax = 243.4843
				text = "T"
			intervals [911]:
				xmin = 243.4843
				xmax = 243.5143
				text = "sp"
			intervals [912]:
				xmin = 243.5143
				xmax = 243.5543
				text = "W"
			intervals [913]:
				xmin = 243.5543
				xmax = 243.5843
				text = "AH1"
			intervals [914]:
				xmin = 243.5843
				xmax = 243.6143
				text = "N"
			intervals [915]:
				xmin = 243.6143
				xmax = 243.7643
				text = "T"
			intervals [916]:
				xmin = 243.7643
				xmax = 243.8743
				text = "UW1"
			intervals [917]:
				xmin = 243.8743
				xmax = 244.4736
				text = "sp"
			intervals [918]:
				xmin = 244.4736
				xmax = 244.6136
				text = "OW2"
			intervals [919]:
				xmin = 244.6136
				xmax = 244.7336
				text = "K"
			intervals [920]:
				xmin = 244.7336
				xmax = 244.9136
				text = "EY1"
			intervals [921]:
				xmin = 244.9136
				xmax = 245.3622
				text = ""
			intervals [922]:
				xmin = 245.3622
				xmax = 245.4022
				text = "sil"
			intervals [923]:
				xmin = 245.4022
				xmax = 245.6822
				text = "AH1"
			intervals [924]:
				xmin = 245.6822
				xmax = 245.7422
				text = "sp"
			intervals [925]:
				xmin = 245.7422
				xmax = 246.4253
				text = ""
			intervals [926]:
				xmin = 246.4253
				xmax = 246.4953
				text = "HH"
			intervals [927]:
				xmin = 246.4953
				xmax = 246.5253
				text = "W"
			intervals [928]:
				xmin = 246.5253
				xmax = 246.5653
				text = "AH1"
			intervals [929]:
				xmin = 246.5653
				xmax = 246.6153
				text = "T"
			intervals [930]:
				xmin = 246.6153
				xmax = 246.7053
				text = "K"
			intervals [931]:
				xmin = 246.7053
				xmax = 246.7553
				text = "AY1"
			intervals [932]:
				xmin = 246.7553
				xmax = 246.7953
				text = "N"
			intervals [933]:
				xmin = 246.7953
				xmax = 246.8453
				text = "AH0"
			intervals [934]:
				xmin = 246.8453
				xmax = 246.9153
				text = "V"
			intervals [935]:
				xmin = 246.9153
				xmax = 247.0253
				text = "T"
			intervals [936]:
				xmin = 247.0253
				xmax = 247.1253
				text = "IY1"
			intervals [937]:
				xmin = 247.1253
				xmax = 247.1653
				text = "V"
			intervals [938]:
				xmin = 247.1653
				xmax = 247.2753
				text = "IY1"
			intervals [939]:
				xmin = 247.2753
				xmax = 247.3253
				text = "sp"
			intervals [940]:
				xmin = 247.3253
				xmax = 247.4153
				text = "P"
			intervals [941]:
				xmin = 247.4153
				xmax = 247.4453
				text = "R"
			intervals [942]:
				xmin = 247.4453
				xmax = 247.5453
				text = "OW1"
			intervals [943]:
				xmin = 247.5453
				xmax = 247.6953
				text = "G"
			intervals [944]:
				xmin = 247.6953
				xmax = 247.7253
				text = "R"
			intervals [945]:
				xmin = 247.7253
				xmax = 247.7853
				text = "AE2"
			intervals [946]:
				xmin = 247.7853
				xmax = 247.8753
				text = "M"
			intervals [947]:
				xmin = 247.8753
				xmax = 247.9053
				text = "sp"
			intervals [948]:
				xmin = 247.9053
				xmax = 247.9353
				text = "Y"
			intervals [949]:
				xmin = 247.9353
				xmax = 247.9653
				text = "UW1"
			intervals [950]:
				xmin = 247.9653
				xmax = 248.0053
				text = "sp"
			intervals [951]:
				xmin = 248.0053
				xmax = 248.0853
				text = "L"
			intervals [952]:
				xmin = 248.0853
				xmax = 248.1153
				text = "AY1"
			intervals [953]:
				xmin = 248.1153
				xmax = 248.1453
				text = "K"
			intervals [954]:
				xmin = 248.1453
				xmax = 248.2253
				text = "sp"
			intervals [955]:
				xmin = 248.2253
				xmax = 248.2953
				text = "T"
			intervals [956]:
				xmin = 248.2953
				xmax = 248.3353
				text = "IH0"
			intervals [957]:
				xmin = 248.3353
				xmax = 248.3653
				text = "sp"
			intervals [958]:
				xmin = 248.3653
				xmax = 248.4453
				text = "W"
			intervals [959]:
				xmin = 248.4453
				xmax = 248.4753
				text = "AO1"
			intervals [960]:
				xmin = 248.4753
				xmax = 248.5053
				text = "CH"
			intervals [961]:
				xmin = 248.5053
				xmax = 248.7653
				text = "sp"
			intervals [962]:
				xmin = 248.7653
				xmax = 256.9425
				text = ""
			intervals [963]:
				xmin = 256.9425
				xmax = 256.9825
				text = "M"
			intervals [964]:
				xmin = 256.9825
				xmax = 257.0225
				text = "HH"
			intervals [965]:
				xmin = 257.0225
				xmax = 257.4425
				text = "M"
			intervals [966]:
				xmin = 257.4425
				xmax = 257.5225
				text = "sp"
			intervals [967]:
				xmin = 257.5225
				xmax = 258.7797
				text = ""
			intervals [968]:
				xmin = 258.7797
				xmax = 258.8597
				text = "M"
			intervals [969]:
				xmin = 258.8597
				xmax = 258.8997
				text = "HH"
			intervals [970]:
				xmin = 258.8997
				xmax = 258.9897
				text = "M"
			intervals [971]:
				xmin = 258.9897
				xmax = 259.2597
				text = "sp"
			intervals [972]:
				xmin = 259.2597
				xmax = 259.9454
				text = ""
			intervals [973]:
				xmin = 259.9454
				xmax = 260.0154
				text = "T"
			intervals [974]:
				xmin = 260.0154
				xmax = 260.0554
				text = "EH1"
			intervals [975]:
				xmin = 260.0554
				xmax = 260.0954
				text = "L"
			intervals [976]:
				xmin = 260.0954
				xmax = 260.1654
				text = "M"
			intervals [977]:
				xmin = 260.1654
				xmax = 260.2354
				text = "IY1"
			intervals [978]:
				xmin = 260.2354
				xmax = 260.2954
				text = "EY1"
			intervals [979]:
				xmin = 260.2954
				xmax = 260.3554
				text = "G"
			intervals [980]:
				xmin = 260.3554
				xmax = 260.4154
				text = "IH0"
			intervals [981]:
				xmin = 260.4154
				xmax = 260.4754
				text = "D"
			intervals [982]:
				xmin = 260.4754
				xmax = 260.5054
				text = "sp"
			intervals [983]:
				xmin = 260.5054
				xmax = 260.6054
				text = "T"
			intervals [984]:
				xmin = 260.6054
				xmax = 260.7354
				text = "AY1"
			intervals [985]:
				xmin = 260.7354
				xmax = 260.7754
				text = "M"
			intervals [986]:
				xmin = 260.7754
				xmax = 260.8054
				text = "sp"
			intervals [987]:
				xmin = 260.8054
				xmax = 260.8454
				text = "Y"
			intervals [988]:
				xmin = 260.8454
				xmax = 260.9154
				text = "UW1"
			intervals [989]:
				xmin = 260.9154
				xmax = 261.0454
				text = "S"
			intervals [990]:
				xmin = 261.0454
				xmax = 261.1654
				text = "AO1"
			intervals [991]:
				xmin = 261.1654
				xmax = 261.3254
				text = "sp"
			intervals [992]:
				xmin = 261.3254
				xmax = 261.3554
				text = "F"
			intervals [993]:
				xmin = 261.3554
				xmax = 261.3854
				text = "L"
			intervals [994]:
				xmin = 261.3854
				xmax = 261.4154
				text = "IH1"
			intervals [995]:
				xmin = 261.4154
				xmax = 261.5454
				text = "P"
			intervals [996]:
				xmin = 261.5454
				xmax = 261.5854
				text = "ER0"
			intervals [997]:
				xmin = 261.5854
				xmax = 261.6854
				text = "sp"
			intervals [998]:
				xmin = 261.6854
				xmax = 261.7354
				text = "W"
			intervals [999]:
				xmin = 261.7354
				xmax = 261.7654
				text = "AH1"
			intervals [1000]:
				xmin = 261.7654
				xmax = 261.8054
				text = "T"
			intervals [1001]:
				xmin = 261.8054
				xmax = 262.0054
				text = "sp"
			intervals [1002]:
				xmin = 262.0054
				xmax = 262.0354
				text = "HH"
			intervals [1003]:
				xmin = 262.0354
				xmax = 262.0654
				text = "W"
			intervals [1004]:
				xmin = 262.0654
				xmax = 262.0954
				text = "AH1"
			intervals [1005]:
				xmin = 262.0954
				xmax = 262.1254
				text = "T"
			intervals [1006]:
				xmin = 262.1254
				xmax = 262.1554
				text = "HH"
			intervals [1007]:
				xmin = 262.1554
				xmax = 262.1854
				text = "AE1"
			intervals [1008]:
				xmin = 262.1854
				xmax = 262.2154
				text = "P"
			intervals [1009]:
				xmin = 262.2154
				xmax = 262.2454
				text = "AH0"
			intervals [1010]:
				xmin = 262.2454
				xmax = 262.2754
				text = "N"
			intervals [1011]:
				xmin = 262.2754
				xmax = 262.3054
				text = "D"
			intervals [1012]:
				xmin = 262.3054
				xmax = 262.3354
				text = "sp"
			intervals [1013]:
				xmin = 262.3354
				xmax = 262.3654
				text = "AA1"
			intervals [1014]:
				xmin = 262.3654
				xmax = 262.3954
				text = "N"
			intervals [1015]:
				xmin = 262.3954
				xmax = 262.4354
				text = "sp"
			intervals [1016]:
				xmin = 262.4354
				xmax = 262.4754
				text = "DH"
			intervals [1017]:
				xmin = 262.4754
				xmax = 262.5054
				text = "AH0"
			intervals [1018]:
				xmin = 262.5054
				xmax = 262.5354
				text = "T"
			intervals [1019]:
				xmin = 262.5354
				xmax = 262.6154
				text = "sp"
			intervals [1020]:
				xmin = 262.6154
				xmax = 262.6454
				text = "W"
			intervals [1021]:
				xmin = 262.6454
				xmax = 262.6754
				text = "AH1"
			intervals [1022]:
				xmin = 262.6754
				xmax = 262.7154
				text = "N"
			intervals [1023]:
				xmin = 262.7154
				xmax = 263.1554
				text = "sp"
			intervals [1024]:
				xmin = 263.1554
				xmax = 263.6186
				text = ""
			intervals [1025]:
				xmin = 263.6186
				xmax = 263.6486
				text = "W"
			intervals [1026]:
				xmin = 263.6486
				xmax = 263.6786
				text = "AH1"
			intervals [1027]:
				xmin = 263.6786
				xmax = 263.7086
				text = "N"
			intervals [1028]:
				xmin = 263.7086
				xmax = 263.7386
				text = "AH0"
			intervals [1029]:
				xmin = 263.7386
				xmax = 263.7686
				text = "V"
			intervals [1030]:
				xmin = 263.7686
				xmax = 263.7986
				text = "DH"
			intervals [1031]:
				xmin = 263.7986
				xmax = 263.8486
				text = "AH0"
			intervals [1032]:
				xmin = 263.8486
				xmax = 263.8786
				text = "sp"
			intervals [1033]:
				xmin = 263.8786
				xmax = 263.9286
				text = "B"
			intervals [1034]:
				xmin = 263.9286
				xmax = 263.9986
				text = "EH1"
			intervals [1035]:
				xmin = 263.9986
				xmax = 264.0986
				text = "S"
			intervals [1036]:
				xmin = 264.0986
				xmax = 264.1686
				text = "T"
			intervals [1037]:
				xmin = 264.1686
				xmax = 264.1986
				text = "sp"
			intervals [1038]:
				xmin = 264.1986
				xmax = 264.2286
				text = "P"
			intervals [1039]:
				xmin = 264.2286
				xmax = 264.2586
				text = "R"
			intervals [1040]:
				xmin = 264.2586
				xmax = 264.2886
				text = "OW1"
			intervals [1041]:
				xmin = 264.2886
				xmax = 264.3186
				text = "G"
			intervals [1042]:
				xmin = 264.3186
				xmax = 264.3486
				text = "R"
			intervals [1043]:
				xmin = 264.3486
				xmax = 264.3986
				text = "AE2"
			intervals [1044]:
				xmin = 264.3986
				xmax = 264.4286
				text = "M"
			intervals [1045]:
				xmin = 264.4286
				xmax = 264.4986
				text = "Z"
			intervals [1046]:
				xmin = 264.4986
				xmax = 273.6059
				text = "sp"
			intervals [1047]:
				xmin = 273.6059
				xmax = 273.6359
				text = "M"
			intervals [1048]:
				xmin = 273.6359
				xmax = 273.6659
				text = "HH"
			intervals [1049]:
				xmin = 273.6659
				xmax = 273.6959
				text = "M"
			intervals [1050]:
				xmin = 273.6959
				xmax = 279.1484
				text = ""
			intervals [1051]:
				xmin = 279.1484
				xmax = 279.2884
				text = "sil"
			intervals [1052]:
				xmin = 279.2884
				xmax = 279.4584
				text = "M"
			intervals [1053]:
				xmin = 279.4584
				xmax = 279.5384
				text = "HH"
			intervals [1054]:
				xmin = 279.5384
				xmax = 279.5984
				text = "M"
			intervals [1055]:
				xmin = 279.5984
				xmax = 283.232
				text = ""
			intervals [1056]:
				xmin = 283.232
				xmax = 283.352
				text = "sil"
			intervals [1057]:
				xmin = 283.352
				xmax = 283.382
				text = "spn"
			intervals [1058]:
				xmin = 283.382
				xmax = 289.2293
				text = "sp"
			intervals [1059]:
				xmin = 289.2293
				xmax = 289.2893
				text = "M"
			intervals [1060]:
				xmin = 289.2893
				xmax = 289.3193
				text = "HH"
			intervals [1061]:
				xmin = 289.3193
				xmax = 289.6093
				text = "M"
			intervals [1062]:
				xmin = 289.6093
				xmax = 300.2948
				text = ""
			intervals [1063]:
				xmin = 300.2948
				xmax = 300.3348
				text = "sil"
			intervals [1064]:
				xmin = 300.3348
				xmax = 300.3848
				text = "HH"
			intervals [1065]:
				xmin = 300.3848
				xmax = 300.5148
				text = "M"
			intervals [1066]:
				xmin = 300.5148
				xmax = 314.5124
				text = "sp"
			intervals [1067]:
				xmin = 314.5124
				xmax = 314.5824
				text = "M"
			intervals [1068]:
				xmin = 314.5824
				xmax = 314.6124
				text = "HH"
			intervals [1069]:
				xmin = 314.6124
				xmax = 314.8124
				text = "M"
			intervals [1070]:
				xmin = 314.8124
				xmax = 315.0124
				text = "sp"
			intervals [1071]:
				xmin = 315.0124
				xmax = 318.9569
				text = ""
			intervals [1072]:
				xmin = 318.9569
				xmax = 319.5269
				text = "spn"
			intervals [1073]:
				xmin = 319.5269
				xmax = 331.2367
				text = ""
			intervals [1074]:
				xmin = 331.2367
				xmax = 331.2667
				text = "HH"
			intervals [1075]:
				xmin = 331.2667
				xmax = 331.5767
				text = "M"
			intervals [1076]:
				xmin = 331.5767
				xmax = 337.4885
				text = ""
			intervals [1077]:
				xmin = 337.4885
				xmax = 337.5585
				text = "sil"
			intervals [1078]:
				xmin = 337.5585
				xmax = 337.8185
				text = "M"
			intervals [1079]:
				xmin = 337.8185
				xmax = 337.8785
				text = "HH"
			intervals [1080]:
				xmin = 337.8785
				xmax = 337.9085
				text = "M"
			intervals [1081]:
				xmin = 337.9085
				xmax = 338.6715
				text = "sp"
			intervals [1082]:
				xmin = 338.6715
				xmax = 338.7215
				text = "Y"
			intervals [1083]:
				xmin = 338.7215
				xmax = 338.7515
				text = "AE1"
			intervals [1084]:
				xmin = 338.7515
				xmax = 338.8315
				text = "sp"
			intervals [1085]:
				xmin = 338.8315
				xmax = 338.8615
				text = "DH"
			intervals [1086]:
				xmin = 338.8615
				xmax = 338.8915
				text = "AH0"
			intervals [1087]:
				xmin = 338.8915
				xmax = 338.9715
				text = "T"
			intervals [1088]:
				xmin = 338.9715
				xmax = 339.0815
				text = "S"
			intervals [1089]:
				xmin = 339.0815
				xmax = 339.2115
				text = "sp"
			intervals [1090]:
				xmin = 339.2115
				xmax = 339.2815
				text = "G"
			intervals [1091]:
				xmin = 339.2815
				xmax = 339.3115
				text = "IH0"
			intervals [1092]:
				xmin = 339.3115
				xmax = 339.3515
				text = "D"
			intervals [1093]:
				xmin = 339.3515
				xmax = 339.4015
				text = "W"
			intervals [1094]:
				xmin = 339.4015
				xmax = 339.4415
				text = "AH1"
			intervals [1095]:
				xmin = 339.4415
				xmax = 339.4715
				text = "T"
			intervals [1096]:
				xmin = 339.4715
				xmax = 339.5115
				text = "AH0"
			intervals [1097]:
				xmin = 339.5115
				xmax = 339.5515
				text = "B"
			intervals [1098]:
				xmin = 339.5515
				xmax = 339.6115
				text = "AW1"
			intervals [1099]:
				xmin = 339.6115
				xmax = 339.7015
				text = "T"
			intervals [1100]:
				xmin = 339.7015
				xmax = 339.8215
				text = "DH"
			intervals [1101]:
				xmin = 339.8215
				xmax = 339.9215
				text = "IY0"
			intervals [1102]:
				xmin = 339.9215
				xmax = 339.9915
				text = "EY1"
			intervals [1103]:
				xmin = 339.9915
				xmax = 340.1115
				text = "JH"
			intervals [1104]:
				xmin = 340.1115
				xmax = 340.1615
				text = "AH0"
			intervals [1105]:
				xmin = 340.1615
				xmax = 340.1915
				text = "V"
			intervals [1106]:
				xmin = 340.1915
				xmax = 340.2315
				text = "sp"
			intervals [1107]:
				xmin = 340.2315
				xmax = 340.2715
				text = "HH"
			intervals [1108]:
				xmin = 340.2715
				xmax = 340.3515
				text = "ER1"
			intervals [1109]:
				xmin = 340.3515
				xmax = 340.4615
				text = "K"
			intervals [1110]:
				xmin = 340.4615
				xmax = 340.4915
				text = "Y"
			intervals [1111]:
				xmin = 340.4915
				xmax = 340.5215
				text = "AH0"
			intervals [1112]:
				xmin = 340.5215
				xmax = 340.5515
				text = "L"
			intervals [1113]:
				xmin = 340.5515
				xmax = 340.5815
				text = "IY2"
			intervals [1114]:
				xmin = 340.5815
				xmax = 340.7115
				text = "Z"
			intervals [1115]:
				xmin = 340.7115
				xmax = 341.0315
				text = "sp"
			intervals [1116]:
				xmin = 341.0315
				xmax = 341.8891
				text = ""
			intervals [1117]:
				xmin = 341.8891
				xmax = 341.9491
				text = "T"
			intervals [1118]:
				xmin = 341.9491
				xmax = 341.9991
				text = "EH1"
			intervals [1119]:
				xmin = 341.9991
				xmax = 342.0291
				text = "L"
			intervals [1120]:
				xmin = 342.0291
				xmax = 342.0591
				text = "sp"
			intervals [1121]:
				xmin = 342.0591
				xmax = 342.1691
				text = "M"
			intervals [1122]:
				xmin = 342.1691
				xmax = 342.1991
				text = "IY1"
			intervals [1123]:
				xmin = 342.1991
				xmax = 342.2391
				text = "W"
			intervals [1124]:
				xmin = 342.2391
				xmax = 342.2691
				text = "AH1"
			intervals [1125]:
				xmin = 342.2691
				xmax = 342.2991
				text = "N"
			intervals [1126]:
				xmin = 342.2991
				xmax = 342.3591
				text = "sp"
			intervals [1127]:
				xmin = 342.3591
				xmax = 342.4791
				text = "T"
			intervals [1128]:
				xmin = 342.4791
				xmax = 342.5091
				text = "AY1"
			intervals [1129]:
				xmin = 342.5091
				xmax = 342.5791
				text = "M"
			intervals [1130]:
				xmin = 342.5791
				xmax = 342.6091
				text = "sp"
			intervals [1131]:
				xmin = 342.6091
				xmax = 342.6791
				text = "DH"
			intervals [1132]:
				xmin = 342.6791
				xmax = 342.7291
				text = "AH0"
			intervals [1133]:
				xmin = 342.7291
				xmax = 342.7691
				text = "T"
			intervals [1134]:
				xmin = 342.7691
				xmax = 342.8491
				text = "sp"
			intervals [1135]:
				xmin = 342.8491
				xmax = 342.8791
				text = "W"
			intervals [1136]:
				xmin = 342.8791
				xmax = 342.9091
				text = "AH0"
			intervals [1137]:
				xmin = 342.9091
				xmax = 342.9591
				text = "Z"
			intervals [1138]:
				xmin = 342.9591
				xmax = 342.9991
				text = "sp"
			intervals [1139]:
				xmin = 342.9991
				xmax = 343.0791
				text = "G"
			intervals [1140]:
				xmin = 343.0791
				xmax = 343.1891
				text = "IH0"
			intervals [1141]:
				xmin = 343.1891
				xmax = 343.2991
				text = "D"
			intervals [1142]:
				xmin = 343.2991
				xmax = 358.4855
				text = ""
			intervals [1143]:
				xmin = 358.4855
				xmax = 358.5255
				text = "sil"
			intervals [1144]:
				xmin = 358.5255
				xmax = 358.6355
				text = "EY1"
			intervals [1145]:
				xmin = 358.6355
				xmax = 358.7755
				text = "UW0"
			intervals [1146]:
				xmin = 358.7755
				xmax = 359.3289
				text = "sp"
			intervals [1147]:
				xmin = 359.3289
				xmax = 359.7489
				text = "spn"
			intervals [1148]:
				xmin = 359.7489
				xmax = 359.8989
				text = "sp"
			intervals [1149]:
				xmin = 359.8989
				xmax = 384.1502
				text = ""
			intervals [1150]:
				xmin = 384.1502
				xmax = 384.1802
				text = "HH"
			intervals [1151]:
				xmin = 384.1802
				xmax = 384.4202
				text = "M"
			intervals [1152]:
				xmin = 384.4202
				xmax = 388.6767
				text = ""
			intervals [1153]:
				xmin = 388.6767
				xmax = 388.7867
				text = "sil"
			intervals [1154]:
				xmin = 388.7867
				xmax = 388.8167
				text = "M"
			intervals [1155]:
				xmin = 388.8167
				xmax = 389.0867
				text = "HH"
			intervals [1156]:
				xmin = 389.0867
				xmax = 389.1267
				text = "M"
			intervals [1157]:
				xmin = 389.1267
				xmax = 404.2951
				text = ""
			intervals [1158]:
				xmin = 404.2951
				xmax = 404.3451
				text = "sil"
			intervals [1159]:
				xmin = 404.3451
				xmax = 404.7351
				text = "OW1"
			intervals [1160]:
				xmin = 404.7351
				xmax = 405.5375
				text = "sp"
			intervals [1161]:
				xmin = 405.5375
				xmax = 405.6075
				text = "OW1"
			intervals [1162]:
				xmin = 405.6075
				xmax = 405.7275
				text = "sp"
			intervals [1163]:
				xmin = 405.7275
				xmax = 405.8075
				text = "DH"
			intervals [1164]:
				xmin = 405.8075
				xmax = 405.8375
				text = "AH0"
			intervals [1165]:
				xmin = 405.8375
				xmax = 405.8875
				text = "T"
			intervals [1166]:
				xmin = 405.8875
				xmax = 405.9175
				text = "sp"
			intervals [1167]:
				xmin = 405.9175
				xmax = 405.9875
				text = "W"
			intervals [1168]:
				xmin = 405.9875
				xmax = 406.0175
				text = "AH0"
			intervals [1169]:
				xmin = 406.0175
				xmax = 406.0975
				text = "Z"
			intervals [1170]:
				xmin = 406.0975
				xmax = 406.2075
				text = "K"
			intervals [1171]:
				xmin = 406.2075
				xmax = 406.2375
				text = "UW1"
			intervals [1172]:
				xmin = 406.2375
				xmax = 406.3275
				text = "L"
			intervals [1173]:
				xmin = 406.3275
				xmax = 407.7386
				text = "sp"
			intervals [1174]:
				xmin = 407.7386
				xmax = 407.9586
				text = "OW1"
			intervals [1175]:
				xmin = 407.9586
				xmax = 408.0186
				text = "sp"
			intervals [1176]:
				xmin = 408.0186
				xmax = 408.0786
				text = "G"
			intervals [1177]:
				xmin = 408.0786
				xmax = 408.1986
				text = "IH0"
			intervals [1178]:
				xmin = 408.1986
				xmax = 408.2286
				text = "D"
			intervals [1179]:
				xmin = 408.2286
				xmax = 408.2586
				text = "D"
			intervals [1180]:
				xmin = 408.2586
				xmax = 408.2986
				text = "UW1"
			intervals [1181]:
				xmin = 408.2986
				xmax = 408.3586
				text = "Y"
			intervals [1182]:
				xmin = 408.3586
				xmax = 408.3886
				text = "UW1"
			intervals [1183]:
				xmin = 408.3886
				xmax = 408.4186
				text = "EH1"
			intervals [1184]:
				xmin = 408.4186
				xmax = 408.4686
				text = "V"
			intervals [1185]:
				xmin = 408.4686
				xmax = 408.5486
				text = "ER0"
			intervals [1186]:
				xmin = 408.5486
				xmax = 408.5886
				text = "G"
			intervals [1187]:
				xmin = 408.5886
				xmax = 408.6586
				text = "IH1"
			intervals [1188]:
				xmin = 408.6586
				xmax = 408.7086
				text = "T"
			intervals [1189]:
				xmin = 408.7086
				xmax = 408.7386
				text = "T"
			intervals [1190]:
				xmin = 408.7386
				xmax = 408.8086
				text = "IH0"
			intervals [1191]:
				xmin = 408.8086
				xmax = 408.8586
				text = "G"
			intervals [1192]:
				xmin = 408.8586
				xmax = 408.9586
				text = "OW1"
			intervals [1193]:
				xmin = 408.9586
				xmax = 409.0186
				text = "T"
			intervals [1194]:
				xmin = 409.0186
				xmax = 409.0686
				text = "AH0"
			intervals [1195]:
				xmin = 409.0686
				xmax = 409.1786
				text = "M"
			intervals [1196]:
				xmin = 409.1786
				xmax = 409.2686
				text = "UW1"
			intervals [1197]:
				xmin = 409.2686
				xmax = 409.3886
				text = "V"
			intervals [1198]:
				xmin = 409.3886
				xmax = 409.4586
				text = "IY0"
			intervals [1199]:
				xmin = 409.4586
				xmax = 409.6186
				text = "Z"
			intervals [1200]:
				xmin = 409.6186
				xmax = 409.6486
				text = "sp"
			intervals [1201]:
				xmin = 409.6486
				xmax = 410.6495
				text = ""
			intervals [1202]:
				xmin = 410.6495
				xmax = 410.6895
				text = "D"
			intervals [1203]:
				xmin = 410.6895
				xmax = 410.7195
				text = "UW1"
			intervals [1204]:
				xmin = 410.7195
				xmax = 410.7495
				text = "Y"
			intervals [1205]:
				xmin = 410.7495
				xmax = 410.7895
				text = "UW1"
			intervals [1206]:
				xmin = 410.7895
				xmax = 410.8195
				text = "sp"
			intervals [1207]:
				xmin = 410.8195
				xmax = 410.8495
				text = "R"
			intervals [1208]:
				xmin = 410.8495
				xmax = 410.8795
				text = "IH0"
			intervals [1209]:
				xmin = 410.8795
				xmax = 410.9095
				text = "M"
			intervals [1210]:
				xmin = 410.9095
				xmax = 410.9395
				text = "EH1"
			intervals [1211]:
				xmin = 410.9395
				xmax = 410.9795
				text = "M"
			intervals [1212]:
				xmin = 410.9795
				xmax = 411.0195
				text = "B"
			intervals [1213]:
				xmin = 411.0195
				xmax = 411.0895
				text = "ER0"
			intervals [1214]:
				xmin = 411.0895
				xmax = 411.1295
				text = "AH0"
			intervals [1215]:
				xmin = 411.1295
				xmax = 411.1595
				text = "sp"
			intervals [1216]:
				xmin = 411.1595
				xmax = 411.2595
				text = "M"
			intervals [1217]:
				xmin = 411.2595
				xmax = 411.3495
				text = "UW1"
			intervals [1218]:
				xmin = 411.3495
				xmax = 411.4995
				text = "V"
			intervals [1219]:
				xmin = 411.4995
				xmax = 411.5395
				text = "IY0"
			intervals [1220]:
				xmin = 411.5395
				xmax = 411.5695
				text = "DH"
			intervals [1221]:
				xmin = 411.5695
				xmax = 411.5995
				text = "AH0"
			intervals [1222]:
				xmin = 411.5995
				xmax = 411.6995
				text = "T"
			intervals [1223]:
				xmin = 411.6995
				xmax = 411.7795
				text = "Y"
			intervals [1224]:
				xmin = 411.7795
				xmax = 411.8395
				text = "UW1"
			intervals [1225]:
				xmin = 411.8395
				xmax = 411.9095
				text = "L"
			intervals [1226]:
				xmin = 411.9095
				xmax = 411.9495
				text = "AY1"
			intervals [1227]:
				xmin = 411.9495
				xmax = 411.9795
				text = "K"
			intervals [1228]:
				xmin = 411.9795
				xmax = 412.2295
				text = "T"
			intervals [1229]:
				xmin = 412.2295
				xmax = 412.2895
				text = "sp"
			intervals [1230]:
				xmin = 412.2895
				xmax = 414.001
				text = ""
			intervals [1231]:
				xmin = 414.001
				xmax = 414.091
				text = "S"
			intervals [1232]:
				xmin = 414.091
				xmax = 414.191
				text = "P"
			intervals [1233]:
				xmin = 414.191
				xmax = 414.311
				text = "IY1"
			intervals [1234]:
				xmin = 414.311
				xmax = 414.381
				text = "D"
			intervals [1235]:
				xmin = 414.381
				xmax = 414.431
				text = "W"
			intervals [1236]:
				xmin = 414.431
				xmax = 414.531
				text = "EY2"
			intervals [1237]:
				xmin = 414.531
				xmax = 414.571
				text = "sp"
			intervals [1238]:
				xmin = 414.571
				xmax = 414.601
				text = "W"
			intervals [1239]:
				xmin = 414.601
				xmax = 414.641
				text = "AH1"
			intervals [1240]:
				xmin = 414.641
				xmax = 414.701
				text = "T"
			intervals [1241]:
				xmin = 414.701
				xmax = 414.731
				text = "Z"
			intervals [1242]:
				xmin = 414.731
				xmax = 414.811
				text = "S"
			intervals [1243]:
				xmin = 414.811
				xmax = 414.871
				text = "P"
			intervals [1244]:
				xmin = 414.871
				xmax = 414.971
				text = "IY1"
			intervals [1245]:
				xmin = 414.971
				xmax = 415.051
				text = "D"
			intervals [1246]:
				xmin = 415.051
				xmax = 415.101
				text = "W"
			intervals [1247]:
				xmin = 415.101
				xmax = 415.221
				text = "EY2"
			intervals [1248]:
				xmin = 415.221
				xmax = 415.321
				text = "sp"
			intervals [1249]:
				xmin = 415.321
				xmax = 415.351
				text = "AH0"
			intervals [1250]:
				xmin = 415.351
				xmax = 415.381
				text = "B"
			intervals [1251]:
				xmin = 415.381
				xmax = 415.421
				text = "AW1"
			intervals [1252]:
				xmin = 415.421
				xmax = 415.451
				text = "T"
			intervals [1253]:
				xmin = 415.451
				xmax = 415.651
				text = "sp"
			intervals [1254]:
				xmin = 415.651
				xmax = 417.8654
				text = ""
			intervals [1255]:
				xmin = 417.8654
				xmax = 417.9254
				text = "M"
			intervals [1256]:
				xmin = 417.9254
				xmax = 417.9554
				text = "HH"
			intervals [1257]:
				xmin = 417.9554
				xmax = 418.4154
				text = "M"
			intervals [1258]:
				xmin = 418.4154
				xmax = 432.9569
				text = ""
			intervals [1259]:
				xmin = 432.9569
				xmax = 433.0169
				text = "M"
			intervals [1260]:
				xmin = 433.0169
				xmax = 433.1669
				text = "HH"
			intervals [1261]:
				xmin = 433.1669
				xmax = 433.2969
				text = "M"
			intervals [1262]:
				xmin = 433.2969
				xmax = 433.3669
				text = "sp"
			intervals [1263]:
				xmin = 433.3669
				xmax = 439.9221
				text = ""
			intervals [1264]:
				xmin = 439.9221
				xmax = 440.0221
				text = "M"
			intervals [1265]:
				xmin = 440.0221
				xmax = 440.1221
				text = "HH"
			intervals [1266]:
				xmin = 440.1221
				xmax = 440.2421
				text = "M"
			intervals [1267]:
				xmin = 440.2421
				xmax = 448.0513
				text = "sp"
			intervals [1268]:
				xmin = 448.0513
				xmax = 448.1013
				text = "M"
			intervals [1269]:
				xmin = 448.1013
				xmax = 448.2613
				text = "HH"
			intervals [1270]:
				xmin = 448.2613
				xmax = 448.2913
				text = "M"
			intervals [1271]:
				xmin = 448.2913
				xmax = 462.9558
				text = "sp"
			intervals [1272]:
				xmin = 462.9558
				xmax = 463.0158
				text = "M"
			intervals [1273]:
				xmin = 463.0158
				xmax = 463.0758
				text = "HH"
			intervals [1274]:
				xmin = 463.0758
				xmax = 463.1458
				text = "M"
			intervals [1275]:
				xmin = 463.1458
				xmax = 467.7585
				text = ""
			intervals [1276]:
				xmin = 467.7585
				xmax = 467.8485
				text = "HH"
			intervals [1277]:
				xmin = 467.8485
				xmax = 468.0885
				text = "M"
			intervals [1278]:
				xmin = 468.0885
				xmax = 468.1185
				text = "sp"
			intervals [1279]:
				xmin = 468.1185
				xmax = 468.9103
				text = ""
			intervals [1280]:
				xmin = 468.9103
				xmax = 468.9403
				text = "N"
			intervals [1281]:
				xmin = 468.9403
				xmax = 468.9703
				text = "OW1"
			intervals [1282]:
				xmin = 468.9703
				xmax = 469.2003
				text = "sp"
			intervals [1283]:
				xmin = 469.2003
				xmax = 469.2903
				text = "K"
			intervals [1284]:
				xmin = 469.2903
				xmax = 469.3203
				text = "IH1"
			intervals [1285]:
				xmin = 469.3203
				xmax = 469.3603
				text = "D"
			intervals [1286]:
				xmin = 469.3603
				xmax = 469.3903
				text = "IH0"
			intervals [1287]:
				xmin = 469.3903
				xmax = 469.4203
				text = "N"
			intervals [1288]:
				xmin = 469.4203
				xmax = 470.894
				text = "sp"
			intervals [1289]:
				xmin = 470.894
				xmax = 471.034
				text = "OW1"
			intervals [1290]:
				xmin = 471.034
				xmax = 471.144
				text = "sp"
			intervals [1291]:
				xmin = 471.144
				xmax = 471.274
				text = "G"
			intervals [1292]:
				xmin = 471.274
				xmax = 471.344
				text = "IH0"
			intervals [1293]:
				xmin = 471.344
				xmax = 471.374
				text = "D"
			intervals [1294]:
				xmin = 471.374
				xmax = 471.404
				text = "D"
			intervals [1295]:
				xmin = 471.404
				xmax = 471.434
				text = "UW1"
			intervals [1296]:
				xmin = 471.434
				xmax = 471.464
				text = "Y"
			intervals [1297]:
				xmin = 471.464
				xmax = 471.504
				text = "UW1"
			intervals [1298]:
				xmin = 471.504
				xmax = 471.554
				text = "HH"
			intervals [1299]:
				xmin = 471.554
				xmax = 471.594
				text = "AE1"
			intervals [1300]:
				xmin = 471.594
				xmax = 471.654
				text = "V"
			intervals [1301]:
				xmin = 471.654
				xmax = 471.774
				text = "AH0"
			intervals [1302]:
				xmin = 471.774
				xmax = 471.864
				text = "sp"
			intervals [1303]:
				xmin = 471.864
				xmax = 471.904
				text = "P"
			intervals [1304]:
				xmin = 471.904
				xmax = 471.984
				text = "EH1"
			intervals [1305]:
				xmin = 471.984
				xmax = 472.044
				text = "T"
			intervals [1306]:
				xmin = 472.044
				xmax = 472.074
				text = "sp"
			intervals [1307]:
				xmin = 472.074
				xmax = 472.4389
				text = ""
			intervals [1308]:
				xmin = 472.4389
				xmax = 472.4689
				text = "AE1"
			intervals [1309]:
				xmin = 472.4689
				xmax = 472.5889
				text = "T"
			intervals [1310]:
				xmin = 472.5889
				xmax = 472.6789
				text = "Y"
			intervals [1311]:
				xmin = 472.6789
				xmax = 472.7089
				text = "UH1"
			intervals [1312]:
				xmin = 472.7089
				xmax = 472.7389
				text = "R"
			intervals [1313]:
				xmin = 472.7389
				xmax = 472.8289
				text = "sp"
			intervals [1314]:
				xmin = 472.8289
				xmax = 472.8689
				text = "HH"
			intervals [1315]:
				xmin = 472.8689
				xmax = 472.8989
				text = "AW1"
			intervals [1316]:
				xmin = 472.8989
				xmax = 472.9289
				text = "S"
			intervals [1317]:
				xmin = 472.9289
				xmax = 473.1289
				text = "sp"
			intervals [1318]:
				xmin = 473.1289
				xmax = 474.2388
				text = ""
			intervals [1319]:
				xmin = 474.2388
				xmax = 474.3788
				text = "W"
			intervals [1320]:
				xmin = 474.3788
				xmax = 474.4088
				text = "AH1"
			intervals [1321]:
				xmin = 474.4088
				xmax = 474.4488
				text = "T"
			intervals [1322]:
				xmin = 474.4488
				xmax = 474.5188
				text = "Y"
			intervals [1323]:
				xmin = 474.5188
				xmax = 474.6288
				text = "UW1"
			intervals [1324]:
				xmin = 474.6288
				xmax = 474.6588
				text = "G"
			intervals [1325]:
				xmin = 474.6588
				xmax = 474.6988
				text = "AA1"
			intervals [1326]:
				xmin = 474.6988
				xmax = 474.7788
				text = "T"
			intervals [1327]:
				xmin = 474.7788
				xmax = 474.8688
				text = "sp"
			intervals [1328]:
				xmin = 474.8688
				xmax = 476.2345
				text = ""
			intervals [1329]:
				xmin = 476.2345
				xmax = 476.2645
				text = "W"
			intervals [1330]:
				xmin = 476.2645
				xmax = 476.2945
				text = "AH1"
			intervals [1331]:
				xmin = 476.2945
				xmax = 476.3245
				text = "T"
			intervals [1332]:
				xmin = 476.3245
				xmax = 476.3645
				text = "sp"
			intervals [1333]:
				xmin = 476.3645
				xmax = 476.4045
				text = "D"
			intervals [1334]:
				xmin = 476.4045
				xmax = 476.4545
				text = "UW1"
			intervals [1335]:
				xmin = 476.4545
				xmax = 476.5245
				text = "Y"
			intervals [1336]:
				xmin = 476.5245
				xmax = 476.5645
				text = "UW1"
			intervals [1337]:
				xmin = 476.5645
				xmax = 476.6045
				text = "sp"
			intervals [1338]:
				xmin = 476.6045
				xmax = 476.6645
				text = "HH"
			intervals [1339]:
				xmin = 476.6645
				xmax = 476.6945
				text = "AE1"
			intervals [1340]:
				xmin = 476.6945
				xmax = 476.7945
				text = "V"
			intervals [1341]:
				xmin = 476.7945
				xmax = 478.1945
				text = "sp"
			intervals [1342]:
				xmin = 478.1945
				xmax = 478.2345
				text = "W"
			intervals [1343]:
				xmin = 478.2345
				xmax = 478.2845
				text = "AH1"
			intervals [1344]:
				xmin = 478.2845
				xmax = 478.3445
				text = "T"
			intervals [1345]:
				xmin = 478.3445
				xmax = 478.3845
				text = "S"
			intervals [1346]:
				xmin = 478.3845
				xmax = 478.4245
				text = "DH"
			intervals [1347]:
				xmin = 478.4245
				xmax = 478.4745
				text = "AH0"
			intervals [1348]:
				xmin = 478.4745
				xmax = 478.5145
				text = "sp"
			intervals [1349]:
				xmin = 478.5145
				xmax = 478.5845
				text = "D"
			intervals [1350]:
				xmin = 478.5845
				xmax = 478.6545
				text = "AO1"
			intervals [1351]:
				xmin = 478.6545
				xmax = 478.6845
				text = "G"
			intervals [1352]:
				xmin = 478.6845
				xmax = 478.7145
				text = "N"
			intervals [1353]:
				xmin = 478.7145
				xmax = 478.7445
				text = "EY1"
			intervals [1354]:
				xmin = 478.7445
				xmax = 478.9745
				text = "M"
			intervals [1355]:
				xmin = 478.9745
				xmax = 479.1645
				text = "sp"
			intervals [1356]:
				xmin = 479.1645
				xmax = 482.0433
				text = ""
			intervals [1357]:
				xmin = 482.0433
				xmax = 482.1533
				text = "D"
			intervals [1358]:
				xmin = 482.1533
				xmax = 482.2033
				text = "IH0"
			intervals [1359]:
				xmin = 482.2033
				xmax = 482.2433
				text = "Z"
			intervals [1360]:
				xmin = 482.2433
				xmax = 482.3133
				text = "HH"
			intervals [1361]:
				xmin = 482.3133
				xmax = 482.3733
				text = "IY1"
			intervals [1362]:
				xmin = 482.3733
				xmax = 482.4033
				text = "EH1"
			intervals [1363]:
				xmin = 482.4033
				xmax = 482.4333
				text = "V"
			intervals [1364]:
				xmin = 482.4333
				xmax = 482.5433
				text = "ER0"
			intervals [1365]:
				xmin = 482.5433
				xmax = 482.6133
				text = "D"
			intervals [1366]:
				xmin = 482.6133
				xmax = 482.7633
				text = "UW1"
			intervals [1367]:
				xmin = 482.7633
				xmax = 482.7933
				text = "EH1"
			intervals [1368]:
				xmin = 482.7933
				xmax = 482.8533
				text = "N"
			intervals [1369]:
				xmin = 482.8533
				xmax = 482.9233
				text = "IY0"
			intervals [1370]:
				xmin = 482.9233
				xmax = 482.9833
				text = "TH"
			intervals [1371]:
				xmin = 482.9833
				xmax = 483.0233
				text = "IH2"
			intervals [1372]:
				xmin = 483.0233
				xmax = 483.1433
				text = "NG"
			intervals [1373]:
				xmin = 483.1433
				xmax = 483.2533
				text = "sp"
			intervals [1374]:
				xmin = 483.2533
				xmax = 483.3233
				text = "F"
			intervals [1375]:
				xmin = 483.3233
				xmax = 483.3933
				text = "AH1"
			intervals [1376]:
				xmin = 483.3933
				xmax = 483.4433
				text = "N"
			intervals [1377]:
				xmin = 483.4433
				xmax = 483.5233
				text = "IY0"
			intervals [1378]:
				xmin = 483.5233
				xmax = 483.6633
				text = "sp"
			intervals [1379]:
				xmin = 483.6633
				xmax = 492.0057
				text = ""
			intervals [1380]:
				xmin = 492.0057
				xmax = 492.5857
				text = "spn"
			intervals [1381]:
				xmin = 492.5857
				xmax = 494.0666
				text = ""
			intervals [1382]:
				xmin = 494.0666
				xmax = 494.2966
				text = "UW1"
			intervals [1383]:
				xmin = 494.2966
				xmax = 494.7866
				text = "IY1"
			intervals [1384]:
				xmin = 494.7866
				xmax = 495.5634
				text = ""
			intervals [1385]:
				xmin = 495.5634
				xmax = 495.5934
				text = "sil"
			intervals [1386]:
				xmin = 495.5934
				xmax = 495.6234
				text = "G"
			intervals [1387]:
				xmin = 495.6234
				xmax = 495.6634
				text = "IH1"
			intervals [1388]:
				xmin = 495.6634
				xmax = 495.7034
				text = "T"
			intervals [1389]:
				xmin = 495.7034
				xmax = 495.7334
				text = "sp"
			intervals [1390]:
				xmin = 495.7334
				xmax = 495.7634
				text = "AH0"
			intervals [1391]:
				xmin = 495.7634
				xmax = 495.8034
				text = "M"
			intervals [1392]:
				xmin = 495.8034
				xmax = 495.9034
				text = "AO1"
			intervals [1393]:
				xmin = 495.9034
				xmax = 495.9834
				text = "L"
			intervals [1394]:
				xmin = 495.9834
				xmax = 496.0134
				text = "sp"
			intervals [1395]:
				xmin = 496.0134
				xmax = 496.0734
				text = "D"
			intervals [1396]:
				xmin = 496.0734
				xmax = 496.2134
				text = "ER1"
			intervals [1397]:
				xmin = 496.2134
				xmax = 496.2534
				text = "T"
			intervals [1398]:
				xmin = 496.2534
				xmax = 496.3034
				text = "IY0"
			intervals [1399]:
				xmin = 496.3034
				xmax = 496.5974
				text = ""
			intervals [1400]:
				xmin = 496.5974
				xmax = 496.9474
				text = "sil"
			intervals [1401]:
				xmin = 496.9474
				xmax = 497.2074
				text = "spn"
			intervals [1402]:
				xmin = 497.2074
				xmax = 499.6423
				text = ""
			intervals [1403]:
				xmin = 499.6423
				xmax = 499.6723
				text = "M"
			intervals [1404]:
				xmin = 499.6723
				xmax = 499.7323
				text = "HH"
			intervals [1405]:
				xmin = 499.7323
				xmax = 500.2023
				text = "M"
			intervals [1406]:
				xmin = 500.2023
				xmax = 506.3837
				text = ""
			intervals [1407]:
				xmin = 506.3837
				xmax = 506.4437
				text = "sil"
			intervals [1408]:
				xmin = 506.4437
				xmax = 506.4837
				text = "M"
			intervals [1409]:
				xmin = 506.4837
				xmax = 506.5137
				text = "HH"
			intervals [1410]:
				xmin = 506.5137
				xmax = 506.7937
				text = "M"
			intervals [1411]:
				xmin = 506.7937
				xmax = 509.8285
				text = ""
			intervals [1412]:
				xmin = 509.8285
				xmax = 510.2685
				text = "UW1"
			intervals [1413]:
				xmin = 510.2685
				xmax = 510.2985
				text = "sp"
			intervals [1414]:
				xmin = 510.2985
				xmax = 510.4285
				text = "IY1"
			intervals [1415]:
				xmin = 510.4285
				xmax = 510.4585
				text = "sp"
			intervals [1416]:
				xmin = 510.4585
				xmax = 510.8285
				text = "spn"
			intervals [1417]:
				xmin = 510.8285
				xmax = 513.940
				text = ""
			intervals [1418]:
				xmin = 513.940
				xmax = 514.400
				text = "spn"
			intervals [1419]:
				xmin = 514.400
				xmax = 515.1044
				text = "sp"
			intervals [1420]:
				xmin = 515.1044
				xmax = 515.1344
				text = "W"
			intervals [1421]:
				xmin = 515.1344
				xmax = 515.1644
				text = "AH1"
			intervals [1422]:
				xmin = 515.1644
				xmax = 515.1944
				text = "T"
			intervals [1423]:
				xmin = 515.1944
				xmax = 515.2344
				text = "sp"
			intervals [1424]:
				xmin = 515.2344
				xmax = 515.3144
				text = "D"
			intervals [1425]:
				xmin = 515.3144
				xmax = 515.3444
				text = "IH0"
			intervals [1426]:
				xmin = 515.3444
				xmax = 515.3844
				text = "Z"
			intervals [1427]:
				xmin = 515.3844
				xmax = 515.4144
				text = "Y"
			intervals [1428]:
				xmin = 515.4144
				xmax = 515.4444
				text = "UH1"
			intervals [1429]:
				xmin = 515.4444
				xmax = 515.4744
				text = "R"
			intervals [1430]:
				xmin = 515.4744
				xmax = 515.5044
				text = "sp"
			intervals [1431]:
				xmin = 515.5044
				xmax = 515.6244
				text = "M"
			intervals [1432]:
				xmin = 515.6244
				xmax = 515.6544
				text = "AH1"
			intervals [1433]:
				xmin = 515.6544
				xmax = 515.6844
				text = "DH"
			intervals [1434]:
				xmin = 515.6844
				xmax = 515.7144
				text = "ER0"
			intervals [1435]:
				xmin = 515.7144
				xmax = 515.7644
				text = "sp"
			intervals [1436]:
				xmin = 515.7644
				xmax = 515.9144
				text = "S"
			intervals [1437]:
				xmin = 515.9144
				xmax = 516.0244
				text = "EY1"
			intervals [1438]:
				xmin = 516.0244
				xmax = 516.1044
				text = "AH0"
			intervals [1439]:
				xmin = 516.1044
				xmax = 516.1544
				text = "B"
			intervals [1440]:
				xmin = 516.1544
				xmax = 516.1844
				text = "AW1"
			intervals [1441]:
				xmin = 516.1844
				xmax = 516.2444
				text = "T"
			intervals [1442]:
				xmin = 516.2444
				xmax = 516.3344
				text = "sp"
			intervals [1443]:
				xmin = 516.3344
				xmax = 516.4144
				text = "DH"
			intervals [1444]:
				xmin = 516.4144
				xmax = 516.4444
				text = "AH0"
			intervals [1445]:
				xmin = 516.4444
				xmax = 516.4844
				text = "T"
			intervals [1446]:
				xmin = 516.4844
				xmax = 516.5744
				text = "sp"
			intervals [1447]:
				xmin = 516.5744
				xmax = 518.5702
				text = ""
			intervals [1448]:
				xmin = 518.5702
				xmax = 519.0202
				text = "spn"
			intervals [1449]:
				xmin = 519.0202
				xmax = 519.1002
				text = "AY1"
			intervals [1450]:
				xmin = 519.1002
				xmax = 519.2002
				text = "D"
			intervals [1451]:
				xmin = 519.2002
				xmax = 519.2902
				text = "OW1"
			intervals [1452]:
				xmin = 519.2902
				xmax = 519.4302
				text = "N"
			intervals [1453]:
				xmin = 519.4302
				xmax = 519.5002
				text = "B"
			intervals [1454]:
				xmin = 519.5002
				xmax = 519.5602
				text = "L"
			intervals [1455]:
				xmin = 519.5602
				xmax = 519.6702
				text = "EY1"
			intervals [1456]:
				xmin = 519.6702
				xmax = 519.7102
				text = "M"
			intervals [1457]:
				xmin = 519.7102
				xmax = 519.7602
				text = "HH"
			intervals [1458]:
				xmin = 519.7602
				xmax = 519.8602
				text = "ER0"
			intervals [1459]:
				xmin = 519.8602
				xmax = 519.9202
				text = "sp"
			intervals [1460]:
				xmin = 519.9202
				xmax = 525.2977
				text = ""
			intervals [1461]:
				xmin = 525.2977
				xmax = 525.4077
				text = "M"
			intervals [1462]:
				xmin = 525.4077
				xmax = 525.4377
				text = "HH"
			intervals [1463]:
				xmin = 525.4377
				xmax = 525.9377
				text = "M"
			intervals [1464]:
				xmin = 525.9377
				xmax = 527.572
				text = ""
			intervals [1465]:
				xmin = 527.572
				xmax = 527.982
				text = "M"
			intervals [1466]:
				xmin = 527.982
				xmax = 528.072
				text = "HH"
			intervals [1467]:
				xmin = 528.072
				xmax = 528.172
				text = "M"
			intervals [1468]:
				xmin = 528.172
				xmax = 531.4702
				text = ""
			intervals [1469]:
				xmin = 531.4702
				xmax = 531.6402
				text = "sil"
			intervals [1470]:
				xmin = 531.6402
				xmax = 531.7702
				text = "M"
			intervals [1471]:
				xmin = 531.7702
				xmax = 531.8302
				text = "HH"
			intervals [1472]:
				xmin = 531.8302
				xmax = 531.9002
				text = "M"
			intervals [1473]:
				xmin = 531.9002
				xmax = 533.3062
				text = ""
			intervals [1474]:
				xmin = 533.3062
				xmax = 533.3462
				text = "D"
			intervals [1475]:
				xmin = 533.3462
				xmax = 533.4062
				text = "UW1"
			intervals [1476]:
				xmin = 533.4062
				xmax = 533.4362
				text = "Y"
			intervals [1477]:
				xmin = 533.4362
				xmax = 533.5162
				text = "UW1"
			intervals [1478]:
				xmin = 533.5162
				xmax = 533.5662
				text = "sp"
			intervals [1479]:
				xmin = 533.5662
				xmax = 533.5962
				text = "L"
			intervals [1480]:
				xmin = 533.5962
				xmax = 533.6262
				text = "AY1"
			intervals [1481]:
				xmin = 533.6262
				xmax = 533.6962
				text = "K"
			intervals [1482]:
				xmin = 533.6962
				xmax = 533.7462
				text = "sp"
			intervals [1483]:
				xmin = 533.7462
				xmax = 533.8062
				text = "B"
			intervals [1484]:
				xmin = 533.8062
				xmax = 533.9062
				text = "AH1"
			intervals [1485]:
				xmin = 533.9062
				xmax = 534.0062
				text = "S"
			intervals [1486]:
				xmin = 534.0062
				xmax = 534.0662
				text = "T"
			intervals [1487]:
				xmin = 534.0662
				xmax = 534.0962
				text = "ER0"
			intervals [1488]:
				xmin = 534.0962
				xmax = 534.1262
				text = "sp"
			intervals [1489]:
				xmin = 534.1262
				xmax = 534.2062
				text = "Y"
			intervals [1490]:
				xmin = 534.2062
				xmax = 534.3062
				text = "ER0"
			intervals [1491]:
				xmin = 534.3062
				xmax = 534.3862
				text = "S"
			intervals [1492]:
				xmin = 534.3862
				xmax = 534.4262
				text = "EH1"
			intervals [1493]:
				xmin = 534.4262
				xmax = 534.4662
				text = "L"
			intervals [1494]:
				xmin = 534.4662
				xmax = 534.5062
				text = "F"
			intervals [1495]:
				xmin = 534.5062
				xmax = 535.5045
				text = "sp"
			intervals [1496]:
				xmin = 535.5045
				xmax = 535.6745
				text = "HH"
			intervals [1497]:
				xmin = 535.6745
				xmax = 535.7445
				text = "M"
			intervals [1498]:
				xmin = 535.7445
				xmax = 536.477
				text = ""
			intervals [1499]:
				xmin = 536.477
				xmax = 536.577
				text = "M"
			intervals [1500]:
				xmin = 536.577
				xmax = 537.0026
				text = "sp"
			intervals [1501]:
				xmin = 537.0026
				xmax = 537.0626
				text = "G"
			intervals [1502]:
				xmin = 537.0626
				xmax = 537.1626
				text = "IH0"
			intervals [1503]:
				xmin = 537.1626
				xmax = 537.1926
				text = "D"
			intervals [1504]:
				xmin = 537.1926
				xmax = 538.0504
				text = "sp"
			intervals [1505]:
				xmin = 538.0504
				xmax = 538.1004
				text = "HH"
			intervals [1506]:
				xmin = 538.1004
				xmax = 538.1304
				text = "AW1"
			intervals [1507]:
				xmin = 538.1304
				xmax = 538.2204
				text = "M"
			intervals [1508]:
				xmin = 538.2204
				xmax = 538.2604
				text = "EH1"
			intervals [1509]:
				xmin = 538.2604
				xmax = 538.3204
				text = "N"
			intervals [1510]:
				xmin = 538.3204
				xmax = 538.4104
				text = "IY0"
			intervals [1511]:
				xmin = 538.4104
				xmax = 538.4504
				text = "IH0"
			intervals [1512]:
				xmin = 538.4504
				xmax = 538.5404
				text = "Z"
			intervals [1513]:
				xmin = 538.5404
				xmax = 538.5804
				text = "IH0"
			intervals [1514]:
				xmin = 538.5804
				xmax = 538.6104
				text = "T"
			intervals [1515]:
				xmin = 538.6104
				xmax = 538.6404
				text = "IH0"
			intervals [1516]:
				xmin = 538.6404
				xmax = 538.6804
				text = "N"
			intervals [1517]:
				xmin = 538.6804
				xmax = 538.7604
				text = "Y"
			intervals [1518]:
				xmin = 538.7604
				xmax = 538.7904
				text = "UH1"
			intervals [1519]:
				xmin = 538.7904
				xmax = 538.8404
				text = "R"
			intervals [1520]:
				xmin = 538.8404
				xmax = 538.8704
				text = "sp"
			intervals [1521]:
				xmin = 538.8704
				xmax = 538.9304
				text = "F"
			intervals [1522]:
				xmin = 538.9304
				xmax = 538.9704
				text = "AE1"
			intervals [1523]:
				xmin = 538.9704
				xmax = 539.0004
				text = "M"
			intervals [1524]:
				xmin = 539.0004
				xmax = 539.0304
				text = "L"
			intervals [1525]:
				xmin = 539.0304
				xmax = 539.0604
				text = "IY0"
			intervals [1526]:
				xmin = 539.0604
				xmax = 539.2204
				text = "sp"
			intervals [1527]:
				xmin = 539.2204
				xmax = 539.2804
				text = "HH"
			intervals [1528]:
				xmin = 539.2804
				xmax = 539.3204
				text = "AW1"
			intervals [1529]:
				xmin = 539.3204
				xmax = 539.3704
				text = "sp"
			intervals [1530]:
				xmin = 539.3704
				xmax = 539.4004
				text = "M"
			intervals [1531]:
				xmin = 539.4004
				xmax = 539.4304
				text = "EH1"
			intervals [1532]:
				xmin = 539.4304
				xmax = 539.4704
				text = "N"
			intervals [1533]:
				xmin = 539.4704
				xmax = 539.5504
				text = "IY0"
			intervals [1534]:
				xmin = 539.5504
				xmax = 539.6104
				text = "sp"
			intervals [1535]:
				xmin = 539.6104
				xmax = 539.7004
				text = "K"
			intervals [1536]:
				xmin = 539.7004
				xmax = 539.7804
				text = "IH1"
			intervals [1537]:
				xmin = 539.7804
				xmax = 539.8504
				text = "D"
			intervals [1538]:
				xmin = 539.8504
				xmax = 539.9904
				text = "Z"
			intervals [1539]:
				xmin = 539.9904
				xmax = 540.0204
				text = "sp"
			intervals [1540]:
				xmin = 540.0204
				xmax = 542.7941
				text = ""
			intervals [1541]:
				xmin = 542.7941
				xmax = 542.8541
				text = "M"
			intervals [1542]:
				xmin = 542.8541
				xmax = 542.8841
				text = "HH"
			intervals [1543]:
				xmin = 542.8841
				xmax = 542.9641
				text = "M"
			intervals [1544]:
				xmin = 542.9641
				xmax = 545.9391
				text = "sp"
			intervals [1545]:
				xmin = 545.9391
				xmax = 545.9791
				text = "AH1"
			intervals [1546]:
				xmin = 545.9791
				xmax = 546.0991
				text = "M"
			intervals [1547]:
				xmin = 546.0991
				xmax = 546.1391
				text = "W"
			intervals [1548]:
				xmin = 546.1391
				xmax = 546.1991
				text = "AH1"
			intervals [1549]:
				xmin = 546.1991
				xmax = 546.2491
				text = "T"
			intervals [1550]:
				xmin = 546.2491
				xmax = 546.2891
				text = "D"
			intervals [1551]:
				xmin = 546.2891
				xmax = 546.3291
				text = "UW1"
			intervals [1552]:
				xmin = 546.3291
				xmax = 546.3891
				text = "Y"
			intervals [1553]:
				xmin = 546.3891
				xmax = 546.4691
				text = "UW1"
			intervals [1554]:
				xmin = 546.4691
				xmax = 546.5491
				text = "S"
			intervals [1555]:
				xmin = 546.5491
				xmax = 546.6091
				text = "T"
			intervals [1556]:
				xmin = 546.6091
				xmax = 546.6791
				text = "AH1"
			intervals [1557]:
				xmin = 546.6791
				xmax = 546.7391
				text = "D"
			intervals [1558]:
				xmin = 546.7391
				xmax = 546.8791
				text = "IY0"
			intervals [1559]:
				xmin = 546.8791
				xmax = 546.9191
				text = "sp"
			intervals [1560]:
				xmin = 546.9191
				xmax = 546.9491
				text = "IH0"
			intervals [1561]:
				xmin = 546.9491
				xmax = 546.9991
				text = "N"
			intervals [1562]:
				xmin = 546.9991
				xmax = 547.1191
				text = "S"
			intervals [1563]:
				xmin = 547.1191
				xmax = 547.1791
				text = "K"
			intervals [1564]:
				xmin = 547.1791
				xmax = 547.2491
				text = "UW1"
			intervals [1565]:
				xmin = 547.2491
				xmax = 547.3391
				text = "L"
			intervals [1566]:
				xmin = 547.3391
				xmax = 547.4691
				text = "sp"
			intervals [1567]:
				xmin = 547.4691
				xmax = 568.1172
				text = ""
			intervals [1568]:
				xmin = 568.1172
				xmax = 568.9672
				text = "spn"
			intervals [1569]:
				xmin = 568.9672
				xmax = 569.2872
				text = "spn"
			intervals [1570]:
				xmin = 569.2872
				xmax = 569.4881
				text = ""
			intervals [1571]:
				xmin = 569.4881
				xmax = 569.5581
				text = "HH"
			intervals [1572]:
				xmin = 569.5581
				xmax = 569.5881
				text = "W"
			intervals [1573]:
				xmin = 569.5881
				xmax = 569.6481
				text = "IH1"
			intervals [1574]:
				xmin = 569.6481
				xmax = 569.7281
				text = "CH"
			intervals [1575]:
				xmin = 569.7281
				xmax = 569.7581
				text = "HH"
			intervals [1576]:
				xmin = 569.7581
				xmax = 569.8081
				text = "W"
			intervals [1577]:
				xmin = 569.8081
				xmax = 569.8681
				text = "AH1"
			intervals [1578]:
				xmin = 569.8681
				xmax = 569.9181
				text = "N"
			intervals [1579]:
				xmin = 569.9181
				xmax = 569.9581
				text = "Y"
			intervals [1580]:
				xmin = 569.9581
				xmax = 569.9881
				text = "UW1"
			intervals [1581]:
				xmin = 569.9881
				xmax = 570.0281
				text = "sp"
			intervals [1582]:
				xmin = 570.0281
				xmax = 570.1381
				text = "L"
			intervals [1583]:
				xmin = 570.1381
				xmax = 570.1681
				text = "AY1"
			intervals [1584]:
				xmin = 570.1681
				xmax = 570.1981
				text = "K"
			intervals [1585]:
				xmin = 570.1981
				xmax = 570.2881
				text = "sp"
			intervals [1586]:
				xmin = 570.2881
				xmax = 570.3281
				text = "DH"
			intervals [1587]:
				xmin = 570.3281
				xmax = 570.3981
				text = "AH0"
			intervals [1588]:
				xmin = 570.3981
				xmax = 570.4281
				text = "sp"
			intervals [1589]:
				xmin = 570.4281
				xmax = 570.4781
				text = "B"
			intervals [1590]:
				xmin = 570.4781
				xmax = 570.5281
				text = "EH1"
			intervals [1591]:
				xmin = 570.5281
				xmax = 570.6481
				text = "S"
			intervals [1592]:
				xmin = 570.6481
				xmax = 570.7981
				text = "T"
			intervals [1593]:
				xmin = 570.7981
				xmax = 574.1265
				text = ""
			intervals [1594]:
				xmin = 574.1265
				xmax = 574.1765
				text = "M"
			intervals [1595]:
				xmin = 574.1765
				xmax = 574.2065
				text = "HH"
			intervals [1596]:
				xmin = 574.2065
				xmax = 574.3765
				text = "M"
			intervals [1597]:
				xmin = 574.3765
				xmax = 574.6765
				text = "sp"
			intervals [1598]:
				xmin = 574.6765
				xmax = 575.199
				text = ""
			intervals [1599]:
				xmin = 575.199
				xmax = 575.329
				text = "W"
			intervals [1600]:
				xmin = 575.329
				xmax = 575.359
				text = "IH1"
			intervals [1601]:
				xmin = 575.359
				xmax = 575.459
				text = "CH"
			intervals [1602]:
				xmin = 575.459
				xmax = 575.489
				text = "HH"
			intervals [1603]:
				xmin = 575.489
				xmax = 575.519
				text = "W"
			intervals [1604]:
				xmin = 575.519
				xmax = 575.559
				text = "AH1"
			intervals [1605]:
				xmin = 575.559
				xmax = 575.609
				text = "N"
			intervals [1606]:
				xmin = 575.609
				xmax = 575.639
				text = "sp"
			intervals [1607]:
				xmin = 575.639
				xmax = 575.719
				text = "D"
			intervals [1608]:
				xmin = 575.719
				xmax = 575.759
				text = "UW1"
			intervals [1609]:
				xmin = 575.759
				xmax = 575.799
				text = "Y"
			intervals [1610]:
				xmin = 575.799
				xmax = 575.829
				text = "UW1"
			intervals [1611]:
				xmin = 575.829
				xmax = 575.889
				text = "HH"
			intervals [1612]:
				xmin = 575.889
				xmax = 575.949
				text = "EY1"
			intervals [1613]:
				xmin = 575.949
				xmax = 575.999
				text = "T"
			intervals [1614]:
				xmin = 575.999
				xmax = 576.039
				text = "sp"
			intervals [1615]:
				xmin = 576.039
				xmax = 576.099
				text = "DH"
			intervals [1616]:
				xmin = 576.099
				xmax = 576.169
				text = "AH0"
			intervals [1617]:
				xmin = 576.169
				xmax = 576.349
				text = "sp"
			intervals [1618]:
				xmin = 576.349
				xmax = 576.379
				text = "W"
			intervals [1619]:
				xmin = 576.379
				xmax = 576.459
				text = "ER1"
			intervals [1620]:
				xmin = 576.459
				xmax = 576.549
				text = "S"
			intervals [1621]:
				xmin = 576.549
				xmax = 576.639
				text = "T"
			intervals [1622]:
				xmin = 576.639
				xmax = 580.9565
				text = ""
			intervals [1623]:
				xmin = 580.9565
				xmax = 580.9965
				text = "sil"
			intervals [1624]:
				xmin = 580.9965
				xmax = 581.1365
				text = "OW1"
			intervals [1625]:
				xmin = 581.1365
				xmax = 581.1665
				text = "sp"
			intervals [1626]:
				xmin = 581.1665
				xmax = 581.1965
				text = "DH"
			intervals [1627]:
				xmin = 581.1965
				xmax = 581.2265
				text = "AH0"
			intervals [1628]:
				xmin = 581.2265
				xmax = 581.2965
				text = "T"
			intervals [1629]:
				xmin = 581.2965
				xmax = 581.3965
				text = "S"
			intervals [1630]:
				xmin = 581.3965
				xmax = 581.5565
				text = "AO1"
			intervals [1631]:
				xmin = 581.5565
				xmax = 581.6765
				text = "F"
			intervals [1632]:
				xmin = 581.6765
				xmax = 581.7065
				text = "AH0"
			intervals [1633]:
				xmin = 581.7065
				xmax = 581.7365
				text = "L"
			intervals [1634]:
				xmin = 581.7365
				xmax = 581.7665
				text = "sp"
			intervals [1635]:
				xmin = 581.7665
				xmax = 581.7965
				text = "IH0"
			intervals [1636]:
				xmin = 581.7965
				xmax = 581.8265
				text = "Z"
			intervals [1637]:
				xmin = 581.8265
				xmax = 581.8565
				text = "AH0"
			intervals [1638]:
				xmin = 581.8565
				xmax = 581.8865
				text = "N"
			intervals [1639]:
				xmin = 581.8865
				xmax = 581.9165
				text = "T"
			intervals [1640]:
				xmin = 581.9165
				xmax = 581.9465
				text = "sp"
			intervals [1641]:
				xmin = 581.9465
				xmax = 581.9865
				text = "IH0"
			intervals [1642]:
				xmin = 581.9865
				xmax = 582.0265
				text = "T"
			intervals [1643]:
				xmin = 582.0265
				xmax = 582.0665
				text = "sp"
			intervals [1644]:
				xmin = 582.0665
				xmax = 582.5965
				text = "spn"
			intervals [1645]:
				xmin = 582.5965
				xmax = 582.6265
				text = "sp"
			intervals [1646]:
				xmin = 582.6265
				xmax = 583.7029
				text = ""
			intervals [1647]:
				xmin = 583.7029
				xmax = 583.7929
				text = "Y"
			intervals [1648]:
				xmin = 583.7929
				xmax = 583.8229
				text = "AE1"
			intervals [1649]:
				xmin = 583.8229
				xmax = 583.8529
				text = "AY1"
			intervals [1650]:
				xmin = 583.8529
				xmax = 583.8829
				text = "sp"
			intervals [1651]:
				xmin = 583.8829
				xmax = 583.9829
				text = "N"
			intervals [1652]:
				xmin = 583.9829
				xmax = 584.0729
				text = "OW1"
			intervals [1653]:
				xmin = 584.0729
				xmax = 584.1029
				text = "sp"
			intervals [1654]:
				xmin = 584.1029
				xmax = 584.2129
				text = "S"
			intervals [1655]:
				xmin = 584.2129
				xmax = 584.2829
				text = "P"
			intervals [1656]:
				xmin = 584.2829
				xmax = 584.3429
				text = "EH1"
			intervals [1657]:
				xmin = 584.3429
				xmax = 584.4129
				text = "L"
			intervals [1658]:
				xmin = 584.4129
				xmax = 584.4429
				text = "IH0"
			intervals [1659]:
				xmin = 584.4429
				xmax = 584.5429
				text = "N"
			intervals [1660]:
				xmin = 584.5429
				xmax = 584.5729
				text = "sp"
			intervals [1661]:
				xmin = 584.5729
				xmax = 584.6029
				text = "IH0"
			intervals [1662]:
				xmin = 584.6029
				xmax = 584.6929
				text = "Z"
			intervals [1663]:
				xmin = 584.6929
				xmax = 584.7229
				text = "sp"
			intervals [1664]:
				xmin = 584.7229
				xmax = 584.7629
				text = "HH"
			intervals [1665]:
				xmin = 584.7629
				xmax = 584.7929
				text = "AA1"
			intervals [1666]:
				xmin = 584.7929
				xmax = 584.8229
				text = "R"
			intervals [1667]:
				xmin = 584.8229
				xmax = 585.0529
				text = "D"
			intervals [1668]:
				xmin = 585.0529
				xmax = 585.5868
				text = ""
			intervals [1669]:
				xmin = 585.5868
				xmax = 585.6668
				text = "W"
			intervals [1670]:
				xmin = 585.6668
				xmax = 585.7168
				text = "AH1"
			intervals [1671]:
				xmin = 585.7168
				xmax = 585.7568
				text = "T"
			intervals [1672]:
				xmin = 585.7568
				xmax = 585.8268
				text = "D"
			intervals [1673]:
				xmin = 585.8268
				xmax = 585.8968
				text = "UW1"
			intervals [1674]:
				xmin = 585.8968
				xmax = 586.0068
				text = "K"
			intervals [1675]:
				xmin = 586.0068
				xmax = 586.0568
				text = "IH1"
			intervals [1676]:
				xmin = 586.0568
				xmax = 586.1368
				text = "D"
			intervals [1677]:
				xmin = 586.1368
				xmax = 586.1968
				text = "Z"
			intervals [1678]:
				xmin = 586.1968
				xmax = 586.2668
				text = "D"
			intervals [1679]:
				xmin = 586.2668
				xmax = 586.4168
				text = "UW1"
			intervals [1680]:
				xmin = 586.4168
				xmax = 586.4868
				text = "AE1"
			intervals [1681]:
				xmin = 586.4868
				xmax = 586.5668
				text = "F"
			intervals [1682]:
				xmin = 586.5668
				xmax = 586.6068
				text = "T"
			intervals [1683]:
				xmin = 586.6068
				xmax = 586.6768
				text = "ER0"
			intervals [1684]:
				xmin = 586.6768
				xmax = 586.7768
				text = "S"
			intervals [1685]:
				xmin = 586.7768
				xmax = 586.8568
				text = "K"
			intervals [1686]:
				xmin = 586.8568
				xmax = 586.9168
				text = "UW1"
			intervals [1687]:
				xmin = 586.9168
				xmax = 586.9968
				text = "L"
			intervals [1688]:
				xmin = 586.9968
				xmax = 587.0268
				text = "sp"
			intervals [1689]:
				xmin = 587.0268
				xmax = 587.1468
				text = "IH0"
			intervals [1690]:
				xmin = 587.1468
				xmax = 587.2268
				text = "Z"
			intervals [1691]:
				xmin = 587.2268
				xmax = 587.2968
				text = "AW1"
			intervals [1692]:
				xmin = 587.2968
				xmax = 587.4068
				text = "T"
			intervals [1693]:
				xmin = 587.4068
				xmax = 587.7886
				text = "sp"
			intervals [1694]:
				xmin = 587.7886
				xmax = 587.8786
				text = "ER0"
			intervals [1695]:
				xmin = 587.8786
				xmax = 587.9086
				text = "AW1"
			intervals [1696]:
				xmin = 587.9086
				xmax = 587.9386
				text = "N"
			intervals [1697]:
				xmin = 587.9386
				xmax = 588.0286
				text = "D"
			intervals [1698]:
				xmin = 588.0286
				xmax = 588.0586
				text = "sp"
			intervals [1699]:
				xmin = 588.0586
				xmax = 588.1186
				text = "Y"
			intervals [1700]:
				xmin = 588.1186
				xmax = 588.1486
				text = "UH1"
			intervals [1701]:
				xmin = 588.1486
				xmax = 588.1786
				text = "R"
			intervals [1702]:
				xmin = 588.1786
				xmax = 588.2086
				text = "N"
			intervals [1703]:
				xmin = 588.2086
				xmax = 588.2386
				text = "EY1"
			intervals [1704]:
				xmin = 588.2386
				xmax = 588.3286
				text = "B"
			intervals [1705]:
				xmin = 588.3286
				xmax = 588.3586
				text = "ER0"
			intervals [1706]:
				xmin = 588.3586
				xmax = 588.3886
				text = "HH"
			intervals [1707]:
				xmin = 588.3886
				xmax = 588.4186
				text = "UH2"
			intervals [1708]:
				xmin = 588.4186
				xmax = 588.7486
				text = "D"
			intervals [1709]:
				xmin = 588.7486
				xmax = 588.8686
				text = "sp"
			intervals [1710]:
				xmin = 588.8686
				xmax = 598.9565
				text = ""
			intervals [1711]:
				xmin = 598.9565
				xmax = 598.9865
				text = "M"
			intervals [1712]:
				xmin = 598.9865
				xmax = 599.0165
				text = "HH"
			intervals [1713]:
				xmin = 599.0165
				xmax = 599.3965
				text = "M"
			intervals [1714]:
				xmin = 599.3965
				xmax = 608.4824
				text = "sp"
			intervals [1715]:
				xmin = 608.4824
				xmax = 608.6124
				text = "OW1"
			intervals [1716]:
				xmin = 608.6124
				xmax = 608.8724
				text = "sp"
			intervals [1717]:
				xmin = 608.8724
				xmax = 610.6674
				text = ""
			intervals [1718]:
				xmin = 610.6674
				xmax = 610.6974
				text = "M"
			intervals [1719]:
				xmin = 610.6974
				xmax = 610.9674
				text = "HH"
			intervals [1720]:
				xmin = 610.9674
				xmax = 611.1074
				text = "M"
			intervals [1721]:
				xmin = 611.1074
				xmax = 611.1374
				text = "sp"
			intervals [1722]:
				xmin = 611.1374
				xmax = 612.5186
				text = ""
			intervals [1723]:
				xmin = 612.5186
				xmax = 612.5486
				text = "D"
			intervals [1724]:
				xmin = 612.5486
				xmax = 612.5786
				text = "IH0"
			intervals [1725]:
				xmin = 612.5786
				xmax = 612.6186
				text = "D"
			intervals [1726]:
				xmin = 612.6186
				xmax = 612.6886
				text = "Y"
			intervals [1727]:
				xmin = 612.6886
				xmax = 612.7186
				text = "UW1"
			intervals [1728]:
				xmin = 612.7186
				xmax = 612.7886
				text = "EH1"
			intervals [1729]:
				xmin = 612.7886
				xmax = 612.8186
				text = "V"
			intervals [1730]:
				xmin = 612.8186
				xmax = 612.8586
				text = "ER0"
			intervals [1731]:
				xmin = 612.8586
				xmax = 612.9086
				text = "HH"
			intervals [1732]:
				xmin = 612.9086
				xmax = 612.9386
				text = "AE1"
			intervals [1733]:
				xmin = 612.9386
				xmax = 612.9886
				text = "V"
			intervals [1734]:
				xmin = 612.9886
				xmax = 613.0786
				text = "AH0"
			intervals [1735]:
				xmin = 613.0786
				xmax = 613.1486
				text = "T"
			intervals [1736]:
				xmin = 613.1486
				xmax = 613.2586
				text = "IY1"
			intervals [1737]:
				xmin = 613.2586
				xmax = 613.3586
				text = "CH"
			intervals [1738]:
				xmin = 613.3586
				xmax = 613.4286
				text = "ER0"
			intervals [1739]:
				xmin = 613.4286
				xmax = 613.4686
				text = "HH"
			intervals [1740]:
				xmin = 613.4686
				xmax = 613.5186
				text = "UW1"
			intervals [1741]:
				xmin = 613.5186
				xmax = 613.5486
				text = "sp"
			intervals [1742]:
				xmin = 613.5486
				xmax = 613.5786
				text = "HH"
			intervals [1743]:
				xmin = 613.5786
				xmax = 613.6886
				text = "AA1"
			intervals [1744]:
				xmin = 613.6886
				xmax = 613.7986
				text = "L"
			intervals [1745]:
				xmin = 613.7986
				xmax = 613.8486
				text = "ER0"
			intervals [1746]:
				xmin = 613.8486
				xmax = 613.8986
				text = "D"
			intervals [1747]:
				xmin = 613.8986
				xmax = 614.0086
				text = "AH0"
			intervals [1748]:
				xmin = 614.0086
				xmax = 614.0386
				text = "L"
			intervals [1749]:
				xmin = 614.0386
				xmax = 614.0686
				text = "AO1"
			intervals [1750]:
				xmin = 614.0686
				xmax = 614.1086
				text = "T"
			intervals [1751]:
				xmin = 614.1086
				xmax = 614.2486
				text = "sp"
			intervals [1752]:
				xmin = 614.2486
				xmax = 620.6075
				text = ""
			intervals [1753]:
				xmin = 620.6075
				xmax = 620.7075
				text = "M"
			intervals [1754]:
				xmin = 620.7075
				xmax = 620.7375
				text = "HH"
			intervals [1755]:
				xmin = 620.7375
				xmax = 621.1375
				text = "M"
			intervals [1756]:
				xmin = 621.1375
				xmax = 626.9293
				text = ""
			intervals [1757]:
				xmin = 626.9293
				xmax = 626.9593
				text = "M"
			intervals [1758]:
				xmin = 626.9593
				xmax = 627.0093
				text = "HH"
			intervals [1759]:
				xmin = 627.0093
				xmax = 627.3093
				text = "M"
			intervals [1760]:
				xmin = 627.3093
				xmax = 630.4853
				text = "sp"
			intervals [1761]:
				xmin = 630.4853
				xmax = 630.8653
				text = "spn"
			intervals [1762]:
				xmin = 630.8653
				xmax = 630.8953
				text = "sp"
			intervals [1763]:
				xmin = 630.8953
				xmax = 631.0353
				text = "R"
			intervals [1764]:
				xmin = 631.0353
				xmax = 631.1453
				text = "IY1"
			intervals [1765]:
				xmin = 631.1453
				xmax = 631.2453
				text = "L"
			intervals [1766]:
				xmin = 631.2453
				xmax = 631.3153
				text = "IY0"
			intervals [1767]:
				xmin = 631.3153
				xmax = 631.3453
				text = "sp"
			intervals [1768]:
				xmin = 631.3453
				xmax = 635.3435
				text = ""
			intervals [1769]:
				xmin = 635.3435
				xmax = 635.5435
				text = "UW1"
			intervals [1770]:
				xmin = 635.5435
				xmax = 635.5735
				text = "DH"
			intervals [1771]:
				xmin = 635.5735
				xmax = 635.6035
				text = "AH0"
			intervals [1772]:
				xmin = 635.6035
				xmax = 635.6635
				text = "T"
			intervals [1773]:
				xmin = 635.6635
				xmax = 635.8835
				text = "sp"
			intervals [1774]:
				xmin = 635.8835
				xmax = 636.0335
				text = "Z"
			intervals [1775]:
				xmin = 636.0335
				xmax = 636.1235
				text = "sp"
			intervals [1776]:
				xmin = 636.1235
				xmax = 636.1735
				text = "B"
			intervals [1777]:
				xmin = 636.1735
				xmax = 636.2035
				text = "AE1"
			intervals [1778]:
				xmin = 636.2035
				xmax = 636.2335
				text = "D"
			intervals [1779]:
				xmin = 636.2335
				xmax = 640.6514
				text = "sp"
			intervals [1780]:
				xmin = 640.6514
				xmax = 640.7714
				text = "M"
			intervals [1781]:
				xmin = 640.7714
				xmax = 641.0414
				text = "sp"
			intervals [1782]:
				xmin = 641.0414
				xmax = 641.4414
				text = "spn"
			intervals [1783]:
				xmin = 641.4414
				xmax = 645.3583
				text = ""
			intervals [1784]:
				xmin = 645.3583
				xmax = 645.4283
				text = "M"
			intervals [1785]:
				xmin = 645.4283
				xmax = 645.4983
				text = "HH"
			intervals [1786]:
				xmin = 645.4983
				xmax = 645.6183
				text = "M"
			intervals [1787]:
				xmin = 645.6183
				xmax = 645.8283
				text = "sp"
			intervals [1788]:
				xmin = 645.8283
				xmax = 646.3969
				text = ""
			intervals [1789]:
				xmin = 646.3969
				xmax = 646.4669
				text = "W"
			intervals [1790]:
				xmin = 646.4669
				xmax = 646.4969
				text = "AH1"
			intervals [1791]:
				xmin = 646.4969
				xmax = 646.5269
				text = "T"
			intervals [1792]:
				xmin = 646.5269
				xmax = 646.5569
				text = "sp"
			intervals [1793]:
				xmin = 646.5569
				xmax = 646.6269
				text = "D"
			intervals [1794]:
				xmin = 646.6269
				xmax = 646.6769
				text = "IH0"
			intervals [1795]:
				xmin = 646.6769
				xmax = 646.7069
				text = "Z"
			intervals [1796]:
				xmin = 646.7069
				xmax = 646.7369
				text = "DH"
			intervals [1797]:
				xmin = 646.7369
				xmax = 646.7869
				text = "AH0"
			intervals [1798]:
				xmin = 646.7869
				xmax = 646.8769
				text = "T"
			intervals [1799]:
				xmin = 646.8769
				xmax = 646.9769
				text = "IY1"
			intervals [1800]:
				xmin = 646.9769
				xmax = 647.0569
				text = "CH"
			intervals [1801]:
				xmin = 647.0569
				xmax = 647.1169
				text = "ER0"
			intervals [1802]:
				xmin = 647.1169
				xmax = 647.1569
				text = "sp"
			intervals [1803]:
				xmin = 647.1569
				xmax = 647.2069
				text = "HH"
			intervals [1804]:
				xmin = 647.2069
				xmax = 647.2469
				text = "AA1"
			intervals [1805]:
				xmin = 647.2469
				xmax = 647.3769
				text = "L"
			intervals [1806]:
				xmin = 647.3769
				xmax = 647.4069
				text = "ER0"
			intervals [1807]:
				xmin = 647.4069
				xmax = 647.4869
				text = "AH0"
			intervals [1808]:
				xmin = 647.4869
				xmax = 647.5369
				text = "B"
			intervals [1809]:
				xmin = 647.5369
				xmax = 647.5869
				text = "AW1"
			intervals [1810]:
				xmin = 647.5869
				xmax = 647.6169
				text = "T"
			intervals [1811]:
				xmin = 647.6169
				xmax = 647.6869
				text = "sp"
			intervals [1812]:
				xmin = 647.6869
				xmax = 647.7669
				text = "M"
			intervals [1813]:
				xmin = 647.7669
				xmax = 647.8769
				text = "OW1"
			intervals [1814]:
				xmin = 647.8769
				xmax = 647.9869
				text = "S"
			intervals [1815]:
				xmin = 647.9869
				xmax = 648.0269
				text = "AH0"
			intervals [1816]:
				xmin = 648.0269
				xmax = 648.0569
				text = "V"
			intervals [1817]:
				xmin = 648.0569
				xmax = 648.0869
				text = "DH"
			intervals [1818]:
				xmin = 648.0869
				xmax = 648.1169
				text = "AH0"
			intervals [1819]:
				xmin = 648.1169
				xmax = 648.1669
				text = "T"
			intervals [1820]:
				xmin = 648.1669
				xmax = 648.2069
				text = "AY1"
			intervals [1821]:
				xmin = 648.2069
				xmax = 648.3469
				text = "M"
			intervals [1822]:
				xmin = 648.3469
				xmax = 648.3869
				text = "sp"
			intervals [1823]:
				xmin = 648.3869
				xmax = 648.4469
				text = "M"
			intervals [1824]:
				xmin = 648.4469
				xmax = 648.5669
				text = "EY1"
			intervals [1825]:
				xmin = 648.5669
				xmax = 648.6169
				text = "K"
			intervals [1826]:
				xmin = 648.6169
				xmax = 648.6469
				text = "IH0"
			intervals [1827]:
				xmin = 648.6469
				xmax = 648.7469
				text = "N"
			intervals [1828]:
				xmin = 648.7469
				xmax = 648.7769
				text = "sp"
			intervals [1829]:
				xmin = 648.7769
				xmax = 648.8769
				text = "N"
			intervals [1830]:
				xmin = 648.8769
				xmax = 648.9069
				text = "OY1"
			intervals [1831]:
				xmin = 648.9069
				xmax = 649.2069
				text = "Z"
			intervals [1832]:
				xmin = 649.2069
				xmax = 649.2369
				text = "sp"
			intervals [1833]:
				xmin = 649.2369
				xmax = 649.2669
				text = "ER0"
			intervals [1834]:
				xmin = 649.2669
				xmax = 649.3369
				text = "sp"
			intervals [1835]:
				xmin = 649.3369
				xmax = 665.652
				text = ""
			intervals [1836]:
				xmin = 665.652
				xmax = 665.702
				text = "M"
			intervals [1837]:
				xmin = 665.702
				xmax = 665.732
				text = "HH"
			intervals [1838]:
				xmin = 665.732
				xmax = 666.062
				text = "M"
			intervals [1839]:
				xmin = 666.062
				xmax = 674.7388
				text = ""
			intervals [1840]:
				xmin = 674.7388
				xmax = 674.9388
				text = "sil"
			intervals [1841]:
				xmin = 674.9388
				xmax = 674.9688
				text = "OW1"
			intervals [1842]:
				xmin = 674.9688
				xmax = 675.0088
				text = "Y"
			intervals [1843]:
				xmin = 675.0088
				xmax = 675.1488
				text = "AE1"
			intervals [1844]:
				xmin = 675.1488
				xmax = 676.048
				text = ""
			intervals [1845]:
				xmin = 676.048
				xmax = 676.368
				text = "OW1"
			intervals [1846]:
				xmin = 676.368
				xmax = 676.398
				text = "sp"
			intervals [1847]:
				xmin = 676.398
				xmax = 676.428
				text = "JH"
			intervals [1848]:
				xmin = 676.428
				xmax = 676.458
				text = "IY1"
			intervals [1849]:
				xmin = 676.458
				xmax = 676.978
				text = "Z"
			intervals [1850]:
				xmin = 676.978
				xmax = 677.008
				text = "sp"
			intervals [1851]:
				xmin = 677.008
				xmax = 677.038
				text = "DH"
			intervals [1852]:
				xmin = 677.038
				xmax = 677.068
				text = "AH0"
			intervals [1853]:
				xmin = 677.068
				xmax = 677.098
				text = "T"
			intervals [1854]:
				xmin = 677.098
				xmax = 677.178
				text = "Z"
			intervals [1855]:
				xmin = 677.178
				xmax = 677.288
				text = "sp"
			intervals [1856]:
				xmin = 677.288
				xmax = 677.318
				text = "B"
			intervals [1857]:
				xmin = 677.318
				xmax = 677.348
				text = "AE1"
			intervals [1858]:
				xmin = 677.348
				xmax = 677.518
				text = "D"
			intervals [1859]:
				xmin = 677.518
				xmax = 679.8902
				text = "sp"
			intervals [1860]:
				xmin = 679.8902
				xmax = 680.2502
				text = "spn"
			intervals [1861]:
				xmin = 680.2502
				xmax = 680.7375
				text = "sp"
			intervals [1862]:
				xmin = 680.7375
				xmax = 680.8075
				text = "IH1"
			intervals [1863]:
				xmin = 680.8075
				xmax = 680.8775
				text = "Z"
			intervals [1864]:
				xmin = 680.8775
				xmax = 680.9675
				text = "IH0"
			intervals [1865]:
				xmin = 680.9675
				xmax = 681.0275
				text = "T"
			intervals [1866]:
				xmin = 681.0275
				xmax = 681.1075
				text = "F"
			intervals [1867]:
				xmin = 681.1075
				xmax = 681.2775
				text = "EH1"
			intervals [1868]:
				xmin = 681.2775
				xmax = 681.3575
				text = "R"
			intervals [1869]:
				xmin = 681.3575
				xmax = 681.3875
				text = "W"
			intervals [1870]:
				xmin = 681.3875
				xmax = 681.4275
				text = "IH1"
			intervals [1871]:
				xmin = 681.4275
				xmax = 681.5075
				text = "N"
			intervals [1872]:
				xmin = 681.5075
				xmax = 681.5875
				text = "SH"
			intervals [1873]:
				xmin = 681.5875
				xmax = 681.6475
				text = "IY1"
			intervals [1874]:
				xmin = 681.6475
				xmax = 681.7375
				text = "K"
			intervals [1875]:
				xmin = 681.7375
				xmax = 681.8075
				text = "IY1"
			intervals [1876]:
				xmin = 681.8075
				xmax = 681.8875
				text = "P"
			intervals [1877]:
				xmin = 681.8875
				xmax = 681.9375
				text = "Y"
			intervals [1878]:
				xmin = 681.9375
				xmax = 682.0075
				text = "UW1"
			intervals [1879]:
				xmin = 682.0075
				xmax = 682.0675
				text = "AE1"
			intervals [1880]:
				xmin = 682.0675
				xmax = 682.1175
				text = "F"
			intervals [1881]:
				xmin = 682.1175
				xmax = 682.1775
				text = "T"
			intervals [1882]:
				xmin = 682.1775
				xmax = 682.2675
				text = "ER0"
			intervals [1883]:
				xmin = 682.2675
				xmax = 682.3575
				text = "S"
			intervals [1884]:
				xmin = 682.3575
				xmax = 682.4075
				text = "K"
			intervals [1885]:
				xmin = 682.4075
				xmax = 682.5175
				text = "UW1"
			intervals [1886]:
				xmin = 682.5175
				xmax = 682.5875
				text = "L"
			intervals [1887]:
				xmin = 682.5875
				xmax = 682.6175
				text = "Y"
			intervals [1888]:
				xmin = 682.6175
				xmax = 682.6575
				text = "UW1"
			intervals [1889]:
				xmin = 682.6575
				xmax = 682.7575
				text = "sp"
			intervals [1890]:
				xmin = 682.7575
				xmax = 682.7875
				text = "TH"
			intervals [1891]:
				xmin = 682.7875
				xmax = 682.8275
				text = "IH1"
			intervals [1892]:
				xmin = 682.8275
				xmax = 682.8675
				text = "NG"
			intervals [1893]:
				xmin = 682.8675
				xmax = 682.9275
				text = "K"
			intervals [1894]:
				xmin = 682.9275
				xmax = 682.9675
				text = "sp"
			intervals [1895]:
				xmin = 682.9675
				xmax = 682.9975
				text = "ER0"
			intervals [1896]:
				xmin = 682.9975
				xmax = 683.0275
				text = "sp"
			intervals [1897]:
				xmin = 683.0275
				xmax = 683.0575
				text = "D"
			intervals [1898]:
				xmin = 683.0575
				xmax = 683.0875
				text = "OW1"
			intervals [1899]:
				xmin = 683.0875
				xmax = 683.1175
				text = "N"
			intervals [1900]:
				xmin = 683.1175
				xmax = 683.1675
				text = "sp"
			intervals [1901]:
				xmin = 683.1675
				xmax = 683.1975
				text = "Y"
			intervals [1902]:
				xmin = 683.1975
				xmax = 683.2375
				text = "UW1"
			intervals [1903]:
				xmin = 683.2375
				xmax = 683.5575
				text = "sp"
			intervals [1904]:
				xmin = 683.5575
				xmax = 683.5875
				text = "TH"
			intervals [1905]:
				xmin = 683.5875
				xmax = 683.6175
				text = "IH1"
			intervals [1906]:
				xmin = 683.6175
				xmax = 683.6475
				text = "NG"
			intervals [1907]:
				xmin = 683.6475
				xmax = 683.6875
				text = "K"
			intervals [1908]:
				xmin = 683.6875
				xmax = 683.7175
				text = "IH1"
			intervals [1909]:
				xmin = 683.7175
				xmax = 683.7675
				text = "T"
			intervals [1910]:
				xmin = 683.7675
				xmax = 683.8475
				text = "S"
			intervals [1911]:
				xmin = 683.8475
				xmax = 683.9275
				text = "F"
			intervals [1912]:
				xmin = 683.9275
				xmax = 684.0375
				text = "EH1"
			intervals [1913]:
				xmin = 684.0375
				xmax = 684.1975
				text = "R"
			intervals [1914]:
				xmin = 684.1975
				xmax = 687.2051
				text = ""
			intervals [1915]:
				xmin = 687.2051
				xmax = 687.2451
				text = "sil"
			intervals [1916]:
				xmin = 687.2451
				xmax = 687.7451
				text = "spn"
			intervals [1917]:
				xmin = 687.7451
				xmax = 688.2151
				text = "sp"
			intervals [1918]:
				xmin = 688.2151
				xmax = 689.2836
				text = ""
			intervals [1919]:
				xmin = 689.2836
				xmax = 689.3436
				text = "Y"
			intervals [1920]:
				xmin = 689.3436
				xmax = 689.4036
				text = "UW1"
			intervals [1921]:
				xmin = 689.4036
				xmax = 689.4836
				text = "D"
			intervals [1922]:
				xmin = 689.4836
				xmax = 689.5136
				text = "OW1"
			intervals [1923]:
				xmin = 689.5136
				xmax = 689.5536
				text = "N"
			intervals [1924]:
				xmin = 689.5536
				xmax = 689.6636
				text = "sp"
			intervals [1925]:
				xmin = 689.6636
				xmax = 689.7436
				text = "D"
			intervals [1926]:
				xmin = 689.7436
				xmax = 689.8536
				text = "UW1"
			intervals [1927]:
				xmin = 689.8536
				xmax = 689.9236
				text = "IH0"
			intervals [1928]:
				xmin = 689.9236
				xmax = 689.9536
				text = "T"
			intervals [1929]:
				xmin = 689.9536
				xmax = 689.9836
				text = "sp"
			intervals [1930]:
				xmin = 689.9836
				xmax = 690.0736
				text = "DH"
			intervals [1931]:
				xmin = 690.0736
				xmax = 690.1536
				text = "OW1"
			intervals [1932]:
				xmin = 690.1536
				xmax = 690.2336
				text = "sp"
			intervals [1933]:
				xmin = 690.2336
				xmax = 690.2736
				text = "D"
			intervals [1934]:
				xmin = 690.2736
				xmax = 690.4136
				text = "UW1"
			intervals [1935]:
				xmin = 690.4136
				xmax = 690.4436
				text = "sp"
			intervals [1936]:
				xmin = 690.4436
				xmax = 690.4736
				text = "Y"
			intervals [1937]:
				xmin = 690.4736
				xmax = 690.5136
				text = "UW1"
			intervals [1938]:
				xmin = 690.5136
				xmax = 690.5936
				text = "sp"
			intervals [1939]:
				xmin = 690.5936
				xmax = 691.3353
				text = ""
			intervals [1940]:
				xmin = 691.3353
				xmax = 692.0053
				text = "spn"
			intervals [1941]:
				xmin = 692.0053
				xmax = 699.3206
				text = ""
			intervals [1942]:
				xmin = 699.3206
				xmax = 699.5006
				text = "M"
			intervals [1943]:
				xmin = 699.5006
				xmax = 699.7406
				text = "HH"
			intervals [1944]:
				xmin = 699.7406
				xmax = 700.1206
				text = "M"
			intervals [1945]:
				xmin = 700.1206
				xmax = 702.0717
				text = ""
			intervals [1946]:
				xmin = 702.0717
				xmax = 702.1317
				text = "W"
			intervals [1947]:
				xmin = 702.1317
				xmax = 702.1717
				text = "AH1"
			intervals [1948]:
				xmin = 702.1717
				xmax = 702.2017
				text = "T"
			intervals [1949]:
				xmin = 702.2017
				xmax = 702.2817
				text = "AH0"
			intervals [1950]:
				xmin = 702.2817
				xmax = 702.3317
				text = "B"
			intervals [1951]:
				xmin = 702.3317
				xmax = 702.4017
				text = "AW1"
			intervals [1952]:
				xmin = 702.4017
				xmax = 702.4817
				text = "T"
			intervals [1953]:
				xmin = 702.4817
				xmax = 702.5217
				text = "DH"
			intervals [1954]:
				xmin = 702.5217
				xmax = 702.6017
				text = "AH0"
			intervals [1955]:
				xmin = 702.6017
				xmax = 702.6517
				text = "B"
			intervals [1956]:
				xmin = 702.6517
				xmax = 702.7617
				text = "EH1"
			intervals [1957]:
				xmin = 702.7617
				xmax = 702.8417
				text = "S"
			intervals [1958]:
				xmin = 702.8417
				xmax = 702.8817
				text = "T"
			intervals [1959]:
				xmin = 702.8817
				xmax = 702.9517
				text = "T"
			intervals [1960]:
				xmin = 702.9517
				xmax = 703.0617
				text = "IY1"
			intervals [1961]:
				xmin = 703.0617
				xmax = 703.1717
				text = "CH"
			intervals [1962]:
				xmin = 703.1717
				xmax = 703.2017
				text = "ER0"
			intervals [1963]:
				xmin = 703.2017
				xmax = 703.3217
				text = "Y"
			intervals [1964]:
				xmin = 703.3217
				xmax = 703.3617
				text = "UW1"
			intervals [1965]:
				xmin = 703.3617
				xmax = 703.4117
				text = "EH1"
			intervals [1966]:
				xmin = 703.4117
				xmax = 703.4717
				text = "V"
			intervals [1967]:
				xmin = 703.4717
				xmax = 703.5117
				text = "ER0"
			intervals [1968]:
				xmin = 703.5117
				xmax = 703.6017
				text = "sp"
			intervals [1969]:
				xmin = 703.6017
				xmax = 703.6317
				text = "HH"
			intervals [1970]:
				xmin = 703.6317
				xmax = 703.6617
				text = "AE1"
			intervals [1971]:
				xmin = 703.6617
				xmax = 703.8617
				text = "D"
			intervals [1972]:
				xmin = 703.8617
				xmax = 704.2073
				text = ""
			intervals [1973]:
				xmin = 704.2073
				xmax = 704.2873
				text = "HH"
			intervals [1974]:
				xmin = 704.2873
				xmax = 704.3273
				text = "W"
			intervals [1975]:
				xmin = 704.3273
				xmax = 704.3573
				text = "AH1"
			intervals [1976]:
				xmin = 704.3573
				xmax = 704.3873
				text = "T"
			intervals [1977]:
				xmin = 704.3873
				xmax = 704.4173
				text = "sp"
			intervals [1978]:
				xmin = 704.4173
				xmax = 704.4473
				text = "W"
			intervals [1979]:
				xmin = 704.4473
				xmax = 704.5173
				text = "AO1"
			intervals [1980]:
				xmin = 704.5173
				xmax = 704.6073
				text = "Z"
			intervals [1981]:
				xmin = 704.6073
				xmax = 704.6573
				text = "SH"
			intervals [1982]:
				xmin = 704.6573
				xmax = 704.7473
				text = "IY1"
			intervals [1983]:
				xmin = 704.7473
				xmax = 704.7773
				text = "sp"
			intervals [1984]:
				xmin = 704.7773
				xmax = 704.8973
				text = "L"
			intervals [1985]:
				xmin = 704.8973
				xmax = 704.9273
				text = "AY1"
			intervals [1986]:
				xmin = 704.9273
				xmax = 704.9873
				text = "K"
			intervals [1987]:
				xmin = 704.9873
				xmax = 705.2373
				text = "sp"
			intervals [1988]:
				xmin = 705.2373
				xmax = 709.4239
				text = ""
			intervals [1989]:
				xmin = 709.4239
				xmax = 709.4639
				text = "M"
			intervals [1990]:
				xmin = 709.4639
				xmax = 709.4939
				text = "HH"
			intervals [1991]:
				xmin = 709.4939
				xmax = 709.9139
				text = "M"
			intervals [1992]:
				xmin = 709.9139
				xmax = 709.9439
				text = "sp"
			intervals [1993]:
				xmin = 709.9439
				xmax = 710.9335
				text = ""
			intervals [1994]:
				xmin = 710.9335
				xmax = 711.0035
				text = "SH"
			intervals [1995]:
				xmin = 711.0035
				xmax = 711.1535
				text = "IY1"
			intervals [1996]:
				xmin = 711.1535
				xmax = 711.1835
				text = "R"
			intervals [1997]:
				xmin = 711.1835
				xmax = 711.2235
				text = "IY1"
			intervals [1998]:
				xmin = 711.2235
				xmax = 711.2535
				text = "L"
			intervals [1999]:
				xmin = 711.2535
				xmax = 711.3635
				text = "IY0"
			intervals [2000]:
				xmin = 711.3635
				xmax = 711.4035
				text = "sp"
			intervals [2001]:
				xmin = 711.4035
				xmax = 711.4335
				text = "W"
			intervals [2002]:
				xmin = 711.4335
				xmax = 711.4635
				text = "AO1"
			intervals [2003]:
				xmin = 711.4635
				xmax = 711.5635
				text = "Z"
			intervals [2004]:
				xmin = 711.5635
				xmax = 711.6135
				text = "sp"
			intervals [2005]:
				xmin = 711.6135
				xmax = 711.7035
				text = "N"
			intervals [2006]:
				xmin = 711.7035
				xmax = 711.7735
				text = "AY1"
			intervals [2007]:
				xmin = 711.7735
				xmax = 712.0235
				text = "S"
			intervals [2008]:
				xmin = 712.0235
				xmax = 718.5749
				text = ""
			intervals [2009]:
				xmin = 718.5749
				xmax = 718.7549
				text = "M"
			intervals [2010]:
				xmin = 718.7549
				xmax = 718.8749
				text = "HH"
			intervals [2011]:
				xmin = 718.8749
				xmax = 719.0149
				text = "M"
			intervals [2012]:
				xmin = 719.0149
				xmax = 720.6405
				text = ""
			intervals [2013]:
				xmin = 720.6405
				xmax = 720.8505
				text = "M"
			intervals [2014]:
				xmin = 720.8505
				xmax = 720.9505
				text = "HH"
			intervals [2015]:
				xmin = 720.9505
				xmax = 721.1005
				text = "M"
			intervals [2016]:
				xmin = 721.1005
				xmax = 722.4372
				text = "sp"
			intervals [2017]:
				xmin = 722.4372
				xmax = 722.4672
				text = "OW1"
			intervals [2018]:
				xmin = 722.4672
				xmax = 722.5172
				text = "sp"
			intervals [2019]:
				xmin = 722.5172
				xmax = 722.5572
				text = "DH"
			intervals [2020]:
				xmin = 722.5572
				xmax = 722.5872
				text = "AH0"
			intervals [2021]:
				xmin = 722.5872
				xmax = 722.6372
				text = "T"
			intervals [2022]:
				xmin = 722.6372
				xmax = 722.6772
				text = "sp"
			intervals [2023]:
				xmin = 722.6772
				xmax = 722.8172
				text = "S"
			intervals [2024]:
				xmin = 722.8172
				xmax = 722.8572
				text = "sp"
			intervals [2025]:
				xmin = 722.8572
				xmax = 722.8872
				text = "G"
			intervals [2026]:
				xmin = 722.8872
				xmax = 723.0072
				text = "IH0"
			intervals [2027]:
				xmin = 723.0072
				xmax = 723.0372
				text = "D"
			intervals [2028]:
				xmin = 723.0372
				xmax = 723.0672
				text = "D"
			intervals [2029]:
				xmin = 723.0672
				xmax = 723.0972
				text = "IH0"
			intervals [2030]:
				xmin = 723.0972
				xmax = 723.1572
				text = "D"
			intervals [2031]:
				xmin = 723.1572
				xmax = 723.2072
				text = "Y"
			intervals [2032]:
				xmin = 723.2072
				xmax = 723.2372
				text = "UW1"
			intervals [2033]:
				xmin = 723.2372
				xmax = 723.2772
				text = "EH1"
			intervals [2034]:
				xmin = 723.2772
				xmax = 723.3072
				text = "V"
			intervals [2035]:
				xmin = 723.3072
				xmax = 723.3372
				text = "ER0"
			intervals [2036]:
				xmin = 723.3372
				xmax = 723.3672
				text = "HH"
			intervals [2037]:
				xmin = 723.3672
				xmax = 723.4172
				text = "AE1"
			intervals [2038]:
				xmin = 723.4172
				xmax = 723.4572
				text = "V"
			intervals [2039]:
				xmin = 723.4572
				xmax = 723.4972
				text = "AH0"
			intervals [2040]:
				xmin = 723.4972
				xmax = 723.6472
				text = "T"
			intervals [2041]:
				xmin = 723.6472
				xmax = 723.7572
				text = "IY1"
			intervals [2042]:
				xmin = 723.7572
				xmax = 723.8772
				text = "CH"
			intervals [2043]:
				xmin = 723.8772
				xmax = 723.9172
				text = "ER0"
			intervals [2044]:
				xmin = 723.9172
				xmax = 723.9772
				text = "Y"
			intervals [2045]:
				xmin = 723.9772
				xmax = 724.0272
				text = "UW1"
			intervals [2046]:
				xmin = 724.0272
				xmax = 724.0672
				text = "D"
			intervals [2047]:
				xmin = 724.0672
				xmax = 724.1072
				text = "IH1"
			intervals [2048]:
				xmin = 724.1072
				xmax = 724.1672
				text = "D"
			intervals [2049]:
				xmin = 724.1672
				xmax = 724.1972
				text = "N"
			intervals [2050]:
				xmin = 724.1972
				xmax = 724.2272
				text = "T"
			intervals [2051]:
				xmin = 724.2272
				xmax = 724.2572
				text = "sp"
			intervals [2052]:
				xmin = 724.2572
				xmax = 724.3472
				text = "L"
			intervals [2053]:
				xmin = 724.3472
				xmax = 724.3772
				text = "AY1"
			intervals [2054]:
				xmin = 724.3772
				xmax = 724.4372
				text = "K"
			intervals [2055]:
				xmin = 724.4372
				xmax = 724.4672
				text = "sp"
			intervals [2056]:
				xmin = 724.4672
				xmax = 724.9059
				text = ""
			intervals [2057]:
				xmin = 724.9059
				xmax = 725.0159
				text = "AE1"
			intervals [2058]:
				xmin = 725.0159
				xmax = 725.0659
				text = "T"
			intervals [2059]:
				xmin = 725.0659
				xmax = 725.1159
				text = "sp"
			intervals [2060]:
				xmin = 725.1159
				xmax = 725.1559
				text = "AO1"
			intervals [2061]:
				xmin = 725.1559
				xmax = 725.3159
				text = "L"
			intervals [2062]:
				xmin = 725.3159
				xmax = 729.6096
				text = ""
			intervals [2063]:
				xmin = 729.6096
				xmax = 729.6496
				text = "OW1"
			intervals [2064]:
				xmin = 729.6496
				xmax = 729.7796
				text = "sp"
			intervals [2065]:
				xmin = 729.7796
				xmax = 729.8996
				text = "DH"
			intervals [2066]:
				xmin = 729.8996
				xmax = 729.9596
				text = "AH0"
			intervals [2067]:
				xmin = 729.9596
				xmax = 730.0296
				text = "T"
			intervals [2068]:
				xmin = 730.0296
				xmax = 730.1596
				text = "S"
			intervals [2069]:
				xmin = 730.1596
				xmax = 730.2196
				text = "G"
			intervals [2070]:
				xmin = 730.2196
				xmax = 730.3096
				text = "IH0"
			intervals [2071]:
				xmin = 730.3096
				xmax = 730.3996
				text = "D"
			intervals [2072]:
				xmin = 730.3996
				xmax = 730.4396
				text = "sp"
			intervals [2073]:
				xmin = 730.4396
				xmax = 731.1577
				text = ""
			intervals [2074]:
				xmin = 731.1577
				xmax = 731.2577
				text = "W"
			intervals [2075]:
				xmin = 731.2577
				xmax = 731.2877
				text = "AH0"
			intervals [2076]:
				xmin = 731.2877
				xmax = 731.3277
				text = "Z"
			intervals [2077]:
				xmin = 731.3277
				xmax = 731.3577
				text = "Y"
			intervals [2078]:
				xmin = 731.3577
				xmax = 731.4177
				text = "UW1"
			intervals [2079]:
				xmin = 731.4177
				xmax = 731.5077
				text = "EH1"
			intervals [2080]:
				xmin = 731.5077
				xmax = 731.5677
				text = "V"
			intervals [2081]:
				xmin = 731.5677
				xmax = 731.6277
				text = "ER0"
			intervals [2082]:
				xmin = 731.6277
				xmax = 731.6677
				text = "IH0"
			intervals [2083]:
				xmin = 731.6677
				xmax = 731.7277
				text = "N"
			intervals [2084]:
				xmin = 731.7277
				xmax = 731.8177
				text = "AH0"
			intervals [2085]:
				xmin = 731.8177
				xmax = 731.8977
				text = "K"
			intervals [2086]:
				xmin = 731.8977
				xmax = 731.9577
				text = "L"
			intervals [2087]:
				xmin = 731.9577
				xmax = 732.0777
				text = "AE1"
			intervals [2088]:
				xmin = 732.0777
				xmax = 732.1877
				text = "S"
			intervals [2089]:
				xmin = 732.1877
				xmax = 732.2277
				text = "W"
			intervals [2090]:
				xmin = 732.2277
				xmax = 732.2577
				text = "EH1"
			intervals [2091]:
				xmin = 732.2577
				xmax = 732.2877
				text = "R"
			intervals [2092]:
				xmin = 732.2877
				xmax = 732.3377
				text = "DH"
			intervals [2093]:
				xmin = 732.3377
				xmax = 732.3977
				text = "IY0"
			intervals [2094]:
				xmin = 732.3977
				xmax = 732.5077
				text = "K"
			intervals [2095]:
				xmin = 732.5077
				xmax = 732.5477
				text = "IH1"
			intervals [2096]:
				xmin = 732.5477
				xmax = 732.5977
				text = "D"
			intervals [2097]:
				xmin = 732.5977
				xmax = 732.6777
				text = "Z"
			intervals [2098]:
				xmin = 732.6777
				xmax = 732.7577
				text = "P"
			intervals [2099]:
				xmin = 732.7577
				xmax = 732.7977
				text = "L"
			intervals [2100]:
				xmin = 732.7977
				xmax = 732.8677
				text = "EY1"
			intervals [2101]:
				xmin = 732.8677
				xmax = 732.9277
				text = "D"
			intervals [2102]:
				xmin = 732.9277
				xmax = 732.9977
				text = "AH0"
			intervals [2103]:
				xmin = 732.9977
				xmax = 733.0977
				text = "T"
			intervals [2104]:
				xmin = 733.0977
				xmax = 733.1277
				text = "R"
			intervals [2105]:
				xmin = 733.1277
				xmax = 733.1977
				text = "IH1"
			intervals [2106]:
				xmin = 733.1977
				xmax = 733.2777
				text = "K"
			intervals [2107]:
				xmin = 733.2777
				xmax = 733.3077
				text = "AA1"
			intervals [2108]:
				xmin = 733.3077
				xmax = 733.3877
				text = "N"
			intervals [2109]:
				xmin = 733.3877
				xmax = 733.4177
				text = "sp"
			intervals [2110]:
				xmin = 733.4177
				xmax = 733.5177
				text = "AH0"
			intervals [2111]:
				xmin = 733.5177
				xmax = 733.5477
				text = "sp"
			intervals [2112]:
				xmin = 733.5477
				xmax = 733.6577
				text = "T"
			intervals [2113]:
				xmin = 733.6577
				xmax = 733.7577
				text = "IY1"
			intervals [2114]:
				xmin = 733.7577
				xmax = 733.8577
				text = "CH"
			intervals [2115]:
				xmin = 733.8577
				xmax = 733.8977
				text = "ER0"
			intervals [2116]:
				xmin = 733.8977
				xmax = 733.9677
				text = "sp"
			intervals [2117]:
				xmin = 733.9677
				xmax = 736.7894
				text = ""
			intervals [2118]:
				xmin = 736.7894
				xmax = 736.8794
				text = "L"
			intervals [2119]:
				xmin = 736.8794
				xmax = 736.9094
				text = "AY1"
			intervals [2120]:
				xmin = 736.9094
				xmax = 736.9894
				text = "K"
			intervals [2121]:
				xmin = 736.9894
				xmax = 737.0194
				text = "sp"
			intervals [2122]:
				xmin = 737.0194
				xmax = 737.0894
				text = "P"
			intervals [2123]:
				xmin = 737.0894
				xmax = 737.1394
				text = "UH1"
			intervals [2124]:
				xmin = 737.1394
				xmax = 737.1894
				text = "T"
			intervals [2125]:
				xmin = 737.1894
				xmax = 737.2794
				text = "AH0"
			intervals [2126]:
				xmin = 737.2794
				xmax = 737.3794
				text = "T"
			intervals [2127]:
				xmin = 737.3794
				xmax = 737.4994
				text = "AE1"
			intervals [2128]:
				xmin = 737.4994
				xmax = 737.6094
				text = "K"
			intervals [2129]:
				xmin = 737.6094
				xmax = 737.6394
				text = "AA1"
			intervals [2130]:
				xmin = 737.6394
				xmax = 737.7294
				text = "N"
			intervals [2131]:
				xmin = 737.7294
				xmax = 737.7594
				text = "sp"
			intervals [2132]:
				xmin = 737.7594
				xmax = 737.7894
				text = "HH"
			intervals [2133]:
				xmin = 737.7894
				xmax = 737.8694
				text = "ER0"
			intervals [2134]:
				xmin = 737.8694
				xmax = 738.0194
				text = "S"
			intervals [2135]:
				xmin = 738.0194
				xmax = 738.0594
				text = "IY1"
			intervals [2136]:
				xmin = 738.0594
				xmax = 738.2194
				text = "T"
			intervals [2137]:
				xmin = 738.2194
				xmax = 738.2494
				text = "sp"
			intervals [2138]:
				xmin = 738.2494
				xmax = 739.0042
				text = ""
			intervals [2139]:
				xmin = 739.0042
				xmax = 739.0942
				text = "HH"
			intervals [2140]:
				xmin = 739.0942
				xmax = 739.2042
				text = "AY1"
			intervals [2141]:
				xmin = 739.2042
				xmax = 739.3042
				text = "D"
			intervals [2142]:
				xmin = 739.3042
				xmax = 739.3842
				text = "S"
			intervals [2143]:
				xmin = 739.3842
				xmax = 739.4242
				text = "AH1"
			intervals [2144]:
				xmin = 739.4242
				xmax = 739.4742
				text = "M"
			intervals [2145]:
				xmin = 739.4742
				xmax = 739.5042
				text = "TH"
			intervals [2146]:
				xmin = 739.5042
				xmax = 739.5342
				text = "IH0"
			intervals [2147]:
				xmin = 739.5342
				xmax = 739.5642
				text = "N"
			intervals [2148]:
				xmin = 739.5642
				xmax = 739.7242
				text = "sp"
			intervals [2149]:
				xmin = 739.7242
				xmax = 739.8142
				text = "AH0"
			intervals [2150]:
				xmin = 739.8142
				xmax = 739.9242
				text = "S"
			intervals [2151]:
				xmin = 739.9242
				xmax = 740.0042
				text = "N"
			intervals [2152]:
				xmin = 740.0042
				xmax = 740.0842
				text = "EY1"
			intervals [2153]:
				xmin = 740.0842
				xmax = 740.1142
				text = "K"
			intervals [2154]:
				xmin = 740.1142
				xmax = 740.2542
				text = "sp"
			intervals [2155]:
				xmin = 740.2542
				xmax = 740.2942
				text = "IH0"
			intervals [2156]:
				xmin = 740.2942
				xmax = 740.3242
				text = "N"
			intervals [2157]:
				xmin = 740.3242
				xmax = 740.3542
				text = "HH"
			intervals [2158]:
				xmin = 740.3542
				xmax = 740.4442
				text = "ER0"
			intervals [2159]:
				xmin = 740.4442
				xmax = 740.4742
				text = "sp"
			intervals [2160]:
				xmin = 740.4742
				xmax = 740.7109
				text = ""
			intervals [2161]:
				xmin = 740.7109
				xmax = 740.8009
				text = "D"
			intervals [2162]:
				xmin = 740.8009
				xmax = 740.9009
				text = "R"
			intervals [2163]:
				xmin = 740.9009
				xmax = 740.9409
				text = "AO1"
			intervals [2164]:
				xmin = 740.9409
				xmax = 741.0709
				text = "R"
			intervals [2165]:
				xmin = 741.0709
				xmax = 741.1109
				text = "sp"
			intervals [2166]:
				xmin = 741.1109
				xmax = 741.1709
				text = "ER0"
			intervals [2167]:
				xmin = 741.1709
				xmax = 741.2609
				text = "S"
			intervals [2168]:
				xmin = 741.2609
				xmax = 741.2909
				text = "AH1"
			intervals [2169]:
				xmin = 741.2909
				xmax = 741.3209
				text = "M"
			intervals [2170]:
				xmin = 741.3209
				xmax = 741.3709
				text = "TH"
			intervals [2171]:
				xmin = 741.3709
				xmax = 741.4009
				text = "IH0"
			intervals [2172]:
				xmin = 741.4009
				xmax = 741.4309
				text = "N"
			intervals [2173]:
				xmin = 741.4309
				xmax = 742.0309
				text = "spn"
			intervals [2174]:
				xmin = 742.0309
				xmax = 747.7355
				text = ""
			intervals [2175]:
				xmin = 747.7355
				xmax = 747.7655
				text = "AH1"
			intervals [2176]:
				xmin = 747.7655
				xmax = 747.7955
				text = "HH"
			intervals [2177]:
				xmin = 747.7955
				xmax = 747.8255
				text = "AH1"
			intervals [2178]:
				xmin = 747.8255
				xmax = 748.1855
				text = "sp"
			intervals [2179]:
				xmin = 748.1855
				xmax = 752.9429
				text = ""
			intervals [2180]:
				xmin = 752.9429
				xmax = 753.0029
				text = "M"
			intervals [2181]:
				xmin = 753.0029
				xmax = 753.0529
				text = "HH"
			intervals [2182]:
				xmin = 753.0529
				xmax = 753.3229
				text = "M"
			intervals [2183]:
				xmin = 753.3229
				xmax = 754.5836
				text = "sp"
			intervals [2184]:
				xmin = 754.5836
				xmax = 754.6336
				text = "OW1"
			intervals [2185]:
				xmin = 754.6336
				xmax = 754.8936
				text = "sp"
			intervals [2186]:
				xmin = 754.8936
				xmax = 754.9736
				text = "G"
			intervals [2187]:
				xmin = 754.9736
				xmax = 755.0036
				text = "IH0"
			intervals [2188]:
				xmin = 755.0036
				xmax = 755.0736
				text = "D"
			intervals [2189]:
				xmin = 755.0736
				xmax = 756.2149
				text = "sp"
			intervals [2190]:
				xmin = 756.2149
				xmax = 756.2649
				text = "IH0"
			intervals [2191]:
				xmin = 756.2649
				xmax = 756.3049
				text = "Z"
			intervals [2192]:
				xmin = 756.3049
				xmax = 756.3549
				text = "IH0"
			intervals [2193]:
				xmin = 756.3549
				xmax = 756.3849
				text = "T"
			intervals [2194]:
				xmin = 756.3849
				xmax = 756.4849
				text = "AH0"
			intervals [2195]:
				xmin = 756.4849
				xmax = 756.5349
				text = "B"
			intervals [2196]:
				xmin = 756.5349
				xmax = 756.6049
				text = "AH1"
			intervals [2197]:
				xmin = 756.6049
				xmax = 756.6849
				text = "N"
			intervals [2198]:
				xmin = 756.6849
				xmax = 756.7449
				text = "CH"
			intervals [2199]:
				xmin = 756.7449
				xmax = 756.7849
				text = "AH0"
			intervals [2200]:
				xmin = 756.7849
				xmax = 756.8149
				text = "V"
			intervals [2201]:
				xmin = 756.8149
				xmax = 756.9449
				text = "K"
			intervals [2202]:
				xmin = 756.9449
				xmax = 757.0249
				text = "IH1"
			intervals [2203]:
				xmin = 757.0249
				xmax = 757.0949
				text = "D"
			intervals [2204]:
				xmin = 757.0949
				xmax = 757.1549
				text = "Z"
			intervals [2205]:
				xmin = 757.1549
				xmax = 757.1849
				text = "DH"
			intervals [2206]:
				xmin = 757.1849
				xmax = 757.2149
				text = "AH0"
			intervals [2207]:
				xmin = 757.2149
				xmax = 757.2449
				text = "T"
			intervals [2208]:
				xmin = 757.2449
				xmax = 757.2749
				text = "sp"
			intervals [2209]:
				xmin = 757.2749
				xmax = 757.3249
				text = "Y"
			intervals [2210]:
				xmin = 757.3249
				xmax = 757.3849
				text = "UW1"
			intervals [2211]:
				xmin = 757.3849
				xmax = 757.4549
				text = "sp"
			intervals [2212]:
				xmin = 757.4549
				xmax = 757.5049
				text = "HH"
			intervals [2213]:
				xmin = 757.5049
				xmax = 757.5849
				text = "AE1"
			intervals [2214]:
				xmin = 757.5849
				xmax = 757.7449
				text = "NG"
			intervals [2215]:
				xmin = 757.7449
				xmax = 757.8349
				text = "ER0"
			intervals [2216]:
				xmin = 757.8349
				xmax = 757.9349
				text = "AW1"
			intervals [2217]:
				xmin = 757.9349
				xmax = 757.9649
				text = "N"
			intervals [2218]:
				xmin = 757.9649
				xmax = 758.0049
				text = "D"
			intervals [2219]:
				xmin = 758.0049
				xmax = 758.0349
				text = "sp"
			intervals [2220]:
				xmin = 758.0349
				xmax = 758.1149
				text = "W"
			intervals [2221]:
				xmin = 758.1149
				xmax = 758.1749
				text = "IH0"
			intervals [2222]:
				xmin = 758.1749
				xmax = 758.2149
				text = "DH"
			intervals [2223]:
				xmin = 758.2149
				xmax = 758.3449
				text = "sp"
			intervals [2224]:
				xmin = 758.3449
				xmax = 758.3949
				text = "AH0"
			intervals [2225]:
				xmin = 758.3949
				xmax = 758.4449
				text = "N"
			intervals [2226]:
				xmin = 758.4449
				xmax = 758.5049
				text = "D"
			intervals [2227]:
				xmin = 758.5049
				xmax = 758.5949
				text = "UW1"
			intervals [2228]:
				xmin = 758.5949
				xmax = 758.6849
				text = "sp"
			intervals [2229]:
				xmin = 758.6849
				xmax = 758.7149
				text = "TH"
			intervals [2230]:
				xmin = 758.7149
				xmax = 758.7749
				text = "IH1"
			intervals [2231]:
				xmin = 758.7749
				xmax = 758.8049
				text = "NG"
			intervals [2232]:
				xmin = 758.8049
				xmax = 758.9649
				text = "Z"
			intervals [2233]:
				xmin = 758.9649
				xmax = 758.9949
				text = "sp"
			intervals [2234]:
				xmin = 758.9949
				xmax = 759.0649
				text = "W"
			intervals [2235]:
				xmin = 759.0649
				xmax = 759.1149
				text = "IH0"
			intervals [2236]:
				xmin = 759.1149
				xmax = 759.1849
				text = "DH"
			intervals [2237]:
				xmin = 759.1849
				xmax = 759.3249
				text = "sp"
			intervals [2238]:
				xmin = 759.3249
				xmax = 767.624
				text = ""
			intervals [2239]:
				xmin = 767.624
				xmax = 767.804
				text = "M"
			intervals [2240]:
				xmin = 767.804
				xmax = 767.964
				text = "HH"
			intervals [2241]:
				xmin = 767.964
				xmax = 768.164
				text = "M"
			intervals [2242]:
				xmin = 768.164
				xmax = 768.204
				text = "sp"
			intervals [2243]:
				xmin = 768.204
				xmax = 770.972
				text = ""
			intervals [2244]:
				xmin = 770.972
				xmax = 771.042
				text = "D"
			intervals [2245]:
				xmin = 771.042
				xmax = 771.232
				text = "UW1"
			intervals [2246]:
				xmin = 771.232
				xmax = 771.9021
				text = "sp"
			intervals [2247]:
				xmin = 771.9021
				xmax = 771.9621
				text = "D"
			intervals [2248]:
				xmin = 771.9621
				xmax = 772.0021
				text = "UW1"
			intervals [2249]:
				xmin = 772.0021
				xmax = 772.0721
				text = "DH"
			intervals [2250]:
				xmin = 772.0721
				xmax = 772.1621
				text = "EY1"
			intervals [2251]:
				xmin = 772.1621
				xmax = 772.2521
				text = "S"
			intervals [2252]:
				xmin = 772.2521
				xmax = 772.3221
				text = "P"
			intervals [2253]:
				xmin = 772.3221
				xmax = 772.3921
				text = "IY1"
			intervals [2254]:
				xmin = 772.3921
				xmax = 772.4621
				text = "K"
			intervals [2255]:
				xmin = 772.4621
				xmax = 772.4921
				text = "EH1"
			intervals [2256]:
				xmin = 772.4921
				xmax = 772.5221
				text = "N"
			intervals [2257]:
				xmin = 772.5221
				xmax = 772.6521
				text = "IY0"
			intervals [2258]:
				xmin = 772.6521
				xmax = 772.7221
				text = "sp"
			intervals [2259]:
				xmin = 772.7221
				xmax = 772.7721
				text = "F"
			intervals [2260]:
				xmin = 772.7721
				xmax = 772.8421
				text = "AO1"
			intervals [2261]:
				xmin = 772.8421
				xmax = 772.8721
				text = "R"
			intervals [2262]:
				xmin = 772.8721
				xmax = 772.9021
				text = "AH0"
			intervals [2263]:
				xmin = 772.9021
				xmax = 772.9421
				text = "N"
			intervals [2264]:
				xmin = 772.9421
				xmax = 772.9721
				text = "sp"
			intervals [2265]:
				xmin = 772.9721
				xmax = 773.1121
				text = "L"
			intervals [2266]:
				xmin = 773.1121
				xmax = 773.1721
				text = "AE1"
			intervals [2267]:
				xmin = 773.1721
				xmax = 773.2221
				text = "NG"
			intervals [2268]:
				xmin = 773.2221
				xmax = 773.2521
				text = "G"
			intervals [2269]:
				xmin = 773.2521
				xmax = 773.2821
				text = "W"
			intervals [2270]:
				xmin = 773.2821
				xmax = 773.3421
				text = "IH0"
			intervals [2271]:
				xmin = 773.3421
				xmax = 773.4221
				text = "JH"
			intervals [2272]:
				xmin = 773.4221
				xmax = 773.4921
				text = "IH0"
			intervals [2273]:
				xmin = 773.4921
				xmax = 773.5221
				text = "Z"
			intervals [2274]:
				xmin = 773.5221
				xmax = 773.5521
				text = "ER0"
			intervals [2275]:
				xmin = 773.5521
				xmax = 773.5821
				text = "D"
			intervals [2276]:
				xmin = 773.5821
				xmax = 773.6921
				text = "UW1"
			intervals [2277]:
				xmin = 773.6921
				xmax = 773.7221
				text = "sp"
			intervals [2278]:
				xmin = 773.7221
				xmax = 773.7821
				text = "DH"
			intervals [2279]:
				xmin = 773.7821
				xmax = 773.8521
				text = "EY1"
			intervals [2280]:
				xmin = 773.8521
				xmax = 773.9021
				text = "sp"
			intervals [2281]:
				xmin = 773.9021
				xmax = 773.9521
				text = "JH"
			intervals [2282]:
				xmin = 773.9521
				xmax = 774.0021
				text = "IH0"
			intervals [2283]:
				xmin = 774.0021
				xmax = 774.0321
				text = "S"
			intervals [2284]:
				xmin = 774.0321
				xmax = 774.0621
				text = "S"
			intervals [2285]:
				xmin = 774.0621
				xmax = 774.1721
				text = "P"
			intervals [2286]:
				xmin = 774.1721
				xmax = 774.2321
				text = "IY1"
			intervals [2287]:
				xmin = 774.2321
				xmax = 774.2621
				text = "K"
			intervals [2288]:
				xmin = 774.2621
				xmax = 774.3221
				text = "sp"
			intervals [2289]:
				xmin = 774.3221
				xmax = 774.3621
				text = "IH1"
			intervals [2290]:
				xmin = 774.3621
				xmax = 774.3921
				text = "NG"
			intervals [2291]:
				xmin = 774.3921
				xmax = 774.4221
				text = "L"
			intervals [2292]:
				xmin = 774.4221
				xmax = 774.4521
				text = "IH0"
			intervals [2293]:
				xmin = 774.4521
				xmax = 774.4821
				text = "SH"
			intervals [2294]:
				xmin = 774.4821
				xmax = 776.9635
				text = "sp"
			intervals [2295]:
				xmin = 776.9635
				xmax = 777.0035
				text = "M"
			intervals [2296]:
				xmin = 777.0035
				xmax = 777.0335
				text = "HH"
			intervals [2297]:
				xmin = 777.0335
				xmax = 777.3935
				text = "M"
			intervals [2298]:
				xmin = 777.3935
				xmax = 778.4517
				text = "sp"
			intervals [2299]:
				xmin = 778.4517
				xmax = 778.5817
				text = "IH0"
			intervals [2300]:
				xmin = 778.5817
				xmax = 778.6317
				text = "Z"
			intervals [2301]:
				xmin = 778.6317
				xmax = 778.6717
				text = "EH1"
			intervals [2302]:
				xmin = 778.6717
				xmax = 778.7317
				text = "N"
			intervals [2303]:
				xmin = 778.7317
				xmax = 778.8317
				text = "IY0"
			intervals [2304]:
				xmin = 778.8317
				xmax = 778.8617
				text = "HH"
			intervals [2305]:
				xmin = 778.8617
				xmax = 778.9217
				text = "W"
			intervals [2306]:
				xmin = 778.9217
				xmax = 778.9617
				text = "AY1"
			intervals [2307]:
				xmin = 778.9617
				xmax = 779.0517
				text = "T"
			intervals [2308]:
				xmin = 779.0517
				xmax = 779.0917
				text = "sp"
			intervals [2309]:
				xmin = 779.0917
				xmax = 779.1717
				text = "P"
			intervals [2310]:
				xmin = 779.1717
				xmax = 779.2717
				text = "IY1"
			intervals [2311]:
				xmin = 779.2717
				xmax = 779.3317
				text = "P"
			intervals [2312]:
				xmin = 779.3317
				xmax = 779.3717
				text = "AH0"
			intervals [2313]:
				xmin = 779.3717
				xmax = 779.4117
				text = "L"
			intervals [2314]:
				xmin = 779.4117
				xmax = 779.4417
				text = "sp"
			intervals [2315]:
				xmin = 779.4417
				xmax = 779.4717
				text = "IH0"
			intervals [2316]:
				xmin = 779.4717
				xmax = 779.5017
				text = "N"
			intervals [2317]:
				xmin = 779.5017
				xmax = 779.5317
				text = "DH"
			intervals [2318]:
				xmin = 779.5317
				xmax = 779.5817
				text = "IY0"
			intervals [2319]:
				xmin = 779.5817
				xmax = 779.6217
				text = "sp"
			intervals [2320]:
				xmin = 779.6217
				xmax = 779.7217
				text = "K"
			intervals [2321]:
				xmin = 779.7217
				xmax = 779.7817
				text = "IH1"
			intervals [2322]:
				xmin = 779.7817
				xmax = 779.8417
				text = "D"
			intervals [2323]:
				xmin = 779.8417
				xmax = 779.8917
				text = "Z"
			intervals [2324]:
				xmin = 779.8917
				xmax = 779.9417
				text = "Y"
			intervals [2325]:
				xmin = 779.9417
				xmax = 779.9717
				text = "UW1"
			intervals [2326]:
				xmin = 779.9717
				xmax = 780.0217
				text = "sp"
			intervals [2327]:
				xmin = 780.0217
				xmax = 780.1017
				text = "P"
			intervals [2328]:
				xmin = 780.1017
				xmax = 780.1517
				text = "L"
			intervals [2329]:
				xmin = 780.1517
				xmax = 780.2617
				text = "EY1"
			intervals [2330]:
				xmin = 780.2617
				xmax = 780.3117
				text = "sp"
			intervals [2331]:
				xmin = 780.3117
				xmax = 780.3417
				text = "W"
			intervals [2332]:
				xmin = 780.3417
				xmax = 780.3717
				text = "IH0"
			intervals [2333]:
				xmin = 780.3717
				xmax = 780.4617
				text = "TH"
			intervals [2334]:
				xmin = 780.4617
				xmax = 785.2625
				text = "sp"
			intervals [2335]:
				xmin = 785.2625
				xmax = 785.5425
				text = "OW2"
			intervals [2336]:
				xmin = 785.5425
				xmax = 785.5825
				text = "K"
			intervals [2337]:
				xmin = 785.5825
				xmax = 785.6625
				text = "EY1"
			intervals [2338]:
				xmin = 785.6625
				xmax = 786.3542
				text = "sp"
			intervals [2339]:
				xmin = 786.3542
				xmax = 786.4242
				text = "IH1"
			intervals [2340]:
				xmin = 786.4242
				xmax = 786.5042
				text = "Z"
			intervals [2341]:
				xmin = 786.5042
				xmax = 786.5542
				text = "IH0"
			intervals [2342]:
				xmin = 786.5542
				xmax = 786.6042
				text = "T"
			intervals [2343]:
				xmin = 786.6042
				xmax = 786.6742
				text = "W"
			intervals [2344]:
				xmin = 786.6742
				xmax = 786.7142
				text = "AH1"
			intervals [2345]:
				xmin = 786.7142
				xmax = 786.8542
				text = "N"
			intervals [2346]:
				xmin = 786.8542
				xmax = 786.9142
				text = "sp"
			intervals [2347]:
				xmin = 786.9142
				xmax = 787.1208
				text = ""
			intervals [2348]:
				xmin = 787.1208
				xmax = 787.3308
				text = "AH1"
			intervals [2349]:
				xmin = 787.3308
				xmax = 787.4208
				text = "sp"
			intervals [2350]:
				xmin = 787.4208
				xmax = 787.5108
				text = "P"
			intervals [2351]:
				xmin = 787.5108
				xmax = 787.6108
				text = "ER1"
			intervals [2352]:
				xmin = 787.6108
				xmax = 787.7408
				text = "S"
			intervals [2353]:
				xmin = 787.7408
				xmax = 787.7908
				text = "AH0"
			intervals [2354]:
				xmin = 787.7908
				xmax = 787.9408
				text = "N"
			intervals [2355]:
				xmin = 787.9408
				xmax = 788.5756
				text = ""
			intervals [2356]:
				xmin = 788.5756
				xmax = 788.6556
				text = "W"
			intervals [2357]:
				xmin = 788.6556
				xmax = 788.7056
				text = "EH1"
			intervals [2358]:
				xmin = 788.7056
				xmax = 788.7456
				text = "N"
			intervals [2359]:
				xmin = 788.7456
				xmax = 788.8056
				text = "Y"
			intervals [2360]:
				xmin = 788.8056
				xmax = 788.8956
				text = "UW1"
			intervals [2361]:
				xmin = 788.8956
				xmax = 788.9956
				text = "sp"
			intervals [2362]:
				xmin = 788.9956
				xmax = 789.0356
				text = "P"
			intervals [2363]:
				xmin = 789.0356
				xmax = 789.1056
				text = "L"
			intervals [2364]:
				xmin = 789.1056
				xmax = 789.2656
				text = "EY1"
			intervals [2365]:
				xmin = 789.2656
				xmax = 789.2956
				text = "IH0"
			intervals [2366]:
				xmin = 789.2956
				xmax = 789.4356
				text = "N"
			intervals [2367]:
				xmin = 789.4356
				xmax = 789.8102
				text = ""
			intervals [2368]:
				xmin = 789.8102
				xmax = 789.9102
				text = "sil"
			intervals [2369]:
				xmin = 789.9102
				xmax = 789.9602
				text = "IH0"
			intervals [2370]:
				xmin = 789.9602
				xmax = 789.9902
				text = "Z"
			intervals [2371]:
				xmin = 789.9902
				xmax = 790.0702
				text = "IH0"
			intervals [2372]:
				xmin = 790.0702
				xmax = 790.1002
				text = "T"
			intervals [2373]:
				xmin = 790.1002
				xmax = 790.1802
				text = "W"
			intervals [2374]:
				xmin = 790.1802
				xmax = 790.2202
				text = "AH1"
			intervals [2375]:
				xmin = 790.2202
				xmax = 790.3102
				text = "N"
			intervals [2376]:
				xmin = 790.3102
				xmax = 790.3702
				text = "sp"
			intervals [2377]:
				xmin = 790.3702
				xmax = 790.4502
				text = "P"
			intervals [2378]:
				xmin = 790.4502
				xmax = 790.5602
				text = "ER1"
			intervals [2379]:
				xmin = 790.5602
				xmax = 790.6602
				text = "S"
			intervals [2380]:
				xmin = 790.6602
				xmax = 790.7202
				text = "AH0"
			intervals [2381]:
				xmin = 790.7202
				xmax = 790.7502
				text = "N"
			intervals [2382]:
				xmin = 790.7502
				xmax = 790.7802
				text = "DH"
			intervals [2383]:
				xmin = 790.7802
				xmax = 790.8302
				text = "AH0"
			intervals [2384]:
				xmin = 790.8302
				xmax = 790.8902
				text = "T"
			intervals [2385]:
				xmin = 790.8902
				xmax = 790.9802
				text = "S"
			intervals [2386]:
				xmin = 790.9802
				xmax = 791.0402
				text = "DH"
			intervals [2387]:
				xmin = 791.0402
				xmax = 791.1202
				text = "AH0"
			intervals [2388]:
				xmin = 791.1202
				xmax = 791.1902
				text = "L"
			intervals [2389]:
				xmin = 791.1902
				xmax = 791.3102
				text = "IY1"
			intervals [2390]:
				xmin = 791.3102
				xmax = 791.3602
				text = "D"
			intervals [2391]:
				xmin = 791.3602
				xmax = 791.4402
				text = "ER0"
			intervals [2392]:
				xmin = 791.4402
				xmax = 791.5002
				text = "sp"
			intervals [2393]:
				xmin = 791.5002
				xmax = 791.5502
				text = "AH0"
			intervals [2394]:
				xmin = 791.5502
				xmax = 791.5902
				text = "N"
			intervals [2395]:
				xmin = 791.5902
				xmax = 791.6202
				text = "EH1"
			intervals [2396]:
				xmin = 791.6202
				xmax = 791.6702
				text = "V"
			intervals [2397]:
				xmin = 791.6702
				xmax = 791.7102
				text = "R"
			intervals [2398]:
				xmin = 791.7102
				xmax = 791.8002
				text = "IY0"
			intervals [2399]:
				xmin = 791.8002
				xmax = 791.8502
				text = "B"
			intervals [2400]:
				xmin = 791.8502
				xmax = 791.9402
				text = "AA2"
			intervals [2401]:
				xmin = 791.9402
				xmax = 792.0102
				text = "D"
			intervals [2402]:
				xmin = 792.0102
				xmax = 792.1302
				text = "IY0"
			intervals [2403]:
				xmin = 792.1302
				xmax = 792.2395
				text = ""
			intervals [2404]:
				xmin = 792.2395
				xmax = 792.3495
				text = "K"
			intervals [2405]:
				xmin = 792.3495
				xmax = 792.4095
				text = "AY1"
			intervals [2406]:
				xmin = 792.4095
				xmax = 792.4495
				text = "N"
			intervals [2407]:
				xmin = 792.4495
				xmax = 792.5195
				text = "D"
			intervals [2408]:
				xmin = 792.5195
				xmax = 792.5495
				text = "AH0"
			intervals [2409]:
				xmin = 792.5495
				xmax = 792.5895
				text = "V"
			intervals [2410]:
				xmin = 792.5895
				xmax = 792.6495
				text = "L"
			intervals [2411]:
				xmin = 792.6495
				xmax = 792.7095
				text = "UH1"
			intervals [2412]:
				xmin = 792.7095
				xmax = 792.7995
				text = "K"
			intervals [2413]:
				xmin = 792.7995
				xmax = 792.8495
				text = "T"
			intervals [2414]:
				xmin = 792.8495
				xmax = 792.8795
				text = "IH0"
			intervals [2415]:
				xmin = 792.8795
				xmax = 792.9095
				text = "sp"
			intervals [2416]:
				xmin = 792.9095
				xmax = 792.9495
				text = "DH"
			intervals [2417]:
				xmin = 792.9495
				xmax = 793.0395
				text = "AH0"
			intervals [2418]:
				xmin = 793.0395
				xmax = 793.1095
				text = "M"
			intervals [2419]:
				xmin = 793.1095
				xmax = 793.1495
				text = "sp"
			intervals [2420]:
				xmin = 793.1495
				xmax = 793.2095
				text = "T"
			intervals [2421]:
				xmin = 793.2095
				xmax = 793.2395
				text = "IH0"
			intervals [2422]:
				xmin = 793.2395
				xmax = 793.4795
				text = "sp"
			intervals [2423]:
				xmin = 793.4795
				xmax = 793.5695
				text = "T"
			intervals [2424]:
				xmin = 793.5695
				xmax = 793.5995
				text = "EH1"
			intervals [2425]:
				xmin = 793.5995
				xmax = 793.6295
				text = "L"
			intervals [2426]:
				xmin = 793.6295
				xmax = 793.6595
				text = "AH0"
			intervals [2427]:
				xmin = 793.6595
				xmax = 793.6995
				text = "M"
			intervals [2428]:
				xmin = 793.6995
				xmax = 793.7295
				text = "sp"
			intervals [2429]:
				xmin = 793.7295
				xmax = 793.7595
				text = "W"
			intervals [2430]:
				xmin = 793.7595
				xmax = 793.7895
				text = "AH1"
			intervals [2431]:
				xmin = 793.7895
				xmax = 793.8195
				text = "T"
			intervals [2432]:
				xmin = 793.8195
				xmax = 793.8495
				text = "T"
			intervals [2433]:
				xmin = 793.8495
				xmax = 793.8795
				text = "AH0"
			intervals [2434]:
				xmin = 793.8795
				xmax = 794.3095
				text = "sp"
			intervals [2435]:
				xmin = 794.3095
				xmax = 794.3395
				text = "D"
			intervals [2436]:
				xmin = 794.3395
				xmax = 794.3795
				text = "UW1"
			intervals [2437]:
				xmin = 794.3795
				xmax = 798.5333
				text = ""
			intervals [2438]:
				xmin = 798.5333
				xmax = 799.0233
				text = "sil"
			intervals [2439]:
				xmin = 799.0233
				xmax = 799.0533
				text = "M"
			intervals [2440]:
				xmin = 799.0533
				xmax = 799.0833
				text = "HH"
			intervals [2441]:
				xmin = 799.0833
				xmax = 799.1433
				text = "M"
			intervals [2442]:
				xmin = 799.1433
				xmax = 801.373
				text = ""
			intervals [2443]:
				xmin = 801.373
				xmax = 801.433
				text = "HH"
			intervals [2444]:
				xmin = 801.433
				xmax = 801.503
				text = "W"
			intervals [2445]:
				xmin = 801.503
				xmax = 801.553
				text = "AY1"
			intervals [2446]:
				xmin = 801.553
				xmax = 801.653
				text = "IH1"
			intervals [2447]:
				xmin = 801.653
				xmax = 801.723
				text = "Z"
			intervals [2448]:
				xmin = 801.723
				xmax = 801.783
				text = "IH0"
			intervals [2449]:
				xmin = 801.783
				xmax = 801.813
				text = "T"
			intervals [2450]:
				xmin = 801.813
				xmax = 801.843
				text = "sp"
			intervals [2451]:
				xmin = 801.843
				xmax = 801.923
				text = "Y"
			intervals [2452]:
				xmin = 801.923
				xmax = 802.053
				text = "UW1"
			intervals [2453]:
				xmin = 802.053
				xmax = 802.093
				text = "AO1"
			intervals [2454]:
				xmin = 802.093
				xmax = 802.163
				text = "R"
			intervals [2455]:
				xmin = 802.163
				xmax = 802.243
				text = "Y"
			intervals [2456]:
				xmin = 802.243
				xmax = 802.283
				text = "UH1"
			intervals [2457]:
				xmin = 802.283
				xmax = 802.353
				text = "R"
			intervals [2458]:
				xmin = 802.353
				xmax = 802.453
				text = "S"
			intervals [2459]:
				xmin = 802.453
				xmax = 802.533
				text = "IH1"
			intervals [2460]:
				xmin = 802.533
				xmax = 802.603
				text = "S"
			intervals [2461]:
				xmin = 802.603
				xmax = 802.663
				text = "T"
			intervals [2462]:
				xmin = 802.663
				xmax = 802.693
				text = "ER0"
			intervals [2463]:
				xmin = 802.693
				xmax = 802.723
				text = "sp"
			intervals [2464]:
				xmin = 802.723
				xmax = 802.753
				text = "HH"
			intervals [2465]:
				xmin = 802.753
				xmax = 802.793
				text = "W"
			intervals [2466]:
				xmin = 802.793
				xmax = 802.853
				text = "AH1"
			intervals [2467]:
				xmin = 802.853
				xmax = 802.903
				text = "T"
			intervals [2468]:
				xmin = 802.903
				xmax = 802.993
				text = "IH0"
			intervals [2469]:
				xmin = 802.993
				xmax = 803.063
				text = "Z"
			intervals [2470]:
				xmin = 803.063
				xmax = 803.113
				text = "DH"
			intervals [2471]:
				xmin = 803.113
				xmax = 803.143
				text = "EH1"
			intervals [2472]:
				xmin = 803.143
				xmax = 803.223
				text = "R"
			intervals [2473]:
				xmin = 803.223
				xmax = 803.263
				text = "sp"
			intervals [2474]:
				xmin = 803.263
				xmax = 803.293
				text = "AH0"
			intervals [2475]:
				xmin = 803.293
				xmax = 803.323
				text = "B"
			intervals [2476]:
				xmin = 803.323
				xmax = 803.423
				text = "AW1"
			intervals [2477]:
				xmin = 803.423
				xmax = 803.533
				text = "T"
			intervals [2478]:
				xmin = 803.533
				xmax = 803.613
				text = "Y"
			intervals [2479]:
				xmin = 803.613
				xmax = 803.673
				text = "UW1"
			intervals [2480]:
				xmin = 803.673
				xmax = 803.733
				text = "sp"
			intervals [2481]:
				xmin = 803.733
				xmax = 803.793
				text = "G"
			intervals [2482]:
				xmin = 803.793
				xmax = 803.923
				text = "ER1"
			intervals [2483]:
				xmin = 803.923
				xmax = 804.013
				text = "L"
			intervals [2484]:
				xmin = 804.013
				xmax = 804.073
				text = "Z"
			intervals [2485]:
				xmin = 804.073
				xmax = 804.113
				text = "DH"
			intervals [2486]:
				xmin = 804.113
				xmax = 804.143
				text = "AH0"
			intervals [2487]:
				xmin = 804.143
				xmax = 804.183
				text = "T"
			intervals [2488]:
				xmin = 804.183
				xmax = 804.213
				text = "sp"
			intervals [2489]:
				xmin = 804.213
				xmax = 804.323
				text = "M"
			intervals [2490]:
				xmin = 804.323
				xmax = 804.373
				text = "EY1"
			intervals [2491]:
				xmin = 804.373
				xmax = 804.433
				text = "K"
			intervals [2492]:
				xmin = 804.433
				xmax = 805.7044
				text = "sp"
			intervals [2493]:
				xmin = 805.7044
				xmax = 805.7344
				text = "Y"
			intervals [2494]:
				xmin = 805.7344
				xmax = 805.7644
				text = "UW1"
			intervals [2495]:
				xmin = 805.7644
				xmax = 805.7944
				text = "DH"
			intervals [2496]:
				xmin = 805.7944
				xmax = 805.8244
				text = "IY0"
			intervals [2497]:
				xmin = 805.8244
				xmax = 805.8744
				text = "L"
			intervals [2498]:
				xmin = 805.8744
				xmax = 805.9044
				text = "IY1"
			intervals [2499]:
				xmin = 805.9044
				xmax = 805.9344
				text = "D"
			intervals [2500]:
				xmin = 805.9344
				xmax = 805.9644
				text = "ER0"
			intervals [2501]:
				xmin = 805.9644
				xmax = 806.1844
				text = "sp"
			intervals [2502]:
				xmin = 806.1844
				xmax = 817.0042
				text = ""
			intervals [2503]:
				xmin = 817.0042
				xmax = 817.1642
				text = "M"
			intervals [2504]:
				xmin = 817.1642
				xmax = 817.2042
				text = "HH"
			intervals [2505]:
				xmin = 817.2042
				xmax = 817.2442
				text = "M"
			intervals [2506]:
				xmin = 817.2442
				xmax = 817.5342
				text = "sp"
			intervals [2507]:
				xmin = 817.5342
				xmax = 821.4701
				text = ""
			intervals [2508]:
				xmin = 821.4701
				xmax = 821.6401
				text = "M"
			intervals [2509]:
				xmin = 821.6401
				xmax = 821.7401
				text = "HH"
			intervals [2510]:
				xmin = 821.7401
				xmax = 822.0101
				text = "M"
			intervals [2511]:
				xmin = 822.0101
				xmax = 825.7216
				text = ""
			intervals [2512]:
				xmin = 825.7216
				xmax = 826.1816
				text = "M"
			intervals [2513]:
				xmin = 826.1816
				xmax = 831.5117
				text = ""
			intervals [2514]:
				xmin = 831.5117
				xmax = 831.9617
				text = "spn"
			intervals [2515]:
				xmin = 831.9617
				xmax = 832.0517
				text = "sp"
			intervals [2516]:
				xmin = 832.0517
				xmax = 838.780
				text = ""
			intervals [2517]:
				xmin = 838.780
				xmax = 838.810
				text = "M"
			intervals [2518]:
				xmin = 838.810
				xmax = 838.840
				text = "HH"
			intervals [2519]:
				xmin = 838.840
				xmax = 839.240
				text = "M"
			intervals [2520]:
				xmin = 839.240
				xmax = 845.1997
				text = ""
			intervals [2521]:
				xmin = 845.1997
				xmax = 845.2397
				text = "sil"
			intervals [2522]:
				xmin = 845.2397
				xmax = 845.4397
				text = "M"
			intervals [2523]:
				xmin = 845.4397
				xmax = 845.5297
				text = "HH"
			intervals [2524]:
				xmin = 845.5297
				xmax = 845.6497
				text = "M"
			intervals [2525]:
				xmin = 845.6497
				xmax = 847.3893
				text = "sp"
			intervals [2526]:
				xmin = 847.3893
				xmax = 847.4193
				text = "HH"
			intervals [2527]:
				xmin = 847.4193
				xmax = 847.4693
				text = "AH1"
			intervals [2528]:
				xmin = 847.4693
				xmax = 847.7193
				text = "sp"
			intervals [2529]:
				xmin = 847.7193
				xmax = 847.8669
				text = ""
			intervals [2530]:
				xmin = 847.8669
				xmax = 847.9369
				text = "W"
			intervals [2531]:
				xmin = 847.9369
				xmax = 847.9669
				text = "EH1"
			intervals [2532]:
				xmin = 847.9669
				xmax = 847.9969
				text = "L"
			intervals [2533]:
				xmin = 847.9969
				xmax = 848.0569
				text = "sp"
			intervals [2534]:
				xmin = 848.0569
				xmax = 848.0869
				text = "DH"
			intervals [2535]:
				xmin = 848.0869
				xmax = 848.1169
				text = "AH0"
			intervals [2536]:
				xmin = 848.1169
				xmax = 848.1669
				text = "T"
			intervals [2537]:
				xmin = 848.1669
				xmax = 848.1969
				text = "sp"
			intervals [2538]:
				xmin = 848.1969
				xmax = 848.3269
				text = "S"
			intervals [2539]:
				xmin = 848.3269
				xmax = 848.4369
				text = "AW1"
			intervals [2540]:
				xmin = 848.4369
				xmax = 848.5169
				text = "N"
			intervals [2541]:
				xmin = 848.5169
				xmax = 848.5469
				text = "D"
			intervals [2542]:
				xmin = 848.5469
				xmax = 848.5769
				text = "sp"
			intervals [2543]:
				xmin = 848.5769
				xmax = 848.6069
				text = "L"
			intervals [2544]:
				xmin = 848.6069
				xmax = 848.6369
				text = "AY1"
			intervals [2545]:
				xmin = 848.6369
				xmax = 848.6669
				text = "K"
			intervals [2546]:
				xmin = 848.6669
				xmax = 848.7869
				text = "sp"
			intervals [2547]:
				xmin = 848.7869
				xmax = 848.8669
				text = "F"
			intervals [2548]:
				xmin = 848.8669
				xmax = 848.9069
				text = "AH1"
			intervals [2549]:
				xmin = 848.9069
				xmax = 848.9769
				text = "N"
			intervals [2550]:
				xmin = 848.9769
				xmax = 849.0369
				text = "sp"
			intervals [2551]:
				xmin = 849.0369
				xmax = 849.633
				text = ""
			intervals [2552]:
				xmin = 849.633
				xmax = 849.663
				text = "HH"
			intervals [2553]:
				xmin = 849.663
				xmax = 849.703
				text = "W"
			intervals [2554]:
				xmin = 849.703
				xmax = 849.753
				text = "AH1"
			intervals [2555]:
				xmin = 849.753
				xmax = 849.793
				text = "T"
			intervals [2556]:
				xmin = 849.793
				xmax = 849.823
				text = "IH0"
			intervals [2557]:
				xmin = 849.823
				xmax = 849.933
				text = "F"
			intervals [2558]:
				xmin = 849.933
				xmax = 850.033
				text = "AH0"
			intervals [2559]:
				xmin = 850.033
				xmax = 850.063
				text = "sp"
			intervals [2560]:
				xmin = 850.063
				xmax = 850.133
				text = "N"
			intervals [2561]:
				xmin = 850.133
				xmax = 850.283
				text = "UW1"
			intervals [2562]:
				xmin = 850.283
				xmax = 850.393
				text = "K"
			intervals [2563]:
				xmin = 850.393
				xmax = 850.453
				text = "IH1"
			intervals [2564]:
				xmin = 850.453
				xmax = 850.523
				text = "D"
			intervals [2565]:
				xmin = 850.523
				xmax = 850.563
				text = "W"
			intervals [2566]:
				xmin = 850.563
				xmax = 850.623
				text = "AO1"
			intervals [2567]:
				xmin = 850.623
				xmax = 850.653
				text = "N"
			intervals [2568]:
				xmin = 850.653
				xmax = 850.743
				text = "IH0"
			intervals [2569]:
				xmin = 850.743
				xmax = 850.773
				text = "D"
			intervals [2570]:
				xmin = 850.773
				xmax = 850.813
				text = "T"
			intervals [2571]:
				xmin = 850.813
				xmax = 850.853
				text = "AH0"
			intervals [2572]:
				xmin = 850.853
				xmax = 850.943
				text = "HH"
			intervals [2573]:
				xmin = 850.943
				xmax = 850.973
				text = "AE1"
			intervals [2574]:
				xmin = 850.973
				xmax = 851.003
				text = "NG"
			intervals [2575]:
				xmin = 851.003
				xmax = 851.103
				text = "sp"
			intervals [2576]:
				xmin = 851.103
				xmax = 851.143
				text = "W"
			intervals [2577]:
				xmin = 851.143
				xmax = 851.173
				text = "IH0"
			intervals [2578]:
				xmin = 851.173
				xmax = 851.213
				text = "DH"
			intervals [2579]:
				xmin = 851.213
				xmax = 851.323
				text = "sp"
			intervals [2580]:
				xmin = 851.323
				xmax = 851.393
				text = "Y"
			intervals [2581]:
				xmin = 851.393
				xmax = 851.543
				text = "UW1"
			intervals [2582]:
				xmin = 851.543
				xmax = 851.583
				text = "AH0"
			intervals [2583]:
				xmin = 851.583
				xmax = 851.643
				text = "N"
			intervals [2584]:
				xmin = 851.643
				xmax = 851.683
				text = "sp"
			intervals [2585]:
				xmin = 851.683
				xmax = 851.713
				text = "DH"
			intervals [2586]:
				xmin = 851.713
				xmax = 851.843
				text = "AH0"
			intervals [2587]:
				xmin = 851.843
				xmax = 851.893
				text = "sp"
			intervals [2588]:
				xmin = 851.893
				xmax = 852.2908
				text = ""
			intervals [2589]:
				xmin = 852.2908
				xmax = 852.4908
				text = "AH0"
			intervals [2590]:
				xmin = 852.4908
				xmax = 852.6208
				text = "N"
			intervals [2591]:
				xmin = 852.6208
				xmax = 852.6608
				text = "sp"
			intervals [2592]:
				xmin = 852.6608
				xmax = 852.6908
				text = "AH1"
			intervals [2593]:
				xmin = 852.6908
				xmax = 852.8308
				text = "sp"
			intervals [2594]:
				xmin = 852.8308
				xmax = 853.4612
				text = ""
			intervals [2595]:
				xmin = 853.4612
				xmax = 853.5312
				text = "DH"
			intervals [2596]:
				xmin = 853.5312
				xmax = 853.5712
				text = "AH1"
			intervals [2597]:
				xmin = 853.5712
				xmax = 853.6212
				text = "AH1"
			intervals [2598]:
				xmin = 853.6212
				xmax = 853.7012
				text = "DH"
			intervals [2599]:
				xmin = 853.7012
				xmax = 853.8112
				text = "ER0"
			intervals [2600]:
				xmin = 853.8112
				xmax = 853.9112
				text = "T"
			intervals [2601]:
				xmin = 853.9112
				xmax = 854.0612
				text = "UW1"
			intervals [2602]:
				xmin = 854.0612
				xmax = 854.1112
				text = "sp"
			intervals [2603]:
				xmin = 854.1112
				xmax = 854.1412
				text = "G"
			intervals [2604]:
				xmin = 854.1412
				xmax = 854.2912
				text = "ER1"
			intervals [2605]:
				xmin = 854.2912
				xmax = 854.4412
				text = "L"
			intervals [2606]:
				xmin = 854.4412
				xmax = 854.5912
				text = "Z"
			intervals [2607]:
				xmin = 854.5912
				xmax = 855.2786
				text = ""
			intervals [2608]:
				xmin = 855.2786
				xmax = 855.3286
				text = "HH"
			intervals [2609]:
				xmin = 855.3286
				xmax = 855.3686
				text = "W"
			intervals [2610]:
				xmin = 855.3686
				xmax = 855.3986
				text = "AH1"
			intervals [2611]:
				xmin = 855.3986
				xmax = 855.4586
				text = "T"
			intervals [2612]:
				xmin = 855.4586
				xmax = 855.4886
				text = "W"
			intervals [2613]:
				xmin = 855.4886
				xmax = 855.5286
				text = "UH1"
			intervals [2614]:
				xmin = 855.5286
				xmax = 855.5586
				text = "D"
			intervals [2615]:
				xmin = 855.5586
				xmax = 855.6086
				text = "DH"
			intervals [2616]:
				xmin = 855.6086
				xmax = 855.6886
				text = "EY1"
			intervals [2617]:
				xmin = 855.6886
				xmax = 855.7186
				text = "sp"
			intervals [2618]:
				xmin = 855.7186
				xmax = 855.7486
				text = "HH"
			intervals [2619]:
				xmin = 855.7486
				xmax = 855.7986
				text = "AE1"
			intervals [2620]:
				xmin = 855.7986
				xmax = 855.8286
				text = "V"
			intervals [2621]:
				xmin = 855.8286
				xmax = 855.9186
				text = "sp"
			intervals [2622]:
				xmin = 855.9186
				xmax = 855.9486
				text = "T"
			intervals [2623]:
				xmin = 855.9486
				xmax = 855.9986
				text = "IH0"
			intervals [2624]:
				xmin = 855.9986
				xmax = 856.0686
				text = "sp"
			intervals [2625]:
				xmin = 856.0686
				xmax = 856.1386
				text = "D"
			intervals [2626]:
				xmin = 856.1386
				xmax = 856.2486
				text = "UW1"
			intervals [2627]:
				xmin = 856.2486
				xmax = 856.2786
				text = "sp"
			intervals [2628]:
				xmin = 856.2786
				xmax = 869.1764
				text = ""
			intervals [2629]:
				xmin = 869.1764
				xmax = 869.2264
				text = "M"
			intervals [2630]:
				xmin = 869.2264
				xmax = 869.2564
				text = "HH"
			intervals [2631]:
				xmin = 869.2564
				xmax = 869.7464
				text = "M"
			intervals [2632]:
				xmin = 869.7464
				xmax = 869.7764
				text = "sp"
			intervals [2633]:
				xmin = 869.7764
				xmax = 878.3845
				text = ""
			intervals [2634]:
				xmin = 878.3845
				xmax = 878.4245
				text = "M"
			intervals [2635]:
				xmin = 878.4245
				xmax = 878.5445
				text = "HH"
			intervals [2636]:
				xmin = 878.5445
				xmax = 878.8245
				text = "M"
			intervals [2637]:
				xmin = 878.8245
				xmax = 881.323
				text = "sp"
			intervals [2638]:
				xmin = 881.323
				xmax = 881.373
				text = "HH"
			intervals [2639]:
				xmin = 881.373
				xmax = 881.413
				text = "W"
			intervals [2640]:
				xmin = 881.413
				xmax = 881.443
				text = "AH1"
			intervals [2641]:
				xmin = 881.443
				xmax = 881.473
				text = "T"
			intervals [2642]:
				xmin = 881.473
				xmax = 881.503
				text = "sp"
			intervals [2643]:
				xmin = 881.503
				xmax = 881.543
				text = "D"
			intervals [2644]:
				xmin = 881.543
				xmax = 881.573
				text = "UW1"
			intervals [2645]:
				xmin = 881.573
				xmax = 881.603
				text = "Y"
			intervals [2646]:
				xmin = 881.603
				xmax = 881.663
				text = "UW1"
			intervals [2647]:
				xmin = 881.663
				xmax = 881.713
				text = "W"
			intervals [2648]:
				xmin = 881.713
				xmax = 881.753
				text = "AA1"
			intervals [2649]:
				xmin = 881.753
				xmax = 881.783
				text = "N"
			intervals [2650]:
				xmin = 881.783
				xmax = 881.913
				text = "AH0"
			intervals [2651]:
				xmin = 881.913
				xmax = 881.973
				text = "B"
			intervals [2652]:
				xmin = 881.973
				xmax = 882.123
				text = "IY1"
			intervals [2653]:
				xmin = 882.123
				xmax = 882.163
				text = "W"
			intervals [2654]:
				xmin = 882.163
				xmax = 882.203
				text = "EH1"
			intervals [2655]:
				xmin = 882.203
				xmax = 882.253
				text = "N"
			intervals [2656]:
				xmin = 882.253
				xmax = 882.313
				text = "Y"
			intervals [2657]:
				xmin = 882.313
				xmax = 882.343
				text = "UW1"
			intervals [2658]:
				xmin = 882.343
				xmax = 882.443
				text = "sp"
			intervals [2659]:
				xmin = 882.443
				xmax = 882.483
				text = "F"
			intervals [2660]:
				xmin = 882.483
				xmax = 882.543
				text = "IH1"
			intervals [2661]:
				xmin = 882.543
				xmax = 882.593
				text = "N"
			intervals [2662]:
				xmin = 882.593
				xmax = 882.673
				text = "IH0"
			intervals [2663]:
				xmin = 882.673
				xmax = 882.823
				text = "SH"
			intervals [2664]:
				xmin = 882.823
				xmax = 882.853
				text = "AW1"
			intervals [2665]:
				xmin = 882.853
				xmax = 882.903
				text = "T"
			intervals [2666]:
				xmin = 882.903
				xmax = 882.933
				text = "sp"
			intervals [2667]:
				xmin = 882.933
				xmax = 882.963
				text = "AH0"
			intervals [2668]:
				xmin = 882.963
				xmax = 882.993
				text = "V"
			intervals [2669]:
				xmin = 882.993
				xmax = 883.023
				text = "sp"
			intervals [2670]:
				xmin = 883.023
				xmax = 883.203
				text = "S"
			intervals [2671]:
				xmin = 883.203
				xmax = 883.263
				text = "K"
			intervals [2672]:
				xmin = 883.263
				xmax = 883.303
				text = "UW1"
			intervals [2673]:
				xmin = 883.303
				xmax = 883.413
				text = "L"
			intervals [2674]:
				xmin = 883.413
				xmax = 883.473
				text = "sp"
			intervals [2675]:
				xmin = 883.473
				xmax = 886.7847
				text = ""
			intervals [2676]:
				xmin = 886.7847
				xmax = 886.9347
				text = "HH"
			intervals [2677]:
				xmin = 886.9347
				xmax = 886.9847
				text = "AW1"
			intervals [2678]:
				xmin = 886.9847
				xmax = 887.0447
				text = "L"
			intervals [2679]:
				xmin = 887.0447
				xmax = 887.0747
				text = "AO1"
			intervals [2680]:
				xmin = 887.0747
				xmax = 887.1747
				text = "NG"
			intervals [2681]:
				xmin = 887.1747
				xmax = 887.2047
				text = "D"
			intervals [2682]:
				xmin = 887.2047
				xmax = 887.2447
				text = "IH0"
			intervals [2683]:
				xmin = 887.2447
				xmax = 887.3047
				text = "Z"
			intervals [2684]:
				xmin = 887.3047
				xmax = 887.3547
				text = "IH0"
			intervals [2685]:
				xmin = 887.3547
				xmax = 887.4047
				text = "T"
			intervals [2686]:
				xmin = 887.4047
				xmax = 887.4847
				text = "T"
			intervals [2687]:
				xmin = 887.4847
				xmax = 887.5947
				text = "EY1"
			intervals [2688]:
				xmin = 887.5947
				xmax = 887.6547
				text = "K"
			intervals [2689]:
				xmin = 887.6547
				xmax = 887.6947
				text = "T"
			intervals [2690]:
				xmin = 887.6947
				xmax = 887.7447
				text = "IH0"
			intervals [2691]:
				xmin = 887.7447
				xmax = 887.8147
				text = "G"
			intervals [2692]:
				xmin = 887.8147
				xmax = 887.8547
				text = "IH1"
			intervals [2693]:
				xmin = 887.8547
				xmax = 887.9047
				text = "T"
			intervals [2694]:
				xmin = 887.9047
				xmax = 887.9347
				text = "sp"
			intervals [2695]:
				xmin = 887.9347
				xmax = 888.0147
				text = "T"
			intervals [2696]:
				xmin = 888.0147
				xmax = 888.0747
				text = "IH0"
			intervals [2697]:
				xmin = 888.0747
				xmax = 888.1447
				text = "B"
			intervals [2698]:
				xmin = 888.1447
				xmax = 888.2647
				text = "IY0"
			intervals [2699]:
				xmin = 888.2647
				xmax = 888.2947
				text = "sp"
			intervals [2700]:
				xmin = 888.2947
				xmax = 888.3247
				text = "AH0"
			intervals [2701]:
				xmin = 888.3247
				xmax = 888.4147
				text = "T"
			intervals [2702]:
				xmin = 888.4147
				xmax = 888.5347
				text = "IY1"
			intervals [2703]:
				xmin = 888.5347
				xmax = 888.6347
				text = "CH"
			intervals [2704]:
				xmin = 888.6347
				xmax = 888.7347
				text = "ER0"
			intervals [2705]:
				xmin = 888.7347
				xmax = 890.0788
				text = "sp"
			intervals [2706]:
				xmin = 890.0788
				xmax = 890.1088
				text = "D"
			intervals [2707]:
				xmin = 890.1088
				xmax = 890.1388
				text = "UW1"
			intervals [2708]:
				xmin = 890.1388
				xmax = 890.1688
				text = "Y"
			intervals [2709]:
				xmin = 890.1688
				xmax = 890.2088
				text = "UW1"
			intervals [2710]:
				xmin = 890.2088
				xmax = 890.2388
				text = "sp"
			intervals [2711]:
				xmin = 890.2388
				xmax = 890.2988
				text = "N"
			intervals [2712]:
				xmin = 890.2988
				xmax = 890.3488
				text = "OW1"
			intervals [2713]:
				xmin = 890.3488
				xmax = 893.8186
				text = "sp"
			intervals [2714]:
				xmin = 893.8186
				xmax = 893.8586
				text = "OW1"
			intervals [2715]:
				xmin = 893.8586
				xmax = 893.9586
				text = "sp"
			intervals [2716]:
				xmin = 893.9586
				xmax = 893.9986
				text = "Y"
			intervals [2717]:
				xmin = 893.9986
				xmax = 894.0286
				text = "UW1"
			intervals [2718]:
				xmin = 894.0286
				xmax = 894.1186
				text = "sp"
			intervals [2719]:
				xmin = 894.1186
				xmax = 894.1486
				text = "HH"
			intervals [2720]:
				xmin = 894.1486
				xmax = 894.1786
				text = "AE1"
			intervals [2721]:
				xmin = 894.1786
				xmax = 894.2086
				text = "V"
			intervals [2722]:
				xmin = 894.2086
				xmax = 894.2786
				text = "sp"
			intervals [2723]:
				xmin = 894.2786
				xmax = 894.3386
				text = "T"
			intervals [2724]:
				xmin = 894.3386
				xmax = 894.3786
				text = "IH0"
			intervals [2725]:
				xmin = 894.3786
				xmax = 894.4486
				text = "G"
			intervals [2726]:
				xmin = 894.4486
				xmax = 894.4986
				text = "OW1"
			intervals [2727]:
				xmin = 894.4986
				xmax = 894.6086
				text = "sp"
			intervals [2728]:
				xmin = 894.6086
				xmax = 894.6386
				text = "TH"
			intervals [2729]:
				xmin = 894.6386
				xmax = 894.6686
				text = "R"
			intervals [2730]:
				xmin = 894.6686
				xmax = 894.7286
				text = "UW1"
			intervals [2731]:
				xmin = 894.7286
				xmax = 894.7586
				text = "sp"
			intervals [2732]:
				xmin = 894.7586
				xmax = 894.8586
				text = "K"
			intervals [2733]:
				xmin = 894.8586
				xmax = 894.9186
				text = "AA1"
			intervals [2734]:
				xmin = 894.9186
				xmax = 895.0886
				text = "L"
			intervals [2735]:
				xmin = 895.0886
				xmax = 895.1286
				text = "IH0"
			intervals [2736]:
				xmin = 895.1286
				xmax = 895.1786
				text = "JH"
			intervals [2737]:
				xmin = 895.1786
				xmax = 895.2986
				text = "sp"
			intervals [2738]:
				xmin = 895.2986
				xmax = 895.3386
				text = "HH"
			intervals [2739]:
				xmin = 895.3386
				xmax = 895.3686
				text = "AH1"
			intervals [2740]:
				xmin = 895.3686
				xmax = 895.4986
				text = "sp"
			intervals [2741]:
				xmin = 895.4986
				xmax = 896.4917
				text = ""
			intervals [2742]:
				xmin = 896.4917
				xmax = 896.5517
				text = "HH"
			intervals [2743]:
				xmin = 896.5517
				xmax = 896.5817
				text = "W"
			intervals [2744]:
				xmin = 896.5817
				xmax = 896.6117
				text = "AH1"
			intervals [2745]:
				xmin = 896.6117
				xmax = 896.6417
				text = "T"
			intervals [2746]:
				xmin = 896.6417
				xmax = 896.6717
				text = "sp"
			intervals [2747]:
				xmin = 896.6717
				xmax = 896.7417
				text = "D"
			intervals [2748]:
				xmin = 896.7417
				xmax = 896.7917
				text = "IH0"
			intervals [2749]:
				xmin = 896.7917
				xmax = 896.8717
				text = "Z"
			intervals [2750]:
				xmin = 896.8717
				xmax = 896.9417
				text = "AH0"
			intervals [2751]:
				xmin = 896.9417
				xmax = 897.0517
				text = "T"
			intervals [2752]:
				xmin = 897.0517
				xmax = 897.1217
				text = "IY1"
			intervals [2753]:
				xmin = 897.1217
				xmax = 897.2617
				text = "CH"
			intervals [2754]:
				xmin = 897.2617
				xmax = 897.3217
				text = "ER0"
			intervals [2755]:
				xmin = 897.3217
				xmax = 897.4417
				text = "D"
			intervals [2756]:
				xmin = 897.4417
				xmax = 897.5717
				text = "UW1"
			intervals [2757]:
				xmin = 897.5717
				xmax = 897.6417
				text = "sp"
			intervals [2758]:
				xmin = 897.6417
				xmax = 898.3977
				text = ""
			intervals [2759]:
				xmin = 898.3977
				xmax = 898.5677
				text = "S"
			intervals [2760]:
				xmin = 898.5677
				xmax = 898.6477
				text = "EY1"
			intervals [2761]:
				xmin = 898.6477
				xmax = 898.6777
				text = "sp"
			intervals [2762]:
				xmin = 898.6777
				xmax = 898.7477
				text = "IH1"
			intervals [2763]:
				xmin = 898.7477
				xmax = 898.8277
				text = "N"
			intervals [2764]:
				xmin = 898.8277
				xmax = 898.8977
				text = "AH0"
			intervals [2765]:
				xmin = 898.8977
				xmax = 898.9477
				text = "sp"
			intervals [2766]:
				xmin = 898.9477
				xmax = 899.0277
				text = "D"
			intervals [2767]:
				xmin = 899.0277
				xmax = 899.2377
				text = "EY1"
			intervals [2768]:
				xmin = 899.2377
				xmax = 899.2677
				text = "sp"
			intervals [2769]:
				xmin = 899.2677
				xmax = 899.2977
				text = "W"
			intervals [2770]:
				xmin = 899.2977
				xmax = 899.3277
				text = "AH1"
			intervals [2771]:
				xmin = 899.3277
				xmax = 899.3577
				text = "T"
			intervals [2772]:
				xmin = 899.3577
				xmax = 899.4277
				text = "sp"
			intervals [2773]:
				xmin = 899.4277
				xmax = 899.5977
				text = "AH1"
			intervals [2774]:
				xmin = 899.5977
				xmax = 899.6277
				text = "sp"
			intervals [2775]:
				xmin = 899.6277
				xmax = 899.6677
				text = "HH"
			intervals [2776]:
				xmin = 899.6677
				xmax = 899.7577
				text = "W"
			intervals [2777]:
				xmin = 899.7577
				xmax = 899.7977
				text = "AH1"
			intervals [2778]:
				xmin = 899.7977
				xmax = 899.8377
				text = "T"
			intervals [2779]:
				xmin = 899.8377
				xmax = 899.9677
				text = "AO1"
			intervals [2780]:
				xmin = 899.9677
				xmax = 900.0377
				text = "L"
			intervals [2781]:
				xmin = 900.0377
				xmax = 900.0677
				text = "D"
			intervals [2782]:
				xmin = 900.0677
				xmax = 900.1277
				text = "IH0"
			intervals [2783]:
				xmin = 900.1277
				xmax = 900.1677
				text = "Z"
			intervals [2784]:
				xmin = 900.1677
				xmax = 900.2177
				text = "SH"
			intervals [2785]:
				xmin = 900.2177
				xmax = 900.3077
				text = "IY1"
			intervals [2786]:
				xmin = 900.3077
				xmax = 900.3377
				text = "HH"
			intervals [2787]:
				xmin = 900.3377
				xmax = 900.3677
				text = "AE1"
			intervals [2788]:
				xmin = 900.3677
				xmax = 900.4577
				text = "V"
			intervals [2789]:
				xmin = 900.4577
				xmax = 900.4877
				text = "sp"
			intervals [2790]:
				xmin = 900.4877
				xmax = 900.5277
				text = "T"
			intervals [2791]:
				xmin = 900.5277
				xmax = 900.5977
				text = "IH0"
			intervals [2792]:
				xmin = 900.5977
				xmax = 900.6277
				text = "sp"
			intervals [2793]:
				xmin = 900.6277
				xmax = 900.6977
				text = "D"
			intervals [2794]:
				xmin = 900.6977
				xmax = 900.8077
				text = "UW1"
			intervals [2795]:
				xmin = 900.8077
				xmax = 900.8777
				text = "sp"
			intervals [2796]:
				xmin = 900.8777
				xmax = 912.2535
				text = ""
			intervals [2797]:
				xmin = 912.2535
				xmax = 912.5935
				text = "M"
			intervals [2798]:
				xmin = 912.5935
				xmax = 912.7135
				text = "HH"
			intervals [2799]:
				xmin = 912.7135
				xmax = 912.9035
				text = "M"
			intervals [2800]:
				xmin = 912.9035
				xmax = 918.5752
				text = ""
			intervals [2801]:
				xmin = 918.5752
				xmax = 918.6452
				text = "M"
			intervals [2802]:
				xmin = 918.6452
				xmax = 918.6752
				text = "HH"
			intervals [2803]:
				xmin = 918.6752
				xmax = 919.0252
				text = "M"
			intervals [2804]:
				xmin = 919.0252
				xmax = 919.1852
				text = "sp"
			intervals [2805]:
				xmin = 919.1852
				xmax = 921.6889
				text = ""
			intervals [2806]:
				xmin = 921.6889
				xmax = 921.7589
				text = "IH0"
			intervals [2807]:
				xmin = 921.7589
				xmax = 921.7989
				text = "F"
			intervals [2808]:
				xmin = 921.7989
				xmax = 921.8989
				text = "sp"
			intervals [2809]:
				xmin = 921.8989
				xmax = 922.0989
				text = "AY1"
			intervals [2810]:
				xmin = 922.0989
				xmax = 922.1389
				text = "K"
			intervals [2811]:
				xmin = 922.1389
				xmax = 922.1689
				text = "UH1"
			intervals [2812]:
				xmin = 922.1689
				xmax = 922.2289
				text = "D"
			intervals [2813]:
				xmin = 922.2289
				xmax = 922.2889
				text = "sp"
			intervals [2814]:
				xmin = 922.2889
				xmax = 922.3689
				text = "G"
			intervals [2815]:
				xmin = 922.3689
				xmax = 922.4389
				text = "IH1"
			intervals [2816]:
				xmin = 922.4389
				xmax = 922.5189
				text = "V"
			intervals [2817]:
				xmin = 922.5189
				xmax = 922.5989
				text = "Y"
			intervals [2818]:
				xmin = 922.5989
				xmax = 922.7089
				text = "UW1"
			intervals [2819]:
				xmin = 922.7089
				xmax = 922.8489
				text = "AO1"
			intervals [2820]:
				xmin = 922.8489
				xmax = 923.0189
				text = "L"
			intervals [2821]:
				xmin = 923.0189
				xmax = 923.0489
				text = "DH"
			intervals [2822]:
				xmin = 923.0489
				xmax = 923.1189
				text = "AH0"
			intervals [2823]:
				xmin = 923.1189
				xmax = 923.1489
				text = "sp"
			intervals [2824]:
				xmin = 923.1489
				xmax = 923.2189
				text = "M"
			intervals [2825]:
				xmin = 923.2189
				xmax = 923.2889
				text = "AH1"
			intervals [2826]:
				xmin = 923.2889
				xmax = 923.3589
				text = "N"
			intervals [2827]:
				xmin = 923.3589
				xmax = 923.4189
				text = "IY0"
			intervals [2828]:
				xmin = 923.4189
				xmax = 923.4889
				text = "Y"
			intervals [2829]:
				xmin = 923.4889
				xmax = 923.5489
				text = "UW1"
			intervals [2830]:
				xmin = 923.5489
				xmax = 923.5889
				text = "sp"
			intervals [2831]:
				xmin = 923.5889
				xmax = 923.6989
				text = "W"
			intervals [2832]:
				xmin = 923.6989
				xmax = 923.7589
				text = "AA1"
			intervals [2833]:
				xmin = 923.7589
				xmax = 923.7889
				text = "N"
			intervals [2834]:
				xmin = 923.7889
				xmax = 923.8189
				text = "T"
			intervals [2835]:
				xmin = 923.8189
				xmax = 923.8489
				text = "AH0"
			intervals [2836]:
				xmin = 923.8489
				xmax = 923.8989
				text = "D"
			intervals [2837]:
				xmin = 923.8989
				xmax = 923.9289
				text = "sp"
			intervals [2838]:
				xmin = 923.9289
				xmax = 923.9689
				text = "IH0"
			intervals [2839]:
				xmin = 923.9689
				xmax = 924.0089
				text = "N"
			intervals [2840]:
				xmin = 924.0089
				xmax = 924.1089
				text = "sp"
			intervals [2841]:
				xmin = 924.1089
				xmax = 924.1389
				text = "DH"
			intervals [2842]:
				xmin = 924.1389
				xmax = 924.1689
				text = "AH0"
			intervals [2843]:
				xmin = 924.1689
				xmax = 924.1989
				text = "sp"
			intervals [2844]:
				xmin = 924.1989
				xmax = 924.2789
				text = "W"
			intervals [2845]:
				xmin = 924.2789
				xmax = 924.3089
				text = "ER1"
			intervals [2846]:
				xmin = 924.3089
				xmax = 924.3389
				text = "L"
			intervals [2847]:
				xmin = 924.3389
				xmax = 924.3989
				text = "D"
			intervals [2848]:
				xmin = 924.3989
				xmax = 924.6789
				text = "sp"
			intervals [2849]:
				xmin = 924.6789
				xmax = 924.7089
				text = "R"
			intervals [2850]:
				xmin = 924.7089
				xmax = 924.8089
				text = "AY1"
			intervals [2851]:
				xmin = 924.8089
				xmax = 924.8689
				text = "T"
			intervals [2852]:
				xmin = 924.8689
				xmax = 924.9189
				text = "sp"
			intervals [2853]:
				xmin = 924.9189
				xmax = 924.9789
				text = "N"
			intervals [2854]:
				xmin = 924.9789
				xmax = 925.0489
				text = "AW1"
			intervals [2855]:
				xmin = 925.0489
				xmax = 925.0889
				text = "sp"
			intervals [2856]:
				xmin = 925.0889
				xmax = 925.2089
				text = "HH"
			intervals [2857]:
				xmin = 925.2089
				xmax = 925.2389
				text = "W"
			intervals [2858]:
				xmin = 925.2389
				xmax = 925.2689
				text = "AH1"
			intervals [2859]:
				xmin = 925.2689
				xmax = 925.2989
				text = "T"
			intervals [2860]:
				xmin = 925.2989
				xmax = 925.3289
				text = "sp"
			intervals [2861]:
				xmin = 925.3289
				xmax = 925.3689
				text = "W"
			intervals [2862]:
				xmin = 925.3689
				xmax = 925.3989
				text = "UH1"
			intervals [2863]:
				xmin = 925.3989
				xmax = 925.4489
				text = "D"
			intervals [2864]:
				xmin = 925.4489
				xmax = 925.4789
				text = "sp"
			intervals [2865]:
				xmin = 925.4789
				xmax = 925.5089
				text = "Y"
			intervals [2866]:
				xmin = 925.5089
				xmax = 925.5389
				text = "UW1"
			intervals [2867]:
				xmin = 925.5389
				xmax = 925.5689
				text = "sp"
			intervals [2868]:
				xmin = 925.5689
				xmax = 925.6389
				text = "D"
			intervals [2869]:
				xmin = 925.6389
				xmax = 925.8389
				text = "UW1"
			intervals [2870]:
				xmin = 925.8389
				xmax = 925.8989
				text = "sp"
			intervals [2871]:
				xmin = 925.8989
				xmax = 925.9289
				text = "W"
			intervals [2872]:
				xmin = 925.9289
				xmax = 925.9589
				text = "IH0"
			intervals [2873]:
				xmin = 925.9589
				xmax = 925.9889
				text = "TH"
			intervals [2874]:
				xmin = 925.9889
				xmax = 926.0189
				text = "IH0"
			intervals [2875]:
				xmin = 926.0189
				xmax = 926.0489
				text = "T"
			intervals [2876]:
				xmin = 926.0489
				xmax = 926.1889
				text = "sp"
			intervals [2877]:
				xmin = 926.1889
				xmax = 928.1132
				text = ""
			intervals [2878]:
				xmin = 928.1132
				xmax = 928.1432
				text = "IH1"
			intervals [2879]:
				xmin = 928.1432
				xmax = 928.1732
				text = "T"
			intervals [2880]:
				xmin = 928.1732
				xmax = 928.4432
				text = "EH1"
			intervals [2881]:
				xmin = 928.4432
				xmax = 928.4732
				text = "S"
			intervals [2882]:
				xmin = 928.4732
				xmax = 928.5032
				text = "N"
			intervals [2883]:
				xmin = 928.5032
				xmax = 928.5532
				text = "OW1"
			intervals [2884]:
				xmin = 928.5532
				xmax = 928.6232
				text = "L"
			intervals [2885]:
				xmin = 928.6232
				xmax = 928.7132
				text = "IH1"
			intervals [2886]:
				xmin = 928.7132
				xmax = 928.7732
				text = "M"
			intervals [2887]:
				xmin = 928.7732
				xmax = 928.8432
				text = "AH0"
			intervals [2888]:
				xmin = 928.8432
				xmax = 928.8732
				text = "T"
			intervals [2889]:
				xmin = 928.8732
				xmax = 928.9032
				text = "sp"
			intervals [2890]:
				xmin = 928.9032
				xmax = 928.9632
				text = "N"
			intervals [2891]:
				xmin = 928.9632
				xmax = 929.1032
				text = "AW1"
			intervals [2892]:
				xmin = 929.1032
				xmax = 929.1432
				text = "sp"
			intervals [2893]:
				xmin = 929.1432
				xmax = 929.2232
				text = "EH1"
			intervals [2894]:
				xmin = 929.2232
				xmax = 929.2932
				text = "N"
			intervals [2895]:
				xmin = 929.2932
				xmax = 929.4232
				text = "IY0"
			intervals [2896]:
				xmin = 929.4232
				xmax = 929.4632
				text = "sp"
			intervals [2897]:
				xmin = 929.4632
				xmax = 929.4932
				text = "AH0"
			intervals [2898]:
				xmin = 929.4932
				xmax = 929.5232
				text = "M"
			intervals [2899]:
				xmin = 929.5232
				xmax = 929.5532
				text = "AW1"
			intervals [2900]:
				xmin = 929.5532
				xmax = 929.5832
				text = "N"
			intervals [2901]:
				xmin = 929.5832
				xmax = 929.6132
				text = "T"
			intervals [2902]:
				xmin = 929.6132
				xmax = 929.6432
				text = "AH0"
			intervals [2903]:
				xmin = 929.6432
				xmax = 929.7432
				text = "V"
			intervals [2904]:
				xmin = 929.7432
				xmax = 929.7832
				text = "sp"
			intervals [2905]:
				xmin = 929.7832
				xmax = 929.8232
				text = "M"
			intervals [2906]:
				xmin = 929.8232
				xmax = 929.8632
				text = "AH1"
			intervals [2907]:
				xmin = 929.8632
				xmax = 929.8932
				text = "N"
			intervals [2908]:
				xmin = 929.8932
				xmax = 929.9632
				text = "IY0"
			intervals [2909]:
				xmin = 929.9632
				xmax = 929.9932
				text = "sp"
			intervals [2910]:
				xmin = 929.9932
				xmax = 930.0432
				text = "Y"
			intervals [2911]:
				xmin = 930.0432
				xmax = 930.1132
				text = "UW1"
			intervals [2912]:
				xmin = 930.1132
				xmax = 930.1532
				text = "sp"
			intervals [2913]:
				xmin = 930.1532
				xmax = 930.2332
				text = "W"
			intervals [2914]:
				xmin = 930.2332
				xmax = 930.2632
				text = "AO1"
			intervals [2915]:
				xmin = 930.2632
				xmax = 930.3232
				text = "N"
			intervals [2916]:
				xmin = 930.3232
				xmax = 930.3532
				text = "T"
			intervals [2917]:
				xmin = 930.3532
				xmax = 930.4232
				text = "sp"
			intervals [2918]:
				xmin = 930.4232
				xmax = 931.2327
				text = ""
			intervals [2919]:
				xmin = 931.2327
				xmax = 931.2827
				text = "K"
			intervals [2920]:
				xmin = 931.2827
				xmax = 931.3127
				text = "UH1"
			intervals [2921]:
				xmin = 931.3127
				xmax = 931.3527
				text = "D"
			intervals [2922]:
				xmin = 931.3527
				xmax = 931.4227
				text = "sp"
			intervals [2923]:
				xmin = 931.4227
				xmax = 931.4827
				text = "B"
			intervals [2924]:
				xmin = 931.4827
				xmax = 931.6427
				text = "AY1"
			intervals [2925]:
				xmin = 931.6427
				xmax = 931.7027
				text = "EH1"
			intervals [2926]:
				xmin = 931.7027
				xmax = 931.7627
				text = "N"
			intervals [2927]:
				xmin = 931.7627
				xmax = 931.8227
				text = "IY0"
			intervals [2928]:
				xmin = 931.8227
				xmax = 931.9327
				text = "TH"
			intervals [2929]:
				xmin = 931.9327
				xmax = 931.9627
				text = "IH2"
			intervals [2930]:
				xmin = 931.9627
				xmax = 931.9927
				text = "N"
			intervals [2931]:
				xmin = 931.9927
				xmax = 932.0427
				text = "sp"
			intervals [2932]:
				xmin = 932.0427
				xmax = 932.0727
				text = "Y"
			intervals [2933]:
				xmin = 932.0727
				xmax = 932.1127
				text = "UW1"
			intervals [2934]:
				xmin = 932.1127
				xmax = 932.2727
				text = "sp"
			intervals [2935]:
				xmin = 932.2727
				xmax = 932.3127
				text = "W"
			intervals [2936]:
				xmin = 932.3127
				xmax = 932.3527
				text = "AO1"
			intervals [2937]:
				xmin = 932.3527
				xmax = 932.4327
				text = "N"
			intervals [2938]:
				xmin = 932.4327
				xmax = 932.4627
				text = "T"
			intervals [2939]:
				xmin = 932.4627
				xmax = 932.5627
				text = "sp"
			intervals [2940]:
				xmin = 932.5627
				xmax = 932.6427
				text = "D"
			intervals [2941]:
				xmin = 932.6427
				xmax = 932.8127
				text = "UW1"
			intervals [2942]:
				xmin = 932.8127
				xmax = 932.8427
				text = "EH1"
			intervals [2943]:
				xmin = 932.8427
				xmax = 932.8927
				text = "N"
			intervals [2944]:
				xmin = 932.8927
				xmax = 932.9227
				text = "IY0"
			intervals [2945]:
				xmin = 932.9227
				xmax = 933.0427
				text = "TH"
			intervals [2946]:
				xmin = 933.0427
				xmax = 933.0827
				text = "IH2"
			intervals [2947]:
				xmin = 933.0827
				xmax = 933.1127
				text = "N"
			intervals [2948]:
				xmin = 933.1127
				xmax = 933.2127
				text = "sp"
			intervals [2949]:
				xmin = 933.2127
				xmax = 933.2427
				text = "Y"
			intervals [2950]:
				xmin = 933.2427
				xmax = 933.2727
				text = "UW1"
			intervals [2951]:
				xmin = 933.2727
				xmax = 933.3027
				text = "sp"
			intervals [2952]:
				xmin = 933.3027
				xmax = 933.3727
				text = "W"
			intervals [2953]:
				xmin = 933.3727
				xmax = 933.4127
				text = "AA1"
			intervals [2954]:
				xmin = 933.4127
				xmax = 933.4427
				text = "N"
			intervals [2955]:
				xmin = 933.4427
				xmax = 933.4727
				text = "T"
			intervals [2956]:
				xmin = 933.4727
				xmax = 933.5127
				text = "W"
			intervals [2957]:
				xmin = 933.5127
				xmax = 933.5427
				text = "IH0"
			intervals [2958]:
				xmin = 933.5427
				xmax = 933.5727
				text = "TH"
			intervals [2959]:
				xmin = 933.5727
				xmax = 933.6027
				text = "DH"
			intervals [2960]:
				xmin = 933.6027
				xmax = 933.6327
				text = "AH0"
			intervals [2961]:
				xmin = 933.6327
				xmax = 933.6627
				text = "sp"
			intervals [2962]:
				xmin = 933.6627
				xmax = 933.7727
				text = "M"
			intervals [2963]:
				xmin = 933.7727
				xmax = 933.8127
				text = "AH1"
			intervals [2964]:
				xmin = 933.8127
				xmax = 933.9527
				text = "N"
			intervals [2965]:
				xmin = 933.9527
				xmax = 934.0127
				text = "IY0"
			intervals [2966]:
				xmin = 934.0127
				xmax = 934.0827
				text = "sp"
			intervals [2967]:
				xmin = 934.0827
				xmax = 934.3127
				text = "spn"
			intervals [2968]:
				xmin = 934.3127
				xmax = 934.4023
				text = ""
			intervals [2969]:
				xmin = 934.4023
				xmax = 934.6623
				text = "sil"
			intervals [2970]:
				xmin = 934.6623
				xmax = 934.6923
				text = "W"
			intervals [2971]:
				xmin = 934.6923
				xmax = 934.7223
				text = "AH1"
			intervals [2972]:
				xmin = 934.7223
				xmax = 934.7523
				text = "T"
			intervals [2973]:
				xmin = 934.7523
				xmax = 934.7823
				text = "K"
			intervals [2974]:
				xmin = 934.7823
				xmax = 934.8523
				text = "UH1"
			intervals [2975]:
				xmin = 934.8523
				xmax = 934.9523
				text = "D"
			intervals [2976]:
				xmin = 934.9523
				xmax = 934.9823
				text = "Y"
			intervals [2977]:
				xmin = 934.9823
				xmax = 935.0123
				text = "UW1"
			intervals [2978]:
				xmin = 935.0123
				xmax = 935.0423
				text = "D"
			intervals [2979]:
				xmin = 935.0423
				xmax = 935.2223
				text = "UW1"
			intervals [2980]:
				xmin = 935.2223
				xmax = 939.0792
				text = ""
			intervals [2981]:
				xmin = 939.0792
				xmax = 939.1692
				text = "W"
			intervals [2982]:
				xmin = 939.1692
				xmax = 939.2192
				text = "AH1"
			intervals [2983]:
				xmin = 939.2192
				xmax = 939.2492
				text = "T"
			intervals [2984]:
				xmin = 939.2492
				xmax = 939.3392
				text = "sp"
			intervals [2985]:
				xmin = 939.3392
				xmax = 939.4092
				text = "HH"
			intervals [2986]:
				xmin = 939.4092
				xmax = 939.4592
				text = "W"
			intervals [2987]:
				xmin = 939.4592
				xmax = 939.4892
				text = "AH1"
			intervals [2988]:
				xmin = 939.4892
				xmax = 939.5392
				text = "T"
			intervals [2989]:
				xmin = 939.5392
				xmax = 939.6292
				text = "AO1"
			intervals [2990]:
				xmin = 939.6292
				xmax = 939.7492
				text = "L"
			intervals [2991]:
				xmin = 939.7492
				xmax = 939.7792
				text = "W"
			intervals [2992]:
				xmin = 939.7792
				xmax = 939.8092
				text = "UH1"
			intervals [2993]:
				xmin = 939.8092
				xmax = 939.8392
				text = "D"
			intervals [2994]:
				xmin = 939.8392
				xmax = 939.8692
				text = "sp"
			intervals [2995]:
				xmin = 939.8692
				xmax = 939.9292
				text = "Y"
			intervals [2996]:
				xmin = 939.9292
				xmax = 940.0092
				text = "UW1"
			intervals [2997]:
				xmin = 940.0092
				xmax = 940.0392
				text = "sp"
			intervals [2998]:
				xmin = 940.0392
				xmax = 940.1092
				text = "B"
			intervals [2999]:
				xmin = 940.1092
				xmax = 940.2192
				text = "AY1"
			intervals [3000]:
				xmin = 940.2192
				xmax = 940.2992
				text = "sp"
			intervals [3001]:
				xmin = 940.2992
				xmax = 947.8618
				text = ""
			intervals [3002]:
				xmin = 947.8618
				xmax = 947.9718
				text = "M"
			intervals [3003]:
				xmin = 947.9718
				xmax = 948.2918
				text = "HH"
			intervals [3004]:
				xmin = 948.2918
				xmax = 948.3418
				text = "M"
			intervals [3005]:
				xmin = 948.3418
				xmax = 948.4318
				text = "sp"
			intervals [3006]:
				xmin = 948.4318
				xmax = 949.3306
				text = ""
			intervals [3007]:
				xmin = 949.3306
				xmax = 949.4306
				text = "HH"
			intervals [3008]:
				xmin = 949.4306
				xmax = 949.4606
				text = "W"
			intervals [3009]:
				xmin = 949.4606
				xmax = 949.5106
				text = "AH1"
			intervals [3010]:
				xmin = 949.5106
				xmax = 949.5806
				text = "T"
			intervals [3011]:
				xmin = 949.5806
				xmax = 949.6706
				text = "EH1"
			intervals [3012]:
				xmin = 949.6706
				xmax = 949.7106
				text = "L"
			intervals [3013]:
				xmin = 949.7106
				xmax = 949.9306
				text = "S"
			intervals [3014]:
				xmin = 949.9306
				xmax = 949.9706
				text = "sp"
			intervals [3015]:
				xmin = 949.9706
				xmax = 950.0706
				text = "D"
			intervals [3016]:
				xmin = 950.0706
				xmax = 950.1306
				text = "UW1"
			intervals [3017]:
				xmin = 950.1306
				xmax = 950.1606
				text = "sp"
			intervals [3018]:
				xmin = 950.1606
				xmax = 950.1906
				text = "Y"
			intervals [3019]:
				xmin = 950.1906
				xmax = 950.2406
				text = "UW1"
			intervals [3020]:
				xmin = 950.2406
				xmax = 950.2806
				text = "sp"
			intervals [3021]:
				xmin = 950.2806
				xmax = 950.3106
				text = "N"
			intervals [3022]:
				xmin = 950.3106
				xmax = 950.3406
				text = "OW1"
			intervals [3023]:
				xmin = 950.3406
				xmax = 950.4206
				text = "sp"
			intervals [3024]:
				xmin = 950.4206
				xmax = 953.1531
				text = ""
			intervals [3025]:
				xmin = 953.1531
				xmax = 953.2331
				text = "M"
			intervals [3026]:
				xmin = 953.2331
				xmax = 953.2731
				text = "HH"
			intervals [3027]:
				xmin = 953.2731
				xmax = 953.6031
				text = "M"
			intervals [3028]:
				xmin = 953.6031
				xmax = 955.4586
				text = "sp"
			intervals [3029]:
				xmin = 955.4586
				xmax = 955.4986
				text = "G"
			intervals [3030]:
				xmin = 955.4986
				xmax = 955.5586
				text = "OW1"
			intervals [3031]:
				xmin = 955.5586
				xmax = 955.5886
				text = "sp"
			intervals [3032]:
				xmin = 955.5886
				xmax = 955.6186
				text = "AH0"
			intervals [3033]:
				xmin = 955.6186
				xmax = 955.6486
				text = "HH"
			intervals [3034]:
				xmin = 955.6486
				xmax = 955.6786
				text = "EH1"
			intervals [3035]:
				xmin = 955.6786
				xmax = 955.7086
				text = "D"
			intervals [3036]:
				xmin = 955.7086
				xmax = 955.8486
				text = "sp"
			intervals [3037]:
				xmin = 955.8486
				xmax = 968.5197
				text = ""
			intervals [3038]:
				xmin = 968.5197
				xmax = 969.2797
				text = "spn"
			intervals [3039]:
				xmin = 969.2797
				xmax = 969.7355
				text = ""
			intervals [3040]:
				xmin = 969.7355
				xmax = 969.7655
				text = "sil"
			intervals [3041]:
				xmin = 969.7655
				xmax = 969.8055
				text = "M"
			intervals [3042]:
				xmin = 969.8055
				xmax = 969.9355
				text = "OW1"
			intervals [3043]:
				xmin = 969.9355
				xmax = 970.0155
				text = "S"
			intervals [3044]:
				xmin = 970.0155
				xmax = 970.0755
				text = "L"
			intervals [3045]:
				xmin = 970.0755
				xmax = 970.1555
				text = "IY0"
			intervals [3046]:
				xmin = 970.1555
				xmax = 970.2455
				text = "K"
			intervals [3047]:
				xmin = 970.2455
				xmax = 970.2855
				text = "L"
			intervals [3048]:
				xmin = 970.2855
				xmax = 970.4155
				text = "OW1"
			intervals [3049]:
				xmin = 970.4155
				xmax = 970.6355
				text = "Z"
			intervals [3050]:
				xmin = 970.6355
				xmax = 970.6655
				text = "sp"
			intervals [3051]:
				xmin = 970.6655
				xmax = 970.6955
				text = "DH"
			intervals [3052]:
				xmin = 970.6955
				xmax = 970.7455
				text = "OW1"
			intervals [3053]:
				xmin = 970.7455
				xmax = 970.9055
				text = "sp"
			intervals [3054]:
				xmin = 970.9055
				xmax = 971.7732
				text = ""
			intervals [3055]:
				xmin = 971.7732
				xmax = 971.8232
				text = "M"
			intervals [3056]:
				xmin = 971.8232
				xmax = 971.8832
				text = "HH"
			intervals [3057]:
				xmin = 971.8832
				xmax = 972.0332
				text = "M"
			intervals [3058]:
				xmin = 972.0332
				xmax = 972.2632
				text = "sp"
			intervals [3059]:
				xmin = 972.2632
				xmax = 973.5451
				text = ""
			intervals [3060]:
				xmin = 973.5451
				xmax = 973.6551
				text = "W"
			intervals [3061]:
				xmin = 973.6551
				xmax = 973.6851
				text = "AH1"
			intervals [3062]:
				xmin = 973.6851
				xmax = 973.7451
				text = "T"
			intervals [3063]:
				xmin = 973.7451
				xmax = 973.8751
				text = "AO1"
			intervals [3064]:
				xmin = 973.8751
				xmax = 973.9051
				text = "L"
			intervals [3065]:
				xmin = 973.9051
				xmax = 973.9351
				text = "D"
			intervals [3066]:
				xmin = 973.9351
				xmax = 973.9751
				text = "AH1"
			intervals [3067]:
				xmin = 973.9751
				xmax = 974.0551
				text = "Z"
			intervals [3068]:
				xmin = 974.0551
				xmax = 974.0951
				text = "Y"
			intervals [3069]:
				xmin = 974.0951
				xmax = 974.1451
				text = "UH1"
			intervals [3070]:
				xmin = 974.1451
				xmax = 974.2151
				text = "R"
			intervals [3071]:
				xmin = 974.2151
				xmax = 974.2851
				text = "F"
			intervals [3072]:
				xmin = 974.2851
				xmax = 974.4051
				text = "AE1"
			intervals [3073]:
				xmin = 974.4051
				xmax = 974.4951
				text = "M"
			intervals [3074]:
				xmin = 974.4951
				xmax = 974.5851
				text = "L"
			intervals [3075]:
				xmin = 974.5851
				xmax = 974.6451
				text = "IY0"
			intervals [3076]:
				xmin = 974.6451
				xmax = 974.7351
				text = "D"
			intervals [3077]:
				xmin = 974.7351
				xmax = 974.9251
				text = "UW1"
			intervals [3078]:
				xmin = 974.9251
				xmax = 975.0251
				text = "AO1"
			intervals [3079]:
				xmin = 975.0251
				xmax = 975.0851
				text = "N"
			intervals [3080]:
				xmin = 975.0851
				xmax = 975.1251
				text = "sp"
			intervals [3081]:
				xmin = 975.1251
				xmax = 975.2751
				text = "AH1"
			intervals [3082]:
				xmin = 975.2751
				xmax = 975.4151
				text = "M"
			intervals [3083]:
				xmin = 975.4151
				xmax = 976.0474
				text = "sp"
			intervals [3084]:
				xmin = 976.0474
				xmax = 976.0974
				text = "ER0"
			intervals [3085]:
				xmin = 976.0974
				xmax = 976.1974
				text = "AW1"
			intervals [3086]:
				xmin = 976.1974
				xmax = 976.2574
				text = "N"
			intervals [3087]:
				xmin = 976.2574
				xmax = 976.2874
				text = "D"
			intervals [3088]:
				xmin = 976.2874
				xmax = 976.3274
				text = "sp"
			intervals [3089]:
				xmin = 976.3274
				xmax = 976.3974
				text = "K"
			intervals [3090]:
				xmin = 976.3974
				xmax = 976.4274
				text = "R"
			intervals [3091]:
				xmin = 976.4274
				xmax = 976.4874
				text = "IH1"
			intervals [3092]:
				xmin = 976.4874
				xmax = 976.5874
				text = "S"
			intervals [3093]:
				xmin = 976.5874
				xmax = 976.6374
				text = "M"
			intervals [3094]:
				xmin = 976.6374
				xmax = 976.7174
				text = "AH0"
			intervals [3095]:
				xmin = 976.7174
				xmax = 976.7574
				text = "S"
			intervals [3096]:
				xmin = 976.7574
				xmax = 976.7874
				text = "sp"
			intervals [3097]:
				xmin = 976.7874
				xmax = 976.8974
				text = "T"
			intervals [3098]:
				xmin = 976.8974
				xmax = 976.9774
				text = "AY1"
			intervals [3099]:
				xmin = 976.9774
				xmax = 977.1474
				text = "M"
			intervals [3100]:
				xmin = 977.1474
				xmax = 977.279
				text = ""
			intervals [3101]:
				xmin = 977.279
				xmax = 977.359
				text = "HH"
			intervals [3102]:
				xmin = 977.359
				xmax = 977.389
				text = "AW1"
			intervals [3103]:
				xmin = 977.389
				xmax = 977.429
				text = "D"
			intervals [3104]:
				xmin = 977.429
				xmax = 977.459
				text = "UW1"
			intervals [3105]:
				xmin = 977.459
				xmax = 977.509
				text = "Y"
			intervals [3106]:
				xmin = 977.509
				xmax = 977.559
				text = "UW1"
			intervals [3107]:
				xmin = 977.559
				xmax = 977.649
				text = "S"
			intervals [3108]:
				xmin = 977.649
				xmax = 977.719
				text = "EH1"
			intervals [3109]:
				xmin = 977.719
				xmax = 977.789
				text = "L"
			intervals [3110]:
				xmin = 977.789
				xmax = 977.859
				text = "AH0"
			intervals [3111]:
				xmin = 977.859
				xmax = 977.889
				text = "B"
			intervals [3112]:
				xmin = 977.889
				xmax = 977.919
				text = "R"
			intervals [3113]:
				xmin = 977.919
				xmax = 977.979
				text = "EY2"
			intervals [3114]:
				xmin = 977.979
				xmax = 978.009
				text = "T"
			intervals [3115]:
				xmin = 978.009
				xmax = 978.059
				text = "sp"
			intervals [3116]:
				xmin = 978.059
				xmax = 978.089
				text = "K"
			intervals [3117]:
				xmin = 978.089
				xmax = 978.119
				text = "R"
			intervals [3118]:
				xmin = 978.119
				xmax = 978.149
				text = "IH1"
			intervals [3119]:
				xmin = 978.149
				xmax = 978.179
				text = "S"
			intervals [3120]:
				xmin = 978.179
				xmax = 978.219
				text = "M"
			intervals [3121]:
				xmin = 978.219
				xmax = 978.289
				text = "AH0"
			intervals [3122]:
				xmin = 978.289
				xmax = 978.349
				text = "S"
			intervals [3123]:
				xmin = 978.349
				xmax = 989.1224
				text = "sp"
			intervals [3124]:
				xmin = 989.1224
				xmax = 989.2724
				text = "OW1"
			intervals [3125]:
				xmin = 989.2724
				xmax = 989.3024
				text = "sp"
			intervals [3126]:
				xmin = 989.3024
				xmax = 989.3724
				text = "Y"
			intervals [3127]:
				xmin = 989.3724
				xmax = 989.5124
				text = "AE1"
			intervals [3128]:
				xmin = 989.5124
				xmax = 989.5424
				text = "sp"
			intervals [3129]:
				xmin = 989.5424
				xmax = 993.0221
				text = ""
			intervals [3130]:
				xmin = 993.0221
				xmax = 993.6121
				text = "spn"
			intervals [3131]:
				xmin = 993.6121
				xmax = 993.6521
				text = "sp"
			intervals [3132]:
				xmin = 993.6521
				xmax = 998.142
				text = ""
			intervals [3133]:
				xmin = 998.142
				xmax = 998.672
				text = "spn"
			intervals [3134]:
				xmin = 998.672
				xmax = 998.962
				text = "sp"
			intervals [3135]:
				xmin = 998.962
				xmax = 1005.964
				text = ""
			intervals [3136]:
				xmin = 1005.964
				xmax = 1006.024
				text = "HH"
			intervals [3137]:
				xmin = 1006.024
				xmax = 1006.094
				text = "W"
			intervals [3138]:
				xmin = 1006.094
				xmax = 1006.204
				text = "AY1"
			intervals [3139]:
				xmin = 1006.204
				xmax = 1012.9366
				text = "sp"
			intervals [3140]:
				xmin = 1012.9366
				xmax = 1013.1866
				text = "OW1"
			intervals [3141]:
				xmin = 1013.1866
				xmax = 1013.3966
				text = "sp"
			intervals [3142]:
				xmin = 1013.3966
				xmax = 1013.9644
				text = ""
			intervals [3143]:
				xmin = 1013.9644
				xmax = 1014.0144
				text = "M"
			intervals [3144]:
				xmin = 1014.0144
				xmax = 1014.0544
				text = "HH"
			intervals [3145]:
				xmin = 1014.0544
				xmax = 1014.3544
				text = "M"
			intervals [3146]:
				xmin = 1014.3544
				xmax = 1018.9386
				text = ""
			intervals [3147]:
				xmin = 1018.9386
				xmax = 1019.0086
				text = "sil"
			intervals [3148]:
				xmin = 1019.0086
				xmax = 1019.0886
				text = "AH1"
			intervals [3149]:
				xmin = 1019.0886
				xmax = 1019.1586
				text = "HH"
			intervals [3150]:
				xmin = 1019.1586
				xmax = 1019.2186
				text = "AH1"
			intervals [3151]:
				xmin = 1019.2186
				xmax = 1023.5377
				text = "sp"
			intervals [3152]:
				xmin = 1023.5377
				xmax = 1024.0577
				text = "spn"
			intervals [3153]:
				xmin = 1024.0577
				xmax = 1027.4313
				text = "sp"
			intervals [3154]:
				xmin = 1027.4313
				xmax = 1027.8113
				text = "spn"
			intervals [3155]:
				xmin = 1027.8113
				xmax = 1028.0413
				text = "sp"
			intervals [3156]:
				xmin = 1028.0413
				xmax = 1031.8478
				text = ""
			intervals [3157]:
				xmin = 1031.8478
				xmax = 1031.9978
				text = "M"
			intervals [3158]:
				xmin = 1031.9978
				xmax = 1032.0278
				text = "HH"
			intervals [3159]:
				xmin = 1032.0278
				xmax = 1032.2778
				text = "M"
			intervals [3160]:
				xmin = 1032.2778
				xmax = 1032.3678
				text = "sp"
			intervals [3161]:
				xmin = 1032.3678
				xmax = 1033.5265
				text = ""
			intervals [3162]:
				xmin = 1033.5265
				xmax = 1033.5765
				text = "D"
			intervals [3163]:
				xmin = 1033.5765
				xmax = 1033.6065
				text = "UW1"
			intervals [3164]:
				xmin = 1033.6065
				xmax = 1033.6465
				text = "Y"
			intervals [3165]:
				xmin = 1033.6465
				xmax = 1033.6865
				text = "UW1"
			intervals [3166]:
				xmin = 1033.6865
				xmax = 1033.7465
				text = "P"
			intervals [3167]:
				xmin = 1033.7465
				xmax = 1033.8065
				text = "UH1"
			intervals [3168]:
				xmin = 1033.8065
				xmax = 1033.8365
				text = "T"
			intervals [3169]:
				xmin = 1033.8365
				xmax = 1033.9265
				text = "AH1"
			intervals [3170]:
				xmin = 1033.9265
				xmax = 1034.0365
				text = "P"
			intervals [3171]:
				xmin = 1034.0365
				xmax = 1034.0865
				text = "D"
			intervals [3172]:
				xmin = 1034.0865
				xmax = 1034.1365
				text = "EH2"
			intervals [3173]:
				xmin = 1034.1365
				xmax = 1034.2565
				text = "K"
			intervals [3174]:
				xmin = 1034.2565
				xmax = 1034.4165
				text = "ER0"
			intervals [3175]:
				xmin = 1034.4165
				xmax = 1034.5565
				text = "EY1"
			intervals [3176]:
				xmin = 1034.5565
				xmax = 1034.6465
				text = "SH"
			intervals [3177]:
				xmin = 1034.6465
				xmax = 1034.6865
				text = "AH0"
			intervals [3178]:
				xmin = 1034.6865
				xmax = 1034.8065
				text = "N"
			intervals [3179]:
				xmin = 1034.8065
				xmax = 1034.9265
				text = "Z"
			intervals [3180]:
				xmin = 1034.9265
				xmax = 1034.9965
				text = "sp"
			intervals [3181]:
				xmin = 1034.9965
				xmax = 1035.0265
				text = "ER0"
			intervals [3182]:
				xmin = 1035.0265
				xmax = 1035.0565
				text = "AW1"
			intervals [3183]:
				xmin = 1035.0565
				xmax = 1035.0865
				text = "N"
			intervals [3184]:
				xmin = 1035.0865
				xmax = 1035.2965
				text = "D"
			intervals [3185]:
				xmin = 1035.2965
				xmax = 1035.3865
				text = "sp"
			intervals [3186]:
				xmin = 1035.3865
				xmax = 1035.4265
				text = "DH"
			intervals [3187]:
				xmin = 1035.4265
				xmax = 1035.4565
				text = "AH0"
			intervals [3188]:
				xmin = 1035.4565
				xmax = 1035.5965
				text = "sp"
			intervals [3189]:
				xmin = 1035.5965
				xmax = 1035.6265
				text = "HH"
			intervals [3190]:
				xmin = 1035.6265
				xmax = 1035.6565
				text = "AW1"
			intervals [3191]:
				xmin = 1035.6565
				xmax = 1035.7565
				text = "S"
			intervals [3192]:
				xmin = 1035.7565
				xmax = 1036.7241
				text = ""
			intervals [3193]:
				xmin = 1036.7241
				xmax = 1036.9241
				text = "HH"
			intervals [3194]:
				xmin = 1036.9241
				xmax = 1036.9641
				text = "W"
			intervals [3195]:
				xmin = 1036.9641
				xmax = 1037.0141
				text = "AH1"
			intervals [3196]:
				xmin = 1037.0141
				xmax = 1037.0441
				text = "T"
			intervals [3197]:
				xmin = 1037.0441
				xmax = 1037.0741
				text = "sp"
			intervals [3198]:
				xmin = 1037.0741
				xmax = 1037.1041
				text = "AO1"
			intervals [3199]:
				xmin = 1037.1041
				xmax = 1037.2541
				text = "L"
			intervals [3200]:
				xmin = 1037.2541
				xmax = 1037.2841
				text = "sp"
			intervals [3201]:
				xmin = 1037.2841
				xmax = 1037.3141
				text = "D"
			intervals [3202]:
				xmin = 1037.3141
				xmax = 1037.3441
				text = "UW1"
			intervals [3203]:
				xmin = 1037.3441
				xmax = 1037.3741
				text = "Y"
			intervals [3204]:
				xmin = 1037.3741
				xmax = 1037.4041
				text = "UW1"
			intervals [3205]:
				xmin = 1037.4041
				xmax = 1037.5541
				text = "P"
			intervals [3206]:
				xmin = 1037.5541
				xmax = 1037.6341
				text = "UH1"
			intervals [3207]:
				xmin = 1037.6341
				xmax = 1037.6641
				text = "T"
			intervals [3208]:
				xmin = 1037.6641
				xmax = 1037.7041
				text = "AH1"
			intervals [3209]:
				xmin = 1037.7041
				xmax = 1037.7841
				text = "P"
			intervals [3210]:
				xmin = 1037.7841
				xmax = 1037.8941
				text = "sp"
			intervals [3211]:
				xmin = 1037.8941
				xmax = 1039.9182
				text = ""
			intervals [3212]:
				xmin = 1039.9182
				xmax = 1040.0782
				text = "N"
			intervals [3213]:
				xmin = 1040.0782
				xmax = 1040.1082
				text = "OW1"
			intervals [3214]:
				xmin = 1040.1082
				xmax = 1040.1382
				text = "sp"
			intervals [3215]:
				xmin = 1040.1382
				xmax = 1040.2582
				text = "IH0"
			intervals [3216]:
				xmin = 1040.2582
				xmax = 1040.3982
				text = "N"
			intervals [3217]:
				xmin = 1040.3982
				xmax = 1040.5082
				text = "S"
			intervals [3218]:
				xmin = 1040.5082
				xmax = 1040.6582
				text = "AY1"
			intervals [3219]:
				xmin = 1040.6582
				xmax = 1040.6982
				text = "D"
			intervals [3220]:
				xmin = 1040.6982
				xmax = 1040.7482
				text = "AH0"
			intervals [3221]:
				xmin = 1040.7482
				xmax = 1040.9582
				text = "N"
			intervals [3222]:
				xmin = 1040.9582
				xmax = 1041.0582
				text = "sp"
			intervals [3223]:
				xmin = 1041.0582
				xmax = 1041.0882
				text = "AW1"
			intervals [3224]:
				xmin = 1041.0882
				xmax = 1041.1282
				text = "T"
			intervals [3225]:
				xmin = 1041.1282
				xmax = 1041.2782
				text = "S"
			intervals [3226]:
				xmin = 1041.2782
				xmax = 1041.3982
				text = "AY1"
			intervals [3227]:
				xmin = 1041.3982
				xmax = 1041.4382
				text = "D"
			intervals [3228]:
				xmin = 1041.4382
				xmax = 1056.1263
				text = "sp"
			intervals [3229]:
				xmin = 1056.1263
				xmax = 1056.2963
				text = "M"
			intervals [3230]:
				xmin = 1056.2963
				xmax = 1056.3863
				text = "HH"
			intervals [3231]:
				xmin = 1056.3863
				xmax = 1056.5463
				text = "M"
			intervals [3232]:
				xmin = 1056.5463
				xmax = 1061.4049
				text = ""
			intervals [3233]:
				xmin = 1061.4049
				xmax = 1061.5149
				text = "M"
			intervals [3234]:
				xmin = 1061.5149
				xmax = 1061.8049
				text = "HH"
			intervals [3235]:
				xmin = 1061.8049
				xmax = 1062.0049
				text = "M"
			intervals [3236]:
				xmin = 1062.0049
				xmax = 1062.0449
				text = "sp"
			intervals [3237]:
				xmin = 1062.0449
				xmax = 1063.2374
				text = ""
			intervals [3238]:
				xmin = 1063.2374
				xmax = 1063.2974
				text = "HH"
			intervals [3239]:
				xmin = 1063.2974
				xmax = 1063.3374
				text = "W"
			intervals [3240]:
				xmin = 1063.3374
				xmax = 1063.3674
				text = "AH1"
			intervals [3241]:
				xmin = 1063.3674
				xmax = 1063.4074
				text = "T"
			intervals [3242]:
				xmin = 1063.4074
				xmax = 1063.4374
				text = "D"
			intervals [3243]:
				xmin = 1063.4374
				xmax = 1063.4674
				text = "UW1"
			intervals [3244]:
				xmin = 1063.4674
				xmax = 1063.4974
				text = "Y"
			intervals [3245]:
				xmin = 1063.4974
				xmax = 1063.5374
				text = "UW1"
			intervals [3246]:
				xmin = 1063.5374
				xmax = 1063.5774
				text = "HH"
			intervals [3247]:
				xmin = 1063.5774
				xmax = 1063.6474
				text = "AE1"
			intervals [3248]:
				xmin = 1063.6474
				xmax = 1063.6974
				text = "V"
			intervals [3249]:
				xmin = 1063.6974
				xmax = 1063.7374
				text = "sp"
			intervals [3250]:
				xmin = 1063.7374
				xmax = 1063.7974
				text = "T"
			intervals [3251]:
				xmin = 1063.7974
				xmax = 1063.8274
				text = "IH0"
			intervals [3252]:
				xmin = 1063.8274
				xmax = 1064.0074
				text = "IY1"
			intervals [3253]:
				xmin = 1064.0074
				xmax = 1064.0874
				text = "T"
			intervals [3254]:
				xmin = 1064.0874
				xmax = 1064.1174
				text = "sp"
			intervals [3255]:
				xmin = 1064.1174
				xmax = 1064.1474
				text = "F"
			intervals [3256]:
				xmin = 1064.1474
				xmax = 1064.1774
				text = "ER0"
			intervals [3257]:
				xmin = 1064.1774
				xmax = 1064.2674
				text = "sp"
			intervals [3258]:
				xmin = 1064.2674
				xmax = 1064.3674
				text = "K"
			intervals [3259]:
				xmin = 1064.3674
				xmax = 1064.3974
				text = "R"
			intervals [3260]:
				xmin = 1064.3974
				xmax = 1064.4774
				text = "IH1"
			intervals [3261]:
				xmin = 1064.4774
				xmax = 1064.5674
				text = "S"
			intervals [3262]:
				xmin = 1064.5674
				xmax = 1064.6174
				text = "M"
			intervals [3263]:
				xmin = 1064.6174
				xmax = 1064.6674
				text = "AH0"
			intervals [3264]:
				xmin = 1064.6674
				xmax = 1064.7674
				text = "S"
			intervals [3265]:
				xmin = 1064.7674
				xmax = 1064.8274
				text = "D"
			intervals [3266]:
				xmin = 1064.8274
				xmax = 1064.8574
				text = "IH1"
			intervals [3267]:
				xmin = 1064.8574
				xmax = 1064.8874
				text = "N"
			intervals [3268]:
				xmin = 1064.8874
				xmax = 1064.9374
				text = "ER0"
			intervals [3269]:
				xmin = 1064.9374
				xmax = 1065.691
				text = "sp"
			intervals [3270]:
				xmin = 1065.691
				xmax = 1065.721
				text = "M"
			intervals [3271]:
				xmin = 1065.721
				xmax = 1065.751
				text = "OW1"
			intervals [3272]:
				xmin = 1065.751
				xmax = 1065.971
				text = "S"
			intervals [3273]:
				xmin = 1065.971
				xmax = 1066.001
				text = "L"
			intervals [3274]:
				xmin = 1066.001
				xmax = 1066.031
				text = "IY0"
			intervals [3275]:
				xmin = 1066.031
				xmax = 1066.141
				text = "sp"
			intervals [3276]:
				xmin = 1066.141
				xmax = 1068.3048
				text = ""
			intervals [3277]:
				xmin = 1068.3048
				xmax = 1068.3348
				text = "M"
			intervals [3278]:
				xmin = 1068.3348
				xmax = 1068.4148
				text = "HH"
			intervals [3279]:
				xmin = 1068.4148
				xmax = 1068.7648
				text = "M"
			intervals [3280]:
				xmin = 1068.7648
				xmax = 1083.4977
				text = ""
			intervals [3281]:
				xmin = 1083.4977
				xmax = 1083.5477
				text = "sil"
			intervals [3282]:
				xmin = 1083.5477
				xmax = 1083.5777
				text = "AO1"
			intervals [3283]:
				xmin = 1083.5777
				xmax = 1083.6077
				text = "L"
			intervals [3284]:
				xmin = 1083.6077
				xmax = 1083.7877
				text = "sp"
			intervals [3285]:
				xmin = 1083.7877
				xmax = 1083.8177
				text = "K"
			intervals [3286]:
				xmin = 1083.8177
				xmax = 1083.8477
				text = "AY1"
			intervals [3287]:
				xmin = 1083.8477
				xmax = 1083.9777
				text = "N"
			intervals [3288]:
				xmin = 1083.9777
				xmax = 1084.0477
				text = "sp"
			intervals [3289]:
				xmin = 1084.0477
				xmax = 1084.0777
				text = "AH0"
			intervals [3290]:
				xmin = 1084.0777
				xmax = 1084.1377
				text = "V"
			intervals [3291]:
				xmin = 1084.1377
				xmax = 1084.2277
				text = "S"
			intervals [3292]:
				xmin = 1084.2277
				xmax = 1084.2677
				text = "T"
			intervals [3293]:
				xmin = 1084.2677
				xmax = 1084.2977
				text = "AH1"
			intervals [3294]:
				xmin = 1084.2977
				xmax = 1084.3277
				text = "F"
			intervals [3295]:
				xmin = 1084.3277
				xmax = 1084.5277
				text = "sp"
			intervals [3296]:
				xmin = 1084.5277
				xmax = 1084.5577
				text = "HH"
			intervals [3297]:
				xmin = 1084.5577
				xmax = 1084.6377
				text = "AH1"
			intervals [3298]:
				xmin = 1084.6377
				xmax = 1084.7577
				text = "sp"
			intervals [3299]:
				xmin = 1084.7577
				xmax = 1084.9153
				text = ""
			intervals [3300]:
				xmin = 1084.9153
				xmax = 1085.3353
				text = "spn"
			intervals [3301]:
				xmin = 1085.3353
				xmax = 1085.4553
				text = "sp"
			intervals [3302]:
				xmin = 1085.4553
				xmax = 1086.1463
				text = ""
			intervals [3303]:
				xmin = 1086.1463
				xmax = 1086.2263
				text = "W"
			intervals [3304]:
				xmin = 1086.2263
				xmax = 1086.2563
				text = "AH1"
			intervals [3305]:
				xmin = 1086.2563
				xmax = 1086.3163
				text = "T"
			intervals [3306]:
				xmin = 1086.3163
				xmax = 1086.3463
				text = "W"
			intervals [3307]:
				xmin = 1086.3463
				xmax = 1086.3763
				text = "AH0"
			intervals [3308]:
				xmin = 1086.3763
				xmax = 1086.4263
				text = "Z"
			intervals [3309]:
				xmin = 1086.4263
				xmax = 1086.4563
				text = "DH"
			intervals [3310]:
				xmin = 1086.4563
				xmax = 1086.5063
				text = "AH0"
			intervals [3311]:
				xmin = 1086.5063
				xmax = 1086.5463
				text = "sp"
			intervals [3312]:
				xmin = 1086.5463
				xmax = 1086.5963
				text = "B"
			intervals [3313]:
				xmin = 1086.5963
				xmax = 1086.6563
				text = "EH1"
			intervals [3314]:
				xmin = 1086.6563
				xmax = 1086.7963
				text = "S"
			intervals [3315]:
				xmin = 1086.7963
				xmax = 1086.8263
				text = "T"
			intervals [3316]:
				xmin = 1086.8263
				xmax = 1086.8563
				text = "TH"
			intervals [3317]:
				xmin = 1086.8563
				xmax = 1086.9263
				text = "IH1"
			intervals [3318]:
				xmin = 1086.9263
				xmax = 1087.0663
				text = "NG"
			intervals [3319]:
				xmin = 1087.0663
				xmax = 1087.1063
				text = "Y"
			intervals [3320]:
				xmin = 1087.1063
				xmax = 1087.1363
				text = "UW1"
			intervals [3321]:
				xmin = 1087.1363
				xmax = 1087.1763
				text = "EH1"
			intervals [3322]:
				xmin = 1087.1763
				xmax = 1087.2363
				text = "V"
			intervals [3323]:
				xmin = 1087.2363
				xmax = 1087.3463
				text = "ER0"
			intervals [3324]:
				xmin = 1087.3463
				xmax = 1087.3763
				text = "sp"
			intervals [3325]:
				xmin = 1087.3763
				xmax = 1087.4263
				text = "G"
			intervals [3326]:
				xmin = 1087.4263
				xmax = 1087.5163
				text = "AA1"
			intervals [3327]:
				xmin = 1087.5163
				xmax = 1087.5563
				text = "T"
			intervals [3328]:
				xmin = 1087.5563
				xmax = 1087.6563
				text = "sp"
			intervals [3329]:
				xmin = 1087.6563
				xmax = 1087.7063
				text = "F"
			intervals [3330]:
				xmin = 1087.7063
				xmax = 1087.8263
				text = "ER0"
			intervals [3331]:
				xmin = 1087.8263
				xmax = 1087.9263
				text = "K"
			intervals [3332]:
				xmin = 1087.9263
				xmax = 1087.9663
				text = "R"
			intervals [3333]:
				xmin = 1087.9663
				xmax = 1088.0363
				text = "IH1"
			intervals [3334]:
				xmin = 1088.0363
				xmax = 1088.1363
				text = "S"
			intervals [3335]:
				xmin = 1088.1363
				xmax = 1088.2263
				text = "M"
			intervals [3336]:
				xmin = 1088.2263
				xmax = 1088.2963
				text = "AH0"
			intervals [3337]:
				xmin = 1088.2963
				xmax = 1088.3863
				text = "S"
			intervals [3338]:
				xmin = 1088.3863
				xmax = 1088.4663
				text = "ER0"
			intervals [3339]:
				xmin = 1088.4663
				xmax = 1088.5463
				text = "Y"
			intervals [3340]:
				xmin = 1088.5463
				xmax = 1088.5863
				text = "UH1"
			intervals [3341]:
				xmin = 1088.5863
				xmax = 1088.6563
				text = "R"
			intervals [3342]:
				xmin = 1088.6563
				xmax = 1088.7163
				text = "B"
			intervals [3343]:
				xmin = 1088.7163
				xmax = 1088.8863
				text = "ER1"
			intervals [3344]:
				xmin = 1088.8863
				xmax = 1088.9863
				text = "TH"
			intervals [3345]:
				xmin = 1088.9863
				xmax = 1089.0563
				text = "D"
			intervals [3346]:
				xmin = 1089.0563
				xmax = 1089.1363
				text = "EY2"
			intervals [3347]:
				xmin = 1089.1363
				xmax = 1089.1963
				text = "ER0"
			intervals [3348]:
				xmin = 1089.1963
				xmax = 1089.2363
				text = "sp"
			intervals [3349]:
				xmin = 1089.2363
				xmax = 1089.2663
				text = "EH1"
			intervals [3350]:
				xmin = 1089.2663
				xmax = 1089.3163
				text = "N"
			intervals [3351]:
				xmin = 1089.3163
				xmax = 1089.3463
				text = "IY0"
			intervals [3352]:
				xmin = 1089.3463
				xmax = 1089.3763
				text = "TH"
			intervals [3353]:
				xmin = 1089.3763
				xmax = 1089.4063
				text = "IH2"
			intervals [3354]:
				xmin = 1089.4063
				xmax = 1089.8663
				text = "N"
			intervals [3355]:
				xmin = 1089.8663
				xmax = 1094.8647
				text = ""
			intervals [3356]:
				xmin = 1094.8647
				xmax = 1094.9247
				text = "sil"
			intervals [3357]:
				xmin = 1094.9247
				xmax = 1095.1547
				text = "OW1"
			intervals [3358]:
				xmin = 1095.1547
				xmax = 1095.2447
				text = "Y"
			intervals [3359]:
				xmin = 1095.2447
				xmax = 1095.3647
				text = "AE1"
			intervals [3360]:
				xmin = 1095.3647
				xmax = 1095.4747
				text = "sp"
			intervals [3361]:
				xmin = 1095.4747
				xmax = 1095.6609
				text = ""
			intervals [3362]:
				xmin = 1095.6609
				xmax = 1095.7309
				text = "HH"
			intervals [3363]:
				xmin = 1095.7309
				xmax = 1095.7709
				text = "W"
			intervals [3364]:
				xmin = 1095.7709
				xmax = 1095.8109
				text = "AH1"
			intervals [3365]:
				xmin = 1095.8109
				xmax = 1095.8409
				text = "T"
			intervals [3366]:
				xmin = 1095.8409
				xmax = 1095.8709
				text = "W"
			intervals [3367]:
				xmin = 1095.8709
				xmax = 1095.9209
				text = "AO1"
			intervals [3368]:
				xmin = 1095.9209
				xmax = 1096.0009
				text = "Z"
			intervals [3369]:
				xmin = 1096.0009
				xmax = 1096.0609
				text = "IH0"
			intervals [3370]:
				xmin = 1096.0609
				xmax = 1096.0909
				text = "T"
			intervals [3371]:
				xmin = 1096.0909
				xmax = 1096.1209
				text = "sp"
			intervals [3372]:
				xmin = 1096.1209
				xmax = 1096.2109
				text = "L"
			intervals [3373]:
				xmin = 1096.2109
				xmax = 1096.2609
				text = "AY1"
			intervals [3374]:
				xmin = 1096.2609
				xmax = 1096.3009
				text = "K"
			intervals [3375]:
				xmin = 1096.3009
				xmax = 1096.4709
				text = "sp"
			intervals [3376]:
				xmin = 1096.4709
				xmax = 1103.5121
				text = ""
			intervals [3377]:
				xmin = 1103.5121
				xmax = 1103.9721
				text = "OW1"
			intervals [3378]:
				xmin = 1103.9721
				xmax = 1104.0121
				text = "sp"
			intervals [3379]:
				xmin = 1104.0121
				xmax = 1105.270
				text = ""
			intervals [3380]:
				xmin = 1105.270
				xmax = 1105.420
				text = "B"
			intervals [3381]:
				xmin = 1105.420
				xmax = 1105.530
				text = "AE1"
			intervals [3382]:
				xmin = 1105.530
				xmax = 1105.590
				text = "T"
			intervals [3383]:
				xmin = 1105.590
				xmax = 1105.630
				text = "ER0"
			intervals [3384]:
				xmin = 1105.630
				xmax = 1105.740
				text = "IY0"
			intervals [3385]:
				xmin = 1105.740
				xmax = 1105.820
				text = "R"
			intervals [3386]:
				xmin = 1105.820
				xmax = 1105.900
				text = "AH1"
			intervals [3387]:
				xmin = 1105.900
				xmax = 1105.970
				text = "N"
			intervals [3388]:
				xmin = 1105.970
				xmax = 1106.100
				text = "AW1"
			intervals [3389]:
				xmin = 1106.100
				xmax = 1106.150
				text = "T"
			intervals [3390]:
				xmin = 1106.150
				xmax = 1106.210
				text = "sp"
			intervals [3391]:
				xmin = 1106.210
				xmax = 1106.290
				text = "DH"
			intervals [3392]:
				xmin = 1106.290
				xmax = 1106.320
				text = "EH1"
			intervals [3393]:
				xmin = 1106.320
				xmax = 1106.370
				text = "N"
			intervals [3394]:
				xmin = 1106.370
				xmax = 1106.400
				text = "Y"
			intervals [3395]:
				xmin = 1106.400
				xmax = 1106.430
				text = "UW1"
			intervals [3396]:
				xmin = 1106.430
				xmax = 1106.460
				text = "K"
			intervals [3397]:
				xmin = 1106.460
				xmax = 1106.770
				text = "AE1"
			intervals [3398]:
				xmin = 1106.770
				xmax = 1106.800
				text = "N"
			intervals [3399]:
				xmin = 1106.800
				xmax = 1106.830
				text = "HH"
			intervals [3400]:
				xmin = 1106.830
				xmax = 1106.880
				text = "IY1"
			intervals [3401]:
				xmin = 1106.880
				xmax = 1106.940
				text = "R"
			intervals [3402]:
				xmin = 1106.940
				xmax = 1106.970
				text = "sp"
			intervals [3403]:
				xmin = 1106.970
				xmax = 1107.030
				text = "EH1"
			intervals [3404]:
				xmin = 1107.030
				xmax = 1107.060
				text = "N"
			intervals [3405]:
				xmin = 1107.060
				xmax = 1107.100
				text = "IY0"
			intervals [3406]:
				xmin = 1107.100
				xmax = 1107.210
				text = "TH"
			intervals [3407]:
				xmin = 1107.210
				xmax = 1107.250
				text = "IH2"
			intervals [3408]:
				xmin = 1107.250
				xmax = 1107.280
				text = "N"
			intervals [3409]:
				xmin = 1107.280
				xmax = 1107.600
				text = "spn"
			intervals [3410]:
				xmin = 1107.600
				xmax = 1108.6122
				text = ""
			intervals [3411]:
				xmin = 1108.6122
				xmax = 1108.6522
				text = "AH1"
			intervals [3412]:
				xmin = 1108.6522
				xmax = 1108.8522
				text = "HH"
			intervals [3413]:
				xmin = 1108.8522
				xmax = 1109.0022
				text = "AH1"
			intervals [3414]:
				xmin = 1109.0022
				xmax = 1114.8058
				text = "sp"
			intervals [3415]:
				xmin = 1114.8058
				xmax = 1114.8358
				text = "M"
			intervals [3416]:
				xmin = 1114.8358
				xmax = 1114.8658
				text = "HH"
			intervals [3417]:
				xmin = 1114.8658
				xmax = 1114.8958
				text = "M"
			intervals [3418]:
				xmin = 1114.8958
				xmax = 1115.4795
				text = ""
			intervals [3419]:
				xmin = 1115.4795
				xmax = 1115.7595
				text = "M"
			intervals [3420]:
				xmin = 1115.7595
				xmax = 1115.8195
				text = "HH"
			intervals [3421]:
				xmin = 1115.8195
				xmax = 1115.8995
				text = "M"
			intervals [3422]:
				xmin = 1115.8995
				xmax = 1118.0254
				text = ""
			intervals [3423]:
				xmin = 1118.0254
				xmax = 1118.0554
				text = "AH1"
			intervals [3424]:
				xmin = 1118.0554
				xmax = 1118.0854
				text = "HH"
			intervals [3425]:
				xmin = 1118.0854
				xmax = 1118.1154
				text = "AH1"
			intervals [3426]:
				xmin = 1118.1154
				xmax = 1119.6443
				text = "sp"
			intervals [3427]:
				xmin = 1119.6443
				xmax = 1119.6743
				text = "G"
			intervals [3428]:
				xmin = 1119.6743
				xmax = 1119.7743
				text = "IH0"
			intervals [3429]:
				xmin = 1119.7743
				xmax = 1119.8443
				text = "D"
			intervals [3430]:
				xmin = 1119.8443
				xmax = 1119.9143
				text = "sp"
			intervals [3431]:
				xmin = 1119.9143
				xmax = 1121.2137
				text = ""
			intervals [3432]:
				xmin = 1121.2137
				xmax = 1121.3737
				text = "M"
			intervals [3433]:
				xmin = 1121.3737
				xmax = 1121.5837
				text = "HH"
			intervals [3434]:
				xmin = 1121.5837
				xmax = 1121.6837
				text = "M"
			intervals [3435]:
				xmin = 1121.6837
				xmax = 1123.3781
				text = "sp"
			intervals [3436]:
				xmin = 1123.3781
				xmax = 1123.4481
				text = "ER0"
			intervals [3437]:
				xmin = 1123.4481
				xmax = 1123.5381
				text = "Y"
			intervals [3438]:
				xmin = 1123.5381
				xmax = 1123.6481
				text = "UW1"
			intervals [3439]:
				xmin = 1123.6481
				xmax = 1123.7381
				text = "DH"
			intervals [3440]:
				xmin = 1123.7381
				xmax = 1123.8081
				text = "IY0"
			intervals [3441]:
				xmin = 1123.8081
				xmax = 1123.8781
				text = "Y"
			intervals [3442]:
				xmin = 1123.8781
				xmax = 1123.9181
				text = "AH1"
			intervals [3443]:
				xmin = 1123.9181
				xmax = 1124.0381
				text = "NG"
			intervals [3444]:
				xmin = 1124.0381
				xmax = 1124.0881
				text = "G"
			intervals [3445]:
				xmin = 1124.0881
				xmax = 1124.1881
				text = "AH0"
			intervals [3446]:
				xmin = 1124.1881
				xmax = 1124.2181
				text = "S"
			intervals [3447]:
				xmin = 1124.2181
				xmax = 1124.2781
				text = "T"
			intervals [3448]:
				xmin = 1124.2781
				xmax = 1124.3081
				text = "sp"
			intervals [3449]:
				xmin = 1124.3081
				xmax = 1124.4781
				text = "ER0"
			intervals [3450]:
				xmin = 1124.4781
				xmax = 1124.7808
				text = ""
			intervals [3451]:
				xmin = 1124.7808
				xmax = 1124.8308
				text = "sil"
			intervals [3452]:
				xmin = 1124.8308
				xmax = 1124.8808
				text = "IH0"
			intervals [3453]:
				xmin = 1124.8808
				xmax = 1124.9108
				text = "N"
			intervals [3454]:
				xmin = 1124.9108
				xmax = 1124.9408
				text = "DH"
			intervals [3455]:
				xmin = 1124.9408
				xmax = 1124.9708
				text = "AH0"
			intervals [3456]:
				xmin = 1124.9708
				xmax = 1125.4008
				text = "sp"
			intervals [3457]:
				xmin = 1125.4008
				xmax = 1125.4308
				text = "M"
			intervals [3458]:
				xmin = 1125.4308
				xmax = 1125.4608
				text = "IH1"
			intervals [3459]:
				xmin = 1125.4608
				xmax = 1125.4908
				text = "D"
			intervals [3460]:
				xmin = 1125.4908
				xmax = 1125.5208
				text = "AH0"
			intervals [3461]:
				xmin = 1125.5208
				xmax = 1125.5608
				text = "L"
			intervals [3462]:
				xmin = 1125.5608
				xmax = 1125.6408
				text = "sp"
			intervals [3463]:
				xmin = 1125.6408
				xmax = 1125.6708
				text = "ER0"
			intervals [3464]:
				xmin = 1125.6708
				xmax = 1132.5236
				text = ""
			intervals [3465]:
				xmin = 1132.5236
				xmax = 1132.5536
				text = "sil"
			intervals [3466]:
				xmin = 1132.5536
				xmax = 1132.8636
				text = "OW1"
			intervals [3467]:
				xmin = 1132.8636
				xmax = 1133.0236
				text = "sp"
			intervals [3468]:
				xmin = 1133.0236
				xmax = 1133.0836
				text = "Y"
			intervals [3469]:
				xmin = 1133.0836
				xmax = 1133.1136
				text = "UH1"
			intervals [3470]:
				xmin = 1133.1136
				xmax = 1133.1436
				text = "R"
			intervals [3471]:
				xmin = 1133.1436
				xmax = 1133.2036
				text = "sp"
			intervals [3472]:
				xmin = 1133.2036
				xmax = 1133.2336
				text = "N"
			intervals [3473]:
				xmin = 1133.2336
				xmax = 1133.2636
				text = "EH1"
			intervals [3474]:
				xmin = 1133.2636
				xmax = 1133.2936
				text = "K"
			intervals [3475]:
				xmin = 1133.2936
				xmax = 1133.3236
				text = "S"
			intervals [3476]:
				xmin = 1133.3236
				xmax = 1133.3536
				text = "T"
			intervals [3477]:
				xmin = 1133.3536
				xmax = 1133.3836
				text = "IH0"
			intervals [3478]:
				xmin = 1133.3836
				xmax = 1133.4136
				text = "DH"
			intervals [3479]:
				xmin = 1133.4136
				xmax = 1133.4436
				text = "AH0"
			intervals [3480]:
				xmin = 1133.4436
				xmax = 1133.5236
				text = "sp"
			intervals [3481]:
				xmin = 1133.5236
				xmax = 1133.5936
				text = "B"
			intervals [3482]:
				xmin = 1133.5936
				xmax = 1133.6436
				text = "IH1"
			intervals [3483]:
				xmin = 1133.6436
				xmax = 1133.6836
				text = "G"
			intervals [3484]:
				xmin = 1133.6836
				xmax = 1133.7636
				text = "AH0"
			intervals [3485]:
				xmin = 1133.7636
				xmax = 1133.7936
				text = "S"
			intervals [3486]:
				xmin = 1133.7936
				xmax = 1133.9436
				text = "T"
			intervals [3487]:
				xmin = 1133.9436
				xmax = 1133.9736
				text = "sp"
			intervals [3488]:
				xmin = 1133.9736
				xmax = 1135.5265
				text = ""
			intervals [3489]:
				xmin = 1135.5265
				xmax = 1135.6065
				text = "HH"
			intervals [3490]:
				xmin = 1135.6065
				xmax = 1135.6365
				text = "AW1"
			intervals [3491]:
				xmin = 1135.6365
				xmax = 1135.6665
				text = "sp"
			intervals [3492]:
				xmin = 1135.6665
				xmax = 1135.7365
				text = "M"
			intervals [3493]:
				xmin = 1135.7365
				xmax = 1135.7665
				text = "EH1"
			intervals [3494]:
				xmin = 1135.7665
				xmax = 1135.8065
				text = "N"
			intervals [3495]:
				xmin = 1135.8065
				xmax = 1135.9265
				text = "IY0"
			intervals [3496]:
				xmin = 1135.9265
				xmax = 1135.9665
				text = "B"
			intervals [3497]:
				xmin = 1135.9665
				xmax = 1136.0265
				text = "R"
			intervals [3498]:
				xmin = 1136.0265
				xmax = 1136.0865
				text = "AH1"
			intervals [3499]:
				xmin = 1136.0865
				xmax = 1136.1365
				text = "DH"
			intervals [3500]:
				xmin = 1136.1365
				xmax = 1136.1765
				text = "ER0"
			intervals [3501]:
				xmin = 1136.1765
				xmax = 1136.2665
				text = "Z"
			intervals [3502]:
				xmin = 1136.2665
				xmax = 1136.3265
				text = "Y"
			intervals [3503]:
				xmin = 1136.3265
				xmax = 1136.4065
				text = "UW1"
			intervals [3504]:
				xmin = 1136.4065
				xmax = 1136.4565
				text = "G"
			intervals [3505]:
				xmin = 1136.4565
				xmax = 1136.4965
				text = "AA1"
			intervals [3506]:
				xmin = 1136.4965
				xmax = 1136.5265
				text = "T"
			intervals [3507]:
				xmin = 1136.5265
				xmax = 1136.5565
				text = "sp"
			intervals [3508]:
				xmin = 1136.5565
				xmax = 1136.5865
				text = "AH0"
			intervals [3509]:
				xmin = 1136.5865
				xmax = 1136.6465
				text = "N"
			intervals [3510]:
				xmin = 1136.6465
				xmax = 1136.7165
				text = "sp"
			intervals [3511]:
				xmin = 1136.7165
				xmax = 1136.7465
				text = "HH"
			intervals [3512]:
				xmin = 1136.7465
				xmax = 1136.7765
				text = "AW1"
			intervals [3513]:
				xmin = 1136.7765
				xmax = 1136.8465
				text = "sp"
			intervals [3514]:
				xmin = 1136.8465
				xmax = 1136.8965
				text = "M"
			intervals [3515]:
				xmin = 1136.8965
				xmax = 1136.9265
				text = "EH1"
			intervals [3516]:
				xmin = 1136.9265
				xmax = 1136.9565
				text = "N"
			intervals [3517]:
				xmin = 1136.9565
				xmax = 1136.9965
				text = "IY0"
			intervals [3518]:
				xmin = 1136.9965
				xmax = 1137.0265
				text = "sp"
			intervals [3519]:
				xmin = 1137.0265
				xmax = 1137.1765
				text = "S"
			intervals [3520]:
				xmin = 1137.1765
				xmax = 1137.2565
				text = "IH1"
			intervals [3521]:
				xmin = 1137.2565
				xmax = 1137.3365
				text = "S"
			intervals [3522]:
				xmin = 1137.3365
				xmax = 1137.4165
				text = "T"
			intervals [3523]:
				xmin = 1137.4165
				xmax = 1137.4465
				text = "ER0"
			intervals [3524]:
				xmin = 1137.4465
				xmax = 1137.6965
				text = "Z"
			intervals [3525]:
				xmin = 1137.6965
				xmax = 1137.7265
				text = "sp"
			intervals [3526]:
				xmin = 1137.7265
				xmax = 1139.6473
				text = ""
			intervals [3527]:
				xmin = 1139.6473
				xmax = 1139.7973
				text = "M"
			intervals [3528]:
				xmin = 1139.7973
				xmax = 1139.8573
				text = "HH"
			intervals [3529]:
				xmin = 1139.8573
				xmax = 1140.2473
				text = "M"
			intervals [3530]:
				xmin = 1140.2473
				xmax = 1142.8123
				text = ""
			intervals [3531]:
				xmin = 1142.8123
				xmax = 1142.8523
				text = "M"
			intervals [3532]:
				xmin = 1142.8523
				xmax = 1142.8823
				text = "HH"
			intervals [3533]:
				xmin = 1142.8823
				xmax = 1143.2723
				text = "M"
			intervals [3534]:
				xmin = 1143.2723
				xmax = 1143.3923
				text = "sp"
			intervals [3535]:
				xmin = 1143.3923
				xmax = 1144.3091
				text = ""
			intervals [3536]:
				xmin = 1144.3091
				xmax = 1144.3891
				text = "G"
			intervals [3537]:
				xmin = 1144.3891
				xmax = 1144.4191
				text = "IH0"
			intervals [3538]:
				xmin = 1144.4191
				xmax = 1144.5191
				text = "D"
			intervals [3539]:
				xmin = 1144.5191
				xmax = 1144.6291
				text = "sp"
			intervals [3540]:
				xmin = 1144.6291
				xmax = 1145.100045351474
				text = ""
	item [3]:
		class = "IntervalTier"
		name = "DCA_se3_ag1_f_02 - words"
		xmin = 0.0
		xmax = 1145.100045351474
		intervals: size = 2586
			intervals [1]:
				xmin = 0.0
				xmax = 8.5889
				text = ""
			intervals [2]:
				xmin = 8.5889
				xmax = 9.5889
				text = "kickball"
			intervals [3]:
				xmin = 9.5889
				xmax = 10.5435
				text = ""
			intervals [4]:
				xmin = 10.5435
				xmax = 11.0435
				text = "soccer"
			intervals [5]:
				xmin = 11.0435
				xmax = 11.6235
				text = "ball"
			intervals [6]:
				xmin = 11.6235
				xmax = 12.3061
				text = ""
			intervals [7]:
				xmin = 12.3061
				xmax = 12.5861
				text = "and"
			intervals [8]:
				xmin = 12.5861
				xmax = 13.0115
				text = ""
			intervals [9]:
				xmin = 13.0115
				xmax = 13.5115
				text = "sometimes"
			intervals [10]:
				xmin = 13.5115
				xmax = 13.5715
				text = "we"
			intervals [11]:
				xmin = 13.5715
				xmax = 13.6015
				text = ""
			intervals [12]:
				xmin = 13.6015
				xmax = 13.8115
				text = "play"
			intervals [13]:
				xmin = 13.8115
				xmax = 14.5815
				text = "mothers"
			intervals [14]:
				xmin = 14.5815
				xmax = 16.7933
				text = ""
			intervals [15]:
				xmin = 16.7933
				xmax = 17.2833
				text = "sometimes"
			intervals [16]:
				xmin = 17.2833
				xmax = 17.3833
				text = "we"
			intervals [17]:
				xmin = 17.3833
				xmax = 17.4233
				text = ""
			intervals [18]:
				xmin = 17.4233
				xmax = 17.6533
				text = "play"
			intervals [19]:
				xmin = 17.6533
				xmax = 18.4533
				text = "mothers"
			intervals [20]:
				xmin = 18.4533
				xmax = 20.0647
				text = ""
			intervals [21]:
				xmin = 20.0647
				xmax = 20.5047
				text = "see"
			intervals [22]:
				xmin = 20.5047
				xmax = 21.3789
				text = ""
			intervals [23]:
				xmin = 21.3789
				xmax = 21.7789
				text = "um"
			intervals [24]:
				xmin = 21.7789
				xmax = 22.3943
				text = ""
			intervals [25]:
				xmin = 22.3943
				xmax = 22.5043
				text = "we"
			intervals [26]:
				xmin = 22.5043
				xmax = 22.7843
				text = "have"
			intervals [27]:
				xmin = 22.7843
				xmax = 22.8243
				text = "a"
			intervals [28]:
				xmin = 22.8243
				xmax = 23.3043
				text = "um"
			intervals [29]:
				xmin = 23.3043
				xmax = 23.6243
				text = "one"
			intervals [30]:
				xmin = 23.6243
				xmax = 23.7343
				text = ""
			intervals [31]:
				xmin = 23.7343
				xmax = 23.8943
				text = "be"
			intervals [32]:
				xmin = 23.8943
				xmax = 24.0643
				text = "the"
			intervals [33]:
				xmin = 24.0643
				xmax = 24.5243
				text = "mother"
			intervals [34]:
				xmin = 24.5243
				xmax = 25.2273
				text = ""
			intervals [35]:
				xmin = 25.2273
				xmax = 25.5373
				text = "and"
			intervals [36]:
				xmin = 25.5373
				xmax = 25.5673
				text = ""
			intervals [37]:
				xmin = 25.5673
				xmax = 26.1273
				text = "um"
			intervals [38]:
				xmin = 26.1273
				xmax = 26.1573
				text = ""
			intervals [39]:
				xmin = 26.1573
				xmax = 26.4873
				text = "some"
			intervals [40]:
				xmin = 26.4873
				xmax = 26.6073
				text = "of"
			intervals [41]:
				xmin = 26.6073
				xmax = 26.6973
				text = "them"
			intervals [42]:
				xmin = 26.6973
				xmax = 26.9573
				text = "have"
			intervals [43]:
				xmin = 26.9573
				xmax = 27.4173
				text = "dolls"
			intervals [44]:
				xmin = 27.4173
				xmax = 27.5673
				text = "for"
			intervals [45]:
				xmin = 27.5673
				xmax = 27.7173
				text = "their"
			intervals [46]:
				xmin = 27.7173
				xmax = 28.3773
				text = "child"
			intervals [47]:
				xmin = 28.3773
				xmax = 29.3948
				text = ""
			intervals [48]:
				xmin = 29.3948
				xmax = 29.5548
				text = "and"
			intervals [49]:
				xmin = 29.5548
				xmax = 29.8648
				text = "some"
			intervals [50]:
				xmin = 29.8648
				xmax = 30.0048
				text = "of"
			intervals [51]:
				xmin = 30.0048
				xmax = 30.1448
				text = "'em"
			intervals [52]:
				xmin = 30.1448
				xmax = 30.1948
				text = ""
			intervals [53]:
				xmin = 30.1948
				xmax = 30.5448
				text = "have"
			intervals [54]:
				xmin = 30.5448
				xmax = 31.0022
				text = ""
			intervals [55]:
				xmin = 31.0022
				xmax = 31.1422
				text = "like"
			intervals [56]:
				xmin = 31.1422
				xmax = 31.3122
				text = "my"
			intervals [57]:
				xmin = 31.3122
				xmax = 31.5822
				text = "little"
			intervals [58]:
				xmin = 31.5822
				xmax = 32.1222
				text = "brother"
			intervals [59]:
				xmin = 32.1222
				xmax = 32.2022
				text = ""
			intervals [60]:
				xmin = 32.2022
				xmax = 32.4122
				text = "is"
			intervals [61]:
				xmin = 32.4122
				xmax = 32.5822
				text = "my"
			intervals [62]:
				xmin = 32.5822
				xmax = 32.9622
				text = "son"
			intervals [63]:
				xmin = 32.9622
				xmax = 33.1522
				text = "like"
			intervals [64]:
				xmin = 33.1522
				xmax = 33.1822
				text = ""
			intervals [65]:
				xmin = 33.1822
				xmax = 33.4722
				text = "that"
			intervals [66]:
				xmin = 33.4722
				xmax = 37.5132
				text = ""
			intervals [67]:
				xmin = 37.5132
				xmax = 37.9332
				text = "mm-hm"
			intervals [68]:
				xmin = 37.9332
				xmax = 38.9493
				text = ""
			intervals [69]:
				xmin = 38.9493
				xmax = 39.0293
				text = "i"
			intervals [70]:
				xmin = 39.0293
				xmax = 39.3793
				text = "say"
			intervals [71]:
				xmin = 39.3793
				xmax = 39.4093
				text = ""
			intervals [72]:
				xmin = 39.4093
				xmax = 39.7293
				text = "now"
			intervals [73]:
				xmin = 39.7293
				xmax = 39.7893
				text = "it"
			intervals [74]:
				xmin = 39.7893
				xmax = 39.8793
				text = "s"
			intervals [75]:
				xmin = 39.8793
				xmax = 40.1093
				text = "time"
			intervals [76]:
				xmin = 40.1093
				xmax = 40.2593
				text = "for"
			intervals [77]:
				xmin = 40.2593
				xmax = 40.4393
				text = "you"
			intervals [78]:
				xmin = 40.4393
				xmax = 40.5593
				text = "to"
			intervals [79]:
				xmin = 40.5593
				xmax = 40.8693
				text = "take"
			intervals [80]:
				xmin = 40.8693
				xmax = 40.9793
				text = "your"
			intervals [81]:
				xmin = 40.9793
				xmax = 41.3893
				text = "nap"
			intervals [82]:
				xmin = 41.3893
				xmax = 42.0876
				text = ""
			intervals [83]:
				xmin = 42.0876
				xmax = 42.1476
				text = "and"
			intervals [84]:
				xmin = 42.1476
				xmax = 42.2976
				text = "he"
			intervals [85]:
				xmin = 42.2976
				xmax = 42.4976
				text = "get"
			intervals [86]:
				xmin = 42.4976
				xmax = 42.7176
				text = "in"
			intervals [87]:
				xmin = 42.7176
				xmax = 42.9976
				text = "bed"
			intervals [88]:
				xmin = 42.9976
				xmax = 43.5376
				text = "sometime"
			intervals [89]:
				xmin = 43.5376
				xmax = 43.6076
				text = "i"
			intervals [90]:
				xmin = 43.6076
				xmax = 43.8176
				text = "have"
			intervals [91]:
				xmin = 43.8176
				xmax = 43.9576
				text = "to"
			intervals [92]:
				xmin = 43.9576
				xmax = 44.0176
				text = ""
			intervals [93]:
				xmin = 44.0176
				xmax = 44.2976
				text = "beat"
			intervals [94]:
				xmin = 44.2976
				xmax = 44.3776
				text = "him"
			intervals [95]:
				xmin = 44.3776
				xmax = 44.5676
				text = "cause"
			intervals [96]:
				xmin = 44.5676
				xmax = 44.6776
				text = "he"
			intervals [97]:
				xmin = 44.6776
				xmax = 44.7576
				text = ""
			intervals [98]:
				xmin = 44.7576
				xmax = 45.0376
				text = "play"
			intervals [99]:
				xmin = 45.0376
				xmax = 45.2576
				text = "so"
			intervals [100]:
				xmin = 45.2576
				xmax = 45.7776
				text = "much"
			intervals [101]:
				xmin = 45.7776
				xmax = 48.1722
				text = ""
			intervals [102]:
				xmin = 48.1722
				xmax = 48.4422
				text = "mm-hm"
			intervals [103]:
				xmin = 48.4422
				xmax = 51.9172
				text = ""
			intervals [104]:
				xmin = 51.9172
				xmax = 52.3172
				text = "um"
			intervals [105]:
				xmin = 52.3172
				xmax = 53.2036
				text = ""
			intervals [106]:
				xmin = 53.2036
				xmax = 53.7236
				text = "somebody"
			intervals [107]:
				xmin = 53.7236
				xmax = 53.9736
				text = "roll"
			intervals [108]:
				xmin = 53.9736
				xmax = 54.1236
				text = "the"
			intervals [109]:
				xmin = 54.1236
				xmax = 54.5436
				text = "ball"
			intervals [110]:
				xmin = 54.5436
				xmax = 54.5836
				text = ""
			intervals [111]:
				xmin = 54.5836
				xmax = 54.9236
				text = "up"
			intervals [112]:
				xmin = 54.9236
				xmax = 55.6796
				text = ""
			intervals [113]:
				xmin = 55.6796
				xmax = 55.9796
				text = "and"
			intervals [114]:
				xmin = 55.9796
				xmax = 56.0096
				text = ""
			intervals [115]:
				xmin = 56.0096
				xmax = 56.5696
				text = "um"
			intervals [116]:
				xmin = 56.5696
				xmax = 57.0859
				text = ""
			intervals [117]:
				xmin = 57.0859
				xmax = 57.3659
				text = "and"
			intervals [118]:
				xmin = 57.3659
				xmax = 57.4659
				text = "when"
			intervals [119]:
				xmin = 57.4659
				xmax = 57.5759
				text = "the"
			intervals [120]:
				xmin = 57.5759
				xmax = 57.8759
				text = "ball"
			intervals [121]:
				xmin = 57.8759
				xmax = 58.0959
				text = "come"
			intervals [122]:
				xmin = 58.0959
				xmax = 58.2759
				text = "up"
			intervals [123]:
				xmin = 58.2759
				xmax = 58.4359
				text = "to"
			intervals [124]:
				xmin = 58.4359
				xmax = 58.7259
				text = "you"
			intervals [125]:
				xmin = 58.7259
				xmax = 58.7659
				text = ""
			intervals [126]:
				xmin = 58.7659
				xmax = 59.1159
				text = "kick"
			intervals [127]:
				xmin = 59.1159
				xmax = 59.2459
				text = "it"
			intervals [128]:
[truncated: 661,507 more chars]
