# Supplementary material for: Considering Performance in the Automated and Manual Coding of Sociolinguistic Variables: Lessons From Variable (ING)
Source: Front Artif Intell. 2021 Apr 29;4:648543. doi: 10.3389/frai.2021.648543 (PMC8117961; doi:10.3389/frai.2021.648543)
Supplement: Supplementary file 5 [file Data_Sheet_5.ZIP › CORAAL_VARAligned_as_TextGrids_p1/DCA_se3_ag3_m_01_2.TextGrid]

File type = "ooTextFile"
Object class = "TextGrid"

xmin = 0.0
xmax = 1378.1946712018141
tiers? <exists>
size = 4
item []:
	item [1]:
		class = "IntervalTier"
		name = "DCA_int_01 - words"
		xmin = 0.0
		xmax = 1378.1946712018141
		intervals: size = 397
			intervals [1]:
				xmin = 0.0
				xmax = 2.7511
				text = ""
			intervals [2]:
				xmin = 2.7511
				xmax = 2.9611
				text = "no"
			intervals [3]:
				xmin = 2.9611
				xmax = 3.0211
				text = "it"
			intervals [4]:
				xmin = 3.0211
				xmax = 3.0511
				text = "s"
			intervals [5]:
				xmin = 3.0511
				xmax = 3.3111
				text = ""
			intervals [6]:
				xmin = 3.3111
				xmax = 3.7011
				text = "great"
			intervals [7]:
				xmin = 3.7011
				xmax = 4.7562
				text = ""
			intervals [8]:
				xmin = 4.7562
				xmax = 4.9762
				text = "some"
			intervals [9]:
				xmin = 4.9762
				xmax = 5.3062
				text = "people"
			intervals [10]:
				xmin = 5.3062
				xmax = 5.4062
				text = "it"
			intervals [11]:
				xmin = 5.4062
				xmax = 5.4762
				text = "s"
			intervals [12]:
				xmin = 5.4762
				xmax = 5.6362
				text = "like"
			intervals [13]:
				xmin = 5.6362
				xmax = 5.7762
				text = ""
			intervals [14]:
				xmin = 5.7762
				xmax = 6.1962
				text = "pulling"
			intervals [15]:
				xmin = 6.1962
				xmax = 6.2262
				text = ""
			intervals [16]:
				xmin = 6.2262
				xmax = 6.5762
				text = "teeth"
			intervals [17]:
				xmin = 6.5762
				xmax = 6.6662
				text = "to"
			intervals [18]:
				xmin = 6.6662
				xmax = 6.8362
				text = "get"
			intervals [19]:
				xmin = 6.8362
				xmax = 6.8662
				text = ""
			intervals [20]:
				xmin = 6.8662
				xmax = 7.0362
				text = "them"
			intervals [21]:
				xmin = 7.0362
				xmax = 7.1462
				text = "to"
			intervals [22]:
				xmin = 7.1462
				xmax = 7.4762
				text = "say"
			intervals [23]:
				xmin = 7.4762
				xmax = 7.9062
				text = "anything"
			intervals [24]:
				xmin = 7.9062
				xmax = 9.4972
				text = ""
			intervals [25]:
				xmin = 9.4972
				xmax = 9.8272
				text = "makes"
			intervals [26]:
				xmin = 9.8272
				xmax = 9.9272
				text = "it"
			intervals [27]:
				xmin = 9.9272
				xmax = 10.1072
				text = "easier"
			intervals [28]:
				xmin = 10.1072
				xmax = 10.1972
				text = "for"
			intervals [29]:
				xmin = 10.1972
				xmax = 10.5372
				text = "the"
			intervals [30]:
				xmin = 10.5372
				xmax = 10.8372
				text = "person"
			intervals [31]:
				xmin = 10.8372
				xmax = 10.8672
				text = ""
			intervals [32]:
				xmin = 10.8672
				xmax = 12.5072
				text = "<unk>"
			intervals [33]:
				xmin = 12.5072
				xmax = 77.7847
				text = ""
			intervals [34]:
				xmin = 77.7847
				xmax = 78.0347
				text = "hm"
			intervals [35]:
				xmin = 78.0347
				xmax = 113.0406
				text = ""
			intervals [36]:
				xmin = 113.0406
				xmax = 113.4506
				text = "sounds"
			intervals [37]:
				xmin = 113.4506
				xmax = 113.7306
				text = "so"
			intervals [38]:
				xmin = 113.7306
				xmax = 113.7606
				text = ""
			intervals [39]:
				xmin = 113.7606
				xmax = 114.2806
				text = "incredulous"
			intervals [40]:
				xmin = 114.2806
				xmax = 179.9355
				text = ""
			intervals [41]:
				xmin = 179.9355
				xmax = 181.3055
				text = "<unk>"
			intervals [42]:
				xmin = 181.3055
				xmax = 205.9192
				text = ""
			intervals [43]:
				xmin = 205.9192
				xmax = 206.3192
				text = "hm"
			intervals [44]:
				xmin = 206.3192
				xmax = 276.2805
				text = ""
			intervals [45]:
				xmin = 276.2805
				xmax = 276.4205
				text = "it"
			intervals [46]:
				xmin = 276.4205
				xmax = 276.4505
				text = ""
			intervals [47]:
				xmin = 276.4505
				xmax = 276.4805
				text = "s"
			intervals [48]:
				xmin = 276.4805
				xmax = 276.5105
				text = ""
			intervals [49]:
				xmin = 276.5105
				xmax = 277.0905
				text = "incredible"
			intervals [50]:
				xmin = 277.0905
				xmax = 278.0198
				text = ""
			intervals [51]:
				xmin = 278.0198
				xmax = 278.1098
				text = "that"
			intervals [52]:
				xmin = 278.1098
				xmax = 278.1398
				text = "s"
			intervals [53]:
				xmin = 278.1398
				xmax = 278.1698
				text = ""
			intervals [54]:
				xmin = 278.1698
				xmax = 278.2598
				text = "a"
			intervals [55]:
				xmin = 278.2598
				xmax = 278.5298
				text = "great"
			intervals [56]:
				xmin = 278.5298
				xmax = 278.6498
				text = ""
			intervals [57]:
				xmin = 278.6498
				xmax = 279.0098
				text = "story"
			intervals [58]:
				xmin = 279.0098
				xmax = 280.396
				text = ""
			intervals [59]:
				xmin = 280.396
				xmax = 280.786
				text = "um"
			intervals [60]:
				xmin = 280.786
				xmax = 281.5243
				text = ""
			intervals [61]:
				xmin = 281.5243
				xmax = 281.7243
				text = "did"
			intervals [62]:
				xmin = 281.7243
				xmax = 281.9743
				text = "any"
			intervals [63]:
				xmin = 281.9743
				xmax = 282.0743
				text = "of"
			intervals [64]:
				xmin = 282.0743
				xmax = 282.8121
				text = ""
			intervals [65]:
				xmin = 282.8121
				xmax = 282.8721
				text = "see"
			intervals [66]:
				xmin = 282.8721
				xmax = 283.9179
				text = ""
			intervals [67]:
				xmin = 283.9179
				xmax = 284.1879
				text = "taking"
			intervals [68]:
				xmin = 284.1879
				xmax = 284.2179
				text = ""
			intervals [69]:
				xmin = 284.2179
				xmax = 284.4179
				text = "the"
			intervals [70]:
				xmin = 284.4179
				xmax = 285.0083
				text = ""
			intervals [71]:
				xmin = 285.0083
				xmax = 285.3783
				text = "your"
			intervals [72]:
				xmin = 285.3783
				xmax = 285.6483
				text = "whole"
			intervals [73]:
				xmin = 285.6483
				xmax = 286.2183
				text = "lifetime"
			intervals [74]:
				xmin = 286.2183
				xmax = 286.8549
				text = ""
			intervals [75]:
				xmin = 286.8549
				xmax = 286.9549
				text = "have"
			intervals [76]:
				xmin = 286.9549
				xmax = 287.0149
				text = "you"
			intervals [77]:
				xmin = 287.0149
				xmax = 287.2249
				text = "ever"
			intervals [78]:
				xmin = 287.2249
				xmax = 287.3949
				text = "been"
			intervals [79]:
				xmin = 287.3949
				xmax = 287.4249
				text = ""
			intervals [80]:
				xmin = 287.4249
				xmax = 287.8049
				text = "close"
			intervals [81]:
				xmin = 287.8049
				xmax = 287.9649
				text = "to"
			intervals [82]:
				xmin = 287.9649
				xmax = 288.2949
				text = "anyone"
			intervals [83]:
				xmin = 288.2949
				xmax = 288.4249
				text = "who"
			intervals [84]:
				xmin = 288.4249
				xmax = 288.7249
				text = "spoke"
			intervals [85]:
				xmin = 288.7249
				xmax = 288.7849
				text = "a"
			intervals [86]:
				xmin = 288.7849
				xmax = 288.8849
				text = ""
			intervals [87]:
				xmin = 288.8849
				xmax = 289.2849
				text = "foreign"
			intervals [88]:
				xmin = 289.2849
				xmax = 289.7049
				text = "language"
			intervals [89]:
				xmin = 289.7049
				xmax = 290.1471
				text = ""
			intervals [90]:
				xmin = 290.1471
				xmax = 290.5371
				text = "as"
			intervals [91]:
				xmin = 290.5371
				xmax = 290.5671
				text = ""
			intervals [92]:
				xmin = 290.5671
				xmax = 290.6871
				text = "their"
			intervals [93]:
				xmin = 290.6871
				xmax = 290.7171
				text = ""
			intervals [94]:
				xmin = 290.7171
				xmax = 291.0371
				text = "mother"
			intervals [95]:
				xmin = 291.0371
				xmax = 291.4471
				text = ""
			intervals [96]:
				xmin = 291.4471
				xmax = 291.6171
				text = "tongue"
			intervals [97]:
				xmin = 291.6171
				xmax = 342.7188
				text = ""
			intervals [98]:
				xmin = 342.7188
				xmax = 342.8388
				text = "can"
			intervals [99]:
				xmin = 342.8388
				xmax = 342.8688
				text = ""
			intervals [100]:
				xmin = 342.8688
				xmax = 342.9288
				text = "you"
			intervals [101]:
				xmin = 342.9288
				xmax = 343.3588
				text = "tell"
			intervals [102]:
				xmin = 343.3588
				xmax = 343.6988
				text = ""
			intervals [103]:
				xmin = 343.6988
				xmax = 343.9288
				text = "it"
			intervals [104]:
				xmin = 343.9288
				xmax = 344.6288
				text = ""
			intervals [105]:
				xmin = 344.6288
				xmax = 344.8888
				text = "when"
			intervals [106]:
				xmin = 344.8888
				xmax = 344.9188
				text = ""
			intervals [107]:
				xmin = 344.9188
				xmax = 344.9788
				text = "she"
			intervals [108]:
				xmin = 344.9788
				xmax = 345.1288
				text = "speaks"
			intervals [109]:
				xmin = 345.1288
				xmax = 345.1588
				text = ""
			intervals [110]:
				xmin = 345.1588
				xmax = 345.2188
				text = "is"
			intervals [111]:
				xmin = 345.2188
				xmax = 345.2588
				text = ""
			intervals [112]:
				xmin = 345.2588
				xmax = 345.3488
				text = "her"
			intervals [113]:
				xmin = 345.3488
				xmax = 345.7388
				text = "english"
			intervals [114]:
				xmin = 345.7388
				xmax = 345.8988
				text = ""
			intervals [115]:
				xmin = 345.8988
				xmax = 346.0688
				text = "pretty"
			intervals [116]:
				xmin = 346.0688
				xmax = 346.2888
				text = ""
			intervals [117]:
				xmin = 346.2888
				xmax = 346.8888
				text = "good"
			intervals [118]:
				xmin = 346.8888
				xmax = 357.3627
				text = ""
			intervals [119]:
				xmin = 357.3627
				xmax = 357.8027
				text = "yeah"
			intervals [120]:
				xmin = 357.8027
				xmax = 372.3365
				text = ""
			intervals [121]:
				xmin = 372.3365
				xmax = 372.7865
				text = "mm-hm"
			intervals [122]:
				xmin = 372.7865
				xmax = 403.9032
				text = ""
			intervals [123]:
				xmin = 403.9032
				xmax = 404.8132
				text = "<unk>"
			intervals [124]:
				xmin = 404.8132
				xmax = 408.5743
				text = ""
			intervals [125]:
				xmin = 408.5743
				xmax = 408.8543
				text = "hm"
			intervals [126]:
				xmin = 408.8543
				xmax = 415.3904
				text = ""
			intervals [127]:
				xmin = 415.3904
				xmax = 415.6304
				text = "um"
			intervals [128]:
				xmin = 415.6304
				xmax = 417.5399
				text = ""
			intervals [129]:
				xmin = 417.5399
				xmax = 417.8299
				text = "would"
			intervals [130]:
				xmin = 417.8299
				xmax = 418.0199
				text = "you"
			intervals [131]:
				xmin = 418.0199
				xmax = 418.4099
				text = "change"
			intervals [132]:
				xmin = 418.4099
				xmax = 419.0199
				text = "anything"
			intervals [133]:
				xmin = 419.0199
				xmax = 419.0699
				text = ""
			intervals [134]:
				xmin = 419.0699
				xmax = 419.2499
				text = "say"
			intervals [135]:
				xmin = 419.2499
				xmax = 419.3799
				text = "if"
			intervals [136]:
				xmin = 419.3799
				xmax = 419.5099
				text = "you"
			intervals [137]:
				xmin = 419.5099
				xmax = 419.6499
				text = "could"
			intervals [138]:
				xmin = 419.6499
				xmax = 419.8499
				text = "do"
			intervals [139]:
				xmin = 419.8499
				xmax = 419.9299
				text = "it"
			intervals [140]:
				xmin = 419.9299
				xmax = 420.0299
				text = "all"
			intervals [141]:
				xmin = 420.0299
				xmax = 420.3899
				text = "over"
			intervals [142]:
				xmin = 420.3899
				xmax = 420.4399
				text = ""
			intervals [143]:
				xmin = 420.4399
				xmax = 420.7399
				text = "again"
			intervals [144]:
				xmin = 420.7399
				xmax = 423.7797
				text = ""
			intervals [145]:
				xmin = 423.7797
				xmax = 424.0097
				text = "be"
			intervals [146]:
				xmin = 424.0097
				xmax = 424.1297
				text = "at"
			intervals [147]:
				xmin = 424.1297
				xmax = 424.3397
				text = "that"
			intervals [148]:
				xmin = 424.3397
				xmax = 424.3797
				text = ""
			intervals [149]:
				xmin = 424.3797
				xmax = 424.6797
				text = "young"
			intervals [150]:
				xmin = 424.6797
				xmax = 425.0697
				text = "age"
			intervals [151]:
				xmin = 425.0697
				xmax = 425.2797
				text = "where"
			intervals [152]:
				xmin = 425.2797
				xmax = 426.2107
				text = ""
			intervals [153]:
				xmin = 426.2107
				xmax = 426.2407
				text = "a"
			intervals [154]:
				xmin = 426.2407
				xmax = 426.4607
				text = "young"
			intervals [155]:
				xmin = 426.4607
				xmax = 426.7307
				text = "man"
			intervals [156]:
				xmin = 426.7307
				xmax = 426.9907
				text = "makes"
			intervals [157]:
				xmin = 426.9907
				xmax = 427.1207
				text = "his"
			intervals [158]:
				xmin = 427.1207
				xmax = 427.7507
				text = "decisions"
			intervals [159]:
				xmin = 427.7507
				xmax = 427.7807
				text = ""
			intervals [160]:
				xmin = 427.7807
				xmax = 428.0407
				text = "and"
			intervals [161]:
				xmin = 428.0407
				xmax = 428.2607
				text = ""
			intervals [162]:
				xmin = 428.2607
				xmax = 429.5707
				text = "<unk>"
			intervals [163]:
				xmin = 429.5707
				xmax = 535.7234
				text = ""
			intervals [164]:
				xmin = 535.7234
				xmax = 536.1934
				text = "hm"
			intervals [165]:
				xmin = 536.1934
				xmax = 558.6156
				text = ""
			intervals [166]:
				xmin = 558.6156
				xmax = 558.8356
				text = "seems"
			intervals [167]:
				xmin = 558.8356
				xmax = 558.8656
				text = ""
			intervals [168]:
				xmin = 558.8656
				xmax = 559.0856
				text = "like"
			intervals [169]:
				xmin = 559.0856
				xmax = 559.1556
				text = ""
			intervals [170]:
				xmin = 559.1556
				xmax = 559.2456
				text = "i've"
			intervals [171]:
				xmin = 559.2456
				xmax = 559.3156
				text = ""
			intervals [172]:
				xmin = 559.3156
				xmax = 559.4956
				text = "heard"
			intervals [173]:
				xmin = 559.4956
				xmax = 559.5556
				text = "of"
			intervals [174]:
				xmin = 559.5556
				xmax = 559.7156
				text = "that"
			intervals [175]:
				xmin = 559.7156
				xmax = 559.7456
				text = ""
			intervals [176]:
				xmin = 559.7456
				xmax = 560.2356
				text = "name"
			intervals [177]:
				xmin = 560.2356
				xmax = 602.8218
				text = ""
			intervals [178]:
				xmin = 602.8218
				xmax = 604.1218
				text = "<unk>"
			intervals [179]:
				xmin = 604.1218
				xmax = 605.1113
				text = ""
			intervals [180]:
				xmin = 605.1113
				xmax = 605.8213
				text = "<unk>"
			intervals [181]:
				xmin = 605.8213
				xmax = 606.6582
				text = ""
			intervals [182]:
				xmin = 606.6582
				xmax = 607.0382
				text = "yeah"
			intervals [183]:
				xmin = 607.0382
				xmax = 615.4933
				text = ""
			intervals [184]:
				xmin = 615.4933
				xmax = 615.7533
				text = "hm"
			intervals [185]:
				xmin = 615.7533
				xmax = 620.4215
				text = ""
			intervals [186]:
				xmin = 620.4215
				xmax = 620.8315
				text = "um"
			intervals [187]:
				xmin = 620.8315
				xmax = 622.1475
				text = ""
			intervals [188]:
				xmin = 622.1475
				xmax = 622.3375
				text = "try"
			intervals [189]:
				xmin = 622.3375
				xmax = 622.3975
				text = "to"
			intervals [190]:
				xmin = 622.3975
				xmax = 622.6675
				text = "use"
			intervals [191]:
				xmin = 622.6675
				xmax = 622.7975
				text = "your"
			intervals [192]:
				xmin = 622.7975
				xmax = 622.8475
				text = ""
			intervals [193]:
				xmin = 622.8475
				xmax = 623.4175
				text = "imagination"
			intervals [194]:
				xmin = 623.4175
				xmax = 623.4475
				text = "a"
			intervals [195]:
				xmin = 623.4475
				xmax = 623.6475
				text = "little"
			intervals [196]:
				xmin = 623.6475
				xmax = 623.8775
				text = "on"
			intervals [197]:
				xmin = 623.8775
				xmax = 623.9075
				text = ""
			intervals [198]:
				xmin = 623.9075
				xmax = 624.0075
				text = "this"
			intervals [199]:
				xmin = 624.0075
				xmax = 624.1175
				text = "if"
			intervals [200]:
				xmin = 624.1175
				xmax = 624.2575
				text = "you"
			intervals [201]:
				xmin = 624.2575
				xmax = 624.4075
				text = "had"
			intervals [202]:
				xmin = 624.4075
				xmax = 624.7775
				text = "all"
			intervals [203]:
				xmin = 624.7775
				xmax = 624.8375
				text = "the"
			intervals [204]:
				xmin = 624.8375
				xmax = 625.0775
				text = "money"
			intervals [205]:
				xmin = 625.0775
				xmax = 625.2775
				text = "you"
			intervals [206]:
				xmin = 625.2775
				xmax = 625.3075
				text = ""
			intervals [207]:
				xmin = 625.3075
				xmax = 625.4475
				text = "could"
			intervals [208]:
				xmin = 625.4475
				xmax = 625.7475
				text = "want"
			intervals [209]:
				xmin = 625.7475
				xmax = 626.9718
				text = ""
			intervals [210]:
				xmin = 626.9718
				xmax = 627.0818
				text = "can"
			intervals [211]:
				xmin = 627.0818
				xmax = 627.1118
				text = ""
			intervals [212]:
				xmin = 627.1118
				xmax = 627.2218
				text = "you"
			intervals [213]:
				xmin = 627.2218
				xmax = 627.3818
				text = "have"
			intervals [214]:
				xmin = 627.3818
				xmax = 627.5818
				text = "any"
			intervals [215]:
				xmin = 627.5818
				xmax = 628.0518
				text = "idea"
			intervals [216]:
				xmin = 628.0518
				xmax = 628.0818
				text = ""
			intervals [217]:
				xmin = 628.0818
				xmax = 628.2018
				text = "how"
			intervals [218]:
				xmin = 628.2018
				xmax = 628.4618
				text = "you"
			intervals [219]:
				xmin = 628.4618
				xmax = 628.4918
				text = ""
			intervals [220]:
				xmin = 628.4918
				xmax = 628.9518
				text = "spend"
			intervals [221]:
				xmin = 628.9518
				xmax = 629.0318
				text = "it"
			intervals [222]:
				xmin = 629.0318
				xmax = 629.2652
				text = ""
			intervals [223]:
				xmin = 629.2652
				xmax = 629.5652
				text = "what"
			intervals [224]:
				xmin = 629.5652
				xmax = 629.7052
				text = "you"
			intervals [225]:
				xmin = 629.7052
				xmax = 629.8452
				text = "would"
			intervals [226]:
				xmin = 629.8452
				xmax = 629.8752
				text = ""
			intervals [227]:
				xmin = 629.8752
				xmax = 629.9852
				text = "do"
			intervals [228]:
				xmin = 629.9852
				xmax = 630.0152
				text = ""
			intervals [229]:
				xmin = 630.0152
				xmax = 630.2252
				text = "with"
			intervals [230]:
				xmin = 630.2252
				xmax = 630.2552
				text = ""
			intervals [231]:
				xmin = 630.2552
				xmax = 630.4052
				text = "it"
			intervals [232]:
				xmin = 630.4052
				xmax = 661.7467
				text = ""
			intervals [233]:
				xmin = 661.7467
				xmax = 661.9967
				text = "where"
			intervals [234]:
				xmin = 661.9967
				xmax = 662.1367
				text = "would"
			intervals [235]:
				xmin = 662.1367
				xmax = 662.2867
				text = "you"
			intervals [236]:
				xmin = 662.2867
				xmax = 662.4367
				text = "like"
			intervals [237]:
				xmin = 662.4367
				xmax = 662.5067
				text = ""
			intervals [238]:
				xmin = 662.5067
				xmax = 662.5967
				text = "to"
			intervals [239]:
				xmin = 662.5967
				xmax = 662.6367
				text = ""
			intervals [240]:
				xmin = 662.6367
				xmax = 662.8667
				text = "go"
			intervals [241]:
				xmin = 662.8667
				xmax = 662.8967
				text = ""
			intervals [242]:
				xmin = 662.8967
				xmax = 662.9767
				text = "and"
			intervals [243]:
				xmin = 662.9767
				xmax = 684.6302
				text = ""
			intervals [244]:
				xmin = 684.6302
				xmax = 685.0302
				text = "mm-hm"
			intervals [245]:
				xmin = 685.0302
				xmax = 713.5849
				text = ""
			intervals [246]:
				xmin = 713.5849
				xmax = 713.8749
				text = "hm"
			intervals [247]:
				xmin = 713.8749
				xmax = 723.7497
				text = ""
			intervals [248]:
				xmin = 723.7497
				xmax = 724.2697
				text = "certainly"
			intervals [249]:
				xmin = 724.2697
				xmax = 759.5886
				text = ""
			intervals [250]:
				xmin = 759.5886
				xmax = 759.8586
				text = "getting"
			intervals [251]:
				xmin = 759.8586
				xmax = 759.9186
				text = "'em"
			intervals [252]:
				xmin = 759.9186
				xmax = 759.9586
				text = ""
			intervals [253]:
				xmin = 759.9586
				xmax = 760.3686
				text = "easy"
			intervals [254]:
				xmin = 760.3686
				xmax = 762.9826
				text = ""
			intervals [255]:
				xmin = 762.9826
				xmax = 763.2826
				text = "now"
			intervals [256]:
				xmin = 763.2826
				xmax = 763.6607
				text = ""
			intervals [257]:
				xmin = 763.6607
				xmax = 763.8207
				text = "could"
			intervals [258]:
				xmin = 763.8207
				xmax = 763.9507
				text = "you"
			intervals [259]:
				xmin = 763.9507
				xmax = 764.4407
				text = "describe"
			intervals [260]:
				xmin = 764.4407
				xmax = 764.6307
				text = "what"
			intervals [261]:
				xmin = 764.6307
				xmax = 764.8107
				text = "you"
			intervals [262]:
				xmin = 764.8107
				xmax = 764.8407
				text = ""
			intervals [263]:
				xmin = 764.8407
				xmax = 765.2107
				text = "do"
			intervals [264]:
				xmin = 765.2107
				xmax = 765.2407
				text = ""
			intervals [265]:
				xmin = 765.2407
				xmax = 765.3507
				text = "in"
			intervals [266]:
				xmin = 765.3507
				xmax = 765.3807
				text = ""
			intervals [267]:
				xmin = 765.3807
				xmax = 765.4107
				text = "a"
			intervals [268]:
				xmin = 765.4107
				xmax = 765.6507
				text = "day"
			intervals [269]:
				xmin = 765.6507
				xmax = 765.7407
				text = "s"
			intervals [270]:
				xmin = 765.7407
				xmax = 766.0507
				text = "work"
			intervals [271]:
				xmin = 766.0507
				xmax = 766.1607
				text = "on"
			intervals [272]:
				xmin = 766.1607
				xmax = 766.1907
				text = ""
			intervals [273]:
				xmin = 766.1907
				xmax = 766.2907
				text = "your"
			intervals [274]:
				xmin = 766.2907
				xmax = 766.3607
				text = ""
			intervals [275]:
				xmin = 766.3607
				xmax = 766.7307
				text = "job"
			intervals [276]:
				xmin = 766.7307
				xmax = 767.0207
				text = ""
			intervals [277]:
				xmin = 767.0207
				xmax = 767.1207
				text = "or"
			intervals [278]:
				xmin = 767.1207
				xmax = 767.1507
				text = ""
			intervals [279]:
				xmin = 767.1507
				xmax = 767.4807
				text = "jobs"
			intervals [280]:
				xmin = 767.4807
				xmax = 952.5698
				text = ""
			intervals [281]:
				xmin = 952.5698
				xmax = 952.6798
				text = "gee"
			intervals [282]:
				xmin = 952.6798
				xmax = 965.4983
				text = ""
			intervals [283]:
				xmin = 965.4983
				xmax = 965.6783
				text = "huh"
			intervals [284]:
				xmin = 965.6783
				xmax = 979.1198
				text = ""
			intervals [285]:
				xmin = 979.1198
				xmax = 979.5198
				text = "hm"
			intervals [286]:
				xmin = 979.5198
				xmax = 981.2828
				text = ""
			intervals [287]:
				xmin = 981.2828
				xmax = 981.3728
				text = "how"
			intervals [288]:
				xmin = 981.3728
				xmax = 981.4628
				text = "do"
			intervals [289]:
				xmin = 981.4628
				xmax = 981.6128
				text = "you"
			intervals [290]:
				xmin = 981.6128
				xmax = 982.2028
				text = "celebrate"
			intervals [291]:
				xmin = 982.2028
				xmax = 982.2428
				text = ""
			intervals [292]:
				xmin = 982.2428
				xmax = 982.2728
				text = "ch-"
			intervals [293]:
				xmin = 982.2728
				xmax = 982.3028
				text = ""
			intervals [294]:
				xmin = 982.3028
				xmax = 982.7528
				text = "to"
			intervals [295]:
				xmin = 982.7528
				xmax = 982.8628
				text = ""
			intervals [296]:
				xmin = 982.8628
				xmax = 983.1428
				text = "change"
			intervals [297]:
				xmin = 983.1428
				xmax = 983.2028
				text = "the"
			intervals [298]:
				xmin = 983.2028
				xmax = 983.4828
				text = "subject"
			intervals [299]:
				xmin = 983.4828
				xmax = 983.5128
				text = "a"
			intervals [300]:
				xmin = 983.5128
				xmax = 983.6028
				text = ""
			intervals [301]:
				xmin = 983.6028
				xmax = 983.8328
				text = "little"
			intervals [302]:
				xmin = 983.8328
				xmax = 984.4028
				text = "<unk>"
			intervals [303]:
				xmin = 984.4028
				xmax = 984.5428
				text = "how"
			intervals [304]:
				xmin = 984.5428
				xmax = 984.6128
				text = "do"
			intervals [305]:
				xmin = 984.6128
				xmax = 984.6928
				text = "you"
			intervals [306]:
				xmin = 984.6928
				xmax = 985.2228
				text = "celebrate"
			intervals [307]:
				xmin = 985.2228
				xmax = 985.2528
				text = ""
			intervals [308]:
				xmin = 985.2528
				xmax = 985.9128
				text = "christmas"
			intervals [309]:
				xmin = 985.9128
				xmax = 986.2128
				text = "uh"
			intervals [310]:
				xmin = 986.2128
				xmax = 986.5886
				text = ""
			intervals [311]:
				xmin = 986.5886
				xmax = 986.7786
				text = "in"
			intervals [312]:
				xmin = 986.7786
				xmax = 986.8086
				text = ""
			intervals [313]:
				xmin = 986.8086
				xmax = 987.1886
				text = "general"
			intervals [314]:
				xmin = 987.1886
				xmax = 1079.2267
				text = ""
			intervals [315]:
				xmin = 1079.2267
				xmax = 1079.4667
				text = "must"
			intervals [316]:
				xmin = 1079.4667
				xmax = 1079.6267
				text = ""
			intervals [317]:
				xmin = 1079.6267
				xmax = 1079.7567
				text = "have"
			intervals [318]:
				xmin = 1079.7567
				xmax = 1079.8967
				text = ""
			intervals [319]:
				xmin = 1079.8967
				xmax = 1079.9867
				text = "been"
			intervals [320]:
				xmin = 1079.9867
				xmax = 1080.0167
				text = ""
			intervals [321]:
				xmin = 1080.0167
				xmax = 1080.2467
				text = "hard"
			intervals [322]:
				xmin = 1080.2467
				xmax = 1082.3742
				text = ""
			intervals [323]:
				xmin = 1082.3742
				xmax = 1082.4642
				text = "were"
			intervals [324]:
				xmin = 1082.4642
				xmax = 1082.6042
				text = "you"
			intervals [325]:
				xmin = 1082.6042
				xmax = 1082.8642
				text = "ever"
			intervals [326]:
				xmin = 1082.8642
				xmax = 1082.9242
				text = "in"
			intervals [327]:
				xmin = 1082.9242
				xmax = 1082.9942
				text = "a"
			intervals [328]:
				xmin = 1082.9942
				xmax = 1083.7142
				text = "situation"
			intervals [329]:
				xmin = 1083.7142
				xmax = 1083.8242
				text = "where"
			intervals [330]:
				xmin = 1083.8242
				xmax = 1083.9842
				text = "you"
			intervals [331]:
				xmin = 1083.9842
				xmax = 1084.0142
				text = ""
			intervals [332]:
				xmin = 1084.0142
				xmax = 1084.1842
				text = "thought"
			intervals [333]:
				xmin = 1084.1842
				xmax = 1084.2142
				text = ""
			intervals [334]:
				xmin = 1084.2142
				xmax = 1084.2942
				text = "you"
			intervals [335]:
				xmin = 1084.2942
				xmax = 1084.4942
				text = "might"
			intervals [336]:
				xmin = 1084.4942
				xmax = 1085.7302
				text = ""
			intervals [337]:
				xmin = 1085.7302
				xmax = 1086.0102
				text = "um"
			intervals [338]:
				xmin = 1086.0102
				xmax = 1086.0402
				text = ""
			intervals [339]:
				xmin = 1086.0402
				xmax = 1086.2102
				text = "be"
			intervals [340]:
				xmin = 1086.2102
				xmax = 1086.2402
				text = ""
			intervals [341]:
				xmin = 1086.2402
				xmax = 1086.6202
				text = "killed"
			intervals [342]:
				xmin = 1086.6202
				xmax = 1086.6802
				text = "or"
			intervals [343]:
				xmin = 1086.6802
				xmax = 1086.9402
				text = "might"
			intervals [344]:
				xmin = 1086.9402
				xmax = 1087.0302
				text = ""
			intervals [345]:
				xmin = 1087.0302
				xmax = 1087.3302
				text = "die"
			intervals [346]:
				xmin = 1087.3302
				xmax = 1087.3602
				text = ""
			intervals [347]:
				xmin = 1087.3602
				xmax = 1087.4902
				text = "that"
			intervals [348]:
				xmin = 1087.4902
				xmax = 1087.5602
				text = ""
			intervals [349]:
				xmin = 1087.5602
				xmax = 1087.7802
				text = "this"
			intervals [350]:
				xmin = 1087.7802
				xmax = 1087.9802
				text = "might"
			intervals [351]:
				xmin = 1087.9802
				xmax = 1088.2402
				text = ""
			intervals [352]:
				xmin = 1088.2402
				xmax = 1088.3302
				text = "be"
			intervals [353]:
				xmin = 1088.3302
				xmax = 1088.8171
				text = ""
			intervals [354]:
				xmin = 1088.8171
				xmax = 1089.0971
				text = "be"
			intervals [355]:
				xmin = 1089.0971
				xmax = 1089.2871
				text = "it"
			intervals [356]:
				xmin = 1089.2871
				xmax = 1090.6464
				text = ""
			intervals [357]:
				xmin = 1090.6464
				xmax = 1090.8264
				text = "any"
			intervals [358]:
				xmin = 1090.8264
				xmax = 1090.8564
				text = ""
			intervals [359]:
				xmin = 1090.8564
				xmax = 1091.5364
				text = "adventure"
			intervals [360]:
				xmin = 1091.5364
				xmax = 1091.5664
				text = ""
			intervals [361]:
				xmin = 1091.5664
				xmax = 1091.5964
				text = "or"
			intervals [362]:
				xmin = 1091.5964
				xmax = 1092.1064
				text = "danger"
			intervals [363]:
				xmin = 1092.1064
				xmax = 1092.1364
				text = ""
			intervals [364]:
				xmin = 1092.1364
				xmax = 1092.2964
				text = "like"
			intervals [365]:
				xmin = 1092.2964
				xmax = 1092.3964
				text = ""
			intervals [366]:
				xmin = 1092.3964
				xmax = 1092.7164
				text = "that"
			intervals [367]:
				xmin = 1092.7164
				xmax = 1215.9129
				text = ""
			intervals [368]:
				xmin = 1215.9129
				xmax = 1216.4329
				text = "sometimes"
			intervals [369]:
				xmin = 1216.4329
				xmax = 1216.4629
				text = ""
			intervals [370]:
				xmin = 1216.4629
				xmax = 1216.7929
				text = "people"
			intervals [371]:
				xmin = 1216.7929
				xmax = 1217.0029
				text = "say"
			intervals [372]:
				xmin = 1217.0029
				xmax = 1217.3129
				text = "that"
			intervals [373]:
				xmin = 1217.3129
				xmax = 1217.475
				text = ""
			intervals [374]:
				xmin = 1217.475
				xmax = 1217.925
				text = "well"
			intervals [375]:
				xmin = 1217.925
				xmax = 1218.523
				text = ""
			intervals [376]:
				xmin = 1218.523
				xmax = 1218.883
				text = "whatever"
			intervals [377]:
				xmin = 1218.883
				xmax = 1218.963
				text = "s"
			intervals [378]:
				xmin = 1218.963
				xmax = 1219.183
				text = "gonna"
			intervals [379]:
				xmin = 1219.183
				xmax = 1219.223
				text = ""
			intervals [380]:
				xmin = 1219.223
				xmax = 1219.573
				text = "happen"
			intervals [381]:
				xmin = 1219.573
				xmax = 1219.693
				text = "is"
			intervals [382]:
				xmin = 1219.693
				xmax = 1219.913
				text = "gonna"
			intervals [383]:
				xmin = 1219.913
				xmax = 1219.943
				text = ""
			intervals [384]:
				xmin = 1219.943
				xmax = 1220.373
				text = "happen"
			intervals [385]:
				xmin = 1220.373
				xmax = 1221.0596
				text = ""
			intervals [386]:
				xmin = 1221.0596
				xmax = 1221.2096
				text = "how"
			intervals [387]:
				xmin = 1221.2096
				xmax = 1221.3296
				text = "do"
			intervals [388]:
				xmin = 1221.3296
				xmax = 1221.5196
				text = "you"
			intervals [389]:
				xmin = 1221.5196
				xmax = 1221.5496
				text = ""
			intervals [390]:
				xmin = 1221.5496
				xmax = 1221.7596
				text = "feel"
			intervals [391]:
				xmin = 1221.7596
				xmax = 1221.9996
				text = "about"
			intervals [392]:
				xmin = 1221.9996
				xmax = 1222.5696
				text = "that"
			intervals [393]:
				xmin = 1222.5696
				xmax = 1373.6093
				text = ""
			intervals [394]:
				xmin = 1373.6093
				xmax = 1373.9493
				text = "yeah"
			intervals [395]:
				xmin = 1373.9493
				xmax = 1375.8417
				text = ""
			intervals [396]:
				xmin = 1375.8417
				xmax = 1377.4517
				text = "<unk>"
			intervals [397]:
				xmin = 1377.4517
				xmax = 1378.1946712018141
				text = ""
	item [2]:
		class = "IntervalTier"
		name = "DCA_int_01 - phones"
		xmin = 0.0
		xmax = 1378.1946712018141
		intervals: size = 943
			intervals [1]:
				xmin = 0.0
				xmax = 2.7511
				text = ""
			intervals [2]:
				xmin = 2.7511
				xmax = 2.8611
				text = "N"
			intervals [3]:
				xmin = 2.8611
				xmax = 2.9611
				text = "OW1"
			intervals [4]:
				xmin = 2.9611
				xmax = 2.9911
				text = "IH0"
			intervals [5]:
				xmin = 2.9911
				xmax = 3.0211
				text = "T"
			intervals [6]:
				xmin = 3.0211
				xmax = 3.0511
				text = "Z"
			intervals [7]:
				xmin = 3.0511
				xmax = 3.3111
				text = "sp"
			intervals [8]:
				xmin = 3.3111
				xmax = 3.3511
				text = "G"
			intervals [9]:
				xmin = 3.3511
				xmax = 3.4111
				text = "R"
			intervals [10]:
				xmin = 3.4111
				xmax = 3.6311
				text = "EY1"
			intervals [11]:
				xmin = 3.6311
				xmax = 3.7011
				text = "T"
			intervals [12]:
				xmin = 3.7011
				xmax = 3.7511
				text = "sp"
			intervals [13]:
				xmin = 3.7511
				xmax = 4.7562
				text = ""
			intervals [14]:
				xmin = 4.7562
				xmax = 4.8362
				text = "S"
			intervals [15]:
				xmin = 4.8362
				xmax = 4.8762
				text = "AH1"
			intervals [16]:
				xmin = 4.8762
				xmax = 4.9762
				text = "M"
			intervals [17]:
				xmin = 4.9762
				xmax = 5.0262
				text = "P"
			intervals [18]:
				xmin = 5.0262
				xmax = 5.1362
				text = "IY1"
			intervals [19]:
				xmin = 5.1362
				xmax = 5.1862
				text = "P"
			intervals [20]:
				xmin = 5.1862
				xmax = 5.2162
				text = "AH0"
			intervals [21]:
				xmin = 5.2162
				xmax = 5.3062
				text = "L"
			intervals [22]:
				xmin = 5.3062
				xmax = 5.3462
				text = "IH0"
			intervals [23]:
				xmin = 5.3462
				xmax = 5.4062
				text = "T"
			intervals [24]:
				xmin = 5.4062
				xmax = 5.4762
				text = "S"
			intervals [25]:
				xmin = 5.4762
				xmax = 5.5262
				text = "L"
			intervals [26]:
				xmin = 5.5262
				xmax = 5.5662
				text = "AY1"
			intervals [27]:
				xmin = 5.5662
				xmax = 5.6362
				text = "K"
			intervals [28]:
				xmin = 5.6362
				xmax = 5.7762
				text = "sp"
			intervals [29]:
				xmin = 5.7762
				xmax = 5.8462
				text = "P"
			intervals [30]:
				xmin = 5.8462
				xmax = 6.0062
				text = "UH1"
			intervals [31]:
				xmin = 6.0062
				xmax = 6.0362
				text = "L"
			intervals [32]:
				xmin = 6.0362
				xmax = 6.0662
				text = "IH0"
			intervals [33]:
				xmin = 6.0662
				xmax = 6.1962
				text = "N"
			intervals [34]:
				xmin = 6.1962
				xmax = 6.2262
				text = "sp"
			intervals [35]:
				xmin = 6.2262
				xmax = 6.3062
				text = "T"
			intervals [36]:
				xmin = 6.3062
				xmax = 6.5262
				text = "IY1"
			intervals [37]:
				xmin = 6.5262
				xmax = 6.5762
				text = "TH"
			intervals [38]:
				xmin = 6.5762
				xmax = 6.6062
				text = "T"
			intervals [39]:
				xmin = 6.6062
				xmax = 6.6662
				text = "IH0"
			intervals [40]:
				xmin = 6.6662
				xmax = 6.7062
				text = "G"
			intervals [41]:
				xmin = 6.7062
				xmax = 6.8062
				text = "EH1"
			intervals [42]:
				xmin = 6.8062
				xmax = 6.8362
				text = "T"
			intervals [43]:
				xmin = 6.8362
				xmax = 6.8662
				text = "sp"
			intervals [44]:
				xmin = 6.8662
				xmax = 6.8962
				text = "DH"
			intervals [45]:
				xmin = 6.8962
				xmax = 6.9562
				text = "AH0"
			intervals [46]:
				xmin = 6.9562
				xmax = 7.0362
				text = "M"
			intervals [47]:
				xmin = 7.0362
				xmax = 7.0762
				text = "T"
			intervals [48]:
				xmin = 7.0762
				xmax = 7.1462
				text = "AH0"
			intervals [49]:
				xmin = 7.1462
				xmax = 7.2762
				text = "S"
			intervals [50]:
				xmin = 7.2762
				xmax = 7.4762
				text = "EY1"
			intervals [51]:
				xmin = 7.4762
				xmax = 7.5462
				text = "EH1"
			intervals [52]:
				xmin = 7.5462
				xmax = 7.5962
				text = "N"
			intervals [53]:
				xmin = 7.5962
				xmax = 7.6962
				text = "IY0"
			intervals [54]:
				xmin = 7.6962
				xmax = 7.7662
				text = "TH"
			intervals [55]:
				xmin = 7.7662
				xmax = 7.8162
				text = "IH2"
			intervals [56]:
				xmin = 7.8162
				xmax = 7.9062
				text = "NG"
			intervals [57]:
				xmin = 7.9062
				xmax = 9.4972
				text = ""
			intervals [58]:
				xmin = 9.4972
				xmax = 9.7172
				text = "M"
			intervals [59]:
				xmin = 9.7172
				xmax = 9.7572
				text = "EY1"
			intervals [60]:
				xmin = 9.7572
				xmax = 9.7972
				text = "K"
			intervals [61]:
				xmin = 9.7972
				xmax = 9.8272
				text = "S"
			intervals [62]:
				xmin = 9.8272
				xmax = 9.8972
				text = "IH0"
			intervals [63]:
				xmin = 9.8972
				xmax = 9.9272
				text = "T"
			intervals [64]:
				xmin = 9.9272
				xmax = 10.0072
				text = "IY1"
			intervals [65]:
				xmin = 10.0072
				xmax = 10.0372
				text = "Z"
			intervals [66]:
				xmin = 10.0372
				xmax = 10.0772
				text = "IY0"
			intervals [67]:
				xmin = 10.0772
				xmax = 10.1072
				text = "ER0"
			intervals [68]:
				xmin = 10.1072
				xmax = 10.1672
				text = "F"
			intervals [69]:
				xmin = 10.1672
				xmax = 10.1972
				text = "ER0"
			intervals [70]:
				xmin = 10.1972
				xmax = 10.2272
				text = "DH"
			intervals [71]:
				xmin = 10.2272
				xmax = 10.5372
				text = "AH1"
			intervals [72]:
				xmin = 10.5372
				xmax = 10.5772
				text = "P"
			intervals [73]:
				xmin = 10.5772
				xmax = 10.6872
				text = "ER1"
			intervals [74]:
				xmin = 10.6872
				xmax = 10.7572
				text = "S"
			intervals [75]:
				xmin = 10.7572
				xmax = 10.8072
				text = "AH0"
			intervals [76]:
				xmin = 10.8072
				xmax = 10.8372
				text = "N"
			intervals [77]:
				xmin = 10.8372
				xmax = 10.8672
				text = "sp"
			intervals [78]:
				xmin = 10.8672
				xmax = 12.5072
				text = "spn"
			intervals [79]:
				xmin = 12.5072
				xmax = 77.7447
				text = ""
			intervals [80]:
				xmin = 77.7447
				xmax = 77.7847
				text = "sil"
			intervals [81]:
				xmin = 77.7847
				xmax = 77.8247
				text = "HH"
			intervals [82]:
				xmin = 77.8247
				xmax = 78.0347
				text = "M"
			intervals [83]:
				xmin = 78.0347
				xmax = 78.0847
				text = "sp"
			intervals [84]:
				xmin = 78.0847
				xmax = 113.0406
				text = ""
			intervals [85]:
				xmin = 113.0406
				xmax = 113.2106
				text = "S"
			intervals [86]:
				xmin = 113.2106
				xmax = 113.2906
				text = "AW1"
			intervals [87]:
				xmin = 113.2906
				xmax = 113.4006
				text = "N"
			intervals [88]:
				xmin = 113.4006
				xmax = 113.4506
				text = "Z"
			intervals [89]:
				xmin = 113.4506
				xmax = 113.5306
				text = "S"
			intervals [90]:
				xmin = 113.5306
				xmax = 113.7306
				text = "OW1"
			intervals [91]:
				xmin = 113.7306
				xmax = 113.7606
				text = "sp"
			intervals [92]:
				xmin = 113.7606
				xmax = 113.7906
				text = "IH0"
			intervals [93]:
				xmin = 113.7906
				xmax = 113.8206
				text = "N"
			intervals [94]:
				xmin = 113.8206
				xmax = 113.9406
				text = "K"
			intervals [95]:
				xmin = 113.9406
				xmax = 113.9706
				text = "R"
			intervals [96]:
				xmin = 113.9706
				xmax = 114.0606
				text = "EH1"
			intervals [97]:
				xmin = 114.0606
				xmax = 114.1406
				text = "JH"
			intervals [98]:
				xmin = 114.1406
				xmax = 114.1906
				text = "AH0"
			intervals [99]:
				xmin = 114.1906
				xmax = 114.2206
				text = "L"
			intervals [100]:
				xmin = 114.2206
				xmax = 114.2506
				text = "AH0"
			intervals [101]:
				xmin = 114.2506
				xmax = 114.2806
				text = "S"
			intervals [102]:
				xmin = 114.2806
				xmax = 114.6006
				text = "sp"
			intervals [103]:
				xmin = 114.6006
				xmax = 179.9355
				text = ""
			intervals [104]:
				xmin = 179.9355
				xmax = 181.3055
				text = "spn"
			intervals [105]:
				xmin = 181.3055
				xmax = 205.8892
				text = ""
			intervals [106]:
				xmin = 205.8892
				xmax = 205.9192
				text = "sil"
			intervals [107]:
				xmin = 205.9192
				xmax = 206.1192
				text = "HH"
			intervals [108]:
				xmin = 206.1192
				xmax = 206.3192
				text = "M"
			intervals [109]:
				xmin = 206.3192
				xmax = 276.2805
				text = ""
			intervals [110]:
				xmin = 276.2805
				xmax = 276.3905
				text = "IH0"
			intervals [111]:
				xmin = 276.3905
				xmax = 276.4205
				text = "T"
			intervals [112]:
				xmin = 276.4205
				xmax = 276.4505
				text = "sp"
			intervals [113]:
				xmin = 276.4505
				xmax = 276.4805
				text = "Z"
			intervals [114]:
				xmin = 276.4805
				xmax = 276.5105
				text = "sp"
			intervals [115]:
				xmin = 276.5105
				xmax = 276.5405
				text = "IH0"
			intervals [116]:
				xmin = 276.5405
				xmax = 276.5705
				text = "N"
			intervals [117]:
				xmin = 276.5705
				xmax = 276.6005
				text = "K"
			intervals [118]:
				xmin = 276.6005
				xmax = 276.6805
				text = "R"
			intervals [119]:
				xmin = 276.6805
				xmax = 276.7205
				text = "EH1"
			intervals [120]:
				xmin = 276.7205
				xmax = 276.7705
				text = "D"
			intervals [121]:
				xmin = 276.7705
				xmax = 276.8205
				text = "AH0"
			intervals [122]:
				xmin = 276.8205
				xmax = 276.8705
				text = "B"
			intervals [123]:
				xmin = 276.8705
				xmax = 276.9705
				text = "AH0"
			intervals [124]:
				xmin = 276.9705
				xmax = 277.0905
				text = "L"
			intervals [125]:
				xmin = 277.0905
				xmax = 277.2005
				text = "sp"
			intervals [126]:
				xmin = 277.2005
				xmax = 278.0198
				text = ""
			intervals [127]:
				xmin = 278.0198
				xmax = 278.0498
				text = "DH"
			intervals [128]:
				xmin = 278.0498
				xmax = 278.0798
				text = "AH0"
			intervals [129]:
				xmin = 278.0798
				xmax = 278.1098
				text = "T"
			intervals [130]:
				xmin = 278.1098
				xmax = 278.1398
				text = "Z"
			intervals [131]:
				xmin = 278.1398
				xmax = 278.1698
				text = "sp"
			intervals [132]:
				xmin = 278.1698
				xmax = 278.2598
				text = "AH0"
			intervals [133]:
				xmin = 278.2598
				xmax = 278.3398
				text = "G"
			intervals [134]:
				xmin = 278.3398
				xmax = 278.3998
				text = "R"
			intervals [135]:
				xmin = 278.3998
				xmax = 278.4698
				text = "EY1"
			intervals [136]:
				xmin = 278.4698
				xmax = 278.5298
				text = "T"
			intervals [137]:
				xmin = 278.5298
				xmax = 278.6498
				text = "sp"
			intervals [138]:
				xmin = 278.6498
				xmax = 278.6798
				text = "S"
			intervals [139]:
				xmin = 278.6798
				xmax = 278.7098
				text = "T"
			intervals [140]:
				xmin = 278.7098
				xmax = 278.7398
				text = "AO1"
			intervals [141]:
				xmin = 278.7398
				xmax = 278.7698
				text = "R"
			intervals [142]:
				xmin = 278.7698
				xmax = 279.0098
				text = "IY0"
			intervals [143]:
				xmin = 279.0098
				xmax = 280.396
				text = "sp"
			intervals [144]:
				xmin = 280.396
				xmax = 280.486
				text = "AH1"
			intervals [145]:
				xmin = 280.486
				xmax = 280.786
				text = "M"
			intervals [146]:
				xmin = 280.786
				xmax = 281.5243
				text = "sp"
			intervals [147]:
				xmin = 281.5243
				xmax = 281.6543
				text = "D"
			intervals [148]:
				xmin = 281.6543
				xmax = 281.6943
				text = "IH0"
			intervals [149]:
				xmin = 281.6943
				xmax = 281.7243
				text = "D"
			intervals [150]:
				xmin = 281.7243
				xmax = 281.8243
				text = "EH1"
			intervals [151]:
				xmin = 281.8243
				xmax = 281.8643
				text = "N"
			intervals [152]:
				xmin = 281.8643
				xmax = 281.9743
				text = "IY0"
			intervals [153]:
				xmin = 281.9743
				xmax = 282.0443
				text = "AH0"
			intervals [154]:
				xmin = 282.0443
				xmax = 282.0743
				text = "V"
			intervals [155]:
				xmin = 282.0743
				xmax = 282.1843
				text = "sp"
			intervals [156]:
				xmin = 282.1843
				xmax = 282.8121
				text = ""
			intervals [157]:
				xmin = 282.8121
				xmax = 282.8421
				text = "S"
			intervals [158]:
				xmin = 282.8421
				xmax = 282.8721
				text = "IY1"
			intervals [159]:
				xmin = 282.8721
				xmax = 283.9179
				text = "sp"
			intervals [160]:
				xmin = 283.9179
				xmax = 283.9879
				text = "T"
			intervals [161]:
				xmin = 283.9879
				xmax = 284.0879
				text = "EY1"
			intervals [162]:
				xmin = 284.0879
				xmax = 284.1279
				text = "K"
			intervals [163]:
				xmin = 284.1279
				xmax = 284.1579
				text = "IH0"
			intervals [164]:
				xmin = 284.1579
				xmax = 284.1879
				text = "NG"
			intervals [165]:
				xmin = 284.1879
				xmax = 284.2179
				text = "sp"
			intervals [166]:
				xmin = 284.2179
				xmax = 284.2579
				text = "DH"
			intervals [167]:
				xmin = 284.2579
				xmax = 284.4179
				text = "AH0"
			intervals [168]:
				xmin = 284.4179
				xmax = 284.5079
				text = "sp"
			intervals [169]:
				xmin = 284.5079
				xmax = 285.0083
				text = ""
			intervals [170]:
				xmin = 285.0083
				xmax = 285.2683
				text = "Y"
			intervals [171]:
				xmin = 285.2683
				xmax = 285.3383
				text = "UH1"
			intervals [172]:
				xmin = 285.3383
				xmax = 285.3783
				text = "R"
			intervals [173]:
				xmin = 285.3783
				xmax = 285.4583
				text = "HH"
			intervals [174]:
				xmin = 285.4583
				xmax = 285.5683
				text = "OW1"
			intervals [175]:
				xmin = 285.5683
				xmax = 285.6483
				text = "L"
			intervals [176]:
				xmin = 285.6483
				xmax = 285.7283
				text = "L"
			intervals [177]:
				xmin = 285.7283
				xmax = 285.8083
				text = "AY1"
			intervals [178]:
				xmin = 285.8083
				xmax = 285.9583
				text = "F"
			intervals [179]:
				xmin = 285.9583
				xmax = 286.0383
				text = "T"
			intervals [180]:
				xmin = 286.0383
				xmax = 286.1683
				text = "AY2"
			intervals [181]:
				xmin = 286.1683
				xmax = 286.2183
				text = "M"
			intervals [182]:
				xmin = 286.2183
				xmax = 286.8549
				text = "sp"
			intervals [183]:
				xmin = 286.8549
				xmax = 286.8849
				text = "HH"
			intervals [184]:
				xmin = 286.8849
				xmax = 286.9149
				text = "AE1"
			intervals [185]:
				xmin = 286.9149
				xmax = 286.9549
				text = "V"
			intervals [186]:
				xmin = 286.9549
				xmax = 286.9849
				text = "Y"
			intervals [187]:
				xmin = 286.9849
				xmax = 287.0149
				text = "UW1"
			intervals [188]:
				xmin = 287.0149
				xmax = 287.0749
				text = "EH1"
			intervals [189]:
				xmin = 287.0749
				xmax = 287.1049
				text = "V"
			intervals [190]:
				xmin = 287.1049
				xmax = 287.2249
				text = "ER0"
			intervals [191]:
				xmin = 287.2249
				xmax = 287.2549
				text = "B"
			intervals [192]:
				xmin = 287.2549
				xmax = 287.2949
				text = "AH0"
			intervals [193]:
				xmin = 287.2949
				xmax = 287.3949
				text = "N"
			intervals [194]:
				xmin = 287.3949
				xmax = 287.4249
				text = "sp"
			intervals [195]:
				xmin = 287.4249
				xmax = 287.5149
				text = "K"
			intervals [196]:
				xmin = 287.5149
				xmax = 287.5449
				text = "L"
			intervals [197]:
				xmin = 287.5449
				xmax = 287.6649
				text = "OW1"
			intervals [198]:
				xmin = 287.6649
				xmax = 287.8049
				text = "Z"
			intervals [199]:
				xmin = 287.8049
				xmax = 287.8549
				text = "T"
			intervals [200]:
				xmin = 287.8549
				xmax = 287.9649
				text = "UW1"
			intervals [201]:
				xmin = 287.9649
				xmax = 288.0149
				text = "EH1"
			intervals [202]:
				xmin = 288.0149
				xmax = 288.0749
				text = "N"
			intervals [203]:
				xmin = 288.0749
				xmax = 288.1949
				text = "IY0"
			intervals [204]:
				xmin = 288.1949
				xmax = 288.2349
				text = "W"
			intervals [205]:
				xmin = 288.2349
				xmax = 288.2649
				text = "AH0"
			intervals [206]:
				xmin = 288.2649
				xmax = 288.2949
				text = "N"
			intervals [207]:
				xmin = 288.2949
				xmax = 288.3549
				text = "HH"
			intervals [208]:
				xmin = 288.3549
				xmax = 288.4249
				text = "UW1"
			intervals [209]:
				xmin = 288.4249
				xmax = 288.4949
				text = "S"
			intervals [210]:
				xmin = 288.4949
				xmax = 288.5649
				text = "P"
			intervals [211]:
				xmin = 288.5649
				xmax = 288.6849
				text = "OW1"
			intervals [212]:
				xmin = 288.6849
				xmax = 288.7249
				text = "K"
			intervals [213]:
				xmin = 288.7249
				xmax = 288.7849
				text = "AH0"
			intervals [214]:
				xmin = 288.7849
				xmax = 288.8849
				text = "sp"
			intervals [215]:
				xmin = 288.8849
				xmax = 288.9349
				text = "F"
			intervals [216]:
				xmin = 288.9349
				xmax = 289.0349
				text = "AO1"
			intervals [217]:
				xmin = 289.0349
				xmax = 289.1049
				text = "R"
			intervals [218]:
				xmin = 289.1049
				xmax = 289.1749
				text = "AH0"
			intervals [219]:
				xmin = 289.1749
				xmax = 289.2849
				text = "N"
			intervals [220]:
				xmin = 289.2849
				xmax = 289.3449
				text = "L"
			intervals [221]:
				xmin = 289.3449
				xmax = 289.4149
				text = "AE1"
			intervals [222]:
				xmin = 289.4149
				xmax = 289.5049
				text = "NG"
			intervals [223]:
				xmin = 289.5049
				xmax = 289.5349
				text = "G"
			intervals [224]:
				xmin = 289.5349
				xmax = 289.5949
				text = "W"
			intervals [225]:
				xmin = 289.5949
				xmax = 289.6749
				text = "IH0"
			intervals [226]:
				xmin = 289.6749
				xmax = 289.7049
				text = "JH"
			intervals [227]:
				xmin = 289.7049
				xmax = 289.9871
				text = ""
			intervals [228]:
				xmin = 289.9871
				xmax = 290.1471
				text = "sil"
			intervals [229]:
				xmin = 290.1471
				xmax = 290.2371
				text = "EH1"
			intervals [230]:
				xmin = 290.2371
				xmax = 290.5371
				text = "Z"
			intervals [231]:
				xmin = 290.5371
				xmax = 290.5671
				text = "sp"
			intervals [232]:
				xmin = 290.5671
				xmax = 290.6071
				text = "DH"
			intervals [233]:
				xmin = 290.6071
				xmax = 290.6471
				text = "EH1"
			intervals [234]:
				xmin = 290.6471
				xmax = 290.6871
				text = "R"
			intervals [235]:
				xmin = 290.6871
				xmax = 290.7171
				text = "sp"
			intervals [236]:
				xmin = 290.7171
				xmax = 290.8371
				text = "M"
			intervals [237]:
				xmin = 290.8371
				xmax = 290.8871
				text = "AH1"
			intervals [238]:
				xmin = 290.8871
				xmax = 290.9471
				text = "DH"
			intervals [239]:
				xmin = 290.9471
				xmax = 291.0371
				text = "ER0"
			intervals [240]:
				xmin = 291.0371
				xmax = 291.4471
				text = "sp"
			intervals [241]:
				xmin = 291.4471
				xmax = 291.4771
				text = "T"
			intervals [242]:
				xmin = 291.4771
				xmax = 291.5271
				text = "AH1"
			intervals [243]:
				xmin = 291.5271
				xmax = 291.6171
				text = "NG"
			intervals [244]:
				xmin = 291.6171
				xmax = 291.7871
				text = "sp"
			intervals [245]:
				xmin = 291.7871
				xmax = 342.7188
				text = ""
			intervals [246]:
				xmin = 342.7188
				xmax = 342.7488
				text = "K"
			intervals [247]:
				xmin = 342.7488
				xmax = 342.7788
				text = "AH0"
			intervals [248]:
				xmin = 342.7788
				xmax = 342.8388
				text = "N"
			intervals [249]:
				xmin = 342.8388
				xmax = 342.8688
				text = "sp"
			intervals [250]:
				xmin = 342.8688
				xmax = 342.8988
				text = "Y"
			intervals [251]:
				xmin = 342.8988
				xmax = 342.9288
				text = "UW1"
			intervals [252]:
				xmin = 342.9288
				xmax = 342.9588
				text = "T"
			intervals [253]:
				xmin = 342.9588
				xmax = 343.0288
				text = "EH1"
			intervals [254]:
				xmin = 343.0288
				xmax = 343.3588
				text = "L"
			intervals [255]:
				xmin = 343.3588
				xmax = 343.6988
				text = "sp"
			intervals [256]:
				xmin = 343.6988
				xmax = 343.7888
				text = "IH0"
			intervals [257]:
				xmin = 343.7888
				xmax = 343.9288
				text = "T"
			intervals [258]:
				xmin = 343.9288
				xmax = 344.6288
				text = "sp"
			intervals [259]:
				xmin = 344.6288
				xmax = 344.7988
				text = "HH"
			intervals [260]:
				xmin = 344.7988
				xmax = 344.8288
				text = "W"
			intervals [261]:
				xmin = 344.8288
				xmax = 344.8588
				text = "EH1"
			intervals [262]:
				xmin = 344.8588
				xmax = 344.8888
				text = "N"
			intervals [263]:
				xmin = 344.8888
				xmax = 344.9188
				text = "sp"
			intervals [264]:
				xmin = 344.9188
				xmax = 344.9488
				text = "SH"
			intervals [265]:
				xmin = 344.9488
				xmax = 344.9788
				text = "IY1"
			intervals [266]:
				xmin = 344.9788
				xmax = 345.0088
				text = "S"
			intervals [267]:
				xmin = 345.0088
				xmax = 345.0388
				text = "P"
			intervals [268]:
				xmin = 345.0388
				xmax = 345.0688
				text = "IY1"
			intervals [269]:
				xmin = 345.0688
				xmax = 345.0988
				text = "K"
			intervals [270]:
				xmin = 345.0988
				xmax = 345.1288
				text = "S"
			intervals [271]:
				xmin = 345.1288
				xmax = 345.1588
				text = "sp"
			intervals [272]:
				xmin = 345.1588
				xmax = 345.1888
				text = "IH0"
			intervals [273]:
				xmin = 345.1888
				xmax = 345.2188
				text = "Z"
			intervals [274]:
				xmin = 345.2188
				xmax = 345.2588
				text = "sp"
			intervals [275]:
				xmin = 345.2588
				xmax = 345.2888
				text = "HH"
			intervals [276]:
				xmin = 345.2888
				xmax = 345.3488
				text = "ER0"
			intervals [277]:
				xmin = 345.3488
				xmax = 345.4188
				text = "IH1"
			intervals [278]:
				xmin = 345.4188
				xmax = 345.5288
				text = "NG"
			intervals [279]:
				xmin = 345.5288
				xmax = 345.5688
				text = "L"
			intervals [280]:
				xmin = 345.5688
				xmax = 345.6588
				text = "IH0"
			intervals [281]:
				xmin = 345.6588
				xmax = 345.7388
				text = "SH"
			intervals [282]:
				xmin = 345.7388
				xmax = 345.8988
				text = "sp"
			intervals [283]:
				xmin = 345.8988
				xmax = 345.9288
				text = "P"
			intervals [284]:
				xmin = 345.9288
				xmax = 345.9588
				text = "R"
			intervals [285]:
				xmin = 345.9588
				xmax = 346.0088
				text = "IH1"
			intervals [286]:
				xmin = 346.0088
				xmax = 346.0388
				text = "T"
			intervals [287]:
				xmin = 346.0388
				xmax = 346.0688
				text = "IY0"
			intervals [288]:
				xmin = 346.0688
				xmax = 346.2888
				text = "sp"
			intervals [289]:
				xmin = 346.2888
				xmax = 346.3388
				text = "G"
			intervals [290]:
				xmin = 346.3388
				xmax = 346.8588
				text = "IH0"
			intervals [291]:
				xmin = 346.8588
				xmax = 346.8888
				text = "D"
			intervals [292]:
				xmin = 346.8888
				xmax = 357.3627
				text = ""
			intervals [293]:
				xmin = 357.3627
				xmax = 357.5427
				text = "Y"
			intervals [294]:
				xmin = 357.5427
				xmax = 357.8027
				text = "AE1"
			intervals [295]:
				xmin = 357.8027
				xmax = 372.3365
				text = ""
			intervals [296]:
				xmin = 372.3365
				xmax = 372.3665
				text = "M"
			intervals [297]:
				xmin = 372.3665
				xmax = 372.4565
				text = "HH"
			intervals [298]:
				xmin = 372.4565
				xmax = 372.7865
				text = "M"
			intervals [299]:
				xmin = 372.7865
				xmax = 403.9032
				text = ""
			intervals [300]:
				xmin = 403.9032
				xmax = 404.8132
				text = "spn"
			intervals [301]:
				xmin = 404.8132
				xmax = 408.5743
				text = ""
			intervals [302]:
				xmin = 408.5743
				xmax = 408.6643
				text = "HH"
			intervals [303]:
				xmin = 408.6643
				xmax = 408.8543
				text = "M"
			intervals [304]:
				xmin = 408.8543
				xmax = 415.2504
				text = ""
			intervals [305]:
				xmin = 415.2504
				xmax = 415.3904
				text = "sil"
			intervals [306]:
				xmin = 415.3904
				xmax = 415.5204
				text = "AH1"
			intervals [307]:
				xmin = 415.5204
				xmax = 415.6304
				text = "M"
			intervals [308]:
				xmin = 415.6304
				xmax = 415.8104
				text = "sp"
			intervals [309]:
				xmin = 415.8104
				xmax = 417.5399
				text = ""
			intervals [310]:
				xmin = 417.5399
				xmax = 417.6999
				text = "W"
			intervals [311]:
				xmin = 417.6999
				xmax = 417.7899
				text = "UH1"
			intervals [312]:
				xmin = 417.7899
				xmax = 417.8299
				text = "D"
			intervals [313]:
				xmin = 417.8299
				xmax = 417.9099
				text = "Y"
			intervals [314]:
				xmin = 417.9099
				xmax = 418.0199
				text = "UW1"
			intervals [315]:
				xmin = 418.0199
				xmax = 418.1399
				text = "CH"
			intervals [316]:
				xmin = 418.1399
				xmax = 418.2799
				text = "EY1"
			intervals [317]:
				xmin = 418.2799
				xmax = 418.3599
				text = "N"
			intervals [318]:
				xmin = 418.3599
				xmax = 418.4099
				text = "JH"
			intervals [319]:
				xmin = 418.4099
				xmax = 418.4699
				text = "EH1"
			intervals [320]:
				xmin = 418.4699
				xmax = 418.5199
				text = "N"
			intervals [321]:
				xmin = 418.5199
				xmax = 418.6499
				text = "IY0"
			intervals [322]:
				xmin = 418.6499
				xmax = 418.7199
				text = "TH"
			intervals [323]:
				xmin = 418.7199
				xmax = 418.7699
				text = "IH2"
			intervals [324]:
				xmin = 418.7699
				xmax = 419.0199
				text = "N"
			intervals [325]:
				xmin = 419.0199
				xmax = 419.0699
				text = "sp"
			intervals [326]:
				xmin = 419.0699
				xmax = 419.2199
				text = "S"
			intervals [327]:
				xmin = 419.2199
				xmax = 419.2499
				text = "EY1"
			intervals [328]:
				xmin = 419.2499
				xmax = 419.2899
				text = "IH1"
			intervals [329]:
				xmin = 419.2899
				xmax = 419.3799
				text = "F"
			intervals [330]:
				xmin = 419.3799
				xmax = 419.4099
				text = "Y"
			intervals [331]:
				xmin = 419.4099
				xmax = 419.5099
				text = "UW1"
			intervals [332]:
				xmin = 419.5099
				xmax = 419.5499
				text = "K"
			intervals [333]:
				xmin = 419.5499
				xmax = 419.5899
				text = "UH1"
			intervals [334]:
				xmin = 419.5899
				xmax = 419.6499
				text = "D"
			intervals [335]:
				xmin = 419.6499
				xmax = 419.6999
				text = "D"
			intervals [336]:
				xmin = 419.6999
				xmax = 419.8499
				text = "UW1"
			intervals [337]:
				xmin = 419.8499
				xmax = 419.8999
				text = "IH0"
			intervals [338]:
				xmin = 419.8999
				xmax = 419.9299
				text = "T"
			intervals [339]:
				xmin = 419.9299
				xmax = 419.9899
				text = "AO1"
			intervals [340]:
				xmin = 419.9899
				xmax = 420.0299
				text = "L"
			intervals [341]:
				xmin = 420.0299
				xmax = 420.1899
				text = "OW1"
			intervals [342]:
				xmin = 420.1899
				xmax = 420.2999
				text = "V"
			intervals [343]:
				xmin = 420.2999
				xmax = 420.3899
				text = "ER0"
			intervals [344]:
				xmin = 420.3899
				xmax = 420.4399
				text = "sp"
			intervals [345]:
				xmin = 420.4399
				xmax = 420.5199
				text = "AH0"
			intervals [346]:
				xmin = 420.5199
				xmax = 420.5499
				text = "G"
			intervals [347]:
				xmin = 420.5499
				xmax = 420.5799
				text = "EH1"
			intervals [348]:
				xmin = 420.5799
				xmax = 420.7399
				text = "N"
			intervals [349]:
				xmin = 420.7399
				xmax = 423.7797
				text = "sp"
			intervals [350]:
				xmin = 423.7797
				xmax = 423.9197
				text = "B"
			intervals [351]:
				xmin = 423.9197
				xmax = 424.0097
				text = "IY0"
			intervals [352]:
				xmin = 424.0097
				xmax = 424.0397
				text = "AE1"
			intervals [353]:
				xmin = 424.0397
				xmax = 424.1297
				text = "T"
			intervals [354]:
				xmin = 424.1297
				xmax = 424.1897
				text = "DH"
			intervals [355]:
				xmin = 424.1897
				xmax = 424.2997
				text = "AE1"
			intervals [356]:
				xmin = 424.2997
				xmax = 424.3397
				text = "T"
			intervals [357]:
				xmin = 424.3397
				xmax = 424.3797
				text = "sp"
			intervals [358]:
				xmin = 424.3797
				xmax = 424.5097
				text = "Y"
			intervals [359]:
				xmin = 424.5097
				xmax = 424.5797
				text = "AH1"
			intervals [360]:
				xmin = 424.5797
				xmax = 424.6797
				text = "NG"
			intervals [361]:
				xmin = 424.6797
				xmax = 424.9397
				text = "EY1"
			intervals [362]:
				xmin = 424.9397
				xmax = 425.0697
				text = "JH"
			intervals [363]:
				xmin = 425.0697
				xmax = 425.1197
				text = "W"
			intervals [364]:
				xmin = 425.1197
				xmax = 425.1497
				text = "EH1"
			intervals [365]:
				xmin = 425.1497
				xmax = 425.2797
				text = "R"
			intervals [366]:
				xmin = 425.2797
				xmax = 426.2107
				text = "sp"
			intervals [367]:
				xmin = 426.2107
				xmax = 426.2407
				text = "EY1"
			intervals [368]:
				xmin = 426.2407
				xmax = 426.3207
				text = "Y"
			intervals [369]:
				xmin = 426.3207
				xmax = 426.3907
				text = "AH1"
			intervals [370]:
				xmin = 426.3907
				xmax = 426.4607
				text = "NG"
			intervals [371]:
				xmin = 426.4607
				xmax = 426.5607
				text = "M"
			intervals [372]:
				xmin = 426.5607
				xmax = 426.6507
				text = "AE1"
			intervals [373]:
				xmin = 426.6507
				xmax = 426.7307
				text = "N"
			intervals [374]:
				xmin = 426.7307
				xmax = 426.8107
				text = "M"
			intervals [375]:
				xmin = 426.8107
				xmax = 426.8707
				text = "EY1"
			intervals [376]:
				xmin = 426.8707
				xmax = 426.9607
				text = "K"
			intervals [377]:
				xmin = 426.9607
				xmax = 426.9907
				text = "S"
			intervals [378]:
				xmin = 426.9907
				xmax = 427.0207
				text = "HH"
			intervals [379]:
				xmin = 427.0207
				xmax = 427.0607
				text = "IH0"
			intervals [380]:
				xmin = 427.0607
				xmax = 427.1207
				text = "Z"
			intervals [381]:
				xmin = 427.1207
				xmax = 427.1807
				text = "D"
			intervals [382]:
				xmin = 427.1807
				xmax = 427.2607
				text = "IH0"
			intervals [383]:
				xmin = 427.2607
				xmax = 427.3907
				text = "S"
			intervals [384]:
				xmin = 427.3907
				xmax = 427.4807
				text = "IH1"
			intervals [385]:
				xmin = 427.4807
				xmax = 427.5607
				text = "ZH"
			intervals [386]:
				xmin = 427.5607
				xmax = 427.6107
				text = "AH0"
			intervals [387]:
				xmin = 427.6107
				xmax = 427.6707
				text = "N"
			intervals [388]:
				xmin = 427.6707
				xmax = 427.7507
				text = "Z"
			intervals [389]:
				xmin = 427.7507
				xmax = 427.7807
				text = "sp"
			intervals [390]:
				xmin = 427.7807
				xmax = 427.8107
				text = "AH0"
			intervals [391]:
				xmin = 427.8107
				xmax = 428.0407
				text = "N"
			intervals [392]:
				xmin = 428.0407
				xmax = 428.2607
				text = "sp"
			intervals [393]:
				xmin = 428.2607
				xmax = 429.5707
				text = "spn"
			intervals [394]:
				xmin = 429.5707
				xmax = 535.6934
				text = ""
			intervals [395]:
				xmin = 535.6934
				xmax = 535.7234
				text = "sil"
			intervals [396]:
				xmin = 535.7234
				xmax = 535.7834
				text = "HH"
			intervals [397]:
				xmin = 535.7834
				xmax = 536.1934
				text = "M"
			intervals [398]:
				xmin = 536.1934
				xmax = 558.5556
				text = ""
			intervals [399]:
				xmin = 558.5556
				xmax = 558.6156
				text = "sil"
			intervals [400]:
				xmin = 558.6156
				xmax = 558.6456
				text = "S"
			intervals [401]:
				xmin = 558.6456
				xmax = 558.6756
				text = "IY1"
			intervals [402]:
				xmin = 558.6756
				xmax = 558.7056
				text = "M"
			intervals [403]:
				xmin = 558.7056
				xmax = 558.8356
				text = "Z"
			intervals [404]:
				xmin = 558.8356
				xmax = 558.8656
				text = "sp"
			intervals [405]:
				xmin = 558.8656
				xmax = 558.9656
				text = "L"
			intervals [406]:
				xmin = 558.9656
				xmax = 559.0156
				text = "AY1"
			intervals [407]:
				xmin = 559.0156
				xmax = 559.0856
				text = "K"
			intervals [408]:
				xmin = 559.0856
				xmax = 559.1556
				text = "sp"
			intervals [409]:
				xmin = 559.1556
				xmax = 559.1956
				text = "AY1"
			intervals [410]:
				xmin = 559.1956
				xmax = 559.2456
				text = "V"
			intervals [411]:
				xmin = 559.2456
				xmax = 559.3156
				text = "sp"
			intervals [412]:
				xmin = 559.3156
				xmax = 559.3956
				text = "HH"
			intervals [413]:
				xmin = 559.3956
				xmax = 559.4656
				text = "ER1"
			intervals [414]:
				xmin = 559.4656
				xmax = 559.4956
				text = "D"
			intervals [415]:
				xmin = 559.4956
				xmax = 559.5256
				text = "AH0"
			intervals [416]:
				xmin = 559.5256
				xmax = 559.5556
				text = "V"
			intervals [417]:
				xmin = 559.5556
				xmax = 559.5856
				text = "DH"
			intervals [418]:
				xmin = 559.5856
				xmax = 559.6856
				text = "AH0"
			intervals [419]:
				xmin = 559.6856
				xmax = 559.7156
				text = "T"
			intervals [420]:
				xmin = 559.7156
				xmax = 559.7456
				text = "sp"
			intervals [421]:
				xmin = 559.7456
				xmax = 559.8256
				text = "N"
			intervals [422]:
				xmin = 559.8256
				xmax = 559.8656
				text = "EY1"
			intervals [423]:
				xmin = 559.8656
				xmax = 560.2356
				text = "M"
			intervals [424]:
				xmin = 560.2356
				xmax = 560.3456
				text = "sp"
			intervals [425]:
				xmin = 560.3456
				xmax = 602.8218
				text = ""
			intervals [426]:
				xmin = 602.8218
				xmax = 604.1218
				text = "spn"
			intervals [427]:
				xmin = 604.1218
				xmax = 605.1113
				text = ""
			intervals [428]:
				xmin = 605.1113
				xmax = 605.8213
				text = "spn"
			intervals [429]:
				xmin = 605.8213
				xmax = 605.9813
				text = "sp"
			intervals [430]:
				xmin = 605.9813
				xmax = 606.6582
				text = ""
			intervals [431]:
				xmin = 606.6582
				xmax = 607.0082
				text = "Y"
			intervals [432]:
				xmin = 607.0082
				xmax = 607.0382
				text = "AE1"
			intervals [433]:
				xmin = 607.0382
				xmax = 607.2182
				text = "sp"
			intervals [434]:
				xmin = 607.2182
				xmax = 615.4933
				text = ""
			intervals [435]:
				xmin = 615.4933
				xmax = 615.5833
				text = "HH"
			intervals [436]:
				xmin = 615.5833
				xmax = 615.7533
				text = "M"
			intervals [437]:
				xmin = 615.7533
				xmax = 620.4215
				text = "sp"
			intervals [438]:
				xmin = 620.4215
				xmax = 620.6015
				text = "AH1"
			intervals [439]:
				xmin = 620.6015
				xmax = 620.8315
				text = "M"
			intervals [440]:
				xmin = 620.8315
				xmax = 622.1475
				text = "sp"
			intervals [441]:
				xmin = 622.1475
				xmax = 622.1975
				text = "T"
			intervals [442]:
				xmin = 622.1975
				xmax = 622.2475
				text = "R"
			intervals [443]:
				xmin = 622.2475
				xmax = 622.3375
				text = "AY1"
			intervals [444]:
				xmin = 622.3375
				xmax = 622.3675
				text = "T"
			intervals [445]:
				xmin = 622.3675
				xmax = 622.3975
				text = "IH0"
			intervals [446]:
				xmin = 622.3975
				xmax = 622.4775
				text = "Y"
			intervals [447]:
				xmin = 622.4775
				xmax = 622.6275
				text = "UW1"
			intervals [448]:
				xmin = 622.6275
				xmax = 622.6675
				text = "Z"
			intervals [449]:
				xmin = 622.6675
				xmax = 622.7075
				text = "Y"
			intervals [450]:
				xmin = 622.7075
				xmax = 622.7475
				text = "UH1"
			intervals [451]:
				xmin = 622.7475
				xmax = 622.7975
				text = "R"
			intervals [452]:
				xmin = 622.7975
				xmax = 622.8475
				text = "sp"
			intervals [453]:
				xmin = 622.8475
				xmax = 622.8875
				text = "IH0"
			intervals [454]:
				xmin = 622.8875
				xmax = 622.9475
				text = "M"
			intervals [455]:
				xmin = 622.9475
				xmax = 623.0075
				text = "AE2"
			intervals [456]:
				xmin = 623.0075
				xmax = 623.1175
				text = "JH"
			intervals [457]:
				xmin = 623.1175
				xmax = 623.1475
				text = "AH0"
			intervals [458]:
				xmin = 623.1475
				xmax = 623.1775
				text = "N"
			intervals [459]:
				xmin = 623.1775
				xmax = 623.3175
				text = "EY1"
			intervals [460]:
				xmin = 623.3175
				xmax = 623.3575
				text = "SH"
			intervals [461]:
				xmin = 623.3575
				xmax = 623.3875
				text = "AH0"
			intervals [462]:
				xmin = 623.3875
				xmax = 623.4175
				text = "N"
			intervals [463]:
				xmin = 623.4175
				xmax = 623.4475
				text = "AH0"
			intervals [464]:
				xmin = 623.4475
				xmax = 623.4775
				text = "L"
			intervals [465]:
				xmin = 623.4775
				xmax = 623.5175
				text = "IH1"
			intervals [466]:
				xmin = 623.5175
				xmax = 623.5575
				text = "T"
			intervals [467]:
				xmin = 623.5575
				xmax = 623.6175
				text = "AH0"
			intervals [468]:
				xmin = 623.6175
				xmax = 623.6475
				text = "L"
			intervals [469]:
				xmin = 623.6475
				xmax = 623.7075
				text = "AO1"
			intervals [470]:
				xmin = 623.7075
				xmax = 623.8775
				text = "N"
			intervals [471]:
				xmin = 623.8775
				xmax = 623.9075
				text = "sp"
			intervals [472]:
				xmin = 623.9075
				xmax = 623.9475
				text = "DH"
			intervals [473]:
				xmin = 623.9475
				xmax = 623.9775
				text = "IH0"
			intervals [474]:
				xmin = 623.9775
				xmax = 624.0075
				text = "S"
			intervals [475]:
				xmin = 624.0075
				xmax = 624.0875
				text = "IH0"
			intervals [476]:
				xmin = 624.0875
				xmax = 624.1175
				text = "F"
			intervals [477]:
				xmin = 624.1175
				xmax = 624.1675
				text = "Y"
			intervals [478]:
				xmin = 624.1675
				xmax = 624.2575
				text = "UW1"
			intervals [479]:
				xmin = 624.2575
				xmax = 624.2975
				text = "HH"
			intervals [480]:
				xmin = 624.2975
				xmax = 624.3475
				text = "AE1"
			intervals [481]:
				xmin = 624.3475
				xmax = 624.4075
				text = "D"
			intervals [482]:
				xmin = 624.4075
				xmax = 624.7475
				text = "AO1"
			intervals [483]:
				xmin = 624.7475
				xmax = 624.7775
				text = "L"
			intervals [484]:
				xmin = 624.7775
				xmax = 624.8075
				text = "DH"
			intervals [485]:
				xmin = 624.8075
				xmax = 624.8375
				text = "AH0"
			intervals [486]:
				xmin = 624.8375
				xmax = 624.9175
				text = "M"
			intervals [487]:
				xmin = 624.9175
				xmax = 624.9775
				text = "AH1"
			intervals [488]:
				xmin = 624.9775
				xmax = 625.0375
				text = "N"
			intervals [489]:
				xmin = 625.0375
				xmax = 625.0775
				text = "IY0"
			intervals [490]:
				xmin = 625.0775
				xmax = 625.1375
				text = "Y"
			intervals [491]:
				xmin = 625.1375
				xmax = 625.2775
				text = "UW1"
			intervals [492]:
				xmin = 625.2775
				xmax = 625.3075
				text = "sp"
			intervals [493]:
				xmin = 625.3075
				xmax = 625.3475
				text = "K"
			intervals [494]:
				xmin = 625.3475
				xmax = 625.3775
				text = "UH1"
			intervals [495]:
				xmin = 625.3775
				xmax = 625.4475
				text = "D"
			intervals [496]:
				xmin = 625.4475
				xmax = 625.5675
				text = "W"
			intervals [497]:
				xmin = 625.5675
				xmax = 625.6775
				text = "AO1"
			intervals [498]:
				xmin = 625.6775
				xmax = 625.7175
				text = "N"
			intervals [499]:
				xmin = 625.7175
				xmax = 625.7475
				text = "T"
			intervals [500]:
				xmin = 625.7475
				xmax = 626.9718
				text = "sp"
			intervals [501]:
				xmin = 626.9718
				xmax = 627.0218
				text = "K"
			intervals [502]:
				xmin = 627.0218
				xmax = 627.0518
				text = "AH0"
			intervals [503]:
				xmin = 627.0518
				xmax = 627.0818
				text = "N"
			intervals [504]:
				xmin = 627.0818
				xmax = 627.1118
				text = "sp"
			intervals [505]:
				xmin = 627.1118
				xmax = 627.1918
				text = "Y"
			intervals [506]:
				xmin = 627.1918
				xmax = 627.2218
				text = "UW1"
			intervals [507]:
				xmin = 627.2218
				xmax = 627.2618
				text = "HH"
			intervals [508]:
				xmin = 627.2618
				xmax = 627.3018
				text = "AE1"
			intervals [509]:
				xmin = 627.3018
				xmax = 627.3818
				text = "V"
			intervals [510]:
				xmin = 627.3818
				xmax = 627.4118
				text = "EH1"
			intervals [511]:
				xmin = 627.4118
				xmax = 627.4718
				text = "N"
			intervals [512]:
				xmin = 627.4718
				xmax = 627.5818
				text = "IY0"
			intervals [513]:
				xmin = 627.5818
				xmax = 627.7818
				text = "AY0"
			intervals [514]:
				xmin = 627.7818
				xmax = 627.8518
				text = "D"
			intervals [515]:
				xmin = 627.8518
				xmax = 627.9618
				text = "IY1"
			intervals [516]:
				xmin = 627.9618
				xmax = 628.0518
				text = "AH0"
			intervals [517]:
				xmin = 628.0518
				xmax = 628.0818
				text = "sp"
			intervals [518]:
				xmin = 628.0818
				xmax = 628.1218
				text = "HH"
			intervals [519]:
				xmin = 628.1218
				xmax = 628.2018
				text = "AW1"
			intervals [520]:
				xmin = 628.2018
				xmax = 628.2918
				text = "Y"
			intervals [521]:
				xmin = 628.2918
				xmax = 628.4618
				text = "UW1"
			intervals [522]:
				xmin = 628.4618
				xmax = 628.4918
				text = "sp"
			intervals [523]:
				xmin = 628.4918
				xmax = 628.5618
				text = "S"
			intervals [524]:
				xmin = 628.5618
				xmax = 628.7018
				text = "P"
			intervals [525]:
				xmin = 628.7018
				xmax = 628.7718
				text = "EH1"
			intervals [526]:
				xmin = 628.7718
				xmax = 628.8918
				text = "N"
			intervals [527]:
				xmin = 628.8918
				xmax = 628.9518
				text = "D"
			intervals [528]:
				xmin = 628.9518
				xmax = 628.9818
				text = "IH0"
			intervals [529]:
				xmin = 628.9818
				xmax = 629.0318
				text = "T"
			intervals [530]:
				xmin = 629.0318
				xmax = 629.0818
				text = "sp"
			intervals [531]:
				xmin = 629.0818
				xmax = 629.2652
				text = ""
			intervals [532]:
				xmin = 629.2652
				xmax = 629.4152
				text = "HH"
			intervals [533]:
				xmin = 629.4152
				xmax = 629.4452
				text = "W"
			intervals [534]:
				xmin = 629.4452
				xmax = 629.5152
				text = "AH1"
			intervals [535]:
				xmin = 629.5152
				xmax = 629.5652
				text = "T"
			intervals [536]:
				xmin = 629.5652
				xmax = 629.6552
				text = "Y"
			intervals [537]:
				xmin = 629.6552
				xmax = 629.7052
				text = "UW1"
			intervals [538]:
				xmin = 629.7052
				xmax = 629.7352
				text = "W"
			intervals [539]:
				xmin = 629.7352
				xmax = 629.7652
				text = "UH1"
			intervals [540]:
				xmin = 629.7652
				xmax = 629.8452
				text = "D"
			intervals [541]:
				xmin = 629.8452
				xmax = 629.8752
				text = "sp"
			intervals [542]:
				xmin = 629.8752
				xmax = 629.9152
				text = "D"
			intervals [543]:
				xmin = 629.9152
				xmax = 629.9852
				text = "UW1"
			intervals [544]:
				xmin = 629.9852
				xmax = 630.0152
				text = "sp"
			intervals [545]:
				xmin = 630.0152
				xmax = 630.1052
				text = "W"
			intervals [546]:
				xmin = 630.1052
				xmax = 630.1552
				text = "IH0"
			intervals [547]:
				xmin = 630.1552
				xmax = 630.2252
				text = "DH"
			intervals [548]:
				xmin = 630.2252
				xmax = 630.2552
				text = "sp"
			intervals [549]:
				xmin = 630.2552
				xmax = 630.3452
				text = "IH0"
			intervals [550]:
				xmin = 630.3452
				xmax = 630.4052
				text = "T"
			intervals [551]:
				xmin = 630.4052
				xmax = 661.7467
				text = "sp"
			intervals [552]:
				xmin = 661.7467
				xmax = 661.8067
				text = "HH"
			intervals [553]:
				xmin = 661.8067
				xmax = 661.8467
				text = "W"
			intervals [554]:
				xmin = 661.8467
				xmax = 661.9267
				text = "EH1"
			intervals [555]:
				xmin = 661.9267
				xmax = 661.9967
				text = "R"
			intervals [556]:
				xmin = 661.9967
				xmax = 662.0267
				text = "W"
			intervals [557]:
				xmin = 662.0267
				xmax = 662.0767
				text = "UH1"
			intervals [558]:
				xmin = 662.0767
				xmax = 662.1367
				text = "D"
			intervals [559]:
				xmin = 662.1367
				xmax = 662.1667
				text = "Y"
			intervals [560]:
				xmin = 662.1667
				xmax = 662.2867
				text = "UW1"
			intervals [561]:
				xmin = 662.2867
				xmax = 662.3567
				text = "L"
			intervals [562]:
				xmin = 662.3567
				xmax = 662.3967
				text = "AY1"
			intervals [563]:
				xmin = 662.3967
				xmax = 662.4367
				text = "K"
			intervals [564]:
				xmin = 662.4367
				xmax = 662.5067
				text = "sp"
			intervals [565]:
				xmin = 662.5067
				xmax = 662.5467
				text = "T"
			intervals [566]:
				xmin = 662.5467
				xmax = 662.5967
				text = "IH0"
			intervals [567]:
				xmin = 662.5967
				xmax = 662.6367
				text = "sp"
			intervals [568]:
				xmin = 662.6367
				xmax = 662.6767
				text = "G"
			intervals [569]:
				xmin = 662.6767
				xmax = 662.8667
				text = "OW1"
			intervals [570]:
				xmin = 662.8667
				xmax = 662.8967
				text = "sp"
			intervals [571]:
				xmin = 662.8967
				xmax = 662.9267
				text = "AH0"
			intervals [572]:
				xmin = 662.9267
				xmax = 662.9767
				text = "N"
			intervals [573]:
				xmin = 662.9767
				xmax = 663.0267
				text = "sp"
			intervals [574]:
				xmin = 663.0267
				xmax = 684.6302
				text = ""
			intervals [575]:
				xmin = 684.6302
				xmax = 684.7402
				text = "M"
			intervals [576]:
				xmin = 684.7402
				xmax = 684.7702
				text = "HH"
			intervals [577]:
				xmin = 684.7702
				xmax = 685.0302
				text = "M"
			intervals [578]:
				xmin = 685.0302
				xmax = 713.5849
				text = "sp"
			intervals [579]:
				xmin = 713.5849
				xmax = 713.6649
				text = "HH"
			intervals [580]:
				xmin = 713.6649
				xmax = 713.8749
				text = "M"
			intervals [581]:
				xmin = 713.8749
				xmax = 713.9049
				text = "sp"
			intervals [582]:
				xmin = 713.9049
				xmax = 723.7497
				text = ""
			intervals [583]:
				xmin = 723.7497
				xmax = 723.8297
				text = "S"
			intervals [584]:
				xmin = 723.8297
				xmax = 723.8597
				text = "ER1"
			intervals [585]:
				xmin = 723.8597
				xmax = 723.8897
				text = "T"
			intervals [586]:
				xmin = 723.8897
				xmax = 723.9197
				text = "AH0"
			intervals [587]:
				xmin = 723.9197
				xmax = 723.9497
				text = "N"
			intervals [588]:
				xmin = 723.9497
				xmax = 723.9797
				text = "L"
			intervals [589]:
				xmin = 723.9797
				xmax = 724.2697
				text = "IY0"
			intervals [590]:
				xmin = 724.2697
				xmax = 759.5886
				text = "sp"
			intervals [591]:
				xmin = 759.5886
				xmax = 759.6786
				text = "G"
			intervals [592]:
				xmin = 759.6786
				xmax = 759.7286
				text = "IH1"
			intervals [593]:
				xmin = 759.7286
				xmax = 759.7986
				text = "T"
			intervals [594]:
				xmin = 759.7986
				xmax = 759.8286
				text = "IH0"
			intervals [595]:
				xmin = 759.8286
				xmax = 759.8586
				text = "N"
			intervals [596]:
				xmin = 759.8586
				xmax = 759.8886
				text = "AH0"
			intervals [597]:
				xmin = 759.8886
				xmax = 759.9186
				text = "M"
			intervals [598]:
				xmin = 759.9186
				xmax = 759.9586
				text = "sp"
			intervals [599]:
				xmin = 759.9586
				xmax = 760.1686
				text = "IY1"
			intervals [600]:
				xmin = 760.1686
				xmax = 760.2086
				text = "Z"
			intervals [601]:
				xmin = 760.2086
				xmax = 760.3686
				text = "IY0"
			intervals [602]:
				xmin = 760.3686
				xmax = 762.9826
				text = "sp"
			intervals [603]:
				xmin = 762.9826
				xmax = 763.0126
				text = "N"
			intervals [604]:
				xmin = 763.0126
				xmax = 763.2826
				text = "AW1"
			intervals [605]:
				xmin = 763.2826
				xmax = 763.3826
				text = "sp"
			intervals [606]:
				xmin = 763.3826
				xmax = 763.6607
				text = ""
			intervals [607]:
				xmin = 763.6607
				xmax = 763.7407
				text = "K"
			intervals [608]:
				xmin = 763.7407
				xmax = 763.7807
				text = "UH1"
			intervals [609]:
				xmin = 763.7807
				xmax = 763.8207
				text = "D"
			intervals [610]:
				xmin = 763.8207
				xmax = 763.8907
				text = "Y"
			intervals [611]:
				xmin = 763.8907
				xmax = 763.9507
				text = "UW1"
			intervals [612]:
				xmin = 763.9507
				xmax = 764.0007
				text = "D"
			intervals [613]:
				xmin = 764.0007
				xmax = 764.1307
				text = "IH0"
			intervals [614]:
				xmin = 764.1307
				xmax = 764.1607
				text = "S"
			intervals [615]:
				xmin = 764.1607
				xmax = 764.2207
				text = "K"
			intervals [616]:
				xmin = 764.2207
				xmax = 764.2607
				text = "R"
			intervals [617]:
				xmin = 764.2607
				xmax = 764.4107
				text = "AY1"
			intervals [618]:
				xmin = 764.4107
				xmax = 764.4407
				text = "B"
			intervals [619]:
				xmin = 764.4407
				xmax = 764.4807
				text = "HH"
			intervals [620]:
				xmin = 764.4807
				xmax = 764.5107
				text = "W"
			intervals [621]:
				xmin = 764.5107
				xmax = 764.5707
				text = "AH1"
			intervals [622]:
				xmin = 764.5707
				xmax = 764.6307
				text = "T"
			intervals [623]:
				xmin = 764.6307
				xmax = 764.7307
				text = "Y"
			intervals [624]:
				xmin = 764.7307
				xmax = 764.8107
				text = "UW1"
			intervals [625]:
				xmin = 764.8107
				xmax = 764.8407
				text = "sp"
			intervals [626]:
				xmin = 764.8407
				xmax = 764.8807
				text = "D"
			intervals [627]:
				xmin = 764.8807
				xmax = 765.2107
				text = "UW1"
			intervals [628]:
				xmin = 765.2107
				xmax = 765.2407
				text = "sp"
			intervals [629]:
				xmin = 765.2407
				xmax = 765.2807
				text = "IH0"
			intervals [630]:
				xmin = 765.2807
				xmax = 765.3507
				text = "N"
			intervals [631]:
				xmin = 765.3507
				xmax = 765.3807
				text = "sp"
			intervals [632]:
				xmin = 765.3807
				xmax = 765.4107
				text = "AH0"
			intervals [633]:
				xmin = 765.4107
				xmax = 765.4607
				text = "D"
			intervals [634]:
				xmin = 765.4607
				xmax = 765.6507
				text = "EY1"
			intervals [635]:
				xmin = 765.6507
				xmax = 765.7407
				text = "Z"
			intervals [636]:
				xmin = 765.7407
				xmax = 765.8407
				text = "W"
			intervals [637]:
				xmin = 765.8407
				xmax = 765.9207
				text = "ER1"
			intervals [638]:
				xmin = 765.9207
				xmax = 766.0507
				text = "K"
			intervals [639]:
				xmin = 766.0507
				xmax = 766.0807
				text = "AA1"
			intervals [640]:
				xmin = 766.0807
				xmax = 766.1607
				text = "N"
			intervals [641]:
				xmin = 766.1607
				xmax = 766.1907
				text = "sp"
			intervals [642]:
				xmin = 766.1907
				xmax = 766.2307
				text = "Y"
			intervals [643]:
				xmin = 766.2307
				xmax = 766.2607
				text = "UH1"
			intervals [644]:
				xmin = 766.2607
				xmax = 766.2907
				text = "R"
			intervals [645]:
				xmin = 766.2907
				xmax = 766.3607
				text = "sp"
			intervals [646]:
				xmin = 766.3607
				xmax = 766.4307
				text = "JH"
			intervals [647]:
				xmin = 766.4307
				xmax = 766.5707
				text = "OW1"
			intervals [648]:
				xmin = 766.5707
				xmax = 766.7307
				text = "B"
			intervals [649]:
				xmin = 766.7307
				xmax = 767.0207
				text = "sp"
			intervals [650]:
				xmin = 767.0207
				xmax = 767.1207
				text = "ER0"
			intervals [651]:
				xmin = 767.1207
				xmax = 767.1507
				text = "sp"
			intervals [652]:
				xmin = 767.1507
				xmax = 767.1807
				text = "JH"
			intervals [653]:
				xmin = 767.1807
				xmax = 767.2107
				text = "AA1"
			intervals [654]:
				xmin = 767.2107
				xmax = 767.2407
				text = "B"
			intervals [655]:
				xmin = 767.2407
				xmax = 767.4807
				text = "Z"
			intervals [656]:
				xmin = 767.4807
				xmax = 952.5698
				text = "sp"
			intervals [657]:
				xmin = 952.5698
				xmax = 952.5998
				text = "JH"
			intervals [658]:
				xmin = 952.5998
				xmax = 952.6798
				text = "IY1"
			intervals [659]:
				xmin = 952.6798
				xmax = 952.9698
				text = "sp"
			intervals [660]:
				xmin = 952.9698
				xmax = 965.4983
				text = ""
			intervals [661]:
				xmin = 965.4983
				xmax = 965.5983
				text = "HH"
			intervals [662]:
				xmin = 965.5983
				xmax = 965.6783
				text = "AH1"
			intervals [663]:
				xmin = 965.6783
				xmax = 965.8083
				text = "sp"
			intervals [664]:
				xmin = 965.8083
				xmax = 979.1198
				text = ""
			intervals [665]:
				xmin = 979.1198
				xmax = 979.2398
				text = "HH"
			intervals [666]:
				xmin = 979.2398
				xmax = 979.5198
				text = "M"
			intervals [667]:
				xmin = 979.5198
				xmax = 981.2828
				text = "sp"
			intervals [668]:
				xmin = 981.2828
				xmax = 981.3328
				text = "HH"
			intervals [669]:
				xmin = 981.3328
				xmax = 981.3728
				text = "AW1"
			intervals [670]:
				xmin = 981.3728
				xmax = 981.4328
				text = "D"
			intervals [671]:
				xmin = 981.4328
				xmax = 981.4628
				text = "UW1"
			intervals [672]:
				xmin = 981.4628
				xmax = 981.5428
				text = "Y"
			intervals [673]:
				xmin = 981.5428
				xmax = 981.6128
				text = "UW1"
			intervals [674]:
				xmin = 981.6128
				xmax = 981.7028
				text = "S"
			intervals [675]:
				xmin = 981.7028
				xmax = 981.7828
				text = "EH1"
			intervals [676]:
				xmin = 981.7828
				xmax = 981.8628
				text = "L"
			intervals [677]:
				xmin = 981.8628
				xmax = 981.9128
				text = "AH0"
			intervals [678]:
				xmin = 981.9128
				xmax = 981.9428
				text = "B"
			intervals [679]:
				xmin = 981.9428
				xmax = 981.9928
				text = "R"
			intervals [680]:
				xmin = 981.9928
				xmax = 982.0628
				text = "EY2"
			intervals [681]:
				xmin = 982.0628
				xmax = 982.2028
				text = "T"
			intervals [682]:
				xmin = 982.2028
				xmax = 982.2428
				text = "sp"
			intervals [683]:
				xmin = 982.2428
				xmax = 982.2728
				text = "CH"
			intervals [684]:
				xmin = 982.2728
				xmax = 982.3028
				text = "sp"
			intervals [685]:
				xmin = 982.3028
				xmax = 982.3428
				text = "T"
			intervals [686]:
				xmin = 982.3428
				xmax = 982.7528
				text = "IH0"
			intervals [687]:
				xmin = 982.7528
				xmax = 982.8628
				text = "sp"
			intervals [688]:
				xmin = 982.8628
				xmax = 982.9228
				text = "CH"
			intervals [689]:
				xmin = 982.9228
				xmax = 982.9528
				text = "EY1"
			intervals [690]:
				xmin = 982.9528
				xmax = 983.0828
				text = "N"
			intervals [691]:
				xmin = 983.0828
				xmax = 983.1428
				text = "JH"
			intervals [692]:
				xmin = 983.1428
				xmax = 983.1728
				text = "DH"
			intervals [693]:
				xmin = 983.1728
				xmax = 983.2028
				text = "AH0"
			intervals [694]:
				xmin = 983.2028
				xmax = 983.2928
				text = "S"
			intervals [695]:
				xmin = 983.2928
				xmax = 983.3328
				text = "AH1"
			intervals [696]:
				xmin = 983.3328
				xmax = 983.3628
				text = "B"
			intervals [697]:
				xmin = 983.3628
				xmax = 983.3928
				text = "JH"
			intervals [698]:
				xmin = 983.3928
				xmax = 983.4228
				text = "IH0"
			intervals [699]:
				xmin = 983.4228
				xmax = 983.4528
				text = "K"
			intervals [700]:
				xmin = 983.4528
				xmax = 983.4828
				text = "T"
			intervals [701]:
				xmin = 983.4828
				xmax = 983.5128
				text = "AH0"
			intervals [702]:
				xmin = 983.5128
				xmax = 983.6028
				text = "sp"
			intervals [703]:
				xmin = 983.6028
				xmax = 983.7128
				text = "L"
			intervals [704]:
				xmin = 983.7128
				xmax = 983.7428
				text = "IH1"
			intervals [705]:
				xmin = 983.7428
				xmax = 983.7728
				text = "T"
			intervals [706]:
				xmin = 983.7728
				xmax = 983.8028
				text = "AH0"
			intervals [707]:
				xmin = 983.8028
				xmax = 983.8328
				text = "L"
			intervals [708]:
				xmin = 983.8328
				xmax = 984.4028
				text = "spn"
			intervals [709]:
				xmin = 984.4028
				xmax = 984.4728
				text = "HH"
			intervals [710]:
				xmin = 984.4728
				xmax = 984.5428
				text = "AW1"
			intervals [711]:
				xmin = 984.5428
				xmax = 984.5828
				text = "D"
			intervals [712]:
				xmin = 984.5828
				xmax = 984.6128
				text = "UW1"
			intervals [713]:
				xmin = 984.6128
				xmax = 984.6428
				text = "Y"
			intervals [714]:
				xmin = 984.6428
				xmax = 984.6928
				text = "UW1"
			intervals [715]:
				xmin = 984.6928
				xmax = 984.8028
				text = "S"
			intervals [716]:
				xmin = 984.8028
				xmax = 984.8828
				text = "EH1"
			intervals [717]:
				xmin = 984.8828
				xmax = 984.9728
				text = "L"
			intervals [718]:
				xmin = 984.9728
				xmax = 985.0028
				text = "AH0"
			intervals [719]:
				xmin = 985.0028
				xmax = 985.0328
				text = "B"
			intervals [720]:
				xmin = 985.0328
				xmax = 985.0728
				text = "R"
			intervals [721]:
				xmin = 985.0728
				xmax = 985.1628
				text = "EY2"
			intervals [722]:
				xmin = 985.1628
				xmax = 985.2228
				text = "T"
			intervals [723]:
				xmin = 985.2228
				xmax = 985.2528
				text = "sp"
			intervals [724]:
				xmin = 985.2528
				xmax = 985.3328
				text = "K"
			intervals [725]:
				xmin = 985.3328
				xmax = 985.3628
				text = "R"
			intervals [726]:
				xmin = 985.3628
				xmax = 985.4628
				text = "IH1"
			intervals [727]:
				xmin = 985.4628
				xmax = 985.5328
				text = "S"
			intervals [728]:
				xmin = 985.5328
				xmax = 985.6928
				text = "M"
			intervals [729]:
				xmin = 985.6928
				xmax = 985.7428
				text = "AH0"
			intervals [730]:
				xmin = 985.7428
				xmax = 985.9128
				text = "S"
			intervals [731]:
				xmin = 985.9128
				xmax = 986.2128
				text = "AH1"
			intervals [732]:
				xmin = 986.2128
				xmax = 986.3128
				text = "sp"
			intervals [733]:
				xmin = 986.3128
				xmax = 986.5886
				text = ""
			intervals [734]:
				xmin = 986.5886
				xmax = 986.6186
				text = "IH0"
			intervals [735]:
				xmin = 986.6186
				xmax = 986.7786
				text = "N"
			intervals [736]:
				xmin = 986.7786
				xmax = 986.8086
				text = "sp"
			intervals [737]:
				xmin = 986.8086
				xmax = 986.8486
				text = "JH"
			intervals [738]:
				xmin = 986.8486
				xmax = 986.9286
				text = "EH1"
			intervals [739]:
				xmin = 986.9286
				xmax = 986.9986
				text = "N"
			intervals [740]:
				xmin = 986.9986
				xmax = 987.0286
				text = "ER0"
			intervals [741]:
				xmin = 987.0286
				xmax = 987.0586
				text = "AH0"
			intervals [742]:
				xmin = 987.0586
				xmax = 987.1886
				text = "L"
			intervals [743]:
				xmin = 987.1886
				xmax = 1079.2267
				text = ""
			intervals [744]:
				xmin = 1079.2267
				xmax = 1079.3767
				text = "M"
			intervals [745]:
				xmin = 1079.3767
				xmax = 1079.4067
				text = "AH1"
			intervals [746]:
				xmin = 1079.4067
				xmax = 1079.4367
				text = "S"
			intervals [747]:
				xmin = 1079.4367
				xmax = 1079.4667
				text = "T"
			intervals [748]:
				xmin = 1079.4667
				xmax = 1079.6267
				text = "sp"
			intervals [749]:
				xmin = 1079.6267
				xmax = 1079.6567
				text = "HH"
			intervals [750]:
				xmin = 1079.6567
				xmax = 1079.6867
				text = "AE1"
			intervals [751]:
				xmin = 1079.6867
				xmax = 1079.7567
				text = "V"
			intervals [752]:
				xmin = 1079.7567
				xmax = 1079.8967
				text = "sp"
			intervals [753]:
				xmin = 1079.8967
				xmax = 1079.9267
				text = "B"
			intervals [754]:
				xmin = 1079.9267
				xmax = 1079.9567
				text = "IH0"
			intervals [755]:
				xmin = 1079.9567
				xmax = 1079.9867
				text = "N"
			intervals [756]:
				xmin = 1079.9867
				xmax = 1080.0167
				text = "sp"
			intervals [757]:
				xmin = 1080.0167
				xmax = 1080.0467
				text = "HH"
			intervals [758]:
				xmin = 1080.0467
				xmax = 1080.0767
				text = "AA1"
			intervals [759]:
				xmin = 1080.0767
				xmax = 1080.1067
				text = "R"
			intervals [760]:
				xmin = 1080.1067
				xmax = 1080.2467
				text = "D"
			intervals [761]:
				xmin = 1080.2467
				xmax = 1082.3742
				text = "sp"
			intervals [762]:
				xmin = 1082.3742
				xmax = 1082.4042
				text = "W"
			intervals [763]:
				xmin = 1082.4042
				xmax = 1082.4642
				text = "ER0"
			intervals [764]:
				xmin = 1082.4642
				xmax = 1082.4942
				text = "Y"
			intervals [765]:
				xmin = 1082.4942
				xmax = 1082.6042
				text = "UW1"
			intervals [766]:
				xmin = 1082.6042
				xmax = 1082.6742
				text = "EH1"
			intervals [767]:
				xmin = 1082.6742
				xmax = 1082.7342
				text = "V"
			intervals [768]:
				xmin = 1082.7342
				xmax = 1082.8642
				text = "ER0"
			intervals [769]:
				xmin = 1082.8642
				xmax = 1082.8942
				text = "IH0"
			intervals [770]:
				xmin = 1082.8942
				xmax = 1082.9242
				text = "N"
			intervals [771]:
				xmin = 1082.9242
				xmax = 1082.9942
				text = "AH0"
			intervals [772]:
				xmin = 1082.9942
				xmax = 1083.0642
				text = "S"
			intervals [773]:
				xmin = 1083.0642
				xmax = 1083.1642
				text = "IH2"
			intervals [774]:
				xmin = 1083.1642
				xmax = 1083.2442
				text = "CH"
			intervals [775]:
				xmin = 1083.2442
				xmax = 1083.3542
				text = "UW0"
			intervals [776]:
				xmin = 1083.3542
				xmax = 1083.5242
				text = "EY1"
			intervals [777]:
				xmin = 1083.5242
				xmax = 1083.5642
				text = "SH"
			intervals [778]:
				xmin = 1083.5642
				xmax = 1083.6042
				text = "AH0"
			intervals [779]:
				xmin = 1083.6042
				xmax = 1083.7142
				text = "N"
			intervals [780]:
				xmin = 1083.7142
				xmax = 1083.7442
				text = "W"
			intervals [781]:
				xmin = 1083.7442
				xmax = 1083.7942
				text = "EH1"
			intervals [782]:
				xmin = 1083.7942
				xmax = 1083.8242
				text = "R"
			intervals [783]:
				xmin = 1083.8242
				xmax = 1083.8842
				text = "Y"
			intervals [784]:
				xmin = 1083.8842
				xmax = 1083.9842
				text = "UW1"
			intervals [785]:
				xmin = 1083.9842
				xmax = 1084.0142
				text = "sp"
			intervals [786]:
				xmin = 1084.0142
				xmax = 1084.0542
				text = "TH"
			intervals [787]:
				xmin = 1084.0542
				xmax = 1084.0942
				text = "AO1"
			intervals [788]:
				xmin = 1084.0942
				xmax = 1084.1842
				text = "T"
			intervals [789]:
				xmin = 1084.1842
				xmax = 1084.2142
				text = "sp"
			intervals [790]:
				xmin = 1084.2142
				xmax = 1084.2442
				text = "Y"
			intervals [791]:
				xmin = 1084.2442
				xmax = 1084.2942
				text = "UW1"
			intervals [792]:
				xmin = 1084.2942
				xmax = 1084.3842
				text = "M"
			intervals [793]:
				xmin = 1084.3842
				xmax = 1084.4642
				text = "AY1"
			intervals [794]:
				xmin = 1084.4642
				xmax = 1084.4942
				text = "T"
			intervals [795]:
				xmin = 1084.4942
				xmax = 1085.7302
				text = "sp"
			intervals [796]:
				xmin = 1085.7302
				xmax = 1085.8702
				text = "AH1"
			intervals [797]:
				xmin = 1085.8702
				xmax = 1086.0102
				text = "M"
			intervals [798]:
				xmin = 1086.0102
				xmax = 1086.0402
				text = "sp"
			intervals [799]:
				xmin = 1086.0402
				xmax = 1086.0802
				text = "B"
			intervals [800]:
				xmin = 1086.0802
				xmax = 1086.2102
				text = "IY0"
			intervals [801]:
				xmin = 1086.2102
				xmax = 1086.2402
				text = "sp"
			intervals [802]:
				xmin = 1086.2402
				xmax = 1086.3202
				text = "K"
			intervals [803]:
				xmin = 1086.3202
				xmax = 1086.4302
				text = "IH1"
			intervals [804]:
				xmin = 1086.4302
				xmax = 1086.5902
				text = "L"
			intervals [805]:
				xmin = 1086.5902
				xmax = 1086.6202
				text = "D"
			intervals [806]:
				xmin = 1086.6202
				xmax = 1086.6802
				text = "ER0"
			intervals [807]:
				xmin = 1086.6802
				xmax = 1086.8102
				text = "M"
			intervals [808]:
				xmin = 1086.8102
				xmax = 1086.8902
				text = "AY1"
			intervals [809]:
				xmin = 1086.8902
				xmax = 1086.9402
				text = "T"
			intervals [810]:
				xmin = 1086.9402
				xmax = 1087.0302
				text = "sp"
			intervals [811]:
				xmin = 1087.0302
				xmax = 1087.1102
				text = "D"
			intervals [812]:
				xmin = 1087.1102
				xmax = 1087.3302
				text = "AY1"
			intervals [813]:
				xmin = 1087.3302
				xmax = 1087.3602
				text = "sp"
			intervals [814]:
				xmin = 1087.3602
				xmax = 1087.3902
				text = "DH"
			intervals [815]:
				xmin = 1087.3902
				xmax = 1087.4202
				text = "AH0"
			intervals [816]:
				xmin = 1087.4202
				xmax = 1087.4902
				text = "T"
			intervals [817]:
				xmin = 1087.4902
				xmax = 1087.5602
				text = "sp"
			intervals [818]:
				xmin = 1087.5602
				xmax = 1087.6202
				text = "DH"
			intervals [819]:
				xmin = 1087.6202
				xmax = 1087.6802
				text = "IH0"
			intervals [820]:
				xmin = 1087.6802
				xmax = 1087.7802
				text = "S"
			intervals [821]:
				xmin = 1087.7802
				xmax = 1087.8602
				text = "M"
			intervals [822]:
				xmin = 1087.8602
				xmax = 1087.9202
				text = "AY1"
			intervals [823]:
				xmin = 1087.9202
				xmax = 1087.9802
				text = "T"
			intervals [824]:
				xmin = 1087.9802
				xmax = 1088.2402
				text = "sp"
			intervals [825]:
				xmin = 1088.2402
				xmax = 1088.2802
				text = "B"
			intervals [826]:
				xmin = 1088.2802
				xmax = 1088.3302
				text = "IY0"
			intervals [827]:
				xmin = 1088.3302
				xmax = 1088.5002
				text = "sp"
			intervals [828]:
				xmin = 1088.5002
				xmax = 1088.8171
				text = ""
			intervals [829]:
				xmin = 1088.8171
				xmax = 1088.9371
				text = "B"
			intervals [830]:
				xmin = 1088.9371
				xmax = 1089.0971
				text = "IY0"
			intervals [831]:
				xmin = 1089.0971
				xmax = 1089.1271
				text = "IH1"
			intervals [832]:
				xmin = 1089.1271
				xmax = 1089.2871
				text = "T"
			intervals [833]:
				xmin = 1089.2871
				xmax = 1090.6464
				text = "sp"
			intervals [834]:
				xmin = 1090.6464
				xmax = 1090.6864
				text = "EH1"
			intervals [835]:
				xmin = 1090.6864
				xmax = 1090.7164
				text = "N"
			intervals [836]:
				xmin = 1090.7164
				xmax = 1090.8264
				text = "IY0"
			intervals [837]:
				xmin = 1090.8264
				xmax = 1090.8564
				text = "sp"
			intervals [838]:
				xmin = 1090.8564
				xmax = 1090.8864
				text = "AH0"
			intervals [839]:
				xmin = 1090.8864
				xmax = 1090.9164
				text = "D"
			intervals [840]:
				xmin = 1090.9164
				xmax = 1091.0664
				text = "V"
			intervals [841]:
				xmin = 1091.0664
				xmax = 1091.1364
				text = "EH1"
			intervals [842]:
				xmin = 1091.1364
				xmax = 1091.2464
				text = "N"
			intervals [843]:
				xmin = 1091.2464
				xmax = 1091.3064
				text = "CH"
			intervals [844]:
				xmin = 1091.3064
				xmax = 1091.5364
				text = "ER0"
			intervals [845]:
				xmin = 1091.5364
				xmax = 1091.5664
				text = "sp"
			intervals [846]:
				xmin = 1091.5664
				xmax = 1091.5964
				text = "ER0"
			intervals [847]:
				xmin = 1091.5964
				xmax = 1091.7064
				text = "D"
			intervals [848]:
				xmin = 1091.7064
				xmax = 1091.7664
				text = "EY1"
			intervals [849]:
				xmin = 1091.7664
				xmax = 1091.9464
				text = "N"
			intervals [850]:
				xmin = 1091.9464
				xmax = 1091.9864
				text = "JH"
			intervals [851]:
				xmin = 1091.9864
				xmax = 1092.1064
				text = "ER0"
			intervals [852]:
				xmin = 1092.1064
				xmax = 1092.1364
				text = "sp"
			intervals [853]:
				xmin = 1092.1364
				xmax = 1092.2164
				text = "L"
			intervals [854]:
				xmin = 1092.2164
				xmax = 1092.2464
				text = "AY1"
			intervals [855]:
				xmin = 1092.2464
				xmax = 1092.2964
				text = "K"
			intervals [856]:
				xmin = 1092.2964
				xmax = 1092.3964
				text = "sp"
			intervals [857]:
				xmin = 1092.3964
				xmax = 1092.4364
				text = "DH"
			intervals [858]:
				xmin = 1092.4364
				xmax = 1092.4664
				text = "AH0"
			intervals [859]:
				xmin = 1092.4664
				xmax = 1092.7164
				text = "T"
			intervals [860]:
				xmin = 1092.7164
				xmax = 1092.7564
				text = "sp"
			intervals [861]:
				xmin = 1092.7564
				xmax = 1215.9129
				text = ""
			intervals [862]:
				xmin = 1215.9129
				xmax = 1216.0229
				text = "S"
			intervals [863]:
				xmin = 1216.0229
				xmax = 1216.0529
				text = "AH1"
			intervals [864]:
				xmin = 1216.0529
				xmax = 1216.1729
				text = "M"
			intervals [865]:
				xmin = 1216.1729
				xmax = 1216.2229
				text = "T"
			intervals [866]:
				xmin = 1216.2229
				xmax = 1216.3429
				text = "AY2"
			intervals [867]:
				xmin = 1216.3429
				xmax = 1216.3829
				text = "M"
			intervals [868]:
				xmin = 1216.3829
				xmax = 1216.4329
				text = "Z"
			intervals [869]:
				xmin = 1216.4329
				xmax = 1216.4629
				text = "sp"
			intervals [870]:
				xmin = 1216.4629
				xmax = 1216.5229
				text = "P"
			intervals [871]:
				xmin = 1216.5229
				xmax = 1216.5629
				text = "IY1"
			intervals [872]:
				xmin = 1216.5629
				xmax = 1216.6629
				text = "P"
			intervals [873]:
				xmin = 1216.6629
				xmax = 1216.7029
				text = "AH0"
			intervals [874]:
				xmin = 1216.7029
				xmax = 1216.7929
				text = "L"
			intervals [875]:
				xmin = 1216.7929
				xmax = 1216.9329
				text = "S"
			intervals [876]:
				xmin = 1216.9329
				xmax = 1217.0029
				text = "EY1"
			intervals [877]:
				xmin = 1217.0029
				xmax = 1217.0329
				text = "DH"
			intervals [878]:
				xmin = 1217.0329
				xmax = 1217.1329
				text = "AH0"
			intervals [879]:
				xmin = 1217.1329
				xmax = 1217.3129
				text = "T"
			intervals [880]:
				xmin = 1217.3129
				xmax = 1217.3729
				text = "sp"
			intervals [881]:
				xmin = 1217.3729
				xmax = 1217.475
				text = ""
			intervals [882]:
				xmin = 1217.475
				xmax = 1217.585
				text = "W"
			intervals [883]:
				xmin = 1217.585
				xmax = 1217.635
				text = "EH1"
			intervals [884]:
				xmin = 1217.635
				xmax = 1217.925
				text = "L"
			intervals [885]:
				xmin = 1217.925
				xmax = 1217.955
				text = "sp"
			intervals [886]:
				xmin = 1217.955
				xmax = 1218.523
				text = ""
			intervals [887]:
				xmin = 1218.523
				xmax = 1218.573
				text = "HH"
			intervals [888]:
				xmin = 1218.573
				xmax = 1218.623
				text = "W"
			intervals [889]:
				xmin = 1218.623
				xmax = 1218.663
				text = "AH2"
			intervals [890]:
				xmin = 1218.663
				xmax = 1218.713
				text = "T"
			intervals [891]:
				xmin = 1218.713
				xmax = 1218.743
				text = "EH1"
			intervals [892]:
				xmin = 1218.743
				xmax = 1218.773
				text = "V"
			intervals [893]:
				xmin = 1218.773
				xmax = 1218.883
				text = "ER0"
			intervals [894]:
				xmin = 1218.883
				xmax = 1218.963
				text = "Z"
			intervals [895]:
				xmin = 1218.963
				xmax = 1219.013
				text = "G"
			intervals [896]:
				xmin = 1219.013
				xmax = 1219.053
				text = "AA1"
			intervals [897]:
				xmin = 1219.053
				xmax = 1219.113
				text = "N"
			intervals [898]:
				xmin = 1219.113
				xmax = 1219.183
				text = "AH0"
			intervals [899]:
				xmin = 1219.183
				xmax = 1219.223
				text = "sp"
			intervals [900]:
				xmin = 1219.223
				xmax = 1219.263
				text = "HH"
			intervals [901]:
				xmin = 1219.263
				xmax = 1219.373
				text = "AE1"
			intervals [902]:
				xmin = 1219.373
				xmax = 1219.483
				text = "P"
			intervals [903]:
				xmin = 1219.483
				xmax = 1219.543
				text = "AH0"
			intervals [904]:
				xmin = 1219.543
				xmax = 1219.573
				text = "N"
			intervals [905]:
				xmin = 1219.573
				xmax = 1219.613
				text = "IH0"
			intervals [906]:
				xmin = 1219.613
				xmax = 1219.693
				text = "Z"
			intervals [907]:
				xmin = 1219.693
				xmax = 1219.753
				text = "G"
			intervals [908]:
				xmin = 1219.753
				xmax = 1219.793
				text = "AH1"
			intervals [909]:
				xmin = 1219.793
				xmax = 1219.843
				text = "N"
			intervals [910]:
				xmin = 1219.843
				xmax = 1219.913
				text = "AH0"
			intervals [911]:
				xmin = 1219.913
				xmax = 1219.943
				text = "sp"
			intervals [912]:
				xmin = 1219.943
				xmax = 1220.003
				text = "HH"
			intervals [913]:
				xmin = 1220.003
				xmax = 1220.123
				text = "AE1"
			intervals [914]:
				xmin = 1220.123
				xmax = 1220.263
				text = "P"
			intervals [915]:
				xmin = 1220.263
				xmax = 1220.293
				text = "AH0"
			intervals [916]:
				xmin = 1220.293
				xmax = 1220.373
				text = "N"
			intervals [917]:
				xmin = 1220.373
				xmax = 1220.513
				text = "sp"
			intervals [918]:
				xmin = 1220.513
				xmax = 1221.0596
				text = ""
			intervals [919]:
				xmin = 1221.0596
				xmax = 1221.1796
				text = "HH"
			intervals [920]:
				xmin = 1221.1796
				xmax = 1221.2096
				text = "AW1"
			intervals [921]:
				xmin = 1221.2096
				xmax = 1221.2496
				text = "D"
			intervals [922]:
				xmin = 1221.2496
				xmax = 1221.3296
				text = "UW1"
			intervals [923]:
				xmin = 1221.3296
				xmax = 1221.3596
				text = "Y"
			intervals [924]:
				xmin = 1221.3596
				xmax = 1221.5196
				text = "UW1"
			intervals [925]:
				xmin = 1221.5196
				xmax = 1221.5496
				text = "sp"
			intervals [926]:
				xmin = 1221.5496
				xmax = 1221.5796
				text = "F"
			intervals [927]:
				xmin = 1221.5796
				xmax = 1221.7096
				text = "IY1"
			intervals [928]:
				xmin = 1221.7096
				xmax = 1221.7596
				text = "L"
			intervals [929]:
				xmin = 1221.7596
				xmax = 1221.8196
				text = "AH0"
			intervals [930]:
				xmin = 1221.8196
				xmax = 1221.8796
				text = "B"
			intervals [931]:
				xmin = 1221.8796
				xmax = 1221.9096
				text = "AW1"
			intervals [932]:
				xmin = 1221.9096
				xmax = 1221.9996
				text = "T"
			intervals [933]:
				xmin = 1221.9996
				xmax = 1222.0896
				text = "DH"
			intervals [934]:
				xmin = 1222.0896
				xmax = 1222.1596
				text = "AH0"
			intervals [935]:
				xmin = 1222.1596
				xmax = 1222.5696
				text = "T"
			intervals [936]:
				xmin = 1222.5696
				xmax = 1222.5996
				text = "sp"
			intervals [937]:
				xmin = 1222.5996
				xmax = 1373.6093
				text = ""
			intervals [938]:
				xmin = 1373.6093
				xmax = 1373.8693
				text = "Y"
			intervals [939]:
				xmin = 1373.8693
				xmax = 1373.9493
				text = "AE1"
			intervals [940]:
				xmin = 1373.9493
				xmax = 1373.9993
				text = "sp"
			intervals [941]:
				xmin = 1373.9993
				xmax = 1375.8417
				text = ""
			intervals [942]:
				xmin = 1375.8417
				xmax = 1377.4517
				text = "spn"
			intervals [943]:
				xmin = 1377.4517
				xmax = 1378.1946712018141
				text = ""
	item [3]:
		class = "IntervalTier"
		name = "DCA_se3_ag3_m_01 - words"
		xmin = 0.0
		xmax = 1378.1946712018141
		intervals: size = 4402
			intervals [1]:
				xmin = 0.0
				xmax = 0.0044
				text = ""
			intervals [2]:
				xmin = 0.0044
				xmax = 0.3044
				text = "wife"
			intervals [3]:
				xmin = 0.3044
				xmax = 0.4844
				text = "used"
			intervals [4]:
				xmin = 0.4844
				xmax = 0.5444
				text = "to"
			intervals [5]:
				xmin = 0.5444
				xmax = 0.7644
				text = "say"
			intervals [6]:
				xmin = 0.7644
				xmax = 0.7944
				text = "i"
			intervals [7]:
				xmin = 0.7944
				xmax = 1.1444
				text = "talk"
			intervals [8]:
				xmin = 1.1444
				xmax = 1.2844
				text = "too"
			intervals [9]:
				xmin = 1.2844
				xmax = 1.5844
				text = "much"
			intervals [10]:
				xmin = 1.5844
				xmax = 1.6644
				text = ""
			intervals [11]:
				xmin = 1.6644
				xmax = 1.7544
				text = "but"
			intervals [12]:
				xmin = 1.7544
				xmax = 2.6344
				text = ""
			intervals [13]:
				xmin = 2.6344
				xmax = 2.7244
				text = "laugh"
			intervals [14]:
				xmin = 2.7244
				xmax = 3.7816
				text = ""
			intervals [15]:
				xmin = 3.7816
				xmax = 4.2516
				text = "mm"
			intervals [16]:
				xmin = 4.2516
				xmax = 7.9278
				text = ""
			intervals [17]:
				xmin = 7.9278
				xmax = 8.1378
				text = "oh"
			intervals [18]:
				xmin = 8.1378
				xmax = 8.1878
				text = ""
			intervals [19]:
				xmin = 8.1878
				xmax = 8.2978
				text = "yeah"
			intervals [20]:
				xmin = 8.2978
				xmax = 8.518
				text = ""
			intervals [21]:
				xmin = 8.518
				xmax = 8.948
				text = "hm"
			intervals [22]:
				xmin = 8.948
				xmax = 13.1698
				text = ""
			intervals [23]:
				xmin = 13.1698
				xmax = 13.5398
				text = "well"
			intervals [24]:
				xmin = 13.5398
				xmax = 13.6298
				text = ""
			intervals [25]:
				xmin = 13.6298
				xmax = 14.0498
				text = "not"
			intervals [26]:
				xmin = 14.0498
				xmax = 14.2198
				text = "the"
			intervals [27]:
				xmin = 14.2198
				xmax = 14.6198
				text = "incident"
			intervals [28]:
				xmin = 14.6198
				xmax = 14.8098
				text = "that"
			intervals [29]:
				xmin = 14.8098
				xmax = 14.8898
				text = "i"
			intervals [30]:
				xmin = 14.8898
				xmax = 15.0498
				text = "was"
			intervals [31]:
				xmin = 15.0498
				xmax = 15.4298
				text = "talking"
			intervals [32]:
				xmin = 15.4298
				xmax = 15.6698
				text = ""
			intervals [33]:
				xmin = 15.6698
				xmax = 15.8198
				text = "about"
			intervals [34]:
				xmin = 15.8198
				xmax = 16.0698
				text = "uh"
			intervals [35]:
				xmin = 16.0698
				xmax = 16.1798
				text = ""
			intervals [36]:
				xmin = 16.1798
				xmax = 16.4898
				text = "as"
			intervals [37]:
				xmin = 16.4898
				xmax = 16.5798
				text = "a"
			intervals [38]:
				xmin = 16.5798
				xmax = 16.9098
				text = "kid"
			intervals [39]:
				xmin = 16.9098
				xmax = 17.3271
				text = ""
			intervals [40]:
				xmin = 17.3271
				xmax = 17.4471
				text = "i"
			intervals [41]:
				xmin = 17.4471
				xmax = 17.6471
				text = "can"
			intervals [42]:
				xmin = 17.6471
				xmax = 18.4171
				text = "remember"
			intervals [43]:
				xmin = 18.4171
				xmax = 18.4471
				text = ""
			intervals [44]:
				xmin = 18.4471
				xmax = 18.6671
				text = "at"
			intervals [45]:
				xmin = 18.6671
				xmax = 19.217
				text = ""
			intervals [46]:
				xmin = 19.217
				xmax = 19.517
				text = "well"
			intervals [47]:
				xmin = 19.517
				xmax = 19.677
				text = ""
			intervals [48]:
				xmin = 19.677
				xmax = 20.097
				text = "prior"
			intervals [49]:
				xmin = 20.097
				xmax = 20.227
				text = "to"
			intervals [50]:
				xmin = 20.227
				xmax = 20.797
				text = "nineteen"
			intervals [51]:
				xmin = 20.797
				xmax = 20.967
				text = ""
			intervals [52]:
				xmin = 20.967
				xmax = 21.397
				text = "fifty"
			intervals [53]:
				xmin = 21.397
				xmax = 21.749
				text = ""
			intervals [54]:
				xmin = 21.749
				xmax = 22.069
				text = "four"
			intervals [55]:
				xmin = 22.069
				xmax = 22.119
				text = "i"
			intervals [56]:
				xmin = 22.119
				xmax = 22.419
				text = "believe"
			intervals [57]:
				xmin = 22.419
				xmax = 22.559
				text = "in"
			intervals [58]:
				xmin = 22.559
				xmax = 23.119
				text = "washington"
			intervals [59]:
				xmin = 23.119
				xmax = 23.2971
				text = ""
			intervals [60]:
				xmin = 23.2971
				xmax = 23.5271
				text = "uh"
			intervals [61]:
				xmin = 23.5271
				xmax = 23.5571
				text = ""
			intervals [62]:
				xmin = 23.5571
				xmax = 23.7871
				text = "as"
			intervals [63]:
				xmin = 23.7871
				xmax = 23.9171
				text = "you"
			intervals [64]:
				xmin = 23.9171
				xmax = 24.1071
				text = "know"
			intervals [65]:
				xmin = 24.1071
				xmax = 24.2971
				text = "there"
			intervals [66]:
				xmin = 24.2971
				xmax = 24.4271
				text = "were"
			intervals [67]:
				xmin = 24.4271
				xmax = 25.0471
				text = "segregated"
			intervals [68]:
				xmin = 25.0471
				xmax = 25.6371
				text = "playgrounds"
			intervals [69]:
				xmin = 25.6371
				xmax = 25.7471
				text = "and"
			intervals [70]:
				xmin = 25.7471
				xmax = 25.8571
				text = "what"
			intervals [71]:
				xmin = 25.8571
				xmax = 26.0571
				text = "have"
			intervals [72]:
				xmin = 26.0571
				xmax = 26.1471
				text = "you"
			intervals [73]:
				xmin = 26.1471
				xmax = 27.1382
				text = ""
			intervals [74]:
				xmin = 27.1382
				xmax = 27.5482
				text = "and"
			intervals [75]:
				xmin = 27.5482
				xmax = 27.7782
				text = "uh"
			intervals [76]:
				xmin = 27.7782
				xmax = 28.0082
				text = "we"
			intervals [77]:
				xmin = 28.0082
				xmax = 28.3382
				text = "used"
			intervals [78]:
				xmin = 28.3382
				xmax = 28.7182
				text = "used"
			intervals [79]:
				xmin = 28.7182
				xmax = 28.8082
				text = "to"
			intervals [80]:
				xmin = 28.8082
				xmax = 28.9082
				text = "be"
			intervals [81]:
				xmin = 28.9082
				xmax = 28.9882
				text = "a"
			intervals [82]:
				xmin = 28.9882
				xmax = 29.2582
				text = "group"
			intervals [83]:
				xmin = 29.2582
				xmax = 29.3482
				text = "of"
			intervals [84]:
				xmin = 29.3482
				xmax = 29.6582
				text = "us"
			intervals [85]:
				xmin = 29.6582
				xmax = 29.8182
				text = "that"
			intervals [86]:
				xmin = 29.8182
				xmax = 30.0282
				text = "used"
			intervals [87]:
				xmin = 30.0282
				xmax = 30.0982
				text = "to"
			intervals [88]:
				xmin = 30.0982
				xmax = 30.3682
				text = "play"
			intervals [89]:
				xmin = 30.3682
				xmax = 30.7282
				text = "ball"
			intervals [90]:
				xmin = 30.7282
				xmax = 31.2382
				text = "together"
			intervals [91]:
				xmin = 31.2382
				xmax = 31.5015
				text = ""
			intervals [92]:
				xmin = 31.5015
				xmax = 31.9815
				text = "and"
			intervals [93]:
				xmin = 31.9815
				xmax = 32.2815
				text = "um"
			intervals [94]:
				xmin = 32.2815
				xmax = 32.3715
				text = ""
			intervals [95]:
				xmin = 32.3715
				xmax = 32.4815
				text = "i"
			intervals [96]:
				xmin = 32.4815
				xmax = 32.8715
				text = "remember"
			intervals [97]:
				xmin = 32.8715
				xmax = 33.1015
				text = "one"
			intervals [98]:
				xmin = 33.1015
				xmax = 33.4015
				text = "fella"
			intervals [99]:
				xmin = 33.4015
				xmax = 33.4415
				text = "s"
			intervals [100]:
				xmin = 33.4415
				xmax = 33.4715
				text = ""
			intervals [101]:
				xmin = 33.4715
				xmax = 33.8215
				text = "name"
			intervals [102]:
				xmin = 33.8215
				xmax = 33.8915
				text = "i"
			intervals [103]:
				xmin = 33.8915
				xmax = 34.0615
				text = "don't"
			intervals [104]:
				xmin = 34.0615
				xmax = 34.3915
				text = "remember"
			intervals [105]:
				xmin = 34.3915
				xmax = 34.4515
				text = "the"
			intervals [106]:
				xmin = 34.4515
				xmax = 34.7315
				text = "rest"
			intervals [107]:
				xmin = 34.7315
				xmax = 34.8115
				text = "of"
			intervals [108]:
				xmin = 34.8115
				xmax = 34.8815
				text = "em"
			intervals [109]:
				xmin = 34.8815
				xmax = 34.9415
				text = "s"
			intervals [110]:
				xmin = 34.9415
				xmax = 35.3715
				text = "name"
			intervals [111]:
				xmin = 35.3715
				xmax = 35.6968
				text = ""
			intervals [112]:
				xmin = 35.6968
				xmax = 35.9268
				text = "the"
			intervals [113]:
				xmin = 35.9268
				xmax = 35.9768
				text = ""
			intervals [114]:
				xmin = 35.9768
				xmax = 36.5368
				text = "remember"
			intervals [115]:
				xmin = 36.5368
				xmax = 36.6868
				text = "their"
			intervals [116]:
				xmin = 36.6868
				xmax = 37.2268
				text = "nicknames"
			intervals [117]:
				xmin = 37.2268
				xmax = 37.3268
				text = ""
			intervals [118]:
				xmin = 37.3268
				xmax = 37.4768
				text = "but"
			intervals [119]:
				xmin = 37.4768
				xmax = 37.5568
				text = "i"
			intervals [120]:
				xmin = 37.5568
				xmax = 37.5868
				text = ""
			intervals [121]:
				xmin = 37.5868
				xmax = 37.7368
				text = "don't"
			intervals [122]:
				xmin = 37.7368
				xmax = 37.7668
				text = ""
			intervals [123]:
				xmin = 37.7668
				xmax = 38.0868
				text = "remember"
			intervals [124]:
				xmin = 38.0868
				xmax = 38.1668
				text = ""
			intervals [125]:
				xmin = 38.1668
				xmax = 38.3868
				text = "their"
			intervals [126]:
				xmin = 38.3868
				xmax = 38.4768
				text = ""
			intervals [127]:
				xmin = 38.4768
				xmax = 38.6868
				text = "real"
			intervals [128]:
				xmin = 38.6868
				xmax = 38.9168
				text = "names"
			intervals [129]:
				xmin = 38.9168
				xmax = 38.9468
				text = ""
			intervals [130]:
				xmin = 38.9468
				xmax = 39.0968
				text = "but"
			intervals [131]:
				xmin = 39.0968
				xmax = 39.1368
				text = "i"
			intervals [132]:
				xmin = 39.1368
				xmax = 39.5268
				text = "remember"
			intervals [133]:
				xmin = 39.5268
				xmax = 39.7168
				text = "one"
			intervals [134]:
				xmin = 39.7168
				xmax = 40.0668
				text = "particular"
			intervals [135]:
				xmin = 40.0668
				xmax = 40.3468
				text = "fella"
			intervals [136]:
				xmin = 40.3468
				xmax = 40.7608
				text = ""
			intervals [137]:
				xmin = 40.7608
				xmax = 41.4008
				text = "rdx"
			intervals [138]:
				xmin = 41.4008
				xmax = 42.1631
				text = ""
			intervals [139]:
				xmin = 42.1631
				xmax = 42.5931
				text = "and"
			intervals [140]:
				xmin = 42.5931
				xmax = 42.8631
				text = "uh"
			intervals [141]:
				xmin = 42.8631
				xmax = 43.231
				text = ""
			intervals [142]:
				xmin = 43.231
				xmax = 43.341
				text = "we"
			intervals [143]:
				xmin = 43.341
				xmax = 43.511
				text = "used"
			intervals [144]:
				xmin = 43.511
				xmax = 43.581
				text = "to"
			intervals [145]:
				xmin = 43.581
				xmax = 43.811
				text = "play"
			intervals [146]:
				xmin = 43.811
				xmax = 44.021
				text = "on"
			intervals [147]:
				xmin = 44.021
				xmax = 44.231
				text = "this"
			intervals [148]:
				xmin = 44.231
				xmax = 44.391
				text = "little"
			intervals [149]:
				xmin = 44.391
				xmax = 44.421
				text = ""
			intervals [150]:
				xmin = 44.421
				xmax = 44.821
				text = "park"
			intervals [151]:
				xmin = 44.821
				xmax = 44.851
				text = ""
			intervals [152]:
				xmin = 44.851
				xmax = 45.081
				text = "that"
			intervals [153]:
				xmin = 45.081
				xmax = 45.141
				text = "i"
			intervals [154]:
				xmin = 45.141
				xmax = 45.421
				text = "was"
			intervals [155]:
				xmin = 45.421
				xmax = 45.551
				text = ""
			intervals [156]:
				xmin = 45.551
				xmax = 45.871
				text = "telling"
			intervals [157]:
				xmin = 45.871
				xmax = 45.951
				text = "you"
			intervals [158]:
				xmin = 45.951
				xmax = 46.211
				text = "about"
			intervals [159]:
				xmin = 46.211
				xmax = 46.701
				text = "earlier"
			intervals [160]:
				xmin = 46.701
				xmax = 46.9287
				text = ""
			intervals [161]:
				xmin = 46.9287
				xmax = 47.1887
				text = "uh"
			intervals [162]:
				xmin = 47.1887
				xmax = 47.2187
				text = ""
			intervals [163]:
				xmin = 47.2187
				xmax = 47.4687
				text = "up"
			intervals [164]:
				xmin = 47.4687
				xmax = 47.7987
				text = "on"
			intervals [165]:
				xmin = 47.7987
				xmax = 47.9987
				text = "uh"
			intervals [166]:
				xmin = 47.9987
				xmax = 48.0487
				text = ""
			intervals [167]:
				xmin = 48.0487
				xmax = 48.4987
				text = "first"
			intervals [168]:
				xmin = 48.4987
				xmax = 48.8087
				text = "between"
			intervals [169]:
				xmin = 48.8087
				xmax = 48.9587
				text = "new"
			intervals [170]:
				xmin = 48.9587
				xmax = 49.2687
				text = "york"
			intervals [171]:
				xmin = 49.2687
				xmax = 49.8887
				text = "avenue"
			intervals [172]:
				xmin = 49.8887
				xmax = 49.9987
				text = ""
			intervals [173]:
				xmin = 49.9987
				xmax = 50.3687
				text = "and"
			intervals [174]:
				xmin = 50.3687
				xmax = 50.5887
				text = "uh"
			intervals [175]:
				xmin = 50.5887
				xmax = 51.9056
				text = ""
			intervals [176]:
				xmin = 51.9056
				xmax = 51.9756
				text = "new"
			intervals [177]:
				xmin = 51.9756
				xmax = 52.3156
				text = "york"
			intervals [178]:
				xmin = 52.3156
				xmax = 52.7456
				text = "avenue"
			intervals [179]:
				xmin = 52.7456
				xmax = 53.0756
				text = "elm"
			intervals [180]:
				xmin = 53.0756
				xmax = 53.3456
				text = "street"
			intervals [181]:
				xmin = 53.3456
				xmax = 53.3956
				text = ""
			intervals [182]:
				xmin = 53.3956
				xmax = 53.4756
				text = "and"
			intervals [183]:
				xmin = 53.4756
				xmax = 53.7656
				text = "first"
			intervals [184]:
				xmin = 53.7656
				xmax = 54.0156
				text = "street"
			intervals [185]:
				xmin = 54.0156
				xmax = 54.5188
				text = ""
			intervals [186]:
				xmin = 54.5188
				xmax = 54.7388
				text = "but"
			intervals [187]:
				xmin = 54.7388
				xmax = 54.9488
				text = "there"
			intervals [188]:
				xmin = 54.9488
				xmax = 55.2888
				text = "was"
			intervals [189]:
				xmin = 55.2888
				xmax = 55.6688
				text = "a"
			intervals [190]:
				xmin = 55.6688
				xmax = 55.8792
				text = ""
			intervals [191]:
				xmin = 55.8792
				xmax = 56.3792
				text = "uh"
			intervals [192]:
				xmin = 56.3792
				xmax = 56.4992
				text = ""
			intervals [193]:
				xmin = 56.4992
				xmax = 56.7992
				text = "white"
			intervals [194]:
				xmin = 56.7992
				xmax = 57.0792
				text = ""
			intervals [195]:
				xmin = 57.0792
				xmax = 57.3692
				text = "pray"
			intervals [196]:
				xmin = 57.3692
				xmax = 57.4592
				text = ""
			intervals [197]:
				xmin = 57.4592
				xmax = 58.1192
				text = "playground"
			intervals [198]:
				xmin = 58.1192
				xmax = 58.5977
				text = ""
			intervals [199]:
				xmin = 58.5977
				xmax = 58.8377
				text = "right"
			intervals [200]:
				xmin = 58.8377
				xmax = 58.8877
				text = ""
			intervals [201]:
				xmin = 58.8877
				xmax = 59.1577
				text = "there"
			intervals [202]:
				xmin = 59.1577
				xmax = 59.2177
				text = "at"
			intervals [203]:
				xmin = 59.2177
				xmax = 59.3677
				text = ""
			intervals [204]:
				xmin = 59.3677
				xmax = 59.7777
				text = "um"
			intervals [205]:
				xmin = 59.7777
				xmax = 60.4488
				text = ""
			intervals [206]:
				xmin = 60.4488
				xmax = 60.8788
				text = "first"
			intervals [207]:
				xmin = 60.8788
				xmax = 60.9988
				text = "and"
			intervals [208]:
				xmin = 60.9988
				xmax = 61.2188
				text = ""
			intervals [209]:
				xmin = 61.2188
				xmax = 61.5388
				text = "o"
			intervals [210]:
				xmin = 61.5388
				xmax = 61.6388
				text = "and"
			intervals [211]:
				xmin = 61.6388
				xmax = 61.7388
				text = ""
			intervals [212]:
				xmin = 61.7388
				xmax = 62.1088
				text = "first"
			intervals [213]:
				xmin = 62.1088
				xmax = 62.2288
				text = "and"
			intervals [214]:
				xmin = 62.2288
				xmax = 62.8957
				text = ""
			intervals [215]:
				xmin = 62.8957
				xmax = 63.1057
				text = "new"
			intervals [216]:
				xmin = 63.1057
				xmax = 63.4057
				text = "york"
			intervals [217]:
				xmin = 63.4057
				xmax = 63.7657
				text = "avenue"
			intervals [218]:
				xmin = 63.7657
				xmax = 64.9613
				text = ""
			intervals [219]:
				xmin = 64.9613
				xmax = 65.1813
				text = "and"
			intervals [220]:
				xmin = 65.1813
				xmax = 65.4513
				text = "every"
			intervals [221]:
				xmin = 65.4513
				xmax = 65.8013
				text = "evening"
			intervals [222]:
				xmin = 65.8013
				xmax = 65.9413
				text = "we"
			intervals [223]:
				xmin = 65.9413
				xmax = 66.1013
				text = "used"
			intervals [224]:
				xmin = 66.1013
				xmax = 66.1713
				text = "to"
			intervals [225]:
				xmin = 66.1713
				xmax = 66.3113
				text = "get"
			intervals [226]:
				xmin = 66.3113
				xmax = 66.5213
				text = "on"
			intervals [227]:
				xmin = 66.5213
				xmax = 66.6113
				text = "the"
			intervals [228]:
				xmin = 66.6113
				xmax = 67.3313
				text = "playground"
			intervals [229]:
				xmin = 67.3313
				xmax = 67.4813
				text = ""
			intervals [230]:
				xmin = 67.4813
				xmax = 67.7513
				text = "and"
			intervals [231]:
				xmin = 67.7513
				xmax = 67.9713
				text = "play"
			intervals [232]:
				xmin = 67.9713
				xmax = 68.5913
				text = "ball"
			intervals [233]:
				xmin = 68.5913
				xmax = 68.8411
				text = ""
			intervals [234]:
				xmin = 68.8411
				xmax = 69.1211
				text = "and"
			intervals [235]:
				xmin = 69.1211
				xmax = 69.4511
				text = "the"
			intervals [236]:
				xmin = 69.4511
				xmax = 69.5111
				text = ""
			intervals [237]:
				xmin = 69.5111
				xmax = 70.2611
				text = "recreation"
			intervals [238]:
				xmin = 70.2611
				xmax = 70.681
				text = ""
			intervals [239]:
				xmin = 70.681
				xmax = 71.111
				text = "um"
			intervals [240]:
				xmin = 71.111
				xmax = 71.201
				text = ""
			intervals [241]:
				xmin = 71.201
				xmax = 71.531
				text = "people"
			intervals [242]:
				xmin = 71.531
				xmax = 71.661
				text = "would"
			intervals [243]:
				xmin = 71.661
				xmax = 71.871
				text = "come"
			intervals [244]:
				xmin = 71.871
				xmax = 72.061
				text = "on"
			intervals [245]:
				xmin = 72.061
				xmax = 72.471
				text = "duty"
			intervals [246]:
				xmin = 72.471
				xmax = 72.561
				text = ""
			intervals [247]:
				xmin = 72.561
				xmax = 72.981
				text = "after"
			intervals [248]:
				xmin = 72.981
				xmax = 73.411
				text = "working"
			intervals [249]:
				xmin = 73.411
				xmax = 73.731
				text = "hours"
			intervals [250]:
				xmin = 73.731
				xmax = 73.811
				text = "or"
			intervals [251]:
				xmin = 73.811
				xmax = 73.921
				text = "what"
			intervals [252]:
				xmin = 73.921
				xmax = 74.141
				text = "have"
			intervals [253]:
				xmin = 74.141
				xmax = 74.241
				text = "you"
			intervals [254]:
				xmin = 74.241
				xmax = 75.2221
				text = ""
			intervals [255]:
				xmin = 75.2221
				xmax = 75.7221
				text = "and"
			intervals [256]:
				xmin = 75.7221
				xmax = 75.7521
				text = ""
			intervals [257]:
				xmin = 75.7521
				xmax = 75.9021
				text = "they"
			intervals [258]:
				xmin = 75.9021
				xmax = 76.0821
				text = "would"
			intervals [259]:
				xmin = 76.0821
				xmax = 76.4121
				text = "chase"
			intervals [260]:
				xmin = 76.4121
				xmax = 76.5821
				text = "us"
			intervals [261]:
				xmin = 76.5821
				xmax = 77.1321
				text = "off"
			intervals [262]:
				xmin = 77.1321
				xmax = 85.4595
				text = ""
			intervals [263]:
				xmin = 85.4595
				xmax = 85.7695
				text = "and"
			intervals [264]:
				xmin = 85.7695
				xmax = 85.8795
				text = "i"
			intervals [265]:
				xmin = 85.8795
				xmax = 86.1295
				text = "know"
			intervals [266]:
				xmin = 86.1295
				xmax = 86.2895
				text = "it"
			intervals [267]:
				xmin = 86.2895
				xmax = 86.4095
				text = "wh-"
			intervals [268]:
				xmin = 86.4095
				xmax = 86.5595
				text = ""
			intervals [269]:
				xmin = 86.5595
				xmax = 86.6595
				text = "wh-"
			intervals [270]:
				xmin = 86.6595
				xmax = 87.4095
				text = "many"
			intervals [271]:
				xmin = 87.4095
				xmax = 87.4895
				text = "a"
			intervals [272]:
				xmin = 87.4895
				xmax = 87.9795
				text = "time"
			intervals [273]:
				xmin = 87.9795
				xmax = 88.2095
				text = "that"
			intervals [274]:
				xmin = 88.2095
				xmax = 88.2495
				text = ""
			intervals [275]:
				xmin = 88.2495
				xmax = 88.6895
				text = "uh"
			intervals [276]:
				xmin = 88.6895
				xmax = 88.9334
				text = ""
			intervals [277]:
				xmin = 88.9334
				xmax = 89.0634
				text = "we"
			intervals [278]:
				xmin = 89.0634
				xmax = 89.3634
				text = "have"
			intervals [279]:
				xmin = 89.3634
				xmax = 89.3934
				text = ""
			intervals [280]:
				xmin = 89.3934
				xmax = 89.6234
				text = "had"
			intervals [281]:
				xmin = 89.6234
				xmax = 89.6534
				text = ""
			intervals [282]:
				xmin = 89.6534
				xmax = 90.1034
				text = "torn"
			intervals [283]:
				xmin = 90.1034
				xmax = 90.6834
				text = "pants"
			intervals [284]:
				xmin = 90.6834
				xmax = 90.8434
				text = "and"
			intervals [285]:
				xmin = 90.8434
				xmax = 91.0134
				text = "what"
			intervals [286]:
				xmin = 91.0134
				xmax = 91.2334
				text = "have"
			intervals [287]:
				xmin = 91.2334
				xmax = 91.3934
				text = "you"
			intervals [288]:
				xmin = 91.3934
				xmax = 92.0034
				text = "from"
			intervals [289]:
				xmin = 92.0034
				xmax = 92.0334
				text = ""
			intervals [290]:
				xmin = 92.0334
				xmax = 92.4934
				text = "running"
			intervals [291]:
				xmin = 92.4934
				xmax = 92.5734
				text = ""
			intervals [292]:
				xmin = 92.5734
				xmax = 92.8834
				text = "jumping"
			intervals [293]:
				xmin = 92.8834
				xmax = 93.0734
				text = "over"
			intervals [294]:
				xmin = 93.0734
				xmax = 93.1534
				text = "the"
			intervals [295]:
				xmin = 93.1534
				xmax = 93.6934
				text = "playground"
			intervals [296]:
				xmin = 93.6934
				xmax = 94.0634
				text = "fence"
			intervals [297]:
				xmin = 94.0634
				xmax = 94.4705
				text = ""
			intervals [298]:
				xmin = 94.4705
				xmax = 94.5405
				text = "to"
			intervals [299]:
				xmin = 94.5405
				xmax = 94.7405
				text = "get"
			intervals [300]:
				xmin = 94.7405
				xmax = 94.8605
				text = "to"
			intervals [301]:
				xmin = 94.8605
				xmax = 95.2605
				text = "the"
			intervals [302]:
				xmin = 95.2605
				xmax = 95.8427
				text = ""
			intervals [303]:
				xmin = 95.8427
				xmax = 96.3327
				text = "um"
			intervals [304]:
				xmin = 96.3327
				xmax = 97.4356
				text = ""
			intervals [305]:
				xmin = 97.4356
				xmax = 97.7856
				text = "lot"
			intervals [306]:
				xmin = 97.7856
				xmax = 97.8756
				text = ""
			intervals [307]:
				xmin = 97.8756
				xmax = 98.3856
				text = "behind"
			intervals [308]:
				xmin = 98.3856
				xmax = 98.7256
				text = "the"
			intervals [309]:
				xmin = 98.7256
				xmax = 98.7556
				text = ""
			intervals [310]:
				xmin = 98.7556
				xmax = 99.1656
				text = "uh"
			intervals [311]:
				xmin = 99.1656
				xmax = 99.334
				text = ""
			intervals [312]:
				xmin = 99.334
				xmax = 99.884
				text = "school"
			intervals [313]:
				xmin = 99.884
				xmax = 100.094
				text = ""
			intervals [314]:
				xmin = 100.094
				xmax = 100.234
				text = "uh"
			intervals [315]:
				xmin = 100.234
				xmax = 100.734
				text = "behind"
			intervals [316]:
				xmin = 100.734
				xmax = 100.864
				text = "the"
			intervals [317]:
				xmin = 100.864
				xmax = 101.304
				text = "paper"
			intervals [318]:
				xmin = 101.304
				xmax = 102.3163
				text = ""
			intervals [319]:
				xmin = 102.3163
				xmax = 102.7263
				text = "<unk>"
			intervals [320]:
				xmin = 102.7263
				xmax = 102.8263
				text = "s"
			intervals [321]:
				xmin = 102.8263
				xmax = 103.2963
				text = "paper"
			intervals [322]:
				xmin = 103.2963
				xmax = 103.4163
				text = ""
			intervals [323]:
				xmin = 103.4163
				xmax = 103.8563
				text = "place"
			intervals [324]:
				xmin = 103.8563
				xmax = 103.9163
				text = "i"
			intervals [325]:
				xmin = 103.9163
				xmax = 103.9963
				text = ""
			intervals [326]:
				xmin = 103.9963
				xmax = 104.1863
				text = "believe"
			intervals [327]:
				xmin = 104.1863
				xmax = 104.3263
				text = ""
			intervals [328]:
				xmin = 104.3263
				xmax = 104.7263
				text = "<unk>"
			intervals [329]:
				xmin = 104.7263
				xmax = 104.7763
				text = "s"
			intervals [330]:
				xmin = 104.7763
				xmax = 104.8263
				text = ""
			intervals [331]:
				xmin = 104.8263
				xmax = 105.1663
				text = "paper"
			intervals [332]:
				xmin = 105.1663
				xmax = 105.2363
				text = ""
			intervals [333]:
				xmin = 105.2363
				xmax = 105.6863
				text = "factory"
			intervals [334]:
				xmin = 105.6863
				xmax = 105.7463
				text = "or"
			intervals [335]:
				xmin = 105.7463
				xmax = 106.0163
				text = "something"
			intervals [336]:
				xmin = 106.0163
				xmax = 106.0463
				text = ""
			intervals [337]:
				xmin = 106.0463
				xmax = 106.1163
				text = "of"
			intervals [338]:
				xmin = 106.1163
				xmax = 106.2463
				text = "that"
			intervals [339]:
				xmin = 106.2463
				xmax = 106.6163
				text = "sort"
			intervals [340]:
				xmin = 106.6163
				xmax = 107.3884
				text = ""
			intervals [341]:
				xmin = 107.3884
				xmax = 107.8884
				text = "um"
			intervals [342]:
				xmin = 107.8884
				xmax = 108.6515
				text = ""
			intervals [343]:
				xmin = 108.6515
				xmax = 108.7715
				text = "to"
			intervals [344]:
				xmin = 108.7715
				xmax = 109.0315
				text = "play"
			intervals [345]:
				xmin = 109.0315
				xmax = 109.5215
				text = "ball"
			intervals [346]:
				xmin = 109.5215
				xmax = 109.6615
				text = ""
			intervals [347]:
				xmin = 109.6615
				xmax = 110.0315
				text = "because"
			intervals [348]:
				xmin = 110.0315
				xmax = 110.1315
				text = "we"
			intervals [349]:
				xmin = 110.1315
				xmax = 110.4015
				text = "couldn't"
			intervals [350]:
				xmin = 110.4015
				xmax = 110.6015
				text = "play"
			intervals [351]:
				xmin = 110.6015
				xmax = 110.8615
				text = "on"
			intervals [352]:
				xmin = 110.8615
				xmax = 111.0015
				text = "the"
			intervals [353]:
				xmin = 111.0015
				xmax = 111.3515
				text = ""
			intervals [354]:
				xmin = 111.3515
				xmax = 111.9315
				text = "playground"
			intervals [355]:
				xmin = 111.9315
				xmax = 114.2917
				text = ""
			intervals [356]:
				xmin = 114.2917
				xmax = 114.6617
				text = "<unk>"
			intervals [357]:
				xmin = 114.6617
				xmax = 114.7717
				text = "well"
			intervals [358]:
				xmin = 114.7717
				xmax = 114.9517
				text = "it"
			intervals [359]:
				xmin = 114.9517
				xmax = 115.3817
				text = "does"
			intervals [360]:
				xmin = 115.3817
				xmax = 115.7317
				text = "really"
			intervals [361]:
				xmin = 115.7317
				xmax = 116.0817
				text = "now"
			intervals [362]:
				xmin = 116.0817
				xmax = 116.3017
				text = "what"
			intervals [363]:
				xmin = 116.3017
				xmax = 116.3917
				text = ""
			intervals [364]:
				xmin = 116.3917
				xmax = 116.5817
				text = "l-"
			intervals [365]:
				xmin = 116.5817
				xmax = 116.6517
				text = ""
			intervals [366]:
				xmin = 116.6517
				xmax = 117.0417
				text = "looking"
			intervals [367]:
				xmin = 117.0417
				xmax = 117.1317
				text = "at"
			intervals [368]:
				xmin = 117.1317
				xmax = 117.3417
				text = "my"
			intervals [369]:
				xmin = 117.3417
				xmax = 117.8017
				text = "children"
			intervals [370]:
				xmin = 117.8017
				xmax = 118.0117
				text = "they"
			intervals [371]:
				xmin = 118.0117
				xmax = 118.0417
				text = ""
			intervals [372]:
				xmin = 118.0417
				xmax = 118.2717
				text = "s"
			intervals [373]:
				xmin = 118.2717
				xmax = 118.5824
				text = ""
			intervals [374]:
				xmin = 118.5824
				xmax = 118.7824
				text = "take"
			intervals [375]:
				xmin = 118.7824
				xmax = 118.9024
				text = "so"
			intervals [376]:
				xmin = 118.9024
				xmax = 119.1424
				text = "many"
			intervals [377]:
				xmin = 119.1424
				xmax = 119.2224
				text = "of"
			intervals [378]:
				xmin = 119.2224
				xmax = 119.4524
				text = "these"
			intervals [379]:
				xmin = 119.4524
				xmax = 119.7824
				text = "things"
			intervals [380]:
				xmin = 119.7824
				xmax = 119.8424
				text = "for"
			intervals [381]:
				xmin = 119.8424
				xmax = 119.8724
				text = ""
			intervals [382]:
				xmin = 119.8724
				xmax = 120.2224
				text = "granted"
			intervals [383]:
				xmin = 120.2224
				xmax = 120.2624
				text = ""
			intervals [384]:
				xmin = 120.2624
				xmax = 120.4724
				text = "they"
			intervals [385]:
				xmin = 120.4724
				xmax = 120.6624
				text = ""
			intervals [386]:
				xmin = 120.6624
				xmax = 120.7924
				text = "go"
			intervals [387]:
				xmin = 120.7924
				xmax = 120.9024
				text = "to"
			intervals [388]:
				xmin = 120.9024
				xmax = 121.5624
				text = "concerts"
			intervals [389]:
				xmin = 121.5624
				xmax = 121.5924
				text = ""
			intervals [390]:
				xmin = 121.5924
				xmax = 121.9324
				text = "they"
			intervals [391]:
				xmin = 121.9324
				xmax = 122.3641
				text = ""
			intervals [392]:
				xmin = 122.3641
				xmax = 122.6841
				text = "play"
			intervals [393]:
				xmin = 122.6841
				xmax = 122.8241
				text = "on"
			intervals [394]:
				xmin = 122.8241
				xmax = 122.9041
				text = "the"
			intervals [395]:
				xmin = 122.9041
				xmax = 123.6041
				text = "playground"
			intervals [396]:
				xmin = 123.6041
				xmax = 123.9341
				text = "they"
			intervals [397]:
				xmin = 123.9341
				xmax = 124.2441
				text = "um"
			intervals [398]:
				xmin = 124.2441
				xmax = 124.7383
				text = ""
			intervals [399]:
				xmin = 124.7383
				xmax = 124.8983
				text = "so"
			intervals [400]:
				xmin = 124.8983
				xmax = 125.1483
				text = "many"
			intervals [401]:
				xmin = 125.1483
				xmax = 125.2283
				text = "of"
			intervals [402]:
				xmin = 125.2283
				xmax = 125.4583
				text = "these"
			intervals [403]:
				xmin = 125.4583
				xmax = 125.6983
				text = "things"
			intervals [404]:
				xmin = 125.6983
				xmax = 125.8283
				text = "they"
			intervals [405]:
				xmin = 125.8283
				xmax = 126.0183
				text = "don't"
			intervals [406]:
				xmin = 126.0183
				xmax = 126.2683
				text = "even"
			intervals [407]:
				xmin = 126.2683
				xmax = 126.2983
				text = ""
			intervals [408]:
				xmin = 126.2983
				xmax = 126.5583
				text = "know"
			intervals [409]:
				xmin = 126.5583
				xmax = 126.8183
				text = "anything"
			intervals [410]:
				xmin = 126.8183
				xmax = 127.0283
				text = "about"
			intervals [411]:
				xmin = 127.0283
				xmax = 127.1483
				text = "that"
			intervals [412]:
				xmin = 127.1483
				xmax = 127.1783
				text = "i"
			intervals [413]:
				xmin = 127.1783
				xmax = 127.3583
				text = "don't"
			intervals [414]:
				xmin = 127.3583
				xmax = 127.3983
				text = ""
			intervals [415]:
				xmin = 127.3983
				xmax = 127.5983
				text = "think"
			intervals [416]:
				xmin = 127.5983
				xmax = 127.8383
				text = "about"
			intervals [417]:
				xmin = 127.8383
				xmax = 127.9383
				text = ""
			intervals [418]:
				xmin = 127.9383
				xmax = 128.1283
				text = "that"
			intervals [419]:
				xmin = 128.1283
				xmax = 128.2683
				text = "i"
			intervals [420]:
				xmin = 128.2683
				xmax = 128.2983
				text = ""
			intervals [421]:
				xmin = 128.2983
				xmax = 128.5683
				text = "never"
			intervals [422]:
				xmin = 128.5683
				xmax = 128.9683
				text = "remind"
			intervals [423]:
				xmin = 128.9683
				xmax = 129.0783
				text = "'em"
			intervals [424]:
				xmin = 129.0783
				xmax = 129.2483
				text = "up"
			intervals [425]:
				xmin = 129.2483
				xmax = 129.3583
				text = "and"
			intervals [426]:
				xmin = 129.3583
				xmax = 129.3983
				text = "i"
			intervals [427]:
				xmin = 129.3983
				xmax = 129.6183
				text = "don't"
			intervals [428]:
				xmin = 129.6183
				xmax = 129.7783
				text = "bring"
			intervals [429]:
				xmin = 129.7783
				xmax = 129.8683
				text = "it"
			intervals [430]:
				xmin = 129.8683
				xmax = 130.0883
				text = "up"
			intervals [431]:
				xmin = 130.0883
				xmax = 130.1183
				text = ""
			intervals [432]:
				xmin = 130.1183
				xmax = 130.1783
				text = "you"
			intervals [433]:
				xmin = 130.1783
				xmax = 130.2783
				text = "know"
			intervals [434]:
				xmin = 130.2783
				xmax = 130.8348
				text = ""
			intervals [435]:
				xmin = 130.8348
				xmax = 131.0848
				text = "and"
			intervals [436]:
				xmin = 131.0848
				xmax = 131.1948
				text = ""
			intervals [437]:
				xmin = 131.1948
				xmax = 131.3848
				text = "the"
			intervals [438]:
				xmin = 131.3848
				xmax = 131.7448
				text = "only"
			intervals [439]:
				xmin = 131.7448
				xmax = 132.0048
				text = ""
			intervals [440]:
				xmin = 132.0048
				xmax = 132.4348
				text = "uh"
			intervals [441]:
				xmin = 132.4348
				xmax = 132.4748
				text = ""
			intervals [442]:
				xmin = 132.4748
				xmax = 133.0448
				text = "reminder"
			intervals [443]:
				xmin = 133.0448
				xmax = 133.2348
				text = "that"
			intervals [444]:
				xmin = 133.2348
				xmax = 133.3848
				text = "they"
			intervals [445]:
				xmin = 133.3848
				xmax = 133.5548
				text = "get"
			intervals [446]:
				xmin = 133.5548
				xmax = 133.5848
				text = ""
			intervals [447]:
				xmin = 133.5848
				xmax = 134.2048
				text = "generally"
			intervals [448]:
				xmin = 134.2048
				xmax = 134.3848
				text = "of"
			intervals [449]:
				xmin = 134.3848
				xmax = 134.4148
				text = ""
			intervals [450]:
				xmin = 134.4148
				xmax = 134.7848
				text = "course"
			intervals [451]:
				xmin = 134.7848
				xmax = 134.8148
				text = ""
			intervals [452]:
				xmin = 134.8148
				xmax = 135.1948
				text = "is"
			intervals [453]:
				xmin = 135.1948
				xmax = 135.2648
				text = ""
			intervals [454]:
				xmin = 135.2648
				xmax = 135.6248
				text = "through"
			intervals [455]:
				xmin = 135.6248
				xmax = 135.8648
				text = ""
			intervals [456]:
				xmin = 135.8648
				xmax = 136.4548
				text = "television"
			intervals [457]:
				xmin = 136.4548
				xmax = 136.7248
				text = "and"
			intervals [458]:
				xmin = 136.7248
				xmax = 137.4789
				text = ""
			intervals [459]:
				xmin = 137.4789
				xmax = 137.9589
				text = "the"
			intervals [460]:
				xmin = 137.9589
				xmax = 138.4791
				text = ""
			intervals [461]:
				xmin = 138.4791
				xmax = 138.9091
				text = "times"
			intervals [462]:
				xmin = 138.9091
				xmax = 139.0591
				text = "that"
			intervals [463]:
				xmin = 139.0591
				xmax = 139.2391
				text = "we're"
			intervals [464]:
				xmin = 139.2391
				xmax = 139.2691
				text = ""
			intervals [465]:
				xmin = 139.2691
				xmax = 139.6491
				text = "having"
			intervals [466]:
				xmin = 139.6491
				xmax = 139.9691
				text = "now"
			intervals [467]:
				xmin = 139.9691
				xmax = 140.0291
				text = ""
			intervals [468]:
				xmin = 140.0291
				xmax = 140.0891
				text = "of"
			intervals [469]:
				xmin = 140.0891
				xmax = 140.3491
				text = "course"
			intervals [470]:
				xmin = 140.3491
				xmax = 140.7891
				text = ""
			intervals [471]:
				xmin = 140.7891
				xmax = 141.1591
				text = "but"
			intervals [472]:
				xmin = 141.1591
				xmax = 141.9129
				text = ""
			intervals [473]:
				xmin = 141.9129
				xmax = 142.1529
				text = "the"
			intervals [474]:
				xmin = 142.1529
				xmax = 142.3629
				text = "by"
			intervals [475]:
				xmin = 142.3629
				xmax = 142.4829
				text = "the"
			intervals [476]:
				xmin = 142.4829
				xmax = 142.7529
				text = "same"
			intervals [477]:
				xmin = 142.7529
				xmax = 143.0629
				text = "token"
			intervals [478]:
				xmin = 143.0629
				xmax = 143.1529
				text = "i"
			intervals [479]:
				xmin = 143.1529
				xmax = 143.3829
				text = "want"
			intervals [480]:
				xmin = 143.3829
				xmax = 143.5429
				text = "them"
			intervals [481]:
				xmin = 143.5429
				xmax = 143.6329
				text = "to"
			intervals [482]:
				xmin = 143.6329
				xmax = 143.8029
				text = "be"
			intervals [483]:
				xmin = 143.8029
				xmax = 144.1829
				text = "aware"
			intervals [484]:
				xmin = 144.1829
				xmax = 144.2929
				text = "of"
			intervals [485]:
				xmin = 144.2929
				xmax = 144.4029
				text = "it"
			intervals [486]:
				xmin = 144.4029
				xmax = 144.5229
				text = "i'm"
			intervals [487]:
				xmin = 144.5229
				xmax = 144.7329
				text = "not"
			intervals [488]:
				xmin = 144.7329
				xmax = 144.8079
				text = ""
			intervals [489]:
				xmin = 144.8079
				xmax = 144.9579
				text = "don't"
			intervals [490]:
				xmin = 144.9579
				xmax = 145.5879
				text = "misunderstand"
			intervals [491]:
				xmin = 145.5879
				xmax = 145.7879
				text = "me"
			intervals [492]:
				xmin = 145.7879
				xmax = 146.0579
				text = "i'm"
			intervals [493]:
				xmin = 146.0579
				xmax = 146.2579
				text = "not"
			intervals [494]:
				xmin = 146.2579
				xmax = 146.3079
				text = ""
			intervals [495]:
				xmin = 146.3079
				xmax = 146.5479
				text = "uh"
			intervals [496]:
				xmin = 146.5479
				xmax = 146.5879
				text = ""
			intervals [497]:
				xmin = 146.5879
				xmax = 146.8379
				text = "trying"
			intervals [498]:
				xmin = 146.8379
				xmax = 146.9279
				text = "to"
			intervals [499]:
				xmin = 146.9279
				xmax = 147.2679
				text = "hide"
			intervals [500]:
				xmin = 147.2679
				xmax = 147.6779
				text = "anything"
			intervals [501]:
				xmin = 147.6779
				xmax = 147.8979
				text = "from"
			intervals [502]:
				xmin = 147.8979
				xmax = 148.0679
				text = "'em"
			intervals [503]:
				xmin = 148.0679
				xmax = 148.2379
				text = "but"
			intervals [504]:
				xmin = 148.2379
				xmax = 148.3179
				text = "i"
			intervals [505]:
				xmin = 148.3179
				xmax = 148.5479
				text = "don't"
			intervals [506]:
				xmin = 148.5479
				xmax = 148.6879
				text = ""
			intervals [507]:
				xmin = 148.6879
				xmax = 148.9579
				text = "uh"
			intervals [508]:
				xmin = 148.9579
				xmax = 149.3538
				text = ""
			intervals [509]:
				xmin = 149.3538
				xmax = 149.5438
				text = "if"
			intervals [510]:
				xmin = 149.5438
				xmax = 149.7638
				text = "we"
			intervals [511]:
				xmin = 149.7638
				xmax = 149.8438
				text = "s"
			intervals [512]:
				xmin = 149.8438
				xmax = 149.9138
				text = ""
			intervals [513]:
				xmin = 149.9138
				xmax = 150.1538
				text = "if"
			intervals [514]:
				xmin = 150.1538
				xmax = 150.2338
				text = "i"
			intervals [515]:
				xmin = 150.2338
				xmax = 150.4938
				text = "talk"
			intervals [516]:
				xmin = 150.4938
				xmax = 150.7738
				text = "about"
			intervals [517]:
				xmin = 150.7738
				xmax = 151.1138
				text = "now"
			intervals [518]:
				xmin = 151.1138
				xmax = 151.1738
				text = "i"
			intervals [519]:
				xmin = 151.1738
				xmax = 151.4238
				text = "talk"
			intervals [520]:
				xmin = 151.4238
				xmax = 151.6338
				text = "about"
			intervals [521]:
				xmin = 151.6338
				xmax = 151.7438
				text = "it"
			intervals [522]:
				xmin = 151.7438
				xmax = 152.4138
				text = "jokingly"
			intervals [523]:
				xmin = 152.4138
				xmax = 152.6538
				text = "matter"
			intervals [524]:
				xmin = 152.6538
				xmax = 152.7138
				text = "of"
			intervals [525]:
				xmin = 152.7138
				xmax = 152.9638
				text = "fact"
			intervals [526]:
				xmin = 152.9638
				xmax = 153.1138
				text = "i've"
			intervals [527]:
				xmin = 153.1138
				xmax = 153.3738
				text = "seen"
			intervals [528]:
				xmin = 153.3738
				xmax = 153.5038
				text = "one"
			intervals [529]:
				xmin = 153.5038
				xmax = 153.6338
				text = "of"
			intervals [530]:
				xmin = 153.6338
				xmax = 153.7438
				text = "the"
			intervals [531]:
				xmin = 153.7438
				xmax = 154.2538
				text = "fellas"
			intervals [532]:
				xmin = 154.2538
				xmax = 154.4638
				text = "uh"
			intervals [533]:
				xmin = 154.4638
				xmax = 155.7803
				text = ""
			intervals [534]:
				xmin = 155.7803
				xmax = 156.0203
				text = "uh"
			intervals [535]:
				xmin = 156.0203
				xmax = 156.2603
				text = ""
			intervals [536]:
				xmin = 156.2603
				xmax = 156.5103
				text = "uh"
			intervals [537]:
				xmin = 156.5103
				xmax = 156.6703
				text = ""
			intervals [538]:
				xmin = 156.6703
				xmax = 156.9503
				text = "er"
			intervals [539]:
				xmin = 156.9503
				xmax = 157.1903
				text = ""
			intervals [540]:
				xmin = 157.1903
				xmax = 157.4203
				text = "very"
			intervals [541]:
				xmin = 157.4203
				xmax = 158.0303
				text = "strange"
			intervals [542]:
				xmin = 158.0303
				xmax = 158.2903
				text = "thing"
			intervals [543]:
				xmin = 158.2903
				xmax = 158.7703
				text = "happened"
			intervals [544]:
				xmin = 158.7703
				xmax = 159.1303
				text = "um"
			intervals [545]:
				xmin = 159.1303
				xmax = 160.0655
				text = ""
			intervals [546]:
				xmin = 160.0655
				xmax = 160.3155
				text = "an"
			intervals [547]:
				xmin = 160.3155
				xmax = 160.6455
				text = "uh"
			intervals [548]:
				xmin = 160.6455
				xmax = 161.0247
				text = ""
			intervals [549]:
				xmin = 161.0247
				xmax = 161.2447
				text = "over"
			intervals [550]:
				xmin = 161.2447
				xmax = 161.4947
				text = "on"
			intervals [551]:
				xmin = 161.4947
				xmax = 161.8547
				text = "um"
			intervals [552]:
				xmin = 161.8547
				xmax = 162.1558
				text = ""
			intervals [553]:
				xmin = 162.1558
				xmax = 162.5058
				text = "perry"
			intervals [554]:
				xmin = 162.5058
				xmax = 162.7758
				text = "street"
			intervals [555]:
				xmin = 162.7758
				xmax = 162.8458
				text = "i"
			intervals [556]:
				xmin = 162.8458
				xmax = 163.0758
				text = "lived"
			intervals [557]:
				xmin = 163.0758
				xmax = 163.1958
				text = "on"
			intervals [558]:
				xmin = 163.1958
				xmax = 163.4758
				text = "perry"
			intervals [559]:
				xmin = 163.4758
				xmax = 163.6658
				text = "street"
			intervals [560]:
				xmin = 163.6658
				xmax = 163.7358
				text = "in"
			intervals [561]:
				xmin = 163.7358
				xmax = 164.3458
				text = "northeast"
			intervals [562]:
				xmin = 164.3458
				xmax = 165.1416
				text = ""
			intervals [563]:
				xmin = 165.1416
				xmax = 165.5116
				text = "and"
			intervals [564]:
				xmin = 165.5116
				xmax = 165.8516
				text = "uh"
			intervals [565]:
				xmin = 165.8516
				xmax = 166.4165
				text = ""
			intervals [566]:
				xmin = 166.4165
				xmax = 166.8365
				text = "police"
			intervals [567]:
				xmin = 166.8365
				xmax = 167.1165
				text = "knocked"
			intervals [568]:
				xmin = 167.1165
				xmax = 167.2765
				text = "on"
			intervals [569]:
				xmin = 167.2765
				xmax = 167.3765
				text = "the"
			intervals [570]:
				xmin = 167.3765
				xmax = 167.9765
				text = "door"
			intervals [571]:
				xmin = 167.9765
				xmax = 168.0065
				text = ""
			intervals [572]:
				xmin = 168.0065
				xmax = 168.4365
				text = "um"
			intervals [573]:
				xmin = 168.4365
				xmax = 168.6955
				text = ""
			intervals [574]:
				xmin = 168.6955
				xmax = 169.1655
				text = "collecting"
			intervals [575]:
				xmin = 169.1655
				xmax = 169.2055
				text = ""
			intervals [576]:
				xmin = 169.2055
				xmax = 169.3555
				text = "for"
			intervals [577]:
				xmin = 169.3555
				xmax = 169.4455
				text = "the"
			intervals [578]:
				xmin = 169.4455
				xmax = 169.8455
				text = "police"
			intervals [579]:
				xmin = 169.8455
				xmax = 170.1755
				text = "boys"
			intervals [580]:
				xmin = 170.1755
				xmax = 170.4955
				text = "club"
			intervals [581]:
				xmin = 170.4955
				xmax = 172.0189
				text = ""
			intervals [582]:
				xmin = 172.0189
				xmax = 172.1589
				text = "and"
			intervals [583]:
				xmin = 172.1589
				xmax = 172.2989
				text = "he"
			intervals [584]:
				xmin = 172.2989
				xmax = 172.6389
				text = "said"
			intervals [585]:
				xmin = 172.6389
				xmax = 172.6689
				text = ""
			intervals [586]:
				xmin = 172.6689
				xmax = 173.2289
				text = "uh"
			intervals [587]:
				xmin = 173.2289
				xmax = 173.2589
				text = ""
			intervals [588]:
				xmin = 173.2589
				xmax = 173.4089
				text = "i"
			intervals [589]:
				xmin = 173.4089
				xmax = 173.6289
				text = "know"
			intervals [590]:
				xmin = 173.6289
				xmax = 173.8789
				text = "you"
			intervals [591]:
				xmin = 173.8789
				xmax = 173.9389
				text = ""
			intervals [592]:
				xmin = 173.9389
				xmax = 174.1489
				text = "from"
			intervals [593]:
				xmin = 174.1489
				xmax = 174.6889
				text = "somewhere"
			intervals [594]:
				xmin = 174.6889
				xmax = 174.7589
				text = ""
			intervals [595]:
				xmin = 174.7589
				xmax = 174.9189
				text = "you"
			intervals [596]:
				xmin = 174.9189
				xmax = 175.1089
				text = "know"
			intervals [597]:
				xmin = 175.1089
				xmax = 175.1389
				text = ""
			intervals [598]:
				xmin = 175.1389
				xmax = 175.2689
				text = "i"
			intervals [599]:
				xmin = 175.2689
				xmax = 175.3189
				text = ""
			intervals [600]:
				xmin = 175.3189
				xmax = 175.6189
				text = "can't"
			intervals [601]:
				xmin = 175.6189
				xmax = 175.6789
				text = ""
			intervals [602]:
				xmin = 175.6789
				xmax = 176.0789
				text = "uh"
			intervals [603]:
				xmin = 176.0789
				xmax = 177.0549
				text = ""
			intervals [604]:
				xmin = 177.0549
				xmax = 177.3949
				text = "place"
			intervals [605]:
				xmin = 177.3949
				xmax = 177.5149
				text = "your"
			intervals [606]:
				xmin = 177.5149
				xmax = 177.9449
				text = "face"
			intervals [607]:
				xmin = 177.9449
				xmax = 178.0649
				text = "you"
			intervals [608]:
				xmin = 178.0649
				xmax = 178.3249
				text = "know"
			intervals [609]:
				xmin = 178.3249
				xmax = 178.3549
				text = ""
			intervals [610]:
				xmin = 178.3549
				xmax = 178.6049
				text = "have"
			intervals [611]:
				xmin = 178.6049
				xmax = 178.7349
				text = "uh"
			intervals [612]:
				xmin = 178.7349
				xmax = 178.9549
				text = "you"
			intervals [613]:
				xmin = 178.9549
				xmax = 179.0449
				text = "been"
			intervals [614]:
				xmin = 179.0449
				xmax = 179.1049
				text = "in"
			intervals [615]:
				xmin = 179.1049
				xmax = 179.2949
				text = "prison"
			intervals [616]:
				xmin = 179.2949
				xmax = 179.3249
				text = ""
			intervals [617]:
				xmin = 179.3249
				xmax = 179.7849
				text = "recently"
			intervals [618]:
				xmin = 179.7849
				xmax = 180.4549
				text = "<unk>"
			intervals [619]:
				xmin = 180.4549
				xmax = 181.1292
				text = ""
			intervals [620]:
				xmin = 181.1292
				xmax = 181.1892
				text = "i"
			intervals [621]:
				xmin = 181.1892
				xmax = 181.5092
				text = ""
			intervals [622]:
				xmin = 181.5092
				xmax = 181.5992
				text = "said"
			intervals [623]:
				xmin = 181.5992
				xmax = 181.8692
				text = "well"
			intervals [624]:
				xmin = 181.8692
				xmax = 181.9492
				text = "i"
			intervals [625]:
				xmin = 181.9492
				xmax = 182.2092
				text = "don't"
			intervals [626]:
				xmin = 182.2092
				xmax = 182.5747
				text = ""
			intervals [627]:
				xmin = 182.5747
				xmax = 183.0247
				text = "maybe"
			intervals [628]:
				xmin = 183.0247
				xmax = 183.0947
				text = "i"
			intervals [629]:
				xmin = 183.0947
				xmax = 183.4747
				text = "have"
			intervals [630]:
				xmin = 183.4747
				xmax = 183.5547
				text = "i"
			intervals [631]:
				xmin = 183.5547
				xmax = 183.8247
				text = "don't"
			intervals [632]:
				xmin = 183.8247
				xmax = 183.9247
				text = ""
			intervals [633]:
				xmin = 183.9247
				xmax = 184.0347
				text = "i"
			intervals [634]:
				xmin = 184.0347
				xmax = 184.2747
				text = "didn't"
			intervals [635]:
				xmin = 184.2747
				xmax = 184.8947
				text = "recall"
			intervals [636]:
				xmin = 184.8947
				xmax = 184.9247
				text = ""
			intervals [637]:
				xmin = 184.9247
				xmax = 185.2847
				text = "whether"
			intervals [638]:
				xmin = 185.2847
				xmax = 185.3547
				text = "i"
			intervals [639]:
				xmin = 185.3547
				xmax = 185.4647
				text = "d"
			intervals [640]:
				xmin = 185.4647
				xmax = 185.6147
				text = "be"
			intervals [641]:
				xmin = 185.6147
				xmax = 185.7447
				text = "in"
			intervals [642]:
				xmin = 185.7447
				xmax = 185.9647
				text = "there"
			intervals [643]:
				xmin = 185.9647
				xmax = 186.0747
				text = "for"
			intervals [644]:
				xmin = 186.0747
				xmax = 186.2247
				text = "any"
			intervals [645]:
				xmin = 186.2247
				xmax = 186.5547
				text = "particular"
			intervals [646]:
				xmin = 186.5547
				xmax = 186.8447
				text = "reason"
			intervals [647]:
				xmin = 186.8447
				xmax = 186.8847
				text = "or"
			intervals [648]:
				xmin = 186.8847
				xmax = 187.2447
				text = "not"
			intervals [649]:
				xmin = 187.2447
				xmax = 187.4047
				text = "but"
			intervals [650]:
				xmin = 187.4047
				xmax = 187.5047
				text = ""
			intervals [651]:
				xmin = 187.5047
				xmax = 187.7747
				text = "uh"
			intervals [652]:
				xmin = 187.7747
				xmax = 188.2463
				text = ""
			intervals [653]:
				xmin = 188.2463
				xmax = 188.4263
				text = "anyway"
			intervals [654]:
				xmin = 188.4263
				xmax = 189.1063
				text = "haps-"
			intervals [655]:
				xmin = 189.1063
				xmax = 189.1363
				text = ""
			intervals [656]:
				xmin = 189.1363
				xmax = 189.3163
				text = "we"
			intervals [657]:
				xmin = 189.3163
				xmax = 189.4763
				text = "were"
			intervals [658]:
				xmin = 189.4763
				xmax = 189.9663
				text = "talking"
			intervals [659]:
				xmin = 189.9663
				xmax = 190.8595
				text = ""
			intervals [660]:
				xmin = 190.8595
				xmax = 191.0295
				text = "he"
			intervals [661]:
				xmin = 191.0295
				xmax = 191.2995
				text = "lived"
			intervals [662]:
				xmin = 191.2995
				xmax = 191.4395
				text = "at"
			intervals [663]:
				xmin = 191.4395
				xmax = 192.2895
				text = "forty"
			intervals [664]:
				xmin = 192.2895
				xmax = 192.4195
				text = ""
			intervals [665]:
				xmin = 192.4195
				xmax = 192.7295
				text = "eight"
			intervals [666]:
				xmin = 192.7295
				xmax = 192.8795
				text = "or"
			intervals [667]:
				xmin = 192.8795
				xmax = 193.2595
				text = "forty"
			intervals [668]:
				xmin = 193.2595
				xmax = 193.8895
				text = "nine"
			intervals [669]:
				xmin = 193.8895
				xmax = 194.0295
				text = "or"
			intervals [670]:
				xmin = 194.0295
				xmax = 194.3795
				text = "fifty"
			intervals [671]:
				xmin = 194.3795
				xmax = 195.0195
				text = "one"
			intervals [672]:
				xmin = 195.0195
				xmax = 195.3195
				text = ""
			intervals [673]:
				xmin = 195.3195
				xmax = 195.4395
				text = "new"
			intervals [674]:
				xmin = 195.4395
				xmax = 195.7595
				text = "york"
			intervals [675]:
				xmin = 195.7595
				xmax = 196.3095
				text = "avenue"
			intervals [676]:
				xmin = 196.3095
				xmax = 196.4595
				text = "and"
			intervals [677]:
				xmin = 196.4595
				xmax = 196.6195
				text = "i"
			intervals [678]:
				xmin = 196.6195
				xmax = 196.8195
				text = "lived"
			intervals [679]:
				xmin = 196.8195
				xmax = 196.8795
				text = "at"
			intervals [680]:
				xmin = 196.8795
				xmax = 197.2195
				text = "forty"
			intervals [681]:
				xmin = 197.2195
				xmax = 197.7495
				text = "nine"
			intervals [682]:
				xmin = 197.7495
				xmax = 197.8195
				text = ""
			intervals [683]:
				xmin = 197.8195
				xmax = 198.0895
				text = "elm"
			intervals [684]:
				xmin = 198.0895
				xmax = 198.4795
				text = "street"
			intervals [685]:
				xmin = 198.4795
				xmax = 199.5942
				text = ""
			intervals [686]:
				xmin = 199.5942
				xmax = 199.9842
				text = "and"
			intervals [687]:
				xmin = 199.9842
				xmax = 200.4242
				text = "uh"
			intervals [688]:
				xmin = 200.4242
				xmax = 201.0783
				text = ""
			intervals [689]:
				xmin = 201.0783
				xmax = 201.4883
				text = "we"
			intervals [690]:
				xmin = 201.4883
				xmax = 202.7849
				text = ""
			intervals [691]:
				xmin = 202.7849
				xmax = 203.2349
				text = "uh"
			intervals [692]:
				xmin = 203.2349
				xmax = 203.8194
				text = ""
			intervals [693]:
				xmin = 203.8194
				xmax = 204.0194
				text = "had"
			intervals [694]:
				xmin = 204.0194
				xmax = 204.2994
				text = "played"
			intervals [695]:
				xmin = 204.2994
				xmax = 204.9194
				text = "together"
			intervals [696]:
				xmin = 204.9194
				xmax = 204.9594
				text = ""
			intervals [697]:
				xmin = 204.9594
				xmax = 205.1694
				text = "as"
			intervals [698]:
				xmin = 205.1694
				xmax = 205.5994
				text = "kids"
			intervals [699]:
				xmin = 205.5994
				xmax = 206.1317
				text = ""
			intervals [700]:
				xmin = 206.1317
				xmax = 206.3217
				text = "he"
			intervals [701]:
				xmin = 206.3217
				xmax = 206.4717
				text = "didn't"
			intervals [702]:
				xmin = 206.4717
				xmax = 206.6117
				text = "know"
			intervals [703]:
				xmin = 206.6117
				xmax = 206.8017
				text = "my"
			intervals [704]:
				xmin = 206.8017
				xmax = 207.1017
				text = "name"
			intervals [705]:
				xmin = 207.1017
				xmax = 207.1717
				text = "i"
			intervals [706]:
				xmin = 207.1717
				xmax = 207.3717
				text = "didn't"
			intervals [707]:
				xmin = 207.3717
				xmax = 207.4817
				text = "know"
			intervals [708]:
				xmin = 207.4817
				xmax = 207.9017
				text = "his"
			intervals [709]:
				xmin = 207.9017
				xmax = 208.1517
				text = "uh"
			intervals [710]:
				xmin = 208.1517
				xmax = 208.4517
				text = ""
			intervals [711]:
				xmin = 208.4517
				xmax = 208.7817
				text = "other"
			intervals [712]:
				xmin = 208.7817
				xmax = 208.8117
				text = ""
			intervals [713]:
				xmin = 208.8117
				xmax = 209.0017
				text = "than"
			intervals [714]:
				xmin = 209.0017
				xmax = 209.0417
				text = ""
			intervals [715]:
				xmin = 209.0417
				xmax = 209.2817
				text = "maybe"
			intervals [716]:
				xmin = 209.2817
				xmax = 209.9417
				text = "nicknames"
			intervals [717]:
				xmin = 209.9417
				xmax = 210.5323
				text = ""
			intervals [718]:
				xmin = 210.5323
				xmax = 210.9223
				text = "and"
			intervals [719]:
				xmin = 210.9223
				xmax = 211.1123
				text = "uh"
			intervals [720]:
				xmin = 211.1123
				xmax = 211.3423
				text = "then"
			intervals [721]:
				xmin = 211.3423
				xmax = 211.4723
				text = "we"
			intervals [722]:
				xmin = 211.4723
				xmax = 211.8623
				text = "started"
			intervals [723]:
				xmin = 211.8623
				xmax = 212.2923
				text = "talking"
			intervals [724]:
				xmin = 212.2923
				xmax = 212.5623
				text = "about"
			intervals [725]:
				xmin = 212.5623
				xmax = 212.7323
				text = ""
			intervals [726]:
				xmin = 212.7323
				xmax = 213.0923
				text = "uh"
			intervals [727]:
				xmin = 213.0923
				xmax = 213.3754
				text = ""
			intervals [728]:
				xmin = 213.3754
				xmax = 213.6954
				text = "different"
			intervals [729]:
				xmin = 213.6954
				xmax = 214.0354
				text = "things"
			intervals [730]:
				xmin = 214.0354
				xmax = 214.1454
				text = "that"
			intervals [731]:
				xmin = 214.1454
				xmax = 214.6254
				text = "happened"
			intervals [732]:
				xmin = 214.6254
				xmax = 214.8554
				text = "over"
			intervals [733]:
				xmin = 214.8554
				xmax = 214.9754
				text = ""
			intervals [734]:
				xmin = 214.9754
				xmax = 215.0654
				text = "the"
			intervals [735]:
				xmin = 215.0654
				xmax = 215.6154
				text = "years"
			intervals [736]:
				xmin = 215.6154
				xmax = 215.9954
				text = "and"
			intervals [737]:
				xmin = 215.9954
				xmax = 216.0454
				text = ""
			intervals [738]:
				xmin = 216.0454
				xmax = 216.3654
				text = "some"
			intervals [739]:
				xmin = 216.3654
				xmax = 216.4254
				text = "of"
			intervals [740]:
				xmin = 216.4254
				xmax = 216.5154
				text = "the"
			intervals [741]:
				xmin = 216.5154
				xmax = 217.1054
				text = "incidents"
			intervals [742]:
				xmin = 217.1054
				xmax = 217.2754
				text = "that"
			intervals [743]:
				xmin = 217.2754
				xmax = 217.7354
				text = "happened"
			intervals [744]:
				xmin = 217.7354
				xmax = 218.0354
				text = ""
			intervals [745]:
				xmin = 218.0354
				xmax = 218.3954
				text = "down"
			intervals [746]:
				xmin = 218.3954
				xmax = 218.6954
				text = "on"
			intervals [747]:
				xmin = 218.6954
				xmax = 218.9554
				text = "uh"
			intervals [748]:
				xmin = 218.9554
				xmax = 219.6932
				text = ""
			intervals [749]:
				xmin = 219.6932
				xmax = 219.8332
				text = "in"
			intervals [750]:
				xmin = 219.8332
				xmax = 220.0232
				text = "that"
			intervals [751]:
				xmin = 220.0232
				xmax = 220.5032
				text = "area"
			intervals [752]:
				xmin = 220.5032
				xmax = 221.168
				text = ""
			intervals [753]:
				xmin = 221.168
				xmax = 221.428
				text = "and"
			intervals [754]:
				xmin = 221.428
				xmax = 221.528
				text = "of"
			intervals [755]:
				xmin = 221.528
				xmax = 221.618
				text = ""
			intervals [756]:
				xmin = 221.618
				xmax = 222.048
				text = "course"
			intervals [757]:
				xmin = 222.048
				xmax = 222.458
				text = "he"
			intervals [758]:
				xmin = 222.458
				xmax = 222.788
				text = ""
			intervals [759]:
				xmin = 222.788
				xmax = 223.148
				text = "happened"
			intervals [760]:
				xmin = 223.148
				xmax = 223.208
				text = "to"
			intervals [761]:
				xmin = 223.208
				xmax = 223.648
				text = "be"
			intervals [762]:
				xmin = 223.648
				xmax = 223.8239
				text = ""
			intervals [763]:
				xmin = 223.8239
				xmax = 224.5839
				text = "patrolling"
			intervals [764]:
				xmin = 224.5839
				xmax = 224.6739
				text = ""
			intervals [765]:
				xmin = 224.6739
				xmax = 225.0639
				text = "the"
			intervals [766]:
				xmin = 225.0639
				xmax = 225.2542
				text = ""
			intervals [767]:
				xmin = 225.2542
				xmax = 225.6742
				text = "fourth"
			intervals [768]:
				xmin = 225.6742
				xmax = 226.1342
				text = "street"
			intervals [769]:
				xmin = 226.1342
				xmax = 226.2842
				text = ""
			intervals [770]:
				xmin = 226.2842
				xmax = 226.5842
				text = "rhode"
			intervals [771]:
				xmin = 226.5842
				xmax = 226.8742
				text = "island"
			intervals [772]:
				xmin = 226.8742
				xmax = 227.2742
				text = "avenue"
			intervals [773]:
				xmin = 227.2742
				xmax = 227.3742
				text = "and"
			intervals [774]:
				xmin = 227.3742
				xmax = 227.5342
				text = "that"
			intervals [775]:
				xmin = 227.5342
				xmax = 227.9342
				text = "area"
			intervals [776]:
				xmin = 227.9342
				xmax = 228.4242
				text = "now"
			intervals [777]:
				xmin = 228.4242
				xmax = 228.6342
				text = "and"
			intervals [778]:
				xmin = 228.6342
				xmax = 228.8342
				text = "this"
			intervals [779]:
				xmin = 228.8342
				xmax = 228.9742
				text = "was"
			intervals [780]:
				xmin = 228.9742
				xmax = 229.2042
				text = "some"
			intervals [781]:
				xmin = 229.2042
				xmax = 229.2642
				text = "of"
			intervals [782]:
				xmin = 229.2642
				xmax = 229.3242
				text = "the"
			intervals [783]:
				xmin = 229.3242
				xmax = 229.7142
				text = "area"
			intervals [784]:
				xmin = 229.7142
				xmax = 229.8542
				text = "that"
			intervals [785]:
				xmin = 229.8542
				xmax = 229.9642
				text = "we"
			intervals [786]:
				xmin = 229.9642
				xmax = 230.1442
				text = "used"
			intervals [787]:
				xmin = 230.1442
				xmax = 230.2242
				text = "to"
			intervals [788]:
				xmin = 230.2242
				xmax = 230.4642
				text = "come"
			intervals [789]:
				xmin = 230.4642
				xmax = 230.9642
				text = "into"
			intervals [790]:
				xmin = 230.9642
				xmax = 231.1142
				text = ""
			intervals [791]:
				xmin = 231.1142
				xmax = 231.3842
				text = "as"
			intervals [792]:
				xmin = 231.3842
				xmax = 231.7442
				text = "kids"
			intervals [793]:
				xmin = 231.7442
				xmax = 232.7316
				text = ""
			intervals [794]:
				xmin = 232.7316
				xmax = 233.1516
				text = "and"
			intervals [795]:
				xmin = 233.1516
				xmax = 233.5416
				text = "um"
			intervals [796]:
				xmin = 233.5416
				xmax = 234.3146
				text = ""
			intervals [797]:
				xmin = 234.3146
				xmax = 234.4246
				text = "i"
			intervals [798]:
				xmin = 234.4246
				xmax = 234.6246
				text = "had"
			intervals [799]:
				xmin = 234.6246
				xmax = 234.7946
				text = "gr-"
			intervals [800]:
				xmin = 234.7946
				xmax = 234.9346
				text = "my"
			intervals [801]:
				xmin = 234.9346
				xmax = 235.6146
				text = "grandparent"
			intervals [802]:
				xmin = 235.6146
				xmax = 235.7046
				text = ""
			intervals [803]:
				xmin = 235.7046
				xmax = 235.8646
				text = "that"
			intervals [804]:
				xmin = 235.8646
				xmax = 235.8946
				text = ""
			intervals [805]:
				xmin = 235.8946
				xmax = 236.2646
				text = "lived"
			intervals [806]:
				xmin = 236.2646
				xmax = 236.5446
				text = "on"
			intervals [807]:
				xmin = 236.5446
				xmax = 236.8246
				text = "uh"
			intervals [808]:
				xmin = 236.8246
				xmax = 236.9446
				text = ""
			intervals [809]:
				xmin = 236.9446
				xmax = 237.2246
				text = "elm"
			intervals [810]:
				xmin = 237.2246
				xmax = 237.4346
				text = "street"
			intervals [811]:
				xmin = 237.4346
				xmax = 237.4946
				text = "and"
			intervals [812]:
				xmin = 237.4946
				xmax = 237.7346
				text = "this"
			intervals [813]:
				xmin = 237.7346
				xmax = 237.9146
				text = "is"
			intervals [814]:
				xmin = 237.9146
				xmax = 238.2946
				text = "one"
			intervals [815]:
				xmin = 238.2946
				xmax = 238.4446
				text = "that"
			intervals [816]:
				xmin = 238.4446
				xmax = 238.5546
				text = ""
			intervals [817]:
				xmin = 238.5546
				xmax = 238.8146
				text = "through"
			intervals [818]:
				xmin = 238.8146
				xmax = 238.8946
				text = "the"
			intervals [819]:
				xmin = 238.8946
				xmax = 239.5646
				text = "years"
			intervals [820]:
				xmin = 239.5646
				xmax = 239.6346
				text = ""
			intervals [821]:
				xmin = 239.6346
				xmax = 239.9546
				text = "uh"
			intervals [822]:
				xmin = 239.9546
				xmax = 240.9234
				text = ""
			intervals [823]:
				xmin = 240.9234
				xmax = 241.2134
				text = "even"
			intervals [824]:
				xmin = 241.2134
				xmax = 241.4934
				text = "though"
			intervals [825]:
				xmin = 241.4934
				xmax = 241.6634
				text = "i"
			intervals [826]:
				xmin = 241.6634
				xmax = 241.7734
				text = ""
			intervals [827]:
				xmin = 241.7734
				xmax = 242.1234
				text = "lived"
			intervals [828]:
				xmin = 242.1234
				xmax = 242.5034
				text = "most"
			intervals [829]:
				xmin = 242.5034
				xmax = 242.5634
				text = "of"
			intervals [830]:
				xmin = 242.5634
				xmax = 242.7434
				text = "my"
			intervals [831]:
				xmin = 242.7434
				xmax = 243.1334
				text = "time"
			intervals [832]:
				xmin = 243.1334
				xmax = 243.1834
				text = "i"
			intervals [833]:
				xmin = 243.1834
				xmax = 243.3534
				text = "went"
			intervals [834]:
				xmin = 243.3534
				xmax = 243.4134
				text = "to"
			intervals [835]:
				xmin = 243.4134
				xmax = 243.8834
				text = "school"
			intervals [836]:
				xmin = 243.8834
				xmax = 243.9234
				text = ""
			intervals [837]:
				xmin = 243.9234
				xmax = 244.1434
				text = "in"
			intervals [838]:
				xmin = 244.1434
				xmax = 244.9234
				text = "anacostia"
			intervals [839]:
				xmin = 244.9234
				xmax = 245.2232
				text = ""
			intervals [840]:
				xmin = 245.2232
				xmax = 245.3932
				text = "through"
			intervals [841]:
				xmin = 245.3932
				xmax = 245.4832
				text = "the"
			intervals [842]:
				xmin = 245.4832
				xmax = 246.0032
				text = "years"
			intervals [843]:
				xmin = 246.0032
				xmax = 246.1932
				text = "i"
			intervals [844]:
				xmin = 246.1932
				xmax = 246.4051
				text = ""
			intervals [845]:
				xmin = 246.4051
				xmax = 246.8351
				text = "still"
			intervals [846]:
				xmin = 246.8351
				xmax = 246.8651
				text = ""
			intervals [847]:
				xmin = 246.8651
				xmax = 247.5151
				text = "frequented"
			intervals [848]:
				xmin = 247.5151
				xmax = 247.8613
				text = ""
			intervals [849]:
				xmin = 247.8613
				xmax = 248.1813
				text = "the"
			intervals [850]:
				xmin = 248.1813
				xmax = 248.3913
				text = ""
			intervals [851]:
				xmin = 248.3913
				xmax = 248.5313
				text = "uh"
			intervals [852]:
				xmin = 248.5313
				xmax = 249.2713
				text = "northwest"
			intervals [853]:
				xmin = 249.2713
				xmax = 249.6613
				text = "area"
			intervals [854]:
				xmin = 249.6613
				xmax = 249.7013
				text = ""
			intervals [855]:
				xmin = 249.7013
				xmax = 249.9613
				text = "this"
			intervals [856]:
				xmin = 249.9613
				xmax = 250.4952
				text = ""
			intervals [857]:
				xmin = 250.4952
				xmax = 250.9052
				text = "area"
			intervals [858]:
				xmin = 250.9052
				xmax = 251.2552
				text = "bounded"
			intervals [859]:
				xmin = 251.2552
				xmax = 251.3052
				text = ""
			intervals [860]:
				xmin = 251.3052
				xmax = 251.6752
				text = "by"
			intervals [861]:
				xmin = 251.6752
				xmax = 251.7052
				text = ""
			intervals [862]:
				xmin = 251.7052
				xmax = 251.8552
				text = "uh"
			intervals [863]:
				xmin = 251.8552
				xmax = 252.533
				text = ""
			intervals [864]:
				xmin = 252.533
				xmax = 252.843
				text = "north"
			intervals [865]:
				xmin = 252.843
				xmax = 253.133
				text = "cal"
			intervals [866]:
				xmin = 253.133
				xmax = 253.493
				text = "street"
			intervals [867]:
				xmin = 253.493
				xmax = 253.533
				text = ""
			intervals [868]:
				xmin = 253.533
				xmax = 253.643
				text = "new"
			intervals [869]:
				xmin = 253.643
				xmax = 253.963
				text = "york"
			intervals [870]:
				xmin = 253.963
				xmax = 254.303
				text = "avenue"
			intervals [871]:
				xmin = 254.303
				xmax = 254.453
				text = "and"
			intervals [872]:
				xmin = 254.453
				xmax = 254.483
				text = ""
			intervals [873]:
				xmin = 254.483
				xmax = 254.643
				text = "what"
			intervals [874]:
				xmin = 254.643
				xmax = 254.793
				text = "have"
			intervals [875]:
				xmin = 254.793
				xmax = 254.853
				text = "you"
			intervals [876]:
				xmin = 254.853
				xmax = 255.887
				text = ""
			intervals [877]:
				xmin = 255.887
				xmax = 256.297
				text = "and"
			intervals [878]:
				xmin = 256.297
				xmax = 256.527
				text = "uh"
			intervals [879]:
				xmin = 256.527
				xmax = 257.6098
				text = ""
			intervals [880]:
				xmin = 257.6098
				xmax = 257.7998
				text = "we"
			intervals [881]:
				xmin = 257.7998
				xmax = 258.1398
				text = "talked"
			intervals [882]:
				xmin = 258.1398
				xmax = 258.4198
				text = "about"
			intervals [883]:
				xmin = 258.4198
				xmax = 258.5898
				text = ""
			intervals [884]:
				xmin = 258.5898
				xmax = 259.0398
				text = "uh"
			intervals [885]:
				xmin = 259.0398
				xmax = 260.3342
				text = ""
			intervals [886]:
				xmin = 260.3342
				xmax = 260.5442
				text = "some"
			intervals [887]:
				xmin = 260.5442
				xmax = 260.6042
				text = "of"
			intervals [888]:
				xmin = 260.6042
				xmax = 260.6642
				text = "the"
			intervals [889]:
				xmin = 260.6642
				xmax = 260.7042
				text = ""
			intervals [890]:
				xmin = 260.7042
				xmax = 261.0342
				text = "things"
			intervals [891]:
				xmin = 261.0342
				xmax = 261.1942
				text = "we"
			intervals [892]:
				xmin = 261.1942
				xmax = 261.3342
				text = "used"
			intervals [893]:
				xmin = 261.3342
				xmax = 261.4342
				text = "to"
			intervals [894]:
				xmin = 261.4342
				xmax = 261.6442
				text = "do"
			intervals [895]:
				xmin = 261.6442
				xmax = 261.6742
				text = ""
			intervals [896]:
				xmin = 261.6742
				xmax = 261.7742
				text = "and"
			intervals [897]:
				xmin = 261.7742
				xmax = 261.8442
				text = "the"
			intervals [898]:
				xmin = 261.8442
				xmax = 262.3042
				text = "ball"
			intervals [899]:
				xmin = 262.3042
				xmax = 262.3342
				text = ""
			intervals [900]:
				xmin = 262.3342
				xmax = 262.8742
				text = "playing"
			intervals [901]:
				xmin = 262.8742
				xmax = 262.9742
				text = "and"
			intervals [902]:
				xmin = 262.9742
				xmax = 263.9028
				text = ""
			intervals [903]:
				xmin = 263.9028
				xmax = 264.0728
				text = "the"
			intervals [904]:
				xmin = 264.0728
				xmax = 264.8128
				text = "incidents"
			intervals [905]:
				xmin = 264.8128
				xmax = 264.9528
				text = "that"
			intervals [906]:
				xmin = 264.9528
				xmax = 265.4628
				text = "happened"
			intervals [907]:
				xmin = 265.4628
				xmax = 265.6028
				text = ""
			intervals [908]:
				xmin = 265.6028
				xmax = 266.0028
				text = "back"
			intervals [909]:
				xmin = 266.0028
				xmax = 266.3228
				text = "then"
			intervals [910]:
				xmin = 266.3228
				xmax = 266.3528
				text = ""
			intervals [911]:
				xmin = 266.3528
				xmax = 266.5328
				text = "that"
			intervals [912]:
				xmin = 266.5328
				xmax = 266.6128
				text = ""
			intervals [913]:
				xmin = 266.6128
				xmax = 266.6828
				text = "of"
			intervals [914]:
				xmin = 266.6828
				xmax = 266.9928
				text = "course"
			intervals [915]:
				xmin = 266.9928
				xmax = 267.2028
				text = "we"
			intervals [916]:
				xmin = 267.2028
				xmax = 267.3728
				text = "had"
			intervals [917]:
				xmin = 267.3728
				xmax = 267.7328
				text = "no"
			intervals [918]:
				xmin = 267.7328
				xmax = 268.0275
				text = ""
			intervals [919]:
				xmin = 268.0275
				xmax = 268.5275
				text = "rhyme"
			intervals [920]:
				xmin = 268.5275
				xmax = 268.5875
				text = "or"
			intervals [921]:
				xmin = 268.5875
				xmax = 269.0175
				text = "reason"
			intervals [922]:
				xmin = 269.0175
				xmax = 269.2475
				text = "for"
			intervals [923]:
				xmin = 269.2475
				xmax = 269.3275
				text = "it"
			intervals [924]:
				xmin = 269.3275
				xmax = 269.5075
				text = "that"
			intervals [925]:
				xmin = 269.5075
				xmax = 269.8475
				text = "particular"
			intervals [926]:
				xmin = 269.8475
				xmax = 270.1875
				text = "time"
			intervals [927]:
				xmin = 270.1875
				xmax = 270.2775
				text = "but"
			intervals [928]:
				xmin = 270.2775
				xmax = 270.5875
				text = "now"
			intervals [929]:
				xmin = 270.5875
				xmax = 270.7775
				text = "that"
			intervals [930]:
				xmin = 270.7775
				xmax = 270.8075
				text = ""
			intervals [931]:
				xmin = 270.8075
				xmax = 270.9875
				text = "we"
			intervals [932]:
				xmin = 270.9875
				xmax = 271.0175
				text = "are"
			intervals [933]:
				xmin = 271.0175
				xmax = 271.5875
				text = "older"
			intervals [934]:
				xmin = 271.5875
				xmax = 271.6975
				text = ""
			intervals [935]:
				xmin = 271.6975
				xmax = 271.9075
				text = "look"
			intervals [936]:
				xmin = 271.9075
				xmax = 272.1575
				text = "back"
			intervals [937]:
				xmin = 272.1575
				xmax = 272.2275
				text = ""
			intervals [938]:
				xmin = 272.2275
				xmax = 272.5175
				text = "on"
			intervals [939]:
				xmin = 272.5175
				xmax = 272.5975
				text = ""
			intervals [940]:
				xmin = 272.5975
				xmax = 272.7375
				text = "we"
			intervals [941]:
				xmin = 272.7375
				xmax = 272.9075
				text = ""
			intervals [942]:
				xmin = 272.9075
				xmax = 273.1775
				text = "know"
			intervals [943]:
				xmin = 273.1775
				xmax = 273.5775
				text = "why"
			intervals [944]:
				xmin = 273.5775
				xmax = 273.7475
				text = "they"
			intervals [945]:
				xmin = 273.7475
				xmax = 274.1775
				text = "happened"
			intervals [946]:
				xmin = 274.1775
				xmax = 274.2375
				text = "and"
			intervals [947]:
				xmin = 274.2375
				xmax = 275.1975
				text = "<unk>"
			intervals [948]:
				xmin = 275.1975
				xmax = 275.5403
				text = ""
			intervals [949]:
				xmin = 275.5403
				xmax = 275.7803
				text = "what"
			intervals [950]:
				xmin = 275.7803
				xmax = 275.9703
				text = "have"
			intervals [951]:
				xmin = 275.9703
				xmax = 276.0303
				text = "you"
			intervals [952]:
				xmin = 276.0303
				xmax = 277.2292
				text = ""
			intervals [953]:
				xmin = 277.2292
				xmax = 277.6492
				text = "mm-hm"
			intervals [954]:
				xmin = 277.6492
				xmax = 292.1248
				text = ""
			intervals [955]:
				xmin = 292.1248
				xmax = 292.6048
				text = "yes"
			intervals [956]:
				xmin = 292.6048
				xmax = 293.1848
				text = "um"
			intervals [957]:
				xmin = 293.1848
				xmax = 293.7874
				text = ""
			intervals [958]:
				xmin = 293.7874
				xmax = 294.2374
				text = "uh"
			intervals [959]:
				xmin = 294.2374
				xmax = 294.3074
				text = ""
			intervals [960]:
				xmin = 294.3074
				xmax = 294.4274
				text = "the"
			intervals [961]:
				xmin = 294.4274
				xmax = 294.7174
				text = "lady"
			intervals [962]:
				xmin = 294.7174
				xmax = 294.8874
				text = "that"
			intervals [963]:
				xmin = 294.8874
				xmax = 295.0074
				text = "i"
			intervals [964]:
				xmin = 295.0074
				xmax = 295.1374
				text = "was"
			intervals [965]:
				xmin = 295.1374
				xmax = 295.4774
				text = "spoke"
			intervals [966]:
				xmin = 295.4774
				xmax = 295.8874
				text = "of"
			intervals [967]:
				xmin = 295.8874
				xmax = 295.9174
				text = ""
			intervals [968]:
				xmin = 295.9174
				xmax = 296.2874
				text = "uh"
			intervals [969]:
				xmin = 296.2874
				xmax = 296.3574
				text = ""
			intervals [970]:
				xmin = 296.3574
				xmax = 296.8974
				text = "earlier"
			intervals [971]:
				xmin = 296.8974
				xmax = 297.5279
				text = ""
			intervals [972]:
				xmin = 297.5279
				xmax = 297.7979
				text = "um"
			intervals [973]:
				xmin = 297.7979
				xmax = 297.9579
				text = "that"
			intervals [974]:
				xmin = 297.9579
				xmax = 298.0579
				text = "i"
			intervals [975]:
				xmin = 298.0579
				xmax = 298.4579
				text = "worked"
			intervals [976]:
				xmin = 298.4579
				xmax = 298.5779
				text = "with"
			intervals [977]:
				xmin = 298.5779
				xmax = 298.7279
				text = "for"
			intervals [978]:
				xmin = 298.7279
				xmax = 298.8779
				text = "the"
			intervals [979]:
				xmin = 298.8779
				xmax = 299.3879
				text = "last"
			intervals [980]:
				xmin = 299.3879
				xmax = 299.9715
				text = ""
			intervals [981]:
				xmin = 299.9715
				xmax = 300.3415
				text = "twelve"
			intervals [982]:
				xmin = 300.3415
				xmax = 300.7415
				text = "years"
			intervals [983]:
				xmin = 300.7415
				xmax = 300.8115
				text = "or"
			intervals [984]:
				xmin = 300.8115
				xmax = 301.0415
				text = "so"
			intervals [985]:
				xmin = 301.0415
				xmax = 301.1115
				text = ""
			intervals [986]:
				xmin = 301.1115
				xmax = 301.3115
				text = "ten"
			intervals [987]:
				xmin = 301.3115
				xmax = 301.3715
				text = "or"
			intervals [988]:
				xmin = 301.3715
				xmax = 301.6715
				text = "twelve"
			intervals [989]:
				xmin = 301.6715
				xmax = 301.9415
				text = "years"
			intervals [990]:
				xmin = 301.9415
				xmax = 302.2015
				text = "off"
			intervals [991]:
				xmin = 302.2015
				xmax = 302.3315
				text = "and"
			intervals [992]:
				xmin = 302.3315
				xmax = 302.8015
				text = "on"
			intervals [993]:
				xmin = 302.8015
				xmax = 302.8415
				text = ""
			intervals [994]:
				xmin = 302.8415
				xmax = 302.9715
				text = "but"
			intervals [995]:
				xmin = 302.9715
				xmax = 303.0015
				text = ""
			intervals [996]:
				xmin = 303.0015
				xmax = 303.3615
				text = "now"
			intervals [997]:
				xmin = 303.3615
				xmax = 303.5715
				text = "we"
			intervals [998]:
				xmin = 303.5715
				xmax = 303.6015
				text = "are"
			intervals [999]:
				xmin = 303.6015
				xmax = 303.6815
				text = "are"
			intervals [1000]:
				xmin = 303.6815
				xmax = 304.2415
				text = "working"
			intervals [1001]:
				xmin = 304.2415
				xmax = 304.2715
				text = ""
			intervals [1002]:
				xmin = 304.2715
				xmax = 304.5115
				text = "uh"
			intervals [1003]:
				xmin = 304.5115
				xmax = 305.3278
				text = ""
			intervals [1004]:
				xmin = 305.3278
				xmax = 305.7378
				text = "she"
			intervals [1005]:
				xmin = 305.7378
				xmax = 306.2378
				text = "s"
			intervals [1006]:
				xmin = 306.2378
				xmax = 306.2678
				text = ""
			intervals [1007]:
				xmin = 306.2678
				xmax = 306.5678
				text = "i'm"
			intervals [1008]:
				xmin = 306.5678
				xmax = 306.6478
				text = "the"
			intervals [1009]:
				xmin = 306.6478
				xmax = 307.2878
				text = "coordinator"
			intervals [1010]:
				xmin = 307.2878
				xmax = 307.6378
				text = "and"
			intervals [1011]:
				xmin = 307.6378
				xmax = 307.9178
				text = "she"
			intervals [1012]:
				xmin = 307.9178
				xmax = 308.0878
				text = "s"
			intervals [1013]:
				xmin = 308.0878
				xmax = 308.2478
				text = "in"
			intervals [1014]:
				xmin = 308.2478
				xmax = 308.5778
				text = "charge"
			intervals [1015]:
				xmin = 308.5778
				xmax = 308.6378
				text = "of"
			intervals [1016]:
				xmin = 308.6378
				xmax = 309.0778
				text = "training"
			intervals [1017]:
				xmin = 309.0778
				xmax = 309.4513
				text = ""
			intervals [1018]:
				xmin = 309.4513
				xmax = 309.8113
				text = "and"
			intervals [1019]:
				xmin = 309.8113
				xmax = 310.1913
				text = "she"
			intervals [1020]:
				xmin = 310.1913
				xmax = 310.5613
				text = "s"
			intervals [1021]:
				xmin = 310.5613
				xmax = 310.5913
				text = ""
			intervals [1022]:
				xmin = 310.5913
				xmax = 311.3013
				text = "austrian"
			intervals [1023]:
				xmin = 311.3013
				xmax = 312.236
				text = ""
			intervals [1024]:
				xmin = 312.236
				xmax = 312.546
				text = "and"
			intervals [1025]:
				xmin = 312.546
				xmax = 312.956
				text = "uh"
			intervals [1026]:
				xmin = 312.956
				xmax = 313.5089
				text = ""
			intervals [1027]:
				xmin = 313.5089
				xmax = 313.6689
				text = "she"
			intervals [1028]:
				xmin = 313.6689
				xmax = 314.3289
				text = "speaks"
			intervals [1029]:
				xmin = 314.3289
				xmax = 314.3589
				text = ""
			intervals [1030]:
				xmin = 314.3589
				xmax = 314.7589
				text = "um"
			intervals [1031]:
				xmin = 314.7589
				xmax = 315.5746
				text = ""
			intervals [1032]:
				xmin = 315.5746
				xmax = 316.3846
				text = "austrian"
			intervals [1033]:
				xmin = 316.3846
				xmax = 317.0401
				text = ""
			intervals [1034]:
				xmin = 317.0401
				xmax = 317.1101
				text = "i"
			intervals [1035]:
				xmin = 317.1101
				xmax = 317.3001
				text = "mean"
			intervals [1036]:
				xmin = 317.3001
				xmax = 317.3901
				text = "uh"
			intervals [1037]:
				xmin = 317.3901
				xmax = 317.5101
				text = ""
			intervals [1038]:
				xmin = 317.5101
				xmax = 318.0501
				text = "german"
			intervals [1039]:
				xmin = 318.0501
				xmax = 318.0901
				text = ""
			intervals [1040]:
				xmin = 318.0901
				xmax = 318.2401
				text = "and"
			intervals [1041]:
				xmin = 318.2401
				xmax = 318.6936
				text = ""
			intervals [1042]:
				xmin = 318.6936
				xmax = 319.2936
				text = "french"
			intervals [1043]:
				xmin = 319.2936
				xmax = 320.1317
				text = ""
			intervals [1044]:
				xmin = 320.1317
				xmax = 320.7117
				text = "uh"
			intervals [1045]:
				xmin = 320.7117
				xmax = 320.8917
				text = ""
			intervals [1046]:
				xmin = 320.8917
				xmax = 321.1017
				text = "we"
			intervals [1047]:
				xmin = 321.1017
				xmax = 321.4117
				text = "both"
			intervals [1048]:
				xmin = 321.4117
				xmax = 321.4417
				text = ""
			intervals [1049]:
				xmin = 321.4417
				xmax = 321.5817
				text = "have"
			intervals [1050]:
				xmin = 321.5817
				xmax = 321.6217
				text = ""
			intervals [1051]:
				xmin = 321.6217
				xmax = 321.9217
				text = "had"
			intervals [1052]:
				xmin = 321.9217
				xmax = 321.9517
				text = ""
			intervals [1053]:
				xmin = 321.9517
				xmax = 322.4317
				text = "russian"
			intervals [1054]:
				xmin = 322.4317
				xmax = 322.4617
				text = ""
			intervals [1055]:
				xmin = 322.4617
				xmax = 322.7217
				text = "she"
			intervals [1056]:
				xmin = 322.7217
				xmax = 322.9117
				text = ""
			intervals [1057]:
				xmin = 322.9117
				xmax = 323.1717
				text = "uh"
			intervals [1058]:
				xmin = 323.1717
				xmax = 323.2017
				text = ""
			intervals [1059]:
				xmin = 323.2017
				xmax = 323.4317
				text = "she"
			intervals [1060]:
				xmin = 323.4317
				xmax = 323.9417
				text = "knows"
			intervals [1061]:
				xmin = 323.9417
				xmax = 324.0117
				text = ""
			intervals [1062]:
				xmin = 324.0117
				xmax = 324.3017
				text = "s"
			intervals [1063]:
				xmin = 324.3017
				xmax = 324.4617
				text = ""
			intervals [1064]:
				xmin = 324.4617
				xmax = 325.4417
				text = "czechoslovakian"
			intervals [1065]:
				xmin = 325.4417
				xmax = 326.3436
				text = ""
			intervals [1066]:
				xmin = 326.3436
				xmax = 326.9436
				text = "um"
			intervals [1067]:
				xmin = 326.9436
				xmax = 327.9223
				text = ""
			intervals [1068]:
				xmin = 327.9223
				xmax = 328.0823
				text = "what"
			intervals [1069]:
				xmin = 328.0823
				xmax = 328.4723
				text = "else"
			intervals [1070]:
				xmin = 328.4723
				xmax = 329.9827
				text = ""
			intervals [1071]:
				xmin = 329.9827
				xmax = 330.3727
				text = "um"
			intervals [1072]:
				xmin = 330.3727
				xmax = 332.0306
				text = ""
			intervals [1073]:
				xmin = 332.0306
				xmax = 332.4406
				text = "several"
			intervals [1074]:
				xmin = 332.4406
				xmax = 332.6006
				text = "of"
			intervals [1075]:
				xmin = 332.6006
				xmax = 332.7106
				text = "uh"
			intervals [1076]:
				xmin = 332.7106
				xmax = 333.7171
				text = ""
			intervals [1077]:
				xmin = 333.7171
				xmax = 333.7771
				text = "the"
			intervals [1078]:
				xmin = 333.7771
				xmax = 333.9271
				text = ""
			intervals [1079]:
				xmin = 333.9271
				xmax = 334.6371
				text = "languages"
			intervals [1080]:
				xmin = 334.6371
				xmax = 335.0471
				text = "related"
			intervals [1081]:
				xmin = 335.0471
				xmax = 335.0771
				text = ""
			intervals [1082]:
				xmin = 335.0771
				xmax = 335.4871
				text = "languages"
			intervals [1083]:
				xmin = 335.4871
				xmax = 335.8671
				text = "slavic"
			intervals [1084]:
				xmin = 335.8671
				xmax = 336.0571
				text = ""
			intervals [1085]:
				xmin = 336.0571
				xmax = 336.7971
				text = "languages"
			intervals [1086]:
				xmin = 336.7971
				xmax = 337.5902
				text = ""
			intervals [1087]:
				xmin = 337.5902
				xmax = 337.9202
				text = "and"
			intervals [1088]:
				xmin = 337.9202
				xmax = 338.2302
				text = "uh"
			intervals [1089]:
				xmin = 338.2302
				xmax = 338.3102
				text = ""
			intervals [1090]:
				xmin = 338.3102
				xmax = 338.4302
				text = "but"
			intervals [1091]:
				xmin = 338.4302
				xmax = 338.6002
				text = "her"
			intervals [1092]:
				xmin = 338.6002
				xmax = 338.9002
				text = "native"
			intervals [1093]:
				xmin = 338.9002
				xmax = 338.9802
				text = ""
			intervals [1094]:
				xmin = 338.9802
				xmax = 339.2502
				text = "tongue"
			intervals [1095]:
				xmin = 339.2502
				xmax = 339.5002
				text = "is"
			intervals [1096]:
				xmin = 339.5002
				xmax = 339.8902
				text = "german"
			intervals [1097]:
				xmin = 339.8902
				xmax = 340.2002
				text = ""
			intervals [1098]:
				xmin = 340.2002
				xmax = 340.2702
				text = "of"
			intervals [1099]:
				xmin = 340.2702
				xmax = 340.4602
				text = "course"
			intervals [1100]:
				xmin = 340.4602
				xmax = 340.7902
				text = ""
			intervals [1101]:
				xmin = 340.7902
				xmax = 341.0602
				text = "mm-hm"
			intervals [1102]:
				xmin = 341.0602
				xmax = 347.4099
				text = ""
			intervals [1103]:
				xmin = 347.4099
				xmax = 347.5899
				text = "uh"
			intervals [1104]:
				xmin = 347.5899
				xmax = 348.1199
				text = "certain"
			intervals [1105]:
				xmin = 348.1199
				xmax = 348.3399
				text = ""
			intervals [1106]:
				xmin = 348.3399
				xmax = 348.8799
				text = "things"
			intervals [1107]:
				xmin = 348.8799
				xmax = 349.1899
				text = "uh"
			intervals [1108]:
				xmin = 349.1899
				xmax = 349.4399
				text = ""
			intervals [1109]:
				xmin = 349.4399
				xmax = 349.8199
				text = "of"
			intervals [1110]:
				xmin = 349.8199
				xmax = 350.2399
				text = "course"
			intervals [1111]:
				xmin = 350.2399
				xmax = 350.7199
				text = "after"
			intervals [1112]:
				xmin = 350.7199
				xmax = 350.7599
				text = ""
			intervals [1113]:
				xmin = 350.7599
				xmax = 351.0499
				text = "a"
			intervals [1114]:
				xmin = 351.0499
				xmax = 351.1599
				text = ""
			intervals [1115]:
				xmin = 351.1599
				xmax = 351.2199
				text = "a"
			intervals [1116]:
				xmin = 351.2199
				xmax = 351.5199
				text = "after"
			intervals [1117]:
				xmin = 351.5199
				xmax = 351.7599
				text = "you've"
			intervals [1118]:
				xmin = 351.7599
				xmax = 352.0399
				text = "been"
			intervals [1119]:
				xmin = 352.0399
				xmax = 352.5411
				text = ""
			intervals [1120]:
				xmin = 352.5411
				xmax = 353.1311
				text = "associated"
			intervals [1121]:
				xmin = 353.1311
				xmax = 353.2811
				text = "with"
			intervals [1122]:
				xmin = 353.2811
				xmax = 353.3111
				text = "a"
			intervals [1123]:
				xmin = 353.3111
				xmax = 353.8211
				text = "person"
			intervals [1124]:
				xmin = 353.8211
				xmax = 353.9311
				text = ""
			intervals [1125]:
				xmin = 353.9311
				xmax = 354.1911
				text = "over"
			intervals [1126]:
				xmin = 354.1911
				xmax = 354.2711
				text = "a"
			intervals [1127]:
				xmin = 354.2711
				xmax = 354.5211
				text = "period"
			intervals [1128]:
				xmin = 354.5211
				xmax = 354.5811
				text = "of"
			intervals [1129]:
				xmin = 354.5811
				xmax = 354.8511
				text = "time"
			intervals [1130]:
				xmin = 354.8511
				xmax = 355.0211
				text = ""
			intervals [1131]:
				xmin = 355.0211
				xmax = 355.1011
				text = "you"
			intervals [1132]:
				xmin = 355.1011
				xmax = 355.1911
				text = "get"
			intervals [1133]:
				xmin = 355.1911
				xmax = 355.2511
				text = "to"
			intervals [1134]:
				xmin = 355.2511
				xmax = 355.2811
				text = "a"
			intervals [1135]:
				xmin = 355.2811
				xmax = 355.3111
				text = ""
			intervals [1136]:
				xmin = 355.3111
				xmax = 355.5611
				text = "point"
			intervals [1137]:
				xmin = 355.5611
				xmax = 355.6711
				text = "where"
			intervals [1138]:
				xmin = 355.6711
				xmax = 355.8311
				text = "you"
			intervals [1139]:
				xmin = 355.8311
				xmax = 356.5354
				text = ""
			intervals [1140]:
				xmin = 356.5354
				xmax = 356.9454
				text = "ignore"
			intervals [1141]:
				xmin = 356.9454
				xmax = 357.0354
				text = "it"
			intervals [1142]:
				xmin = 357.0354
				xmax = 357.1354
				text = "you"
			intervals [1143]:
				xmin = 357.1354
				xmax = 357.2654
				text = "don't"
			intervals [1144]:
				xmin = 357.2654
				xmax = 357.3954
				text = "pay"
			intervals [1145]:
				xmin = 357.3954
				xmax = 357.5554
				text = "any"
			intervals [1146]:
				xmin = 357.5554
				xmax = 357.9154
				text = "attention"
			intervals [1147]:
				xmin = 357.9154
				xmax = 358.0154
				text = "to"
			intervals [1148]:
				xmin = 358.0154
				xmax = 358.1554
				text = "it"
			intervals [1149]:
				xmin = 358.1554
				xmax = 358.2754
				text = "but"
			intervals [1150]:
				xmin = 358.2754
				xmax = 358.3454
				text = "i"
			intervals [1151]:
				xmin = 358.3454
				xmax = 358.8754
				text = "notice"
			intervals [1152]:
				xmin = 358.8754
				xmax = 359.0554
				text = "every"
			intervals [1153]:
				xmin = 359.0554
				xmax = 359.3054
				text = "once"
			intervals [1154]:
				xmin = 359.3054
				xmax = 359.3654
				text = "in"
			intervals [1155]:
				xmin = 359.3654
				xmax = 359.6354
				text = "awhile"
			intervals [1156]:
				xmin = 359.6354
				xmax = 359.9754
				text = "she"
			intervals [1157]:
				xmin = 359.9754
				xmax = 360.0054
				text = ""
			intervals [1158]:
				xmin = 360.0054
				xmax = 360.2654
				text = "will"
			intervals [1159]:
				xmin = 360.2654
				xmax = 360.6754
				text = "say"
			intervals [1160]:
				xmin = 360.6754
				xmax = 360.7054
				text = ""
			intervals [1161]:
				xmin = 360.7054
				xmax = 361.0854
				text = "yah"
			intervals [1162]:
				xmin = 361.0854
				xmax = 361.7633
				text = ""
			intervals [1163]:
				xmin = 361.7633
				xmax = 362.3533
				text = "uh"
			intervals [1164]:
				xmin = 362.3533
				xmax = 362.4433
				text = ""
			intervals [1165]:
				xmin = 362.4433
				xmax = 362.9033
				text = "and"
			intervals [1166]:
				xmin = 362.9033
				xmax = 363.2433
				text = "uh"
			intervals [1167]:
				xmin = 363.2433
				xmax = 364.4958
				text = ""
			intervals [1168]:
				xmin = 364.4958
				xmax = 364.9158
				text = "uh"
			intervals [1169]:
				xmin = 364.9158
				xmax = 364.9458
				text = ""
			intervals [1170]:
				xmin = 364.9458
				xmax = 365.2658
				text = "she"
			intervals [1171]:
				xmin = 365.2658
				xmax = 365.9635
				text = ""
			intervals [1172]:
				xmin = 365.9635
				xmax = 366.1735
				text = "let"
			intervals [1173]:
				xmin = 366.1735
				xmax = 366.2935
				text = "me"
			intervals [1174]:
				xmin = 366.2935
				xmax = 366.7235
				text = "see"
			intervals [1175]:
				xmin = 366.7235
				xmax = 367.4343
				text = ""
			intervals [1176]:
				xmin = 367.4343
				xmax = 367.7343
				text = "she"
			intervals [1177]:
				xmin = 367.7343
				xmax = 368.1943
				text = "uses"
			intervals [1178]:
				xmin = 368.1943
				xmax = 368.3882
				text = ""
			intervals [1179]:
				xmin = 368.3882
				xmax = 368.6382
				text = "uh"
			intervals [1180]:
				xmin = 368.6382
				xmax = 368.7182
				text = ""
			intervals [1181]:
				xmin = 368.7182
				xmax = 369.3882
				text = "idioms"
			intervals [1182]:
				xmin = 369.3882
				xmax = 369.4782
				text = "of"
			intervals [1183]:
				xmin = 369.4782
				xmax = 369.5382
				text = ""
			intervals [1184]:
				xmin = 369.5382
				xmax = 369.8782
				text = "course"
			intervals [1185]:
				xmin = 369.8782
				xmax = 370.5082
				text = "still"
			intervals [1186]:
				xmin = 370.5082
				xmax = 370.5382
				text = ""
			intervals [1187]:
				xmin = 370.5382
				xmax = 370.8982
				text = "uh"
			intervals [1188]:
				xmin = 370.8982
				xmax = 371.1606
				text = ""
			intervals [1189]:
				xmin = 371.1606
				xmax = 371.4106
				text = "gosh"
			intervals [1190]:
				xmin = 371.4106
				xmax = 371.5006
				text = "and"
			intervals [1191]:
				xmin = 371.5006
				xmax = 371.8806
				text = "hemel"
			intervals [1192]:
				xmin = 371.8806
				xmax = 372.3924
				text = ""
			intervals [1193]:
				xmin = 372.3924
				xmax = 372.8624
				text = "and"
			intervals [1194]:
				xmin = 372.8624
				xmax = 372.9924
				text = "uh"
			intervals [1195]:
				xmin = 372.9924
				xmax = 373.3324
				text = "things"
			intervals [1196]:
				xmin = 373.3324
				xmax = 373.3924
				text = "of"
			intervals [1197]:
				xmin = 373.3924
				xmax = 373.6524
				text = "that"
			intervals [1198]:
				xmin = 373.6524
				xmax = 373.9424
				text = "sort"
			intervals [1199]:
				xmin = 373.9424
				xmax = 374.0424
				text = ""
			intervals [1200]:
				xmin = 374.0424
				xmax = 374.4224
				text = "um"
			intervals [1201]:
				xmin = 374.4224
				xmax = 374.4624
				text = ""
			intervals [1202]:
				xmin = 374.4624
				xmax = 374.6124
				text = "but"
			intervals [1203]:
				xmin = 374.6124
				xmax = 374.7024
				text = "i"
			intervals [1204]:
				xmin = 374.7024
				xmax = 374.9424
				text = "think"
			intervals [1205]:
				xmin = 374.9424
				xmax = 375.4024
				text = ""
			intervals [1206]:
				xmin = 375.4024
				xmax = 375.5024
				text = "a"
			intervals [1207]:
				xmin = 375.5024
				xmax = 375.6824
				text = "lot"
			intervals [1208]:
				xmin = 375.6824
				xmax = 375.7624
				text = "of"
			intervals [1209]:
				xmin = 375.7624
				xmax = 376.0924
				text = "times"
			intervals [1210]:
				xmin = 376.0924
				xmax = 376.2324
				text = "she"
			intervals [1211]:
				xmin = 376.2324
				xmax = 376.2924
				text = ""
			intervals [1212]:
				xmin = 376.2924
				xmax = 376.5924
				text = "does"
			intervals [1213]:
				xmin = 376.5924
				xmax = 377.0824
				text = "this"
			intervals [1214]:
				xmin = 377.0824
				xmax = 377.3765
				text = ""
			intervals [1215]:
				xmin = 377.3765
				xmax = 377.9565
				text = "purposely"
			intervals [1216]:
				xmin = 377.9565
				xmax = 378.3465
				text = "playing"
			intervals [1217]:
				xmin = 378.3465
				xmax = 378.3765
				text = ""
			intervals [1218]:
				xmin = 378.3765
				xmax = 378.5065
				text = "and"
			intervals [1219]:
				xmin = 378.5065
				xmax = 379.4369
				text = ""
			intervals [1220]:
				xmin = 379.4369
				xmax = 379.7269
				text = "but"
			intervals [1221]:
				xmin = 379.7269
				xmax = 379.8069
				text = ""
			intervals [1222]:
				xmin = 379.8069
				xmax = 380.2969
				text = "um"
			intervals [1223]:
				xmin = 380.2969
				xmax = 381.1549
				text = ""
			intervals [1224]:
				xmin = 381.1549
				xmax = 381.4849
				text = "sh-"
			intervals [1225]:
				xmin = 381.4849
				xmax = 381.5349
				text = ""
			intervals [1226]:
				xmin = 381.5349
				xmax = 381.7349
				text = "we"
			intervals [1227]:
				xmin = 381.7349
				xmax = 382.0549
				text = "have"
			intervals [1228]:
				xmin = 382.0549
				xmax = 382.1249
				text = ""
			intervals [1229]:
				xmin = 382.1249
				xmax = 382.5949
				text = "um"
			intervals [1230]:
				xmin = 382.5949
				xmax = 383.4885
				text = ""
			intervals [1231]:
				xmin = 383.4885
				xmax = 383.9385
				text = "been"
			intervals [1232]:
				xmin = 383.9385
				xmax = 384.5185
				text = "associated"
			intervals [1233]:
				xmin = 384.5185
				xmax = 384.5685
				text = ""
			intervals [1234]:
				xmin = 384.5685
				xmax = 385.0085
				text = "together"
			intervals [1235]:
				xmin = 385.0085
				xmax = 385.1485
				text = "for"
			intervals [1236]:
				xmin = 385.1485
				xmax = 385.3785
				text = "many"
			intervals [1237]:
				xmin = 385.3785
				xmax = 385.5885
				text = "many"
			intervals [1238]:
				xmin = 385.5885
				xmax = 386.1185
				text = "years"
			intervals [1239]:
				xmin = 386.1185
				xmax = 386.1485
				text = ""
			intervals [1240]:
				xmin = 386.1485
				xmax = 386.3785
				text = "and"
			intervals [1241]:
				xmin = 386.3785
				xmax = 386.7679
				text = ""
			intervals [1242]:
				xmin = 386.7679
				xmax = 386.9079
				text = "we"
			intervals [1243]:
				xmin = 386.9079
				xmax = 387.4379
				text = "consider"
			intervals [1244]:
				xmin = 387.4379
				xmax = 388.0579
				text = "ourselves"
			intervals [1245]:
				xmin = 388.0579
				xmax = 388.0979
				text = ""
			intervals [1246]:
				xmin = 388.0979
				xmax = 388.3479
				text = "very"
			intervals [1247]:
				xmin = 388.3479
				xmax = 388.4979
				text = "good"
			intervals [1248]:
				xmin = 388.4979
				xmax = 388.9479
				text = "friends"
			intervals [1249]:
				xmin = 388.9479
				xmax = 390.7149
				text = ""
			intervals [1250]:
				xmin = 390.7149
				xmax = 390.9249
				text = "matter"
			intervals [1251]:
				xmin = 390.9249
				xmax = 390.9849
				text = "of"
			intervals [1252]:
				xmin = 390.9849
				xmax = 391.1949
				text = "fact"
			intervals [1253]:
				xmin = 391.1949
				xmax = 391.3249
				text = "she"
			intervals [1254]:
				xmin = 391.3249
				xmax = 391.6949
				text = "calls"
			intervals [1255]:
				xmin = 391.6949
				xmax = 392.3249
				text = "sometimes"
			intervals [1256]:
				xmin = 392.3249
				xmax = 392.4749
				text = "on"
			intervals [1257]:
				xmin = 392.4749
				xmax = 392.5549
				text = "the"
			intervals [1258]:
				xmin = 392.5549
				xmax = 393.1049
				text = "telephone"
			intervals [1259]:
				xmin = 393.1049
				xmax = 393.1349
				text = ""
			intervals [1260]:
				xmin = 393.1349
				xmax = 393.5249
				text = "and"
			intervals [1261]:
				xmin = 393.5249
				xmax = 393.6849
				text = "uh"
			intervals [1262]:
				xmin = 393.6849
				xmax = 394.5705
				text = ""
			intervals [1263]:
				xmin = 394.5705
				xmax = 394.7005
				text = "we"
			intervals [1264]:
				xmin = 394.7005
				xmax = 395.0005
				text = "talk"
			intervals [1265]:
				xmin = 395.0005
				xmax = 395.5305
				text = "for"
			intervals [1266]:
				xmin = 395.5305
				xmax = 395.6805
				text = "an"
			intervals [1267]:
				xmin = 395.6805
				xmax = 395.9505
				text = "hour"
			intervals [1268]:
				xmin = 395.9505
				xmax = 396.1505
				text = "or"
			intervals [1269]:
				xmin = 396.1505
				xmax = 396.2105
				text = ""
			intervals [1270]:
				xmin = 396.2105
				xmax = 396.6105
				text = "two"
			intervals [1271]:
				xmin = 396.6105
				xmax = 396.6405
				text = ""
			intervals [1272]:
				xmin = 396.6405
				xmax = 397.0405
				text = "and"
			intervals [1273]:
				xmin = 397.0405
				xmax = 397.0805
				text = ""
			intervals [1274]:
				xmin = 397.0805
				xmax = 397.2505
				text = "it"
			intervals [1275]:
				xmin = 397.2505
				xmax = 397.6705
				text = "starts"
			intervals [1276]:
				xmin = 397.6705
				xmax = 397.8905
				text = "off"
			intervals [1277]:
				xmin = 397.8905
				xmax = 397.9205
				text = ""
			intervals [1278]:
				xmin = 397.9205
				xmax = 398.3005
				text = "maybe"
			intervals [1279]:
				xmin = 398.3005
				xmax = 398.6505
				text = "about"
			intervals [1280]:
				xmin = 398.6505
				xmax = 398.9705
				text = "something"
			intervals [1281]:
				xmin = 398.9705
				xmax = 399.0605
				text = "at"
			intervals [1282]:
				xmin = 399.0605
				xmax = 399.4605
				text = "work"
			intervals [1283]:
				xmin = 399.4605
				xmax = 399.6805
				text = "and"
			intervals [1284]:
				xmin = 399.6805
				xmax = 399.7305
				text = ""
			intervals [1285]:
				xmin = 399.7305
				xmax = 399.8205
				text = "then"
			intervals [1286]:
				xmin = 399.8205
				xmax = 399.9105
				text = "it"
			intervals [1287]:
				xmin = 399.9105
				xmax = 400.2105
				text = "goes"
			intervals [1288]:
				xmin = 400.2105
				xmax = 400.6505
				text = "into"
			intervals [1289]:
				xmin = 400.6505
				xmax = 401.507
				text = ""
			intervals [1290]:
				xmin = 401.507
				xmax = 401.857
				text = "a"
			intervals [1291]:
				xmin = 401.857
				xmax = 401.907
				text = ""
			intervals [1292]:
				xmin = 401.907
				xmax = 402.557
				text = "concert"
			intervals [1293]:
				xmin = 402.557
				xmax = 402.607
				text = "or"
			intervals [1294]:
				xmin = 402.607
				xmax = 402.917
				text = "a"
			intervals [1295]:
				xmin = 402.917
				xmax = 402.997
				text = ""
			intervals [1296]:
				xmin = 402.997
				xmax = 403.437
				text = "play"
			intervals [1297]:
				xmin = 403.437
				xmax = 403.807
				text = ""
			intervals [1298]:
				xmin = 403.807
				xmax = 403.957
				text = "or"
			intervals [1299]:
				xmin = 403.957
				xmax = 403.997
				text = "a"
			intervals [1300]:
				xmin = 403.997
				xmax = 404.267
				text = "movie"
			intervals [1301]:
				xmin = 404.267
				xmax = 404.567
				text = ""
			intervals [1302]:
				xmin = 404.567
				xmax = 404.927
				text = "or"
			intervals [1303]:
				xmin = 404.927
				xmax = 404.977
				text = "a"
			intervals [1304]:
				xmin = 404.977
				xmax = 405.267
				text = "book"
			intervals [1305]:
				xmin = 405.267
				xmax = 405.7058
				text = ""
			intervals [1306]:
				xmin = 405.7058
				xmax = 405.8458
				text = "i"
			intervals [1307]:
				xmin = 405.8458
				xmax = 406.0858
				text = "have"
			intervals [1308]:
				xmin = 406.0858
				xmax = 406.1458
				text = "a"
			intervals [1309]:
				xmin = 406.1458
				xmax = 406.4758
				text = "number"
			intervals [1310]:
				xmin = 406.4758
				xmax = 406.5358
				text = "of"
			intervals [1311]:
				xmin = 406.5358
				xmax = 406.7058
				text = "her"
			intervals [1312]:
				xmin = 406.7058
				xmax = 406.9958
				text = "books"
			intervals [1313]:
				xmin = 406.9958
				xmax = 407.1658
				text = "she"
			intervals [1314]:
				xmin = 407.1658
				xmax = 407.3558
				text = "has"
			intervals [1315]:
				xmin = 407.3558
				xmax = 407.3858
				text = "a"
			intervals [1316]:
				xmin = 407.3858
				xmax = 407.4158
				text = ""
			intervals [1317]:
				xmin = 407.4158
				xmax = 407.8158
				text = "number"
			intervals [1318]:
				xmin = 407.8158
				xmax = 407.8958
				text = "of"
			intervals [1319]:
				xmin = 407.8958
				xmax = 408.2658
				text = "mine"
			intervals [1320]:
				xmin = 408.2658
				xmax = 408.8028
				text = ""
			intervals [1321]:
				xmin = 408.8028
				xmax = 409.1728
				text = "so"
			intervals [1322]:
				xmin = 409.1728
				xmax = 409.2428
				text = ""
			intervals [1323]:
				xmin = 409.2428
				xmax = 409.4528
				text = "w"
			intervals [1324]:
				xmin = 409.4528
				xmax = 409.5428
				text = ""
			intervals [1325]:
				xmin = 409.5428
				xmax = 409.8528
				text = "we"
			intervals [1326]:
				xmin = 409.8528
				xmax = 410.0828
				text = "have"
			intervals [1327]:
				xmin = 410.0828
				xmax = 410.4962
				text = ""
			intervals [1328]:
				xmin = 410.4962
				xmax = 410.7962
				text = "had"
			intervals [1329]:
				xmin = 410.7962
				xmax = 410.9762
				text = "this"
			intervals [1330]:
				xmin = 410.9762
				xmax = 411.5662
				text = "relationship"
			intervals [1331]:
				xmin = 411.5662
				xmax = 411.6662
				text = "for"
			intervals [1332]:
				xmin = 411.6662
				xmax = 411.7162
				text = "a"
			intervals [1333]:
				xmin = 411.7162
				xmax = 411.9962
				text = "number"
			intervals [1334]:
				xmin = 411.9962
				xmax = 412.0562
				text = "of"
			intervals [1335]:
				xmin = 412.0562
				xmax = 412.1062
				text = ""
			intervals [1336]:
				xmin = 412.1062
				xmax = 412.4762
				text = "years"
			intervals [1337]:
				xmin = 412.4762
				xmax = 412.5062
				text = ""
			intervals [1338]:
				xmin = 412.5062
				xmax = 412.6462
				text = "now"
			intervals [1339]:
				xmin = 412.6462
				xmax = 412.9667
				text = ""
			intervals [1340]:
				xmin = 412.9667
				xmax = 413.3567
				text = "mm-hm"
			intervals [1341]:
				xmin = 413.3567
				xmax = 428.2789
				text = ""
			intervals [1342]:
				xmin = 428.2789
				xmax = 428.4289
				text = "i"
			intervals [1343]:
				xmin = 428.4289
				xmax = 428.7289
				text = "think"
			intervals [1344]:
				xmin = 428.7289
				xmax = 429.0489
				text = "so"
			intervals [1345]:
				xmin = 429.0489
				xmax = 429.0789
				text = ""
			intervals [1346]:
				xmin = 429.0789
				xmax = 429.5789
				text = "um"
			intervals [1347]:
				xmin = 429.5789
				xmax = 429.9129
				text = ""
			intervals [1348]:
				xmin = 429.9129
				xmax = 430.2529
				text = "my"
			intervals [1349]:
				xmin = 430.2529
				xmax = 431.2929
				text = "interests"
			intervals [1350]:
				xmin = 431.2929
				xmax = 431.5829
				text = ""
			intervals [1351]:
				xmin = 431.5829
				xmax = 431.8229
				text = "i"
			intervals [1352]:
				xmin = 431.8229
				xmax = 432.1729
				text = "think"
			intervals [1353]:
				xmin = 432.1729
				xmax = 432.3729
				text = "that"
			intervals [1354]:
				xmin = 432.3729
				xmax = 432.7095
				text = ""
			intervals [1355]:
				xmin = 432.7095
				xmax = 433.0895
				text = "i've"
			intervals [1356]:
				xmin = 433.0895
				xmax = 433.5595
				text = "always"
			intervals [1357]:
				xmin = 433.5595
				xmax = 433.9295
				text = "wanted"
			intervals [1358]:
				xmin = 433.9295
				xmax = 433.9595
				text = ""
			intervals [1359]:
				xmin = 433.9595
				xmax = 434.2695
				text = "to"
			intervals [1360]:
				xmin = 434.2695
				xmax = 434.2995
				text = ""
			intervals [1361]:
				xmin = 434.2995
				xmax = 434.6195
				text = "um"
			intervals [1362]:
				xmin = 434.6195
				xmax = 436.5311
				text = ""
			intervals [1363]:
				xmin = 436.5311
				xmax = 436.6711
				text = "i"
			intervals [1364]:
				xmin = 436.6711
				xmax = 436.9411
				text = "used"
			intervals [1365]:
				xmin = 436.9411
				xmax = 437.0311
				text = "to"
			intervals [1366]:
				xmin = 437.0311
				xmax = 437.2011
				text = "have"
			intervals [1367]:
				xmin = 437.2011
				xmax = 437.2511
				text = "a"
			intervals [1368]:
				xmin = 437.2511
				xmax = 437.6911
				text = "desire"
			intervals [1369]:
				xmin = 437.6911
				xmax = 437.7711
				text = "to"
			intervals [1370]:
				xmin = 437.7711
				xmax = 438.0211
				text = "be"
			intervals [1371]:
				xmin = 438.0211
				xmax = 438.2511
				text = "a"
			intervals [1372]:
				xmin = 438.2511
				xmax = 438.6911
				text = "um"
			intervals [1373]:
				xmin = 438.6911
				xmax = 439.2084
				text = ""
			intervals [1374]:
				xmin = 439.2084
				xmax = 439.7084
				text = "uh"
			intervals [1375]:
				xmin = 439.7084
				xmax = 439.9484
				text = ""
			intervals [1376]:
				xmin = 439.9484
				xmax = 440.3384
				text = "college"
			intervals [1377]:
				xmin = 440.3384
				xmax = 440.9784
				text = "professor"
			intervals [1378]:
				xmin = 440.9784
				xmax = 441.0384
				text = ""
			intervals [1379]:
				xmin = 441.0384
				xmax = 441.3384
				text = "uh"
			intervals [1380]:
				xmin = 441.3384
				xmax = 441.4984
				text = "i"
			intervals [1381]:
				xmin = 441.4984
				xmax = 441.8184
				text = "wanted"
			intervals [1382]:
				xmin = 441.8184
				xmax = 441.9484
				text = "to"
			intervals [1383]:
				xmin = 441.9484
				xmax = 442.1784
				text = "teach"
			intervals [1384]:
				xmin = 442.1784
				xmax = 442.5984
				text = "history"
			intervals [1385]:
				xmin = 442.5984
				xmax = 443.2652
				text = ""
			intervals [1386]:
				xmin = 443.2652
				xmax = 443.4452
				text = "but"
			intervals [1387]:
				xmin = 443.4452
				xmax = 443.5552
				text = "i"
			intervals [1388]:
				xmin = 443.5552
				xmax = 443.8752
				text = "never"
			intervals [1389]:
				xmin = 443.8752
				xmax = 444.2752
				text = "had"
			intervals [1390]:
				xmin = 444.2752
				xmax = 444.6752
				text = "the"
			intervals [1391]:
				xmin = 444.6752
				xmax = 445.0952
				text = "uh"
			intervals [1392]:
				xmin = 445.0952
				xmax = 445.8513
				text = ""
			intervals [1393]:
				xmin = 445.8513
				xmax = 446.6413
				text = "inclination"
			intervals [1394]:
				xmin = 446.6413
				xmax = 447.0313
				text = "to"
			intervals [1395]:
				xmin = 447.0313
				xmax = 447.0813
				text = ""
			intervals [1396]:
				xmin = 447.0813
				xmax = 447.6113
				text = "um"
			intervals [1397]:
				xmin = 447.6113
				xmax = 449.2259
				text = ""
			intervals [1398]:
				xmin = 449.2259
				xmax = 449.8859
				text = "do"
			intervals [1399]:
				xmin = 449.8859
				xmax = 450.0759
				text = "as"
			intervals [1400]:
				xmin = 450.0759
				xmax = 450.9459
				text = "much"
			intervals [1401]:
				xmin = 450.9459
				xmax = 451.6908
				text = ""
			intervals [1402]:
				xmin = 451.6908
				xmax = 452.0908
				text = "um"
			intervals [1403]:
				xmin = 452.0908
				xmax = 452.1808
				text = ""
			intervals [1404]:
				xmin = 452.1808
				xmax = 452.9008
				text = "studying"
			intervals [1405]:
				xmin = 452.9008
				xmax = 452.9308
				text = ""
			intervals [1406]:
				xmin = 452.9308
				xmax = 453.1608
				text = "in"
			intervals [1407]:
				xmin = 453.1608
				xmax = 453.2508
				text = "the"
			intervals [1408]:
				xmin = 453.2508
				xmax = 453.6208
				text = "area"
			intervals [1409]:
				xmin = 453.6208
				xmax = 453.7008
				text = "or"
			intervals [1410]:
				xmin = 453.7008
				xmax = 454.3708
				text = "concentrated"
			intervals [1411]:
				xmin = 454.3708
				xmax = 454.9008
				text = "study"
			intervals [1412]:
				xmin = 454.9008
				xmax = 455.6882
				text = ""
			intervals [1413]:
				xmin = 455.6882
				xmax = 456.0482
				text = "to"
			intervals [1414]:
				xmin = 456.0482
				xmax = 456.2082
				text = ""
			intervals [1415]:
				xmin = 456.2082
				xmax = 456.7782
				text = "um"
			intervals [1416]:
				xmin = 456.7782
				xmax = 458.3555
				text = ""
			intervals [1417]:
				xmin = 458.3555
				xmax = 458.7755
				text = "prepare"
			intervals [1418]:
				xmin = 458.7755
				xmax = 459.2455
				text = "myself"
			intervals [1419]:
				xmin = 459.2455
				xmax = 459.3555
				text = "for"
			intervals [1420]:
				xmin = 459.3555
				xmax = 459.6455
				text = "this"
			intervals [1421]:
				xmin = 459.6455
				xmax = 460.3173
				text = ""
			intervals [1422]:
				xmin = 460.3173
				xmax = 460.5673
				text = "uh"
			intervals [1423]:
				xmin = 460.5673
				xmax = 460.6773
				text = "i"
			intervals [1424]:
				xmin = 460.6773
				xmax = 460.8473
				text = "don't"
			intervals [1425]:
				xmin = 460.8473
				xmax = 460.9673
				text = "know"
			intervals [1426]:
				xmin = 460.9673
				xmax = 461.2073
				text = "whether"
			intervals [1427]:
				xmin = 461.2073
				xmax = 461.2673
				text = "it"
			intervals [1428]:
				xmin = 461.2673
				xmax = 461.3673
				text = "s"
			intervals [1429]:
				xmin = 461.3673
				xmax = 461.9173
				text = "because"
			intervals [1430]:
				xmin = 461.9173
				xmax = 461.9473
				text = ""
			intervals [1431]:
				xmin = 461.9473
				xmax = 462.3273
				text = "uh"
			intervals [1432]:
				xmin = 462.3273
				xmax = 463.2198
				text = ""
			intervals [1433]:
				xmin = 463.2198
				xmax = 463.4498
				text = "that"
			intervals [1434]:
				xmin = 463.4498
				xmax = 463.6298
				text = "i"
			intervals [1435]:
				xmin = 463.6298
				xmax = 463.9498
				text = "wanted"
			intervals [1436]:
				xmin = 463.9498
				xmax = 464.0098
				text = "to"
			intervals [1437]:
				xmin = 464.0098
				xmax = 464.2798
				text = "do"
			intervals [1438]:
				xmin = 464.2798
				xmax = 464.6098
				text = "things"
			intervals [1439]:
				xmin = 464.6098
				xmax = 464.7298
				text = "too"
			intervals [1440]:
				xmin = 464.7298
				xmax = 465.2898
				text = "fast"
			intervals [1441]:
				xmin = 465.2898
				xmax = 465.3698
				text = "or"
			intervals [1442]:
				xmin = 465.3698
				xmax = 465.6698
				text = "just"
			intervals [1443]:
				xmin = 465.6698
				xmax = 465.7798
				text = "what"
			intervals [1444]:
				xmin = 465.7798
				xmax = 465.8698
				text = "it"
			intervals [1445]:
				xmin = 465.8698
				xmax = 466.1298
				text = "was"
			intervals [1446]:
				xmin = 466.1298
				xmax = 466.1598
				text = ""
			intervals [1447]:
				xmin = 466.1598
				xmax = 466.2798
				text = "but"
			intervals [1448]:
				xmin = 466.2798
				xmax = 466.3898
				text = "i"
			intervals [1449]:
				xmin = 466.3898
				xmax = 466.5898
				text = "think"
			intervals [1450]:
				xmin = 466.5898
				xmax = 466.6298
				text = ""
			intervals [1451]:
				xmin = 466.6298
				xmax = 467.0098
				text = "now"
			intervals [1452]:
				xmin = 467.0098
				xmax = 467.5676
				text = ""
			intervals [1453]:
				xmin = 467.5676
				xmax = 467.7676
				text = "as"
			intervals [1454]:
				xmin = 467.7676
				xmax = 467.8576
				text = "i"
			intervals [1455]:
				xmin = 467.8576
				xmax = 468.0476
				text = "look"
			intervals [1456]:
				xmin = 468.0476
				xmax = 468.2776
				text = "back"
			intervals [1457]:
				xmin = 468.2776
				xmax = 468.4376
				text = "over"
			intervals [1458]:
				xmin = 468.4376
				xmax = 468.5076
				text = "the"
			intervals [1459]:
				xmin = 468.5076
				xmax = 468.8776
				text = "years"
			intervals [1460]:
				xmin = 468.8776
				xmax = 469.0476
				text = "if"
			intervals [1461]:
				xmin = 469.0476
				xmax = 469.1876
				text = "i"
			intervals [1462]:
				xmin = 469.1876
				xmax = 469.4276
				text = "had"
			intervals [1463]:
				xmin = 469.4276
				xmax = 469.4776
				text = ""
			intervals [1464]:
				xmin = 469.4776
				xmax = 469.7076
				text = "just"
			intervals [1465]:
				xmin = 469.7076
				xmax = 470.0976
				text = "spent"
			intervals [1466]:
				xmin = 470.0976
				xmax = 470.1676
				text = ""
			intervals [1467]:
				xmin = 470.1676
				xmax = 470.5776
				text = "uh"
			intervals [1468]:
				xmin = 470.5776
				xmax = 471.1489
				text = ""
			intervals [1469]:
				xmin = 471.1489
				xmax = 471.2189
				text = "a"
			intervals [1470]:
				xmin = 471.2189
				xmax = 472.0489
				text = "concentrated"
			intervals [1471]:
				xmin = 472.0489
				xmax = 472.9016
				text = ""
			intervals [1472]:
				xmin = 472.9016
				xmax = 473.3916
				text = "six"
			intervals [1473]:
				xmin = 473.3916
				xmax = 473.4416
				text = "or"
			intervals [1474]:
				xmin = 473.4416
				xmax = 473.7416
				text = "seven"
			intervals [1475]:
				xmin = 473.7416
				xmax = 474.0716
				text = "years"
			intervals [1476]:
				xmin = 474.0716
				xmax = 474.2516
				text = "in"
			intervals [1477]:
				xmin = 474.2516
				xmax = 474.6516
				text = "school"
			intervals [1478]:
				xmin = 474.6516
				xmax = 474.7916
				text = ""
			intervals [1479]:
				xmin = 474.7916
				xmax = 475.0416
				text = "that"
			intervals [1480]:
				xmin = 475.0416
				xmax = 475.1716
				text = ""
			intervals [1481]:
				xmin = 475.1716
				xmax = 475.4316
				text = "um"
			intervals [1482]:
				xmin = 475.4316
				xmax = 475.4916
				text = ""
			intervals [1483]:
				xmin = 475.4916
				xmax = 476.0916
				text = "possibly"
			intervals [1484]:
				xmin = 476.0916
				xmax = 476.3216
				text = "i"
			intervals [1485]:
				xmin = 476.3216
				xmax = 476.5816
				text = "would"
			intervals [1486]:
				xmin = 476.5816
				xmax = 476.8116
				text = "have"
			intervals [1487]:
				xmin = 476.8116
				xmax = 478.0788
				text = ""
			intervals [1488]:
				xmin = 478.0788
				xmax = 478.4288
				text = "be"
			intervals [1489]:
				xmin = 478.4288
				xmax = 478.6288
				text = "in"
			intervals [1490]:
				xmin = 478.6288
				xmax = 478.7388
				text = "a"
			intervals [1491]:
				xmin = 478.7388
				xmax = 478.8988
				text = ""
			intervals [1492]:
				xmin = 478.8988
				xmax = 479.0988
				text = "in"
			intervals [1493]:
				xmin = 479.0988
				xmax = 479.3488
				text = "this"
			intervals [1494]:
				xmin = 479.3488
				xmax = 479.6888
				text = "area"
			intervals [1495]:
				xmin = 479.6888
				xmax = 479.9088
				text = "now"
			intervals [1496]:
				xmin = 479.9088
				xmax = 480.1488
				text = "i'm"
			intervals [1497]:
				xmin = 480.1488
				xmax = 480.3288
				text = "not"
			intervals [1498]:
				xmin = 480.3288
				xmax = 480.6188
				text = "sure"
			intervals [1499]:
				xmin = 480.6188
				xmax = 480.7988
				text = "of"
			intervals [1500]:
				xmin = 480.7988
				xmax = 480.9288
				text = "it"
			intervals [1501]:
				xmin = 480.9288
				xmax = 481.1288
				text = ""
			intervals [1502]:
				xmin = 481.1288
				xmax = 481.3988
				text = "this"
			intervals [1503]:
				xmin = 481.3988
				xmax = 481.4888
				text = "would"
			intervals [1504]:
				xmin = 481.4888
				xmax = 481.5188
				text = ""
			intervals [1505]:
				xmin = 481.5188
				xmax = 481.6088
				text = "have"
			intervals [1506]:
				xmin = 481.6088
				xmax = 481.8188
				text = "been"
			intervals [1507]:
				xmin = 481.8188
				xmax = 481.8488
				text = ""
			intervals [1508]:
				xmin = 481.8488
				xmax = 481.9188
				text = "the"
			intervals [1509]:
				xmin = 481.9188
				xmax = 482.2788
				text = "direction"
			intervals [1510]:
				xmin = 482.2788
				xmax = 482.4388
				text = "that"
			intervals [1511]:
				xmin = 482.4388
				xmax = 482.5088
				text = "i"
			intervals [1512]:
				xmin = 482.5088
				xmax = 482.6688
				text = "would"
			intervals [1513]:
				xmin = 482.6688
				xmax = 482.7588
				text = "have"
			intervals [1514]:
				xmin = 482.7588
				xmax = 483.1788
				text = "gone"
			intervals [1515]:
				xmin = 483.1788
				xmax = 483.2288
				text = ""
			intervals [1516]:
				xmin = 483.2288
				xmax = 483.3988
				text = "but"
			intervals [1517]:
				xmin = 483.3988
				xmax = 483.4688
				text = ""
			intervals [1518]:
				xmin = 483.4688
				xmax = 483.7488
				text = "uh"
			intervals [1519]:
				xmin = 483.7488
				xmax = 484.3533
				text = ""
			intervals [1520]:
				xmin = 484.3533
				xmax = 484.4833
				text = "i"
			intervals [1521]:
				xmin = 484.4833
				xmax = 484.7033
				text = "do"
			intervals [1522]:
				xmin = 484.7033
				xmax = 484.9133
				text = "like"
			intervals [1523]:
				xmin = 484.9133
				xmax = 485.5133
				text = "history"
			intervals [1524]:
				xmin = 485.5133
				xmax = 485.6433
				text = "i"
			intervals [1525]:
				xmin = 485.6433
				xmax = 485.9433
				text = "like"
			intervals [1526]:
				xmin = 485.9433
				xmax = 486.0433
				text = "s"
			intervals [1527]:
				xmin = 486.0433
				xmax = 486.0733
				text = ""
			intervals [1528]:
				xmin = 486.0733
				xmax = 486.2233
				text = "s"
			intervals [1529]:
				xmin = 486.2233
				xmax = 486.8233
				text = "civics"
			intervals [1530]:
				xmin = 486.8233
				xmax = 486.9033
				text = "i"
			intervals [1531]:
				xmin = 486.9033
				xmax = 487.0933
				text = "like"
			intervals [1532]:
				xmin = 487.0933
				xmax = 487.2833
				text = ""
			intervals [1533]:
				xmin = 487.2833
				xmax = 487.5533
				text = "um"
			intervals [1534]:
				xmin = 487.5533
				xmax = 488.0672
				text = ""
			intervals [1535]:
				xmin = 488.0672
				xmax = 488.5572
				text = "um"
			intervals [1536]:
				xmin = 488.5572
				xmax = 489.3488
				text = ""
			intervals [1537]:
				xmin = 489.3488
				xmax = 489.8488
				text = "government"
			intervals [1538]:
				xmin = 489.8488
				xmax = 490.2188
				text = ""
			intervals [1539]:
				xmin = 490.2188
				xmax = 490.5188
				text = "uh"
			intervals [1540]:
				xmin = 490.5188
				xmax = 491.0501
				text = ""
			intervals [1541]:
				xmin = 491.0501
				xmax = 491.1701
				text = "i"
			intervals [1542]:
				xmin = 491.1701
				xmax = 491.3601
				text = "have"
			intervals [1543]:
				xmin = 491.3601
				xmax = 491.4101
				text = ""
			intervals [1544]:
				xmin = 491.4101
				xmax = 491.6501
				text = "uh"
			intervals [1545]:
				xmin = 491.6501
				xmax = 492.3738
				text = ""
			intervals [1546]:
				xmin = 492.3738
				xmax = 492.4538
				text = "i"
			intervals [1547]:
				xmin = 492.4538
				xmax = 492.7138
				text = "did"
			intervals [1548]:
				xmin = 492.7138
				xmax = 492.7438
				text = ""
			intervals [1549]:
				xmin = 492.7438
				xmax = 493.0338
				text = "work"
			intervals [1550]:
				xmin = 493.0338
				xmax = 493.2338
				text = "in"
			intervals [1551]:
				xmin = 493.2338
				xmax = 493.5838
				text = "uh"
			intervals [1552]:
				xmin = 493.5838
				xmax = 494.0851
				text = ""
			intervals [1553]:
				xmin = 494.0851
				xmax = 494.1951
				text = "the"
			intervals [1554]:
				xmin = 494.1951
				xmax = 495.2228
				text = ""
			intervals [1555]:
				xmin = 495.2228
				xmax = 495.7528
				text = "party"
			intervals [1556]:
				xmin = 495.7528
				xmax = 495.7928
				text = ""
			intervals [1557]:
				xmin = 495.7928
				xmax = 496.0928
				text = "um"
			intervals [1558]:
				xmin = 496.0928
				xmax = 496.4432
				text = ""
			intervals [1559]:
				xmin = 496.4432
				xmax = 496.9732
				text = "politics"
			intervals [1560]:
				xmin = 496.9732
				xmax = 497.0332
				text = "a"
			intervals [1561]:
				xmin = 497.0332
				xmax = 497.1832
				text = "little"
			intervals [1562]:
				xmin = 497.1832
				xmax = 497.2132
				text = ""
			intervals [1563]:
				xmin = 497.2132
				xmax = 497.3832
				text = "bit"
			intervals [1564]:
				xmin = 497.3832
				xmax = 497.4832
				text = ""
			intervals [1565]:
				xmin = 497.4832
				xmax = 497.8232
				text = "um"
			intervals [1566]:
				xmin = 497.8232
				xmax = 497.9732
				text = ""
			intervals [1567]:
				xmin = 497.9732
				xmax = 498.0732
				text = "the"
			intervals [1568]:
				xmin = 498.0732
				xmax = 499.2038
				text = ""
			intervals [1569]:
				xmin = 499.2038
				xmax = 499.4338
				text = "by"
			intervals [1570]:
				xmin = 499.4338
				xmax = 499.7638
				text = "being"
			intervals [1571]:
				xmin = 499.7638
				xmax = 499.8338
				text = "a"
			intervals [1572]:
				xmin = 499.8338
				xmax = 500.2638
				text = "federal"
			intervals [1573]:
				xmin = 500.2638
				xmax = 500.7838
				text = "employee"
			intervals [1574]:
				xmin = 500.7838
				xmax = 500.9138
				text = "i"
			intervals [1575]:
				xmin = 500.9138
				xmax = 500.9438
				text = ""
			intervals [1576]:
				xmin = 500.9438
				xmax = 501.1938
				text = "couldn't"
			intervals [1577]:
				xmin = 501.1938
				xmax = 501.7838
				text = "participate"
			intervals [1578]:
				xmin = 501.7838
				xmax = 501.8138
				text = ""
			intervals [1579]:
				xmin = 501.8138
				xmax = 502.0238
				text = "too"
			intervals [1580]:
				xmin = 502.0238
				xmax = 502.7438
				text = "actively"
			intervals [1581]:
				xmin = 502.7438
				xmax = 502.7738
				text = ""
			intervals [1582]:
				xmin = 502.7738
				xmax = 502.9238
				text = "but"
			intervals [1583]:
				xmin = 502.9238
				xmax = 503.0238
				text = ""
			intervals [1584]:
				xmin = 503.0238
				xmax = 503.3438
				text = "uh"
			intervals [1585]:
				xmin = 503.3438
				xmax = 503.7269
				text = ""
			intervals [1586]:
				xmin = 503.7269
				xmax = 503.8469
				text = "i"
			intervals [1587]:
				xmin = 503.8469
				xmax = 504.1569
				text = "did"
			intervals [1588]:
				xmin = 504.1569
				xmax = 505.4177
				text = ""
			intervals [1589]:
				xmin = 505.4177
				xmax = 505.7777
				text = "um"
			intervals [1590]:
				xmin = 505.7777
				xmax = 506.5228
				text = ""
			intervals [1591]:
				xmin = 506.5228
				xmax = 506.6228
				text = "in"
			intervals [1592]:
				xmin = 506.6228
				xmax = 507.0628
				text = "nineteen"
			intervals [1593]:
				xmin = 507.0628
				xmax = 507.4928
				text = "sixty"
			intervals [1594]:
				xmin = 507.4928
				xmax = 507.5828
				text = "and"
			intervals [1595]:
				xmin = 507.5828
				xmax = 507.9928
				text = "nineteen"
			intervals [1596]:
				xmin = 507.9928
				xmax = 508.3228
				text = "sixty"
			intervals [1597]:
				xmin = 508.3228
				xmax = 508.6628
				text = "four"
			intervals [1598]:
				xmin = 508.6628
				xmax = 509.3592
				text = ""
			intervals [1599]:
				xmin = 509.3592
				xmax = 509.7192
				text = "work"
			intervals [1600]:
				xmin = 509.7192
				xmax = 510.3892
				text = "actively"
			intervals [1601]:
				xmin = 510.3892
				xmax = 510.5292
				text = ""
			intervals [1602]:
				xmin = 510.5292
				xmax = 510.8292
				text = "in"
			intervals [1603]:
				xmin = 510.8292
				xmax = 510.8592
				text = ""
			intervals [1604]:
				xmin = 510.8592
				xmax = 511.1092
				text = "uh"
			intervals [1605]:
				xmin = 511.1092
				xmax = 511.9638
				text = ""
			intervals [1606]:
				xmin = 511.9638
				xmax = 512.7738
				text = "politics"
			intervals [1607]:
				xmin = 512.7738
				xmax = 512.8038
				text = ""
			intervals [1608]:
				xmin = 512.8038
				xmax = 513.2438
				text = "as"
			intervals [1609]:
				xmin = 513.2438
				xmax = 513.5632
				text = ""
			intervals [1610]:
				xmin = 513.5632
				xmax = 513.9332
				text = "behind"
			intervals [1611]:
				xmin = 513.9332
				xmax = 514.0332
				text = "the"
			intervals [1612]:
				xmin = 514.0332
				xmax = 514.6032
				text = "scenes"
			intervals [1613]:
				xmin = 514.6032
				xmax = 514.7503
				text = ""
			intervals [1614]:
				xmin = 514.7503
				xmax = 514.9203
				text = "so"
			intervals [1615]:
				xmin = 514.9203
				xmax = 515.0003
				text = "to"
			intervals [1616]:
				xmin = 515.0003
				xmax = 515.1703
				text = ""
			intervals [1617]:
				xmin = 515.1703
				xmax = 515.2203
				text = "s"
			intervals [1618]:
				xmin = 515.2203
				xmax = 515.4503
				text = ""
			intervals [1619]:
				xmin = 515.4503
				xmax = 515.8203
				text = "speak"
			intervals [1620]:
				xmin = 515.8203
				xmax = 516.7002
				text = ""
			intervals [1621]:
				xmin = 516.7002
				xmax = 517.1702
				text = "and"
			intervals [1622]:
				xmin = 517.1702
				xmax = 517.5502
				text = "um"
			intervals [1623]:
				xmin = 517.5502
				xmax = 517.9526
				text = ""
			intervals [1624]:
				xmin = 517.9526
				xmax = 518.0626
				text = "i"
			intervals [1625]:
				xmin = 518.0626
				xmax = 518.2126
				text = "had"
			intervals [1626]:
				xmin = 518.2126
				xmax = 518.2626
				text = "a"
			intervals [1627]:
				xmin = 518.2626
				xmax = 518.5626
				text = "very"
			intervals [1628]:
				xmin = 518.5626
				xmax = 519.0126
				text = "interesting"
			intervals [1629]:
				xmin = 519.0126
				xmax = 519.7726
				text = "experience"
			intervals [1630]:
				xmin = 519.7726
				xmax = 520.3326
				text = "just"
			intervals [1631]:
				xmin = 520.3326
				xmax = 520.9026
				text = "this"
			intervals [1632]:
				xmin = 520.9026
				xmax = 520.9626
				text = ""
			intervals [1633]:
				xmin = 520.9626
				xmax = 521.2926
				text = "earlier"
			intervals [1634]:
				xmin = 521.2926
				xmax = 521.5726
				text = "part"
			intervals [1635]:
				xmin = 521.5726
				xmax = 521.6626
				text = "of"
			intervals [1636]:
				xmin = 521.6626
				xmax = 521.8726
				text = "this"
			intervals [1637]:
				xmin = 521.8726
				xmax = 522.1926
				text = "year"
			intervals [1638]:
				xmin = 522.1926
				xmax = 522.5626
				text = "i"
			intervals [1639]:
				xmin = 522.5626
				xmax = 522.5926
				text = ""
			intervals [1640]:
				xmin = 522.5926
				xmax = 522.7326
				text = "uh"
			intervals [1641]:
				xmin = 522.7326
				xmax = 524.0858
				text = ""
			intervals [1642]:
				xmin = 524.0858
				xmax = 524.5058
				text = "um"
			intervals [1643]:
				xmin = 524.5058
				xmax = 525.2282
				text = ""
			intervals [1644]:
				xmin = 525.2282
				xmax = 525.4882
				text = "had"
			intervals [1645]:
				xmin = 525.4882
				xmax = 525.6582
				text = "a"
			intervals [1646]:
				xmin = 525.6582
				xmax = 525.8682
				text = ""
			intervals [1647]:
				xmin = 525.8682
				xmax = 526.1382
				text = "was"
			intervals [1648]:
				xmin = 526.1382
				xmax = 526.3482
				text = "put"
			intervals [1649]:
				xmin = 526.3482
				xmax = 526.4582
				text = "in"
			intervals [1650]:
				xmin = 526.4582
				xmax = 526.5282
				text = "the"
			intervals [1651]:
				xmin = 526.5282
				xmax = 527.0982
				text = "hospital"
			intervals [1652]:
				xmin = 527.0982
				xmax = 527.1682
				text = ""
			intervals [1653]:
				xmin = 527.1682
				xmax = 527.3782
				text = "for"
			intervals [1654]:
				xmin = 527.3782
				xmax = 527.4182
				text = "a"
			intervals [1655]:
				xmin = 527.4182
				xmax = 527.8482
				text = "minor"
			intervals [1656]:
				xmin = 527.8482
				xmax = 528.3359
				text = ""
			intervals [1657]:
				xmin = 528.3359
				xmax = 528.9959
				text = "operation"
			intervals [1658]:
				xmin = 528.9959
				xmax = 529.5955
				text = ""
			intervals [1659]:
				xmin = 529.5955
				xmax = 529.8655
				text = "and"
			intervals [1660]:
				xmin = 529.8655
				xmax = 530.0555
				text = "my"
			intervals [1661]:
				xmin = 530.0555
				xmax = 530.4955
				text = "roommate"
			intervals [1662]:
				xmin = 530.4955
				xmax = 530.5255
				text = ""
			intervals [1663]:
				xmin = 530.5255
				xmax = 530.9855
				text = "was"
			intervals [1664]:
				xmin = 530.9855
				xmax = 531.5155
				text = "chairman"
			intervals [1665]:
				xmin = 531.5155
				xmax = 531.9055
				text = "of"
			intervals [1666]:
				xmin = 531.9055
				xmax = 531.9455
				text = ""
			intervals [1667]:
				xmin = 531.9455
				xmax = 532.3055
				text = "uh"
			intervals [1668]:
				xmin = 532.3055
				xmax = 533.1159
				text = ""
			intervals [1669]:
				xmin = 533.1159
				xmax = 533.4059
				text = "uh"
			intervals [1670]:
				xmin = 533.4059
				xmax = 533.7059
				text = ""
			intervals [1671]:
				xmin = 533.7059
				xmax = 534.0559
				text = "history"
			intervals [1672]:
				xmin = 534.0559
				xmax = 534.5759
				text = "department"
			intervals [1673]:
				xmin = 534.5759
				xmax = 534.6359
				text = "at"
			intervals [1674]:
				xmin = 534.6359
				xmax = 534.6659
				text = ""
			intervals [1675]:
				xmin = 534.6659
				xmax = 534.8559
				text = "one"
			intervals [1676]:
				xmin = 534.8559
				xmax = 534.9159
				text = "of"
			intervals [1677]:
				xmin = 534.9159
				xmax = 534.9959
				text = "the"
			intervals [1678]:
				xmin = 534.9959
				xmax = 535.6859
				text = "universities"
			intervals [1679]:
				xmin = 535.6859
				xmax = 535.8959
				text = "here"
			intervals [1680]:
				xmin = 535.8959
				xmax = 536.0259
				text = "in"
			intervals [1681]:
				xmin = 536.0259
				xmax = 536.1359
				text = "the"
			intervals [1682]:
				xmin = 536.1359
				xmax = 536.3759
				text = "city"
			intervals [1683]:
				xmin = 536.3759
				xmax = 537.2942
				text = ""
			intervals [1684]:
				xmin = 537.2942
				xmax = 537.6542
				text = "and"
			intervals [1685]:
				xmin = 537.6542
				xmax = 538.0942
				text = "uh"
			intervals [1686]:
				xmin = 538.0942
				xmax = 538.2842
				text = ""
			intervals [1687]:
				xmin = 538.2842
				xmax = 538.8442
				text = "he"
			intervals [1688]:
				xmin = 538.8442
				xmax = 538.8842
				text = ""
			intervals [1689]:
				xmin = 538.8842
				xmax = 539.2242
				text = "uh"
			intervals [1690]:
				xmin = 539.2242
				xmax = 539.2542
				text = ""
			intervals [1691]:
				xmin = 539.2542
				xmax = 539.6242
				text = "had"
			intervals [1692]:
				xmin = 539.6242
				xmax = 539.9742
				text = "written"
			intervals [1693]:
				xmin = 539.9742
				xmax = 540.0442
				text = "a"
			intervals [1694]:
				xmin = 540.0442
				xmax = 540.3042
				text = "book"
			intervals [1695]:
				xmin = 540.3042
				xmax = 540.5142
				text = ""
			intervals [1696]:
				xmin = 540.5142
				xmax = 540.9042
				text = "um"
			intervals [1697]:
				xmin = 540.9042
				xmax = 541.6142
				text = ""
			intervals [1698]:
				xmin = 541.6142
				xmax = 541.8842
				text = "um"
			intervals [1699]:
				xmin = 541.8842
				xmax = 542.1742
				text = ""
			intervals [1700]:
				xmin = 542.1742
				xmax = 542.4242
				text = "i"
			intervals [1701]:
				xmin = 542.4242
				xmax = 542.4742
				text = ""
			intervals [1702]:
				xmin = 542.4742
				xmax = 543.0042
				text = "considered"
			intervals [1703]:
				xmin = 543.0042
				xmax = 543.1942
				text = "a"
			intervals [1704]:
				xmin = 543.1942
				xmax = 543.3042
				text = ""
			intervals [1705]:
				xmin = 543.3042
				xmax = 543.4442
				text = "an"
			intervals [1706]:
				xmin = 543.4442
				xmax = 543.5142
				text = ""
			intervals [1707]:
				xmin = 543.5142
				xmax = 544.0042
				text = "authority"
			intervals [1708]:
				xmin = 544.0042
				xmax = 544.1742
				text = "on"
			intervals [1709]:
				xmin = 544.1742
				xmax = 544.2042
				text = ""
			intervals [1710]:
				xmin = 544.2042
				xmax = 544.2742
				text = "it"
			intervals [1711]:
				xmin = 544.2742
				xmax = 544.4642
				text = "he"
			intervals [1712]:
				xmin = 544.4642
				xmax = 544.6242
				text = "is"
			intervals [1713]:
				xmin = 544.6242
				xmax = 544.9542
				text = "considered"
			intervals [1714]:
				xmin = 544.9542
				xmax = 545.1342
				text = "an"
			intervals [1715]:
				xmin = 545.1342
				xmax = 545.1742
				text = ""
			intervals [1716]:
				xmin = 545.1742
				xmax = 545.6942
				text = "authority"
			intervals [1717]:
				xmin = 545.6942
				xmax = 545.9542
				text = "in"
			intervals [1718]:
				xmin = 545.9542
				xmax = 546.0342
				text = "uh"
			intervals [1719]:
				xmin = 546.0342
				xmax = 546.3872
				text = ""
			intervals [1720]:
				xmin = 546.3872
				xmax = 546.6372
				text = "latin"
			intervals [1721]:
				xmin = 546.6372
				xmax = 546.9172
				text = "ameri-"
			intervals [1722]:
				xmin = 546.9172
				xmax = 547.1672
				text = ""
			intervals [1723]:
				xmin = 547.1672
				xmax = 547.5372
				text = "american"
			intervals [1724]:
				xmin = 547.5372
				xmax = 548.1072
				text = "affairs"
			intervals [1725]:
				xmin = 548.1072
				xmax = 549.023
				text = ""
			intervals [1726]:
				xmin = 549.023
				xmax = 549.333
				text = "and"
			intervals [1727]:
				xmin = 549.333
				xmax = 549.363
				text = ""
			intervals [1728]:
				xmin = 549.363
				xmax = 549.763
				text = "uh"
			intervals [1729]:
				xmin = 549.763
				xmax = 549.793
				text = ""
			intervals [1730]:
				xmin = 549.793
				xmax = 549.903
				text = "we"
			intervals [1731]:
				xmin = 549.903
				xmax = 550.083
				text = "used"
			intervals [1732]:
				xmin = 550.083
				xmax = 550.153
				text = "to"
			intervals [1733]:
				xmin = 550.153
				xmax = 550.373
				text = "have"
			intervals [1734]:
				xmin = 550.373
				xmax = 550.483
				text = "some"
			intervals [1735]:
				xmin = 550.483
				xmax = 550.713
				text = "very"
			intervals [1736]:
				xmin = 550.713
				xmax = 551.203
				text = "interesting"
			intervals [1737]:
				xmin = 551.203
				xmax = 551.233
				text = ""
			intervals [1738]:
				xmin = 551.233
				xmax = 551.943
				text = "discussions"
			intervals [1739]:
				xmin = 551.943
				xmax = 552.133
				text = "in"
			intervals [1740]:
				xmin = 552.133
				xmax = 552.163
				text = ""
			intervals [1741]:
				xmin = 552.163
				xmax = 552.263
				text = "the"
			intervals [1742]:
				xmin = 552.263
				xmax = 552.293
				text = ""
			intervals [1743]:
				xmin = 552.293
				xmax = 552.643
				text = "school"
			intervals [1744]:
				xmin = 552.643
				xmax = 552.833
				text = "you"
			intervals [1745]:
				xmin = 552.833
				xmax = 553.253
				text = ""
			intervals [1746]:
				xmin = 553.253
				xmax = 553.483
				text = "may"
			intervals [1747]:
				xmin = 553.483
				xmax = 553.513
				text = ""
			intervals [1748]:
				xmin = 553.513
				xmax = 553.583
				text = "you"
			intervals [1749]:
				xmin = 553.583
				xmax = 553.663
				text = ""
			intervals [1750]:
				xmin = 553.663
				xmax = 553.963
				text = "might"
			intervals [1751]:
				xmin = 553.963
				xmax = 554.113
				text = "be"
			intervals [1752]:
				xmin = 554.113
				xmax = 554.523
				text = "thinking"
			intervals [1753]:
				xmin = 554.523
				xmax = 554.553
				text = ""
			intervals [1754]:
				xmin = 554.553
				xmax = 555.403
				text = "rdx"
			intervals [1755]:
				xmin = 555.403
				xmax = 555.6751
				text = ""
			intervals [1756]:
				xmin = 555.6751
				xmax = 556.0351
				text = "professor"
			intervals [1757]:
				xmin = 556.0351
				xmax = 556.0951
				text = "rdx"
			intervals [1758]:
				xmin = 556.0951
				xmax = 559.784
				text = ""
			intervals [1759]:
				xmin = 559.784
				xmax = 560.214
				text = "mm-hm"
			intervals [1760]:
				xmin = 560.214
				xmax = 560.5654
				text = ""
			intervals [1761]:
				xmin = 560.5654
				xmax = 560.7154
				text = "up"
			intervals [1762]:
				xmin = 560.7154
				xmax = 560.8154
				text = "at"
			intervals [1763]:
				xmin = 560.8154
				xmax = 560.8454
				text = ""
			intervals [1764]:
				xmin = 560.8454
				xmax = 561.1354
				text = "george"
			intervals [1765]:
				xmin = 561.1354
				xmax = 561.5154
				text = "washington"
			intervals [1766]:
				xmin = 561.5154
				xmax = 561.5554
				text = ""
			intervals [1767]:
				xmin = 561.5554
				xmax = 561.9354
				text = "university"
			intervals [1768]:
				xmin = 561.9354
				xmax = 563.1626
				text = ""
			intervals [1769]:
				xmin = 563.1626
				xmax = 563.3126
				text = "but"
			intervals [1770]:
				xmin = 563.3126
				xmax = 563.8026
				text = "anyhow"
			intervals [1771]:
				xmin = 563.8026
				xmax = 563.8626
				text = ""
			intervals [1772]:
				xmin = 563.8626
				xmax = 564.1126
				text = "we"
			intervals [1773]:
				xmin = 564.1126
				xmax = 564.3626
				text = ""
			intervals [1774]:
				xmin = 564.3626
				xmax = 564.5626
				text = "we"
			intervals [1775]:
				xmin = 564.5626
				xmax = 564.7726
				text = "were"
			intervals [1776]:
				xmin = 564.7726
				xmax = 565.4326
				text = "roommates"
			intervals [1777]:
				xmin = 565.4326
				xmax = 565.4626
				text = ""
			intervals [1778]:
				xmin = 565.4626
				xmax = 565.7426
				text = "and"
			intervals [1779]:
				xmin = 565.7426
				xmax = 566.0226
				text = ""
			intervals [1780]:
				xmin = 566.0226
				xmax = 566.1626
				text = "we"
			intervals [1781]:
				xmin = 566.1626
				xmax = 566.3226
				text = "had"
			intervals [1782]:
				xmin = 566.3226
				xmax = 566.3626
				text = ""
			intervals [1783]:
				xmin = 566.3626
				xmax = 566.6126
				text = "very"
			intervals [1784]:
				xmin = 566.6126
				xmax = 567.0726
				text = "interesting"
			intervals [1785]:
				xmin = 567.0726
				xmax = 567.1626
				text = ""
			intervals [1786]:
				xmin = 567.1626
				xmax = 567.9026
				text = "discussions"
			intervals [1787]:
				xmin = 567.9026
				xmax = 569.2552
				text = ""
			intervals [1788]:
				xmin = 569.2552
				xmax = 569.7052
				text = "and"
			intervals [1789]:
				xmin = 569.7052
				xmax = 570.2452
				text = "um"
			intervals [1790]:
				xmin = 570.2452
				xmax = 571.8799
				text = ""
			intervals [1791]:
				xmin = 571.8799
				xmax = 572.0399
				text = "i"
			intervals [1792]:
				xmin = 572.0399
				xmax = 572.3899
				text = "think"
			intervals [1793]:
				xmin = 572.3899
				xmax = 572.4999
				text = "that"
			intervals [1794]:
				xmin = 572.4999
				xmax = 572.5599
				text = "a"
			intervals [1795]:
				xmin = 572.5599
				xmax = 572.7399
				text = "lot"
			intervals [1796]:
				xmin = 572.7399
				xmax = 572.8799
				text = "of"
			intervals [1797]:
				xmin = 572.8799
				xmax = 573.1699
				text = "things"
			intervals [1798]:
				xmin = 573.1699
				xmax = 573.3099
				text = "that"
			intervals [1799]:
				xmin = 573.3099
				xmax = 573.4499
				text = "he"
			intervals [1800]:
				xmin = 573.4499
				xmax = 573.6399
				text = "was"
			intervals [1801]:
				xmin = 573.6399
				xmax = 574.0299
				text = "asking"
			intervals [1802]:
				xmin = 574.0299
				xmax = 574.2799
				text = "me"
			intervals [1803]:
				xmin = 574.2799
				xmax = 574.3599
				text = "he"
			intervals [1804]:
				xmin = 574.3599
				xmax = 574.5399
				text = "was"
			intervals [1805]:
				xmin = 574.5399
				xmax = 574.8799
				text = "asking"
			intervals [1806]:
				xmin = 574.8799
				xmax = 575.0799
				text = "me"
			intervals [1807]:
				xmin = 575.0799
				xmax = 575.2699
				text = "from"
			intervals [1808]:
				xmin = 575.2699
				xmax = 575.3299
				text = "the"
			intervals [1809]:
				xmin = 575.3299
				xmax = 575.7099
				text = "negro"
			intervals [1810]:
				xmin = 575.7099
				xmax = 575.7399
				text = ""
			intervals [1811]:
				xmin = 575.7399
				xmax = 576.1099
				text = "stand"
			intervals [1812]:
				xmin = 576.1099
				xmax = 576.1499
				text = ""
			intervals [1813]:
				xmin = 576.1499
				xmax = 576.4299
				text = "point"
			intervals [1814]:
				xmin = 576.4299
				xmax = 576.4599
				text = ""
			intervals [1815]:
				xmin = 576.4599
				xmax = 576.5799
				text = "of"
			intervals [1816]:
				xmin = 576.5799
				xmax = 576.882
				text = ""
			intervals [1817]:
				xmin = 576.882
				xmax = 577.102
				text = "point"
			intervals [1818]:
				xmin = 577.102
				xmax = 577.192
				text = "of"
			intervals [1819]:
				xmin = 577.192
				xmax = 577.502
				text = "view"
			intervals [1820]:
				xmin = 577.502
				xmax = 577.572
				text = ""
			intervals [1821]:
				xmin = 577.572
				xmax = 577.932
				text = "and"
			intervals [1822]:
				xmin = 577.932
				xmax = 578.272
				text = "then"
			intervals [1823]:
				xmin = 578.272
				xmax = 578.602
				text = "uh"
			intervals [1824]:
				xmin = 578.602
				xmax = 579.3021
				text = ""
			intervals [1825]:
				xmin = 579.3021
				xmax = 579.8721
				text = "uh"
			intervals [1826]:
				xmin = 579.8721
				xmax = 580.8256
				text = ""
			intervals [1827]:
				xmin = 580.8256
				xmax = 581.0556
				text = "then"
			intervals [1828]:
				xmin = 581.0556
				xmax = 581.4856
				text = "after"
			intervals [1829]:
				xmin = 581.4856
				xmax = 581.8556
				text = "we"
			intervals [1830]:
				xmin = 581.8556
				xmax = 581.8856
				text = ""
			intervals [1831]:
				xmin = 581.8856
				xmax = 582.3556
				text = "warmed"
			intervals [1832]:
				xmin = 582.3556
				xmax = 582.5056
				text = "up"
			intervals [1833]:
				xmin = 582.5056
				xmax = 582.6056
				text = "to"
			intervals [1834]:
				xmin = 582.6056
				xmax = 582.8556
				text = "each"
			intervals [1835]:
				xmin = 582.8556
				xmax = 583.0056
				text = "other"
			intervals [1836]:
				xmin = 583.0056
				xmax = 583.0356
				text = ""
			intervals [1837]:
				xmin = 583.0356
				xmax = 583.2056
				text = "and"
			intervals [1838]:
				xmin = 583.2056
				xmax = 583.2456
				text = ""
			intervals [1839]:
				xmin = 583.2456
				xmax = 583.4456
				text = "he"
			intervals [1840]:
				xmin = 583.4456
				xmax = 583.9456
				text = "probably"
			intervals [1841]:
				xmin = 583.9456
				xmax = 584.2456
				text = "got"
			intervals [1842]:
				xmin = 584.2456
				xmax = 584.3956
				text = "to"
			intervals [1843]:
				xmin = 584.3956
				xmax = 584.5356
				text = "s"
			intervals [1844]:
				xmin = 584.5356
				xmax = 585.357
				text = ""
			intervals [1845]:
				xmin = 585.357
				xmax = 585.577
				text = "th-"
			intervals [1846]:
				xmin = 585.577
				xmax = 585.667
				text = ""
			intervals [1847]:
				xmin = 585.667
				xmax = 585.857
				text = "you"
			intervals [1848]:
				xmin = 585.857
				xmax = 586.157
				text = "know"
			intervals [1849]:
				xmin = 586.157
				xmax = 586.3773
				text = ""
			intervals [1850]:
				xmin = 586.3773
				xmax = 586.4773
				text = "the"
			intervals [1851]:
				xmin = 586.4773
				xmax = 586.9973
				text = "feeling"
			intervals [1852]:
				xmin = 586.9973
				xmax = 587.0373
				text = "i"
			intervals [1853]:
				xmin = 587.0373
				xmax = 587.3173
				text = "mean"
			intervals [1854]:
				xmin = 587.3173
				xmax = 587.3473
				text = ""
			intervals [1855]:
				xmin = 587.3473
				xmax = 587.6673
				text = "uh"
			intervals [1856]:
				xmin = 587.6673
				xmax = 588.2133
				text = ""
			intervals [1857]:
				xmin = 588.2133
				xmax = 588.5433
				text = "how"
			intervals [1858]:
				xmin = 588.5433
				xmax = 588.5933
				text = "i"
			intervals [1859]:
				xmin = 588.5933
				xmax = 588.8933
				text = "felt"
			intervals [1860]:
				xmin = 588.8933
				xmax = 589.1133
				text = "about"
			intervals [1861]:
				xmin = 589.1133
				xmax = 589.1933
				text = ""
			intervals [1862]:
				xmin = 589.1933
				xmax = 589.4733
				text = "these"
			intervals [1863]:
				xmin = 589.4733
				xmax = 589.9033
				text = "things"
			intervals [1864]:
				xmin = 589.9033
				xmax = 590.2033
				text = "then"
			intervals [1865]:
				xmin = 590.2033
				xmax = 590.4233
				text = "uh"
			intervals [1866]:
				xmin = 590.4233
				xmax = 590.4533
				text = ""
			intervals [1867]:
				xmin = 590.4533
				xmax = 590.7033
				text = "we"
			intervals [1868]:
				xmin = 590.7033
				xmax = 590.9833
				text = "were"
			intervals [1869]:
				xmin = 590.9833
				xmax = 591.2461
				text = ""
			intervals [1870]:
				xmin = 591.2461
				xmax = 591.4561
				text = "and"
			intervals [1871]:
				xmin = 591.4561
				xmax = 591.6061
				text = "i"
			intervals [1872]:
				xmin = 591.6061
				xmax = 591.8861
				text = "got"
			intervals [1873]:
				xmin = 591.8861
				xmax = 592.0861
				text = "to"
			intervals [1874]:
				xmin = 592.0861
				xmax = 592.1961
				text = ""
			intervals [1875]:
				xmin = 592.1961
				xmax = 592.4561
				text = "know"
			intervals [1876]:
				xmin = 592.4561
				xmax = 592.6261
				text = "how"
			intervals [1877]:
				xmin = 592.6261
				xmax = 592.8161
				text = "he"
			intervals [1878]:
				xmin = 592.8161
				xmax = 593.0861
				text = "felt"
			intervals [1879]:
				xmin = 593.0861
				xmax = 593.2861
				text = "about"
			intervals [1880]:
				xmin = 593.2861
				xmax = 593.3561
				text = ""
			intervals [1881]:
				xmin = 593.3561
				xmax = 593.4561
				text = "the"
			intervals [1882]:
				xmin = 593.4561
				xmax = 593.7361
				text = "certain"
			intervals [1883]:
				xmin = 593.7361
				xmax = 594.1661
				text = "things"
			intervals [1884]:
				xmin = 594.1661
				xmax = 594.617
				text = ""
			intervals [1885]:
				xmin = 594.617
				xmax = 594.827
				text = "we"
			intervals [1886]:
				xmin = 594.827
				xmax = 595.307
				text = "were"
			intervals [1887]:
				xmin = 595.307
				xmax = 595.337
				text = ""
			intervals [1888]:
				xmin = 595.337
				xmax = 595.697
				text = "able"
			intervals [1889]:
				xmin = 595.697
				xmax = 595.887
				text = "to"
			intervals [1890]:
				xmin = 595.887
				xmax = 596.617
				text = "discuss"
			intervals [1891]:
				xmin = 596.617
				xmax = 596.647
				text = ""
			intervals [1892]:
				xmin = 596.647
				xmax = 596.977
				text = "uh"
			intervals [1893]:
				xmin = 596.977
				xmax = 597.6425
				text = ""
			intervals [1894]:
				xmin = 597.6425
				xmax = 597.7525
				text = "the"
			intervals [1895]:
				xmin = 597.7525
				xmax = 598.2725
				text = "overall"
			intervals [1896]:
				xmin = 598.2725
				xmax = 598.3925
				text = "s"
			intervals [1897]:
				xmin = 598.3925
				xmax = 598.4225
				text = ""
			intervals [1898]:
				xmin = 598.4225
				xmax = 598.7325
				text = "world"
			intervals [1899]:
				xmin = 598.7325
				xmax = 599.3825
				text = "situation"
			intervals [1900]:
				xmin = 599.3825
				xmax = 599.6725
				text = "without"
			intervals [1901]:
				xmin = 599.6725
				xmax = 599.8025
				text = ""
			intervals [1902]:
				xmin = 599.8025
				xmax = 599.9425
				text = "too"
			intervals [1903]:
				xmin = 599.9425
				xmax = 600.1825
				text = "many"
			intervals [1904]:
				xmin = 600.1825
				xmax = 600.6125
				text = "<unk>"
			intervals [1905]:
				xmin = 600.6125
				xmax = 601.1125
				text = "reservations"
			intervals [1906]:
				xmin = 601.1125
				xmax = 602.6625
				text = "<unk>"
			intervals [1907]:
				xmin = 602.6625
				xmax = 602.8838
				text = ""
			intervals [1908]:
				xmin = 602.8838
				xmax = 603.0338
				text = "but"
			intervals [1909]:
				xmin = 603.0338
				xmax = 603.0638
				text = ""
			intervals [1910]:
				xmin = 603.0638
				xmax = 603.3838
				text = "uh"
			intervals [1911]:
				xmin = 603.3838
				xmax = 603.6238
				text = "he"
			intervals [1912]:
				xmin = 603.6238
				xmax = 603.8538
				text = "was"
			intervals [1913]:
				xmin = 603.8538
				xmax = 604.1238
				text = "picking"
			intervals [1914]:
				xmin = 604.1238
				xmax = 604.3138
				text = "me"
			intervals [1915]:
				xmin = 604.3138
				xmax = 604.6638
				text = "first"
			intervals [1916]:
				xmin = 604.6638
				xmax = 604.7438
				text = "and"
			intervals [1917]:
				xmin = 604.7438
				xmax = 604.8438
				text = "i"
			intervals [1918]:
				xmin = 604.8438
				xmax = 604.9938
				text = "was"
			intervals [1919]:
				xmin = 604.9938
				xmax = 605.4038
				text = "picking"
			intervals [1920]:
				xmin = 605.4038
				xmax = 605.5938
				text = "him"
			intervals [1921]:
				xmin = 605.5938
				xmax = 607.2971
				text = ""
			intervals [1922]:
				xmin = 607.2971
				xmax = 607.6871
				text = "but"
			intervals [1923]:
				xmin = 607.6871
				xmax = 607.7671
				text = ""
			intervals [1924]:
				xmin = 607.7671
				xmax = 608.0971
				text = "uh"
			intervals [1925]:
				xmin = 608.0971
				xmax = 608.3675
				text = ""
			intervals [1926]:
				xmin = 608.3675
				xmax = 608.5975
				text = "we"
			intervals [1927]:
				xmin = 608.5975
				xmax = 608.8575
				text = ""
			intervals [1928]:
				xmin = 608.8575
				xmax = 609.1375
				text = "i"
			intervals [1929]:
				xmin = 609.1375
				xmax = 609.8175
				text = "enjoyed-"
			intervals [1930]:
				xmin = 609.8175
				xmax = 609.9875
				text = "i"
			intervals [1931]:
				xmin = 609.9875
				xmax = 610.3475
				text = "enjoyed"
			intervals [1932]:
				xmin = 610.3475
				xmax = 610.4075
				text = "my"
			intervals [1933]:
				xmin = 610.4075
				xmax = 610.8775
				text = "hospital"
			intervals [1934]:
				xmin = 610.8775
				xmax = 611.2775
				text = "stay"
			intervals [1935]:
				xmin = 611.2775
				xmax = 611.5375
				text = "and"
			intervals [1936]:
				xmin = 611.5375
				xmax = 611.7775
				text = "uh"
			intervals [1937]:
				xmin = 611.7775
				xmax = 612.9327
				text = ""
			intervals [1938]:
				xmin = 612.9327
				xmax = 613.3927
				text = "um"
			intervals [1939]:
				xmin = 613.3927
				xmax = 613.4827
				text = ""
			intervals [1940]:
				xmin = 613.4827
				xmax = 613.7327
				text = "i've"
			intervals [1941]:
				xmin = 613.7327
				xmax = 614.0327
				text = "talked"
			intervals [1942]:
				xmin = 614.0327
				xmax = 614.1827
				text = "to"
			intervals [1943]:
				xmin = 614.1827
				xmax = 614.3827
				text = "him"
			intervals [1944]:
				xmin = 614.3827
				xmax = 614.4927
				text = ""
			intervals [1945]:
				xmin = 614.4927
				xmax = 614.9427
				text = "since"
			intervals [1946]:
				xmin = 614.9427
				xmax = 615.2127
				text = "then"
			intervals [1947]:
				xmin = 615.2127
				xmax = 615.7637
				text = ""
			intervals [1948]:
				xmin = 615.7637
				xmax = 616.1837
				text = "mm"
			intervals [1949]:
				xmin = 616.1837
				xmax = 617.6863
				text = ""
			intervals [1950]:
				xmin = 617.6863
				xmax = 617.9963
				text = "mm-hm"
			intervals [1951]:
				xmin = 617.9963
				xmax = 631.5809
				text = ""
			intervals [1952]:
				xmin = 631.5809
				xmax = 631.9309
				text = "well"
			intervals [1953]:
				xmin = 631.9309
				xmax = 632.0009
				text = ""
			intervals [1954]:
				xmin = 632.0009
				xmax = 632.1209
				text = "i"
			intervals [1955]:
				xmin = 632.1209
				xmax = 632.4409
				text = "think"
			intervals [1956]:
				xmin = 632.4409
				xmax = 632.8809
				text = "maybe"
			intervals [1957]:
				xmin = 632.8809
				xmax = 632.9109
				text = ""
			intervals [1958]:
				xmin = 632.9109
				xmax = 633.3809
				text = "my"
			intervals [1959]:
				xmin = 633.3809
				xmax = 634.4186
				text = ""
			intervals [1960]:
				xmin = 634.4186
				xmax = 634.8086
				text = "um"
			intervals [1961]:
				xmin = 634.8086
				xmax = 635.8656
				text = ""
			intervals [1962]:
				xmin = 635.8656
				xmax = 636.4556
				text = "capitalist"
			intervals [1963]:
				xmin = 636.4556
				xmax = 636.5156
				text = "i"
			intervals [1964]:
				xmin = 636.5156
				xmax = 636.5656
				text = "d"
			intervals [1965]:
				xmin = 636.5656
				xmax = 636.7256
				text = "try"
			intervals [1966]:
				xmin = 636.7256
				xmax = 636.7856
				text = "to"
			intervals [1967]:
				xmin = 636.7856
				xmax = 636.9856
				text = "make"
			intervals [1968]:
				xmin = 636.9856
				xmax = 637.2056
				text = "more"
			intervals [1969]:
				xmin = 637.2056
				xmax = 637.4456
				text = "money"
			intervals [1970]:
				xmin = 637.4456
				xmax = 638.3056
				text = ""
			intervals [1971]:
				xmin = 638.3056
				xmax = 638.4856
				text = "probably"
			intervals [1972]:
				xmin = 638.4856
				xmax = 638.9056
				text = "<unk>"
			intervals [1973]:
				xmin = 638.9056
				xmax = 639.3056
				text = "but"
			intervals [1974]:
				xmin = 639.3056
				xmax = 639.5556
				text = "uh"
			intervals [1975]:
				xmin = 639.5556
				xmax = 639.8856
				text = "i"
			intervals [1976]:
				xmin = 639.8856
				xmax = 640.2256
				text = "don't"
			intervals [1977]:
				xmin = 640.2256
				xmax = 640.5256
				text = "know"
			intervals [1978]:
				xmin = 640.5256
				xmax = 640.6156
				text = "i"
			intervals [1979]:
				xmin = 640.6156
				xmax = 641.0056
				text = "probably"
			intervals [1980]:
				xmin = 641.0056
				xmax = 641.1956
				text = "would"
			intervals [1981]:
				xmin = 641.1956
				xmax = 641.7456
				text = "travel"
			intervals [1982]:
				xmin = 641.7456
				xmax = 642.0194
				text = ""
			intervals [1983]:
				xmin = 642.0194
				xmax = 642.3794
				text = "uh"
			intervals [1984]:
				xmin = 642.3794
				xmax = 642.4894
				text = ""
			intervals [1985]:
				xmin = 642.4894
				xmax = 642.7094
				text = "quite"
			intervals [1986]:
				xmin = 642.7094
				xmax = 642.8094
				text = "a"
			intervals [1987]:
				xmin = 642.8094
				xmax = 643.0194
				text = "bit"
			intervals [1988]:
				xmin = 643.0194
				xmax = 644.3322
				text = ""
			intervals [1989]:
				xmin = 644.3322
				xmax = 644.6222
				text = "uh"
			intervals [1990]:
				xmin = 644.6222
				xmax = 644.8022
				text = "i"
			intervals [1991]:
				xmin = 644.8022
				xmax = 644.9822
				text = "would"
			intervals [1992]:
				xmin = 644.9822
				xmax = 645.2022
				text = "like"
			intervals [1993]:
				xmin = 645.2022
				xmax = 645.2622
				text = "to"
			intervals [1994]:
				xmin = 645.2622
				xmax = 645.2922
				text = ""
			intervals [1995]:
				xmin = 645.2922
				xmax = 645.8022
				text = "travel"
			intervals [1996]:
				xmin = 645.8022
				xmax = 646.3373
				text = ""
			intervals [1997]:
				xmin = 646.3373
				xmax = 646.7773
				text = "uh"
			intervals [1998]:
				xmin = 646.7773
				xmax = 646.8073
				text = ""
			intervals [1999]:
				xmin = 646.8073
				xmax = 646.9173
				text = "i"
			intervals [2000]:
				xmin = 646.9173
				xmax = 647.0073
				text = "would"
			intervals [2001]:
				xmin = 647.0073
				xmax = 647.2173
				text = "like"
			intervals [2002]:
				xmin = 647.2173
				xmax = 647.2773
				text = "to"
			intervals [2003]:
				xmin = 647.2773
				xmax = 647.3473
				text = ""
			intervals [2004]:
				xmin = 647.3473
				xmax = 647.5273
				text = "make"
			intervals [2005]:
				xmin = 647.5273
				xmax = 647.6973
				text = ""
			intervals [2006]:
				xmin = 647.6973
				xmax = 648.1473
				text = "girls"
			intervals [2007]:
				xmin = 648.1473
				xmax = 648.5373
				text = "around"
			intervals [2008]:
				xmin = 648.5373
				xmax = 648.7873
				text = "while"
			intervals [2009]:
				xmin = 648.7873
				xmax = 648.9473
				text = "they"
			intervals [2010]:
				xmin = 648.9473
				xmax = 648.9773
				text = "are"
			intervals [2011]:
				xmin = 648.9773
				xmax = 649.1373
				text = "at"
			intervals [2012]:
				xmin = 649.1373
				xmax = 649.2973
				text = "an"
			intervals [2013]:
				xmin = 649.2973
				xmax = 649.9873
				text = "impressionable"
			intervals [2014]:
				xmin = 649.9873
				xmax = 650.3973
				text = "age"
			intervals [2015]:
				xmin = 650.3973
				xmax = 650.4873
				text = "and"
			intervals [2016]:
				xmin = 650.4873
				xmax = 650.7473
				text = "while"
			intervals [2017]:
				xmin = 650.7473
				xmax = 650.8973
				text = "they"
			intervals [2018]:
				xmin = 650.8973
				xmax = 650.9573
				text = "are"
			intervals [2019]:
				xmin = 650.9573
				xmax = 651.3473
				text = "young"
			intervals [2020]:
				xmin = 651.3473
				xmax = 651.9669
				text = ""
			intervals [2021]:
				xmin = 651.9669
				xmax = 652.3469
				text = "and"
			intervals [2022]:
				xmin = 652.3469
				xmax = 652.5169
				text = "um"
			intervals [2023]:
				xmin = 652.5169
				xmax = 652.5469
				text = ""
			intervals [2024]:
				xmin = 652.5469
				xmax = 652.7469
				text = "let"
			intervals [2025]:
				xmin = 652.7469
				xmax = 652.7869
				text = ""
			intervals [2026]:
				xmin = 652.7869
				xmax = 653.0569
				text = "them"
			intervals [2027]:
				xmin = 653.0569
				xmax = 653.4369
				text = "see"
			intervals [2028]:
				xmin = 653.4369
				xmax = 653.5269
				text = ""
			intervals [2029]:
				xmin = 653.5269
				xmax = 653.6269
				text = "the"
			intervals [2030]:
				xmin = 653.6269
				xmax = 654.0869
				text = "world"
			intervals [2031]:
				xmin = 654.0869
				xmax = 654.8009
				text = ""
			intervals [2032]:
				xmin = 654.8009
				xmax = 655.0409
				text = "see"
			intervals [2033]:
				xmin = 655.0409
				xmax = 655.2309
				text = "some"
			intervals [2034]:
				xmin = 655.2309
				xmax = 655.2909
				text = "of"
			intervals [2035]:
				xmin = 655.2909
				xmax = 655.3609
				text = "the"
			intervals [2036]:
				xmin = 655.3609
				xmax = 655.7009
				text = "people"
			intervals [2037]:
				xmin = 655.7009
				xmax = 655.8709
				text = "that"
			intervals [2038]:
				xmin = 655.8709
				xmax = 656.0509
				text = "they're"
			intervals [2039]:
				xmin = 656.0509
				xmax = 656.3609
				text = "reading"
			intervals [2040]:
				xmin = 656.3609
				xmax = 656.6309
				text = "about"
			intervals [2041]:
				xmin = 656.6309
				xmax = 656.7109
				text = ""
			intervals [2042]:
				xmin = 656.7109
				xmax = 656.8009
				text = "and"
			intervals [2043]:
				xmin = 656.8009
				xmax = 656.9009
				text = ""
			intervals [2044]:
				xmin = 656.9009
				xmax = 657.0009
				text = "d"
			intervals [2045]:
				xmin = 657.0009
				xmax = 657.0809
				text = ""
			intervals [2046]:
				xmin = 657.0809
				xmax = 657.2709
				text = "and"
			intervals [2047]:
				xmin = 657.2709
				xmax = 657.9709
				text = "discussing"
			intervals [2048]:
				xmin = 657.9709
				xmax = 659.1433
				text = ""
			intervals [2049]:
				xmin = 659.1433
				xmax = 659.7633
				text = "um"
			intervals [2050]:
				xmin = 659.7633
				xmax = 660.8195
				text = ""
			intervals [2051]:
				xmin = 660.8195
				xmax = 661.3595
				text = "i"
			intervals [2052]:
				xmin = 661.3595
				xmax = 661.726
				text = ""
			intervals [2053]:
				xmin = 661.726
				xmax = 662.106
				text = "don't"
			intervals [2054]:
				xmin = 662.106
				xmax = 664.6257
				text = ""
			intervals [2055]:
				xmin = 664.6257
				xmax = 664.7957
				text = "i"
			intervals [2056]:
				xmin = 664.7957
				xmax = 665.0457
				text = "d"
			intervals [2057]:
				xmin = 665.0457
				xmax = 665.2925
				text = ""
			intervals [2058]:
				xmin = 665.2925
				xmax = 665.6025
				text = "probably"
			intervals [2059]:
				xmin = 665.6025
				xmax = 665.9525
				text = "would"
			intervals [2060]:
				xmin = 665.9525
				xmax = 666.1625
				text = "go"
			intervals [2061]:
				xmin = 666.1625
				xmax = 666.4625
				text = "both"
			intervals [2062]:
				xmin = 666.4625
				xmax = 666.5725
				text = "to"
			intervals [2063]:
				xmin = 666.5725
				xmax = 666.6525
				text = "the"
			intervals [2064]:
				xmin = 666.6525
				xmax = 667.1525
				text = "orient"
			intervals [2065]:
				xmin = 667.1525
				xmax = 667.4025
				text = "and"
			intervals [2066]:
				xmin = 667.4025
				xmax = 667.6425
				text = "to"
			intervals [2067]:
				xmin = 667.6425
				xmax = 667.9225
				text = "the"
			intervals [2068]:
				xmin = 667.9225
				xmax = 668.4225
				text = "um"
			intervals [2069]:
				xmin = 668.4225
				xmax = 668.5225
				text = ""
			intervals [2070]:
				xmin = 668.5225
				xmax = 669.0525
				text = "um"
			intervals [2071]:
				xmin = 669.0525
				xmax = 669.9549
				text = ""
			intervals [2072]:
				xmin = 669.9549
				xmax = 670.6049
				text = "europe"
			intervals [2073]:
				xmin = 670.6049
				xmax = 670.8849
				text = "uh"
			intervals [2074]:
				xmin = 670.8849
				xmax = 671.4178
				text = ""
			intervals [2075]:
				xmin = 671.4178
				xmax = 671.5478
				text = "my"
			intervals [2076]:
				xmin = 671.5478
				xmax = 672.1078
				text = "grandfather"
			intervals [2077]:
				xmin = 672.1078
				xmax = 672.4278
				text = "spent"
			intervals [2078]:
				xmin = 672.4278
				xmax = 672.4778
				text = ""
			intervals [2079]:
				xmin = 672.4778
				xmax = 672.6878
				text = "quite"
			intervals [2080]:
				xmin = 672.6878
				xmax = 672.7378
				text = "a"
			intervals [2081]:
				xmin = 672.7378
				xmax = 672.8878
				text = "few"
			intervals [2082]:
				xmin = 672.8878
				xmax = 673.2778
				text = "years"
			intervals [2083]:
				xmin = 673.2778
				xmax = 673.3578
				text = "in"
			intervals [2084]:
				xmin = 673.3578
				xmax = 673.4278
				text = "the"
			intervals [2085]:
				xmin = 673.4278
				xmax = 673.8778
				text = "orient"
			intervals [2086]:
				xmin = 673.8778
				xmax = 673.9478
				text = ""
			intervals [2087]:
				xmin = 673.9478
				xmax = 674.4478
				text = "and"
			intervals [2088]:
				xmin = 674.4478
				xmax = 674.6378
				text = "during"
			intervals [2089]:
				xmin = 674.6378
				xmax = 674.6978
				text = "the"
			intervals [2090]:
				xmin = 674.6978
				xmax = 675.0878
				text = "spanish"
			intervals [2091]:
				xmin = 675.0878
				xmax = 675.4278
				text = "american"
			intervals [2092]:
				xmin = 675.4278
				xmax = 675.6178
				text = "war"
			intervals [2093]:
				xmin = 675.6178
				xmax = 675.7078
				text = "and"
			intervals [2094]:
				xmin = 675.7078
				xmax = 676.0878
				text = "after"
			intervals [2095]:
				xmin = 676.0878
				xmax = 676.4478
				text = "spanish"
			intervals [2096]:
				xmin = 676.4478
				xmax = 676.7578
				text = "american"
			intervals [2097]:
				xmin = 676.7578
				xmax = 676.9378
				text = "war"
			intervals [2098]:
				xmin = 676.9378
				xmax = 677.1378
				text = "matter"
			intervals [2099]:
				xmin = 677.1378
				xmax = 677.1778
				text = ""
			intervals [2100]:
				xmin = 677.1778
				xmax = 677.3478
				text = "fact"
			intervals [2101]:
				xmin = 677.3478
				xmax = 677.4078
				text = "he"
			intervals [2102]:
				xmin = 677.4078
				xmax = 677.6578
				text = "spent"
			intervals [2103]:
				xmin = 677.6578
				xmax = 677.8478
				text = "ten"
			intervals [2104]:
				xmin = 677.8478
				xmax = 677.8978
				text = ""
			intervals [2105]:
				xmin = 677.8978
				xmax = 678.1078
				text = "year"
			intervals [2106]:
				xmin = 678.1078
				xmax = 678.1778
				text = ""
			intervals [2107]:
				xmin = 678.1778
				xmax = 678.3978
				text = "ten"
			intervals [2108]:
				xmin = 678.3978
				xmax = 678.8478
				text = "years"
			intervals [2109]:
				xmin = 678.8478
				xmax = 679.0678
				text = "in"
			intervals [2110]:
				xmin = 679.0678
				xmax = 679.0978
				text = ""
			intervals [2111]:
				xmin = 679.0978
				xmax = 679.2078
				text = "the"
			intervals [2112]:
				xmin = 679.2078
				xmax = 679.4878
				text = ""
			intervals [2113]:
				xmin = 679.4878
				xmax = 679.8178
				text = "orient"
			intervals [2114]:
				xmin = 679.8178
				xmax = 680.6293
				text = ""
			intervals [2115]:
				xmin = 680.6293
				xmax = 681.0093
				text = "and"
			intervals [2116]:
				xmin = 681.0093
				xmax = 681.2793
				text = "he"
			intervals [2117]:
				xmin = 681.2793
				xmax = 681.3493
				text = ""
			intervals [2118]:
				xmin = 681.3493
				xmax = 681.4293
				text = "and"
			intervals [2119]:
				xmin = 681.4293
				xmax = 681.6693
				text = "i"
			intervals [2120]:
				xmin = 681.6693
				xmax = 681.9493
				text = "think"
			intervals [2121]:
				xmin = 681.9493
				xmax = 682.0593
				text = ""
			intervals [2122]:
				xmin = 682.0593
				xmax = 682.3193
				text = "maybe"
			intervals [2123]:
				xmin = 682.3193
				xmax = 682.5493
				text = "this"
			intervals [2124]:
				xmin = 682.5493
				xmax = 682.6893
				text = "is"
			intervals [2125]:
				xmin = 682.6893
				xmax = 682.8693
				text = "where"
			intervals [2126]:
				xmin = 682.8693
				xmax = 683.0693
				text = "my"
			intervals [2127]:
				xmin = 683.0693
				xmax = 683.4093
				text = "interest"
			intervals [2128]:
				xmin = 683.4093
				xmax = 683.5093
				text = "in"
			intervals [2129]:
				xmin = 683.5093
				xmax = 683.9593
				text = "history"
			intervals [2130]:
				xmin = 683.9593
				xmax = 684.2693
				text = "came"
			intervals [2131]:
				xmin = 684.2693
				xmax = 684.2993
				text = ""
			intervals [2132]:
				xmin = 684.2993
				xmax = 684.5193
				text = "from"
			intervals [2133]:
				xmin = 684.5193
				xmax = 685.2118
				text = ""
			intervals [2134]:
				xmin = 685.2118
				xmax = 685.6818
				text = "um"
			intervals [2135]:
				xmin = 685.6818
				xmax = 686.4035
				text = ""
			intervals [2136]:
				xmin = 686.4035
				xmax = 686.5435
				text = "we"
			intervals [2137]:
				xmin = 686.5435
				xmax = 686.8135
				text = "used"
			intervals [2138]:
				xmin = 686.8135
				xmax = 686.8835
				text = "to"
			intervals [2139]:
				xmin = 686.8835
				xmax = 686.9135
				text = ""
			intervals [2140]:
				xmin = 686.9135
				xmax = 687.2435
				text = "talk"
			intervals [2141]:
				xmin = 687.2435
				xmax = 687.468
				text = ""
			intervals [2142]:
				xmin = 687.468
				xmax = 688.448
				text = "extensively"
			intervals [2143]:
				xmin = 688.448
				xmax = 688.7476
				text = ""
			intervals [2144]:
				xmin = 688.7476
				xmax = 689.2576
				text = "about"
			intervals [2145]:
				xmin = 689.2576
				xmax = 689.3876
				text = ""
			intervals [2146]:
				xmin = 689.3876
				xmax = 689.5176
				text = "uh"
			intervals [2147]:
				xmin = 689.5176
				xmax = 689.7876
				text = "maybe"
			intervals [2148]:
				xmin = 689.7876
				xmax = 689.8976
				text = "that"
			intervals [2149]:
				xmin = 689.8976
				xmax = 689.9676
				text = "s"
			intervals [2150]:
				xmin = 689.9676
				xmax = 690.1676
				text = "where"
			intervals [2151]:
				xmin = 690.1676
				xmax = 690.3576
				text = "i"
			intervals [2152]:
				xmin = 690.3576
				xmax = 690.7188
				text = ""
			intervals [2153]:
				xmin = 690.7188
				xmax = 690.8088
				text = "u"
			intervals [2154]:
				xmin = 690.8088
				xmax = 690.9088
				text = ""
			intervals [2155]:
				xmin = 690.9088
				xmax = 690.9988
				text = "g-"
			intervals [2156]:
				xmin = 690.9988
				xmax = 691.6028
				text = ""
			intervals [2157]:
				xmin = 691.6028
				xmax = 691.8528
				text = "talk"
			intervals [2158]:
				xmin = 691.8528
				xmax = 691.9628
				text = "so"
			intervals [2159]:
				xmin = 691.9628
				xmax = 692.2028
				text = "much"
			intervals [2160]:
				xmin = 692.2028
				xmax = 692.7752
				text = ""
			intervals [2161]:
				xmin = 692.7752
				xmax = 692.9252
				text = "about"
			intervals [2162]:
				xmin = 692.9252
				xmax = 693.4852
				text = ""
			intervals [2163]:
				xmin = 693.4852
				xmax = 693.5752
				text = "that"
			intervals [2164]:
				xmin = 693.5752
				xmax = 693.8523
				text = ""
			intervals [2165]:
				xmin = 693.8523
				xmax = 693.9123
				text = "we"
			intervals [2166]:
				xmin = 693.9123
				xmax = 694.0923
				text = "used"
			intervals [2167]:
				xmin = 694.0923
				xmax = 694.2023
				text = "to"
			intervals [2168]:
				xmin = 694.2023
				xmax = 694.4823
				text = "talk"
			intervals [2169]:
				xmin = 694.4823
				xmax = 695.3723
				text = "extensively"
			intervals [2170]:
				xmin = 695.3723
				xmax = 695.7023
				text = "about"
			intervals [2171]:
				xmin = 695.7023
				xmax = 695.8623
				text = ""
			intervals [2172]:
				xmin = 695.8623
				xmax = 696.4023
				text = "um"
			intervals [2173]:
				xmin = 696.4023
				xmax = 697.0219
				text = ""
			intervals [2174]:
				xmin = 697.0219
				xmax = 697.2819
				text = "his"
			intervals [2175]:
				xmin = 697.2819
				xmax = 698.1619
				text = "experiences"
			intervals [2176]:
				xmin = 698.1619
				xmax = 698.4419
				text = "and"
			intervals [2177]:
				xmin = 698.4419
				xmax = 698.4719
				text = ""
			intervals [2178]:
				xmin = 698.4719
				xmax = 698.7619
				text = "uh"
			intervals [2179]:
				xmin = 698.7619
				xmax = 698.9819
				text = ""
			intervals [2180]:
				xmin = 698.9819
				xmax = 699.1919
				text = "his"
			intervals [2181]:
				xmin = 699.1919
				xmax = 699.9119
				text = "travels"
			intervals [2182]:
				xmin = 699.9119
				xmax = 700.8662
				text = ""
			intervals [2183]:
				xmin = 700.8662
				xmax = 701.2362
				text = "and"
			intervals [2184]:
				xmin = 701.2362
				xmax = 701.6062
				text = "um"
			intervals [2185]:
				xmin = 701.6062
				xmax = 702.4911
				text = ""
			intervals [2186]:
				xmin = 702.4911
				xmax = 702.6211
				text = "i"
			intervals [2187]:
				xmin = 702.6211
				xmax = 702.9367
				text = ""
			intervals [2188]:
				xmin = 702.9367
				xmax = 703.7067
				text = "sometimes"
			intervals [2189]:
				xmin = 703.7067
				xmax = 703.9767
				text = "in"
			intervals [2190]:
				xmin = 703.9767
				xmax = 704.2467
				text = "some"
			intervals [2191]:
				xmin = 704.2467
				xmax = 704.3367
				text = "of"
			intervals [2192]:
				xmin = 704.3367
				xmax = 704.6767
				text = "the"
			intervals [2193]:
				xmin = 704.6767
				xmax = 704.9167
				text = "uh"
			intervals [2194]:
				xmin = 704.9167
				xmax = 705.0067
				text = ""
			intervals [2195]:
				xmin = 705.0067
				xmax = 705.3667
				text = "things"
			intervals [2196]:
				xmin = 705.3667
				xmax = 705.4967
				text = "that"
			intervals [2197]:
				xmin = 705.4967
				xmax = 705.8367
				text = "he"
			intervals [2198]:
				xmin = 705.8367
				xmax = 706.9195
				text = ""
			intervals [2199]:
				xmin = 706.9195
				xmax = 707.3395
				text = "um"
			intervals [2200]:
				xmin = 707.3395
				xmax = 708.1604
				text = ""
			intervals [2201]:
				xmin = 708.1604
				xmax = 709.0404
				text = "foresaw"
			intervals [2202]:
				xmin = 709.0404
				xmax = 709.1004
				text = ""
			intervals [2203]:
				xmin = 709.1004
				xmax = 709.2904
				text = "i"
			intervals [2204]:
				xmin = 709.2904
				xmax = 710.0504
				text = "guess"
			intervals [2205]:
				xmin = 710.0504
				xmax = 710.2855
				text = ""
			intervals [2206]:
				xmin = 710.2855
				xmax = 710.5255
				text = "some"
			intervals [2207]:
				xmin = 710.5255
				xmax = 710.5855
				text = "of"
			intervals [2208]:
				xmin = 710.5855
				xmax = 710.6455
				text = "the"
			intervals [2209]:
				xmin = 710.6455
				xmax = 710.8755
				text = "things"
			intervals [2210]:
				xmin = 710.8755
				xmax = 710.9655
				text = "that"
			intervals [2211]:
				xmin = 710.9655
				xmax = 711.0755
				text = "he"
			intervals [2212]:
				xmin = 711.0755
				xmax = 711.3355
				text = "talked"
			intervals [2213]:
				xmin = 711.3355
				xmax = 711.5955
				text = "about"
			intervals [2214]:
				xmin = 711.5955
				xmax = 711.7355
				text = "that"
			intervals [2215]:
				xmin = 711.7355
				xmax = 711.9155
				text = "would"
			intervals [2216]:
				xmin = 711.9155
				xmax = 712.4555
				text = "happen"
			intervals [2217]:
				xmin = 712.4555
				xmax = 712.4855
				text = ""
			intervals [2218]:
				xmin = 712.4855
				xmax = 712.6555
				text = "and"
			intervals [2219]:
				xmin = 712.6555
				xmax = 712.7355
				text = ""
			intervals [2220]:
				xmin = 712.7355
				xmax = 712.9355
				text = "did"
			intervals [2221]:
				xmin = 712.9355
				xmax = 712.9655
				text = ""
			intervals [2222]:
				xmin = 712.9655
				xmax = 713.4655
				text = "happen"
			intervals [2223]:
				xmin = 713.4655
				xmax = 714.0272
				text = ""
			intervals [2224]:
				xmin = 714.0272
				xmax = 714.4672
				text = "um"
			intervals [2225]:
				xmin = 714.4672
				xmax = 714.5772
				text = ""
			intervals [2226]:
				xmin = 714.5772
				xmax = 714.8272
				text = "way"
			intervals [2227]:
				xmin = 714.8272
				xmax = 715.1272
				text = "back"
			intervals [2228]:
				xmin = 715.1272
				xmax = 715.2772
				text = "in"
			intervals [2229]:
				xmin = 715.2772
				xmax = 715.6072
				text = "the"
			intervals [2230]:
				xmin = 715.6072
				xmax = 715.7772
				text = ""
			intervals [2231]:
				xmin = 715.7772
				xmax = 716.2172
				text = "during"
			intervals [2232]:
				xmin = 716.2172
				xmax = 716.5272
				text = "world"
			intervals [2233]:
				xmin = 716.5272
				xmax = 716.7272
				text = "war"
			intervals [2234]:
				xmin = 716.7272
				xmax = 716.7772
				text = ""
			intervals [2235]:
				xmin = 716.7772
				xmax = 717.1472
				text = "ii"
			intervals [2236]:
				xmin = 717.1472
				xmax = 717.1872
				text = ""
			intervals [2237]:
				xmin = 717.1872
				xmax = 717.3172
				text = "and"
			intervals [2238]:
				xmin = 717.3172
				xmax = 717.4472
				text = "he"
			intervals [2239]:
				xmin = 717.4472
				xmax = 717.5072
				text = ""
			intervals [2240]:
				xmin = 717.5072
				xmax = 717.7872
				text = "talked"
			intervals [2241]:
				xmin = 717.7872
				xmax = 717.8172
				text = ""
			intervals [2242]:
				xmin = 717.8172
				xmax = 717.9872
				text = "about"
			intervals [2243]:
				xmin = 717.9872
				xmax = 718.0772
				text = ""
			intervals [2244]:
				xmin = 718.0772
				xmax = 718.3272
				text = "things"
			intervals [2245]:
				xmin = 718.3272
				xmax = 718.4472
				text = "that"
			intervals [2246]:
				xmin = 718.4472
				xmax = 718.5572
				text = "would"
			intervals [2247]:
				xmin = 718.5572
				xmax = 718.5872
				text = ""
			intervals [2248]:
				xmin = 718.5872
				xmax = 718.9272
				text = "happen"
			intervals [2249]:
				xmin = 718.9272
				xmax = 719.2172
				text = "after"
			intervals [2250]:
				xmin = 719.2172
				xmax = 719.5272
				text = "world"
			intervals [2251]:
				xmin = 719.5272
				xmax = 719.7272
				text = "war"
			intervals [2252]:
				xmin = 719.7272
				xmax = 719.7872
				text = ""
			intervals [2253]:
				xmin = 719.7872
				xmax = 720.0172
				text = "ii"
			intervals [2254]:
				xmin = 720.0172
				xmax = 720.4484
				text = ""
			intervals [2255]:
				xmin = 720.4484
				xmax = 720.5584
				text = "and"
			intervals [2256]:
				xmin = 720.5584
				xmax = 720.7584
				text = "sure"
			intervals [2257]:
				xmin = 720.7584
				xmax = 721.1484
				text = "enough"
			intervals [2258]:
				xmin = 721.1484
				xmax = 721.2284
				text = ""
			intervals [2259]:
				xmin = 721.2284
				xmax = 721.5584
				text = "uh"
			intervals [2260]:
				xmin = 721.5584
				xmax = 721.5884
				text = ""
			intervals [2261]:
				xmin = 721.5884
				xmax = 721.6384
				text = "a"
			intervals [2262]:
				xmin = 721.6384
				xmax = 721.8184
				text = "lot"
			intervals [2263]:
				xmin = 721.8184
				xmax = 721.8884
				text = "of"
			intervals [2264]:
				xmin = 721.8884
				xmax = 721.9184
				text = ""
			intervals [2265]:
				xmin = 721.9184
				xmax = 722.2284
				text = "them"
			intervals [2266]:
				xmin = 722.2284
				xmax = 722.3484
				text = ""
			intervals [2267]:
				xmin = 722.3484
				xmax = 722.4984
				text = "have"
			intervals [2268]:
				xmin = 722.4984
				xmax = 722.5384
				text = ""
			intervals [2269]:
				xmin = 722.5384
				xmax = 722.7584
				text = "come"
			intervals [2270]:
				xmin = 722.7584
				xmax = 722.8484
				text = "to"
			intervals [2271]:
				xmin = 722.8484
				xmax = 723.3784
				text = "pass"
			intervals [2272]:
				xmin = 723.3784
				xmax = 724.3466
				text = ""
			intervals [2273]:
				xmin = 724.3466
				xmax = 724.6766
				text = "but"
			intervals [2274]:
				xmin = 724.6766
				xmax = 724.7966
				text = ""
			intervals [2275]:
				xmin = 724.7966
				xmax = 725.1966
				text = "um"
			intervals [2276]:
				xmin = 725.1966
				xmax = 725.7388
				text = ""
			intervals [2277]:
				xmin = 725.7388
				xmax = 725.8988
				text = "and"
			intervals [2278]:
				xmin = 725.8988
				xmax = 726.0188
				text = "i"
			intervals [2279]:
				xmin = 726.0188
				xmax = 726.3488
				text = "think"
			intervals [2280]:
				xmin = 726.3488
				xmax = 727.1588
				text = "possibly"
			intervals [2281]:
				xmin = 727.1588
				xmax = 727.1988
				text = ""
			intervals [2282]:
				xmin = 727.1988
				xmax = 727.3388
				text = "i"
			intervals [2283]:
				xmin = 727.3388
				xmax = 727.4988
				text = "don't"
			intervals [2284]:
				xmin = 727.4988
				xmax = 727.6188
				text = "know"
			intervals [2285]:
				xmin = 727.6188
				xmax = 728.0288
				text = "whether"
			intervals [2286]:
				xmin = 728.0288
				xmax = 728.0788
				text = ""
			intervals [2287]:
				xmin = 728.0788
				xmax = 728.3788
				text = "i"
			intervals [2288]:
				xmin = 728.3788
				xmax = 728.5688
				text = ""
			intervals [2289]:
				xmin = 728.5688
				xmax = 729.0988
				text = "attribute"
			intervals [2290]:
				xmin = 729.0988
				xmax = 729.3188
				text = "this"
			intervals [2291]:
				xmin = 729.3188
				xmax = 729.3488
				text = ""
			intervals [2292]:
				xmin = 729.3488
				xmax = 729.4888
				text = "to"
			intervals [2293]:
				xmin = 729.4888
				xmax = 729.7988
				text = "his"
			intervals [2294]:
				xmin = 729.7988
				xmax = 730.5388
				text = "travels"
			intervals [2295]:
				xmin = 730.5388
				xmax = 730.5688
				text = ""
			intervals [2296]:
				xmin = 730.5688
				xmax = 730.7388
				text = "or"
			intervals [2297]:
				xmin = 730.7388
				xmax = 730.7788
				text = ""
			intervals [2298]:
				xmin = 730.7788
				xmax = 731.0788
				text = "just"
			intervals [2299]:
				xmin = 731.0788
				xmax = 731.1088
				text = ""
			intervals [2300]:
				xmin = 731.1088
				xmax = 731.3388
				text = "to"
			intervals [2301]:
				xmin = 731.3388
				xmax = 731.3888
				text = ""
			intervals [2302]:
				xmin = 731.3888
				xmax = 731.6488
				text = "uh"
			intervals [2303]:
				xmin = 731.6488
				xmax = 732.577
				text = ""
			intervals [2304]:
				xmin = 732.577
				xmax = 733.207
				text = "um"
			intervals [2305]:
				xmin = 733.207
				xmax = 734.3549
				text = ""
			intervals [2306]:
				xmin = 734.3549
				xmax = 734.3849
				text = "i"
			intervals [2307]:
				xmin = 734.3849
				xmax = 734.5549
				text = ""
			intervals [2308]:
				xmin = 734.5549
				xmax = 734.7049
				text = "don't"
			intervals [2309]:
				xmin = 734.7049
				xmax = 734.8349
				text = "know"
			intervals [2310]:
				xmin = 734.8349
				xmax = 735.0049
				text = ""
			intervals [2311]:
				xmin = 735.0049
				xmax = 735.3249
				text = "what"
			intervals [2312]:
				xmin = 735.3249
				xmax = 735.4649
				text = "you"
			intervals [2313]:
				xmin = 735.4649
				xmax = 735.8949
				text = "attribute"
			intervals [2314]:
				xmin = 735.8949
				xmax = 735.9249
				text = ""
			intervals [2315]:
				xmin = 735.9249
				xmax = 735.9849
				text = "it"
			intervals [2316]:
				xmin = 735.9849
				xmax = 736.0949
				text = "to"
			intervals [2317]:
				xmin = 736.0949
				xmax = 736.1549
				text = ""
			intervals [2318]:
				xmin = 736.1549
				xmax = 736.3249
				text = "but"
			intervals [2319]:
				xmin = 736.3249
				xmax = 736.5149
				text = "i"
			intervals [2320]:
				xmin = 736.5149
				xmax = 736.5449
				text = ""
			intervals [2321]:
				xmin = 736.5449
				xmax = 736.6849
				text = "would"
			intervals [2322]:
				xmin = 736.6849
				xmax = 736.9049
				text = "like"
			intervals [2323]:
				xmin = 736.9049
				xmax = 736.9649
				text = "to"
			intervals [2324]:
				xmin = 736.9649
				xmax = 736.9949
				text = ""
			intervals [2325]:
				xmin = 736.9949
				xmax = 737.5249
				text = "travel"
			intervals [2326]:
				xmin = 737.5249
				xmax = 737.7097
				text = ""
			intervals [2327]:
				xmin = 737.7097
				xmax = 737.9997
				text = "and"
			intervals [2328]:
				xmin = 737.9997
				xmax = 738.0397
				text = ""
			intervals [2329]:
				xmin = 738.0397
				xmax = 738.2397
				text = "uh"
			intervals [2330]:
				xmin = 738.2397
				xmax = 738.4197
				text = ""
			intervals [2331]:
				xmin = 738.4197
				xmax = 738.9297
				text = "possibly"
			intervals [2332]:
				xmin = 738.9297
				xmax = 739.8799
				text = ""
			intervals [2333]:
				xmin = 739.8799
				xmax = 740.1199
				text = "that"
			intervals [2334]:
				xmin = 740.1199
				xmax = 740.1899
				text = "s"
			intervals [2335]:
				xmin = 740.1899
				xmax = 740.2299
				text = ""
			intervals [2336]:
				xmin = 740.2299
				xmax = 740.5599
				text = "about"
			intervals [2337]:
				xmin = 740.5599
				xmax = 740.9999
				text = "the"
			intervals [2338]:
				xmin = 740.9999
				xmax = 741.2099
				text = "thing"
			intervals [2339]:
				xmin = 741.2099
				xmax = 741.3599
				text = "that"
			intervals [2340]:
				xmin = 741.3599
				xmax = 741.5199
				text = "i"
			intervals [2341]:
				xmin = 741.5199
				xmax = 741.9116
				text = ""
			intervals [2342]:
				xmin = 741.9116
				xmax = 742.2516
				text = "oh"
			intervals [2343]:
				xmin = 742.2516
				xmax = 742.3716
				text = ""
			intervals [2344]:
				xmin = 742.3716
				xmax = 742.4316
				text = "of"
			intervals [2345]:
				xmin = 742.4316
				xmax = 743.1516
				text = "course"
			intervals [2346]:
				xmin = 743.1516
				xmax = 743.5338
				text = ""
			intervals [2347]:
				xmin = 743.5338
				xmax = 743.9838
				text = "um"
			intervals [2348]:
				xmin = 743.9838
				xmax = 744.5124
				text = ""
			intervals [2349]:
				xmin = 744.5124
				xmax = 744.7024
				text = "i"
			intervals [2350]:
				xmin = 744.7024
				xmax = 744.7624
				text = ""
			intervals [2351]:
				xmin = 744.7624
				xmax = 745.0324
				text = "dare"
			intervals [2352]:
				xmin = 745.0324
				xmax = 745.2524
				text = "say"
			intervals [2353]:
				xmin = 745.2524
				xmax = 745.4124
				text = "that"
			intervals [2354]:
				xmin = 745.4124
				xmax = 745.7724
				text = "maybe"
			intervals [2355]:
				xmin = 745.7724
				xmax = 745.8324
				text = "a"
			intervals [2356]:
				xmin = 745.8324
				xmax = 745.8824
				text = ""
			intervals [2357]:
				xmin = 745.8824
				xmax = 746.0424
				text = "few"
			intervals [2358]:
				xmin = 746.0424
				xmax = 746.2924
				text = "more"
			intervals [2359]:
				xmin = 746.2924
				xmax = 746.9424
				text = "materials"
			intervals [2360]:
				xmin = 746.9424
				xmax = 747.3524
				text = "things"
			intervals [2361]:
				xmin = 747.3524
				xmax = 747.5424
				text = "than"
			intervals [2362]:
				xmin = 747.5424
				xmax = 747.6424
				text = "i"
			intervals [2363]:
				xmin = 747.6424
				xmax = 748.0824
				text = "have"
			intervals [2364]:
				xmin = 748.0824
				xmax = 748.2024
				text = ""
			intervals [2365]:
				xmin = 748.2024
				xmax = 748.3324
				text = "but"
			intervals [2366]:
				xmin = 748.3324
				xmax = 748.4724
				text = ""
			intervals [2367]:
				xmin = 748.4724
				xmax = 748.8524
				text = "there"
			intervals [2368]:
				xmin = 748.8524
				xmax = 748.9024
				text = "are"
			intervals [2369]:
				xmin = 748.9024
				xmax = 749.1924
				text = "no"
			intervals [2370]:
				xmin = 749.1924
				xmax = 749.5783
				text = ""
			intervals [2371]:
				xmin = 749.5783
				xmax = 750.1283
				text = "overall"
			intervals [2372]:
				xmin = 750.1283
				xmax = 750.1583
				text = ""
			intervals [2373]:
				xmin = 750.1583
				xmax = 750.6483
				text = "material"
			intervals [2374]:
				xmin = 750.6483
				xmax = 750.9583
				text = "things"
			intervals [2375]:
				xmin = 750.9583
				xmax = 751.1583
				text = "that"
			intervals [2376]:
				xmin = 751.1583
				xmax = 751.9958
				text = ""
			intervals [2377]:
				xmin = 751.9958
				xmax = 752.5958
				text = "essentual"
			intervals [2378]:
				xmin = 752.5958
				xmax = 752.7258
				text = ""
			intervals [2379]:
				xmin = 752.7258
				xmax = 752.9458
				text = "as"
			intervals [2380]:
				xmin = 752.9458
				xmax = 753.1758
				text = "far"
			intervals [2381]:
				xmin = 753.1758
				xmax = 753.2758
				text = "as"
			intervals [2382]:
				xmin = 753.2758
				xmax = 753.4758
				text = "i'm"
			intervals [2383]:
				xmin = 753.4758
				xmax = 753.9858
				text = "concerned"
			intervals [2384]:
				xmin = 753.9858
				xmax = 754.3558
				text = "to"
			intervals [2385]:
				xmin = 754.3558
				xmax = 754.5797
				text = ""
			intervals [2386]:
				xmin = 754.5797
				xmax = 755.0797
				text = "life"
			intervals [2387]:
				xmin = 755.0797
				xmax = 755.2197
				text = ""
			intervals [2388]:
				xmin = 755.2197
				xmax = 755.4497
				text = "but"
			intervals [2389]:
				xmin = 755.4497
				xmax = 755.6197
				text = ""
			intervals [2390]:
				xmin = 755.6197
				xmax = 755.7897
				text = "uh"
			intervals [2391]:
				xmin = 755.7897
				xmax = 756.3305
				text = ""
			intervals [2392]:
				xmin = 756.3305
				xmax = 756.4805
				text = "i"
			intervals [2393]:
				xmin = 756.4805
				xmax = 756.8905
				text = "probably"
			intervals [2394]:
				xmin = 756.8905
				xmax = 757.0705
				text = "would"
			intervals [2395]:
				xmin = 757.0705
				xmax = 757.3605
				text = "have"
			intervals [2396]:
				xmin = 757.3605
				xmax = 757.5205
				text = "them"
			intervals [2397]:
				xmin = 757.5205
				xmax = 758.8905
				text = "<unk>"
			intervals [2398]:
				xmin = 758.8905
				xmax = 760.5931
				text = ""
			intervals [2399]:
				xmin = 760.5931
				xmax = 761.0531
				text = "mm-mm"
			intervals [2400]:
				xmin = 761.0531
				xmax = 768.3598
				text = ""
			intervals [2401]:
				xmin = 768.3598
				xmax = 768.9098
				text = "well"
			intervals [2402]:
				xmin = 768.9098
				xmax = 769.3698
				text = "um"
			intervals [2403]:
				xmin = 769.3698
				xmax = 769.7154
				text = ""
			intervals [2404]:
				xmin = 769.7154
				xmax = 769.9254
				text = "i"
			intervals [2405]:
				xmin = 769.9254
				xmax = 770.0154
				text = "ha"
			intervals [2406]:
				xmin = 770.0154
				xmax = 770.4754
				text = "<unk>"
			intervals [2407]:
				xmin = 770.4754
				xmax = 771.1715
				text = ""
			intervals [2408]:
				xmin = 771.1715
				xmax = 771.3415
				text = "uh"
			intervals [2409]:
				xmin = 771.3415
				xmax = 771.4015
				text = "t"
			intervals [2410]:
				xmin = 771.4015
				xmax = 771.5415
				text = ""
			intervals [2411]:
				xmin = 771.5415
				xmax = 771.6615
				text = "t"
			intervals [2412]:
				xmin = 771.6615
				xmax = 771.6915
				text = ""
			intervals [2413]:
				xmin = 771.6915
				xmax = 771.7615
				text = "it"
			intervals [2414]:
				xmin = 771.7615
				xmax = 771.7915
				text = ""
			intervals [2415]:
				xmin = 771.7915
				xmax = 772.0515
				text = "s"
			intervals [2416]:
				xmin = 772.0515
				xmax = 772.2915
				text = "quite"
			intervals [2417]:
				xmin = 772.2915
				xmax = 772.5415
				text = "a"
			intervals [2418]:
				xmin = 772.5415
				xmax = 774.038
				text = ""
			intervals [2419]:
				xmin = 774.038
				xmax = 774.518
				text = "well"
			intervals [2420]:
				xmin = 774.518
				xmax = 774.728
				text = "we've"
			intervals [2421]:
				xmin = 774.728
				xmax = 774.818
				text = ""
			intervals [2422]:
				xmin = 774.818
				xmax = 775.098
				text = "first"
			intervals [2423]:
				xmin = 775.098
				xmax = 775.298
				text = "thing"
			intervals [2424]:
				xmin = 775.298
				xmax = 775.408
				text = "we"
			intervals [2425]:
				xmin = 775.408
				xmax = 775.828
				text = "have"
			intervals [2426]:
				xmin = 775.828
				xmax = 776.158
				text = "uh"
			intervals [2427]:
				xmin = 776.158
				xmax = 776.188
				text = "a"
			intervals [2428]:
				xmin = 776.188
				xmax = 776.598
				text = "number"
			intervals [2429]:
				xmin = 776.598
				xmax = 776.758
				text = "of"
			intervals [2430]:
				xmin = 776.758
				xmax = 777.478
				text = "contracts"
			intervals [2431]:
				xmin = 777.478
				xmax = 777.508
				text = ""
			intervals [2432]:
				xmin = 777.508
				xmax = 777.748
				text = "with"
			intervals [2433]:
				xmin = 777.748
				xmax = 777.778
				text = ""
			intervals [2434]:
				xmin = 777.778
				xmax = 777.878
				text = "uh"
			intervals [2435]:
				xmin = 777.878
				xmax = 777.908
				text = ""
			intervals [2436]:
				xmin = 777.908
				xmax = 778.418
				text = "different"
			intervals [2437]:
				xmin = 778.418
				xmax = 778.668
				text = ""
			intervals [2438]:
				xmin = 778.668
				xmax = 779.078
				text = "uh"
			intervals [2439]:
				xmin = 779.078
				xmax = 780.1464
				text = ""
			intervals [2440]:
				xmin = 780.1464
				xmax = 780.7664
				text = "commercial"
			intervals [2441]:
				xmin = 780.7664
				xmax = 781.0706
				text = ""
			intervals [2442]:
				xmin = 781.0706
				xmax = 781.8606
				text = "binders"
			intervals [2443]:
				xmin = 781.8606
				xmax = 781.9206
				text = ""
			intervals [2444]:
				xmin = 781.9206
				xmax = 782.4006
				text = "and"
			intervals [2445]:
				xmin = 782.4006
				xmax = 782.5306
				text = ""
			intervals [2446]:
				xmin = 782.5306
				xmax = 782.9706
				text = "also"
			intervals [2447]:
				xmin = 782.9706
				xmax = 783.1206
				text = "with"
			intervals [2448]:
				xmin = 783.1206
				xmax = 783.2006
				text = "the"
			intervals [2449]:
				xmin = 783.2006
				xmax = 783.5606
				text = "government"
			intervals [2450]:
				xmin = 783.5606
				xmax = 783.8106
				text = "printing"
			intervals [2451]:
				xmin = 783.8106
				xmax = 784.2706
				text = "office"
			intervals [2452]:
				xmin = 784.2706
				xmax = 784.9654
				text = ""
			intervals [2453]:
				xmin = 784.9654
				xmax = 785.0954
				text = "we"
			intervals [2454]:
				xmin = 785.0954
				xmax = 785.4254
				text = "have"
			intervals [2455]:
				xmin = 785.4254
				xmax = 785.4754
				text = "a"
			intervals [2456]:
				xmin = 785.4754
				xmax = 785.8154
				text = "number"
			intervals [2457]:
				xmin = 785.8154
				xmax = 785.9754
				text = "of"
			intervals [2458]:
				xmin = 785.9754
				xmax = 786.4154
				text = "service"
			intervals [2459]:
				xmin = 786.4154
				xmax = 787.1754
				text = "divisions"
			intervals [2460]:
				xmin = 787.1754
				xmax = 787.6348
				text = ""
			intervals [2461]:
				xmin = 787.6348
				xmax = 788.1248
				text = "service"
			intervals [2462]:
				xmin = 788.1248
				xmax = 788.8348
				text = "divisions"
			intervals [2463]:
				xmin = 788.8348
				xmax = 789.0448
				text = "that"
			intervals [2464]:
				xmin = 789.0448
				xmax = 789.3748
				text = "send"
			intervals [2465]:
				xmin = 789.3748
				xmax = 789.5648
				text = "us"
			intervals [2466]:
				xmin = 789.5648
				xmax = 790.3648
				text = "material"
			intervals [2467]:
				xmin = 790.3648
				xmax = 790.5797
				text = ""
			intervals [2468]:
				xmin = 790.5797
				xmax = 791.0597
				text = "uh"
			intervals [2469]:
				xmin = 791.0597
				xmax = 791.1197
				text = ""
			intervals [2470]:
				xmin = 791.1197
				xmax = 791.9697
				text = "unbound"
			intervals [2471]:
				xmin = 791.9697
				xmax = 792.3279
				text = ""
			intervals [2472]:
				xmin = 792.3279
				xmax = 793.3479
				text = "monographs"
			intervals [2473]:
				xmin = 793.3479
				xmax = 793.3779
				text = ""
			intervals [2474]:
				xmin = 793.3779
				xmax = 793.8379
				text = "uh"
			intervals [2475]:
				xmin = 793.8379
				xmax = 794.7985
				text = ""
			intervals [2476]:
				xmin = 794.7985
				xmax = 795.9085
				text = "periodicals"
			intervals [2477]:
				xmin = 795.9085
				xmax = 796.5704
				text = ""
			intervals [2478]:
				xmin = 796.5704
				xmax = 797.0204
				text = "um"
			intervals [2479]:
				xmin = 797.0204
				xmax = 797.2645
				text = ""
			intervals [2480]:
				xmin = 797.2645
				xmax = 797.6445
				text = "collected"
			intervals [2481]:
				xmin = 797.6445
				xmax = 797.6745
				text = ""
			intervals [2482]:
				xmin = 797.6745
				xmax = 798.1545
				text = "works"
			intervals [2483]:
				xmin = 798.1545
				xmax = 798.2745
				text = "of"
			intervals [2484]:
				xmin = 798.2745
				xmax = 798.3545
				text = ""
			intervals [2485]:
				xmin = 798.3545
				xmax = 798.6345
				text = "one"
			intervals [2486]:
				xmin = 798.6345
				xmax = 798.6845
				text = ""
			intervals [2487]:
				xmin = 798.6845
				xmax = 799.0545
				text = "kind"
			intervals [2488]:
				xmin = 799.0545
				xmax = 799.1545
				text = "or"
			intervals [2489]:
				xmin = 799.1545
				xmax = 799.5145
				text = "another"
			intervals [2490]:
				xmin = 799.5145
				xmax = 799.866
				text = ""
			intervals [2491]:
				xmin = 799.866
				xmax = 800.056
				text = "that"
			intervals [2492]:
				xmin = 800.056
				xmax = 800.086
				text = ""
			intervals [2493]:
				xmin = 800.086
				xmax = 800.456
				text = "have"
			intervals [2494]:
				xmin = 800.456
				xmax = 800.496
				text = ""
			intervals [2495]:
				xmin = 800.496
				xmax = 800.966
				text = "to"
			intervals [2496]:
				xmin = 800.966
				xmax = 801.086
				text = ""
			intervals [2497]:
				xmin = 801.086
				xmax = 801.446
				text = "uh"
			intervals [2498]:
				xmin = 801.446
				xmax = 801.9968
				text = ""
			intervals [2499]:
				xmin = 801.9968
				xmax = 802.4968
				text = "be"
			intervals [2500]:
				xmin = 802.4968
				xmax = 803.3537
				text = ""
			intervals [2501]:
				xmin = 803.3537
				xmax = 803.6737
				text = "put"
			intervals [2502]:
				xmin = 803.6737
				xmax = 803.7637
				text = ""
			intervals [2503]:
				xmin = 803.7637
				xmax = 803.9937
				text = "or"
			intervals [2504]:
				xmin = 803.9937
				xmax = 804.3137
				text = "sent"
			intervals [2505]:
				xmin = 804.3137
				xmax = 804.4737
				text = ""
			intervals [2506]:
				xmin = 804.4737
				xmax = 804.9037
				text = "to"
			intervals [2507]:
				xmin = 804.9037
				xmax = 805.8406
				text = ""
			intervals [2508]:
				xmin = 805.8406
				xmax = 806.2606
				text = "the"
			intervals [2509]:
				xmin = 806.2606
				xmax = 806.4606
				text = ""
			intervals [2510]:
				xmin = 806.4606
				xmax = 807.1806
				text = "binders"
			intervals [2511]:
				xmin = 807.1806
				xmax = 807.7106
				text = "or"
			intervals [2512]:
				xmin = 807.7106
				xmax = 808.8268
				text = ""
			intervals [2513]:
				xmin = 808.8268
				xmax = 808.9268
				text = "the"
			intervals [2514]:
				xmin = 808.9268
				xmax = 809.8568
				text = "processors"
			intervals [2515]:
				xmin = 809.8568
				xmax = 810.0998
				text = ""
			intervals [2516]:
				xmin = 810.0998
				xmax = 810.4198
				text = "to"
			intervals [2517]:
				xmin = 810.4198
				xmax = 811.0545
				text = ""
			intervals [2518]:
				xmin = 811.0545
				xmax = 811.6745
				text = "determine"
			intervals [2519]:
				xmin = 811.6745
				xmax = 811.8945
				text = "what"
			intervals [2520]:
				xmin = 811.8945
				xmax = 812.1845
				text = "type"
			intervals [2521]:
				xmin = 812.1845
				xmax = 812.2645
				text = "of"
			intervals [2522]:
				xmin = 812.2645
				xmax = 813.0945
				text = "preservation"
			intervals [2523]:
				xmin = 813.0945
				xmax = 813.3045
				text = ""
			intervals [2524]:
				xmin = 813.3045
				xmax = 813.4945
				text = "what"
			intervals [2525]:
				xmin = 813.4945
				xmax = 813.8545
				text = "type"
			intervals [2526]:
				xmin = 813.8545
				xmax = 813.9645
				text = "of"
			intervals [2527]:
				xmin = 813.9645
				xmax = 814.0945
				text = ""
			intervals [2528]:
				xmin = 814.0945
				xmax = 814.5345
				text = "uh"
			intervals [2529]:
				xmin = 814.5345
				xmax = 814.6745
				text = ""
			intervals [2530]:
				xmin = 814.6745
				xmax = 815.2145
				text = "binding"
			intervals [2531]:
				xmin = 815.2145
				xmax = 815.2445
				text = ""
			intervals [2532]:
				xmin = 815.2445
				xmax = 815.4945
				text = "that"
			intervals [2533]:
				xmin = 815.4945
				xmax = 815.7945
				text = "they're"
			intervals [2534]:
				xmin = 815.7945
				xmax = 815.8545
				text = ""
			intervals [2535]:
				xmin = 815.8545
				xmax = 816.1445
				text = "going"
			intervals [2536]:
				xmin = 816.1445
				xmax = 816.1945
				text = ""
			intervals [2537]:
				xmin = 816.1945
				xmax = 816.5245
				text = "to"
			intervals [2538]:
				xmin = 816.5245
				xmax = 816.8447
				text = ""
			intervals [2539]:
				xmin = 816.8447
				xmax = 817.4947
				text = "use"
			intervals [2540]:
				xmin = 817.4947
				xmax = 817.6847
				text = "to"
			intervals [2541]:
				xmin = 817.6847
				xmax = 818.2147
				text = "preserve"
			intervals [2542]:
				xmin = 818.2147
				xmax = 818.4247
				text = "this"
			intervals [2543]:
				xmin = 818.4247
				xmax = 819.0547
				text = "material"
			intervals [2544]:
				xmin = 819.0547
				xmax = 819.9875
				text = ""
			intervals [2545]:
				xmin = 819.9875
				xmax = 820.4375
				text = "and"
			intervals [2546]:
				xmin = 820.4375
				xmax = 820.8675
				text = "uh"
			intervals [2547]:
				xmin = 820.8675
				xmax = 820.9075
				text = ""
			intervals [2548]:
				xmin = 820.9075
				xmax = 821.1275
				text = "i"
			intervals [2549]:
				xmin = 821.1275
				xmax = 821.3675
				text = "have"
			intervals [2550]:
				xmin = 821.3675
				xmax = 821.4175
				text = "a"
			intervals [2551]:
				xmin = 821.4175
				xmax = 821.8375
				text = "number"
			intervals [2552]:
				xmin = 821.8375
				xmax = 821.9975
				text = "of"
			intervals [2553]:
				xmin = 821.9975
				xmax = 822.3058
				text = ""
			intervals [2554]:
				xmin = 822.3058
				xmax = 822.4658
				text = "let"
			intervals [2555]:
				xmin = 822.4658
				xmax = 822.4958
				text = "s"
			intervals [2556]:
				xmin = 822.4958
				xmax = 822.9058
				text = "see"
			intervals [2557]:
				xmin = 822.9058
				xmax = 822.9358
				text = ""
			intervals [2558]:
				xmin = 822.9358
				xmax = 823.3058
				text = "four"
			intervals [2559]:
				xmin = 823.3058
				xmax = 823.9158
				text = "five"
			intervals [2560]:
				xmin = 823.9158
				xmax = 823.9658
				text = ""
			intervals [2561]:
				xmin = 823.9658
				xmax = 824.9458
				text = "six"
			intervals [2562]:
				xmin = 824.9458
				xmax = 825.6179
				text = ""
			intervals [2563]:
				xmin = 825.6179
				xmax = 825.6979
				text = "i"
			intervals [2564]:
				xmin = 825.6979
				xmax = 825.9679
				text = "think"
			intervals [2565]:
				xmin = 825.9679
				xmax = 826.0379
				text = "it"
			intervals [2566]:
				xmin = 826.0379
				xmax = 826.1279
				text = "s"
			intervals [2567]:
				xmin = 826.1279
				xmax = 826.3079
				text = "about"
			intervals [2568]:
				xmin = 826.3079
				xmax = 826.4979
				text = ""
			intervals [2569]:
				xmin = 826.4979
				xmax = 827.1779
				text = "fourteen"
			intervals [2570]:
				xmin = 827.1779
				xmax = 827.2079
				text = ""
			intervals [2571]:
				xmin = 827.2079
				xmax = 827.7379
				text = "people"
			intervals [2572]:
				xmin = 827.7379
				xmax = 827.874
				text = ""
			intervals [2573]:
				xmin = 827.874
				xmax = 828.094
				text = "that"
			intervals [2574]:
				xmin = 828.094
				xmax = 828.174
				text = ""
			intervals [2575]:
				xmin = 828.174
				xmax = 828.564
				text = "uh"
			intervals [2576]:
				xmin = 828.564
				xmax = 828.594
				text = ""
			intervals [2577]:
				xmin = 828.594
				xmax = 828.754
				text = "are"
			intervals [2578]:
				xmin = 828.754
				xmax = 828.784
				text = ""
			intervals [2579]:
				xmin = 828.784
				xmax = 829.814
				text = "constantly"
			intervals [2580]:
				xmin = 829.814
				xmax = 830.0552
				text = ""
			intervals [2581]:
				xmin = 830.0552
				xmax = 830.4152
				text = "um"
			intervals [2582]:
				xmin = 830.4152
				xmax = 831.7031
				text = ""
			intervals [2583]:
				xmin = 831.7031
				xmax = 832.4531
				text = "working"
			intervals [2584]:
				xmin = 832.4531
				xmax = 832.8689
				text = ""
			intervals [2585]:
				xmin = 832.8689
				xmax = 833.1689
				text = "this"
			intervals [2586]:
				xmin = 833.1689
				xmax = 833.5789
				text = "area"
			intervals [2587]:
				xmin = 833.5789
				xmax = 833.9489
				text = "each"
			intervals [2588]:
				xmin = 833.9489
				xmax = 833.9789
				text = ""
			intervals [2589]:
				xmin = 833.9789
				xmax = 834.2089
				text = "each"
			intervals [2590]:
				xmin = 834.2089
				xmax = 834.5689
				text = "person"
			intervals [2591]:
				xmin = 834.5689
				xmax = 834.6589
				text = "is"
			intervals [2592]:
				xmin = 834.6589
				xmax = 834.9789
				text = "doing"
			intervals [2593]:
				xmin = 834.9789
				xmax = 835.3689
				text = "something"
			intervals [2594]:
				xmin = 835.3689
				xmax = 835.8089
				text = "different"
			intervals [2595]:
				xmin = 835.8089
				xmax = 836.4841
				text = ""
			intervals [2596]:
				xmin = 836.4841
				xmax = 836.8141
				text = "and"
			intervals [2597]:
				xmin = 836.8141
				xmax = 837.1141
				text = "uh"
			intervals [2598]:
				xmin = 837.1141
				xmax = 837.1441
				text = ""
			intervals [2599]:
				xmin = 837.1441
				xmax = 837.3041
				text = "if"
			intervals [2600]:
				xmin = 837.3041
				xmax = 837.8037
				text = ""
			intervals [2601]:
				xmin = 837.8037
				xmax = 838.1037
				text = "all"
			intervals [2602]:
				xmin = 838.1037
				xmax = 838.2737
				text = "day"
			intervals [2603]:
				xmin = 838.2737
				xmax = 838.7137
				text = "long"
			intervals [2604]:
				xmin = 838.7137
				xmax = 838.8437
				text = "i"
			intervals [2605]:
				xmin = 838.8437
				xmax = 839.0637
				text = "have"
			intervals [2606]:
				xmin = 839.0637
				xmax = 839.2737
				text = "as"
			intervals [2607]:
				xmin = 839.2737
				xmax = 839.6537
				text = "each"
			intervals [2608]:
				xmin = 839.6537
				xmax = 840.0337
				text = "person"
			intervals [2609]:
				xmin = 840.0337
				xmax = 840.4337
				text = "asking"
			intervals [2610]:
				xmin = 840.4337
				xmax = 840.5137
				text = "a"
			intervals [2611]:
				xmin = 840.5137
				xmax = 840.5437
				text = ""
			intervals [2612]:
				xmin = 840.5437
				xmax = 840.8337
				text = "different"
			intervals [2613]:
				xmin = 840.8337
				xmax = 841.2337
				text = "question"
			intervals [2614]:
				xmin = 841.2337
				xmax = 842.0337
				text = "<unk>"
			intervals [2615]:
				xmin = 842.0337
				xmax = 842.0737
				text = ""
			intervals [2616]:
				xmin = 842.0737
				xmax = 842.1837
				text = "but"
			intervals [2617]:
				xmin = 842.1837
				xmax = 842.6137
				text = ""
			intervals [2618]:
				xmin = 842.6137
				xmax = 842.9737
				text = "uh"
			intervals [2619]:
				xmin = 842.9737
				xmax = 843.5559
				text = ""
			intervals [2620]:
				xmin = 843.5559
				xmax = 843.7159
				text = "i"
			intervals [2621]:
				xmin = 843.7159
				xmax = 843.9759
				text = "don't"
			intervals [2622]:
				xmin = 843.9759
				xmax = 844.1959
				text = "think"
			intervals [2623]:
				xmin = 844.1959
				xmax = 844.3459
				text = "that"
			intervals [2624]:
				xmin = 844.3459
				xmax = 844.4659
				text = "i"
			intervals [2625]:
				xmin = 844.4659
				xmax = 844.7859
				text = "spend"
			intervals [2626]:
				xmin = 844.7859
				xmax = 845.0659
				text = "more"
			intervals [2627]:
				xmin = 845.0659
				xmax = 845.4059
				text = "than"
			intervals [2628]:
				xmin = 845.4059
				xmax = 845.7859
				text = "uh"
			intervals [2629]:
				xmin = 845.7859
				xmax = 845.9559
				text = ""
			intervals [2630]:
				xmin = 845.9559
				xmax = 846.5159
				text = "one"
			intervals [2631]:
				xmin = 846.5159
				xmax = 846.5459
				text = ""
			intervals [2632]:
				xmin = 846.5459
				xmax = 847.0259
				text = "solid"
			intervals [2633]:
				xmin = 847.0259
				xmax = 847.6159
				text = "hour"
			intervals [2634]:
				xmin = 847.6159
				xmax = 847.6659
				text = ""
			intervals [2635]:
				xmin = 847.6659
				xmax = 848.0459
				text = "other"
			intervals [2636]:
				xmin = 848.0459
				xmax = 848.2559
				text = "than"
			intervals [2637]:
				xmin = 848.2559
				xmax = 848.5959
				text = "early"
			intervals [2638]:
				xmin = 848.5959
				xmax = 849.0959
				text = "morning"
			intervals [2639]:
				xmin = 849.0959
				xmax = 849.1359
				text = ""
			intervals [2640]:
				xmin = 849.1359
				xmax = 849.5659
				text = "possibly"
			intervals [2641]:
				xmin = 849.5659
				xmax = 849.9659
				text = "cleaning"
			intervals [2642]:
				xmin = 849.9659
				xmax = 850.2859
				text = "off"
			intervals [2643]:
				xmin = 850.2859
				xmax = 850.5859
				text = "things"
			intervals [2644]:
				xmin = 850.5859
				xmax = 850.7059
				text = "that"
			intervals [2645]:
				xmin = 850.7059
				xmax = 850.8359
				text = "have"
			intervals [2646]:
				xmin = 850.8359
				xmax = 850.9759
				text = "been"
			intervals [2647]:
				xmin = 850.9759
				xmax = 851.0159
				text = ""
			intervals [2648]:
				xmin = 851.0159
				xmax = 851.3659
				text = "piled"
			intervals [2649]:
				xmin = 851.3659
				xmax = 851.5859
				text = "on"
			intervals [2650]:
				xmin = 851.5859
				xmax = 851.7559
				text = "my"
			intervals [2651]:
				xmin = 851.7559
				xmax = 852.2159
				text = "desk"
			intervals [2652]:
				xmin = 852.2159
				xmax = 852.7135
				text = ""
			intervals [2653]:
				xmin = 852.7135
				xmax = 852.9935
				text = "uh"
			intervals [2654]:
				xmin = 852.9935
				xmax = 853.0235
				text = ""
			intervals [2655]:
				xmin = 853.0235
				xmax = 853.2835
				text = "at"
			intervals [2656]:
				xmin = 853.2835
				xmax = 853.4635
				text = "my"
			intervals [2657]:
				xmin = 853.4635
				xmax = 853.9935
				text = "desk"
			intervals [2658]:
				xmin = 853.9935
				xmax = 854.045
				text = ""
			intervals [2659]:
				xmin = 854.045
				xmax = 854.135
				text = "the"
			intervals [2660]:
				xmin = 854.135
				xmax = 854.465
				text = "rest"
			intervals [2661]:
				xmin = 854.465
				xmax = 854.545
				text = "of"
			intervals [2662]:
				xmin = 854.545
				xmax = 854.625
				text = "the"
			intervals [2663]:
				xmin = 854.625
				xmax = 854.885
				text = "day"
			intervals [2664]:
				xmin = 854.885
				xmax = 855.395
				text = "is"
			intervals [2665]:
				xmin = 855.395
				xmax = 855.425
				text = ""
			intervals [2666]:
				xmin = 855.425
				xmax = 855.745
				text = "uh"
			intervals [2667]:
				xmin = 855.745
				xmax = 855.825
				text = ""
			intervals [2668]:
				xmin = 855.825
				xmax = 856.545
				text = "circulating"
			intervals [2669]:
				xmin = 856.545
				xmax = 857.185
				text = "around"
			intervals [2670]:
				xmin = 857.185
				xmax = 857.4097
				text = ""
			intervals [2671]:
				xmin = 857.4097
				xmax = 857.4697
				text = "to"
			intervals [2672]:
				xmin = 857.4697
				xmax = 857.5397
				text = ""
			intervals [2673]:
				xmin = 857.5397
				xmax = 857.8897
				text = "see"
			intervals [2674]:
				xmin = 857.8897
				xmax = 858.0697
				text = "the"
			intervals [2675]:
				xmin = 858.0697
				xmax = 858.1697
				text = ""
			intervals [2676]:
				xmin = 858.1697
				xmax = 859.1197
				text = "individuals"
			intervals [2677]:
				xmin = 859.1197
				xmax = 859.3397
				text = "uh"
			intervals [2678]:
				xmin = 859.3397
				xmax = 860.8937
				text = ""
			intervals [2679]:
				xmin = 860.8937
				xmax = 861.3337
				text = "traveling"
			intervals [2680]:
				xmin = 861.3337
				xmax = 861.3637
				text = ""
			intervals [2681]:
				xmin = 861.3637
				xmax = 861.7937
				text = "uh"
			intervals [2682]:
				xmin = 861.7937
				xmax = 862.0237
				text = ""
			intervals [2683]:
				xmin = 862.0237
				xmax = 862.3737
				text = "um"
			intervals [2684]:
				xmin = 862.3737
				xmax = 862.7963
				text = ""
			intervals [2685]:
				xmin = 862.7963
				xmax = 863.3963
				text = "processing"
			intervals [2686]:
				xmin = 863.3963
				xmax = 863.5763
				text = "their"
			intervals [2687]:
				xmin = 863.5763
				xmax = 864.2363
				text = "material"
			intervals [2688]:
				xmin = 864.2363
				xmax = 864.4163
				text = "in"
			intervals [2689]:
				xmin = 864.4163
				xmax = 864.5363
				text = "the"
			intervals [2690]:
				xmin = 864.5363
				xmax = 864.7763
				text = ""
			intervals [2691]:
				xmin = 864.7763
				xmax = 865.4363
				text = "area"
			intervals [2692]:
				xmin = 865.4363
				xmax = 865.7667
				text = ""
			intervals [2693]:
				xmin = 865.7667
				xmax = 865.9567
				text = "in"
			intervals [2694]:
				xmin = 865.9567
				xmax = 866.4667
				text = "which"
			intervals [2695]:
				xmin = 866.4667
				xmax = 866.6067
				text = ""
			intervals [2696]:
				xmin = 866.6067
				xmax = 866.8167
				text = "they're"
			intervals [2697]:
				xmin = 866.8167
				xmax = 867.2667
				text = "supposed"
			intervals [2698]:
				xmin = 867.2667
				xmax = 867.3667
				text = "to"
			intervals [2699]:
				xmin = 867.3667
				xmax = 868.8715
				text = ""
			intervals [2700]:
				xmin = 868.8715
				xmax = 869.1515
				text = "um"
			intervals [2701]:
				xmin = 869.1515
				xmax = 870.7168
				text = ""
			intervals [2702]:
				xmin = 870.7168
				xmax = 871.1968
				text = "um"
			intervals [2703]:
				xmin = 871.1968
				xmax = 872.8012
				text = ""
			intervals [2704]:
				xmin = 872.8012
				xmax = 873.0312
				text = "it"
			intervals [2705]:
				xmin = 873.0312
				xmax = 873.1612
				text = "s"
			intervals [2706]:
				xmin = 873.1612
				xmax = 873.2912
				text = "a"
			intervals [2707]:
				xmin = 873.2912
				xmax = 873.3212
				text = ""
			intervals [2708]:
				xmin = 873.3212
				xmax = 873.9312
				text = "general"
			intervals [2709]:
				xmin = 873.9312
				xmax = 874.4712
				text = "um"
			intervals [2710]:
				xmin = 874.4712
				xmax = 875.6129
				text = ""
			intervals [2711]:
				xmin = 875.6129
				xmax = 875.7329
				text = "it"
			intervals [2712]:
				xmin = 875.7329
				xmax = 875.8429
				text = "s"
			intervals [2713]:
				xmin = 875.8429
				xmax = 876.0629
				text = "kind"
			intervals [2714]:
				xmin = 876.0629
				xmax = 876.1229
				text = "of"
			intervals [2715]:
				xmin = 876.1229
				xmax = 876.4329
				text = "hard"
			intervals [2716]:
				xmin = 876.4329
				xmax = 876.5229
				text = "to"
			intervals [2717]:
				xmin = 876.5229
				xmax = 876.5529
				text = ""
			intervals [2718]:
				xmin = 876.5529
				xmax = 877.1829
				text = "describe"
			intervals [2719]:
				xmin = 877.1829
				xmax = 877.4829
				text = "unless"
			intervals [2720]:
				xmin = 877.4829
				xmax = 877.6029
				text = "you"
			intervals [2721]:
				xmin = 877.6029
				xmax = 877.9929
				text = "actually"
			intervals [2722]:
				xmin = 877.9929
				xmax = 878.2229
				text = "saw"
			intervals [2723]:
				xmin = 878.2229
				xmax = 878.2829
				text = "the"
			intervals [2724]:
				xmin = 878.2829
				xmax = 878.9129
				text = "operation"
			intervals [2725]:
				xmin = 878.9129
				xmax = 879.1229
				text = "it"
			intervals [2726]:
				xmin = 879.1229
				xmax = 879.2729
				text = "s"
			intervals [2727]:
				xmin = 879.2729
				xmax = 879.7957
				text = ""
			intervals [2728]:
				xmin = 879.7957
				xmax = 880.0557
				text = "we"
			intervals [2729]:
				xmin = 880.0557
				xmax = 880.3557
				text = "are"
			intervals [2730]:
				xmin = 880.3557
				xmax = 881.0553
				text = ""
			intervals [2731]:
				xmin = 881.0553
				xmax = 881.2053
				text = "in"
			intervals [2732]:
				xmin = 881.2053
				xmax = 881.2853
				text = "the"
			intervals [2733]:
				xmin = 881.2853
				xmax = 881.9553
				text = "process"
			intervals [2734]:
				xmin = 881.9553
				xmax = 882.1153
				text = "of"
			intervals [2735]:
				xmin = 882.1153
				xmax = 882.2153
				text = "a"
			intervals [2736]:
				xmin = 882.2153
				xmax = 883.1453
				text = "reorganization"
			intervals [2737]:
				xmin = 883.1453
				xmax = 883.4253
				text = ""
			intervals [2738]:
				xmin = 883.4253
				xmax = 883.6453
				text = "we"
			intervals [2739]:
				xmin = 883.6453
				xmax = 883.7553
				text = "are"
			intervals [2740]:
				xmin = 883.7553
				xmax = 883.8453
				text = "in"
			intervals [2741]:
				xmin = 883.8453
				xmax = 883.9053
				text = "the"
			intervals [2742]:
				xmin = 883.9053
				xmax = 884.6353
				text = "process"
			intervals [2743]:
				xmin = 884.6353
				xmax = 884.8853
				text = "of"
			intervals [2744]:
				xmin = 884.8853
				xmax = 885.2053
				text = "a"
			intervals [2745]:
				xmin = 885.2053
				xmax = 885.7358
				text = ""
			intervals [2746]:
				xmin = 885.7358
				xmax = 886.3258
				text = "general"
			intervals [2747]:
				xmin = 886.3258
				xmax = 886.3558
				text = ""
			intervals [2748]:
				xmin = 886.3558
				xmax = 887.2358
				text = "revamping"
			intervals [2749]:
				xmin = 887.2358
				xmax = 887.4637
				text = ""
			intervals [2750]:
				xmin = 887.4637
				xmax = 887.7237
				text = "we"
			intervals [2751]:
				xmin = 887.7237
				xmax = 887.8737
				text = "are"
			intervals [2752]:
				xmin = 887.8737
				xmax = 887.9837
				text = ""
			intervals [2753]:
				xmin = 887.9837
				xmax = 888.3037
				text = "going"
			intervals [2754]:
				xmin = 888.3037
				xmax = 888.3437
				text = ""
			intervals [2755]:
				xmin = 888.3437
				xmax = 888.6937
				text = "to"
			intervals [2756]:
				xmin = 888.6937
				xmax = 888.7237
				text = ""
			intervals [2757]:
				xmin = 888.7237
				xmax = 888.9337
				text = "uh"
			intervals [2758]:
				xmin = 888.9337
				xmax = 889.1618
				text = ""
			intervals [2759]:
				xmin = 889.1618
				xmax = 889.4718
				text = "send"
			intervals [2760]:
				xmin = 889.4718
				xmax = 889.7518
				text = "more"
			intervals [2761]:
				xmin = 889.7518
				xmax = 889.8118
				text = "and"
			intervals [2762]:
				xmin = 889.8118
				xmax = 890.1118
				text = "more"
			intervals [2763]:
				xmin = 890.1118
				xmax = 890.5318
				text = "things"
			intervals [2764]:
				xmin = 890.5318
				xmax = 890.8018
				text = "to"
			intervals [2765]:
				xmin = 890.8018
				xmax = 891.344
				text = ""
			intervals [2766]:
				xmin = 891.344
				xmax = 891.834
				text = "commercial"
			intervals [2767]:
				xmin = 891.834
				xmax = 891.964
				text = "we"
			intervals [2768]:
				xmin = 891.964
				xmax = 892.024
				text = "are"
			intervals [2769]:
				xmin = 892.024
				xmax = 892.324
				text = "setting"
			intervals [2770]:
				xmin = 892.324
				xmax = 892.454
				text = "up"
			intervals [2771]:
				xmin = 892.454
				xmax = 892.524
				text = "a"
			intervals [2772]:
				xmin = 892.524
				xmax = 893.294
				text = "restoration"
			intervals [2773]:
				xmin = 893.294
				xmax = 893.5543
				text = ""
			intervals [2774]:
				xmin = 893.5543
				xmax = 894.1443
				text = "program"
			intervals [2775]:
				xmin = 894.1443
				xmax = 894.2243
				text = ""
			intervals [2776]:
				xmin = 894.2243
				xmax = 894.5843
				text = "in"
			intervals [2777]:
				xmin = 894.5843
				xmax = 894.6143
				text = ""
			intervals [2778]:
				xmin = 894.6143
				xmax = 894.8243
				text = "the"
			intervals [2779]:
				xmin = 894.8243
				xmax = 894.9243
				text = ""
			intervals [2780]:
				xmin = 894.9243
				xmax = 895.3743
				text = "building"
			intervals [2781]:
				xmin = 895.3743
				xmax = 896.1484
				text = ""
			intervals [2782]:
				xmin = 896.1484
				xmax = 896.3784
				text = "and"
			intervals [2783]:
				xmin = 896.3784
				xmax = 896.4984
				text = "a"
			intervals [2784]:
				xmin = 896.4984
				xmax = 896.6984
				text = "lot"
			intervals [2785]:
				xmin = 896.6984
				xmax = 896.7684
				text = "of"
			intervals [2786]:
				xmin = 896.7684
				xmax = 896.8484
				text = "the"
			intervals [2787]:
				xmin = 896.8484
				xmax = 897.5584
				text = "material"
			intervals [2788]:
				xmin = 897.5584
				xmax = 897.5884
				text = ""
			intervals [2789]:
				xmin = 897.5884
				xmax = 897.7484
				text = "that"
			intervals [2790]:
				xmin = 897.7484
				xmax = 897.9184
				text = "we"
			intervals [2791]:
				xmin = 897.9184
				xmax = 897.9484
				text = "are"
			intervals [2792]:
				xmin = 897.9484
				xmax = 898.2984
				text = "getting"
			intervals [2793]:
				xmin = 898.2984
				xmax = 899.4584
				text = "now"
			intervals [2794]:
				xmin = 899.4584
				xmax = 899.4984
				text = ""
			intervals [2795]:
				xmin = 899.4984
				xmax = 899.8484
				text = "we"
			intervals [2796]:
				xmin = 899.8484
				xmax = 899.8784
				text = ""
			intervals [2797]:
				xmin = 899.8784
				xmax = 900.2384
				text = "are"
			intervals [2798]:
				xmin = 900.2384
				xmax = 900.8354
				text = ""
			intervals [2799]:
				xmin = 900.8354
				xmax = 901.2154
				text = "planning"
			intervals [2800]:
				xmin = 901.2154
				xmax = 901.4354
				text = "on"
			intervals [2801]:
				xmin = 901.4354
				xmax = 901.7654
				text = "having"
			intervals [2802]:
				xmin = 901.7654
				xmax = 902.5054
				text = "restored"
			intervals [2803]:
				xmin = 902.5054
				xmax = 902.6654
				text = ""
			intervals [2804]:
				xmin = 902.6654
				xmax = 902.7754
				text = "by"
			intervals [2805]:
				xmin = 902.7754
				xmax = 902.9954
				text = "our"
			intervals [2806]:
				xmin = 902.9954
				xmax = 903.4154
				text = "own"
			intervals [2807]:
				xmin = 903.4154
				xmax = 903.6854
				text = ""
			intervals [2808]:
				xmin = 903.6854
				xmax = 904.3954
				text = "craftsmen"
			intervals [2809]:
				xmin = 904.3954
				xmax = 906.4571
				text = ""
			intervals [2810]:
				xmin = 906.4571
				xmax = 906.8571
				text = "um"
			intervals [2811]:
				xmin = 906.8571
				xmax = 907.9532
				text = ""
			intervals [2812]:
				xmin = 907.9532
				xmax = 908.1632
				text = "s"
			intervals [2813]:
				xmin = 908.1632
				xmax = 908.5048
				text = ""
			intervals [2814]:
				xmin = 908.5048
				xmax = 908.9048
				text = "twice"
			intervals [2815]:
				xmin = 908.9048
				xmax = 909.1748
				text = "this"
			intervals [2816]:
				xmin = 909.1748
				xmax = 909.4348
				text = "week"
			intervals [2817]:
				xmin = 909.4348
				xmax = 909.7857
				text = ""
			intervals [2818]:
				xmin = 909.7857
				xmax = 910.3557
				text = "once"
			intervals [2819]:
				xmin = 910.3557
				xmax = 910.3857
				text = ""
			intervals [2820]:
				xmin = 910.3857
				xmax = 910.4657
				text = "the"
			intervals [2821]:
				xmin = 910.4657
				xmax = 910.7757
				text = "early"
			intervals [2822]:
				xmin = 910.7757
				xmax = 911.0057
				text = "part"
			intervals [2823]:
				xmin = 911.0057
				xmax = 911.0657
				text = "of"
			intervals [2824]:
				xmin = 911.0657
				xmax = 911.1257
				text = "the"
			intervals [2825]:
				xmin = 911.1257
				xmax = 911.4757
				text = "week"
			intervals [2826]:
				xmin = 911.4757
				xmax = 911.6257
				text = "i"
			intervals [2827]:
				xmin = 911.6257
				xmax = 911.8857
				text = "went"
			intervals [2828]:
				xmin = 911.8857
				xmax = 911.9757
				text = "to"
			intervals [2829]:
				xmin = 911.9757
				xmax = 912.6657
				text = "quantico"
			intervals [2830]:
				xmin = 912.6657
				xmax = 912.922
				text = ""
			intervals [2831]:
				xmin = 912.922
				xmax = 913.422
				text = "virginia"
			intervals [2832]:
				xmin = 913.422
				xmax = 913.492
				text = ""
			intervals [2833]:
				xmin = 913.492
				xmax = 913.942
				text = "to"
			intervals [2834]:
				xmin = 913.942
				xmax = 913.972
				text = ""
			intervals [2835]:
				xmin = 913.972
				xmax = 914.472
				text = "um"
			intervals [2836]:
				xmin = 914.472
				xmax = 915.5305
				text = ""
			intervals [2837]:
				xmin = 915.5305
				xmax = 915.9905
				text = "uh"
			intervals [2838]:
				xmin = 915.9905
				xmax = 916.4165
				text = ""
			intervals [2839]:
				xmin = 916.4165
				xmax = 916.6865
				text = "try"
			intervals [2840]:
				xmin = 916.6865
				xmax = 916.9765
				text = "to"
			intervals [2841]:
				xmin = 916.9765
				xmax = 917.0465
				text = ""
			intervals [2842]:
				xmin = 917.0465
				xmax = 917.6865
				text = "devise"
			intervals [2843]:
				xmin = 917.6865
				xmax = 917.7565
				text = "or"
			intervals [2844]:
				xmin = 917.7565
				xmax = 917.9465
				text = "set"
			intervals [2845]:
				xmin = 917.9465
				xmax = 918.1165
				text = "up"
			intervals [2846]:
				xmin = 918.1165
				xmax = 918.2565
				text = "a"
			intervals [2847]:
				xmin = 918.2565
				xmax = 918.4465
				text = ""
			intervals [2848]:
				xmin = 918.4465
				xmax = 919.1265
				text = "binding"
			intervals [2849]:
				xmin = 919.1265
				xmax = 919.2265
				text = "or"
			intervals [2850]:
				xmin = 919.2265
				xmax = 919.5265
				text = "help"
			intervals [2851]:
				xmin = 919.5265
				xmax = 919.6865
				text = "to"
			intervals [2852]:
				xmin = 919.6865
				xmax = 919.8665
				text = "set"
			intervals [2853]:
				xmin = 919.8665
				xmax = 920.0365
				text = "up"
			intervals [2854]:
				xmin = 920.0365
				xmax = 920.1465
				text = "a"
			intervals [2855]:
				xmin = 920.1465
				xmax = 920.642
				text = ""
			intervals [2856]:
				xmin = 920.642
				xmax = 921.092
				text = "binding"
			intervals [2857]:
				xmin = 921.092
				xmax = 921.702
				text = "program"
			intervals [2858]:
				xmin = 921.702
				xmax = 921.812
				text = "or"
			intervals [2859]:
				xmin = 921.812
				xmax = 921.842
				text = ""
			intervals [2860]:
				xmin = 921.842
				xmax = 921.942
				text = "to"
			intervals [2861]:
				xmin = 921.942
				xmax = 922.182
				text = "give"
			intervals [2862]:
				xmin = 922.182
				xmax = 922.452
				text = "them"
			intervals [2863]:
				xmin = 922.452
				xmax = 922.532
				text = ""
			intervals [2864]:
				xmin = 922.532
				xmax = 923.002
				text = "some"
			intervals [2865]:
				xmin = 923.002
				xmax = 924.2011
				text = ""
			intervals [2866]:
				xmin = 924.2011
				xmax = 924.5111
				text = "help"
			intervals [2867]:
				xmin = 924.5111
				xmax = 924.7911
				text = "in"
			intervals [2868]:
				xmin = 924.7911
				xmax = 924.8311
				text = ""
			intervals [2869]:
				xmin = 924.8311
				xmax = 925.2111
				text = "setting"
			intervals [2870]:
				xmin = 925.2111
				xmax = 925.3911
				text = "up"
			intervals [2871]:
				xmin = 925.3911
				xmax = 925.6011
				text = "their"
			intervals [2872]:
				xmin = 925.6011
				xmax = 926.1911
				text = "program"
			intervals [2873]:
				xmin = 926.1911
				xmax = 926.5511
				text = "down"
			intervals [2874]:
				xmin = 926.5511
				xmax = 926.5811
				text = ""
			intervals [2875]:
				xmin = 926.5811
				xmax = 926.8811
				text = "there"
			intervals [2876]:
				xmin = 926.8811
				xmax = 926.9111
				text = ""
			intervals [2877]:
				xmin = 926.9111
				xmax = 927.0811
				text = "as"
			intervals [2878]:
				xmin = 927.0811
				xmax = 927.1111
				text = ""
			intervals [2879]:
				xmin = 927.1111
				xmax = 927.3411
				text = "they"
			intervals [2880]:
				xmin = 927.3411
				xmax = 927.6211
				text = "have"
			intervals [2881]:
				xmin = 927.6211
				xmax = 927.6911
				text = "a"
			intervals [2882]:
				xmin = 927.6911
				xmax = 928.1811
				text = "small"
			intervals [2883]:
				xmin = 928.1811
				xmax = 928.2111
				text = ""
			intervals [2884]:
				xmin = 928.2111
				xmax = 928.7111
				text = "number"
			intervals [2885]:
				xmin = 928.7111
				xmax = 928.8611
				text = "of"
			intervals [2886]:
				xmin = 928.8611
				xmax = 929.0511
				text = ""
			intervals [2887]:
				xmin = 929.0511
				xmax = 929.2811
				text = "in"
			intervals [2888]:
				xmin = 929.2811
				xmax = 929.5111
				text = ""
			intervals [2889]:
				xmin = 929.5111
				xmax = 929.7711
				text = "in"
			intervals [2890]:
				xmin = 929.7711
				xmax = 930.4764
				text = ""
			intervals [2891]:
				xmin = 930.4764
				xmax = 930.7364
				text = "in"
			intervals [2892]:
				xmin = 930.7364
				xmax = 930.9364
				text = "uh"
			intervals [2893]:
				xmin = 930.9364
				xmax = 930.9864
				text = ""
			intervals [2894]:
				xmin = 930.9864
				xmax = 931.6164
				text = "comparison"
			intervals [2895]:
				xmin = 931.6164
				xmax = 931.7064
				text = "to"
			intervals [2896]:
				xmin = 931.7064
				xmax = 931.7864
				text = ""
			intervals [2897]:
				xmin = 931.7864
				xmax = 931.9064
				text = "the"
			intervals [2898]:
				xmin = 931.9064
				xmax = 932.2264
				text = "amount"
			intervals [2899]:
				xmin = 932.2264
				xmax = 932.3064
				text = "of"
			intervals [2900]:
				xmin = 932.3064
				xmax = 932.8264
				text = "material"
			intervals [2901]:
				xmin = 932.8264
				xmax = 932.8564
				text = ""
			intervals [2902]:
				xmin = 932.8564
				xmax = 932.9864
				text = "that"
			intervals [2903]:
				xmin = 932.9864
				xmax = 933.0264
				text = ""
			intervals [2904]:
				xmin = 933.0264
				xmax = 933.3664
				text = "we"
			intervals [2905]:
				xmin = 933.3664
				xmax = 934.0975
				text = ""
			intervals [2906]:
				xmin = 934.0975
				xmax = 934.6075
				text = "um"
			intervals [2907]:
				xmin = 934.6075
				xmax = 935.018
				text = ""
			intervals [2908]:
				xmin = 935.018
				xmax = 935.308
				text = "we"
			intervals [2909]:
				xmin = 935.308
				xmax = 935.418
				text = "s"
			intervals [2910]:
				xmin = 935.418
				xmax = 935.468
				text = ""
			intervals [2911]:
				xmin = 935.468
				xmax = 935.848
				text = "send"
			intervals [2912]:
				xmin = 935.848
				xmax = 935.998
				text = "out"
			intervals [2913]:
				xmin = 935.998
				xmax = 936.238
				text = "something"
			intervals [2914]:
				xmin = 936.238
				xmax = 936.448
				text = "like"
			intervals [2915]:
				xmin = 936.448
				xmax = 936.478
				text = "a"
			intervals [2916]:
				xmin = 936.478
				xmax = 936.708
				text = "hundred"
			intervals [2917]:
				xmin = 936.708
				xmax = 936.768
				text = "and"
			intervals [2918]:
				xmin = 936.768
				xmax = 937.068
				text = "ninety"
			intervals [2919]:
				xmin = 937.068
				xmax = 937.198
				text = "two"
			intervals [2920]:
				xmin = 937.198
				xmax = 937.408
				text = "hundred"
			intervals [2921]:
				xmin = 937.408
				xmax = 937.688
				text = "ninety"
			intervals [2922]:
				xmin = 937.688
				xmax = 937.718
				text = ""
			intervals [2923]:
				xmin = 937.718
				xmax = 938.178
				text = "thousand"
			intervals [2924]:
				xmin = 938.178
				xmax = 938.258
				text = ""
			intervals [2925]:
				xmin = 938.258
				xmax = 938.548
				text = "piece"
			intervals [2926]:
				xmin = 938.548
				xmax = 938.578
				text = ""
			intervals [2927]:
				xmin = 938.578
				xmax = 938.738
				text = "uh"
			intervals [2928]:
				xmin = 938.738
				xmax = 939.378
				text = "volumes"
			intervals [2929]:
				xmin = 939.378
				xmax = 939.428
				text = "a"
			intervals [2930]:
				xmin = 939.428
				xmax = 939.858
				text = "year"
			intervals [2931]:
				xmin = 939.858
				xmax = 940.3133
				text = ""
			intervals [2932]:
				xmin = 940.3133
				xmax = 940.7133
				text = "to"
			intervals [2933]:
				xmin = 940.7133
				xmax = 940.9433
				text = ""
			intervals [2934]:
				xmin = 940.9433
				xmax = 941.5933
				text = "commercial"
			intervals [2935]:
				xmin = 941.5933
				xmax = 941.7933
				text = ""
			intervals [2936]:
				xmin = 941.7933
				xmax = 942.2833
				text = "or"
			intervals [2937]:
				xmin = 942.2833
				xmax = 942.7062
				text = ""
			intervals [2938]:
				xmin = 942.7062
				xmax = 943.0862
				text = "government"
			intervals [2939]:
				xmin = 943.0862
				xmax = 943.3162
				text = "printing"
			intervals [2940]:
				xmin = 943.3162
				xmax = 943.6362
				text = "office"
			intervals [2941]:
				xmin = 943.6362
				xmax = 944.0862
				text = "binders"
			intervals [2942]:
				xmin = 944.0862
				xmax = 944.4661
				text = ""
			intervals [2943]:
				xmin = 944.4661
				xmax = 944.5661
				text = "so"
			intervals [2944]:
				xmin = 944.5661
				xmax = 944.7661
				text = "you"
			intervals [2945]:
				xmin = 944.7661
				xmax = 944.9061
				text = "can"
			intervals [2946]:
				xmin = 944.9061
				xmax = 945.4661
				text = "imagine"
			intervals [2947]:
				xmin = 945.4661
				xmax = 945.7764
				text = ""
			intervals [2948]:
				xmin = 945.7764
				xmax = 946.0464
				text = "with"
			intervals [2949]:
				xmin = 946.0464
				xmax = 946.0764
				text = ""
			intervals [2950]:
				xmin = 946.0764
				xmax = 946.1564
				text = "uh"
			intervals [2951]:
				xmin = 946.1564
				xmax = 946.2464
				text = ""
			intervals [2952]:
				xmin = 946.2464
				xmax = 946.5864
				text = "say"
			intervals [2953]:
				xmin = 946.5864
				xmax = 946.6764
				text = "a"
			intervals [2954]:
				xmin = 946.6764
				xmax = 946.7064
				text = ""
			intervals [2955]:
				xmin = 946.7064
				xmax = 946.9964
				text = "work"
			intervals [2956]:
				xmin = 946.9964
				xmax = 947.3664
				text = "staff"
			intervals [2957]:
				xmin = 947.3664
				xmax = 947.4364
				text = "of"
			intervals [2958]:
				xmin = 947.4364
				xmax = 947.9464
				text = "fourteen"
			intervals [2959]:
				xmin = 947.9464
				xmax = 948.2564
				text = "people"
			intervals [2960]:
				xmin = 948.2564
				xmax = 948.4964
				text = "and"
			intervals [2961]:
				xmin = 948.4964
				xmax = 948.6164
				text = "that"
			intervals [2962]:
				xmin = 948.6164
				xmax = 948.6764
				text = ""
			intervals [2963]:
				xmin = 948.6764
				xmax = 949.1364
				text = "number"
			intervals [2964]:
				xmin = 949.1364
				xmax = 949.2264
				text = "of"
			intervals [2965]:
				xmin = 949.2264
				xmax = 949.3164
				text = ""
			intervals [2966]:
				xmin = 949.3164
				xmax = 949.7164
				text = "pieces"
			intervals [2967]:
				xmin = 949.7164
				xmax = 950.0064
				text = "coming"
			intervals [2968]:
				xmin = 950.0064
				xmax = 950.0364
				text = ""
			intervals [2969]:
				xmin = 950.0364
				xmax = 950.1864
				text = "through"
			intervals [2970]:
				xmin = 950.1864
				xmax = 950.2764
				text = "our"
			intervals [2971]:
				xmin = 950.2764
				xmax = 950.9064
				text = "office"
			intervals [2972]:
				xmin = 950.9064
				xmax = 951.1155
				text = ""
			intervals [2973]:
				xmin = 951.1155
				xmax = 951.2455
				text = "it"
			intervals [2974]:
				xmin = 951.2455
				xmax = 951.4255
				text = "is"
			intervals [2975]:
				xmin = 951.4255
				xmax = 951.6855
				text = "quite"
			intervals [2976]:
				xmin = 951.6855
				xmax = 951.8255
				text = "a"
			intervals [2977]:
				xmin = 951.8255
				xmax = 952.749
				text = ""
			intervals [2978]:
				xmin = 952.749
				xmax = 953.199
				text = "um"
			intervals [2979]:
				xmin = 953.199
				xmax = 953.6928
				text = ""
			intervals [2980]:
				xmin = 953.6928
				xmax = 954.3428
				text = "beehive"
			intervals [2981]:
				xmin = 954.3428
				xmax = 955.3343
				text = ""
			intervals [2982]:
				xmin = 955.3343
				xmax = 955.6343
				text = "but"
			intervals [2983]:
				xmin = 955.6343
				xmax = 955.6743
				text = ""
			intervals [2984]:
				xmin = 955.6743
				xmax = 955.9143
				text = "we"
			intervals [2985]:
				xmin = 955.9143
				xmax = 956.5043
				text = "still"
			intervals [2986]:
				xmin = 956.5043
				xmax = 956.6843
				text = ""
			intervals [2987]:
				xmin = 956.6843
				xmax = 957.1143
				text = "travel"
			intervals [2988]:
				xmin = 957.1143
				xmax = 957.1543
				text = ""
			intervals [2989]:
				xmin = 957.1543
				xmax = 957.4343
				text = "to"
			intervals [2990]:
				xmin = 957.4343
				xmax = 957.4643
				text = ""
			intervals [2991]:
				xmin = 957.4643
				xmax = 957.8243
				text = "uh"
			intervals [2992]:
				xmin = 957.8243
				xmax = 958.2254
				text = ""
			intervals [2993]:
				xmin = 958.2254
				xmax = 958.2954
				text = "to"
			intervals [2994]:
				xmin = 958.2954
				xmax = 958.3754
				text = ""
			intervals [2995]:
				xmin = 958.3754
				xmax = 958.9154
				text = "around"
			intervals [2996]:
				xmin = 958.9154
				xmax = 959.0154
				text = "to"
			intervals [2997]:
				xmin = 959.0154
				xmax = 959.2454
				text = "other"
			intervals [2998]:
				xmin = 959.2454
				xmax = 959.7854
				text = "areas"
			intervals [2999]:
				xmin = 959.7854
				xmax = 960.0654
				text = "to"
			intervals [3000]:
				xmin = 960.0654
				xmax = 960.3632
				text = ""
			intervals [3001]:
				xmin = 960.3632
				xmax = 960.5532
				text = "try"
			intervals [3002]:
				xmin = 960.5532
				xmax = 960.6332
				text = "to"
			intervals [3003]:
				xmin = 960.6332
				xmax = 960.8732
				text = "help"
			intervals [3004]:
				xmin = 960.8732
				xmax = 961.0432
				text = ""
			intervals [3005]:
				xmin = 961.0432
				xmax = 961.5632
				text = "devise"
			intervals [3006]:
				xmin = 961.5632
				xmax = 961.6532
				text = "a"
			intervals [3007]:
				xmin = 961.6532
				xmax = 962.0832
				text = "standard"
			intervals [3008]:
				xmin = 962.0832
				xmax = 962.5467
				text = ""
			intervals [3009]:
				xmin = 962.5467
				xmax = 963.1467
				text = "program"
			intervals [3010]:
				xmin = 963.1467
				xmax = 963.2367
				text = ""
			intervals [3011]:
				xmin = 963.2367
				xmax = 963.5567
				text = "for"
			intervals [3012]:
				xmin = 963.5567
				xmax = 963.8367
				text = ""
			intervals [3013]:
				xmin = 963.8367
				xmax = 964.5467
				text = "preservation"
			intervals [3014]:
				xmin = 964.5467
				xmax = 964.6067
				text = "of"
			intervals [3015]:
				xmin = 964.6067
				xmax = 965.4467
				text = "materials"
			intervals [3016]:
				xmin = 965.4467
				xmax = 966.3792
				text = ""
			intervals [3017]:
				xmin = 966.3792
				xmax = 966.6892
				text = "uh"
			intervals [3018]:
				xmin = 966.6892
				xmax = 966.7592
				text = ""
			intervals [3019]:
				xmin = 966.7592
				xmax = 967.3492
				text = "binding"
			intervals [3020]:
				xmin = 967.3492
				xmax = 967.4092
				text = "of"
			intervals [3021]:
				xmin = 967.4092
				xmax = 967.8292
				text = "materials"
			intervals [3022]:
				xmin = 967.8292
				xmax = 967.9892
				text = "my"
			intervals [3023]:
				xmin = 967.9892
				xmax = 968.4592
				text = "office"
			intervals [3024]:
				xmin = 968.4592
				xmax = 968.7192
				text = "is"
			intervals [3025]:
				xmin = 968.7192
				xmax = 969.1948
				text = ""
			intervals [3026]:
				xmin = 969.1948
				xmax = 969.5248
				text = "i'm"
			intervals [3027]:
				xmin = 969.5248
				xmax = 969.5648
				text = ""
			intervals [3028]:
				xmin = 969.5648
				xmax = 969.7848
				text = "in"
			intervals [3029]:
				xmin = 969.7848
				xmax = 969.9148
				text = "the"
			intervals [3030]:
				xmin = 969.9148
				xmax = 970.6048
				text = "preservation"
			intervals [3031]:
				xmin = 970.6048
				xmax = 971.0648
				text = "office"
			intervals [3032]:
				xmin = 971.0648
				xmax = 971.5348
				text = "as"
			intervals [3033]:
				xmin = 971.5348
				xmax = 971.7948
				text = "as"
			intervals [3034]:
				xmin = 971.7948
				xmax = 971.8548
				text = "a"
			intervals [3035]:
				xmin = 971.8548
				xmax = 972.3248
				text = "whole"
			intervals [3036]:
				xmin = 972.3248
				xmax = 972.5556
				text = ""
			intervals [3037]:
				xmin = 972.5556
				xmax = 972.7356
				text = "but"
			intervals [3038]:
				xmin = 972.7356
				xmax = 972.7856
				text = ""
			intervals [3039]:
				xmin = 972.7856
				xmax = 972.9456
				text = "the"
			intervals [3040]:
				xmin = 972.9456
				xmax = 973.0456
				text = "wh-"
			intervals [3041]:
				xmin = 973.0456
				xmax = 973.1356
				text = ""
			intervals [3042]:
				xmin = 973.1356
				xmax = 973.2456
				text = "the"
			intervals [3043]:
				xmin = 973.2456
				xmax = 973.6456
				text = "binding"
			intervals [3044]:
				xmin = 973.6456
				xmax = 974.1356
				text = "office"
			intervals [3045]:
				xmin = 974.1356
				xmax = 974.2956
				text = "is"
			intervals [3046]:
				xmin = 974.2956
				xmax = 974.5956
				text = "one"
			intervals [3047]:
				xmin = 974.5956
				xmax = 974.6356
				text = ""
			intervals [3048]:
				xmin = 974.6356
				xmax = 975.2156
				text = "office"
			intervals [3049]:
				xmin = 975.2156
				xmax = 975.3856
				text = "of"
			intervals [3050]:
				xmin = 975.3856
				xmax = 975.4156
				text = ""
			intervals [3051]:
				xmin = 975.4156
				xmax = 975.7556
				text = "the"
			intervals [3052]:
				xmin = 975.7556
				xmax = 976.0182
				text = ""
			intervals [3053]:
				xmin = 976.0182
				xmax = 976.6582
				text = "preservation"
			intervals [3054]:
				xmin = 976.6582
				xmax = 977.1082
				text = "office"
			intervals [3055]:
				xmin = 977.1082
				xmax = 983.8441
				text = ""
			intervals [3056]:
				xmin = 983.8441
				xmax = 984.2241
				text = "mm-hm"
			intervals [3057]:
				xmin = 984.2241
				xmax = 984.4441
				text = ""
			intervals [3058]:
				xmin = 984.4441
				xmax = 984.6041
				text = "yeah"
			intervals [3059]:
				xmin = 984.6041
				xmax = 988.2414
				text = ""
			intervals [3060]:
				xmin = 988.2414
				xmax = 988.6014
				text = "well"
			intervals [3061]:
				xmin = 988.6014
				xmax = 988.8914
				text = ""
			intervals [3062]:
				xmin = 988.8914
				xmax = 989.3514
				text = "um"
			intervals [3063]:
				xmin = 989.3514
				xmax = 990.6856
				text = ""
			intervals [3064]:
				xmin = 990.6856
				xmax = 991.1356
				text = "we"
			intervals [3065]:
				xmin = 991.1356
				xmax = 991.1656
				text = ""
			intervals [3066]:
				xmin = 991.1656
				xmax = 992.0356
				text = "generally"
			intervals [3067]:
				xmin = 992.0356
				xmax = 992.6456
				text = "um"
			intervals [3068]:
				xmin = 992.6456
				xmax = 994.1874
				text = ""
			intervals [3069]:
				xmin = 994.1874
				xmax = 994.3074
				text = "put"
			intervals [3070]:
				xmin = 994.3074
				xmax = 994.3874
				text = "the"
			intervals [3071]:
				xmin = 994.3874
				xmax = 994.8074
				text = "christmas"
			intervals [3072]:
				xmin = 994.8074
				xmax = 995.0674
				text = "tree"
			intervals [3073]:
				xmin = 995.0674
				xmax = 995.2374
				text = "up"
			intervals [3074]:
				xmin = 995.2374
				xmax = 995.2674
				text = ""
			intervals [3075]:
				xmin = 995.2674
				xmax = 995.6074
				text = "uh"
			intervals [3076]:
				xmin = 995.6074
				xmax = 995.6374
				text = ""
			intervals [3077]:
				xmin = 995.6374
				xmax = 996.0274
				text = "around"
			intervals [3078]:
				xmin = 996.0274
				xmax = 996.0974
				text = ""
			intervals [3079]:
				xmin = 996.0974
				xmax = 996.5274
				text = "christmas"
			intervals [3080]:
				xmin = 996.5274
				xmax = 996.7774
				text = "eve"
			intervals [3081]:
				xmin = 996.7774
				xmax = 996.8374
				text = "or"
			intervals [3082]:
				xmin = 996.8374
				xmax = 997.1174
				text = "might"
			intervals [3083]:
				xmin = 997.1174
				xmax = 997.2474
				text = "put"
			intervals [3084]:
				xmin = 997.2474
				xmax = 997.3174
				text = "it"
			intervals [3085]:
				xmin = 997.3174
				xmax = 997.4574
				text = "up"
			intervals [3086]:
				xmin = 997.4574
				xmax = 997.4874
				text = "a"
			intervals [3087]:
				xmin = 997.4874
				xmax = 997.7074
				text = "couple"
			intervals [3088]:
				xmin = 997.7074
				xmax = 997.7674
				text = "of"
			intervals [3089]:
				xmin = 997.7674
				xmax = 998.0474
				text = "days"
			intervals [3090]:
				xmin = 998.0474
				xmax = 998.3174
				text = "ahead"
			intervals [3091]:
				xmin = 998.3174
				xmax = 998.3874
				text = "of"
			intervals [3092]:
				xmin = 998.3874
				xmax = 998.8174
				text = "christmas"
			intervals [3093]:
				xmin = 998.8174
				xmax = 999.1974
				text = "eve"
			intervals [3094]:
				xmin = 999.1974
				xmax = 999.3474
				text = "we"
			intervals [3095]:
				xmin = 999.3474
				xmax = 999.3974
				text = ""
			intervals [3096]:
				xmin = 999.3974
				xmax = 999.5374
				text = "put"
			intervals [3097]:
				xmin = 999.5374
				xmax = 999.5974
				text = "the"
			intervals [3098]:
				xmin = 999.5974
				xmax = 999.9674
				text = "christmas"
			intervals [3099]:
				xmin = 999.9674
				xmax = 1000.1974
				text = "tree"
			intervals [3100]:
				xmin = 1000.1974
				xmax = 1000.2874
				text = "up"
			intervals [3101]:
				xmin = 1000.2874
				xmax = 1000.3374
				text = ""
			intervals [3102]:
				xmin = 1000.3374
				xmax = 1000.7774
				text = "christmas"
			intervals [3103]:
				xmin = 1000.7774
				xmax = 1001.0874
				text = "eve"
			intervals [3104]:
				xmin = 1001.0874
				xmax = 1001.1874
				text = ""
			intervals [3105]:
				xmin = 1001.1874
				xmax = 1001.5074
				text = "and"
			intervals [3106]:
				xmin = 1001.5074
				xmax = 1001.5374
				text = ""
			intervals [3107]:
				xmin = 1001.5374
				xmax = 1001.7374
				text = "uh"
			intervals [3108]:
				xmin = 1001.7374
				xmax = 1003.012
				text = ""
			intervals [3109]:
				xmin = 1003.012
				xmax = 1003.592
				text = "um"
			intervals [3110]:
				xmin = 1003.592
				xmax = 1003.9832
				text = ""
			intervals [3111]:
				xmin = 1003.9832
				xmax = 1004.4632
				text = "generally"
			intervals [3112]:
				xmin = 1004.4632
				xmax = 1004.6132
				text = "on"
			intervals [3113]:
				xmin = 1004.6132
				xmax = 1005.1032
				text = "christmas"
			intervals [3114]:
				xmin = 1005.1032
				xmax = 1005.3932
				text = "eve"
			intervals [3115]:
				xmin = 1005.3932
				xmax = 1005.5532
				text = "it"
			intervals [3116]:
				xmin = 1005.5532
				xmax = 1006.1232
				text = "s"
			intervals [3117]:
				xmin = 1006.1232
				xmax = 1006.3132
				text = "uh"
			intervals [3118]:
				xmin = 1006.3132
				xmax = 1006.9294
				text = ""
			intervals [3119]:
				xmin = 1006.9294
				xmax = 1007.6294
				text = "preparation"
			intervals [3120]:
				xmin = 1007.6294
				xmax = 1007.9994
				text = "wrapping"
			intervals [3121]:
				xmin = 1007.9994
				xmax = 1008.0394
				text = ""
			intervals [3122]:
				xmin = 1008.0394
				xmax = 1008.7394
				text = "presents"
			intervals [3123]:
				xmin = 1008.7394
				xmax = 1009.0694
				text = "and"
			intervals [3124]:
				xmin = 1009.0694
				xmax = 1010.1357
				text = ""
			intervals [3125]:
				xmin = 1010.1357
				xmax = 1010.3957
				text = "people"
			intervals [3126]:
				xmin = 1010.3957
				xmax = 1010.8557
				text = "stopping"
			intervals [3127]:
				xmin = 1010.8557
				xmax = 1011.2157
				text = "in"
			intervals [3128]:
				xmin = 1011.2157
				xmax = 1011.5857
				text = "uh"
			intervals [3129]:
				xmin = 1011.5857
				xmax = 1012.6697
				text = ""
			intervals [3130]:
				xmin = 1012.6697
				xmax = 1013.0597
				text = "wishing"
			intervals [3131]:
				xmin = 1013.0597
				xmax = 1013.3197
				text = "us"
			intervals [3132]:
				xmin = 1013.3197
				xmax = 1013.6897
				text = "cheer"
			intervals [3133]:
				xmin = 1013.6897
				xmax = 1013.9097
				text = "and"
			intervals [3134]:
				xmin = 1013.9097
				xmax = 1014.3197
				text = ""
			intervals [3135]:
				xmin = 1014.3197
				xmax = 1014.5597
				text = "what"
			intervals [3136]:
				xmin = 1014.5597
				xmax = 1014.7897
				text = "have"
			intervals [3137]:
				xmin = 1014.7897
				xmax = 1014.9297
				text = "you"
			intervals [3138]:
				xmin = 1014.9297
				xmax = 1015.2997
				text = "and"
			intervals [3139]:
				xmin = 1015.2997
				xmax = 1015.3297
				text = ""
			intervals [3140]:
				xmin = 1015.3297
				xmax = 1015.4997
				text = "uh"
			intervals [3141]:
				xmin = 1015.4997
				xmax = 1017.4513
				text = ""
			intervals [3142]:
				xmin = 1017.4513
				xmax = 1017.5813
				text = "let"
			intervals [3143]:
				xmin = 1017.5813
				xmax = 1017.6113
				text = "s"
			intervals [3144]:
				xmin = 1017.6113
				xmax = 1017.9413
				text = "see"
			intervals [3145]:
				xmin = 1017.9413
				xmax = 1019.2332
				text = ""
			intervals [3146]:
				xmin = 1019.2332
				xmax = 1019.4632
				text = "uh"
			intervals [3147]:
				xmin = 1019.4632
				xmax = 1019.9332
				text = "christmas"
			intervals [3148]:
				xmin = 1019.9332
				xmax = 1020.3832
				text = "day"
			intervals [3149]:
				xmin = 1020.3832
				xmax = 1020.7132
				text = "we"
			intervals [3150]:
				xmin = 1020.7132
				xmax = 1021.2498
				text = ""
			intervals [3151]:
				xmin = 1021.2498
				xmax = 1021.6098
				text = "travel"
			intervals [3152]:
				xmin = 1021.6098
				xmax = 1022.1298
				text = "around"
			intervals [3153]:
				xmin = 1022.1298
				xmax = 1022.2798
				text = "to"
			intervals [3154]:
				xmin = 1022.2798
				xmax = 1022.3298
				text = ""
			intervals [3155]:
				xmin = 1022.3298
				xmax = 1022.4098
				text = "the"
			intervals [3156]:
				xmin = 1022.4098
				xmax = 1022.4498
				text = ""
			intervals [3157]:
				xmin = 1022.4498
				xmax = 1022.7198
				text = "different"
			intervals [3158]:
				xmin = 1022.7198
				xmax = 1023.3298
				text = "relatives"
			intervals [3159]:
				xmin = 1023.3298
				xmax = 1023.4698
				text = "of"
			intervals [3160]:
				xmin = 1023.4698
				xmax = 1023.4998
				text = ""
			intervals [3161]:
				xmin = 1023.4998
				xmax = 1024.2598
				text = "course"
			intervals [3162]:
				xmin = 1024.2598
				xmax = 1024.2898
				text = ""
			intervals [3163]:
				xmin = 1024.2898
				xmax = 1024.8798
				text = "um"
			intervals [3164]:
				xmin = 1024.8798
				xmax = 1025.9721
				text = ""
			intervals [3165]:
				xmin = 1025.9721
				xmax = 1026.3521
				text = "during"
			intervals [3166]:
				xmin = 1026.3521
				xmax = 1026.7821
				text = "christmas"
			intervals [3167]:
				xmin = 1026.7821
				xmax = 1027.1321
				text = "day"
			intervals [3168]:
				xmin = 1027.1321
				xmax = 1027.2821
				text = "s"
			intervals [3169]:
				xmin = 1027.2821
				xmax = 1027.5421
				text = "on"
			intervals [3170]:
				xmin = 1027.5421
				xmax = 1028.1821
				text = "occasions"
			intervals [3171]:
				xmin = 1028.1821
				xmax = 1028.3321
				text = "we"
			intervals [3172]:
				xmin = 1028.3321
				xmax = 1028.4921
				text = "have"
			intervals [3173]:
				xmin = 1028.4921
				xmax = 1028.7421
				text = "gone"
			intervals [3174]:
				xmin = 1028.7421
				xmax = 1028.8321
				text = "to"
			intervals [3175]:
				xmin = 1028.8321
				xmax = 1029.2321
				text = "church"
			intervals [3176]:
				xmin = 1029.2321
				xmax = 1029.2921
				text = ""
			intervals [3177]:
				xmin = 1029.2921
				xmax = 1029.4021
				text = "but"
			intervals [3178]:
				xmin = 1029.4021
				xmax = 1029.5921
				text = ""
			intervals [3179]:
				xmin = 1029.5921
				xmax = 1029.7421
				text = "we"
			intervals [3180]:
				xmin = 1029.7421
				xmax = 1030.0321
				text = "this"
			intervals [3181]:
				xmin = 1030.0321
				xmax = 1030.1021
				text = "is"
			intervals [3182]:
				xmin = 1030.1021
				xmax = 1030.1321
				text = ""
			intervals [3183]:
				xmin = 1030.1321
				xmax = 1030.3421
				text = "not"
			intervals [3184]:
				xmin = 1030.3421
				xmax = 1030.4321
				text = "a"
			intervals [3185]:
				xmin = 1030.4321
				xmax = 1030.7721
				text = "regular"
			intervals [3186]:
				xmin = 1030.7721
				xmax = 1031.2512
				text = ""
			intervals [3187]:
				xmin = 1031.2512
				xmax = 1031.5112
				text = "thing"
			intervals [3188]:
				xmin = 1031.5112
				xmax = 1032.4311
				text = ""
			intervals [3189]:
				xmin = 1032.4311
				xmax = 1033.0811
				text = "um"
			intervals [3190]:
				xmin = 1033.0811
				xmax = 1034.7366
				text = ""
			intervals [3191]:
				xmin = 1034.7366
				xmax = 1034.8166
				text = "it"
			intervals [3192]:
				xmin = 1034.8166
				xmax = 1034.8466
				text = ""
			intervals [3193]:
				xmin = 1034.8466
				xmax = 1035.2466
				text = "s"
			intervals [3194]:
				xmin = 1035.2466
				xmax = 1035.2866
				text = ""
			intervals [3195]:
				xmin = 1035.2866
				xmax = 1035.6866
				text = "more"
			intervals [3196]:
				xmin = 1035.6866
				xmax = 1035.7366
				text = "or"
			intervals [3197]:
				xmin = 1035.7366
				xmax = 1036.0866
				text = "less"
			intervals [3198]:
				xmin = 1036.0866
				xmax = 1036.7566
				text = "visiting"
			intervals [3199]:
				xmin = 1036.7566
				xmax = 1036.8166
				text = ""
			intervals [3200]:
				xmin = 1036.8166
				xmax = 1037.5866
				text = "relatives"
			intervals [3201]:
				xmin = 1037.5866
				xmax = 1037.7966
				text = "and"
			intervals [3202]:
				xmin = 1037.7966
				xmax = 1037.8966
				text = ""
			intervals [3203]:
				xmin = 1037.8966
				xmax = 1038.3266
				text = "uh"
			intervals [3204]:
				xmin = 1038.3266
				xmax = 1038.6566
				text = ""
			intervals [3205]:
				xmin = 1038.6566
				xmax = 1039.3766
				text = "exchanging"
			intervals [3206]:
				xmin = 1039.3766
				xmax = 1039.4566
				text = "of"
			intervals [3207]:
				xmin = 1039.4566
				xmax = 1039.5166
				text = ""
			intervals [3208]:
				xmin = 1039.5166
				xmax = 1040.1866
				text = "gifts"
			intervals [3209]:
				xmin = 1040.1866
				xmax = 1040.2566
				text = ""
			intervals [3210]:
				xmin = 1040.2566
				xmax = 1040.5066
				text = "and"
			intervals [3211]:
				xmin = 1040.5066
				xmax = 1040.5366
				text = ""
			intervals [3212]:
				xmin = 1040.5366
				xmax = 1040.8266
				text = "uh"
			intervals [3213]:
				xmin = 1040.8266
				xmax = 1041.5539
				text = ""
			intervals [3214]:
				xmin = 1041.5539
				xmax = 1042.0339
				text = "a"
			intervals [3215]:
				xmin = 1042.0339
				xmax = 1042.0739
				text = ""
			intervals [3216]:
				xmin = 1042.0739
				xmax = 1042.3439
				text = "um"
			intervals [3217]:
				xmin = 1042.3439
				xmax = 1043.6977
				text = ""
			intervals [3218]:
				xmin = 1043.6977
				xmax = 1043.9777
				text = "sort"
			intervals [3219]:
				xmin = 1043.9777
				xmax = 1044.1877
				text = "of"
			intervals [3220]:
				xmin = 1044.1877
				xmax = 1044.3777
				text = "a"
			intervals [3221]:
				xmin = 1044.3777
				xmax = 1045.5955
				text = ""
			intervals [3222]:
				xmin = 1045.5955
				xmax = 1045.7655
				text = "we"
			intervals [3223]:
				xmin = 1045.7655
				xmax = 1046.3055
				text = "usually"
			intervals [3224]:
				xmin = 1046.3055
				xmax = 1046.6355
				text = "have"
			intervals [3225]:
				xmin = 1046.6355
				xmax = 1046.7555
				text = ""
			intervals [3226]:
				xmin = 1046.7555
				xmax = 1047.0555
				text = "uh"
			intervals [3227]:
				xmin = 1047.0555
				xmax = 1047.1455
				text = ""
			intervals [3228]:
				xmin = 1047.1455
				xmax = 1047.9055
				text = "spirits"
			intervals [3229]:
				xmin = 1047.9055
				xmax = 1047.9355
				text = ""
			intervals [3230]:
				xmin = 1047.9355
				xmax = 1048.0655
				text = "that"
			intervals [3231]:
				xmin = 1048.0655
				xmax = 1048.1755
				text = "we"
			intervals [3232]:
				xmin = 1048.1755
				xmax = 1048.2455
				text = ""
			intervals [3233]:
				xmin = 1048.2455
				xmax = 1048.4055
				text = "put"
			intervals [3234]:
				xmin = 1048.4055
				xmax = 1048.5455
				text = "out"
			intervals [3235]:
				xmin = 1048.5455
				xmax = 1048.8655
				text = ""
			intervals [3236]:
				xmin = 1048.8655
				xmax = 1049.2955
				text = "for"
			intervals [3237]:
				xmin = 1049.2955
				xmax = 1049.5916
				text = ""
			intervals [3238]:
				xmin = 1049.5916
				xmax = 1049.8816
				text = "people"
			intervals [3239]:
				xmin = 1049.8816
				xmax = 1050.0716
				text = "who"
			intervals [3240]:
				xmin = 1050.0716
				xmax = 1050.1116
				text = ""
			intervals [3241]:
				xmin = 1050.1116
				xmax = 1050.3416
				text = "come"
			intervals [3242]:
				xmin = 1050.3416
				xmax = 1050.5516
				text = "in"
			intervals [3243]:
				xmin = 1050.5516
				xmax = 1050.5916
				text = ""
			intervals [3244]:
				xmin = 1050.5916
				xmax = 1050.8916
				text = "and"
			intervals [3245]:
				xmin = 1050.8916
				xmax = 1050.9616
				text = ""
			intervals [3246]:
				xmin = 1050.9616
				xmax = 1051.1916
				text = "uh"
			intervals [3247]:
				xmin = 1051.1916
				xmax = 1053.1949
				text = ""
			intervals [3248]:
				xmin = 1053.1949
				xmax = 1053.3049
				text = "it"
			intervals [3249]:
				xmin = 1053.3049
				xmax = 1053.6949
				text = "s"
			intervals [3250]:
				xmin = 1053.6949
				xmax = 1054.0449
				text = ""
			intervals [3251]:
				xmin = 1054.0449
				xmax = 1054.4149
				text = "more"
			intervals [3252]:
				xmin = 1054.4149
				xmax = 1054.4549
				text = "or"
			intervals [3253]:
				xmin = 1054.4549
				xmax = 1054.7049
				text = "less"
			intervals [3254]:
				xmin = 1054.7049
				xmax = 1054.7549
				text = "a"
			intervals [3255]:
				xmin = 1054.7549
				xmax = 1055.3149
				text = "family"
			intervals [3256]:
				xmin = 1055.3149
				xmax = 1055.3449
				text = ""
			intervals [3257]:
				xmin = 1055.3449
				xmax = 1055.8349
				text = "sort"
			intervals [3258]:
				xmin = 1055.8349
				xmax = 1055.8649
				text = ""
			intervals [3259]:
				xmin = 1055.8649
				xmax = 1056.0549
				text = "of"
			intervals [3260]:
				xmin = 1056.0549
				xmax = 1056.1449
				text = ""
			intervals [3261]:
				xmin = 1056.1449
				xmax = 1056.2949
				text = "uh"
			intervals [3262]:
				xmin = 1056.2949
				xmax = 1056.9149
				text = "occasion"
			intervals [3263]:
				xmin = 1056.9149
				xmax = 1056.9649
				text = ""
			intervals [3264]:
				xmin = 1056.9649
				xmax = 1057.4049
				text = "generally"
			intervals [3265]:
				xmin = 1057.4049
				xmax = 1058.7146
				text = ""
			intervals [3266]:
				xmin = 1058.7146
				xmax = 1059.0746
				text = "this"
			intervals [3267]:
				xmin = 1059.0746
				xmax = 1059.4746
				text = "christmas"
			intervals [3268]:
				xmin = 1059.4746
				xmax = 1059.6546
				text = "had"
			intervals [3269]:
				xmin = 1059.6546
				xmax = 1059.6846
				text = ""
			intervals [3270]:
				xmin = 1059.6846
				xmax = 1059.9346
				text = "been"
			intervals [3271]:
				xmin = 1059.9346
				xmax = 1060.0446
				text = "a"
			intervals [3272]:
				xmin = 1060.0446
				xmax = 1060.2846
				text = "little"
			intervals [3273]:
				xmin = 1060.2846
				xmax = 1060.3446
				text = ""
			intervals [3274]:
				xmin = 1060.3446
				xmax = 1060.7046
				text = "different"
			intervals [3275]:
				xmin = 1060.7046
				xmax = 1060.7346
				text = ""
			intervals [3276]:
				xmin = 1060.7346
				xmax = 1061.2646
				text = "from"
			intervals [3277]:
				xmin = 1061.2646
				xmax = 1061.3046
				text = ""
			intervals [3278]:
				xmin = 1061.3046
				xmax = 1061.6746
				text = "past"
			intervals [3279]:
				xmin = 1061.6746
				xmax = 1062.4746
				text = "christmases"
			intervals [3280]:
				xmin = 1062.4746
				xmax = 1062.8646
				text = "because"
			intervals [3281]:
				xmin = 1062.8646
				xmax = 1063.0646
				text = "this"
			intervals [3282]:
				xmin = 1063.0646
				xmax = 1063.1646
				text = "is"
			intervals [3283]:
				xmin = 1063.1646
				xmax = 1063.2446
				text = "the"
			intervals [3284]:
				xmin = 1063.2446
				xmax = 1063.5146
				text = "first"
			intervals [3285]:
				xmin = 1063.5146
				xmax = 1063.8846
				text = "christmas"
			intervals [3286]:
				xmin = 1063.8846
				xmax = 1063.9346
				text = "i"
			intervals [3287]:
				xmin = 1063.9346
				xmax = 1064.0946
				text = "don't"
			intervals [3288]:
				xmin = 1064.0946
				xmax = 1064.1846
				text = "know"
			intervals [3289]:
				xmin = 1064.1846
				xmax = 1064.3346
				text = "whether"
			intervals [3290]:
				xmin = 1064.3346
				xmax = 1064.4446
				text = "you"
			intervals [3291]:
				xmin = 1064.4446
				xmax = 1064.5946
				text = "know"
			intervals [3292]:
				xmin = 1064.5946
				xmax = 1064.7046
				text = "it"
			intervals [3293]:
				xmin = 1064.7046
				xmax = 1064.7546
				text = "or"
			intervals [3294]:
				xmin = 1064.7546
				xmax = 1064.9646
				text = "not"
			intervals [3295]:
				xmin = 1064.9646
				xmax = 1065.0646
				text = "but"
			intervals [3296]:
				xmin = 1065.0646
				xmax = 1065.2446
				text = "my"
			intervals [3297]:
				xmin = 1065.2446
				xmax = 1065.5446
				text = "wife"
			intervals [3298]:
				xmin = 1065.5446
				xmax = 1065.9316
				text = ""
			intervals [3299]:
				xmin = 1065.9316
				xmax = 1066.1516
				text = "uh"
			intervals [3300]:
				xmin = 1066.1516
				xmax = 1066.2216
				text = ""
			intervals [3301]:
				xmin = 1066.2216
				xmax = 1066.5816
				text = "passed"
			intervals [3302]:
				xmin = 1066.5816
				xmax = 1066.9316
				text = "away"
			intervals [3303]:
				xmin = 1066.9316
				xmax = 1067.6509
				text = ""
			intervals [3304]:
				xmin = 1067.6509
				xmax = 1067.9709
				text = "a"
			intervals [3305]:
				xmin = 1067.9709
				xmax = 1068.0109
				text = ""
			intervals [3306]:
				xmin = 1068.0109
				xmax = 1068.3509
				text = "year"
			intervals [3307]:
				xmin = 1068.3509
				xmax = 1068.4009
				text = "or"
			intervals [3308]:
				xmin = 1068.4009
				xmax = 1068.6409
				text = "so"
			intervals [3309]:
				xmin = 1068.6409
				xmax = 1069.0509
				text = "ago"
			intervals [3310]:
				xmin = 1069.0509
				xmax = 1069.0809
				text = ""
			intervals [3311]:
				xmin = 1069.0809
				xmax = 1069.2709
				text = "and"
			intervals [3312]:
				xmin = 1069.2709
				xmax = 1069.4809
				text = "this"
			intervals [3313]:
				xmin = 1069.4809
				xmax = 1069.9209
				text = "christmas"
			intervals [3314]:
				xmin = 1069.9209
				xmax = 1070.1409
				text = "was"
			intervals [3315]:
				xmin = 1070.1409
				xmax = 1070.1809
				text = "a"
			intervals [3316]:
				xmin = 1070.1809
				xmax = 1070.3909
				text = "little"
			intervals [3317]:
				xmin = 1070.3909
				xmax = 1070.7309
				text = "different"
			intervals [3318]:
				xmin = 1070.7309
				xmax = 1070.7609
				text = ""
			intervals [3319]:
				xmin = 1070.7609
				xmax = 1071.1209
				text = "from"
			intervals [3320]:
				xmin = 1071.1209
				xmax = 1071.2709
				text = ""
			intervals [3321]:
				xmin = 1071.2709
				xmax = 1071.6909
				text = "uh"
			intervals [3322]:
				xmin = 1071.6909
				xmax = 1072.2859
				text = ""
			intervals [3323]:
				xmin = 1072.2859
				xmax = 1072.7159
				text = "past"
			intervals [3324]:
				xmin = 1072.7159
				xmax = 1073.4759
				text = "christmases"
			intervals [3325]:
				xmin = 1073.4759
				xmax = 1074.0401
				text = ""
			intervals [3326]:
				xmin = 1074.0401
				xmax = 1074.6001
				text = "so"
			intervals [3327]:
				xmin = 1074.6001
				xmax = 1074.8601
				text = "uh"
			intervals [3328]:
				xmin = 1074.8601
				xmax = 1075.2644
				text = ""
			intervals [3329]:
				xmin = 1075.2644
				xmax = 1075.9844
				text = "m-"
			intervals [3330]:
				xmin = 1075.9844
				xmax = 1076.0144
				text = "m-"
			intervals [3331]:
				xmin = 1076.0144
				xmax = 1076.1644
				text = "but"
			intervals [3332]:
				xmin = 1076.1644
				xmax = 1076.1944
				text = ""
			intervals [3333]:
				xmin = 1076.1944
				xmax = 1076.4544
				text = "we"
			intervals [3334]:
				xmin = 1076.4544
				xmax = 1076.5144
				text = ""
			intervals [3335]:
				xmin = 1076.5144
				xmax = 1076.9944
				text = "managed"
			intervals [3336]:
				xmin = 1076.9944
				xmax = 1077.0644
				text = "to"
			intervals [3337]:
				xmin = 1077.0644
				xmax = 1077.2844
				text = "make"
			intervals [3338]:
				xmin = 1077.2844
				xmax = 1077.3744
				text = "it"
			intervals [3339]:
				xmin = 1077.3744
				xmax = 1077.5344
				text = "through"
			intervals [3340]:
				xmin = 1077.5344
				xmax = 1077.5944
				text = "it"
			intervals [3341]:
				xmin = 1077.5944
				xmax = 1077.9044
				text = "<unk>"
			intervals [3342]:
				xmin = 1077.9044
				xmax = 1078.3744
				text = ""
			intervals [3343]:
				xmin = 1078.3744
				xmax = 1078.6544
				text = "uh"
			intervals [3344]:
				xmin = 1078.6544
				xmax = 1080.6116
				text = ""
			intervals [3345]:
				xmin = 1080.6116
				xmax = 1080.9316
				text = "mm-hm"
			intervals [3346]:
				xmin = 1080.9316
				xmax = 1095.3767
				text = ""
			intervals [3347]:
				xmin = 1095.3767
				xmax = 1096.1367
				text = "n-"
			intervals [3348]:
				xmin = 1096.1367
				xmax = 1096.2467
				text = "i"
			intervals [3349]:
				xmin = 1096.2467
				xmax = 1096.4167
				text = "was"
			intervals [3350]:
				xmin = 1096.4167
				xmax = 1096.4767
				text = "in"
			intervals [3351]:
				xmin = 1096.4767
				xmax = 1096.5067
				text = "a"
			intervals [3352]:
				xmin = 1096.5067
				xmax = 1097.5067
				text = "automobile"
			intervals [3353]:
				xmin = 1097.5067
				xmax = 1097.9167
				text = "um"
			intervals [3354]:
				xmin = 1097.9167
				xmax = 1098.573
				text = ""
			intervals [3355]:
				xmin = 1098.573
				xmax = 1098.733
				text = "d"
			intervals [3356]:
				xmin = 1098.733
				xmax = 1098.763
				text = ""
			intervals [3357]:
				xmin = 1098.763
				xmax = 1099.183
				text = "when"
			intervals [3358]:
				xmin = 1099.183
				xmax = 1099.363
				text = "we"
			intervals [3359]:
				xmin = 1099.363
				xmax = 1099.483
				text = "were"
			intervals [3360]:
				xmin = 1099.483
				xmax = 1099.643
				text = "in"
			intervals [3361]:
				xmin = 1099.643
				xmax = 1099.913
				text = "high"
			intervals [3362]:
				xmin = 1099.913
				xmax = 1100.563
				text = "school"
			intervals [3363]:
				xmin = 1100.563
				xmax = 1101.438
				text = ""
			intervals [3364]:
				xmin = 1101.438
				xmax = 1102.178
				text = "um"
			intervals [3365]:
				xmin = 1102.178
				xmax = 1102.4525
				text = ""
			intervals [3366]:
				xmin = 1102.4525
				xmax = 1102.5925
				text = "i"
			intervals [3367]:
				xmin = 1102.5925
				xmax = 1102.8325
				text = "think"
			intervals [3368]:
				xmin = 1102.8325
				xmax = 1102.9125
				text = ""
			intervals [3369]:
				xmin = 1102.9125
				xmax = 1103.1725
				text = "the"
			intervals [3370]:
				xmin = 1103.1725
				xmax = 1103.2025
				text = ""
			intervals [3371]:
				xmin = 1103.2025
				xmax = 1103.8125
				text = "year"
			intervals [3372]:
				xmin = 1103.8125
				xmax = 1103.8825
				text = ""
			intervals [3373]:
				xmin = 1103.8825
				xmax = 1104.0225
				text = "the"
			intervals [3374]:
				xmin = 1104.0225
				xmax = 1104.1525
				text = "we"
			intervals [3375]:
				xmin = 1104.1525
				xmax = 1104.2925
				text = ""
			intervals [3376]:
				xmin = 1104.2925
				xmax = 1104.5725
				text = "the"
			intervals [3377]:
				xmin = 1104.5725
				xmax = 1105.4996
				text = ""
			intervals [3378]:
				xmin = 1105.4996
				xmax = 1105.8296
				text = "year"
			intervals [3379]:
				xmin = 1105.8296
				xmax = 1105.8896
				text = "of"
			intervals [3380]:
				xmin = 1105.8896
				xmax = 1106.6296
				text = "graduation"
			intervals [3381]:
				xmin = 1106.6296
				xmax = 1106.6596
				text = ""
			intervals [3382]:
				xmin = 1106.6596
				xmax = 1106.8896
				text = "the"
			intervals [3383]:
				xmin = 1106.8896
				xmax = 1107.0922
				text = ""
			intervals [3384]:
				xmin = 1107.0922
				xmax = 1107.5422
				text = "senior"
			intervals [3385]:
				xmin = 1107.5422
				xmax = 1107.9822
				text = "year"
			intervals [3386]:
				xmin = 1107.9822
				xmax = 1108.0922
				text = ""
			intervals [3387]:
				xmin = 1108.0922
				xmax = 1108.2322
				text = "the"
			intervals [3388]:
				xmin = 1108.2322
				xmax = 1108.9722
				text = "last"
			intervals [3389]:
				xmin = 1108.9722
				xmax = 1109.3422
				text = "month"
			intervals [3390]:
				xmin = 1109.3422
				xmax = 1109.4522
				text = "or"
			intervals [3391]:
				xmin = 1109.4522
				xmax = 1109.7822
				text = "week"
			intervals [3392]:
				xmin = 1109.7822
				xmax = 1109.8422
				text = "or"
			intervals [3393]:
				xmin = 1109.8422
				xmax = 1110.2122
				text = "so"
			intervals [3394]:
				xmin = 1110.2122
				xmax = 1110.3322
				text = ""
			intervals [3395]:
				xmin = 1110.3322
				xmax = 1110.7022
				text = "before"
			intervals [3396]:
				xmin = 1110.7022
				xmax = 1111.0522
				text = "school"
			intervals [3397]:
				xmin = 1111.0522
				xmax = 1111.7022
				text = "closed"
			intervals [3398]:
				xmin = 1111.7022
				xmax = 1112.5967
				text = ""
			intervals [3399]:
				xmin = 1112.5967
				xmax = 1113.2067
				text = "um"
			intervals [3400]:
				xmin = 1113.2067
				xmax = 1114.3853
				text = ""
			intervals [3401]:
				xmin = 1114.3853
				xmax = 1114.6153
				text = "we"
			intervals [3402]:
				xmin = 1114.6153
				xmax = 1114.9153
				text = "rented"
			intervals [3403]:
				xmin = 1114.9153
				xmax = 1114.9453
				text = "a"
			intervals [3404]:
				xmin = 1114.9453
				xmax = 1115.6953
				text = "automobile"
			intervals [3405]:
				xmin = 1115.6953
				xmax = 1115.8053
				text = "we"
			intervals [3406]:
				xmin = 1115.8053
				xmax = 1115.9753
				text = "got"
			intervals [3407]:
				xmin = 1115.9753
				xmax = 1116.1553
				text = "one"
			intervals [3408]:
				xmin = 1116.1553
				xmax = 1116.2553
				text = "of"
			intervals [3409]:
				xmin = 1116.2553
				xmax = 1116.3453
				text = "the"
			intervals [3410]:
				xmin = 1116.3453
				xmax = 1116.6753
				text = "fellas"
			intervals [3411]:
				xmin = 1116.6753
				xmax = 1116.7853
				text = "to"
			intervals [3412]:
				xmin = 1116.7853
				xmax = 1116.8953
				text = "get"
			intervals [3413]:
				xmin = 1116.8953
				xmax = 1117.0753
				text = "his"
			intervals [3414]:
				xmin = 1117.0753
				xmax = 1117.3053
				text = "older"
			intervals [3415]:
				xmin = 1117.3053
				xmax = 1117.7253
				text = "brother"
			intervals [3416]:
				xmin = 1117.7253
				xmax = 1117.9053
				text = "to"
			intervals [3417]:
				xmin = 1117.9053
				xmax = 1118.0753
				text = "rent"
			intervals [3418]:
				xmin = 1118.0753
				xmax = 1118.2153
				text = "us"
			intervals [3419]:
				xmin = 1118.2153
				xmax = 1118.2953
				text = "an"
			intervals [3420]:
				xmin = 1118.2953
				xmax = 1118.9853
				text = "automobile"
			intervals [3421]:
				xmin = 1118.9853
				xmax = 1119.0653
				text = "and"
			intervals [3422]:
				xmin = 1119.0653
				xmax = 1119.1953
				text = "we"
			intervals [3423]:
				xmin = 1119.1953
				xmax = 1119.5053
				text = "rented"
			intervals [3424]:
				xmin = 1119.5053
				xmax = 1119.5353
				text = "a"
			intervals [3425]:
				xmin = 1119.5353
				xmax = 1120.3053
				text = "automobile"
			intervals [3426]:
				xmin = 1120.3053
				xmax = 1120.5453
				text = "and"
			intervals [3427]:
				xmin = 1120.5453
				xmax = 1120.7853
				text = "we"
			intervals [3428]:
				xmin = 1120.7853
				xmax = 1121.3378
				text = ""
			intervals [3429]:
				xmin = 1121.3378
				xmax = 1121.5478
				text = "went"
			intervals [3430]:
				xmin = 1121.5478
				xmax = 1121.9378
				text = "down"
			intervals [3431]:
				xmin = 1121.9378
				xmax = 1121.9778
				text = ""
			intervals [3432]:
				xmin = 1121.9778
				xmax = 1122.4878
				text = "to"
			intervals [3433]:
				xmin = 1122.4878
				xmax = 1122.5178
				text = ""
			intervals [3434]:
				xmin = 1122.5178
				xmax = 1122.7678
				text = "um"
			intervals [3435]:
				xmin = 1122.7678
				xmax = 1123.5089
				text = ""
			intervals [3436]:
				xmin = 1123.5089
				xmax = 1124.4589
				text = "somebody"
			intervals [3437]:
				xmin = 1124.4589
				xmax = 1124.5789
				text = "s"
			intervals [3438]:
				xmin = 1124.5789
				xmax = 1124.8089
				text = "beach"
			intervals [3439]:
				xmin = 1124.8089
				xmax = 1125.0589
				text = "home"
			intervals [3440]:
				xmin = 1125.0589
				xmax = 1125.1089
				text = "i"
			intervals [3441]:
				xmin = 1125.1089
				xmax = 1125.2489
				text = "don't"
			intervals [3442]:
				xmin = 1125.2489
				xmax = 1125.6789
				text = "remember"
			intervals [3443]:
				xmin = 1125.6789
				xmax = 1125.7489
				text = ""
			intervals [3444]:
				xmin = 1125.7489
				xmax = 1126.0889
				text = "whose"
			intervals [3445]:
				xmin = 1126.0889
				xmax = 1126.1689
				text = ""
			intervals [3446]:
				xmin = 1126.1689
				xmax = 1126.3389
				text = "beach"
			intervals [3447]:
				xmin = 1126.3389
				xmax = 1126.5489
				text = "home"
			intervals [3448]:
				xmin = 1126.5489
				xmax = 1126.6289
				text = "at"
			intervals [3449]:
				xmin = 1126.6289
				xmax = 1126.6589
				text = ""
			intervals [3450]:
				xmin = 1126.6589
				xmax = 1126.7189
				text = "the"
			intervals [3451]:
				xmin = 1126.7189
				xmax = 1126.8089
				text = ""
			intervals [3452]:
				xmin = 1126.8089
				xmax = 1127.1789
				text = "time"
			intervals [3453]:
				xmin = 1127.1789
				xmax = 1127.2089
				text = ""
			intervals [3454]:
				xmin = 1127.2089
				xmax = 1127.2989
				text = "but"
			intervals [3455]:
				xmin = 1127.2989
				xmax = 1127.4889
				text = "we"
			intervals [3456]:
				xmin = 1127.4889
				xmax = 1127.6189
				text = "went"
			intervals [3457]:
				xmin = 1127.6189
				xmax = 1127.7389
				text = "to"
			intervals [3458]:
				xmin = 1127.7389
				xmax = 1128.0789
				text = "somebody"
			intervals [3459]:
				xmin = 1128.0789
				xmax = 1128.1089
				text = "s"
			intervals [3460]:
				xmin = 1128.1089
				xmax = 1128.1489
				text = ""
			intervals [3461]:
				xmin = 1128.1489
				xmax = 1128.4189
				text = "beach"
			intervals [3462]:
				xmin = 1128.4189
				xmax = 1128.5589
				text = ""
			intervals [3463]:
				xmin = 1128.5589
				xmax = 1128.6589
				text = "home"
			intervals [3464]:
				xmin = 1128.6589
				xmax = 1128.8289
				text = "and"
			intervals [3465]:
				xmin = 1128.8289
				xmax = 1128.9189
				text = ""
			intervals [3466]:
				xmin = 1128.9189
				xmax = 1129.0189
				text = "in"
			intervals [3467]:
				xmin = 1129.0189
				xmax = 1129.5768
				text = ""
			intervals [3468]:
				xmin = 1129.5768
				xmax = 1130.0968
				text = "process"
			intervals [3469]:
				xmin = 1130.0968
				xmax = 1130.1868
				text = "of"
			intervals [3470]:
				xmin = 1130.1868
				xmax = 1130.5468
				text = "going"
			intervals [3471]:
				xmin = 1130.5468
				xmax = 1130.8668
				text = "down"
			intervals [3472]:
				xmin = 1130.8668
				xmax = 1131.0668
				text = "there"
			intervals [3473]:
				xmin = 1131.0668
				xmax = 1131.1268
				text = "it"
			intervals [3474]:
				xmin = 1131.1268
				xmax = 1131.2968
				text = "was"
			intervals [3475]:
				xmin = 1131.2968
				xmax = 1131.3568
				text = "a"
			intervals [3476]:
				xmin = 1131.3568
				xmax = 1131.3968
				text = ""
			intervals [3477]:
				xmin = 1131.3968
				xmax = 1131.7468
				text = "cool"
			intervals [3478]:
				xmin = 1131.7468
				xmax = 1132.0968
				text = "day"
			intervals [3479]:
				xmin = 1132.0968
				xmax = 1132.1268
				text = ""
			intervals [3480]:
				xmin = 1132.1268
				xmax = 1132.4868
				text = "just"
			intervals [3481]:
				xmin = 1132.4868
				xmax = 1133.0413
				text = ""
			intervals [3482]:
				xmin = 1133.0413
				xmax = 1133.2313
				text = "about"
			intervals [3483]:
				xmin = 1133.2313
				xmax = 1133.3313
				text = ""
			intervals [3484]:
				xmin = 1133.3313
				xmax = 1133.5613
				text = "like"
			intervals [3485]:
				xmin = 1133.5613
				xmax = 1133.6413
				text = "it"
			intervals [3486]:
				xmin = 1133.6413
				xmax = 1133.9213
				text = "is"
			intervals [3487]:
				xmin = 1133.9213
				xmax = 1134.1513
				text = "right"
			intervals [3488]:
				xmin = 1134.1513
				xmax = 1134.4913
				text = "now"
			intervals [3489]:
				xmin = 1134.4913
				xmax = 1135.0479
				text = ""
			intervals [3490]:
				xmin = 1135.0479
				xmax = 1135.4279
				text = "and"
			intervals [3491]:
				xmin = 1135.4279
				xmax = 1135.8679
				text = "uh"
			intervals [3492]:
				xmin = 1135.8679
				xmax = 1136.7686
				text = ""
			intervals [3493]:
				xmin = 1136.7686
				xmax = 1137.2786
				text = "we"
			intervals [3494]:
				xmin = 1137.2786
				xmax = 1137.5186
				text = ""
			intervals [3495]:
				xmin = 1137.5186
				xmax = 1137.5786
				text = "f"
			intervals [3496]:
				xmin = 1137.5786
				xmax = 1137.7986
				text = "got"
			intervals [3497]:
				xmin = 1137.7986
				xmax = 1138.1186
				text = "down"
			intervals [3498]:
				xmin = 1138.1186
				xmax = 1138.2286
				text = "there"
			intervals [3499]:
				xmin = 1138.2286
				xmax = 1138.3686
				text = "and"
			intervals [3500]:
				xmin = 1138.3686
				xmax = 1138.4986
				text = "we"
			intervals [3501]:
				xmin = 1138.4986
				xmax = 1138.7786
				text = "stayed"
			intervals [3502]:
				xmin = 1138.7786
				xmax = 1139.1086
				text = "around"
			intervals [3503]:
				xmin = 1139.1086
				xmax = 1139.1386
				text = "a"
			intervals [3504]:
				xmin = 1139.1386
				xmax = 1139.3686
				text = "little"
			intervals [3505]:
				xmin = 1139.3686
				xmax = 1139.7786
				text = "while"
			intervals [3506]:
				xmin = 1139.7786
				xmax = 1139.8186
				text = ""
			intervals [3507]:
				xmin = 1139.8186
				xmax = 1139.8786
				text = "we"
			intervals [3508]:
				xmin = 1139.8786
				xmax = 1140.1786
				text = "didn't"
			intervals [3509]:
				xmin = 1140.1786
				xmax = 1141.9072
				text = ""
			intervals [3510]:
				xmin = 1141.9072
				xmax = 1142.1372
				text = "couldn't"
			intervals [3511]:
				xmin = 1142.1372
				xmax = 1142.2472
				text = "go"
			intervals [3512]:
				xmin = 1142.2472
				xmax = 1142.3672
				text = "in"
			intervals [3513]:
				xmin = 1142.3672
				xmax = 1142.4472
				text = "the"
			intervals [3514]:
				xmin = 1142.4472
				xmax = 1142.8272
				text = "water"
			intervals [3515]:
				xmin = 1142.8272
				xmax = 1143.2072
				text = ""
			intervals [3516]:
				xmin = 1143.2072
				xmax = 1143.3272
				text = "we"
			intervals [3517]:
				xmin = 1143.3272
				xmax = 1143.4072
				text = ""
			intervals [3518]:
				xmin = 1143.4072
				xmax = 1143.6672
				text = "couldn't"
			intervals [3519]:
				xmin = 1143.6672
				xmax = 1143.7172
				text = ""
			intervals [3520]:
				xmin = 1143.7172
				xmax = 1143.7472
				text = "uh"
			intervals [3521]:
				xmin = 1143.7472
				xmax = 1143.8672
				text = "do"
			intervals [3522]:
				xmin = 1143.8672
				xmax = 1144.0672
				text = "what"
			intervals [3523]:
				xmin = 1144.0672
				xmax = 1144.0972
				text = ""
			intervals [3524]:
				xmin = 1144.0972
				xmax = 1144.2872
				text = "we"
			intervals [3525]:
				xmin = 1144.2872
				xmax = 1144.4672
				text = "went"
			intervals [3526]:
				xmin = 1144.4672
				xmax = 1144.7472
				text = "down"
			intervals [3527]:
				xmin = 1144.7472
				xmax = 1144.8372
				text = "there"
			intervals [3528]:
				xmin = 1144.8372
				xmax = 1145.0672
				text = "to"
			intervals [3529]:
				xmin = 1145.0672
				xmax = 1145.0972
				text = ""
			intervals [3530]:
				xmin = 1145.0972
				xmax = 1145.2972
				text = "do"
			intervals [3531]:
				xmin = 1145.2972
				xmax = 1145.4872
				text = "so"
			intervals [3532]:
				xmin = 1145.4872
				xmax = 1145.5772
				text = "to"
			intervals [3533]:
				xmin = 1145.5772
				xmax = 1145.9872
				text = "speak"
			intervals [3534]:
				xmin = 1145.9872
				xmax = 1147.0676
				text = ""
			intervals [3535]:
				xmin = 1147.0676
				xmax = 1147.1276
				text = "so"
			intervals [3536]:
				xmin = 1147.1276
				xmax = 1147.4876
				text = "um"
			intervals [3537]:
				xmin = 1147.4876
				xmax = 1148.5009
				text = ""
			intervals [3538]:
				xmin = 1148.5009
				xmax = 1148.8409
				text = "we"
			intervals [3539]:
				xmin = 1148.8409
				xmax = 1149.2009
				text = "um"
			intervals [3540]:
				xmin = 1149.2009
				xmax = 1149.9409
				text = ""
			intervals [3541]:
				xmin = 1149.9409
				xmax = 1150.5909
				text = "finally"
			intervals [3542]:
				xmin = 1150.5909
				xmax = 1150.7309
				text = "uh"
			intervals [3543]:
				xmin = 1150.7309
				xmax = 1150.9609
				text = ""
			intervals [3544]:
				xmin = 1150.9609
				xmax = 1151.3009
				text = "ended"
			intervals [3545]:
				xmin = 1151.3009
				xmax = 1151.5809
				text = "up"
			intervals [3546]:
				xmin = 1151.5809
				xmax = 1151.7709
				text = "uh"
			intervals [3547]:
				xmin = 1151.7709
				xmax = 1152.1009
				text = "turning"
			intervals [3548]:
				xmin = 1152.1009
				xmax = 1152.5109
				text = "around"
			intervals [3549]:
				xmin = 1152.5109
				xmax = 1152.6109
				text = "and"
			intervals [3550]:
				xmin = 1152.6109
				xmax = 1153.1709
				text = "driving"
			intervals [3551]:
				xmin = 1153.1709
				xmax = 1154.2011
				text = ""
			intervals [3552]:
				xmin = 1154.2011
				xmax = 1154.4311
				text = "back"
			intervals [3553]:
				xmin = 1154.4311
				xmax = 1154.5011
				text = "to"
			intervals [3554]:
				xmin = 1154.5011
				xmax = 1155.1611
				text = "washington"
			intervals [3555]:
				xmin = 1155.1611
				xmax = 1155.3511
				text = "and"
			intervals [3556]:
				xmin = 1155.3511
				xmax = 1155.4711
				text = "we"
			intervals [3557]:
				xmin = 1155.4711
				xmax = 1155.8611
				text = "drove"
			intervals [3558]:
				xmin = 1155.8611
				xmax = 1156.2111
				text = "very"
			intervals [3559]:
				xmin = 1156.2111
				xmax = 1156.7511
				text = "fast"
			intervals [3560]:
				xmin = 1156.7511
				xmax = 1157.0411
				text = "coming"
			intervals [3561]:
				xmin = 1157.0411
				xmax = 1157.2711
				text = "back"
			intervals [3562]:
				xmin = 1157.2711
				xmax = 1157.946
				text = ""
			intervals [3563]:
				xmin = 1157.946
				xmax = 1158.196
				text = "and"
			intervals [3564]:
				xmin = 1158.196
				xmax = 1158.306
				text = "the"
			intervals [3565]:
				xmin = 1158.306
				xmax = 1158.676
				text = "car"
			intervals [3566]:
				xmin = 1158.676
				xmax = 1159.406
				text = "skidded"
			intervals [3567]:
				xmin = 1159.406
				xmax = 1160.1977
				text = ""
			intervals [3568]:
				xmin = 1160.1977
				xmax = 1160.6577
				text = "and"
			intervals [3569]:
				xmin = 1160.6577
				xmax = 1161.1877
				text = "um"
			intervals [3570]:
				xmin = 1161.1877
				xmax = 1161.6971
				text = ""
			intervals [3571]:
				xmin = 1161.6971
				xmax = 1161.9671
				text = "we"
			intervals [3572]:
				xmin = 1161.9671
				xmax = 1161.9971
				text = ""
			intervals [3573]:
				xmin = 1161.9971
				xmax = 1162.0871
				text = "f"
			intervals [3574]:
				xmin = 1162.0871
				xmax = 1162.1171
				text = ""
			intervals [3575]:
				xmin = 1162.1171
				xmax = 1162.4371
				text = "ended"
			intervals [3576]:
				xmin = 1162.4371
				xmax = 1162.6271
				text = "up"
			intervals [3577]:
				xmin = 1162.6271
				xmax = 1162.7771
				text = "in"
			intervals [3578]:
				xmin = 1162.7771
				xmax = 1163.0071
				text = "a"
			intervals [3579]:
				xmin = 1163.0071
				xmax = 1163.6242
				text = ""
			intervals [3580]:
				xmin = 1163.6242
				xmax = 1163.9242
				text = "sort"
			intervals [3581]:
				xmin = 1163.9242
				xmax = 1164.1242
				text = "of"
			intervals [3582]:
				xmin = 1164.1242
				xmax = 1164.2642
				text = "a"
			intervals [3583]:
				xmin = 1164.2642
				xmax = 1164.4442
				text = ""
			intervals [3584]:
				xmin = 1164.4442
				xmax = 1164.7142
				text = "hay"
			intervals [3585]:
				xmin = 1164.7142
				xmax = 1165.2342
				text = "field"
			intervals [3586]:
				xmin = 1165.2342
				xmax = 1165.2742
				text = "uh"
			intervals [3587]:
				xmin = 1165.2742
				xmax = 1165.3142
				text = ""
			intervals [3588]:
				xmin = 1165.3142
				xmax = 1165.7242
				text = "corn"
			intervals [3589]:
				xmin = 1165.7242
				xmax = 1166.2642
				text = "field"
			intervals [3590]:
				xmin = 1166.2642
				xmax = 1167.2548
				text = ""
			intervals [3591]:
				xmin = 1167.2548
				xmax = 1167.4148
				text = "and"
			intervals [3592]:
				xmin = 1167.4148
				xmax = 1167.5148
				text = "i"
			intervals [3593]:
				xmin = 1167.5148
				xmax = 1167.6948
				text = "had"
			intervals [3594]:
				xmin = 1167.6948
				xmax = 1167.9648
				text = "just"
			intervals [3595]:
				xmin = 1167.9648
				xmax = 1168.3848
				text = "dozed"
			intervals [3596]:
				xmin = 1168.3848
				xmax = 1168.7748
				text = "off"
			intervals [3597]:
				xmin = 1168.7748
				xmax = 1168.8548
				text = "at"
			intervals [3598]:
				xmin = 1168.8548
				xmax = 1168.9948
				text = "the"
			intervals [3599]:
				xmin = 1168.9948
				xmax = 1169.0348
				text = ""
			intervals [3600]:
				xmin = 1169.0348
				xmax = 1169.7048
				text = "time"
			intervals [3601]:
				xmin = 1169.7048
				xmax = 1169.7348
				text = ""
			intervals [3602]:
				xmin = 1169.7348
				xmax = 1169.9948
				text = "but"
			intervals [3603]:
				xmin = 1169.9948
				xmax = 1170.1448
				text = ""
			intervals [3604]:
				xmin = 1170.1448
				xmax = 1170.6348
				text = "um"
			intervals [3605]:
				xmin = 1170.6348
				xmax = 1171.0912
				text = ""
			intervals [3606]:
				xmin = 1171.0912
				xmax = 1171.6712
				text = "um"
			intervals [3607]:
				xmin = 1171.6712
				xmax = 1172.2983
				text = ""
			intervals [3608]:
				xmin = 1172.2983
				xmax = 1172.3883
				text = "and"
			intervals [3609]:
				xmin = 1172.3883
				xmax = 1172.4783
				text = "i"
			intervals [3610]:
				xmin = 1172.4783
				xmax = 1172.6683
				text = "don't"
			intervals [3611]:
				xmin = 1172.6683
				xmax = 1172.8583
				text = "think"
			intervals [3612]:
				xmin = 1172.8583
				xmax = 1172.9283
				text = "i've"
			intervals [3613]:
				xmin = 1172.9283
				xmax = 1173.1083
				text = "been"
			intervals [3614]:
				xmin = 1173.1083
				xmax = 1173.3983
				text = "asleep"
			intervals [3615]:
				xmin = 1173.3983
				xmax = 1173.4783
				text = "in"
			intervals [3616]:
				xmin = 1173.4783
				xmax = 1173.5083
				text = "a"
			intervals [3617]:
				xmin = 1173.5083
				xmax = 1174.0783
				text = "automobile"
			intervals [3618]:
				xmin = 1174.0783
				xmax = 1174.2483
				text = "since"
			intervals [3619]:
				xmin = 1174.2483
				xmax = 1174.4883
				text = ""
			intervals [3620]:
				xmin = 1174.4883
				xmax = 1174.5783
				text = "then"
			intervals [3621]:
				xmin = 1174.5783
				xmax = 1174.6583
				text = "<unk>"
			intervals [3622]:
				xmin = 1174.6583
				xmax = 1175.0433
				text = ""
			intervals [3623]:
				xmin = 1175.0433
				xmax = 1175.4433
				text = "but"
			intervals [3624]:
				xmin = 1175.4433
				xmax = 1175.6733
				text = "uh"
			intervals [3625]:
				xmin = 1175.6733
				xmax = 1175.8133
				text = "we"
			intervals [3626]:
				xmin = 1175.8133
				xmax = 1176.3833
				text = "were"
			intervals [3627]:
				xmin = 1176.3833
				xmax = 1176.4333
				text = ""
			intervals [3628]:
				xmin = 1176.4333
				xmax = 1176.7633
				text = "heading"
			intervals [3629]:
				xmin = 1176.7633
				xmax = 1176.8433
				text = "in"
			intervals [3630]:
				xmin = 1176.8433
				xmax = 1176.9333
				text = "the"
			intervals [3631]:
				xmin = 1176.9333
				xmax = 1177.3033
				text = "opposite"
			intervals [3632]:
				xmin = 1177.3033
				xmax = 1177.8333
				text = "direction"
			intervals [3633]:
				xmin = 1177.8333
				xmax = 1178.145
				text = ""
			intervals [3634]:
				xmin = 1178.145
				xmax = 1178.535
				text = "and"
			intervals [3635]:
				xmin = 1178.535
				xmax = 1178.795
				text = "uh"
			intervals [3636]:
				xmin = 1178.795
				xmax = 1179.1595
				text = ""
			intervals [3637]:
				xmin = 1179.1595
				xmax = 1179.2495
				text = "i"
			intervals [3638]:
				xmin = 1179.2495
				xmax = 1179.6895
				text = "remember"
			intervals [3639]:
				xmin = 1179.6895
				xmax = 1180.0095
				text = "pushing"
			intervals [3640]:
				xmin = 1180.0095
				xmax = 1180.0795
				text = "the"
			intervals [3641]:
				xmin = 1180.0795
				xmax = 1180.2895
				text = "car"
			intervals [3642]:
				xmin = 1180.2895
				xmax = 1180.3895
				text = "out"
			intervals [3643]:
				xmin = 1180.3895
				xmax = 1180.4595
				text = "of"
			intervals [3644]:
				xmin = 1180.4595
				xmax = 1180.5895
				text = "the"
			intervals [3645]:
				xmin = 1180.5895
				xmax = 1180.6395
				text = ""
			intervals [3646]:
				xmin = 1180.6395
				xmax = 1181.0195
				text = "corn"
			intervals [3647]:
				xmin = 1181.0195
				xmax = 1181.3095
				text = "field"
			intervals [3648]:
				xmin = 1181.3095
				xmax = 1182.0054
				text = ""
			intervals [3649]:
				xmin = 1182.0054
				xmax = 1182.4054
				text = "and"
			intervals [3650]:
				xmin = 1182.4054
				xmax = 1182.4354
				text = ""
			intervals [3651]:
				xmin = 1182.4354
				xmax = 1182.7454
				text = "getting"
			intervals [3652]:
				xmin = 1182.7454
				xmax = 1182.9254
				text = "it"
			intervals [3653]:
				xmin = 1182.9254
				xmax = 1183.1954
				text = "back"
			intervals [3654]:
				xmin = 1183.1954
				xmax = 1183.3254
				text = "up"
			intervals [3655]:
				xmin = 1183.3254
				xmax = 1183.4754
				text = "on"
			intervals [3656]:
				xmin = 1183.4754
				xmax = 1183.5754
				text = "the"
			intervals [3657]:
				xmin = 1183.5754
				xmax = 1183.7354
				text = "road"
			intervals [3658]:
				xmin = 1183.7354
				xmax = 1184.2054
				text = "and"
			intervals [3659]:
				xmin = 1184.2054
				xmax = 1184.3054
				text = ""
			intervals [3660]:
				xmin = 1184.3054
				xmax = 1184.5554
				text = "we"
			intervals [3661]:
				xmin = 1184.5554
				xmax = 1184.7554
				text = ""
			intervals [3662]:
				xmin = 1184.7554
				xmax = 1184.9954
				text = "came"
			intervals [3663]:
				xmin = 1184.9954
				xmax = 1185.1454
				text = "on"
			intervals [3664]:
				xmin = 1185.1454
				xmax = 1185.3854
				text = "back"
			intervals [3665]:
				xmin = 1185.3854
				xmax = 1185.4554
				text = "to"
			intervals [3666]:
				xmin = 1185.4554
				xmax = 1185.8554
				text = "washington"
			intervals [3667]:
				xmin = 1185.8554
				xmax = 1186.5704
				text = ""
			intervals [3668]:
				xmin = 1186.5704
				xmax = 1186.9404
				text = "but"
			intervals [3669]:
				xmin = 1186.9404
				xmax = 1187.0104
				text = ""
			intervals [3670]:
				xmin = 1187.0104
				xmax = 1187.5404
				text = "um"
			intervals [3671]:
				xmin = 1187.5404
				xmax = 1187.9854
				text = ""
			intervals [3672]:
				xmin = 1187.9854
				xmax = 1188.1754
				text = "that"
			intervals [3673]:
				xmin = 1188.1754
				xmax = 1188.2754
				text = "s"
			intervals [3674]:
				xmin = 1188.2754
				xmax = 1188.6154
				text = "about"
			intervals [3675]:
				xmin = 1188.6154
				xmax = 1188.8154
				text = "as"
			intervals [3676]:
				xmin = 1188.8154
				xmax = 1189.2154
				text = "close"
			intervals [3677]:
				xmin = 1189.2154
				xmax = 1189.3954
				text = "that"
			intervals [3678]:
				xmin = 1189.3954
				xmax = 1189.5254
				text = "i"
			intervals [3679]:
				xmin = 1189.5254
				xmax = 1189.6854
				text = "can"
			intervals [3680]:
				xmin = 1189.6854
				xmax = 1190.2054
				text = "remember"
			intervals [3681]:
				xmin = 1190.2054
				xmax = 1190.3654
				text = ""
			intervals [3682]:
				xmin = 1190.3654
				xmax = 1190.4854
				text = "in"
			intervals [3683]:
				xmin = 1190.4854
				xmax = 1190.5254
				text = ""
			intervals [3684]:
				xmin = 1190.5254
				xmax = 1191.0354
				text = "my"
			intervals [3685]:
				xmin = 1191.0354
				xmax = 1192.1834
				text = ""
			intervals [3686]:
				xmin = 1192.1834
				xmax = 1192.4234
				text = "death"
			intervals [3687]:
				xmin = 1192.4234
				xmax = 1192.7334
				text = ""
			intervals [3688]:
				xmin = 1192.7334
				xmax = 1193.5234
				text = "adventure"
			intervals [3689]:
				xmin = 1193.5234
				xmax = 1193.7034
				text = ""
			intervals [3690]:
				xmin = 1193.7034
				xmax = 1193.7734
				text = "as"
			intervals [3691]:
				xmin = 1193.7734
				xmax = 1194.0734
				text = "far"
			intervals [3692]:
				xmin = 1194.0734
				xmax = 1194.1934
				text = "as"
			intervals [3693]:
				xmin = 1194.1934
				xmax = 1194.4834
				text = "death"
			intervals [3694]:
				xmin = 1194.4834
				xmax = 1194.6434
				text = "now"
			intervals [3695]:
				xmin = 1194.6434
				xmax = 1194.7734
				text = "i've"
			intervals [3696]:
				xmin = 1194.7734
				xmax = 1194.9634
				text = "been"
			intervals [3697]:
				xmin = 1194.9634
				xmax = 1195.1634
				text = "sick"
			intervals [3698]:
				xmin = 1195.1634
				xmax = 1195.2134
				text = ""
			intervals [3699]:
				xmin = 1195.2134
				xmax = 1195.2534
				text = "a"
			intervals [3700]:
				xmin = 1195.2534
				xmax = 1195.5334
				text = "couple"
			intervals [3701]:
				xmin = 1195.5334
				xmax = 1195.6034
				text = "of"
			intervals [3702]:
				xmin = 1195.6034
				xmax = 1196.0534
				text = "times"
			intervals [3703]:
				xmin = 1196.0534
				xmax = 1196.2534
				text = "that"
			intervals [3704]:
				xmin = 1196.2534
				xmax = 1196.3635
				text = ""
			intervals [3705]:
				xmin = 1196.3635
				xmax = 1196.4735
				text = "i"
			intervals [3706]:
				xmin = 1196.4735
				xmax = 1196.6335
				text = "didn't"
			intervals [3707]:
				xmin = 1196.6335
				xmax = 1196.8535
				text = "know"
			intervals [3708]:
				xmin = 1196.8535
				xmax = 1197.1435
				text = "whether"
			intervals [3709]:
				xmin = 1197.1435
				xmax = 1197.1835
				text = "i"
			intervals [3710]:
				xmin = 1197.1835
				xmax = 1197.3335
				text = "was"
			intervals [3711]:
				xmin = 1197.3335
				xmax = 1197.3635
				text = ""
			intervals [3712]:
				xmin = 1197.3635
				xmax = 1197.4835
				text = "going"
			intervals [3713]:
				xmin = 1197.4835
				xmax = 1197.5435
				text = "to"
			intervals [3714]:
				xmin = 1197.5435
				xmax = 1197.6735
				text = "make"
			intervals [3715]:
				xmin = 1197.6735
				xmax = 1197.7135
				text = ""
			intervals [3716]:
				xmin = 1197.7135
				xmax = 1197.7835
				text = "it"
			intervals [3717]:
				xmin = 1197.7835
				xmax = 1197.8135
				text = "or"
			intervals [3718]:
				xmin = 1197.8135
				xmax = 1198.0735
				text = "not"
			intervals [3719]:
				xmin = 1198.0735
				xmax = 1198.2035
				text = "but"
			intervals [3720]:
				xmin = 1198.2035
				xmax = 1198.2935
				text = "i"
			intervals [3721]:
				xmin = 1198.2935
				xmax = 1198.6135
				text = "wasn't"
			intervals [3722]:
				xmin = 1198.6135
				xmax = 1198.7935
				text = "that"
			intervals [3723]:
				xmin = 1198.7935
				xmax = 1199.2835
				text = "seriously"
			intervals [3724]:
				xmin = 1199.2835
				xmax = 1199.6335
				text = "ill"
			intervals [3725]:
				xmin = 1199.6335
				xmax = 1199.6635
				text = ""
			intervals [3726]:
				xmin = 1199.6635
				xmax = 1199.7835
				text = "but"
			intervals [3727]:
				xmin = 1199.7835
				xmax = 1199.9035
				text = "it"
			intervals [3728]:
				xmin = 1199.9035
				xmax = 1200.1235
				text = "just"
			intervals [3729]:
				xmin = 1200.1235
				xmax = 1200.4535
				text = "seemed"
			intervals [3730]:
				xmin = 1200.4535
				xmax = 1200.5135
				text = "as"
			intervals [3731]:
				xmin = 1200.5135
				xmax = 1200.7735
				text = ""
			intervals [3732]:
				xmin = 1200.7735
				xmax = 1201.1135
				text = "though"
			intervals [3733]:
				xmin = 1201.1135
				xmax = 1202.0135
				text = "<unk>"
			intervals [3734]:
				xmin = 1202.0135
				xmax = 1202.225
				text = ""
			intervals [3735]:
				xmin = 1202.225
				xmax = 1202.535
				text = "but"
			intervals [3736]:
				xmin = 1202.535
				xmax = 1202.635
				text = ""
			intervals [3737]:
				xmin = 1202.635
				xmax = 1203.105
				text = "uh"
			intervals [3738]:
				xmin = 1203.105
				xmax = 1203.5979
				text = ""
			intervals [3739]:
				xmin = 1203.5979
				xmax = 1203.7279
				text = "i"
			intervals [3740]:
				xmin = 1203.7279
				xmax = 1203.9279
				text = "was"
			intervals [3741]:
				xmin = 1203.9279
				xmax = 1204.0979
				text = "in"
			intervals [3742]:
				xmin = 1204.0979
				xmax = 1204.3579
				text = "very"
			intervals [3743]:
				xmin = 1204.3579
				xmax = 1204.5879
				text = "bad"
			intervals [3744]:
				xmin = 1204.5879
				xmax = 1204.6179
				text = ""
			intervals [3745]:
				xmin = 1204.6179
				xmax = 1204.9479
				text = "pain"
			intervals [3746]:
				xmin = 1204.9479
				xmax = 1205.1479
				text = "with"
			intervals [3747]:
				xmin = 1205.1479
				xmax = 1205.1979
				text = "a"
			intervals [3748]:
				xmin = 1205.1979
				xmax = 1205.5279
				text = "kidney"
			intervals [3749]:
				xmin = 1205.5279
				xmax = 1205.9079
				text = "stone"
			intervals [3750]:
				xmin = 1205.9079
				xmax = 1206.537
				text = ""
			intervals [3751]:
				xmin = 1206.537
				xmax = 1206.847
				text = "and"
			intervals [3752]:
				xmin = 1206.847
				xmax = 1206.937
				text = "i"
			intervals [3753]:
				xmin = 1206.937
				xmax = 1207.147
				text = "didn't"
			intervals [3754]:
				xmin = 1207.147
				xmax = 1207.487
				text = "know"
			intervals [3755]:
				xmin = 1207.487
				xmax = 1207.567
				text = ""
			intervals [3756]:
				xmin = 1207.567
				xmax = 1208.017
				text = "just"
			intervals [3757]:
				xmin = 1208.017
				xmax = 1208.528
				text = ""
			intervals [3758]:
				xmin = 1208.528
				xmax = 1208.708
				text = "what"
			intervals [3759]:
				xmin = 1208.708
				xmax = 1208.778
				text = "it"
			intervals [3760]:
				xmin = 1208.778
				xmax = 1208.918
				text = "was"
			intervals [3761]:
				xmin = 1208.918
				xmax = 1209.098
				text = "all"
			intervals [3762]:
				xmin = 1209.098
				xmax = 1209.368
				text = "about"
			intervals [3763]:
				xmin = 1209.368
				xmax = 1209.428
				text = "i"
			intervals [3764]:
				xmin = 1209.428
				xmax = 1209.608
				text = "didn't"
			intervals [3765]:
				xmin = 1209.608
				xmax = 1209.698
				text = "know"
			intervals [3766]:
				xmin = 1209.698
				xmax = 1209.918
				text = "whether"
			intervals [3767]:
				xmin = 1209.918
				xmax = 1209.978
				text = "i"
			intervals [3768]:
				xmin = 1209.978
				xmax = 1210.008
				text = ""
			intervals [3769]:
				xmin = 1210.008
				xmax = 1210.178
				text = "had"
			intervals [3770]:
				xmin = 1210.178
				xmax = 1210.378
				text = "a"
			intervals [3771]:
				xmin = 1210.378
				xmax = 1210.568
				text = ""
			intervals [3772]:
				xmin = 1210.568
				xmax = 1210.938
				text = "ruptured"
			intervals [3773]:
				xmin = 1210.938
				xmax = 1210.968
				text = ""
			intervals [3774]:
				xmin = 1210.968
				xmax = 1211.168
				text = "uh"
			intervals [3775]:
				xmin = 1211.168
				xmax = 1212.0532
				text = ""
			intervals [3776]:
				xmin = 1212.0532
				xmax = 1212.5632
				text = "appendix"
			intervals [3777]:
				xmin = 1212.5632
				xmax = 1212.6832
				text = "or"
			intervals [3778]:
				xmin = 1212.6832
				xmax = 1212.8532
				text = "just"
			intervals [3779]:
				xmin = 1212.8532
				xmax = 1213.0532
				text = "what"
			intervals [3780]:
				xmin = 1213.0532
				xmax = 1213.1132
				text = "it"
			intervals [3781]:
				xmin = 1213.1132
				xmax = 1213.1432
				text = ""
			intervals [3782]:
				xmin = 1213.1432
				xmax = 1213.2332
				text = "was"
			intervals [3783]:
				xmin = 1213.2332
				xmax = 1213.7027
				text = ""
			intervals [3784]:
				xmin = 1213.7027
				xmax = 1214.0727
				text = "mm"
			intervals [3785]:
				xmin = 1214.0727
				xmax = 1220.9484
				text = ""
			intervals [3786]:
				xmin = 1220.9484
				xmax = 1221.2084
				text = "mm-hm"
			intervals [3787]:
				xmin = 1221.2084
				xmax = 1222.6197
				text = ""
			intervals [3788]:
				xmin = 1222.6197
				xmax = 1223.0497
				text = "well"
			intervals [3789]:
				xmin = 1223.0497
				xmax = 1223.2997
				text = "i"
			intervals [3790]:
				xmin = 1223.2997
				xmax = 1223.5397
				text = ""
			intervals [3791]:
				xmin = 1223.5397
				xmax = 1223.8597
				text = "had"
			intervals [3792]:
				xmin = 1223.8597
				xmax = 1223.9197
				text = ""
			intervals [3793]:
				xmin = 1223.9197
				xmax = 1223.9897
				text = "to"
			intervals [3794]:
				xmin = 1223.9897
				xmax = 1224.0497
				text = ""
			intervals [3795]:
				xmin = 1224.0497
				xmax = 1224.4497
				text = "develop"
			intervals [3796]:
				xmin = 1224.4497
				xmax = 1224.6397
				text = "that"
			intervals [3797]:
				xmin = 1224.6397
				xmax = 1224.9697
				text = "attitude"
			intervals [3798]:
				xmin = 1224.9697
				xmax = 1225.2797
				text = ""
			intervals [3799]:
				xmin = 1225.2797
				xmax = 1225.8797
				text = "because"
			intervals [3800]:
				xmin = 1225.8797
				xmax = 1226.0597
				text = "of"
			intervals [3801]:
				xmin = 1226.0597
				xmax = 1226.1497
				text = ""
			intervals [3802]:
				xmin = 1226.1497
				xmax = 1226.4797
				text = "um"
			intervals [3803]:
				xmin = 1226.4797
				xmax = 1226.6597
				text = ""
			intervals [3804]:
				xmin = 1226.6597
				xmax = 1226.7697
				text = "a"
			intervals [3805]:
				xmin = 1226.7697
				xmax = 1227.1897
				text = "number"
			intervals [3806]:
				xmin = 1227.1897
				xmax = 1227.2997
				text = "of"
			intervals [3807]:
				xmin = 1227.2997
				xmax = 1227.7597
				text = "things"
			intervals [3808]:
				xmin = 1227.7597
				xmax = 1228.1497
				text = "i"
			intervals [3809]:
				xmin = 1228.1497
				xmax = 1228.1797
				text = ""
			intervals [3810]:
				xmin = 1228.1797
				xmax = 1228.4697
				text = "uh"
			intervals [3811]:
				xmin = 1228.4697
				xmax = 1230.3912
				text = ""
			intervals [3812]:
				xmin = 1230.3912
				xmax = 1230.7312
				text = "sort"
			intervals [3813]:
				xmin = 1230.7312
				xmax = 1230.9812
				text = "of"
			intervals [3814]:
				xmin = 1230.9812
				xmax = 1231.0612
				text = ""
			intervals [3815]:
				xmin = 1231.0612
				xmax = 1231.2712
				text = "have"
			intervals [3816]:
				xmin = 1231.2712
				xmax = 1231.3612
				text = "a"
			intervals [3817]:
				xmin = 1231.3612
				xmax = 1231.8612
				text = "philosophy"
			intervals [3818]:
				xmin = 1231.8612
				xmax = 1232.1012
				text = "that"
			intervals [3819]:
				xmin = 1232.1012
				xmax = 1232.2012
				text = "you"
			intervals [3820]:
				xmin = 1232.2012
				xmax = 1232.4512
				text = "roll"
			intervals [3821]:
				xmin = 1232.4512
				xmax = 1232.5712
				text = "with"
			intervals [3822]:
				xmin = 1232.5712
				xmax = 1232.6612
				text = "the"
			intervals [3823]:
				xmin = 1232.6612
				xmax = 1233.1712
				text = "punches"
			intervals [3824]:
				xmin = 1233.1712
				xmax = 1233.3212
				text = "you"
			intervals [3825]:
				xmin = 1233.3212
				xmax = 1233.5512
				text = "know"
			intervals [3826]:
				xmin = 1233.5512
				xmax = 1233.5812
				text = ""
			intervals [3827]:
				xmin = 1233.5812
				xmax = 1233.9612
				text = "and"
			intervals [3828]:
				xmin = 1233.9612
				xmax = 1234.2412
				text = "you"
			intervals [3829]:
				xmin = 1234.2412
				xmax = 1234.2712
				text = ""
			intervals [3830]:
				xmin = 1234.2712
				xmax = 1234.6612
				text = "um"
			intervals [3831]:
				xmin = 1234.6612
				xmax = 1235.419
				text = ""
			intervals [3832]:
				xmin = 1235.419
				xmax = 1235.919
				text = "uh"
			intervals [3833]:
				xmin = 1235.919
				xmax = 1236.882
				text = ""
			intervals [3834]:
				xmin = 1236.882
				xmax = 1237.032
				text = "you"
			intervals [3835]:
				xmin = 1237.032
				xmax = 1237.262
				text = "just"
			intervals [3836]:
				xmin = 1237.262
				xmax = 1237.472
				text = "have"
			intervals [3837]:
[truncated: 923,967 more chars]
