# Supplementary material for: Considering Performance in the Automated and Manual Coding of Sociolinguistic Variables: Lessons From Variable (ING)
Source: Front Artif Intell. 2021 Apr 29;4:648543. doi: 10.3389/frai.2021.648543 (PMC8117961; doi:10.3389/frai.2021.648543)
Supplement: Supplementary file 5 [file Data_Sheet_5.ZIP › CORAAL_VARAligned_as_TextGrids_p1/DCA_se3_ag1_m_06_1.TextGrid]

File type = "ooTextFile"
Object class = "TextGrid"

xmin = 0.0
xmax = 1513.5
tiers? <exists>
size = 4
item []:
	item [1]:
		class = "IntervalTier"
		name = "DCA_int_03 - words"
		xmin = 0.0
		xmax = 1513.5
		intervals: size = 1566
			intervals [1]:
				xmin = 0.0
				xmax = 0.6065
				text = ""
			intervals [2]:
				xmin = 0.6065
				xmax = 0.8365
				text = "alright"
			intervals [3]:
				xmin = 0.8365
				xmax = 0.9265
				text = ""
			intervals [4]:
				xmin = 0.9265
				xmax = 1.3665
				text = "um"
			intervals [5]:
				xmin = 1.3665
				xmax = 2.4886
				text = ""
			intervals [6]:
				xmin = 2.4886
				xmax = 2.6786
				text = "what"
			intervals [7]:
				xmin = 2.6786
				xmax = 2.9086
				text = "kind"
			intervals [8]:
				xmin = 2.9086
				xmax = 2.9886
				text = "of"
			intervals [9]:
				xmin = 2.9886
				xmax = 3.257
				text = ""
			intervals [10]:
				xmin = 3.257
				xmax = 3.677
				text = "games"
			intervals [11]:
				xmin = 3.677
				xmax = 3.737
				text = ""
			intervals [12]:
				xmin = 3.737
				xmax = 3.797
				text = "do"
			intervals [13]:
				xmin = 3.797
				xmax = 3.857
				text = "you"
			intervals [14]:
				xmin = 3.857
				xmax = 3.967
				text = ""
			intervals [15]:
				xmin = 3.967
				xmax = 4.187
				text = "play"
			intervals [16]:
				xmin = 4.187
				xmax = 4.217
				text = ""
			intervals [17]:
				xmin = 4.217
				xmax = 4.627
				text = "now"
			intervals [18]:
				xmin = 4.627
				xmax = 10.1373
				text = ""
			intervals [19]:
				xmin = 10.1373
				xmax = 10.2673
				text = "oh"
			intervals [20]:
				xmin = 10.2673
				xmax = 10.4073
				text = "yeah"
			intervals [21]:
				xmin = 10.4073
				xmax = 10.4373
				text = ""
			intervals [22]:
				xmin = 10.4373
				xmax = 10.6273
				text = "well"
			intervals [23]:
				xmin = 10.6273
				xmax = 10.6573
				text = ""
			intervals [24]:
				xmin = 10.6573
				xmax = 10.8173
				text = "tell"
			intervals [25]:
				xmin = 10.8173
				xmax = 10.9373
				text = "me"
			intervals [26]:
				xmin = 10.9373
				xmax = 11.0773
				text = "how"
			intervals [27]:
				xmin = 11.0773
				xmax = 11.1673
				text = "do"
			intervals [28]:
				xmin = 11.1673
				xmax = 11.2273
				text = "you"
			intervals [29]:
				xmin = 11.2273
				xmax = 11.2573
				text = ""
			intervals [30]:
				xmin = 11.2573
				xmax = 11.4173
				text = "play"
			intervals [31]:
				xmin = 11.4173
				xmax = 11.4673
				text = ""
			intervals [32]:
				xmin = 11.4673
				xmax = 12.0073
				text = "basketball"
			intervals [33]:
				xmin = 12.0073
				xmax = 15.3971
				text = ""
			intervals [34]:
				xmin = 15.3971
				xmax = 15.5271
				text = "yeah"
			intervals [35]:
				xmin = 15.5271
				xmax = 15.6571
				text = "just"
			intervals [36]:
				xmin = 15.6571
				xmax = 15.7471
				text = ""
			intervals [37]:
				xmin = 15.7471
				xmax = 15.9371
				text = "tell"
			intervals [38]:
				xmin = 15.9371
				xmax = 16.0571
				text = "me"
			intervals [39]:
				xmin = 16.0571
				xmax = 16.3771
				text = "everything"
			intervals [40]:
				xmin = 16.3771
				xmax = 16.6471
				text = "about"
			intervals [41]:
				xmin = 16.6471
				xmax = 17.2471
				text = "basketball"
			intervals [42]:
				xmin = 17.2471
				xmax = 17.2771
				text = ""
			intervals [43]:
				xmin = 17.2771
				xmax = 17.3671
				text = "that"
			intervals [44]:
				xmin = 17.3671
				xmax = 17.4571
				text = ""
			intervals [45]:
				xmin = 17.4571
				xmax = 17.5171
				text = "you"
			intervals [46]:
				xmin = 17.5171
				xmax = 17.6071
				text = ""
			intervals [47]:
				xmin = 17.6071
				xmax = 17.7671
				text = "that"
			intervals [48]:
				xmin = 17.7671
				xmax = 17.7971
				text = ""
			intervals [49]:
				xmin = 17.7971
				xmax = 17.8971
				text = "you"
			intervals [50]:
				xmin = 17.8971
				xmax = 17.9271
				text = ""
			intervals [51]:
				xmin = 17.9271
				xmax = 18.0771
				text = "know"
			intervals [52]:
				xmin = 18.0771
				xmax = 18.1871
				text = ""
			intervals [53]:
				xmin = 18.1871
				xmax = 18.2971
				text = "how"
			intervals [54]:
				xmin = 18.2971
				xmax = 18.4471
				text = "do"
			intervals [55]:
				xmin = 18.4471
				xmax = 18.5171
				text = "you"
			intervals [56]:
				xmin = 18.5171
				xmax = 18.5871
				text = ""
			intervals [57]:
				xmin = 18.5871
				xmax = 19.0071
				text = "play"
			intervals [58]:
				xmin = 19.0071
				xmax = 19.0371
				text = ""
			intervals [59]:
				xmin = 19.0371
				xmax = 19.1671
				text = "what"
			intervals [60]:
				xmin = 19.1671
				xmax = 19.2171
				text = ""
			intervals [61]:
				xmin = 19.2171
				xmax = 19.2871
				text = "the"
			intervals [62]:
				xmin = 19.2871
				xmax = 19.4071
				text = ""
			intervals [63]:
				xmin = 19.4071
				xmax = 19.6471
				text = "rules"
			intervals [64]:
				xmin = 19.6471
				xmax = 19.9471
				text = "are"
			intervals [65]:
				xmin = 19.9471
				xmax = 20.3566
				text = ""
			intervals [66]:
				xmin = 20.3566
				xmax = 20.4166
				text = "how"
			intervals [67]:
				xmin = 20.4166
				xmax = 20.5966
				text = ""
			intervals [68]:
				xmin = 20.5966
				xmax = 20.6766
				text = "do"
			intervals [69]:
				xmin = 20.6766
				xmax = 20.8466
				text = "you"
			intervals [70]:
				xmin = 20.8466
				xmax = 20.8866
				text = ""
			intervals [71]:
				xmin = 20.8866
				xmax = 21.0766
				text = "score"
			intervals [72]:
				xmin = 21.0766
				xmax = 44.2325
				text = ""
			intervals [73]:
				xmin = 44.2325
				xmax = 44.5525
				text = "uh"
			intervals [74]:
				xmin = 44.5525
				xmax = 44.5825
				text = ""
			intervals [75]:
				xmin = 44.5825
				xmax = 44.8125
				text = "well"
			intervals [76]:
				xmin = 44.8125
				xmax = 45.9393
				text = ""
			intervals [77]:
				xmin = 45.9393
				xmax = 46.0693
				text = "what"
			intervals [78]:
				xmin = 46.0693
				xmax = 46.5593
				text = "about"
			intervals [79]:
				xmin = 46.5593
				xmax = 46.7293
				text = "uh"
			intervals [80]:
				xmin = 46.7293
				xmax = 46.9538
				text = ""
			intervals [81]:
				xmin = 46.9538
				xmax = 47.0638
				text = "how"
			intervals [82]:
				xmin = 47.0638
				xmax = 47.2338
				text = "many"
			intervals [83]:
				xmin = 47.2338
				xmax = 47.3338
				text = ""
			intervals [84]:
				xmin = 47.3338
				xmax = 47.5838
				text = "players"
			intervals [85]:
				xmin = 47.5838
				xmax = 53.9582
				text = ""
			intervals [86]:
				xmin = 53.9582
				xmax = 54.5382
				text = "uh-huh"
			intervals [87]:
				xmin = 54.5382
				xmax = 54.6282
				text = "well"
			intervals [88]:
				xmin = 54.6282
				xmax = 54.7882
				text = "how"
			intervals [89]:
				xmin = 54.7882
				xmax = 54.8982
				text = "do"
			intervals [90]:
				xmin = 54.8982
				xmax = 54.9282
				text = ""
			intervals [91]:
				xmin = 54.9282
				xmax = 54.9882
				text = "you"
			intervals [92]:
				xmin = 54.9882
				xmax = 55.1782
				text = "choose"
			intervals [93]:
				xmin = 55.1782
				xmax = 55.2082
				text = ""
			intervals [94]:
				xmin = 55.2082
				xmax = 55.2882
				text = "up"
			intervals [95]:
				xmin = 55.2882
				xmax = 55.3782
				text = ""
			intervals [96]:
				xmin = 55.3782
				xmax = 55.7882
				text = "sides"
			intervals [97]:
				xmin = 55.7882
				xmax = 55.8559
				text = ""
			intervals [98]:
				xmin = 55.8559
				xmax = 56.1359
				text = "<unk>"
			intervals [99]:
				xmin = 56.1359
				xmax = 78.7104
				text = ""
			intervals [100]:
				xmin = 78.7104
				xmax = 79.0604
				text = "mm-hm"
			intervals [101]:
				xmin = 79.0604
				xmax = 81.0944
				text = ""
			intervals [102]:
				xmin = 81.0944
				xmax = 81.2844
				text = "well"
			intervals [103]:
				xmin = 81.2844
				xmax = 81.3944
				text = "what"
			intervals [104]:
				xmin = 81.3944
				xmax = 81.7044
				text = "about"
			intervals [105]:
				xmin = 81.7044
				xmax = 81.7344
				text = ""
			intervals [106]:
				xmin = 81.7344
				xmax = 82.0244
				text = "pool"
			intervals [107]:
				xmin = 82.0244
				xmax = 82.0544
				text = ""
			intervals [108]:
				xmin = 82.0544
				xmax = 82.1644
				text = "how"
			intervals [109]:
				xmin = 82.1644
				xmax = 82.1944
				text = ""
			intervals [110]:
				xmin = 82.1944
				xmax = 82.2644
				text = "do"
			intervals [111]:
				xmin = 82.2644
				xmax = 82.3844
				text = "you"
			intervals [112]:
				xmin = 82.3844
				xmax = 95.3059
				text = ""
			intervals [113]:
				xmin = 95.3059
				xmax = 95.7359
				text = "mm-hm"
			intervals [114]:
				xmin = 95.7359
				xmax = 106.1706
				text = ""
			intervals [115]:
				xmin = 106.1706
				xmax = 106.3606
				text = "are"
			intervals [116]:
				xmin = 106.3606
				xmax = 106.3906
				text = ""
			intervals [117]:
				xmin = 106.3906
				xmax = 106.4506
				text = "you"
			intervals [118]:
				xmin = 106.4506
				xmax = 106.5206
				text = ""
			intervals [119]:
				xmin = 106.5206
				xmax = 106.6706
				text = "good"
			intervals [120]:
				xmin = 106.6706
				xmax = 106.7106
				text = ""
			intervals [121]:
				xmin = 106.7106
				xmax = 106.7806
				text = "at"
			intervals [122]:
				xmin = 106.7806
				xmax = 106.8206
				text = ""
			intervals [123]:
				xmin = 106.8206
				xmax = 106.9806
				text = "that"
			intervals [124]:
				xmin = 106.9806
				xmax = 110.1274
				text = ""
			intervals [125]:
				xmin = 110.1274
				xmax = 110.3974
				text = "okay"
			intervals [126]:
				xmin = 110.3974
				xmax = 110.4674
				text = ""
			intervals [127]:
				xmin = 110.4674
				xmax = 110.6874
				text = "what"
			intervals [128]:
				xmin = 110.6874
				xmax = 110.7374
				text = ""
			intervals [129]:
				xmin = 110.7374
				xmax = 110.9474
				text = "about"
			intervals [130]:
				xmin = 110.9474
				xmax = 111.1374
				text = ""
			intervals [131]:
				xmin = 111.1374
				xmax = 111.3574
				text = "um"
			intervals [132]:
				xmin = 111.3574
				xmax = 112.0717
				text = ""
			intervals [133]:
				xmin = 112.0717
				xmax = 112.4417
				text = "football"
			intervals [134]:
				xmin = 112.4417
				xmax = 112.4717
				text = ""
			intervals [135]:
				xmin = 112.4717
				xmax = 112.6417
				text = "did"
			intervals [136]:
				xmin = 112.6417
				xmax = 112.6817
				text = ""
			intervals [137]:
				xmin = 112.6817
				xmax = 112.7417
				text = "you"
			intervals [138]:
				xmin = 112.7417
				xmax = 112.8317
				text = ""
			intervals [139]:
				xmin = 112.8317
				xmax = 112.9517
				text = "play"
			intervals [140]:
				xmin = 112.9517
				xmax = 113.0617
				text = ""
			intervals [141]:
				xmin = 113.0617
				xmax = 113.4317
				text = "football"
			intervals [142]:
				xmin = 113.4317
				xmax = 115.3353
				text = ""
			intervals [143]:
				xmin = 115.3353
				xmax = 115.4353
				text = "what"
			intervals [144]:
				xmin = 115.4353
				xmax = 115.5953
				text = "about"
			intervals [145]:
				xmin = 115.5953
				xmax = 115.9553
				text = "games"
			intervals [146]:
				xmin = 115.9553
				xmax = 115.9853
				text = ""
			intervals [147]:
				xmin = 115.9853
				xmax = 116.0453
				text = "you"
			intervals [148]:
				xmin = 116.0453
				xmax = 116.1753
				text = "used"
			intervals [149]:
				xmin = 116.1753
				xmax = 116.2353
				text = "to"
			intervals [150]:
				xmin = 116.2353
				xmax = 116.2953
				text = ""
			intervals [151]:
				xmin = 116.2953
				xmax = 116.4653
				text = "play"
			intervals [152]:
				xmin = 116.4653
				xmax = 116.5053
				text = ""
			intervals [153]:
				xmin = 116.5053
				xmax = 116.6253
				text = "when"
			intervals [154]:
				xmin = 116.6253
				xmax = 116.7353
				text = ""
			intervals [155]:
				xmin = 116.7353
				xmax = 116.8053
				text = "you"
			intervals [156]:
				xmin = 116.8053
				xmax = 116.8853
				text = "were"
			intervals [157]:
				xmin = 116.8853
				xmax = 116.9153
				text = "a"
			intervals [158]:
				xmin = 116.9153
				xmax = 117.0353
				text = "kid"
			intervals [159]:
				xmin = 117.0353
				xmax = 117.6142
				text = ""
			intervals [160]:
				xmin = 117.6142
				xmax = 117.8142
				text = "when"
			intervals [161]:
				xmin = 117.8142
				xmax = 117.8442
				text = ""
			intervals [162]:
				xmin = 117.8442
				xmax = 117.9042
				text = "you"
			intervals [163]:
				xmin = 117.9042
				xmax = 118.0542
				text = ""
			intervals [164]:
				xmin = 118.0542
				xmax = 118.1442
				text = "were"
			intervals [165]:
				xmin = 118.1442
				xmax = 118.2242
				text = ""
			intervals [166]:
				xmin = 118.2242
				xmax = 118.3742
				text = "younger"
			intervals [167]:
				xmin = 118.3742
				xmax = 121.2104
				text = ""
			intervals [168]:
				xmin = 121.2104
				xmax = 121.3104
				text = "how"
			intervals [169]:
				xmin = 121.3104
				xmax = 121.3904
				text = "do"
			intervals [170]:
				xmin = 121.3904
				xmax = 121.4504
				text = "you"
			intervals [171]:
				xmin = 121.4504
				xmax = 121.5004
				text = ""
			intervals [172]:
				xmin = 121.5004
				xmax = 121.6504
				text = "play"
			intervals [173]:
				xmin = 121.6504
				xmax = 121.7304
				text = ""
			intervals [174]:
				xmin = 121.7304
				xmax = 121.8504
				text = "that"
			intervals [175]:
				xmin = 121.8504
				xmax = 136.4555
				text = ""
			intervals [176]:
				xmin = 136.4555
				xmax = 136.6355
				text = "mm"
			intervals [177]:
				xmin = 136.6355
				xmax = 160.6569
				text = ""
			intervals [178]:
				xmin = 160.6569
				xmax = 160.7569
				text = "could"
			intervals [179]:
				xmin = 160.7569
				xmax = 160.7969
				text = ""
			intervals [180]:
				xmin = 160.7969
				xmax = 160.8569
				text = "you"
			intervals [181]:
				xmin = 160.8569
				xmax = 160.9769
				text = ""
			intervals [182]:
				xmin = 160.9769
				xmax = 161.0669
				text = "talk"
			intervals [183]:
				xmin = 161.0669
				xmax = 161.1569
				text = ""
			intervals [184]:
				xmin = 161.1569
				xmax = 161.1869
				text = "a"
			intervals [185]:
				xmin = 161.1869
				xmax = 161.2169
				text = ""
			intervals [186]:
				xmin = 161.2169
				xmax = 161.6969
				text = "little"
			intervals [187]:
				xmin = 161.6969
				xmax = 161.7869
				text = ""
			intervals [188]:
				xmin = 161.7869
				xmax = 161.9069
				text = "louder"
			intervals [189]:
				xmin = 161.9069
				xmax = 175.7627
				text = ""
			intervals [190]:
				xmin = 175.7627
				xmax = 176.0127
				text = "is"
			intervals [191]:
				xmin = 176.0127
				xmax = 176.0427
				text = ""
			intervals [192]:
				xmin = 176.0427
				xmax = 176.2527
				text = "that"
			intervals [193]:
				xmin = 176.2527
				xmax = 176.4627
				text = "all"
			intervals [194]:
				xmin = 176.4627
				xmax = 176.5327
				text = ""
			intervals [195]:
				xmin = 176.5327
				xmax = 176.8027
				text = "okay"
			intervals [196]:
				xmin = 176.8027
				xmax = 176.8327
				text = ""
			intervals [197]:
				xmin = 176.8327
				xmax = 176.9827
				text = "what"
			intervals [198]:
				xmin = 176.9827
				xmax = 177.3327
				text = "about"
			intervals [199]:
				xmin = 177.3327
				xmax = 177.3627
				text = ""
			intervals [200]:
				xmin = 177.3627
				xmax = 177.6627
				text = "uh"
			intervals [201]:
				xmin = 177.6627
				xmax = 177.7627
				text = ""
			intervals [202]:
				xmin = 177.7627
				xmax = 178.0527
				text = "hide"
			intervals [203]:
				xmin = 178.0527
				xmax = 178.2927
				text = ""
			intervals [204]:
				xmin = 178.2927
				xmax = 178.3627
				text = "and"
			intervals [205]:
				xmin = 178.3627
				xmax = 178.4527
				text = "seek"
			intervals [206]:
				xmin = 178.4527
				xmax = 178.4827
				text = ""
			intervals [207]:
				xmin = 178.4827
				xmax = 178.5727
				text = "did"
			intervals [208]:
				xmin = 178.5727
				xmax = 178.6127
				text = ""
			intervals [209]:
				xmin = 178.6127
				xmax = 178.6927
				text = "you"
			intervals [210]:
				xmin = 178.6927
				xmax = 178.8027
				text = "ever"
			intervals [211]:
				xmin = 178.8027
				xmax = 178.8327
				text = ""
			intervals [212]:
				xmin = 178.8327
				xmax = 179.0427
				text = "play"
			intervals [213]:
				xmin = 179.0427
				xmax = 179.2427
				text = "that"
			intervals [214]:
				xmin = 179.2427
				xmax = 182.8444
				text = ""
			intervals [215]:
				xmin = 182.8444
				xmax = 182.9744
				text = "you"
			intervals [216]:
				xmin = 182.9744
				xmax = 183.2144
				text = "never"
			intervals [217]:
				xmin = 183.2144
				xmax = 183.2444
				text = ""
			intervals [218]:
				xmin = 183.2444
				xmax = 183.4944
				text = "played"
			intervals [219]:
				xmin = 183.4944
				xmax = 183.5644
				text = "it"
			intervals [220]:
				xmin = 183.5644
				xmax = 187.0999
				text = ""
			intervals [221]:
				xmin = 187.0999
				xmax = 187.5299
				text = "huh"
			intervals [222]:
				xmin = 187.5299
				xmax = 187.6799
				text = ""
			intervals [223]:
				xmin = 187.6799
				xmax = 187.8099
				text = "i"
			intervals [224]:
				xmin = 187.8099
				xmax = 187.8399
				text = ""
			intervals [225]:
				xmin = 187.8399
				xmax = 188.0699
				text = "see"
			intervals [226]:
				xmin = 188.0699
				xmax = 188.1099
				text = ""
			intervals [227]:
				xmin = 188.1099
				xmax = 188.1999
				text = "what"
			intervals [228]:
				xmin = 188.1999
				xmax = 188.5799
				text = "about"
			intervals [229]:
				xmin = 188.5799
				xmax = 188.6099
				text = ""
			intervals [230]:
				xmin = 188.6099
				xmax = 189.7199
				text = "marbles"
			intervals [231]:
				xmin = 189.7199
				xmax = 189.7499
				text = ""
			intervals [232]:
				xmin = 189.7499
				xmax = 189.7799
				text = "or"
			intervals [233]:
				xmin = 189.7799
				xmax = 193.116
				text = ""
			intervals [234]:
				xmin = 193.116
				xmax = 193.276
				text = "oh"
			intervals [235]:
				xmin = 193.276
				xmax = 193.396
				text = "what"
			intervals [236]:
				xmin = 193.396
				xmax = 193.476
				text = ""
			intervals [237]:
				xmin = 193.476
				xmax = 193.526
				text = "s"
			intervals [238]:
				xmin = 193.526
				xmax = 193.706
				text = "that"
			intervals [239]:
				xmin = 193.706
				xmax = 194.5316
				text = ""
			intervals [240]:
				xmin = 194.5316
				xmax = 194.5716
				text = "<unk>"
			intervals [241]:
				xmin = 194.5716
				xmax = 194.7143
				text = ""
			intervals [242]:
				xmin = 194.7143
				xmax = 194.9343
				text = "<unk>"
			intervals [243]:
				xmin = 194.9343
				xmax = 224.5617
				text = ""
			intervals [244]:
				xmin = 224.5617
				xmax = 224.6917
				text = "oh"
			intervals [245]:
				xmin = 224.6917
				xmax = 225.0517
				text = "huh"
			intervals [246]:
				xmin = 225.0517
				xmax = 227.7373
				text = ""
			intervals [247]:
				xmin = 227.7373
				xmax = 228.0173
				text = "yeah"
			intervals [248]:
				xmin = 228.0173
				xmax = 228.0473
				text = "<unk>"
			intervals [249]:
				xmin = 228.0473
				xmax = 228.0773
				text = ""
			intervals [250]:
				xmin = 228.0773
				xmax = 228.2173
				text = "um"
			intervals [251]:
				xmin = 228.2173
				xmax = 228.3473
				text = ""
			intervals [252]:
				xmin = 228.3473
				xmax = 228.4673
				text = "did"
			intervals [253]:
				xmin = 228.4673
				xmax = 228.6573
				text = ""
			intervals [254]:
				xmin = 228.6573
				xmax = 228.7473
				text = "you"
			intervals [255]:
				xmin = 228.7473
				xmax = 228.9473
				text = ""
			intervals [256]:
				xmin = 228.9473
				xmax = 229.1273
				text = "ever"
			intervals [257]:
				xmin = 229.1273
				xmax = 229.1973
				text = ""
			intervals [258]:
				xmin = 229.1973
				xmax = 229.3473
				text = "play"
			intervals [259]:
				xmin = 229.3473
				xmax = 230.6073
				text = ""
			intervals [260]:
				xmin = 230.6073
				xmax = 230.7673
				text = "any"
			intervals [261]:
				xmin = 230.7673
				xmax = 230.8373
				text = ""
			intervals [262]:
				xmin = 230.8373
				xmax = 230.9973
				text = "other"
			intervals [263]:
				xmin = 230.9973
				xmax = 231.3973
				text = ""
			intervals [264]:
				xmin = 231.3973
				xmax = 231.7973
				text = "games"
			intervals [265]:
				xmin = 231.7973
				xmax = 243.362
				text = ""
			intervals [266]:
				xmin = 243.362
				xmax = 244.442
				text = "<unk>"
			intervals [267]:
				xmin = 244.442
				xmax = 247.6422
				text = ""
			intervals [268]:
				xmin = 247.6422
				xmax = 248.1022
				text = "well"
			intervals [269]:
				xmin = 248.1022
				xmax = 248.1322
				text = ""
			intervals [270]:
				xmin = 248.1322
				xmax = 248.4822
				text = "um"
			intervals [271]:
				xmin = 248.4822
				xmax = 248.9786
				text = ""
			intervals [272]:
				xmin = 248.9786
				xmax = 249.0086
				text = "<unk>"
			intervals [273]:
				xmin = 249.0086
				xmax = 251.1313
				text = ""
			intervals [274]:
				xmin = 251.1313
				xmax = 251.3413
				text = "what"
			intervals [275]:
				xmin = 251.3413
				xmax = 251.6513
				text = "about"
			intervals [276]:
				xmin = 251.6513
				xmax = 252.0163
				text = ""
			intervals [277]:
				xmin = 252.0163
				xmax = 252.5763
				text = "television"
			intervals [278]:
				xmin = 252.5763
				xmax = 252.6763
				text = ""
			intervals [279]:
				xmin = 252.6763
				xmax = 253.0363
				text = "programs"
			intervals [280]:
				xmin = 253.0363
				xmax = 254.0501
				text = ""
			intervals [281]:
				xmin = 254.0501
				xmax = 254.2301
				text = "what"
			intervals [282]:
				xmin = 254.2301
				xmax = 254.2801
				text = "are"
			intervals [283]:
				xmin = 254.2801
				xmax = 254.3101
				text = ""
			intervals [284]:
				xmin = 254.3101
				xmax = 254.4501
				text = "what"
			intervals [285]:
				xmin = 254.4501
				xmax = 254.4801
				text = "are"
			intervals [286]:
				xmin = 254.4801
				xmax = 254.6201
				text = "your"
			intervals [287]:
				xmin = 254.6201
				xmax = 254.7101
				text = ""
			intervals [288]:
				xmin = 254.7101
				xmax = 255.0301
				text = "favorite"
			intervals [289]:
				xmin = 255.0301
				xmax = 255.0601
				text = ""
			intervals [290]:
				xmin = 255.0601
				xmax = 255.2401
				text = "tv"
			intervals [291]:
				xmin = 255.2401
				xmax = 255.5101
				text = ""
			intervals [292]:
				xmin = 255.5101
				xmax = 256.1501
				text = "programs"
			intervals [293]:
				xmin = 256.1501
				xmax = 273.6206
				text = ""
			intervals [294]:
				xmin = 273.6206
				xmax = 273.7106
				text = "what"
			intervals [295]:
				xmin = 273.7106
				xmax = 273.7406
				text = ""
			intervals [296]:
				xmin = 273.7406
				xmax = 273.9606
				text = "about"
			intervals [297]:
				xmin = 273.9606
				xmax = 274.1506
				text = "mission"
			intervals [298]:
				xmin = 274.1506
				xmax = 274.1806
				text = ""
			intervals [299]:
				xmin = 274.1806
				xmax = 274.7706
				text = "impossible"
			intervals [300]:
				xmin = 274.7706
				xmax = 274.8006
				text = ""
			intervals [301]:
				xmin = 274.8006
				xmax = 274.9106
				text = "tell"
			intervals [302]:
				xmin = 274.9106
				xmax = 275.0506
				text = "me"
			intervals [303]:
				xmin = 275.0506
				xmax = 275.1106
				text = "a"
			intervals [304]:
				xmin = 275.1106
				xmax = 275.4006
				text = "story"
			intervals [305]:
				xmin = 275.4006
				xmax = 275.4706
				text = ""
			intervals [306]:
				xmin = 275.4706
				xmax = 275.7106
				text = "about"
			intervals [307]:
				xmin = 275.7106
				xmax = 275.8806
				text = ""
			intervals [308]:
				xmin = 275.8806
				xmax = 275.9706
				text = "one"
			intervals [309]:
				xmin = 275.9706
				xmax = 276.5383
				text = ""
			intervals [310]:
				xmin = 276.5383
				xmax = 276.6283
				text = "can"
			intervals [311]:
				xmin = 276.6283
				xmax = 276.6883
				text = "you"
			intervals [312]:
				xmin = 276.6883
				xmax = 277.0183
				text = "remember"
			intervals [313]:
				xmin = 277.0183
				xmax = 277.1083
				text = "any"
			intervals [314]:
				xmin = 277.1083
				xmax = 277.2183
				text = ""
			intervals [315]:
				xmin = 277.2183
				xmax = 277.2783
				text = "of"
			intervals [316]:
				xmin = 277.2783
				xmax = 277.3083
				text = ""
			intervals [317]:
				xmin = 277.3083
				xmax = 277.4683
				text = "the"
			intervals [318]:
				xmin = 277.4683
				xmax = 278.2117
				text = ""
			intervals [319]:
				xmin = 278.2117
				xmax = 278.9317
				text = "episodes"
			intervals [320]:
				xmin = 278.9317
				xmax = 286.5359
				text = ""
			intervals [321]:
				xmin = 286.5359
				xmax = 286.9059
				text = "oh"
			intervals [322]:
				xmin = 286.9059
				xmax = 286.9359
				text = ""
			intervals [323]:
				xmin = 286.9359
				xmax = 287.1859
				text = "well"
			intervals [324]:
				xmin = 287.1859
				xmax = 287.2259
				text = ""
			intervals [325]:
				xmin = 287.2259
				xmax = 287.3459
				text = "did"
			intervals [326]:
				xmin = 287.3459
				xmax = 287.4059
				text = "you"
			intervals [327]:
				xmin = 287.4059
				xmax = 287.5959
				text = "see"
			intervals [328]:
				xmin = 287.5959
				xmax = 287.6659
				text = "it"
			intervals [329]:
				xmin = 287.6659
				xmax = 287.7059
				text = ""
			intervals [330]:
				xmin = 287.7059
				xmax = 288.0859
				text = "last"
			intervals [331]:
				xmin = 288.0859
				xmax = 288.1159
				text = ""
			intervals [332]:
				xmin = 288.1159
				xmax = 288.3659
				text = "time"
			intervals [333]:
				xmin = 288.3659
				xmax = 289.5811
				text = ""
			intervals [334]:
				xmin = 289.5811
				xmax = 289.6411
				text = "high"
			intervals [335]:
				xmin = 289.6411
				xmax = 290.0911
				text = ""
			intervals [336]:
				xmin = 290.0911
				xmax = 290.4811
				text = "chaparral"
			intervals [337]:
				xmin = 290.4811
				xmax = 292.3821
				text = ""
			intervals [338]:
				xmin = 292.3821
				xmax = 292.5821
				text = "well"
			intervals [339]:
				xmin = 292.5821
				xmax = 292.6821
				text = ""
			intervals [340]:
				xmin = 292.6821
				xmax = 292.7821
				text = "can"
			intervals [341]:
				xmin = 292.7821
				xmax = 292.8921
				text = "you"
			intervals [342]:
				xmin = 292.8921
				xmax = 292.9721
				text = ""
			intervals [343]:
				xmin = 292.9721
				xmax = 293.1821
				text = "think"
			intervals [344]:
				xmin = 293.1821
				xmax = 293.3621
				text = "of"
			intervals [345]:
				xmin = 293.3621
				xmax = 293.5321
				text = "uh"
			intervals [346]:
				xmin = 293.5321
				xmax = 293.5621
				text = ""
			intervals [347]:
				xmin = 293.5621
				xmax = 293.6221
				text = "a"
			intervals [348]:
				xmin = 293.6221
				xmax = 293.6521
				text = ""
			intervals [349]:
				xmin = 293.6521
				xmax = 293.8021
				text = "uh"
			intervals [350]:
				xmin = 293.8021
				xmax = 293.8321
				text = ""
			intervals [351]:
				xmin = 293.8321
				xmax = 293.9421
				text = "of"
			intervals [352]:
				xmin = 293.9421
				xmax = 294.0921
				text = ""
			intervals [353]:
				xmin = 294.0921
				xmax = 294.2121
				text = "a"
			intervals [354]:
				xmin = 294.2121
				xmax = 294.2521
				text = ""
			intervals [355]:
				xmin = 294.2521
				xmax = 294.8921
				text = "story"
			intervals [356]:
				xmin = 294.8921
				xmax = 295.6474
				text = ""
			intervals [357]:
				xmin = 295.6474
				xmax = 295.8174
				text = "an"
			intervals [358]:
				xmin = 295.8174
				xmax = 296.5074
				text = "episode"
			intervals [359]:
				xmin = 296.5074
				xmax = 343.5311
				text = ""
			intervals [360]:
				xmin = 343.5311
				xmax = 343.8011
				text = "oh"
			intervals [361]:
				xmin = 343.8011
				xmax = 343.8311
				text = ""
			intervals [362]:
				xmin = 343.8311
				xmax = 344.0111
				text = "that"
			intervals [363]:
				xmin = 344.0111
				xmax = 344.1111
				text = "s"
			intervals [364]:
				xmin = 344.1111
				xmax = 344.1611
				text = ""
			intervals [365]:
				xmin = 344.1611
				xmax = 344.3011
				text = "very"
			intervals [366]:
				xmin = 344.3011
				xmax = 344.6911
				text = "interesting"
			intervals [367]:
				xmin = 344.6911
				xmax = 344.7411
				text = ""
			intervals [368]:
				xmin = 344.7411
				xmax = 344.8811
				text = "what"
			intervals [369]:
				xmin = 344.8811
				xmax = 345.1411
				text = ""
			intervals [370]:
				xmin = 345.1411
				xmax = 345.2711
				text = "about"
			intervals [371]:
				xmin = 345.2711
				xmax = 345.3011
				text = ""
			intervals [372]:
				xmin = 345.3011
				xmax = 345.4011
				text = "do"
			intervals [373]:
				xmin = 345.4011
				xmax = 345.5111
				text = "you"
			intervals [374]:
				xmin = 345.5111
				xmax = 345.7111
				text = "know"
			intervals [375]:
				xmin = 345.7111
				xmax = 345.8911
				text = ""
			intervals [376]:
				xmin = 345.8911
				xmax = 346.1111
				text = "other"
			intervals [377]:
				xmin = 346.1111
				xmax = 346.5111
				text = "stories"
			intervals [378]:
				xmin = 346.5111
				xmax = 349.2407
				text = ""
			intervals [379]:
				xmin = 349.2407
				xmax = 349.5707
				text = "mm-hm"
			intervals [380]:
				xmin = 349.5707
				xmax = 395.0774
				text = ""
			intervals [381]:
				xmin = 395.0774
				xmax = 395.2074
				text = "what"
			intervals [382]:
				xmin = 395.2074
				xmax = 395.4274
				text = "about"
			intervals [383]:
				xmin = 395.4274
				xmax = 396.0174
				text = "movies"
			intervals [384]:
				xmin = 396.0174
				xmax = 407.0647
				text = ""
			intervals [385]:
				xmin = 407.0647
				xmax = 407.2047
				text = "what"
			intervals [386]:
				xmin = 407.2047
				xmax = 407.2747
				text = ""
			intervals [387]:
				xmin = 407.2747
				xmax = 407.5447
				text = "kind"
			intervals [388]:
				xmin = 407.5447
				xmax = 407.6047
				text = "do"
			intervals [389]:
				xmin = 407.6047
				xmax = 407.6647
				text = "you"
			intervals [390]:
				xmin = 407.6647
				xmax = 407.6947
				text = ""
			intervals [391]:
				xmin = 407.6947
				xmax = 407.8347
				text = "like"
			intervals [392]:
				xmin = 407.8347
				xmax = 407.8947
				text = "to"
			intervals [393]:
				xmin = 407.8947
				xmax = 407.9247
				text = ""
			intervals [394]:
				xmin = 407.9247
				xmax = 408.0647
				text = "see"
			intervals [395]:
				xmin = 408.0647
				xmax = 414.0103
				text = ""
			intervals [396]:
				xmin = 414.0103
				xmax = 414.1003
				text = "what"
			intervals [397]:
				xmin = 414.1003
				xmax = 414.2403
				text = "was"
			intervals [398]:
				xmin = 414.2403
				xmax = 414.3003
				text = "the"
			intervals [399]:
				xmin = 414.3003
				xmax = 414.5103
				text = "last"
			intervals [400]:
				xmin = 414.5103
				xmax = 414.6003
				text = "one"
			intervals [401]:
				xmin = 414.6003
				xmax = 414.7803
				text = ""
			intervals [402]:
				xmin = 414.7803
				xmax = 414.8603
				text = "you"
			intervals [403]:
				xmin = 414.8603
				xmax = 417.5665
				text = ""
			intervals [404]:
				xmin = 417.5665
				xmax = 417.8065
				text = "okay"
			intervals [405]:
				xmin = 417.8065
				xmax = 417.9165
				text = "now"
			intervals [406]:
				xmin = 417.9165
				xmax = 418.0265
				text = "we"
			intervals [407]:
				xmin = 418.0265
				xmax = 418.0865
				text = "were"
			intervals [408]:
				xmin = 418.0865
				xmax = 418.4165
				text = "talking"
			intervals [409]:
				xmin = 418.4165
				xmax = 418.4465
				text = ""
			intervals [410]:
				xmin = 418.4465
				xmax = 418.7465
				text = "about"
			intervals [411]:
				xmin = 418.7465
				xmax = 419.0265
				text = ""
			intervals [412]:
				xmin = 419.0265
				xmax = 419.3565
				text = "movies"
			intervals [413]:
				xmin = 419.3565
				xmax = 424.2768
				text = ""
			intervals [414]:
				xmin = 424.2768
				xmax = 424.5668
				text = "tell"
			intervals [415]:
				xmin = 424.5668
				xmax = 424.5968
				text = ""
			intervals [416]:
				xmin = 424.5968
				xmax = 424.6568
				text = "me"
			intervals [417]:
				xmin = 424.6568
				xmax = 424.8068
				text = "about"
			intervals [418]:
				xmin = 424.8068
				xmax = 424.8568
				text = ""
			intervals [419]:
				xmin = 424.8568
				xmax = 425.0668
				text = "that"
			intervals [420]:
				xmin = 425.0668
				xmax = 435.1563
				text = ""
			intervals [421]:
				xmin = 435.1563
				xmax = 435.4063
				text = "<unk>"
			intervals [422]:
				xmin = 435.4063
				xmax = 467.7952
				text = ""
			intervals [423]:
				xmin = 467.7952
				xmax = 468.0152
				text = "well"
			intervals [424]:
				xmin = 468.0152
				xmax = 468.1252
				text = "are"
			intervals [425]:
				xmin = 468.1252
				xmax = 468.2452
				text = "you"
			intervals [426]:
				xmin = 468.2452
				xmax = 468.2952
				text = ""
			intervals [427]:
				xmin = 468.2952
				xmax = 468.6052
				text = "saying"
			intervals [428]:
				xmin = 468.6052
				xmax = 468.9052
				text = "that"
			intervals [429]:
				xmin = 468.9052
				xmax = 469.0552
				text = "uh"
			intervals [430]:
				xmin = 469.0552
				xmax = 469.2752
				text = "guess"
			intervals [431]:
				xmin = 469.2752
				xmax = 469.3652
				text = ""
			intervals [432]:
				xmin = 469.3652
				xmax = 469.6252
				text = "that"
			intervals [433]:
				xmin = 469.6252
				xmax = 469.6552
				text = ""
			intervals [434]:
				xmin = 469.6552
				xmax = 469.8552
				text = "uh"
			intervals [435]:
				xmin = 469.8552
				xmax = 469.8852
				text = ""
			intervals [436]:
				xmin = 469.8852
				xmax = 470.0552
				text = "sidney"
			intervals [437]:
				xmin = 470.0552
				xmax = 470.5352
				text = "poitier"
			intervals [438]:
				xmin = 470.5352
				xmax = 470.6352
				text = "s"
			intervals [439]:
				xmin = 470.6352
				xmax = 470.6952
				text = ""
			intervals [440]:
				xmin = 470.6952
				xmax = 470.8952
				text = "part"
			intervals [441]:
				xmin = 470.8952
				xmax = 471.3052
				text = "was"
			intervals [442]:
				xmin = 471.3052
				xmax = 472.2752
				text = "realistic"
			intervals [443]:
				xmin = 472.2752
				xmax = 472.3352
				text = "or"
			intervals [444]:
				xmin = 472.3352
				xmax = 489.6587
				text = ""
			intervals [445]:
				xmin = 489.6587
				xmax = 489.7487
				text = "when"
			intervals [446]:
				xmin = 489.7487
				xmax = 490.5587
				text = ""
			intervals [447]:
				xmin = 490.5587
				xmax = 490.6187
				text = "you"
			intervals [448]:
				xmin = 490.6187
				xmax = 490.7687
				text = "say"
			intervals [449]:
				xmin = 490.7687
				xmax = 490.8287
				text = "in"
			intervals [450]:
				xmin = 490.8287
				xmax = 490.9687
				text = "our"
			intervals [451]:
				xmin = 490.9687
				xmax = 490.9987
				text = ""
			intervals [452]:
				xmin = 490.9987
				xmax = 491.2787
				text = "society"
			intervals [453]:
				xmin = 491.2787
				xmax = 491.3387
				text = "you"
			intervals [454]:
				xmin = 491.3387
				xmax = 491.4687
				text = "mean"
			intervals [455]:
				xmin = 491.4687
				xmax = 491.933
				text = ""
			intervals [456]:
				xmin = 491.933
				xmax = 492.343
				text = "united"
			intervals [457]:
				xmin = 492.343
				xmax = 492.743
				text = "states"
			intervals [458]:
				xmin = 492.743
				xmax = 493.313
				text = "society"
			intervals [459]:
				xmin = 493.313
				xmax = 494.053
				text = "or"
			intervals [460]:
				xmin = 494.053
				xmax = 494.313
				text = "negro"
			intervals [461]:
				xmin = 494.313
				xmax = 494.573
				text = "society"
			intervals [462]:
				xmin = 494.573
				xmax = 496.0728
				text = ""
			intervals [463]:
				xmin = 496.0728
				xmax = 496.3428
				text = "why"
			intervals [464]:
				xmin = 496.3428
				xmax = 496.4428
				text = "do"
			intervals [465]:
				xmin = 496.4428
				xmax = 496.5528
				text = "you"
			intervals [466]:
				xmin = 496.5528
				xmax = 496.5828
				text = ""
			intervals [467]:
				xmin = 496.5828
				xmax = 496.6928
				text = "say"
			intervals [468]:
				xmin = 496.6928
				xmax = 496.9328
				text = "that"
			intervals [469]:
				xmin = 496.9328
				xmax = 511.5864
				text = ""
			intervals [470]:
				xmin = 511.5864
				xmax = 512.0864
				text = "mm-hm"
			intervals [471]:
				xmin = 512.0864
				xmax = 517.6363
				text = ""
			intervals [472]:
				xmin = 517.6363
				xmax = 518.0263
				text = "anything"
			intervals [473]:
				xmin = 518.0263
				xmax = 518.1263
				text = "else"
			intervals [474]:
				xmin = 518.1263
				xmax = 518.1563
				text = ""
			intervals [475]:
				xmin = 518.1563
				xmax = 518.2263
				text = "you"
			intervals [476]:
				xmin = 518.2263
				xmax = 518.3163
				text = "have"
			intervals [477]:
				xmin = 518.3163
				xmax = 518.4763
				text = ""
			intervals [478]:
				xmin = 518.4763
				xmax = 518.6063
				text = "to"
			intervals [479]:
				xmin = 518.6063
				xmax = 518.6663
				text = "say"
			intervals [480]:
				xmin = 518.6663
				xmax = 518.7863
				text = "about"
			intervals [481]:
				xmin = 518.7863
				xmax = 518.8463
				text = "the"
			intervals [482]:
				xmin = 518.8463
				xmax = 518.9863
				text = "movie"
			intervals [483]:
				xmin = 518.9863
				xmax = 521.330
				text = ""
			intervals [484]:
				xmin = 521.330
				xmax = 521.470
				text = "what"
			intervals [485]:
				xmin = 521.470
				xmax = 521.650
				text = "about"
			intervals [486]:
				xmin = 521.650
				xmax = 522.220
				text = ""
			intervals [487]:
				xmin = 522.220
				xmax = 522.280
				text = "her"
			intervals [488]:
				xmin = 522.280
				xmax = 522.540
				text = "parents"
			intervals [489]:
				xmin = 522.540
				xmax = 523.448
				text = ""
			intervals [490]:
				xmin = 523.448
				xmax = 523.588
				text = "what"
			intervals [491]:
				xmin = 523.588
				xmax = 523.768
				text = "about"
			intervals [492]:
				xmin = 523.768
				xmax = 523.888
				text = "her"
			intervals [493]:
				xmin = 523.888
				xmax = 523.978
				text = ""
			intervals [494]:
				xmin = 523.978
				xmax = 524.358
				text = "parents"
			intervals [495]:
				xmin = 524.358
				xmax = 551.147
				text = ""
			intervals [496]:
				xmin = 551.147
				xmax = 551.617
				text = "mm-hm"
			intervals [497]:
				xmin = 551.617
				xmax = 553.0422
				text = ""
			intervals [498]:
				xmin = 553.0422
				xmax = 553.1722
				text = "well"
			intervals [499]:
				xmin = 553.1722
				xmax = 553.3122
				text = "that"
			intervals [500]:
				xmin = 553.3122
				xmax = 553.3522
				text = "s"
			intervals [501]:
				xmin = 553.3522
				xmax = 553.6722
				text = "very"
			intervals [502]:
				xmin = 553.6722
				xmax = 554.2222
				text = "interesting"
			intervals [503]:
				xmin = 554.2222
				xmax = 555.1487
				text = ""
			intervals [504]:
				xmin = 555.1487
				xmax = 555.5787
				text = "um"
			intervals [505]:
				xmin = 555.5787
				xmax = 556.4696
				text = ""
			intervals [506]:
				xmin = 556.4696
				xmax = 556.5796
				text = "do"
			intervals [507]:
				xmin = 556.5796
				xmax = 556.6496
				text = "you"
			intervals [508]:
				xmin = 556.6496
				xmax = 556.8396
				text = "have"
			intervals [509]:
				xmin = 556.8396
				xmax = 557.1396
				text = "another"
			intervals [510]:
				xmin = 557.1396
				xmax = 557.2196
				text = ""
			intervals [511]:
				xmin = 557.2196
				xmax = 557.4796
				text = "story"
			intervals [512]:
				xmin = 557.4796
				xmax = 557.7996
				text = "maybe"
			intervals [513]:
				xmin = 557.7996
				xmax = 558.813
				text = ""
			intervals [514]:
				xmin = 558.813
				xmax = 558.903
				text = "any"
			intervals [515]:
				xmin = 558.903
				xmax = 559.003
				text = "other"
			intervals [516]:
				xmin = 559.003
				xmax = 559.103
				text = ""
			intervals [517]:
				xmin = 559.103
				xmax = 559.453
				text = "stories"
			intervals [518]:
				xmin = 559.453
				xmax = 560.3912
				text = ""
			intervals [519]:
				xmin = 560.3912
				xmax = 560.7912
				text = "movies"
			intervals [520]:
				xmin = 560.7912
				xmax = 562.3288
				text = ""
			intervals [521]:
				xmin = 562.3288
				xmax = 562.4388
				text = "that"
			intervals [522]:
				xmin = 562.4388
				xmax = 562.4788
				text = ""
			intervals [523]:
				xmin = 562.4788
				xmax = 562.5788
				text = "you"
			intervals [524]:
				xmin = 562.5788
				xmax = 562.7188
				text = "like"
			intervals [525]:
				xmin = 562.7188
				xmax = 562.9288
				text = "what"
			intervals [526]:
				xmin = 562.9288
				xmax = 562.9788
				text = "s"
			intervals [527]:
				xmin = 562.9788
				xmax = 563.0888
				text = "your"
			intervals [528]:
				xmin = 563.0888
				xmax = 563.5488
				text = "favorite"
			intervals [529]:
				xmin = 563.5488
				xmax = 563.7488
				text = "one"
			intervals [530]:
				xmin = 563.7488
				xmax = 565.1532
				text = ""
			intervals [531]:
				xmin = 565.1532
				xmax = 565.5132
				text = "favorite"
			intervals [532]:
				xmin = 565.5132
				xmax = 565.7632
				text = "movie"
			intervals [533]:
				xmin = 565.7632
				xmax = 565.9932
				text = "yes"
			intervals [534]:
				xmin = 565.9932
				xmax = 571.0273
				text = ""
			intervals [535]:
				xmin = 571.0273
				xmax = 571.1373
				text = "how"
			intervals [536]:
				xmin = 571.1373
				xmax = 571.2173
				text = "do"
			intervals [537]:
				xmin = 571.2173
				xmax = 571.3273
				text = "you"
			intervals [538]:
				xmin = 571.3273
				xmax = 571.5573
				text = "pick"
			intervals [539]:
				xmin = 571.5573
				xmax = 571.5973
				text = "a"
			intervals [540]:
				xmin = 571.5973
				xmax = 571.9173
				text = "movie"
			intervals [541]:
				xmin = 571.9173
				xmax = 572.2673
				text = "anyway"
			intervals [542]:
				xmin = 572.2673
				xmax = 572.764
				text = ""
			intervals [543]:
				xmin = 572.764
				xmax = 572.914
				text = "that"
			intervals [544]:
				xmin = 572.914
				xmax = 573.004
				text = "you"
			intervals [545]:
				xmin = 573.004
				xmax = 573.124
				text = ""
			intervals [546]:
				xmin = 573.124
				xmax = 573.374
				text = "decide"
			intervals [547]:
				xmin = 573.374
				xmax = 573.684
				text = ""
			intervals [548]:
				xmin = 573.684
				xmax = 573.774
				text = "you're"
			intervals [549]:
				xmin = 573.774
				xmax = 574.094
				text = "gonna"
			intervals [550]:
				xmin = 574.094
				xmax = 574.174
				text = ""
			intervals [551]:
				xmin = 574.174
				xmax = 574.234
				text = "see"
			intervals [552]:
				xmin = 574.234
				xmax = 585.1368
				text = ""
			intervals [553]:
				xmin = 585.1368
				xmax = 585.5868
				text = "mm-hm"
			intervals [554]:
				xmin = 585.5868
				xmax = 589.7731
				text = ""
			intervals [555]:
				xmin = 589.7731
				xmax = 590.2531
				text = "mm-hm"
			intervals [556]:
				xmin = 590.2531
				xmax = 601.7907
				text = ""
			intervals [557]:
				xmin = 601.7907
				xmax = 602.1907
				text = "mm-hm"
			intervals [558]:
				xmin = 602.1907
				xmax = 604.815
				text = ""
			intervals [559]:
				xmin = 604.815
				xmax = 604.875
				text = "do"
			intervals [560]:
				xmin = 604.875
				xmax = 604.905
				text = ""
			intervals [561]:
				xmin = 604.905
				xmax = 604.985
				text = "you"
			intervals [562]:
				xmin = 604.985
				xmax = 605.095
				text = "have"
			intervals [563]:
				xmin = 605.095
				xmax = 605.165
				text = "a"
			intervals [564]:
				xmin = 605.165
				xmax = 605.255
				text = ""
			intervals [565]:
				xmin = 605.255
				xmax = 605.415
				text = "pet"
			intervals [566]:
				xmin = 605.415
				xmax = 605.475
				text = "at"
			intervals [567]:
				xmin = 605.475
				xmax = 605.555
				text = ""
			intervals [568]:
				xmin = 605.555
				xmax = 605.865
				text = "home"
			intervals [569]:
				xmin = 605.865
				xmax = 607.6159
				text = ""
			intervals [570]:
				xmin = 607.6159
				xmax = 608.3159
				text = "<unk>"
			intervals [571]:
				xmin = 608.3159
				xmax = 608.7025
				text = ""
			intervals [572]:
				xmin = 608.7025
				xmax = 608.8225
				text = "oh"
			intervals [573]:
				xmin = 608.8225
				xmax = 608.8925
				text = ""
			intervals [574]:
				xmin = 608.8925
				xmax = 608.9825
				text = "have"
			intervals [575]:
				xmin = 608.9825
				xmax = 609.0225
				text = ""
			intervals [576]:
				xmin = 609.0225
				xmax = 609.1925
				text = "you"
			intervals [577]:
				xmin = 609.1925
				xmax = 609.2225
				text = ""
			intervals [578]:
				xmin = 609.2225
				xmax = 609.4025
				text = "ever"
			intervals [579]:
				xmin = 609.4025
				xmax = 609.5425
				text = "had"
			intervals [580]:
				xmin = 609.5425
				xmax = 609.5925
				text = "a"
			intervals [581]:
				xmin = 609.5925
				xmax = 609.6925
				text = ""
			intervals [582]:
				xmin = 609.6925
				xmax = 609.7825
				text = "pet"
			intervals [583]:
				xmin = 609.7825
				xmax = 614.829
				text = ""
			intervals [584]:
				xmin = 614.829
				xmax = 614.919
				text = "oh"
			intervals [585]:
				xmin = 614.919
				xmax = 614.949
				text = ""
			intervals [586]:
				xmin = 614.949
				xmax = 615.259
				text = "yeah"
			intervals [587]:
				xmin = 615.259
				xmax = 616.217
				text = ""
			intervals [588]:
				xmin = 616.217
				xmax = 616.307
				text = "tell"
			intervals [589]:
				xmin = 616.307
				xmax = 616.427
				text = "me"
			intervals [590]:
				xmin = 616.427
				xmax = 616.547
				text = "how"
			intervals [591]:
				xmin = 616.547
				xmax = 616.627
				text = "it"
			intervals [592]:
				xmin = 616.627
				xmax = 616.967
				text = "was"
			intervals [593]:
				xmin = 616.967
				xmax = 617.107
				text = "with"
			intervals [594]:
				xmin = 617.107
				xmax = 617.307
				text = "all"
			intervals [595]:
				xmin = 617.307
				xmax = 617.387
				text = "of"
			intervals [596]:
				xmin = 617.387
				xmax = 617.437
				text = ""
			intervals [597]:
				xmin = 617.437
				xmax = 617.527
				text = "how"
			intervals [598]:
				xmin = 617.527
				xmax = 617.737
				text = "many"
			intervals [599]:
				xmin = 617.737
				xmax = 617.767
				text = ""
			intervals [600]:
				xmin = 617.767
				xmax = 618.067
				text = "dogs"
			intervals [601]:
				xmin = 618.067
				xmax = 618.097
				text = ""
			intervals [602]:
				xmin = 618.097
				xmax = 618.207
				text = "did"
			intervals [603]:
				xmin = 618.207
				xmax = 618.237
				text = ""
			intervals [604]:
				xmin = 618.237
				xmax = 618.307
				text = "you"
			intervals [605]:
				xmin = 618.307
				xmax = 620.0129
				text = ""
			intervals [606]:
				xmin = 620.0129
				xmax = 620.3029
				text = "oh"
			intervals [607]:
				xmin = 620.3029
				xmax = 627.9867
				text = ""
			intervals [608]:
				xmin = 627.9867
				xmax = 628.0667
				text = "a"
			intervals [609]:
				xmin = 628.0667
				xmax = 628.2967
				text = "mutt"
			intervals [610]:
				xmin = 628.2967
				xmax = 655.1318
				text = ""
			intervals [611]:
				xmin = 655.1318
				xmax = 655.5218
				text = "uh"
			intervals [612]:
				xmin = 655.5218
				xmax = 655.8441
				text = ""
			intervals [613]:
				xmin = 655.8441
				xmax = 655.9341
				text = "hit"
			intervals [614]:
				xmin = 655.9341
				xmax = 655.9941
				text = "by"
			intervals [615]:
				xmin = 655.9941
				xmax = 656.4841
				text = "a"
			intervals [616]:
				xmin = 656.4841
				xmax = 656.5141
				text = ""
			intervals [617]:
				xmin = 656.5141
				xmax = 657.0941
				text = "policeman"
			intervals [618]:
				xmin = 657.0941
				xmax = 658.588
				text = ""
			intervals [619]:
				xmin = 658.588
				xmax = 658.758
				text = "how"
			intervals [620]:
				xmin = 658.758
				xmax = 658.878
				text = "d"
			intervals [621]:
				xmin = 658.878
				xmax = 659.058
				text = "that"
			intervals [622]:
				xmin = 659.058
				xmax = 659.408
				text = "happen"
			intervals [623]:
				xmin = 659.408
				xmax = 677.822
				text = ""
			intervals [624]:
				xmin = 677.822
				xmax = 677.852
				text = "aw"
			intervals [625]:
				xmin = 677.852
				xmax = 679.0442
				text = ""
			intervals [626]:
				xmin = 679.0442
				xmax = 679.1742
				text = "that"
			intervals [627]:
				xmin = 679.1742
				xmax = 679.2742
				text = ""
			intervals [628]:
				xmin = 679.2742
				xmax = 679.4442
				text = "s"
			intervals [629]:
				xmin = 679.4442
				xmax = 679.5642
				text = ""
			intervals [630]:
				xmin = 679.5642
				xmax = 679.6242
				text = "too"
			intervals [631]:
				xmin = 679.6242
				xmax = 679.8242
				text = "bad"
			intervals [632]:
				xmin = 679.8242
				xmax = 680.8532
				text = ""
			intervals [633]:
				xmin = 680.8532
				xmax = 681.1632
				text = "well"
			intervals [634]:
				xmin = 681.1632
				xmax = 681.2632
				text = "let"
			intervals [635]:
				xmin = 681.2632
				xmax = 681.3232
				text = "s"
			intervals [636]:
				xmin = 681.3232
				xmax = 681.3932
				text = ""
			intervals [637]:
				xmin = 681.3932
				xmax = 681.5532
				text = "see"
			intervals [638]:
				xmin = 681.5532
				xmax = 682.1737
				text = ""
			intervals [639]:
				xmin = 682.1737
				xmax = 682.3137
				text = "you're"
			intervals [640]:
				xmin = 682.3137
				xmax = 682.4637
				text = "in"
			intervals [641]:
				xmin = 682.4637
				xmax = 682.5737
				text = ""
			intervals [642]:
				xmin = 682.5737
				xmax = 682.8837
				text = "school"
			intervals [643]:
				xmin = 682.8837
				xmax = 683.3637
				text = "now"
			intervals [644]:
				xmin = 683.3637
				xmax = 684.4821
				text = ""
			intervals [645]:
				xmin = 684.4821
				xmax = 684.5721
				text = "so"
			intervals [646]:
				xmin = 684.5721
				xmax = 684.7521
				text = "what"
			intervals [647]:
				xmin = 684.7521
				xmax = 684.927
				text = ""
			intervals [648]:
				xmin = 684.927
				xmax = 685.107
				text = "what"
			intervals [649]:
				xmin = 685.107
				xmax = 685.167
				text = "do"
			intervals [650]:
				xmin = 685.167
				xmax = 685.237
				text = "you"
			intervals [651]:
				xmin = 685.237
				xmax = 685.267
				text = ""
			intervals [652]:
				xmin = 685.267
				xmax = 685.527
				text = "take"
			intervals [653]:
				xmin = 685.527
				xmax = 685.607
				text = ""
			intervals [654]:
				xmin = 685.607
				xmax = 685.797
				text = "here"
			intervals [655]:
				xmin = 685.797
				xmax = 685.867
				text = "at"
			intervals [656]:
				xmin = 685.867
				xmax = 685.997
				text = ""
			intervals [657]:
				xmin = 685.997
				xmax = 686.327
				text = "phelps"
			intervals [658]:
				xmin = 686.327
				xmax = 688.6278
				text = ""
			intervals [659]:
				xmin = 688.6278
				xmax = 689.1978
				text = "mm-hm"
			intervals [660]:
				xmin = 689.1978
				xmax = 689.9886
				text = ""
			intervals [661]:
				xmin = 689.9886
				xmax = 690.1886
				text = "what"
			intervals [662]:
				xmin = 690.1886
				xmax = 690.4286
				text = "what"
			intervals [663]:
				xmin = 690.4286
				xmax = 690.4786
				text = ""
			intervals [664]:
				xmin = 690.4786
				xmax = 690.7086
				text = "type"
			intervals [665]:
				xmin = 690.7086
				xmax = 690.8286
				text = "of"
			intervals [666]:
				xmin = 690.8286
				xmax = 691.2334
				text = ""
			intervals [667]:
				xmin = 691.2334
				xmax = 691.6134
				text = "uh"
			intervals [668]:
				xmin = 691.6134
				xmax = 692.6382
				text = ""
			intervals [669]:
				xmin = 692.6382
				xmax = 693.1282
				text = "curriculum"
			intervals [670]:
				xmin = 693.1282
				xmax = 693.1982
				text = ""
			intervals [671]:
				xmin = 693.1982
				xmax = 693.3082
				text = "do"
			intervals [672]:
				xmin = 693.3082
				xmax = 693.3382
				text = ""
			intervals [673]:
				xmin = 693.3382
				xmax = 693.4282
				text = "you"
			intervals [674]:
				xmin = 693.4282
				xmax = 693.4882
				text = ""
			intervals [675]:
				xmin = 693.4882
				xmax = 693.6082
				text = "have"
			intervals [676]:
				xmin = 693.6082
				xmax = 693.8282
				text = "what"
			intervals [677]:
				xmin = 693.8282
				xmax = 693.8782
				text = ""
			intervals [678]:
				xmin = 693.8782
				xmax = 693.9582
				text = "do"
			intervals [679]:
				xmin = 693.9582
				xmax = 693.9982
				text = ""
			intervals [680]:
				xmin = 693.9982
				xmax = 694.0682
				text = "you"
			intervals [681]:
				xmin = 694.0682
				xmax = 694.0982
				text = ""
			intervals [682]:
				xmin = 694.0982
				xmax = 694.4082
				text = "study"
			intervals [683]:
				xmin = 694.4082
				xmax = 706.270
				text = ""
			intervals [684]:
				xmin = 706.270
				xmax = 706.610
				text = "oh"
			intervals [685]:
				xmin = 706.610
				xmax = 706.730
				text = "it"
			intervals [686]:
				xmin = 706.730
				xmax = 706.770
				text = "s"
			intervals [687]:
				xmin = 706.770
				xmax = 707.000
				text = "just"
			intervals [688]:
				xmin = 707.000
				xmax = 707.040
				text = ""
			intervals [689]:
				xmin = 707.040
				xmax = 707.220
				text = "quite"
			intervals [690]:
				xmin = 707.220
				xmax = 707.300
				text = "a"
			intervals [691]:
				xmin = 707.300
				xmax = 707.330
				text = ""
			intervals [692]:
				xmin = 707.330
				xmax = 707.420
				text = "bit"
			intervals [693]:
				xmin = 707.420
				xmax = 707.540
				text = "of"
			intervals [694]:
				xmin = 707.540
				xmax = 707.620
				text = ""
			intervals [695]:
				xmin = 707.620
				xmax = 707.990
				text = "math"
			intervals [696]:
				xmin = 707.990
				xmax = 708.320
				text = "and"
			intervals [697]:
				xmin = 708.320
				xmax = 708.350
				text = ""
			intervals [698]:
				xmin = 708.350
				xmax = 708.870
				text = "sciences"
			intervals [699]:
				xmin = 708.870
				xmax = 709.6209
				text = ""
			intervals [700]:
				xmin = 709.6209
				xmax = 709.9109
				text = "what"
			intervals [701]:
				xmin = 709.9109
				xmax = 710.0809
				text = "what"
			intervals [702]:
				xmin = 710.0809
				xmax = 710.3058
				text = ""
			intervals [703]:
				xmin = 710.3058
				xmax = 710.4358
				text = "i"
			intervals [704]:
				xmin = 710.4358
				xmax = 710.6558
				text = "don't"
			intervals [705]:
				xmin = 710.6558
				xmax = 711.2258
				text = "understand"
			intervals [706]:
				xmin = 711.2258
				xmax = 711.2758
				text = ""
			intervals [707]:
				xmin = 711.2758
				xmax = 711.5558
				text = "so"
			intervals [708]:
				xmin = 711.5558
				xmax = 711.8058
				text = "um"
			intervals [709]:
				xmin = 711.8058
				xmax = 713.6323
				text = ""
			intervals [710]:
				xmin = 713.6323
				xmax = 713.8623
				text = "what"
			intervals [711]:
				xmin = 713.8623
				xmax = 713.9623
				text = "is"
			intervals [712]:
				xmin = 713.9623
				xmax = 714.1023
				text = "what"
			intervals [713]:
				xmin = 714.1023
				xmax = 714.1623
				text = "is"
			intervals [714]:
				xmin = 714.1623
				xmax = 714.3976
				text = ""
			intervals [715]:
				xmin = 714.3976
				xmax = 714.7976
				text = "draft"
			intervals [716]:
				xmin = 714.7976
				xmax = 714.8497
				text = ""
			intervals [717]:
				xmin = 714.8497
				xmax = 715.0897
				text = "what"
			intervals [718]:
				xmin = 715.0897
				xmax = 715.1597
				text = "do"
			intervals [719]:
				xmin = 715.1597
				xmax = 715.2297
				text = "you"
			intervals [720]:
				xmin = 715.2297
				xmax = 715.2897
				text = ""
			intervals [721]:
				xmin = 715.2897
				xmax = 715.7697
				text = "<unk>"
			intervals [722]:
				xmin = 715.7697
				xmax = 724.6048
				text = ""
			intervals [723]:
				xmin = 724.6048
				xmax = 724.7348
				text = "oh"
			intervals [724]:
				xmin = 724.7348
				xmax = 724.7648
				text = ""
			intervals [725]:
				xmin = 724.7648
				xmax = 725.0748
				text = "something"
			intervals [726]:
				xmin = 725.0748
				xmax = 725.2148
				text = "like"
			intervals [727]:
				xmin = 725.2148
				xmax = 725.2648
				text = ""
			intervals [728]:
				xmin = 725.2648
				xmax = 725.3648
				text = "an"
			intervals [729]:
				xmin = 725.3648
				xmax = 725.8648
				text = "architect"
			intervals [730]:
				xmin = 725.8648
				xmax = 727.7157
				text = ""
			intervals [731]:
				xmin = 727.7157
				xmax = 727.8957
				text = "oh"
			intervals [732]:
				xmin = 727.8957
				xmax = 730.0306
				text = ""
			intervals [733]:
				xmin = 730.0306
				xmax = 730.3906
				text = "uh-huh"
			intervals [734]:
				xmin = 730.3906
				xmax = 746.6808
				text = ""
			intervals [735]:
				xmin = 746.6808
				xmax = 747.1508
				text = "mm-hm"
			intervals [736]:
				xmin = 747.1508
				xmax = 757.357
				text = ""
			intervals [737]:
				xmin = 757.357
				xmax = 757.647
				text = "mm"
			intervals [738]:
				xmin = 757.647
				xmax = 767.8014
				text = ""
			intervals [739]:
				xmin = 767.8014
				xmax = 767.8614
				text = "you"
			intervals [740]:
				xmin = 767.8614
				xmax = 768.0014
				text = "going"
			intervals [741]:
				xmin = 768.0014
				xmax = 768.0614
				text = "to"
			intervals [742]:
				xmin = 768.0614
				xmax = 768.1814
				text = ""
			intervals [743]:
				xmin = 768.1814
				xmax = 768.4514
				text = "college"
			intervals [744]:
				xmin = 768.4514
				xmax = 769.336
				text = ""
			intervals [745]:
				xmin = 769.336
				xmax = 769.406
				text = "are"
			intervals [746]:
				xmin = 769.406
				xmax = 769.436
				text = ""
			intervals [747]:
				xmin = 769.436
				xmax = 769.536
				text = "you"
			intervals [748]:
				xmin = 769.536
				xmax = 769.566
				text = ""
			intervals [749]:
				xmin = 769.566
				xmax = 769.746
				text = "going"
			intervals [750]:
				xmin = 769.746
				xmax = 769.826
				text = "to"
			intervals [751]:
				xmin = 769.826
				xmax = 769.876
				text = ""
			intervals [752]:
				xmin = 769.876
				xmax = 770.136
				text = "college"
			intervals [753]:
				xmin = 770.136
				xmax = 771.8128
				text = ""
			intervals [754]:
				xmin = 771.8128
				xmax = 771.9528
				text = "wow"
			intervals [755]:
				xmin = 771.9528
				xmax = 772.5317
				text = ""
			intervals [756]:
				xmin = 772.5317
				xmax = 772.7217
				text = "have"
			intervals [757]:
				xmin = 772.7217
				xmax = 772.8117
				text = ""
			intervals [758]:
				xmin = 772.8117
				xmax = 773.0617
				text = "you"
			intervals [759]:
				xmin = 773.0617
				xmax = 773.3717
				text = "uh"
			intervals [760]:
				xmin = 773.3717
				xmax = 773.4317
				text = ""
			intervals [761]:
				xmin = 773.4317
				xmax = 773.5517
				text = "put"
			intervals [762]:
				xmin = 773.5517
				xmax = 773.6617
				text = "in"
			intervals [763]:
				xmin = 773.6617
				xmax = 773.9017
				text = "any"
			intervals [764]:
				xmin = 773.9017
				xmax = 774.5717
				text = "applications"
			intervals [765]:
				xmin = 774.5717
				xmax = 784.624
				text = ""
			intervals [766]:
				xmin = 784.624
				xmax = 784.824
				text = "uh-huh"
			intervals [767]:
				xmin = 784.824
				xmax = 786.1712
				text = ""
			intervals [768]:
				xmin = 786.1712
				xmax = 786.3712
				text = "what"
			intervals [769]:
				xmin = 786.3712
				xmax = 786.5312
				text = "what"
			intervals [770]:
				xmin = 786.5312
				xmax = 786.8012
				text = "makes"
			intervals [771]:
				xmin = 786.8012
				xmax = 786.8812
				text = "you"
			intervals [772]:
				xmin = 786.8812
				xmax = 786.9112
				text = ""
			intervals [773]:
				xmin = 786.9112
				xmax = 787.1912
				text = "wanna"
			intervals [774]:
				xmin = 787.1912
				xmax = 787.2612
				text = "go"
			intervals [775]:
				xmin = 787.2612
				xmax = 787.3612
				text = "to"
			intervals [776]:
				xmin = 787.3612
				xmax = 787.4012
				text = ""
			intervals [777]:
				xmin = 787.4012
				xmax = 787.8812
				text = "college"
			intervals [778]:
				xmin = 787.8812
				xmax = 819.5581
				text = ""
			intervals [779]:
				xmin = 819.5581
				xmax = 819.6281
				text = "do"
			intervals [780]:
				xmin = 819.6281
				xmax = 819.7181
				text = "you"
			intervals [781]:
				xmin = 819.7181
				xmax = 819.7681
				text = ""
			intervals [782]:
				xmin = 819.7681
				xmax = 819.9081
				text = "think"
			intervals [783]:
				xmin = 819.9081
				xmax = 820.0981
				text = "the"
			intervals [784]:
				xmin = 820.0981
				xmax = 820.2981
				text = "fact"
			intervals [785]:
				xmin = 820.2981
				xmax = 820.3281
				text = ""
			intervals [786]:
				xmin = 820.3281
				xmax = 820.4281
				text = "that"
			intervals [787]:
				xmin = 820.4281
				xmax = 820.5781
				text = "she"
			intervals [788]:
				xmin = 820.5781
				xmax = 820.9481
				text = "went"
			intervals [789]:
				xmin = 820.9481
				xmax = 820.9781
				text = ""
			intervals [790]:
				xmin = 820.9781
				xmax = 821.2781
				text = "has"
			intervals [791]:
				xmin = 821.2781
				xmax = 821.3181
				text = ""
			intervals [792]:
				xmin = 821.3181
				xmax = 821.5681
				text = "anything"
			intervals [793]:
				xmin = 821.5681
				xmax = 821.5981
				text = ""
			intervals [794]:
				xmin = 821.5981
				xmax = 821.6781
				text = "to"
			intervals [795]:
				xmin = 821.6781
				xmax = 821.7381
				text = ""
			intervals [796]:
				xmin = 821.7381
				xmax = 821.9081
				text = "do"
			intervals [797]:
				xmin = 821.9081
				xmax = 822.3181
				text = "with"
			intervals [798]:
				xmin = 822.3181
				xmax = 822.8535
				text = ""
			intervals [799]:
				xmin = 822.8535
				xmax = 823.0835
				text = "your"
			intervals [800]:
				xmin = 823.0835
				xmax = 823.1235
				text = ""
			intervals [801]:
				xmin = 823.1235
				xmax = 823.4635
				text = "going"
			intervals [802]:
				xmin = 823.4635
				xmax = 841.6008
				text = ""
			intervals [803]:
				xmin = 841.6008
				xmax = 841.9608
				text = "well"
			intervals [804]:
				xmin = 841.9608
				xmax = 842.2908
				text = "um"
			intervals [805]:
				xmin = 842.2908
				xmax = 842.4508
				text = "what"
			intervals [806]:
				xmin = 842.4508
				xmax = 842.5008
				text = ""
			intervals [807]:
				xmin = 842.5008
				xmax = 842.5808
				text = "do"
			intervals [808]:
				xmin = 842.5808
				xmax = 842.7608
				text = "you"
			intervals [809]:
				xmin = 842.7608
				xmax = 842.8208
				text = ""
			intervals [810]:
				xmin = 842.8208
				xmax = 843.1708
				text = "do"
			intervals [811]:
				xmin = 843.1708
				xmax = 844.178
				text = ""
			intervals [812]:
				xmin = 844.178
				xmax = 844.538
				text = "uh"
			intervals [813]:
				xmin = 844.538
				xmax = 844.768
				text = "after"
			intervals [814]:
				xmin = 844.768
				xmax = 844.818
				text = ""
			intervals [815]:
				xmin = 844.818
				xmax = 845.358
				text = "school"
			intervals [816]:
				xmin = 845.358
				xmax = 858.0267
				text = ""
			intervals [817]:
				xmin = 858.0267
				xmax = 858.1467
				text = "do"
			intervals [818]:
				xmin = 858.1467
				xmax = 858.2167
				text = "you"
			intervals [819]:
				xmin = 858.2167
				xmax = 858.5867
				text = "work"
			intervals [820]:
				xmin = 858.5867
				xmax = 858.6467
				text = "in"
			intervals [821]:
				xmin = 858.6467
				xmax = 858.8667
				text = "it"
			intervals [822]:
				xmin = 858.8667
				xmax = 859.6098
				text = ""
			intervals [823]:
				xmin = 859.6098
				xmax = 859.8398
				text = "oh"
			intervals [824]:
				xmin = 859.8398
				xmax = 859.9998
				text = "okay"
			intervals [825]:
				xmin = 859.9998
				xmax = 860.9861
				text = ""
			intervals [826]:
				xmin = 860.9861
				xmax = 861.3561
				text = "oh"
			intervals [827]:
				xmin = 861.3561
				xmax = 861.4861
				text = "really"
			intervals [828]:
				xmin = 861.4861
				xmax = 861.5161
				text = ""
			intervals [829]:
				xmin = 861.5161
				xmax = 861.6161
				text = "what"
			intervals [830]:
				xmin = 861.6161
				xmax = 861.7361
				text = "are"
			intervals [831]:
				xmin = 861.7361
				xmax = 862.0061
				text = ""
			intervals [832]:
				xmin = 862.0061
				xmax = 862.1661
				text = "your"
			intervals [833]:
				xmin = 862.1661
				xmax = 862.5961
				text = "hours"
			intervals [834]:
				xmin = 862.5961
				xmax = 862.6461
				text = ""
			intervals [835]:
				xmin = 862.6461
				xmax = 862.7661
				text = "tell"
			intervals [836]:
				xmin = 862.7661
				xmax = 862.8761
				text = "me"
			intervals [837]:
				xmin = 862.8761
				xmax = 862.9061
				text = ""
			intervals [838]:
				xmin = 862.9061
				xmax = 863.0861
				text = "about"
			intervals [839]:
				xmin = 863.0861
				xmax = 863.2961
				text = "it"
			intervals [840]:
				xmin = 863.2961
				xmax = 863.4361
				text = "what"
			intervals [841]:
				xmin = 863.4361
				xmax = 863.5761
				text = "s"
			intervals [842]:
				xmin = 863.5761
				xmax = 863.6361
				text = "it"
			intervals [843]:
				xmin = 863.6361
				xmax = 863.8061
				text = "like"
			intervals [844]:
				xmin = 863.8061
				xmax = 863.8761
				text = ""
			intervals [845]:
				xmin = 863.8761
				xmax = 864.1061
				text = "there"
			intervals [846]:
				xmin = 864.1061
				xmax = 868.8951
				text = ""
			intervals [847]:
				xmin = 868.8951
				xmax = 869.3651
				text = "mm-hm"
			intervals [848]:
				xmin = 869.3651
				xmax = 883.8822
				text = ""
			intervals [849]:
				xmin = 883.8822
				xmax = 884.0322
				text = "why"
			intervals [850]:
				xmin = 884.0322
				xmax = 884.1122
				text = "do"
			intervals [851]:
				xmin = 884.1122
				xmax = 884.1922
				text = "you"
			intervals [852]:
				xmin = 884.1922
				xmax = 884.3422
				text = "have"
			intervals [853]:
				xmin = 884.3422
				xmax = 884.4222
				text = "to"
			intervals [854]:
				xmin = 884.4222
				xmax = 884.7022
				text = "watch"
			intervals [855]:
				xmin = 884.7022
				xmax = 884.7622
				text = "the"
			intervals [856]:
				xmin = 884.7622
				xmax = 884.7922
				text = ""
			intervals [857]:
				xmin = 884.7922
				xmax = 884.9522
				text = "room"
			intervals [858]:
				xmin = 884.9522
				xmax = 885.0322
				text = ""
			intervals [859]:
				xmin = 885.0322
				xmax = 885.2822
				text = "temp"
			intervals [860]:
				xmin = 885.2822
				xmax = 885.7522
				text = "temperature"
			intervals [861]:
				xmin = 885.7522
				xmax = 903.5679
				text = ""
			intervals [862]:
				xmin = 903.5679
				xmax = 903.8979
				text = "oh"
			intervals [863]:
				xmin = 903.8979
				xmax = 903.9679
				text = ""
			intervals [864]:
				xmin = 903.9679
				xmax = 904.1079
				text = "that"
			intervals [865]:
				xmin = 904.1079
				xmax = 904.1379
				text = ""
			intervals [866]:
				xmin = 904.1379
				xmax = 904.2279
				text = "s"
			intervals [867]:
				xmin = 904.2279
				xmax = 904.4779
				text = "very"
			intervals [868]:
				xmin = 904.4779
				xmax = 905.0879
				text = "interesting"
			intervals [869]:
				xmin = 905.0879
				xmax = 906.0245
				text = ""
			intervals [870]:
				xmin = 906.0245
				xmax = 906.1445
				text = "how"
			intervals [871]:
				xmin = 906.1445
				xmax = 906.2345
				text = "d"
			intervals [872]:
				xmin = 906.2345
				xmax = 906.3045
				text = "you"
			intervals [873]:
				xmin = 906.3045
				xmax = 906.3345
				text = ""
			intervals [874]:
				xmin = 906.3345
				xmax = 906.5645
				text = "come"
			intervals [875]:
				xmin = 906.5645
				xmax = 906.7945
				text = "about"
			intervals [876]:
				xmin = 906.7945
				xmax = 906.9245
				text = "that"
			intervals [877]:
				xmin = 906.9245
				xmax = 906.9545
				text = ""
			intervals [878]:
				xmin = 906.9545
				xmax = 907.2645
				text = "job"
			intervals [879]:
				xmin = 907.2645
				xmax = 909.550
				text = ""
			intervals [880]:
				xmin = 909.550
				xmax = 909.590
				text = "oh"
			intervals [881]:
				xmin = 909.590
				xmax = 910.640
				text = "<unk>"
			intervals [882]:
				xmin = 910.640
				xmax = 923.2007
				text = ""
			intervals [883]:
				xmin = 923.2007
				xmax = 923.5107
				text = "uh"
			intervals [884]:
				xmin = 923.5107
				xmax = 923.7807
				text = "did"
			intervals [885]:
				xmin = 923.7807
				xmax = 923.8607
				text = "you"
			intervals [886]:
				xmin = 923.8607
				xmax = 923.9607
				text = "ever"
			intervals [887]:
				xmin = 923.9607
				xmax = 924.2007
				text = "have"
			intervals [888]:
				xmin = 924.2007
				xmax = 924.3207
				text = "a"
			intervals [889]:
				xmin = 924.3207
				xmax = 924.6807
				text = "teacher"
			intervals [890]:
				xmin = 924.6807
				xmax = 924.9007
				text = "that"
			intervals [891]:
				xmin = 924.9007
				xmax = 925.3207
				text = "hollered"
			intervals [892]:
				xmin = 925.3207
				xmax = 925.4307
				text = "a"
			intervals [893]:
				xmin = 925.4307
				xmax = 925.6107
				text = "lot"
			intervals [894]:
				xmin = 925.6107
				xmax = 932.2495
				text = ""
			intervals [895]:
				xmin = 932.2495
				xmax = 932.5995
				text = "yeah"
			intervals [896]:
				xmin = 932.5995
				xmax = 932.9895
				text = "right"
			intervals [897]:
				xmin = 932.9895
				xmax = 933.0495
				text = ""
			intervals [898]:
				xmin = 933.0495
				xmax = 933.1595
				text = "you"
			intervals [899]:
				xmin = 933.1595
				xmax = 933.3195
				text = "know"
			intervals [900]:
				xmin = 933.3195
				xmax = 933.4195
				text = "what"
			intervals [901]:
				xmin = 933.4195
				xmax = 933.5295
				text = "i'm"
			intervals [902]:
				xmin = 933.5295
				xmax = 933.5595
				text = ""
			intervals [903]:
				xmin = 933.5595
				xmax = 933.8895
				text = "talking"
			intervals [904]:
				xmin = 933.8895
				xmax = 934.0695
				text = "about"
			intervals [905]:
				xmin = 934.0695
				xmax = 935.5658
				text = ""
			intervals [906]:
				xmin = 935.5658
				xmax = 935.9258
				text = "yes"
			intervals [907]:
				xmin = 935.9258
				xmax = 947.7206
				text = ""
			intervals [908]:
				xmin = 947.7206
				xmax = 948.3106
				text = "mm-hm"
			intervals [909]:
				xmin = 948.3106
				xmax = 951.2487
				text = ""
			intervals [910]:
				xmin = 951.2487
				xmax = 951.4287
				text = "why"
			intervals [911]:
				xmin = 951.4287
				xmax = 951.5587
				text = "does"
			intervals [912]:
				xmin = 951.5587
				xmax = 951.5987
				text = ""
			intervals [913]:
				xmin = 951.5987
				xmax = 951.6887
				text = "he"
			intervals [914]:
				xmin = 951.6887
				xmax = 952.0787
				text = "holler"
			intervals [915]:
				xmin = 952.0787
				xmax = 962.1478
				text = ""
			intervals [916]:
				xmin = 962.1478
				xmax = 962.5778
				text = "sometimes"
			intervals [917]:
				xmin = 962.5778
				xmax = 962.8078
				text = "what"
			intervals [918]:
				xmin = 962.8078
				xmax = 963.9954
				text = ""
			intervals [919]:
				xmin = 963.9954
				xmax = 964.4754
				text = "uh-huh"
			intervals [920]:
				xmin = 964.4754
				xmax = 976.4419
				text = ""
			intervals [921]:
				xmin = 976.4419
				xmax = 977.0119
				text = "uh-huh"
			intervals [922]:
				xmin = 977.0119
				xmax = 979.9401
				text = ""
			intervals [923]:
				xmin = 979.9401
				xmax = 980.4101
				text = "well"
			intervals [924]:
				xmin = 980.4101
				xmax = 980.7601
				text = "uh"
			intervals [925]:
				xmin = 980.7601
				xmax = 983.0854
				text = ""
			intervals [926]:
				xmin = 983.0854
				xmax = 983.2754
				text = "what"
			intervals [927]:
				xmin = 983.2754
				xmax = 983.3154
				text = ""
			intervals [928]:
				xmin = 983.3154
				xmax = 983.3854
				text = "s"
			intervals [929]:
				xmin = 983.3854
				xmax = 983.4154
				text = ""
			intervals [930]:
				xmin = 983.4154
				xmax = 983.5154
				text = "who"
			intervals [931]:
				xmin = 983.5154
				xmax = 983.5554
				text = "s"
			intervals [932]:
				xmin = 983.5554
				xmax = 983.6054
				text = ""
			intervals [933]:
				xmin = 983.6054
				xmax = 983.6954
				text = "the"
			intervals [934]:
				xmin = 983.6954
				xmax = 983.9154
				text = "best"
			intervals [935]:
				xmin = 983.9154
				xmax = 983.9454
				text = ""
			intervals [936]:
				xmin = 983.9454
				xmax = 984.1354
				text = "teacher"
			intervals [937]:
				xmin = 984.1354
				xmax = 984.2854
				text = "you"
			intervals [938]:
				xmin = 984.2854
				xmax = 984.3654
				text = ""
			intervals [939]:
				xmin = 984.3654
				xmax = 984.7054
				text = "ever"
			intervals [940]:
				xmin = 984.7054
				xmax = 984.7354
				text = ""
			intervals [941]:
				xmin = 984.7354
				xmax = 984.8254
				text = "had"
			intervals [942]:
				xmin = 984.8254
				xmax = 993.0824
				text = ""
			intervals [943]:
				xmin = 993.0824
				xmax = 993.3924
				text = "why"
			intervals [944]:
				xmin = 993.3924
				xmax = 993.6324
				text = ""
			intervals [945]:
				xmin = 993.6324
				xmax = 993.7124
				text = "<unk>"
			intervals [946]:
				xmin = 993.7124
				xmax = 1015.5391
				text = ""
			intervals [947]:
				xmin = 1015.5391
				xmax = 1015.9291
				text = "<unk>"
			intervals [948]:
				xmin = 1015.9291
				xmax = 1037.0187
				text = ""
			intervals [949]:
				xmin = 1037.0187
				xmax = 1037.1587
				text = "could"
			intervals [950]:
				xmin = 1037.1587
				xmax = 1037.2287
				text = "you"
			intervals [951]:
				xmin = 1037.2287
				xmax = 1037.2587
				text = ""
			intervals [952]:
				xmin = 1037.2587
				xmax = 1037.4587
				text = "talk"
			intervals [953]:
				xmin = 1037.4587
				xmax = 1037.5187
				text = ""
			intervals [954]:
				xmin = 1037.5187
				xmax = 1037.5687
				text = "a"
			intervals [955]:
				xmin = 1037.5687
				xmax = 1037.7187
				text = "little"
			intervals [956]:
				xmin = 1037.7187
				xmax = 1037.7487
				text = ""
			intervals [957]:
				xmin = 1037.7487
				xmax = 1038.1687
				text = "louder"
			intervals [958]:
				xmin = 1038.1687
				xmax = 1040.2675
				text = ""
			intervals [959]:
				xmin = 1040.2675
				xmax = 1040.7675
				text = "okay"
			intervals [960]:
				xmin = 1040.7675
				xmax = 1041.3088
				text = ""
			intervals [961]:
				xmin = 1041.3088
				xmax = 1041.5588
				text = "um"
			intervals [962]:
				xmin = 1041.5588
				xmax = 1042.4011
				text = ""
			intervals [963]:
				xmin = 1042.4011
				xmax = 1042.5211
				text = "<unk>"
			intervals [964]:
				xmin = 1042.5211
				xmax = 1042.6611
				text = ""
			intervals [965]:
				xmin = 1042.6611
				xmax = 1042.8711
				text = "did"
			intervals [966]:
				xmin = 1042.8711
				xmax = 1042.9711
				text = "you"
			intervals [967]:
				xmin = 1042.9711
				xmax = 1043.1611
				text = "ever"
			intervals [968]:
				xmin = 1043.1611
				xmax = 1043.3311
				text = "have"
			intervals [969]:
				xmin = 1043.3311
				xmax = 1043.3711
				text = "a"
			intervals [970]:
				xmin = 1043.3711
				xmax = 1043.4011
				text = ""
			intervals [971]:
				xmin = 1043.4011
				xmax = 1043.6711
				text = "teacher"
			intervals [972]:
				xmin = 1043.6711
				xmax = 1043.7511
				text = "you"
			intervals [973]:
				xmin = 1043.7511
				xmax = 1043.8011
				text = ""
			intervals [974]:
				xmin = 1043.8011
				xmax = 1044.0711
				text = "couldn't"
			intervals [975]:
				xmin = 1044.0711
				xmax = 1044.1411
				text = ""
			intervals [976]:
				xmin = 1044.1411
				xmax = 1044.4911
				text = "stand"
			intervals [977]:
				xmin = 1044.4911
				xmax = 1047.8101
				text = ""
			intervals [978]:
				xmin = 1047.8101
				xmax = 1047.9701
				text = "that"
			intervals [979]:
				xmin = 1047.9701
				xmax = 1048.0701
				text = "you"
			intervals [980]:
				xmin = 1048.0701
				xmax = 1048.1801
				text = "just"
			intervals [981]:
				xmin = 1048.1801
				xmax = 1048.2401
				text = ""
			intervals [982]:
				xmin = 1048.2401
				xmax = 1048.4701
				text = "couldn't"
			intervals [983]:
				xmin = 1048.4701
				xmax = 1048.5701
				text = ""
			intervals [984]:
				xmin = 1048.5701
				xmax = 1048.9501
				text = "stand"
			intervals [985]:
				xmin = 1048.9501
				xmax = 1048.9901
				text = ""
			intervals [986]:
				xmin = 1048.9901
				xmax = 1049.0801
				text = "you"
			intervals [987]:
				xmin = 1049.0801
				xmax = 1049.2201
				text = "don't"
			intervals [988]:
				xmin = 1049.2201
				xmax = 1049.4001
				text = "have"
			intervals [989]:
				xmin = 1049.4001
				xmax = 1049.4701
				text = "to"
			intervals [990]:
				xmin = 1049.4701
				xmax = 1049.9601
				text = "mention"
			intervals [991]:
				xmin = 1049.9601
				xmax = 1049.9901
				text = ""
			intervals [992]:
				xmin = 1049.9901
				xmax = 1050.0801
				text = "any"
			intervals [993]:
				xmin = 1050.0801
				xmax = 1050.1101
				text = ""
			intervals [994]:
				xmin = 1050.1101
				xmax = 1050.3901
				text = "names"
			intervals [995]:
				xmin = 1050.3901
				xmax = 1058.197
				text = ""
			intervals [996]:
				xmin = 1058.197
				xmax = 1058.417
				text = "why"
			intervals [997]:
				xmin = 1058.417
				xmax = 1058.657
				text = "why"
			intervals [998]:
				xmin = 1058.657
				xmax = 1058.737
				text = ""
			intervals [999]:
				xmin = 1058.737
				xmax = 1058.917
				text = "couldn't"
			intervals [1000]:
				xmin = 1058.917
				xmax = 1058.947
				text = ""
			intervals [1001]:
				xmin = 1058.947
				xmax = 1059.017
				text = "you"
			intervals [1002]:
				xmin = 1059.017
				xmax = 1059.127
				text = ""
			intervals [1003]:
				xmin = 1059.127
				xmax = 1059.277
				text = "stand"
			intervals [1004]:
				xmin = 1059.277
				xmax = 1059.307
				text = ""
			intervals [1005]:
				xmin = 1059.307
				xmax = 1059.627
				text = "him"
			intervals [1006]:
				xmin = 1059.627
				xmax = 1076.6548
				text = ""
			intervals [1007]:
				xmin = 1076.6548
				xmax = 1077.1648
				text = "okay"
			intervals [1008]:
				xmin = 1077.1648
				xmax = 1077.1948
				text = ""
			intervals [1009]:
				xmin = 1077.1948
				xmax = 1077.3248
				text = "let"
			intervals [1010]:
				xmin = 1077.3248
				xmax = 1077.3548
				text = ""
			intervals [1011]:
				xmin = 1077.3548
				xmax = 1077.4948
				text = "s"
			intervals [1012]:
				xmin = 1077.4948
				xmax = 1077.5248
				text = ""
			intervals [1013]:
				xmin = 1077.5248
				xmax = 1077.6248
				text = "see"
			intervals [1014]:
				xmin = 1077.6248
				xmax = 1078.9447
				text = ""
			intervals [1015]:
				xmin = 1078.9447
				xmax = 1079.2747
				text = "uh"
			intervals [1016]:
				xmin = 1079.2747
				xmax = 1080.4299
				text = ""
			intervals [1017]:
				xmin = 1080.4299
				xmax = 1080.5499
				text = "do"
			intervals [1018]:
				xmin = 1080.5499
				xmax = 1080.6199
				text = "you"
			intervals [1019]:
				xmin = 1080.6199
				xmax = 1080.8399
				text = "hang"
			intervals [1020]:
				xmin = 1080.8399
				xmax = 1080.9199
				text = "do"
			intervals [1021]:
				xmin = 1080.9199
				xmax = 1080.9799
				text = "you"
			intervals [1022]:
				xmin = 1080.9799
				xmax = 1081.1099
				text = "have"
			intervals [1023]:
				xmin = 1081.1099
				xmax = 1081.1899
				text = "a"
			intervals [1024]:
				xmin = 1081.1899
				xmax = 1081.3099
				text = ""
			intervals [1025]:
				xmin = 1081.3099
				xmax = 1081.5499
				text = "uh"
			intervals [1026]:
				xmin = 1081.5499
				xmax = 1081.8099
				text = "group"
			intervals [1027]:
				xmin = 1081.8099
				xmax = 1081.8399
				text = ""
			intervals [1028]:
				xmin = 1081.8399
				xmax = 1081.9399
				text = "of"
			intervals [1029]:
				xmin = 1081.9399
				xmax = 1081.9799
				text = ""
			intervals [1030]:
				xmin = 1081.9799
				xmax = 1082.2599
				text = "kids"
			intervals [1031]:
				xmin = 1082.2599
				xmax = 1082.2899
				text = ""
			intervals [1032]:
				xmin = 1082.2899
				xmax = 1082.4099
				text = "that"
			intervals [1033]:
				xmin = 1082.4099
				xmax = 1082.4499
				text = ""
			intervals [1034]:
				xmin = 1082.4499
				xmax = 1082.5399
				text = "you"
			intervals [1035]:
				xmin = 1082.5399
				xmax = 1082.5699
				text = ""
			intervals [1036]:
				xmin = 1082.5699
				xmax = 1082.6699
				text = "hang"
			intervals [1037]:
				xmin = 1082.6699
				xmax = 1083.0099
				text = "around"
			intervals [1038]:
				xmin = 1083.0099
				xmax = 1083.3299
				text = "with"
			intervals [1039]:
				xmin = 1083.3299
				xmax = 1106.560
				text = ""
			intervals [1040]:
				xmin = 1106.560
				xmax = 1106.790
				text = "where"
			intervals [1041]:
				xmin = 1106.790
				xmax = 1106.860
				text = "do"
			intervals [1042]:
				xmin = 1106.860
				xmax = 1106.940
				text = "you"
			intervals [1043]:
				xmin = 1106.940
				xmax = 1106.970
				text = ""
			intervals [1044]:
				xmin = 1106.970
				xmax = 1107.150
				text = "go"
			intervals [1045]:
				xmin = 1107.150
				xmax = 1107.390
				text = "when"
			intervals [1046]:
				xmin = 1107.390
				xmax = 1107.490
				text = "you"
			intervals [1047]:
				xmin = 1107.490
				xmax = 1107.520
				text = ""
			intervals [1048]:
				xmin = 1107.520
				xmax = 1107.580
				text = "go"
			intervals [1049]:
				xmin = 1107.580
				xmax = 1107.750
				text = "out"
			intervals [1050]:
				xmin = 1107.750
				xmax = 1115.830
				text = ""
			intervals [1051]:
				xmin = 1115.830
				xmax = 1115.990
				text = "what"
			intervals [1052]:
				xmin = 1115.990
				xmax = 1116.050
				text = "do"
			intervals [1053]:
				xmin = 1116.050
				xmax = 1116.120
				text = "you"
			intervals [1054]:
				xmin = 1116.120
				xmax = 1116.160
				text = ""
			intervals [1055]:
				xmin = 1116.160
				xmax = 1116.420
				text = "call"
			intervals [1056]:
				xmin = 1116.420
				xmax = 1117.410
				text = "<unk>"
			intervals [1057]:
				xmin = 1117.410
				xmax = 1118.7465
				text = ""
			intervals [1058]:
				xmin = 1118.7465
				xmax = 1118.8565
				text = "what"
			intervals [1059]:
				xmin = 1118.8565
				xmax = 1118.9165
				text = "do"
			intervals [1060]:
				xmin = 1118.9165
				xmax = 1118.9765
				text = "you"
			intervals [1061]:
				xmin = 1118.9765
				xmax = 1119.0165
				text = ""
			intervals [1062]:
				xmin = 1119.0165
				xmax = 1119.3165
				text = "call"
			intervals [1063]:
				xmin = 1119.3165
				xmax = 1119.6165
				text = "them"
			intervals [1064]:
				xmin = 1119.6165
				xmax = 1119.7065
				text = "what"
			intervals [1065]:
				xmin = 1119.7065
				xmax = 1119.7665
				text = "do"
			intervals [1066]:
				xmin = 1119.7665
				xmax = 1119.8265
				text = "you"
			intervals [1067]:
				xmin = 1119.8265
				xmax = 1120.0165
				text = "call"
			intervals [1068]:
				xmin = 1120.0165
				xmax = 1120.0465
				text = ""
			intervals [1069]:
				xmin = 1120.0465
				xmax = 1120.5565
				text = "yourselves"
			intervals [1070]:
				xmin = 1120.5565
				xmax = 1128.7405
				text = ""
			intervals [1071]:
				xmin = 1128.7405
				xmax = 1129.2205
				text = "oh"
			intervals [1072]:
				xmin = 1129.2205
				xmax = 1129.9145
				text = ""
			intervals [1073]:
				xmin = 1129.9145
				xmax = 1130.1345
				text = "is"
			intervals [1074]:
				xmin = 1130.1345
				xmax = 1130.1745
				text = ""
			intervals [1075]:
				xmin = 1130.1745
				xmax = 1130.2945
				text = "it"
			intervals [1076]:
				xmin = 1130.2945
				xmax = 1130.5445
				text = "hard"
			intervals [1077]:
				xmin = 1130.5445
				xmax = 1130.6445
				text = "for"
			intervals [1078]:
				xmin = 1130.6445
				xmax = 1131.1345
				text = "anybody"
			intervals [1079]:
				xmin = 1131.1345
				xmax = 1131.4745
				text = "else"
			intervals [1080]:
				xmin = 1131.4745
				xmax = 1131.5045
				text = ""
			intervals [1081]:
				xmin = 1131.5045
				xmax = 1131.5645
				text = "to"
			intervals [1082]:
				xmin = 1131.5645
				xmax = 1131.6945
				text = "get"
			intervals [1083]:
				xmin = 1131.6945
				xmax = 1131.9545
				text = "into"
			intervals [1084]:
				xmin = 1131.9545
				xmax = 1132.1845
				text = "your"
			intervals [1085]:
				xmin = 1132.1845
				xmax = 1132.2245
				text = ""
			intervals [1086]:
				xmin = 1132.2245
				xmax = 1132.4445
				text = "group"
			intervals [1087]:
				xmin = 1132.4445
				xmax = 1145.9223
				text = ""
			intervals [1088]:
				xmin = 1145.9223
				xmax = 1146.0923
				text = "what"
			intervals [1089]:
				xmin = 1146.0923
				xmax = 1146.1523
				text = "do"
			intervals [1090]:
				xmin = 1146.1523
				xmax = 1146.2323
				text = "you"
			intervals [1091]:
				xmin = 1146.2323
				xmax = 1146.4123
				text = "what"
			intervals [1092]:
				xmin = 1146.4123
				xmax = 1146.4723
				text = "is"
			intervals [1093]:
				xmin = 1146.4723
				xmax = 1146.5623
				text = "it"
			intervals [1094]:
				xmin = 1146.5623
				xmax = 1146.9323
				text = "about"
			intervals [1095]:
				xmin = 1146.9323
				xmax = 1146.9923
				text = "the"
			intervals [1096]:
				xmin = 1146.9923
				xmax = 1147.0223
				text = ""
			intervals [1097]:
				xmin = 1147.0223
				xmax = 1147.6323
				text = "about"
			intervals [1098]:
				xmin = 1147.6323
				xmax = 1147.6823
				text = ""
			intervals [1099]:
				xmin = 1147.6823
				xmax = 1147.7523
				text = "the"
			intervals [1100]:
				xmin = 1147.7523
				xmax = 1147.7823
				text = ""
			intervals [1101]:
				xmin = 1147.7823
				xmax = 1148.0523
				text = "four"
			intervals [1102]:
				xmin = 1148.0523
				xmax = 1148.0823
				text = ""
			intervals [1103]:
				xmin = 1148.0823
				xmax = 1148.2623
				text = "of"
			intervals [1104]:
				xmin = 1148.2623
				xmax = 1148.3223
				text = "you"
			intervals [1105]:
				xmin = 1148.3223
				xmax = 1148.6023
				text = "that"
			intervals [1106]:
				xmin = 1148.6023
				xmax = 1148.6323
				text = ""
			intervals [1107]:
				xmin = 1148.6323
				xmax = 1148.9223
				text = "uh"
			intervals [1108]:
				xmin = 1148.9223
				xmax = 1149.1483
				text = ""
			intervals [1109]:
				xmin = 1149.1483
				xmax = 1149.4683
				text = "brings"
			intervals [1110]:
				xmin = 1149.4683
				xmax = 1149.4983
				text = ""
			intervals [1111]:
				xmin = 1149.4983
				xmax = 1150.0083
				text = "together"
			intervals [1112]:
				xmin = 1150.0083
				xmax = 1150.5069
				text = ""
			intervals [1113]:
				xmin = 1150.5069
				xmax = 1150.6669
				text = "to"
			intervals [1114]:
				xmin = 1150.6669
				xmax = 1150.7669
				text = "be"
			intervals [1115]:
				xmin = 1150.7669
				xmax = 1150.8269
				text = ""
			intervals [1116]:
				xmin = 1150.8269
				xmax = 1151.1169
				text = "closer"
			intervals [1117]:
				xmin = 1151.1169
				xmax = 1158.9833
				text = ""
			intervals [1118]:
				xmin = 1158.9833
				xmax = 1159.1833
				text = "is"
			intervals [1119]:
				xmin = 1159.1833
				xmax = 1159.2433
				text = ""
			intervals [1120]:
				xmin = 1159.2433
				xmax = 1159.3833
				text = "there"
			intervals [1121]:
				xmin = 1159.3833
				xmax = 1159.4833
				text = "any"
			intervals [1122]:
				xmin = 1159.4833
				xmax = 1159.5133
				text = ""
			intervals [1123]:
				xmin = 1159.5133
				xmax = 1160.2433
				text = "one"
			intervals [1124]:
				xmin = 1160.2433
				xmax = 1160.3133
				text = "of"
			intervals [1125]:
				xmin = 1160.3133
				xmax = 1160.3533
				text = ""
			intervals [1126]:
				xmin = 1160.3533
				xmax = 1160.4233
				text = "you"
			intervals [1127]:
				xmin = 1160.4233
				xmax = 1160.8933
				text = "who"
			intervals [1128]:
				xmin = 1160.8933
				xmax = 1160.9233
				text = ""
			intervals [1129]:
				xmin = 1160.9233
				xmax = 1161.0233
				text = "is"
			intervals [1130]:
				xmin = 1161.0233
				xmax = 1161.0533
				text = ""
			intervals [1131]:
				xmin = 1161.0533
				xmax = 1161.2533
				text = "more"
			intervals [1132]:
				xmin = 1161.2533
				xmax = 1161.2833
				text = "or"
			intervals [1133]:
				xmin = 1161.2833
				xmax = 1161.4533
				text = "less"
			intervals [1134]:
				xmin = 1161.4533
				xmax = 1161.4833
				text = ""
			intervals [1135]:
				xmin = 1161.4833
				xmax = 1161.5433
				text = "the"
			intervals [1136]:
				xmin = 1161.5433
				xmax = 1161.5933
				text = ""
			intervals [1137]:
				xmin = 1161.5933
				xmax = 1162.0833
				text = "leader"
			intervals [1138]:
				xmin = 1162.0833
				xmax = 1166.0758
				text = ""
			intervals [1139]:
				xmin = 1166.0758
				xmax = 1166.3858
				text = "rdx"
			intervals [1140]:
				xmin = 1166.3858
				xmax = 1166.4458
				text = "say"
			intervals [1141]:
				xmin = 1166.4458
				xmax = 1166.8958
				text = "why"
			intervals [1142]:
				xmin = 1166.8958
				xmax = 1167.0158
				text = "is"
			intervals [1143]:
				xmin = 1167.0158
				xmax = 1167.0458
				text = ""
			intervals [1144]:
				xmin = 1167.0458
				xmax = 1167.1158
				text = "he"
			intervals [1145]:
				xmin = 1167.1158
				xmax = 1167.1658
				text = ""
			intervals [1146]:
				xmin = 1167.1658
				xmax = 1167.2558
				text = "the"
			intervals [1147]:
				xmin = 1167.2558
				xmax = 1167.3258
				text = ""
			intervals [1148]:
				xmin = 1167.3258
				xmax = 1167.5858
				text = "leader"
			intervals [1149]:
				xmin = 1167.5858
				xmax = 1179.5725
				text = ""
			intervals [1150]:
				xmin = 1179.5725
				xmax = 1180.1725
				text = "uh-huh"
			intervals [1151]:
				xmin = 1180.1725
				xmax = 1186.0767
				text = ""
			intervals [1152]:
				xmin = 1186.0767
				xmax = 1186.2567
				text = "what"
			intervals [1153]:
				xmin = 1186.2567
				xmax = 1186.4067
				text = "are"
			intervals [1154]:
				xmin = 1186.4067
				xmax = 1186.4367
				text = ""
			intervals [1155]:
				xmin = 1186.4367
				xmax = 1186.6067
				text = "leader"
			intervals [1156]:
				xmin = 1186.6067
				xmax = 1186.7367
				text = ""
			intervals [1157]:
				xmin = 1186.7367
				xmax = 1187.1067
				text = "qualities"
			intervals [1158]:
				xmin = 1187.1067
				xmax = 1196.7321
				text = ""
			intervals [1159]:
				xmin = 1196.7321
				xmax = 1197.0621
				text = "uh-huh"
			intervals [1160]:
				xmin = 1197.0621
				xmax = 1215.9367
				text = ""
			intervals [1161]:
				xmin = 1215.9367
				xmax = 1216.1667
				text = "does"
			intervals [1162]:
				xmin = 1216.1667
				xmax = 1216.1967
				text = ""
			intervals [1163]:
				xmin = 1216.1967
				xmax = 1216.2567
				text = "it"
			intervals [1164]:
				xmin = 1216.2567
				xmax = 1216.5367
				text = "take"
			intervals [1165]:
				xmin = 1216.5367
				xmax = 1216.6467
				text = "a"
			intervals [1166]:
				xmin = 1216.6467
				xmax = 1216.6867
				text = ""
			intervals [1167]:
				xmin = 1216.6867
				xmax = 1216.9267
				text = "an"
			intervals [1168]:
				xmin = 1216.9267
				xmax = 1217.4667
				text = "athlete"
			intervals [1169]:
				xmin = 1217.4667
				xmax = 1217.7667
				text = "or"
			intervals [1170]:
				xmin = 1217.7667
				xmax = 1218.1869
				text = ""
			intervals [1171]:
				xmin = 1218.1869
				xmax = 1218.5569
				text = "uh"
			intervals [1172]:
				xmin = 1218.5569
				xmax = 1219.1874
				text = ""
			intervals [1173]:
				xmin = 1219.1874
				xmax = 1219.9474
				text = "intelligence"
			intervals [1174]:
				xmin = 1219.9474
				xmax = 1220.0774
				text = ""
			intervals [1175]:
				xmin = 1220.0774
				xmax = 1220.1374
				text = "to"
			intervals [1176]:
				xmin = 1220.1374
				xmax = 1220.1874
				text = ""
			intervals [1177]:
				xmin = 1220.1874
				xmax = 1220.3174
				text = "be"
			intervals [1178]:
				xmin = 1220.3174
				xmax = 1220.3774
				text = ""
			intervals [1179]:
				xmin = 1220.3774
				xmax = 1220.4774
				text = "the"
			intervals [1180]:
				xmin = 1220.4774
				xmax = 1220.9274
				text = "leader"
			intervals [1181]:
				xmin = 1220.9274
				xmax = 1226.7961
				text = ""
			intervals [1182]:
				xmin = 1226.7961
				xmax = 1227.3461
				text = "okay"
			intervals [1183]:
				xmin = 1227.3461
				xmax = 1227.6325
				text = ""
			intervals [1184]:
				xmin = 1227.6325
				xmax = 1228.0925
				text = "uh"
			intervals [1185]:
				xmin = 1228.0925
				xmax = 1230.9273
				text = ""
			intervals [1186]:
				xmin = 1230.9273
				xmax = 1231.1873
				text = "uh"
			intervals [1187]:
				xmin = 1231.1873
				xmax = 1231.2373
				text = ""
			intervals [1188]:
				xmin = 1231.2373
				xmax = 1231.3073
				text = "do"
			intervals [1189]:
				xmin = 1231.3073
				xmax = 1231.4073
				text = "you"
			intervals [1190]:
				xmin = 1231.4073
				xmax = 1231.4373
				text = ""
			intervals [1191]:
				xmin = 1231.4373
				xmax = 1231.7673
				text = "have"
			intervals [1192]:
				xmin = 1231.7673
				xmax = 1231.7973
				text = ""
			intervals [1193]:
				xmin = 1231.7973
				xmax = 1231.9973
				text = "any"
			intervals [1194]:
				xmin = 1231.9973
				xmax = 1232.2473
				text = ""
			intervals [1195]:
				xmin = 1232.2473
				xmax = 1232.3473
				text = "um"
			intervals [1196]:
				xmin = 1232.3473
				xmax = 1233.2523
				text = ""
			intervals [1197]:
				xmin = 1233.2523
				xmax = 1233.7223
				text = "friends"
			intervals [1198]:
				xmin = 1233.7223
				xmax = 1233.7523
				text = ""
			intervals [1199]:
				xmin = 1233.7523
				xmax = 1234.0423
				text = "or"
			intervals [1200]:
				xmin = 1234.0423
				xmax = 1234.1723
				text = ""
			intervals [1201]:
				xmin = 1234.1723
				xmax = 1234.6923
				text = "anybody"
			intervals [1202]:
				xmin = 1234.6923
				xmax = 1234.7223
				text = ""
			intervals [1203]:
				xmin = 1234.7223
				xmax = 1234.9023
				text = "that"
			intervals [1204]:
				xmin = 1234.9023
				xmax = 1235.0523
				text = "you"
			intervals [1205]:
				xmin = 1235.0523
				xmax = 1235.0823
				text = ""
			intervals [1206]:
				xmin = 1235.0823
				xmax = 1235.2923
				text = "know"
			intervals [1207]:
				xmin = 1235.2923
				xmax = 1235.3223
				text = ""
			intervals [1208]:
				xmin = 1235.3223
				xmax = 1235.4123
				text = "who"
			intervals [1209]:
				xmin = 1235.4123
				xmax = 1235.4423
				text = ""
			intervals [1210]:
				xmin = 1235.4423
				xmax = 1235.7323
				text = "speaks"
			intervals [1211]:
				xmin = 1235.7323
				xmax = 1235.7623
				text = "a"
			intervals [1212]:
				xmin = 1235.7623
				xmax = 1235.8623
				text = ""
			intervals [1213]:
				xmin = 1235.8623
				xmax = 1236.1523
				text = "foreign"
			intervals [1214]:
				xmin = 1236.1523
				xmax = 1236.7223
				text = "language"
			intervals [1215]:
				xmin = 1236.7223
				xmax = 1255.1194
				text = ""
			intervals [1216]:
				xmin = 1255.1194
				xmax = 1255.8094
				text = "mm-hm"
			intervals [1217]:
				xmin = 1255.8094
				xmax = 1257.6925
				text = ""
			intervals [1218]:
				xmin = 1257.6925
				xmax = 1257.8725
				text = "well"
			intervals [1219]:
				xmin = 1257.8725
				xmax = 1257.9525
				text = ""
			intervals [1220]:
				xmin = 1257.9525
				xmax = 1258.1225
				text = "did"
			intervals [1221]:
				xmin = 1258.1225
				xmax = 1258.3125
				text = "she"
			intervals [1222]:
				xmin = 1258.3125
				xmax = 1258.3525
				text = ""
			intervals [1223]:
				xmin = 1258.3525
				xmax = 1258.6625
				text = "learn"
			intervals [1224]:
				xmin = 1258.6625
				xmax = 1258.7525
				text = "them"
			intervals [1225]:
				xmin = 1258.7525
				xmax = 1258.8425
				text = ""
			intervals [1226]:
				xmin = 1258.8425
				xmax = 1259.0125
				text = "in"
			intervals [1227]:
				xmin = 1259.0125
				xmax = 1259.0525
				text = ""
			intervals [1228]:
				xmin = 1259.0525
				xmax = 1259.5225
				text = "school"
			intervals [1229]:
				xmin = 1259.5225
				xmax = 1264.3327
				text = ""
			intervals [1230]:
				xmin = 1264.3327
				xmax = 1264.8527
				text = "uh-huh"
			intervals [1231]:
				xmin = 1264.8527
				xmax = 1266.343
				text = ""
			intervals [1232]:
				xmin = 1266.343
				xmax = 1266.723
				text = "uh"
			intervals [1233]:
				xmin = 1266.723
				xmax = 1267.1834
				text = ""
			intervals [1234]:
				xmin = 1267.1834
				xmax = 1267.3834
				text = "what"
			intervals [1235]:
				xmin = 1267.3834
				xmax = 1267.4134
				text = ""
			intervals [1236]:
				xmin = 1267.4134
				xmax = 1267.6534
				text = "about"
			intervals [1237]:
				xmin = 1267.6534
				xmax = 1267.6834
				text = ""
			intervals [1238]:
				xmin = 1267.6834
				xmax = 1267.7734
				text = "your"
			intervals [1239]:
				xmin = 1267.7734
				xmax = 1268.1034
				text = ""
			intervals [1240]:
				xmin = 1268.1034
				xmax = 1268.5934
				text = "friends"
			intervals [1241]:
				xmin = 1268.5934
				xmax = 1268.6234
				text = ""
			intervals [1242]:
				xmin = 1268.6234
				xmax = 1268.7334
				text = "any"
			intervals [1243]:
				xmin = 1268.7334
				xmax = 1269.0234
				text = "in"
			intervals [1244]:
				xmin = 1269.0234
				xmax = 1269.0634
				text = ""
			intervals [1245]:
				xmin = 1269.0634
				xmax = 1269.2134
				text = "your"
			intervals [1246]:
				xmin = 1269.2134
				xmax = 1269.2834
				text = ""
			intervals [1247]:
				xmin = 1269.2834
				xmax = 1269.4234
				text = "group"
			intervals [1248]:
				xmin = 1269.4234
				xmax = 1270.0127
				text = ""
			intervals [1249]:
				xmin = 1270.0127
				xmax = 1270.2627
				text = "speak"
			intervals [1250]:
				xmin = 1270.2627
				xmax = 1270.3827
				text = ""
			intervals [1251]:
				xmin = 1270.3827
				xmax = 1270.4327
				text = "a"
			intervals [1252]:
				xmin = 1270.4327
				xmax = 1270.4927
				text = ""
			intervals [1253]:
				xmin = 1270.4927
				xmax = 1270.8727
				text = "foreign"
			intervals [1254]:
				xmin = 1270.8727
				xmax = 1271.1127
				text = "language"
			intervals [1255]:
				xmin = 1271.1127
				xmax = 1273.6881
				text = ""
			intervals [1256]:
				xmin = 1273.6881
				xmax = 1274.0981
				text = "uh-huh"
			intervals [1257]:
				xmin = 1274.0981
				xmax = 1275.1843
				text = ""
			intervals [1258]:
				xmin = 1275.1843
				xmax = 1275.3343
				text = "well"
			intervals [1259]:
				xmin = 1275.3343
				xmax = 1275.3743
				text = ""
			intervals [1260]:
				xmin = 1275.3743
				xmax = 1275.4843
				text = "do"
			intervals [1261]:
				xmin = 1275.4843
				xmax = 1275.5743
				text = "you"
			intervals [1262]:
				xmin = 1275.5743
				xmax = 1275.6043
				text = ""
			intervals [1263]:
				xmin = 1275.6043
				xmax = 1275.8943
				text = "speak"
			intervals [1264]:
				xmin = 1275.8943
				xmax = 1275.9643
				text = ""
			intervals [1265]:
				xmin = 1275.9643
				xmax = 1276.0943
				text = "it"
			intervals [1266]:
				xmin = 1276.0943
				xmax = 1276.2343
				text = "at"
			intervals [1267]:
				xmin = 1276.2343
				xmax = 1276.4943
				text = "all"
			intervals [1268]:
				xmin = 1276.4943
				xmax = 1277.9708
				text = ""
			intervals [1269]:
				xmin = 1277.9708
				xmax = 1278.6408
				text = "uh-huh"
			intervals [1270]:
				xmin = 1278.6408
				xmax = 1280.576
				text = ""
			intervals [1271]:
				xmin = 1280.576
				xmax = 1280.716
				text = "do"
			intervals [1272]:
				xmin = 1280.716
				xmax = 1280.776
				text = "you"
			intervals [1273]:
				xmin = 1280.776
				xmax = 1280.996
				text = "have"
			intervals [1274]:
				xmin = 1280.996
				xmax = 1281.096
				text = ""
			intervals [1275]:
				xmin = 1281.096
				xmax = 1281.226
				text = "any"
			intervals [1276]:
				xmin = 1281.226
				xmax = 1281.296
				text = ""
			intervals [1277]:
				xmin = 1281.296
				xmax = 1281.506
				text = "white"
			intervals [1278]:
				xmin = 1281.506
				xmax = 1281.646
				text = ""
			intervals [1279]:
				xmin = 1281.646
				xmax = 1282.046
				text = "friends"
			intervals [1280]:
				xmin = 1282.046
				xmax = 1295.0213
				text = ""
			intervals [1281]:
				xmin = 1295.0213
				xmax = 1295.5313
				text = "mm-hm"
			intervals [1282]:
				xmin = 1295.5313
				xmax = 1303.4175
				text = ""
			intervals [1283]:
				xmin = 1303.4175
				xmax = 1303.8775
				text = "um"
			intervals [1284]:
				xmin = 1303.8775
				xmax = 1308.5839
				text = ""
			intervals [1285]:
				xmin = 1308.5839
				xmax = 1308.7039
				text = "if"
			intervals [1286]:
				xmin = 1308.7039
				xmax = 1308.7739
				text = ""
			intervals [1287]:
				xmin = 1308.7739
				xmax = 1308.9039
				text = "you"
			intervals [1288]:
				xmin = 1308.9039
				xmax = 1308.9539
				text = ""
			intervals [1289]:
				xmin = 1308.9539
				xmax = 1309.2939
				text = "had"
			intervals [1290]:
				xmin = 1309.2939
				xmax = 1309.4139
				text = ""
			intervals [1291]:
				xmin = 1309.4139
				xmax = 1309.5639
				text = "if"
			intervals [1292]:
				xmin = 1309.5639
				xmax = 1309.6139
				text = ""
			intervals [1293]:
				xmin = 1309.6139
				xmax = 1309.7139
				text = "you"
			intervals [1294]:
				xmin = 1309.7139
				xmax = 1309.7539
				text = ""
			intervals [1295]:
				xmin = 1309.7539
				xmax = 1309.8539
				text = "could"
			intervals [1296]:
				xmin = 1309.8539
				xmax = 1309.9139
				text = ""
			intervals [1297]:
				xmin = 1309.9139
				xmax = 1310.0939
				text = "do"
			intervals [1298]:
				xmin = 1310.0939
				xmax = 1310.1539
				text = ""
			intervals [1299]:
				xmin = 1310.1539
				xmax = 1310.2839
				text = "it"
			intervals [1300]:
				xmin = 1310.2839
				xmax = 1310.3839
				text = ""
			intervals [1301]:
				xmin = 1310.3839
				xmax = 1310.6439
				text = "all"
			intervals [1302]:
				xmin = 1310.6439
				xmax = 1310.8639
				text = "over"
			intervals [1303]:
				xmin = 1310.8639
				xmax = 1310.9139
				text = ""
			intervals [1304]:
				xmin = 1310.9139
				xmax = 1311.2339
				text = "again"
			intervals [1305]:
				xmin = 1311.2339
				xmax = 1311.2639
				text = ""
			intervals [1306]:
				xmin = 1311.2639
				xmax = 1311.4339
				text = "is"
			intervals [1307]:
				xmin = 1311.4339
				xmax = 1311.4639
				text = ""
			intervals [1308]:
				xmin = 1311.4639
				xmax = 1311.5539
				text = "there"
			intervals [1309]:
				xmin = 1311.5539
				xmax = 1312.0339
				text = "anything"
			intervals [1310]:
				xmin = 1312.0339
				xmax = 1312.0639
				text = ""
			intervals [1311]:
				xmin = 1312.0639
				xmax = 1312.4739
				text = "about"
			intervals [1312]:
				xmin = 1312.4739
				xmax = 1312.6639
				text = "your"
			intervals [1313]:
				xmin = 1312.6639
				xmax = 1312.9639
				text = ""
			intervals [1314]:
				xmin = 1312.9639
				xmax = 1313.2939
				text = "early"
			intervals [1315]:
				xmin = 1313.2939
				xmax = 1313.4739
				text = "life"
			intervals [1316]:
				xmin = 1313.4739
				xmax = 1313.5539
				text = ""
			intervals [1317]:
				xmin = 1313.5539
				xmax = 1313.6939
				text = "that"
			intervals [1318]:
				xmin = 1313.6939
				xmax = 1313.7339
				text = ""
			intervals [1319]:
				xmin = 1313.7339
				xmax = 1313.8539
				text = "you"
			intervals [1320]:
				xmin = 1313.8539
				xmax = 1313.9439
				text = ""
			intervals [1321]:
				xmin = 1313.9439
				xmax = 1314.0139
				text = "d"
			intervals [1322]:
				xmin = 1314.0139
				xmax = 1314.0639
				text = ""
			intervals [1323]:
				xmin = 1314.0639
				xmax = 1314.3939
				text = "change"
			intervals [1324]:
				xmin = 1314.3939
				xmax = 1316.7584
				text = ""
			intervals [1325]:
				xmin = 1316.7584
				xmax = 1316.9184
				text = "kay"
			intervals [1326]:
				xmin = 1316.9184
				xmax = 1337.4694
				text = ""
			intervals [1327]:
				xmin = 1337.4694
				xmax = 1337.6194
				text = "what"
			intervals [1328]:
				xmin = 1337.6194
				xmax = 1337.9294
				text = "about"
			intervals [1329]:
				xmin = 1337.9294
				xmax = 1338.2894
				text = "um"
			intervals [1330]:
				xmin = 1338.2894
				xmax = 1338.3194
				text = ""
			intervals [1331]:
				xmin = 1338.3194
				xmax = 1338.6194
				text = "what"
			intervals [1332]:
				xmin = 1338.6194
				xmax = 1338.6494
				text = ""
			intervals [1333]:
				xmin = 1338.6494
				xmax = 1338.9394
				text = "things"
			intervals [1334]:
				xmin = 1338.9394
				xmax = 1339.0294
				text = "would"
			intervals [1335]:
				xmin = 1339.0294
				xmax = 1339.0594
				text = ""
			intervals [1336]:
				xmin = 1339.0594
				xmax = 1339.1694
				text = "you"
			intervals [1337]:
				xmin = 1339.1694
				xmax = 1339.2894
				text = "s"
			intervals [1338]:
				xmin = 1339.2894
				xmax = 1339.3194
				text = ""
			intervals [1339]:
				xmin = 1339.3194
				xmax = 1339.5894
				text = "would"
			intervals [1340]:
				xmin = 1339.5894
				xmax = 1339.6594
				text = "you"
			intervals [1341]:
				xmin = 1339.6594
				xmax = 1339.7494
				text = "have"
			intervals [1342]:
				xmin = 1339.7494
				xmax = 1339.8594
				text = ""
			intervals [1343]:
				xmin = 1339.8594
				xmax = 1340.1994
				text = "studied"
			intervals [1344]:
				xmin = 1340.1994
				xmax = 1340.2294
				text = ""
			intervals [1345]:
				xmin = 1340.2294
				xmax = 1340.3694
				text = "more"
			intervals [1346]:
				xmin = 1340.3694
				xmax = 1342.1528
				text = ""
			intervals [1347]:
				xmin = 1342.1528
				xmax = 1342.7728
				text = "mm-hm"
			intervals [1348]:
				xmin = 1342.7728
				xmax = 1343.3933
				text = ""
			intervals [1349]:
				xmin = 1343.3933
				xmax = 1343.4433
				text = "are"
			intervals [1350]:
				xmin = 1343.4433
				xmax = 1343.5033
				text = "you"
			intervals [1351]:
				xmin = 1343.5033
				xmax = 1343.9033
				text = "good"
			intervals [1352]:
				xmin = 1343.9033
				xmax = 1344.0033
				text = "at"
			intervals [1353]:
				xmin = 1344.0033
				xmax = 1344.1533
				text = "it"
			intervals [1354]:
				xmin = 1344.1533
				xmax = 1344.2933
				text = "or"
			intervals [1355]:
				xmin = 1344.2933
				xmax = 1357.5596
				text = ""
			intervals [1356]:
				xmin = 1357.5596
				xmax = 1358.0896
				text = "mm-hm"
			intervals [1357]:
				xmin = 1358.0896
				xmax = 1363.0193
				text = ""
			intervals [1358]:
				xmin = 1363.0193
				xmax = 1363.2193
				text = "is"
			intervals [1359]:
				xmin = 1363.2193
				xmax = 1363.2493
				text = ""
			intervals [1360]:
				xmin = 1363.2493
				xmax = 1363.3793
				text = "there"
			intervals [1361]:
				xmin = 1363.3793
				xmax = 1363.9993
				text = "anything"
			intervals [1362]:
				xmin = 1363.9993
				xmax = 1364.1693
				text = "that"
			intervals [1363]:
				xmin = 1364.1693
				xmax = 1364.2393
				text = ""
			intervals [1364]:
				xmin = 1364.2393
				xmax = 1364.4993
				text = "uh"
			intervals [1365]:
				xmin = 1364.4993
				xmax = 1364.8802
				text = ""
			intervals [1366]:
				xmin = 1364.8802
				xmax = 1365.1102
				text = "any"
			intervals [1367]:
				xmin = 1365.1102
				xmax = 1365.4202
				text = "ways"
			intervals [1368]:
				xmin = 1365.4202
				xmax = 1365.4502
				text = ""
			intervals [1369]:
				xmin = 1365.4502
				xmax = 1365.5602
				text = "that"
			intervals [1370]:
				xmin = 1365.5602
				xmax = 1365.6202
				text = ""
			intervals [1371]:
				xmin = 1365.6202
				xmax = 1365.7002
				text = "you"
			intervals [1372]:
				xmin = 1365.7002
				xmax = 1365.7602
				text = ""
			intervals [1373]:
				xmin = 1365.7602
				xmax = 1365.9902
				text = "can"
			intervals [1374]:
				xmin = 1365.9902
				xmax = 1366.3929
				text = ""
			intervals [1375]:
				xmin = 1366.3929
				xmax = 1366.8229
				text = "appro-"
			intervals [1376]:
				xmin = 1366.8229
				xmax = 1366.8529
				text = ""
			intervals [1377]:
				xmin = 1366.8529
				xmax = 1367.3129
				text = "improve"
			intervals [1378]:
				xmin = 1367.3129
				xmax = 1367.7229
				text = ""
			intervals [1379]:
				xmin = 1367.7229
				xmax = 1368.1629
				text = "yourself"
			intervals [1380]:
				xmin = 1368.1629
				xmax = 1376.2659
				text = ""
			intervals [1381]:
				xmin = 1376.2659
				xmax = 1376.6959
				text = "okay"
			intervals [1382]:
				xmin = 1376.6959
				xmax = 1376.7959
				text = "let"
			intervals [1383]:
				xmin = 1376.7959
				xmax = 1376.9859
				text = "s"
			intervals [1384]:
				xmin = 1376.9859
				xmax = 1377.0159
				text = ""
			intervals [1385]:
				xmin = 1377.0159
				xmax = 1377.1159
				text = "see"
			intervals [1386]:
				xmin = 1377.1159
				xmax = 1378.695
				text = ""
			intervals [1387]:
				xmin = 1378.695
				xmax = 1379.125
				text = "um"
			intervals [1388]:
				xmin = 1379.125
				xmax = 1379.305
				text = ""
			intervals [1389]:
				xmin = 1379.305
				xmax = 1379.515
				text = "well"
			intervals [1390]:
				xmin = 1379.515
				xmax = 1379.645
				text = "you"
			intervals [1391]:
				xmin = 1379.645
				xmax = 1379.675
				text = ""
			intervals [1392]:
				xmin = 1379.675
				xmax = 1379.895
				text = "told"
			intervals [1393]:
				xmin = 1379.895
				xmax = 1380.065
				text = "me"
			intervals [1394]:
				xmin = 1380.065
				xmax = 1380.425
				text = "already"
			intervals [1395]:
				xmin = 1380.425
				xmax = 1380.585
				text = "what"
			intervals [1396]:
				xmin = 1380.585
				xmax = 1380.675
				text = "you"
			intervals [1397]:
				xmin = 1380.675
				xmax = 1380.925
				text = "wanna"
			intervals [1398]:
				xmin = 1380.925
				xmax = 1381.015
				text = ""
			intervals [1399]:
				xmin = 1381.015
				xmax = 1381.155
				text = "be"
			intervals [1400]:
				xmin = 1381.155
				xmax = 1381.295
				text = "when"
			intervals [1401]:
				xmin = 1381.295
				xmax = 1381.395
				text = "you"
			intervals [1402]:
				xmin = 1381.395
				xmax = 1381.505
				text = ""
			intervals [1403]:
				xmin = 1381.505
				xmax = 1381.665
				text = "finish"
			intervals [1404]:
				xmin = 1381.665
				xmax = 1381.695
				text = ""
			intervals [1405]:
				xmin = 1381.695
				xmax = 1382.125
				text = "school"
			intervals [1406]:
				xmin = 1382.125
				xmax = 1382.8161
				text = ""
			intervals [1407]:
				xmin = 1382.8161
				xmax = 1383.1861
				text = "um"
			intervals [1408]:
				xmin = 1383.1861
				xmax = 1384.735
				text = ""
			intervals [1409]:
				xmin = 1384.735
				xmax = 1384.905
				text = "how"
			intervals [1410]:
				xmin = 1384.905
				xmax = 1385.075
				text = "long"
			intervals [1411]:
				xmin = 1385.075
				xmax = 1385.135
				text = "do"
			intervals [1412]:
				xmin = 1385.135
				xmax = 1385.195
				text = "you"
			intervals [1413]:
				xmin = 1385.195
				xmax = 1385.235
				text = ""
			intervals [1414]:
				xmin = 1385.235
				xmax = 1385.445
				text = "think"
			intervals [1415]:
				xmin = 1385.445
				xmax = 1385.595
				text = "it"
			intervals [1416]:
				xmin = 1385.595
				xmax = 1385.675
				text = ""
			intervals [1417]:
				xmin = 1385.675
				xmax = 1385.705
				text = "<unk>"
			intervals [1418]:
				xmin = 1385.705
				xmax = 1385.865
				text = "take"
			intervals [1419]:
				xmin = 1385.865
				xmax = 1385.975
				text = ""
			intervals [1420]:
				xmin = 1385.975
				xmax = 1386.035
				text = "to"
			intervals [1421]:
				xmin = 1386.035
				xmax = 1386.105
				text = ""
			intervals [1422]:
				xmin = 1386.105
				xmax = 1386.565
				text = "become"
			intervals [1423]:
				xmin = 1386.565
				xmax = 1388.4879
				text = ""
			intervals [1424]:
				xmin = 1388.4879
				xmax = 1388.6079
				text = "a"
			intervals [1425]:
				xmin = 1388.6079
				xmax = 1388.6979
				text = ""
			intervals [1426]:
				xmin = 1388.6979
				xmax = 1389.0479
				text = "draft"
			intervals [1427]:
				xmin = 1389.0479
				xmax = 1389.9526
				text = ""
			intervals [1428]:
				xmin = 1389.9526
				xmax = 1390.3426
				text = "mechanical"
			intervals [1429]:
				xmin = 1390.3426
				xmax = 1390.4226
				text = ""
			intervals [1430]:
				xmin = 1390.4226
				xmax = 1390.6726
				text = "drawer"
			intervals [1431]:
				xmin = 1390.6726
				xmax = 1390.7726
				text = "or"
			intervals [1432]:
				xmin = 1390.7726
				xmax = 1390.8026
				text = ""
			intervals [1433]:
				xmin = 1390.8026
				xmax = 1391.1326
				text = "whatever"
			intervals [1434]:
				xmin = 1391.1326
				xmax = 1402.2408
				text = ""
			intervals [1435]:
				xmin = 1402.2408
				xmax = 1402.8408
				text = "mm-hm"
			intervals [1436]:
				xmin = 1402.8408
				xmax = 1409.3746
				text = ""
			intervals [1437]:
				xmin = 1409.3746
				xmax = 1409.9646
				text = "yeah"
			intervals [1438]:
				xmin = 1409.9646
				xmax = 1410.7632
				text = ""
			intervals [1439]:
				xmin = 1410.7632
				xmax = 1410.9232
				text = "if"
			intervals [1440]:
				xmin = 1410.9232
				xmax = 1411.0632
				text = "you"
			intervals [1441]:
				xmin = 1411.0632
				xmax = 1411.0932
				text = ""
			intervals [1442]:
				xmin = 1411.0932
				xmax = 1411.3832
				text = "had"
			intervals [1443]:
				xmin = 1411.3832
				xmax = 1411.4232
				text = ""
			intervals [1444]:
				xmin = 1411.4232
				xmax = 1411.6432
				text = "all"
			intervals [1445]:
				xmin = 1411.6432
				xmax = 1411.7832
				text = "the"
			intervals [1446]:
				xmin = 1411.7832
				xmax = 1411.9932
				text = "money"
			intervals [1447]:
				xmin = 1411.9932
				xmax = 1412.0432
				text = ""
			intervals [1448]:
				xmin = 1412.0432
				xmax = 1412.1932
				text = "that"
			intervals [1449]:
				xmin = 1412.1932
				xmax = 1412.2232
				text = ""
			intervals [1450]:
				xmin = 1412.2232
				xmax = 1412.3432
				text = "you"
			intervals [1451]:
				xmin = 1412.3432
				xmax = 1412.3732
				text = ""
			intervals [1452]:
				xmin = 1412.3732
				xmax = 1412.8032
				text = "wanted"
			intervals [1453]:
				xmin = 1412.8032
				xmax = 1413.4884
				text = ""
			intervals [1454]:
				xmin = 1413.4884
				xmax = 1413.5484
				text = "you"
			intervals [1455]:
				xmin = 1413.5484
				xmax = 1413.5884
				text = ""
			intervals [1456]:
				xmin = 1413.5884
				xmax = 1413.8684
				text = "know"
			intervals [1457]:
				xmin = 1413.8684
				xmax = 1414.2688
				text = ""
			intervals [1458]:
				xmin = 1414.2688
				xmax = 1414.3788
				text = "what"
			intervals [1459]:
				xmin = 1414.3788
				xmax = 1414.5488
				text = "would"
			intervals [1460]:
				xmin = 1414.5488
				xmax = 1414.6288
				text = "you"
			intervals [1461]:
				xmin = 1414.6288
				xmax = 1414.7188
				text = ""
			intervals [1462]:
				xmin = 1414.7188
				xmax = 1414.8288
				text = "do"
			intervals [1463]:
				xmin = 1414.8288
				xmax = 1416.6472
				text = ""
			intervals [1464]:
				xmin = 1416.6472
				xmax = 1416.7372
				text = "what"
			intervals [1465]:
				xmin = 1416.7372
				xmax = 1416.9672
				text = "would"
			intervals [1466]:
				xmin = 1416.9672
				xmax = 1417.0672
				text = "you"
			intervals [1467]:
				xmin = 1417.0672
				xmax = 1417.4072
				text = "do"
			intervals [1468]:
				xmin = 1417.4072
				xmax = 1417.4972
				text = "with"
			intervals [1469]:
				xmin = 1417.4972
				xmax = 1417.5972
				text = "it"
			intervals [1470]:
				xmin = 1417.5972
				xmax = 1417.6472
				text = ""
			intervals [1471]:
				xmin = 1417.6472
				xmax = 1417.7672
				text = "how"
			intervals [1472]:
				xmin = 1417.7672
				xmax = 1417.8672
				text = "would"
			intervals [1473]:
				xmin = 1417.8672
				xmax = 1417.8972
				text = ""
			intervals [1474]:
				xmin = 1417.8972
				xmax = 1417.9572
				text = "you"
			intervals [1475]:
				xmin = 1417.9572
				xmax = 1418.1472
				text = ""
			intervals [1476]:
				xmin = 1418.1472
				xmax = 1418.4072
				text = "spend"
			intervals [1477]:
				xmin = 1418.4072
				xmax = 1418.5772
				text = "it"
			intervals [1478]:
				xmin = 1418.5772
				xmax = 1445.7607
				text = ""
			intervals [1479]:
				xmin = 1445.7607
				xmax = 1445.8707
				text = "that"
			intervals [1480]:
				xmin = 1445.8707
				xmax = 1445.9107
				text = ""
			intervals [1481]:
				xmin = 1445.9107
				xmax = 1446.0707
				text = "s"
			intervals [1482]:
				xmin = 1446.0707
				xmax = 1446.1307
				text = ""
			intervals [1483]:
				xmin = 1446.1307
				xmax = 1446.2007
				text = "it"
			intervals [1484]:
				xmin = 1446.2007
				xmax = 1448.0037
				text = ""
			intervals [1485]:
				xmin = 1448.0037
				xmax = 1448.4737
				text = "okay"
			intervals [1486]:
				xmin = 1448.4737
				xmax = 1449.7444
				text = ""
			intervals [1487]:
				xmin = 1449.7444
				xmax = 1449.8844
				text = "um"
			intervals [1488]:
				xmin = 1449.8844
				xmax = 1453.8397
				text = ""
			intervals [1489]:
				xmin = 1453.8397
				xmax = 1453.9497
				text = "can"
			intervals [1490]:
				xmin = 1453.9497
				xmax = 1453.9797
				text = ""
			intervals [1491]:
				xmin = 1453.9797
				xmax = 1454.0897
				text = "you"
			intervals [1492]:
				xmin = 1454.0897
				xmax = 1454.1397
				text = ""
			intervals [1493]:
				xmin = 1454.1397
				xmax = 1454.3197
				text = "tell"
			intervals [1494]:
				xmin = 1454.3197
				xmax = 1454.4397
				text = "me"
			intervals [1495]:
				xmin = 1454.4397
				xmax = 1454.6197
				text = "about"
			intervals [1496]:
				xmin = 1454.6197
				xmax = 1454.6697
				text = ""
			intervals [1497]:
				xmin = 1454.6697
				xmax = 1454.7997
				text = "your"
			intervals [1498]:
				xmin = 1454.7997
				xmax = 1454.8297
				text = ""
			intervals [1499]:
				xmin = 1454.8297
				xmax = 1455.2097
				text = "job"
			intervals [1500]:
				xmin = 1455.2097
				xmax = 1455.4197
				text = "also"
			intervals [1501]:
				xmin = 1455.4197
				xmax = 1455.9007
				text = ""
			intervals [1502]:
				xmin = 1455.9007
				xmax = 1456.0107
				text = "what"
			intervals [1503]:
				xmin = 1456.0107
				xmax = 1456.2507
				text = "about"
			intervals [1504]:
				xmin = 1456.2507
				xmax = 1456.2907
				text = "a"
			intervals [1505]:
				xmin = 1456.2907
				xmax = 1456.3507
				text = ""
			intervals [1506]:
				xmin = 1456.3507
				xmax = 1456.8107
				text = "typical"
			intervals [1507]:
				xmin = 1456.8107
				xmax = 1457.1007
				text = ""
			intervals [1508]:
				xmin = 1457.1007
				xmax = 1457.5607
				text = "um"
			intervals [1509]:
				xmin = 1457.5607
				xmax = 1458.7832
				text = ""
			intervals [1510]:
				xmin = 1458.7832
				xmax = 1458.9932
				text = "a"
			intervals [1511]:
				xmin = 1458.9932
				xmax = 1459.5532
				text = "holiday"
			intervals [1512]:
				xmin = 1459.5532
				xmax = 1460.8722
				text = ""
			intervals [1513]:
				xmin = 1460.8722
				xmax = 1461.1122
				text = "how"
			intervals [1514]:
				xmin = 1461.1122
				xmax = 1461.1922
				text = "do"
			intervals [1515]:
				xmin = 1461.1922
				xmax = 1461.2522
				text = "you"
			intervals [1516]:
				xmin = 1461.2522
				xmax = 1461.2822
				text = ""
			intervals [1517]:
				xmin = 1461.2822
				xmax = 1461.5722
				text = "spend"
			intervals [1518]:
				xmin = 1461.5722
				xmax = 1461.6822
				text = "your"
			intervals [1519]:
				xmin = 1461.6822
				xmax = 1461.7322
				text = ""
			intervals [1520]:
				xmin = 1461.7322
				xmax = 1462.1722
				text = "holidays"
			intervals [1521]:
				xmin = 1462.1722
				xmax = 1470.4351
				text = ""
			intervals [1522]:
				xmin = 1470.4351
				xmax = 1471.1451
				text = "mm-hm"
			intervals [1523]:
				xmin = 1471.1451
				xmax = 1474.5174
				text = ""
			intervals [1524]:
				xmin = 1474.5174
				xmax = 1474.9274
				text = "<unk>"
			intervals [1525]:
				xmin = 1474.9274
				xmax = 1485.8406
				text = ""
			intervals [1526]:
				xmin = 1485.8406
				xmax = 1485.8706
				text = "i"
			intervals [1527]:
				xmin = 1485.8706
				xmax = 1486.0206
				text = ""
			intervals [1528]:
				xmin = 1486.0206
				xmax = 1486.2306
				text = "guess"
			intervals [1529]:
				xmin = 1486.2306
				xmax = 1486.3206
				text = "they"
			intervals [1530]:
				xmin = 1486.3206
				xmax = 1486.3506
				text = "<unk>"
			intervals [1531]:
				xmin = 1486.3506
				xmax = 1486.4506
				text = "be"
			intervals [1532]:
				xmin = 1486.4506
				xmax = 1486.6406
				text = "coming"
			intervals [1533]:
				xmin = 1486.6406
				xmax = 1486.7906
				text = ""
			intervals [1534]:
				xmin = 1486.7906
				xmax = 1486.8806
				text = "out"
			intervals [1535]:
				xmin = 1486.8806
				xmax = 1486.9406
				text = ""
			intervals [1536]:
				xmin = 1486.9406
				xmax = 1487.1806
				text = "okay"
			intervals [1537]:
				xmin = 1487.1806
				xmax = 1490.436
				text = ""
			intervals [1538]:
				xmin = 1490.436
				xmax = 1490.946
				text = "oh"
			intervals [1539]:
				xmin = 1490.946
				xmax = 1490.976
				text = ""
			intervals [1540]:
				xmin = 1490.976
				xmax = 1491.416
				text = "uh-huh"
			intervals [1541]:
				xmin = 1491.416
				xmax = 1501.7677
				text = ""
			intervals [1542]:
				xmin = 1501.7677
				xmax = 1501.8777
				text = "what"
			intervals [1543]:
				xmin = 1501.8777
				xmax = 1501.9077
				text = ""
			intervals [1544]:
				xmin = 1501.9077
				xmax = 1502.0877
				text = "about"
			intervals [1545]:
				xmin = 1502.0877
				xmax = 1502.2977
				text = "your"
			intervals [1546]:
				xmin = 1502.2977
				xmax = 1502.6277
				text = "family"
			intervals [1547]:
				xmin = 1502.6277
				xmax = 1502.7277
				text = "how"
			intervals [1548]:
				xmin = 1502.7277
				xmax = 1502.8977
				text = "do"
			intervals [1549]:
				xmin = 1502.8977
				xmax = 1502.9277
				text = ""
			intervals [1550]:
				xmin = 1502.9277
				xmax = 1502.9877
				text = "you"
			intervals [1551]:
				xmin = 1502.9877
				xmax = 1503.0477
				text = ""
			intervals [1552]:
				xmin = 1503.0477
				xmax = 1503.4977
				text = "spend"
			intervals [1553]:
				xmin = 1503.4977
				xmax = 1503.6677
				text = "it"
			intervals [1554]:
				xmin = 1503.6677
				xmax = 1503.7377
				text = ""
			intervals [1555]:
				xmin = 1503.7377
				xmax = 1503.8477
				text = "with"
			intervals [1556]:
				xmin = 1503.8477
				xmax = 1503.9077
				text = ""
			intervals [1557]:
				xmin = 1503.9077
				xmax = 1504.0877
				text = "your"
			intervals [1558]:
				xmin = 1504.0877
				xmax = 1504.1177
				text = ""
			intervals [1559]:
				xmin = 1504.1177
				xmax = 1504.3177
				text = "family"
			intervals [1560]:
				xmin = 1504.3177
				xmax = 1509.1323
				text = ""
			intervals [1561]:
				xmin = 1509.1323
				xmax = 1509.7523
				text = "mm-hm"
			intervals [1562]:
				xmin = 1509.7523
				xmax = 1511.9028
				text = ""
			intervals [1563]:
				xmin = 1511.9028
				xmax = 1512.1328
				text = "yeah"
			intervals [1564]:
				xmin = 1512.1328
				xmax = 1512.1628
				text = ""
			intervals [1565]:
				xmin = 1512.1628
				xmax = 1512.4528
				text = "hm"
			intervals [1566]:
				xmin = 1512.4528
				xmax = 1513.5
				text = ""
	item [2]:
		class = "IntervalTier"
		name = "DCA_int_03 - phones"
		xmin = 0.0
		xmax = 1513.5
		intervals: size = 3598
			intervals [1]:
				xmin = 0.0
				xmax = 0.4465
				text = ""
			intervals [2]:
				xmin = 0.4465
				xmax = 0.6065
				text = "sil"
			intervals [3]:
				xmin = 0.6065
				xmax = 0.6365
				text = "AO2"
			intervals [4]:
				xmin = 0.6365
				xmax = 0.6665
				text = "L"
			intervals [5]:
				xmin = 0.6665
				xmax = 0.6965
				text = "R"
			intervals [6]:
				xmin = 0.6965
				xmax = 0.7565
				text = "AY1"
			intervals [7]:
				xmin = 0.7565
				xmax = 0.8365
				text = "T"
			intervals [8]:
				xmin = 0.8365
				xmax = 0.9265
				text = "sp"
			intervals [9]:
				xmin = 0.9265
				xmax = 1.0965
				text = "AH1"
			intervals [10]:
				xmin = 1.0965
				xmax = 1.3665
				text = "M"
			intervals [11]:
				xmin = 1.3665
				xmax = 2.4486
				text = ""
			intervals [12]:
				xmin = 2.4486
				xmax = 2.4886
				text = "sil"
			intervals [13]:
				xmin = 2.4886
				xmax = 2.5286
				text = "HH"
			intervals [14]:
				xmin = 2.5286
				xmax = 2.5686
				text = "W"
			intervals [15]:
				xmin = 2.5686
				xmax = 2.6186
				text = "AH1"
			intervals [16]:
				xmin = 2.6186
				xmax = 2.6786
				text = "T"
			intervals [17]:
				xmin = 2.6786
				xmax = 2.7686
				text = "K"
			intervals [18]:
				xmin = 2.7686
				xmax = 2.8486
				text = "AY1"
			intervals [19]:
				xmin = 2.8486
				xmax = 2.9086
				text = "N"
			intervals [20]:
				xmin = 2.9086
				xmax = 2.9486
				text = "AH0"
			intervals [21]:
				xmin = 2.9486
				xmax = 2.9886
				text = "V"
			intervals [22]:
				xmin = 2.9886
				xmax = 3.257
				text = "sp"
			intervals [23]:
				xmin = 3.257
				xmax = 3.327
				text = "G"
			intervals [24]:
				xmin = 3.327
				xmax = 3.417
				text = "EY1"
			intervals [25]:
				xmin = 3.417
				xmax = 3.547
				text = "M"
			intervals [26]:
				xmin = 3.547
				xmax = 3.677
				text = "Z"
			intervals [27]:
				xmin = 3.677
				xmax = 3.737
				text = "sp"
			intervals [28]:
				xmin = 3.737
				xmax = 3.767
				text = "D"
			intervals [29]:
				xmin = 3.767
				xmax = 3.797
				text = "UW1"
			intervals [30]:
				xmin = 3.797
				xmax = 3.827
				text = "Y"
			intervals [31]:
				xmin = 3.827
				xmax = 3.857
				text = "UW1"
			intervals [32]:
				xmin = 3.857
				xmax = 3.967
				text = "sp"
			intervals [33]:
				xmin = 3.967
				xmax = 4.067
				text = "P"
			intervals [34]:
				xmin = 4.067
				xmax = 4.127
				text = "L"
			intervals [35]:
				xmin = 4.127
				xmax = 4.187
				text = "EY1"
			intervals [36]:
				xmin = 4.187
				xmax = 4.217
				text = "sp"
			intervals [37]:
				xmin = 4.217
				xmax = 4.317
				text = "N"
			intervals [38]:
				xmin = 4.317
				xmax = 4.627
				text = "AW1"
			intervals [39]:
				xmin = 4.627
				xmax = 9.9973
				text = ""
			intervals [40]:
				xmin = 9.9973
				xmax = 10.1373
				text = "sil"
			intervals [41]:
				xmin = 10.1373
				xmax = 10.2673
				text = "OW1"
			intervals [42]:
				xmin = 10.2673
				xmax = 10.2973
				text = "Y"
			intervals [43]:
				xmin = 10.2973
				xmax = 10.4073
				text = "AE1"
			intervals [44]:
				xmin = 10.4073
				xmax = 10.4373
				text = "sp"
			intervals [45]:
				xmin = 10.4373
				xmax = 10.4973
				text = "W"
			intervals [46]:
				xmin = 10.4973
				xmax = 10.5273
				text = "EH1"
			intervals [47]:
				xmin = 10.5273
				xmax = 10.6273
				text = "L"
			intervals [48]:
				xmin = 10.6273
				xmax = 10.6573
				text = "sp"
			intervals [49]:
				xmin = 10.6573
				xmax = 10.7073
				text = "T"
			intervals [50]:
				xmin = 10.7073
				xmax = 10.7673
				text = "EH1"
			intervals [51]:
				xmin = 10.7673
				xmax = 10.8173
				text = "L"
			intervals [52]:
				xmin = 10.8173
				xmax = 10.8773
				text = "M"
			intervals [53]:
				xmin = 10.8773
				xmax = 10.9373
				text = "IY1"
			intervals [54]:
				xmin = 10.9373
				xmax = 11.0273
				text = "HH"
			intervals [55]:
				xmin = 11.0273
				xmax = 11.0773
				text = "AW1"
			intervals [56]:
				xmin = 11.0773
				xmax = 11.1273
				text = "D"
			intervals [57]:
				xmin = 11.1273
				xmax = 11.1673
				text = "UW1"
			intervals [58]:
				xmin = 11.1673
				xmax = 11.1973
				text = "Y"
			intervals [59]:
				xmin = 11.1973
				xmax = 11.2273
				text = "UW1"
			intervals [60]:
				xmin = 11.2273
				xmax = 11.2573
				text = "sp"
			intervals [61]:
				xmin = 11.2573
				xmax = 11.3473
				text = "P"
			intervals [62]:
				xmin = 11.3473
				xmax = 11.3873
				text = "L"
			intervals [63]:
				xmin = 11.3873
				xmax = 11.4173
				text = "EY1"
			intervals [64]:
				xmin = 11.4173
				xmax = 11.4673
				text = "sp"
			intervals [65]:
				xmin = 11.4673
				xmax = 11.5073
				text = "B"
			intervals [66]:
				xmin = 11.5073
				xmax = 11.6673
				text = "AE1"
			intervals [67]:
				xmin = 11.6673
				xmax = 11.7273
				text = "S"
			intervals [68]:
				xmin = 11.7273
				xmax = 11.7773
				text = "K"
			intervals [69]:
				xmin = 11.7773
				xmax = 11.8073
				text = "AH0"
			intervals [70]:
				xmin = 11.8073
				xmax = 11.8873
				text = "T"
			intervals [71]:
				xmin = 11.8873
				xmax = 11.9173
				text = "B"
			intervals [72]:
				xmin = 11.9173
				xmax = 11.9473
				text = "AO2"
			intervals [73]:
				xmin = 11.9473
				xmax = 12.0073
				text = "L"
			intervals [74]:
				xmin = 12.0073
				xmax = 12.1673
				text = "sp"
			intervals [75]:
				xmin = 12.1673
				xmax = 15.3971
				text = ""
			intervals [76]:
				xmin = 15.3971
				xmax = 15.4971
				text = "Y"
			intervals [77]:
				xmin = 15.4971
				xmax = 15.5271
				text = "AE1"
			intervals [78]:
				xmin = 15.5271
				xmax = 15.5571
				text = "JH"
			intervals [79]:
				xmin = 15.5571
				xmax = 15.5971
				text = "AH1"
			intervals [80]:
				xmin = 15.5971
				xmax = 15.6571
				text = "S"
			intervals [81]:
				xmin = 15.6571
				xmax = 15.7471
				text = "sp"
			intervals [82]:
				xmin = 15.7471
				xmax = 15.8271
				text = "T"
			intervals [83]:
				xmin = 15.8271
				xmax = 15.8771
				text = "EH1"
			intervals [84]:
				xmin = 15.8771
				xmax = 15.9371
				text = "L"
			intervals [85]:
				xmin = 15.9371
				xmax = 16.0071
				text = "M"
			intervals [86]:
				xmin = 16.0071
				xmax = 16.0571
				text = "IY1"
			intervals [87]:
				xmin = 16.0571
				xmax = 16.0971
				text = "EH1"
			intervals [88]:
				xmin = 16.0971
				xmax = 16.1571
				text = "V"
			intervals [89]:
				xmin = 16.1571
				xmax = 16.1871
				text = "R"
			intervals [90]:
				xmin = 16.1871
				xmax = 16.2271
				text = "IY0"
			intervals [91]:
				xmin = 16.2271
				xmax = 16.2571
				text = "TH"
			intervals [92]:
				xmin = 16.2571
				xmax = 16.2971
				text = "IH2"
			intervals [93]:
				xmin = 16.2971
				xmax = 16.3771
				text = "NG"
			intervals [94]:
				xmin = 16.3771
				xmax = 16.4471
				text = "AH0"
			intervals [95]:
				xmin = 16.4471
				xmax = 16.4971
				text = "B"
			intervals [96]:
				xmin = 16.4971
				xmax = 16.5671
				text = "AW1"
			intervals [97]:
				xmin = 16.5671
				xmax = 16.6471
				text = "T"
			intervals [98]:
				xmin = 16.6471
				xmax = 16.6871
				text = "B"
			intervals [99]:
				xmin = 16.6871
				xmax = 16.8271
				text = "AE1"
			intervals [100]:
				xmin = 16.8271
				xmax = 16.8571
				text = "S"
			intervals [101]:
				xmin = 16.8571
				xmax = 16.9071
				text = "K"
			intervals [102]:
				xmin = 16.9071
				xmax = 16.9771
				text = "AH0"
			intervals [103]:
				xmin = 16.9771
				xmax = 17.0471
				text = "T"
			intervals [104]:
				xmin = 17.0471
				xmax = 17.0771
				text = "B"
			intervals [105]:
				xmin = 17.0771
				xmax = 17.1071
				text = "AO2"
			intervals [106]:
				xmin = 17.1071
				xmax = 17.2471
				text = "L"
			intervals [107]:
				xmin = 17.2471
				xmax = 17.2771
				text = "sp"
			intervals [108]:
				xmin = 17.2771
				xmax = 17.3071
				text = "DH"
			intervals [109]:
				xmin = 17.3071
				xmax = 17.3371
				text = "AH0"
			intervals [110]:
				xmin = 17.3371
				xmax = 17.3671
				text = "T"
			intervals [111]:
				xmin = 17.3671
				xmax = 17.4571
				text = "sp"
			intervals [112]:
				xmin = 17.4571
				xmax = 17.4871
				text = "Y"
			intervals [113]:
				xmin = 17.4871
				xmax = 17.5171
				text = "UW1"
			intervals [114]:
				xmin = 17.5171
				xmax = 17.6071
				text = "sp"
			intervals [115]:
				xmin = 17.6071
				xmax = 17.6371
				text = "DH"
			intervals [116]:
				xmin = 17.6371
				xmax = 17.6671
				text = "AH0"
			intervals [117]:
				xmin = 17.6671
				xmax = 17.7671
				text = "T"
			intervals [118]:
				xmin = 17.7671
				xmax = 17.7971
				text = "sp"
			intervals [119]:
				xmin = 17.7971
				xmax = 17.8371
				text = "Y"
			intervals [120]:
				xmin = 17.8371
				xmax = 17.8971
				text = "UW1"
			intervals [121]:
				xmin = 17.8971
				xmax = 17.9271
				text = "sp"
			intervals [122]:
				xmin = 17.9271
				xmax = 17.9771
				text = "N"
			intervals [123]:
				xmin = 17.9771
				xmax = 18.0771
				text = "OW1"
			intervals [124]:
				xmin = 18.0771
				xmax = 18.1871
				text = "sp"
			intervals [125]:
				xmin = 18.1871
				xmax = 18.2471
				text = "HH"
			intervals [126]:
				xmin = 18.2471
				xmax = 18.2971
				text = "AW1"
			intervals [127]:
				xmin = 18.2971
				xmax = 18.4171
				text = "D"
			intervals [128]:
				xmin = 18.4171
				xmax = 18.4471
				text = "UW1"
			intervals [129]:
				xmin = 18.4471
				xmax = 18.4871
				text = "Y"
			intervals [130]:
				xmin = 18.4871
				xmax = 18.5171
				text = "UW1"
			intervals [131]:
				xmin = 18.5171
				xmax = 18.5871
				text = "sp"
			intervals [132]:
				xmin = 18.5871
				xmax = 18.6271
				text = "P"
			intervals [133]:
				xmin = 18.6271
				xmax = 18.7271
				text = "L"
			intervals [134]:
				xmin = 18.7271
				xmax = 19.0071
				text = "EY1"
			intervals [135]:
				xmin = 19.0071
				xmax = 19.0371
				text = "sp"
			intervals [136]:
				xmin = 19.0371
				xmax = 19.0871
				text = "W"
			intervals [137]:
				xmin = 19.0871
				xmax = 19.1171
				text = "AH1"
			intervals [138]:
				xmin = 19.1171
				xmax = 19.1671
				text = "T"
			intervals [139]:
				xmin = 19.1671
				xmax = 19.2171
				text = "sp"
			intervals [140]:
				xmin = 19.2171
				xmax = 19.2471
				text = "DH"
			intervals [141]:
				xmin = 19.2471
				xmax = 19.2871
				text = "AH0"
			intervals [142]:
				xmin = 19.2871
				xmax = 19.4071
				text = "sp"
			intervals [143]:
				xmin = 19.4071
				xmax = 19.4371
				text = "R"
			intervals [144]:
				xmin = 19.4371
				xmax = 19.4971
				text = "UW1"
			intervals [145]:
				xmin = 19.4971
				xmax = 19.5971
				text = "L"
			intervals [146]:
				xmin = 19.5971
				xmax = 19.6471
				text = "Z"
			intervals [147]:
				xmin = 19.6471
				xmax = 19.8671
				text = "AA1"
			intervals [148]:
				xmin = 19.8671
				xmax = 19.9471
				text = "R"
			intervals [149]:
				xmin = 19.9471
				xmax = 20.3566
				text = ""
			intervals [150]:
				xmin = 20.3566
				xmax = 20.3866
				text = "HH"
			intervals [151]:
				xmin = 20.3866
				xmax = 20.4166
				text = "AW1"
			intervals [152]:
				xmin = 20.4166
				xmax = 20.5966
				text = "sp"
			intervals [153]:
				xmin = 20.5966
				xmax = 20.6466
				text = "D"
			intervals [154]:
				xmin = 20.6466
				xmax = 20.6766
				text = "UW1"
			intervals [155]:
				xmin = 20.6766
				xmax = 20.7066
				text = "Y"
			intervals [156]:
				xmin = 20.7066
				xmax = 20.8466
				text = "UW1"
			intervals [157]:
				xmin = 20.8466
				xmax = 20.8866
				text = "sp"
			intervals [158]:
				xmin = 20.8866
				xmax = 20.9666
				text = "S"
			intervals [159]:
				xmin = 20.9666
				xmax = 20.9966
				text = "K"
			intervals [160]:
				xmin = 20.9966
				xmax = 21.0466
				text = "AO1"
			intervals [161]:
				xmin = 21.0466
				xmax = 21.0766
				text = "R"
			intervals [162]:
				xmin = 21.0766
				xmax = 21.1966
				text = "sp"
			intervals [163]:
				xmin = 21.1966
				xmax = 44.2325
				text = ""
			intervals [164]:
				xmin = 44.2325
				xmax = 44.5525
				text = "AH1"
			intervals [165]:
				xmin = 44.5525
				xmax = 44.5825
				text = "sp"
			intervals [166]:
				xmin = 44.5825
				xmax = 44.6625
				text = "W"
			intervals [167]:
				xmin = 44.6625
				xmax = 44.7125
				text = "EH1"
			intervals [168]:
				xmin = 44.7125
				xmax = 44.8125
				text = "L"
			intervals [169]:
				xmin = 44.8125
				xmax = 45.9393
				text = "sp"
			intervals [170]:
				xmin = 45.9393
				xmax = 45.9993
				text = "W"
			intervals [171]:
				xmin = 45.9993
				xmax = 46.0293
				text = "AH1"
			intervals [172]:
				xmin = 46.0293
				xmax = 46.0693
				text = "T"
			intervals [173]:
				xmin = 46.0693
				xmax = 46.1493
				text = "AH0"
			intervals [174]:
				xmin = 46.1493
				xmax = 46.1993
				text = "B"
			intervals [175]:
				xmin = 46.1993
				xmax = 46.3393
				text = "AW1"
			intervals [176]:
				xmin = 46.3393
				xmax = 46.5593
				text = "T"
			intervals [177]:
				xmin = 46.5593
				xmax = 46.7293
				text = "AH1"
			intervals [178]:
				xmin = 46.7293
				xmax = 46.7593
				text = "sp"
			intervals [179]:
				xmin = 46.7593
				xmax = 46.9538
				text = ""
			intervals [180]:
				xmin = 46.9538
				xmax = 47.0338
				text = "HH"
			intervals [181]:
				xmin = 47.0338
				xmax = 47.0638
				text = "AW1"
			intervals [182]:
				xmin = 47.0638
				xmax = 47.1138
				text = "M"
			intervals [183]:
				xmin = 47.1138
				xmax = 47.1438
				text = "EH1"
			intervals [184]:
				xmin = 47.1438
				xmax = 47.1838
				text = "N"
			intervals [185]:
				xmin = 47.1838
				xmax = 47.2338
				text = "IY0"
			intervals [186]:
				xmin = 47.2338
				xmax = 47.3338
				text = "sp"
			intervals [187]:
				xmin = 47.3338
				xmax = 47.3638
				text = "P"
			intervals [188]:
				xmin = 47.3638
				xmax = 47.3938
				text = "L"
			intervals [189]:
				xmin = 47.3938
				xmax = 47.5138
				text = "EY1"
			intervals [190]:
				xmin = 47.5138
				xmax = 47.5538
				text = "ER0"
			intervals [191]:
				xmin = 47.5538
				xmax = 47.5838
				text = "Z"
			intervals [192]:
				xmin = 47.5838
				xmax = 47.7238
				text = "sp"
			intervals [193]:
				xmin = 47.7238
				xmax = 53.9582
				text = ""
			intervals [194]:
				xmin = 53.9582
				xmax = 54.4782
				text = "AH1"
			intervals [195]:
				xmin = 54.4782
				xmax = 54.5082
				text = "HH"
			intervals [196]:
				xmin = 54.5082
				xmax = 54.5382
				text = "AH1"
			intervals [197]:
				xmin = 54.5382
				xmax = 54.5682
				text = "W"
			intervals [198]:
				xmin = 54.5682
				xmax = 54.5982
				text = "EH1"
			intervals [199]:
				xmin = 54.5982
				xmax = 54.6282
				text = "L"
			intervals [200]:
				xmin = 54.6282
				xmax = 54.6582
				text = "HH"
			intervals [201]:
				xmin = 54.6582
				xmax = 54.7882
				text = "AW1"
			intervals [202]:
				xmin = 54.7882
				xmax = 54.8182
				text = "D"
			intervals [203]:
				xmin = 54.8182
				xmax = 54.8982
				text = "UW1"
			intervals [204]:
				xmin = 54.8982
				xmax = 54.9282
				text = "sp"
			intervals [205]:
				xmin = 54.9282
				xmax = 54.9582
				text = "Y"
			intervals [206]:
				xmin = 54.9582
				xmax = 54.9882
				text = "UW1"
			intervals [207]:
				xmin = 54.9882
				xmax = 55.0482
				text = "CH"
			intervals [208]:
				xmin = 55.0482
				xmax = 55.0982
				text = "UW1"
			intervals [209]:
				xmin = 55.0982
				xmax = 55.1782
				text = "Z"
			intervals [210]:
				xmin = 55.1782
				xmax = 55.2082
				text = "sp"
			intervals [211]:
				xmin = 55.2082
				xmax = 55.2582
				text = "AH1"
			intervals [212]:
				xmin = 55.2582
				xmax = 55.2882
				text = "P"
			intervals [213]:
				xmin = 55.2882
				xmax = 55.3782
				text = "sp"
			intervals [214]:
				xmin = 55.3782
				xmax = 55.4582
				text = "S"
			intervals [215]:
				xmin = 55.4582
				xmax = 55.6682
				text = "AY1"
			intervals [216]:
				xmin = 55.6682
				xmax = 55.6982
				text = "D"
			intervals [217]:
				xmin = 55.6982
				xmax = 55.7882
				text = "Z"
			intervals [218]:
				xmin = 55.7882
				xmax = 55.8182
				text = "sp"
			intervals [219]:
				xmin = 55.8182
				xmax = 55.8559
				text = ""
			intervals [220]:
				xmin = 55.8559
				xmax = 56.1359
				text = "spn"
			intervals [221]:
				xmin = 56.1359
				xmax = 78.6404
				text = ""
			intervals [222]:
				xmin = 78.6404
				xmax = 78.7104
				text = "sil"
			intervals [223]:
				xmin = 78.7104
				xmax = 78.8404
				text = "M"
			intervals [224]:
				xmin = 78.8404
				xmax = 78.9004
				text = "HH"
			intervals [225]:
				xmin = 78.9004
				xmax = 79.0604
				text = "M"
			intervals [226]:
				xmin = 79.0604
				xmax = 79.1104
				text = "sp"
			intervals [227]:
				xmin = 79.1104
				xmax = 81.0944
				text = ""
			intervals [228]:
				xmin = 81.0944
				xmax = 81.1244
				text = "W"
			intervals [229]:
				xmin = 81.1244
				xmax = 81.1744
				text = "EH1"
			intervals [230]:
				xmin = 81.1744
				xmax = 81.2844
				text = "L"
			intervals [231]:
				xmin = 81.2844
				xmax = 81.3244
				text = "W"
			intervals [232]:
				xmin = 81.3244
				xmax = 81.3544
				text = "AH1"
			intervals [233]:
				xmin = 81.3544
				xmax = 81.3944
				text = "T"
			intervals [234]:
				xmin = 81.3944
				xmax = 81.4344
				text = "AH0"
			intervals [235]:
				xmin = 81.4344
				xmax = 81.4844
				text = "B"
			intervals [236]:
				xmin = 81.4844
				xmax = 81.5944
				text = "AW1"
			intervals [237]:
				xmin = 81.5944
				xmax = 81.7044
				text = "T"
			intervals [238]:
				xmin = 81.7044
				xmax = 81.7344
				text = "sp"
			intervals [239]:
				xmin = 81.7344
				xmax = 81.8044
				text = "P"
			intervals [240]:
				xmin = 81.8044
				xmax = 81.8644
				text = "UW1"
			intervals [241]:
				xmin = 81.8644
				xmax = 82.0244
				text = "L"
			intervals [242]:
				xmin = 82.0244
				xmax = 82.0544
				text = "sp"
			intervals [243]:
				xmin = 82.0544
				xmax = 82.1144
				text = "HH"
			intervals [244]:
				xmin = 82.1144
				xmax = 82.1644
				text = "AW1"
			intervals [245]:
				xmin = 82.1644
				xmax = 82.1944
				text = "sp"
			intervals [246]:
				xmin = 82.1944
				xmax = 82.2244
				text = "D"
			intervals [247]:
				xmin = 82.2244
				xmax = 82.2644
				text = "UW1"
			intervals [248]:
				xmin = 82.2644
				xmax = 82.3044
				text = "Y"
			intervals [249]:
				xmin = 82.3044
				xmax = 82.3844
				text = "UW1"
			intervals [250]:
				xmin = 82.3844
				xmax = 82.4844
				text = "sp"
			intervals [251]:
				xmin = 82.4844
				xmax = 95.3059
				text = ""
			intervals [252]:
				xmin = 95.3059
				xmax = 95.3459
				text = "M"
			intervals [253]:
				xmin = 95.3459
				xmax = 95.3759
				text = "HH"
			intervals [254]:
				xmin = 95.3759
				xmax = 95.7359
				text = "M"
			intervals [255]:
				xmin = 95.7359
				xmax = 95.7659
				text = "sp"
			intervals [256]:
				xmin = 95.7659
				xmax = 106.1706
				text = ""
			intervals [257]:
				xmin = 106.1706
				xmax = 106.3606
				text = "ER0"
			intervals [258]:
				xmin = 106.3606
				xmax = 106.3906
				text = "sp"
			intervals [259]:
				xmin = 106.3906
				xmax = 106.4206
				text = "Y"
			intervals [260]:
				xmin = 106.4206
				xmax = 106.4506
				text = "UW1"
			intervals [261]:
				xmin = 106.4506
				xmax = 106.5206
				text = "sp"
			intervals [262]:
				xmin = 106.5206
				xmax = 106.5806
				text = "G"
			intervals [263]:
				xmin = 106.5806
				xmax = 106.6406
				text = "IH0"
			intervals [264]:
				xmin = 106.6406
				xmax = 106.6706
				text = "D"
			intervals [265]:
				xmin = 106.6706
				xmax = 106.7106
				text = "sp"
			intervals [266]:
				xmin = 106.7106
				xmax = 106.7506
				text = "AE1"
			intervals [267]:
				xmin = 106.7506
				xmax = 106.7806
				text = "T"
			intervals [268]:
				xmin = 106.7806
				xmax = 106.8206
				text = "sp"
			intervals [269]:
				xmin = 106.8206
				xmax = 106.8906
				text = "DH"
			intervals [270]:
				xmin = 106.8906
				xmax = 106.9206
				text = "AH0"
			intervals [271]:
				xmin = 106.9206
				xmax = 106.9806
				text = "T"
			intervals [272]:
				xmin = 106.9806
				xmax = 110.1274
				text = "sp"
			intervals [273]:
				xmin = 110.1274
				xmax = 110.3074
				text = "OW2"
			intervals [274]:
				xmin = 110.3074
				xmax = 110.3474
				text = "K"
			intervals [275]:
				xmin = 110.3474
				xmax = 110.3974
				text = "EY1"
			intervals [276]:
				xmin = 110.3974
				xmax = 110.4674
				text = "sp"
			intervals [277]:
				xmin = 110.4674
				xmax = 110.5474
				text = "HH"
			intervals [278]:
				xmin = 110.5474
				xmax = 110.5874
				text = "W"
			intervals [279]:
				xmin = 110.5874
				xmax = 110.6374
				text = "AH1"
			intervals [280]:
				xmin = 110.6374
				xmax = 110.6874
				text = "T"
			intervals [281]:
				xmin = 110.6874
				xmax = 110.7374
				text = "sp"
			intervals [282]:
				xmin = 110.7374
				xmax = 110.7674
				text = "AH0"
			intervals [283]:
				xmin = 110.7674
				xmax = 110.8074
				text = "B"
			intervals [284]:
				xmin = 110.8074
				xmax = 110.8374
				text = "AW1"
			intervals [285]:
				xmin = 110.8374
				xmax = 110.9474
				text = "T"
			intervals [286]:
				xmin = 110.9474
				xmax = 111.1374
				text = "sp"
			intervals [287]:
				xmin = 111.1374
				xmax = 111.1874
				text = "AH1"
			intervals [288]:
				xmin = 111.1874
				xmax = 111.3574
				text = "M"
			intervals [289]:
				xmin = 111.3574
				xmax = 111.5774
				text = "sp"
			intervals [290]:
				xmin = 111.5774
				xmax = 112.0717
				text = ""
			intervals [291]:
				xmin = 112.0717
				xmax = 112.1417
				text = "F"
			intervals [292]:
				xmin = 112.1417
				xmax = 112.1817
				text = "UH1"
			intervals [293]:
				xmin = 112.1817
				xmax = 112.3117
				text = "T"
			intervals [294]:
				xmin = 112.3117
				xmax = 112.3517
				text = "B"
			intervals [295]:
				xmin = 112.3517
				xmax = 112.3817
				text = "AO2"
			intervals [296]:
				xmin = 112.3817
				xmax = 112.4417
				text = "L"
			intervals [297]:
				xmin = 112.4417
				xmax = 112.4717
				text = "sp"
			intervals [298]:
				xmin = 112.4717
				xmax = 112.5017
				text = "D"
			intervals [299]:
				xmin = 112.5017
				xmax = 112.5317
				text = "IH0"
			intervals [300]:
				xmin = 112.5317
				xmax = 112.6417
				text = "D"
			intervals [301]:
				xmin = 112.6417
				xmax = 112.6817
				text = "sp"
			intervals [302]:
				xmin = 112.6817
				xmax = 112.7117
				text = "Y"
			intervals [303]:
				xmin = 112.7117
				xmax = 112.7417
				text = "UW1"
			intervals [304]:
				xmin = 112.7417
				xmax = 112.8317
				text = "sp"
			intervals [305]:
				xmin = 112.8317
				xmax = 112.8617
				text = "P"
			intervals [306]:
				xmin = 112.8617
				xmax = 112.9017
				text = "L"
			intervals [307]:
				xmin = 112.9017
				xmax = 112.9517
				text = "EY1"
			intervals [308]:
				xmin = 112.9517
				xmax = 113.0617
				text = "sp"
			intervals [309]:
				xmin = 113.0617
				xmax = 113.0917
				text = "F"
			intervals [310]:
				xmin = 113.0917
				xmax = 113.1217
				text = "UH1"
			intervals [311]:
				xmin = 113.1217
				xmax = 113.2717
				text = "T"
			intervals [312]:
				xmin = 113.2717
				xmax = 113.3017
				text = "B"
			intervals [313]:
				xmin = 113.3017
				xmax = 113.3417
				text = "AO2"
			intervals [314]:
				xmin = 113.3417
				xmax = 113.4317
				text = "L"
			intervals [315]:
				xmin = 113.4317
				xmax = 115.3353
				text = "sp"
			intervals [316]:
				xmin = 115.3353
				xmax = 115.3653
				text = "W"
			intervals [317]:
				xmin = 115.3653
				xmax = 115.4053
				text = "AH1"
			intervals [318]:
				xmin = 115.4053
				xmax = 115.4353
				text = "T"
			intervals [319]:
				xmin = 115.4353
				xmax = 115.4653
				text = "AH0"
			intervals [320]:
				xmin = 115.4653
				xmax = 115.5153
				text = "B"
			intervals [321]:
				xmin = 115.5153
				xmax = 115.5453
				text = "AW1"
			intervals [322]:
				xmin = 115.5453
				xmax = 115.5953
				text = "T"
			intervals [323]:
				xmin = 115.5953
				xmax = 115.7353
				text = "G"
			intervals [324]:
				xmin = 115.7353
				xmax = 115.7953
				text = "EY1"
			intervals [325]:
				xmin = 115.7953
				xmax = 115.8253
				text = "M"
			intervals [326]:
				xmin = 115.8253
				xmax = 115.9553
				text = "Z"
			intervals [327]:
				xmin = 115.9553
				xmax = 115.9853
				text = "sp"
			intervals [328]:
				xmin = 115.9853
				xmax = 116.0153
				text = "Y"
			intervals [329]:
				xmin = 116.0153
				xmax = 116.0453
				text = "UW1"
			intervals [330]:
				xmin = 116.0453
				xmax = 116.0753
				text = "Y"
			intervals [331]:
				xmin = 116.0753
				xmax = 116.1053
				text = "UW1"
			intervals [332]:
				xmin = 116.1053
				xmax = 116.1453
				text = "Z"
			intervals [333]:
				xmin = 116.1453
				xmax = 116.1753
				text = "D"
			intervals [334]:
				xmin = 116.1753
				xmax = 116.2053
				text = "T"
			intervals [335]:
				xmin = 116.2053
				xmax = 116.2353
				text = "IH0"
			intervals [336]:
				xmin = 116.2353
				xmax = 116.2953
				text = "sp"
			intervals [337]:
				xmin = 116.2953
				xmax = 116.3653
				text = "P"
			intervals [338]:
				xmin = 116.3653
				xmax = 116.4053
				text = "L"
			intervals [339]:
				xmin = 116.4053
				xmax = 116.4653
				text = "EY1"
			intervals [340]:
				xmin = 116.4653
				xmax = 116.5053
				text = "sp"
			intervals [341]:
				xmin = 116.5053
				xmax = 116.5353
				text = "W"
			intervals [342]:
				xmin = 116.5353
				xmax = 116.5653
				text = "EH1"
			intervals [343]:
				xmin = 116.5653
				xmax = 116.6253
				text = "N"
			intervals [344]:
				xmin = 116.6253
				xmax = 116.7353
				text = "sp"
			intervals [345]:
				xmin = 116.7353
				xmax = 116.7753
				text = "Y"
			intervals [346]:
				xmin = 116.7753
				xmax = 116.8053
				text = "UW1"
			intervals [347]:
				xmin = 116.8053
				xmax = 116.8553
				text = "W"
			intervals [348]:
				xmin = 116.8553
				xmax = 116.8853
				text = "ER0"
			intervals [349]:
				xmin = 116.8853
				xmax = 116.9153
				text = "AH0"
			intervals [350]:
				xmin = 116.9153
				xmax = 116.9453
				text = "K"
			intervals [351]:
				xmin = 116.9453
				xmax = 116.9753
				text = "IH1"
			intervals [352]:
				xmin = 116.9753
				xmax = 117.0353
				text = "D"
			intervals [353]:
				xmin = 117.0353
				xmax = 117.6142
				text = "sp"
			intervals [354]:
				xmin = 117.6142
				xmax = 117.6642
				text = "HH"
			intervals [355]:
				xmin = 117.6642
				xmax = 117.6942
				text = "W"
			intervals [356]:
				xmin = 117.6942
				xmax = 117.7242
				text = "EH1"
			intervals [357]:
				xmin = 117.7242
				xmax = 117.8142
				text = "N"
			intervals [358]:
				xmin = 117.8142
				xmax = 117.8442
				text = "sp"
			intervals [359]:
				xmin = 117.8442
				xmax = 117.8742
				text = "Y"
			intervals [360]:
				xmin = 117.8742
				xmax = 117.9042
				text = "UW1"
			intervals [361]:
				xmin = 117.9042
				xmax = 118.0542
				text = "sp"
			intervals [362]:
				xmin = 118.0542
				xmax = 118.0842
				text = "W"
			intervals [363]:
				xmin = 118.0842
				xmax = 118.1442
				text = "ER0"
			intervals [364]:
				xmin = 118.1442
				xmax = 118.2242
				text = "sp"
			intervals [365]:
				xmin = 118.2242
				xmax = 118.2542
				text = "Y"
			intervals [366]:
				xmin = 118.2542
				xmax = 118.2842
				text = "AH1"
			intervals [367]:
				xmin = 118.2842
				xmax = 118.3142
				text = "NG"
			intervals [368]:
				xmin = 118.3142
				xmax = 118.3442
				text = "G"
			intervals [369]:
				xmin = 118.3442
				xmax = 118.3742
				text = "ER0"
			intervals [370]:
				xmin = 118.3742
				xmax = 121.2104
				text = "sp"
			intervals [371]:
				xmin = 121.2104
				xmax = 121.2604
				text = "HH"
			intervals [372]:
				xmin = 121.2604
				xmax = 121.3104
				text = "AW1"
			intervals [373]:
				xmin = 121.3104
				xmax = 121.3604
				text = "D"
			intervals [374]:
				xmin = 121.3604
				xmax = 121.3904
				text = "UW1"
			intervals [375]:
				xmin = 121.3904
				xmax = 121.4204
				text = "Y"
			intervals [376]:
				xmin = 121.4204
				xmax = 121.4504
				text = "UW1"
			intervals [377]:
				xmin = 121.4504
				xmax = 121.5004
				text = "sp"
			intervals [378]:
				xmin = 121.5004
				xmax = 121.5704
				text = "P"
			intervals [379]:
				xmin = 121.5704
				xmax = 121.6104
				text = "L"
			intervals [380]:
				xmin = 121.6104
				xmax = 121.6504
				text = "EY1"
			intervals [381]:
				xmin = 121.6504
				xmax = 121.7304
				text = "sp"
			intervals [382]:
				xmin = 121.7304
				xmax = 121.7604
				text = "DH"
			intervals [383]:
				xmin = 121.7604
				xmax = 121.7904
				text = "AH0"
			intervals [384]:
				xmin = 121.7904
				xmax = 121.8504
				text = "T"
			intervals [385]:
				xmin = 121.8504
				xmax = 136.4555
				text = "sp"
			intervals [386]:
				xmin = 136.4555
				xmax = 136.6355
				text = "M"
			intervals [387]:
				xmin = 136.6355
				xmax = 160.5869
				text = ""
			intervals [388]:
				xmin = 160.5869
				xmax = 160.6569
				text = "sil"
			intervals [389]:
				xmin = 160.6569
				xmax = 160.6869
				text = "K"
			intervals [390]:
				xmin = 160.6869
				xmax = 160.7169
				text = "UH1"
			intervals [391]:
				xmin = 160.7169
				xmax = 160.7569
				text = "D"
			intervals [392]:
				xmin = 160.7569
				xmax = 160.7969
				text = "sp"
			intervals [393]:
				xmin = 160.7969
				xmax = 160.8269
				text = "Y"
			intervals [394]:
				xmin = 160.8269
				xmax = 160.8569
				text = "UW1"
			intervals [395]:
				xmin = 160.8569
				xmax = 160.9769
				text = "sp"
			intervals [396]:
				xmin = 160.9769
				xmax = 161.0069
				text = "T"
			intervals [397]:
				xmin = 161.0069
				xmax = 161.0369
				text = "AO1"
			intervals [398]:
				xmin = 161.0369
				xmax = 161.0669
				text = "K"
			intervals [399]:
				xmin = 161.0669
				xmax = 161.1569
				text = "sp"
			intervals [400]:
				xmin = 161.1569
				xmax = 161.1869
				text = "AH0"
			intervals [401]:
				xmin = 161.1869
				xmax = 161.2169
				text = "sp"
			intervals [402]:
				xmin = 161.2169
				xmax = 161.2469
				text = "L"
			intervals [403]:
				xmin = 161.2469
				xmax = 161.2769
				text = "IH1"
			intervals [404]:
				xmin = 161.2769
				xmax = 161.3069
				text = "T"
			intervals [405]:
				xmin = 161.3069
				xmax = 161.3369
				text = "AH0"
			intervals [406]:
				xmin = 161.3369
				xmax = 161.6969
				text = "L"
			intervals [407]:
				xmin = 161.6969
				xmax = 161.7869
				text = "sp"
			intervals [408]:
				xmin = 161.7869
				xmax = 161.8169
				text = "L"
			intervals [409]:
				xmin = 161.8169
				xmax = 161.8469
				text = "AW1"
			intervals [410]:
				xmin = 161.8469
				xmax = 161.8769
				text = "D"
			intervals [411]:
				xmin = 161.8769
				xmax = 161.9069
				text = "ER0"
			intervals [412]:
				xmin = 161.9069
				xmax = 175.7627
				text = ""
			intervals [413]:
				xmin = 175.7627
				xmax = 175.9827
				text = "IH0"
			intervals [414]:
				xmin = 175.9827
				xmax = 176.0127
				text = "Z"
			intervals [415]:
				xmin = 176.0127
				xmax = 176.0427
				text = "sp"
			intervals [416]:
				xmin = 176.0427
				xmax = 176.1127
				text = "DH"
			intervals [417]:
				xmin = 176.1127
				xmax = 176.2227
				text = "AH0"
			intervals [418]:
				xmin = 176.2227
				xmax = 176.2527
				text = "T"
			intervals [419]:
				xmin = 176.2527
				xmax = 176.2827
				text = "AO1"
			intervals [420]:
				xmin = 176.2827
				xmax = 176.4627
				text = "L"
			intervals [421]:
				xmin = 176.4627
				xmax = 176.5327
				text = "sp"
			intervals [422]:
				xmin = 176.5327
				xmax = 176.7127
				text = "OW2"
			intervals [423]:
				xmin = 176.7127
				xmax = 176.7527
				text = "K"
			intervals [424]:
				xmin = 176.7527
				xmax = 176.8027
				text = "EY1"
			intervals [425]:
				xmin = 176.8027
				xmax = 176.8327
				text = "sp"
			intervals [426]:
				xmin = 176.8327
				xmax = 176.8827
				text = "HH"
			intervals [427]:
				xmin = 176.8827
				xmax = 176.9127
				text = "W"
			intervals [428]:
				xmin = 176.9127
				xmax = 176.9527
				text = "AH1"
			intervals [429]:
				xmin = 176.9527
				xmax = 176.9827
				text = "T"
			intervals [430]:
				xmin = 176.9827
				xmax = 177.0527
				text = "AH0"
			intervals [431]:
				xmin = 177.0527
				xmax = 177.0927
				text = "B"
			intervals [432]:
				xmin = 177.0927
				xmax = 177.2027
				text = "AW1"
			intervals [433]:
				xmin = 177.2027
				xmax = 177.3327
				text = "T"
			intervals [434]:
				xmin = 177.3327
				xmax = 177.3627
				text = "sp"
			intervals [435]:
				xmin = 177.3627
				xmax = 177.6627
				text = "AH1"
			intervals [436]:
				xmin = 177.6627
				xmax = 177.7627
				text = "sp"
			intervals [437]:
				xmin = 177.7627
				xmax = 177.8827
				text = "HH"
			intervals [438]:
				xmin = 177.8827
				xmax = 177.9927
				text = "AY1"
			intervals [439]:
				xmin = 177.9927
				xmax = 178.0527
				text = "D"
			intervals [440]:
				xmin = 178.0527
				xmax = 178.2927
				text = "sp"
			intervals [441]:
				xmin = 178.2927
				xmax = 178.3327
				text = "AH0"
			intervals [442]:
				xmin = 178.3327
				xmax = 178.3627
				text = "N"
			intervals [443]:
				xmin = 178.3627
				xmax = 178.3927
				text = "S"
			intervals [444]:
				xmin = 178.3927
				xmax = 178.4227
				text = "IY1"
			intervals [445]:
				xmin = 178.4227
				xmax = 178.4527
				text = "K"
			intervals [446]:
				xmin = 178.4527
				xmax = 178.4827
				text = "sp"
			intervals [447]:
				xmin = 178.4827
				xmax = 178.5127
				text = "D"
			intervals [448]:
				xmin = 178.5127
				xmax = 178.5427
				text = "IH0"
			intervals [449]:
				xmin = 178.5427
				xmax = 178.5727
				text = "D"
			intervals [450]:
				xmin = 178.5727
				xmax = 178.6127
				text = "sp"
			intervals [451]:
				xmin = 178.6127
				xmax = 178.6627
				text = "Y"
			intervals [452]:
				xmin = 178.6627
				xmax = 178.6927
				text = "UW1"
			intervals [453]:
				xmin = 178.6927
				xmax = 178.7227
				text = "EH1"
			intervals [454]:
				xmin = 178.7227
				xmax = 178.7527
				text = "V"
			intervals [455]:
				xmin = 178.7527
				xmax = 178.8027
				text = "ER0"
			intervals [456]:
				xmin = 178.8027
				xmax = 178.8327
				text = "sp"
			intervals [457]:
				xmin = 178.8327
				xmax = 178.9427
				text = "P"
			intervals [458]:
				xmin = 178.9427
				xmax = 178.9827
				text = "L"
			intervals [459]:
				xmin = 178.9827
				xmax = 179.0427
				text = "EY1"
			intervals [460]:
				xmin = 179.0427
				xmax = 179.1127
				text = "DH"
			intervals [461]:
				xmin = 179.1127
				xmax = 179.1727
				text = "AE1"
			intervals [462]:
				xmin = 179.1727
				xmax = 179.2427
				text = "T"
			intervals [463]:
				xmin = 179.2427
				xmax = 179.2827
				text = "sp"
			intervals [464]:
				xmin = 179.2827
				xmax = 182.8444
				text = ""
			intervals [465]:
				xmin = 182.8444
				xmax = 182.9344
				text = "Y"
			intervals [466]:
				xmin = 182.9344
				xmax = 182.9744
				text = "UW1"
			intervals [467]:
				xmin = 182.9744
				xmax = 183.0144
				text = "N"
			intervals [468]:
				xmin = 183.0144
				xmax = 183.0744
				text = "EH1"
			intervals [469]:
				xmin = 183.0744
				xmax = 183.1844
				text = "V"
			intervals [470]:
				xmin = 183.1844
				xmax = 183.2144
				text = "ER0"
			intervals [471]:
				xmin = 183.2144
				xmax = 183.2444
				text = "sp"
			intervals [472]:
				xmin = 183.2444
				xmax = 183.2844
				text = "P"
			intervals [473]:
				xmin = 183.2844
				xmax = 183.3444
				text = "L"
			intervals [474]:
				xmin = 183.3444
				xmax = 183.4544
				text = "EY1"
			intervals [475]:
				xmin = 183.4544
				xmax = 183.4944
				text = "D"
			intervals [476]:
				xmin = 183.4944
				xmax = 183.5344
				text = "IH0"
			intervals [477]:
				xmin = 183.5344
				xmax = 183.5644
				text = "T"
			intervals [478]:
				xmin = 183.5644
				xmax = 183.6044
				text = "sp"
			intervals [479]:
				xmin = 183.6044
				xmax = 187.0999
				text = ""
			intervals [480]:
				xmin = 187.0999
				xmax = 187.1999
				text = "HH"
			intervals [481]:
				xmin = 187.1999
				xmax = 187.5299
				text = "AH1"
			intervals [482]:
				xmin = 187.5299
				xmax = 187.6799
				text = "sp"
			intervals [483]:
				xmin = 187.6799
				xmax = 187.8099
				text = "AY1"
			intervals [484]:
				xmin = 187.8099
				xmax = 187.8399
				text = "sp"
			intervals [485]:
				xmin = 187.8399
				xmax = 187.9799
				text = "S"
			intervals [486]:
				xmin = 187.9799
				xmax = 188.0699
				text = "IY1"
			intervals [487]:
				xmin = 188.0699
				xmax = 188.1099
				text = "sp"
			intervals [488]:
				xmin = 188.1099
				xmax = 188.1399
				text = "W"
			intervals [489]:
				xmin = 188.1399
				xmax = 188.1699
				text = "AH1"
			intervals [490]:
				xmin = 188.1699
				xmax = 188.1999
				text = "T"
			intervals [491]:
				xmin = 188.1999
				xmax = 188.2399
				text = "AH0"
			intervals [492]:
				xmin = 188.2399
				xmax = 188.2999
				text = "B"
			intervals [493]:
				xmin = 188.2999
				xmax = 188.4099
				text = "AW1"
			intervals [494]:
				xmin = 188.4099
				xmax = 188.5799
				text = "T"
			intervals [495]:
				xmin = 188.5799
				xmax = 188.6099
				text = "sp"
			intervals [496]:
				xmin = 188.6099
				xmax = 188.7099
				text = "M"
			intervals [497]:
				xmin = 188.7099
				xmax = 188.9299
				text = "AA1"
			intervals [498]:
				xmin = 188.9299
				xmax = 188.9899
				text = "R"
			intervals [499]:
				xmin = 188.9899
				xmax = 189.0899
				text = "B"
			intervals [500]:
				xmin = 189.0899
				xmax = 189.1399
				text = "AH0"
			intervals [501]:
				xmin = 189.1399
				xmax = 189.3199
				text = "L"
			intervals [502]:
				xmin = 189.3199
				xmax = 189.7199
				text = "Z"
			intervals [503]:
				xmin = 189.7199
				xmax = 189.7499
				text = "sp"
			intervals [504]:
				xmin = 189.7499
				xmax = 189.7799
				text = "ER0"
			intervals [505]:
				xmin = 189.7799
				xmax = 193.116
				text = ""
			intervals [506]:
				xmin = 193.116
				xmax = 193.276
				text = "OW1"
			intervals [507]:
				xmin = 193.276
				xmax = 193.316
				text = "W"
			intervals [508]:
				xmin = 193.316
				xmax = 193.366
				text = "AH1"
			intervals [509]:
				xmin = 193.366
				xmax = 193.396
				text = "T"
			intervals [510]:
				xmin = 193.396
				xmax = 193.476
				text = "sp"
			intervals [511]:
				xmin = 193.476
				xmax = 193.526
				text = "S"
			intervals [512]:
				xmin = 193.526
				xmax = 193.586
				text = "DH"
			intervals [513]:
				xmin = 193.586
				xmax = 193.676
				text = "AH0"
			intervals [514]:
				xmin = 193.676
				xmax = 193.706
				text = "T"
			intervals [515]:
				xmin = 193.706
				xmax = 194.5316
				text = "sp"
			intervals [516]:
				xmin = 194.5316
				xmax = 194.5716
				text = "spn"
			intervals [517]:
				xmin = 194.5716
				xmax = 194.7143
				text = ""
			intervals [518]:
				xmin = 194.7143
				xmax = 194.9343
				text = "spn"
			intervals [519]:
				xmin = 194.9343
				xmax = 195.0743
				text = "sp"
			intervals [520]:
				xmin = 195.0743
				xmax = 224.5617
				text = ""
			intervals [521]:
				xmin = 224.5617
				xmax = 224.6917
				text = "OW1"
			intervals [522]:
				xmin = 224.6917
				xmax = 224.7217
				text = "HH"
			intervals [523]:
				xmin = 224.7217
				xmax = 225.0517
				text = "AH1"
			intervals [524]:
				xmin = 225.0517
				xmax = 225.1417
				text = "sp"
			intervals [525]:
				xmin = 225.1417
				xmax = 227.7373
				text = ""
			intervals [526]:
				xmin = 227.7373
				xmax = 227.7673
				text = "Y"
			intervals [527]:
				xmin = 227.7673
				xmax = 228.0173
				text = "AE1"
			intervals [528]:
				xmin = 228.0173
				xmax = 228.0473
				text = "spn"
			intervals [529]:
				xmin = 228.0473
				xmax = 228.0773
				text = "sp"
			intervals [530]:
				xmin = 228.0773
				xmax = 228.1573
				text = "AH1"
			intervals [531]:
				xmin = 228.1573
				xmax = 228.2173
				text = "M"
			intervals [532]:
				xmin = 228.2173
				xmax = 228.3473
				text = "sp"
			intervals [533]:
				xmin = 228.3473
				xmax = 228.3773
				text = "D"
			intervals [534]:
				xmin = 228.3773
				xmax = 228.4073
				text = "IH0"
			intervals [535]:
				xmin = 228.4073
				xmax = 228.4673
				text = "D"
			intervals [536]:
				xmin = 228.4673
				xmax = 228.6573
				text = "sp"
			intervals [537]:
				xmin = 228.6573
				xmax = 228.7073
				text = "Y"
			intervals [538]:
				xmin = 228.7073
				xmax = 228.7473
				text = "UW1"
			intervals [539]:
				xmin = 228.7473
				xmax = 228.9473
				text = "sp"
			intervals [540]:
				xmin = 228.9473
				xmax = 229.0073
				text = "EH1"
			intervals [541]:
				xmin = 229.0073
				xmax = 229.0773
				text = "V"
			intervals [542]:
				xmin = 229.0773
				xmax = 229.1273
				text = "ER0"
			intervals [543]:
				xmin = 229.1273
				xmax = 229.1973
				text = "sp"
			intervals [544]:
				xmin = 229.1973
				xmax = 229.2373
				text = "P"
			intervals [545]:
				xmin = 229.2373
				xmax = 229.2673
				text = "L"
			intervals [546]:
				xmin = 229.2673
				xmax = 229.3473
				text = "EY1"
			intervals [547]:
				xmin = 229.3473
				xmax = 230.6073
				text = "sp"
			intervals [548]:
				xmin = 230.6073
				xmax = 230.6773
				text = "EH1"
			intervals [549]:
				xmin = 230.6773
				xmax = 230.7373
				text = "N"
			intervals [550]:
				xmin = 230.7373
				xmax = 230.7673
				text = "IY0"
			intervals [551]:
				xmin = 230.7673
				xmax = 230.8373
				text = "sp"
			intervals [552]:
				xmin = 230.8373
				xmax = 230.8773
				text = "AH1"
			intervals [553]:
				xmin = 230.8773
				xmax = 230.9073
				text = "DH"
			intervals [554]:
				xmin = 230.9073
				xmax = 230.9973
				text = "ER0"
			intervals [555]:
				xmin = 230.9973
				xmax = 231.3973
				text = "sp"
			intervals [556]:
				xmin = 231.3973
				xmax = 231.4473
				text = "G"
			intervals [557]:
				xmin = 231.4473
				xmax = 231.4773
				text = "EY1"
			intervals [558]:
				xmin = 231.4773
				xmax = 231.6473
				text = "M"
			intervals [559]:
				xmin = 231.6473
				xmax = 231.7973
				text = "Z"
			intervals [560]:
				xmin = 231.7973
				xmax = 243.362
				text = "sp"
			intervals [561]:
				xmin = 243.362
				xmax = 244.442
				text = "spn"
			intervals [562]:
				xmin = 244.442
				xmax = 244.472
				text = "sp"
			intervals [563]:
				xmin = 244.472
				xmax = 247.6422
				text = ""
			intervals [564]:
				xmin = 247.6422
				xmax = 247.7922
				text = "W"
			intervals [565]:
				xmin = 247.7922
				xmax = 247.8922
				text = "EH1"
			intervals [566]:
				xmin = 247.8922
				xmax = 248.1022
				text = "L"
			intervals [567]:
				xmin = 248.1022
				xmax = 248.1322
				text = "sp"
			intervals [568]:
				xmin = 248.1322
				xmax = 248.2922
				text = "AH1"
			intervals [569]:
				xmin = 248.2922
				xmax = 248.4822
				text = "M"
			intervals [570]:
				xmin = 248.4822
				xmax = 248.9786
				text = "sp"
			intervals [571]:
				xmin = 248.9786
				xmax = 249.0086
				text = "spn"
			intervals [572]:
				xmin = 249.0086
				xmax = 249.0386
				text = "sp"
			intervals [573]:
				xmin = 249.0386
				xmax = 251.1313
				text = ""
			intervals [574]:
				xmin = 251.1313
				xmax = 251.2313
				text = "HH"
			intervals [575]:
				xmin = 251.2313
				xmax = 251.2713
				text = "W"
			intervals [576]:
				xmin = 251.2713
				xmax = 251.3113
				text = "AH1"
			intervals [577]:
				xmin = 251.3113
				xmax = 251.3413
				text = "T"
			intervals [578]:
				xmin = 251.3413
				xmax = 251.4013
				text = "AH0"
			intervals [579]:
				xmin = 251.4013
				xmax = 251.4613
				text = "B"
			intervals [580]:
				xmin = 251.4613
				xmax = 251.5913
				text = "AW1"
			intervals [581]:
				xmin = 251.5913
				xmax = 251.6513
				text = "T"
			intervals [582]:
				xmin = 251.6513
				xmax = 251.6913
				text = "sp"
			intervals [583]:
				xmin = 251.6913
				xmax = 252.0163
				text = ""
			intervals [584]:
				xmin = 252.0163
				xmax = 252.1463
				text = "T"
			intervals [585]:
				xmin = 252.1463
				xmax = 252.1963
				text = "EH1"
			intervals [586]:
				xmin = 252.1963
				xmax = 252.2463
				text = "L"
			intervals [587]:
				xmin = 252.2463
				xmax = 252.3063
				text = "AH0"
			intervals [588]:
				xmin = 252.3063
				xmax = 252.3463
				text = "V"
			intervals [589]:
				xmin = 252.3463
				xmax = 252.4063
				text = "IH2"
			intervals [590]:
				xmin = 252.4063
				xmax = 252.4963
				text = "ZH"
			intervals [591]:
				xmin = 252.4963
				xmax = 252.5263
				text = "AH0"
			intervals [592]:
				xmin = 252.5263
				xmax = 252.5763
				text = "N"
			intervals [593]:
				xmin = 252.5763
				xmax = 252.6763
				text = "sp"
			intervals [594]:
				xmin = 252.6763
				xmax = 252.7063
				text = "P"
			intervals [595]:
				xmin = 252.7063
				xmax = 252.7363
				text = "R"
			intervals [596]:
				xmin = 252.7363
				xmax = 252.7663
				text = "OW1"
			intervals [597]:
				xmin = 252.7663
				xmax = 252.8363
				text = "G"
			intervals [598]:
				xmin = 252.8363
				xmax = 252.8663
				text = "R"
			intervals [599]:
				xmin = 252.8663
				xmax = 252.8963
				text = "AE2"
			intervals [600]:
				xmin = 252.8963
				xmax = 252.9263
				text = "M"
			intervals [601]:
				xmin = 252.9263
				xmax = 253.0363
				text = "Z"
			intervals [602]:
				xmin = 253.0363
				xmax = 253.2563
				text = "sp"
			intervals [603]:
				xmin = 253.2563
				xmax = 254.0501
				text = ""
			intervals [604]:
				xmin = 254.0501
				xmax = 254.1101
				text = "HH"
			intervals [605]:
				xmin = 254.1101
				xmax = 254.1601
				text = "W"
			intervals [606]:
				xmin = 254.1601
				xmax = 254.2001
				text = "AH1"
			intervals [607]:
				xmin = 254.2001
				xmax = 254.2301
				text = "T"
			intervals [608]:
				xmin = 254.2301
				xmax = 254.2801
				text = "ER0"
			intervals [609]:
				xmin = 254.2801
				xmax = 254.3101
				text = "sp"
			intervals [610]:
				xmin = 254.3101
				xmax = 254.3601
				text = "HH"
			intervals [611]:
				xmin = 254.3601
				xmax = 254.3901
				text = "W"
			intervals [612]:
				xmin = 254.3901
				xmax = 254.4201
				text = "AH1"
			intervals [613]:
				xmin = 254.4201
				xmax = 254.4501
				text = "T"
			intervals [614]:
				xmin = 254.4501
				xmax = 254.4801
				text = "ER0"
			intervals [615]:
				xmin = 254.4801
				xmax = 254.5601
				text = "Y"
			intervals [616]:
				xmin = 254.5601
				xmax = 254.5901
				text = "UH1"
			intervals [617]:
				xmin = 254.5901
				xmax = 254.6201
				text = "R"
			intervals [618]:
				xmin = 254.6201
				xmax = 254.7101
				text = "sp"
			intervals [619]:
				xmin = 254.7101
				xmax = 254.7501
				text = "F"
			intervals [620]:
				xmin = 254.7501
				xmax = 254.8301
				text = "EY1"
			intervals [621]:
				xmin = 254.8301
				xmax = 254.9301
				text = "V"
			intervals [622]:
				xmin = 254.9301
				xmax = 254.9701
				text = "ER0"
			intervals [623]:
				xmin = 254.9701
				xmax = 255.0001
				text = "IH0"
			intervals [624]:
				xmin = 255.0001
				xmax = 255.0301
				text = "T"
			intervals [625]:
				xmin = 255.0301
				xmax = 255.0601
				text = "sp"
			intervals [626]:
				xmin = 255.0601
				xmax = 255.1501
				text = "T"
			intervals [627]:
				xmin = 255.1501
				xmax = 255.1801
				text = "IY1"
			intervals [628]:
				xmin = 255.1801
				xmax = 255.2101
				text = "V"
			intervals [629]:
				xmin = 255.2101
				xmax = 255.2401
				text = "IY1"
			intervals [630]:
				xmin = 255.2401
				xmax = 255.5101
				text = "sp"
			intervals [631]:
				xmin = 255.5101
				xmax = 255.5501
				text = "P"
			intervals [632]:
				xmin = 255.5501
				xmax = 255.5801
				text = "R"
			intervals [633]:
				xmin = 255.5801
				xmax = 255.6101
				text = "OW1"
			intervals [634]:
				xmin = 255.6101
				xmax = 255.6601
				text = "G"
			intervals [635]:
				xmin = 255.6601
				xmax = 255.6901
				text = "R"
			intervals [636]:
				xmin = 255.6901
				xmax = 255.7301
				text = "AE2"
			intervals [637]:
				xmin = 255.7301
				xmax = 255.8101
				text = "M"
			intervals [638]:
				xmin = 255.8101
				xmax = 256.1501
				text = "Z"
			intervals [639]:
				xmin = 256.1501
				xmax = 273.6206
				text = "sp"
			intervals [640]:
				xmin = 273.6206
				xmax = 273.6506
				text = "W"
			intervals [641]:
				xmin = 273.6506
				xmax = 273.6806
				text = "AH1"
			intervals [642]:
				xmin = 273.6806
				xmax = 273.7106
				text = "T"
			intervals [643]:
				xmin = 273.7106
				xmax = 273.7406
				text = "sp"
			intervals [644]:
				xmin = 273.7406
				xmax = 273.7806
				text = "AH0"
			intervals [645]:
				xmin = 273.7806
				xmax = 273.8306
				text = "B"
			intervals [646]:
				xmin = 273.8306
				xmax = 273.8706
				text = "AW1"
			intervals [647]:
				xmin = 273.8706
				xmax = 273.9606
				text = "T"
			intervals [648]:
				xmin = 273.9606
				xmax = 274.0106
				text = "M"
			intervals [649]:
				xmin = 274.0106
				xmax = 274.0606
				text = "IH1"
			intervals [650]:
				xmin = 274.0606
				xmax = 274.0906
				text = "SH"
			intervals [651]:
				xmin = 274.0906
				xmax = 274.1206
				text = "AH0"
			intervals [652]:
				xmin = 274.1206
				xmax = 274.1506
				text = "N"
			intervals [653]:
				xmin = 274.1506
				xmax = 274.1806
				text = "sp"
			intervals [654]:
				xmin = 274.1806
				xmax = 274.2106
				text = "IH0"
			intervals [655]:
				xmin = 274.2106
				xmax = 274.2406
				text = "M"
			intervals [656]:
				xmin = 274.2406
				xmax = 274.2906
				text = "P"
			intervals [657]:
				xmin = 274.2906
				xmax = 274.5506
				text = "AA1"
			intervals [658]:
				xmin = 274.5506
				xmax = 274.6306
				text = "S"
			intervals [659]:
				xmin = 274.6306
				xmax = 274.6606
				text = "AH0"
			intervals [660]:
				xmin = 274.6606
				xmax = 274.6906
				text = "B"
			intervals [661]:
				xmin = 274.6906
				xmax = 274.7206
				text = "AH0"
			intervals [662]:
				xmin = 274.7206
				xmax = 274.7706
				text = "L"
			intervals [663]:
				xmin = 274.7706
				xmax = 274.8006
				text = "sp"
			intervals [664]:
				xmin = 274.8006
				xmax = 274.8406
				text = "T"
			intervals [665]:
				xmin = 274.8406
				xmax = 274.8806
				text = "EH1"
			intervals [666]:
				xmin = 274.8806
				xmax = 274.9106
				text = "L"
			intervals [667]:
				xmin = 274.9106
				xmax = 275.0206
				text = "M"
			intervals [668]:
				xmin = 275.0206
				xmax = 275.0506
				text = "IY1"
			intervals [669]:
				xmin = 275.0506
				xmax = 275.1106
				text = "AH0"
			intervals [670]:
				xmin = 275.1106
				xmax = 275.1906
				text = "S"
			intervals [671]:
				xmin = 275.1906
				xmax = 275.2406
				text = "T"
			intervals [672]:
				xmin = 275.2406
				xmax = 275.3106
				text = "AO1"
			intervals [673]:
				xmin = 275.3106
				xmax = 275.3506
				text = "R"
			intervals [674]:
				xmin = 275.3506
				xmax = 275.4006
				text = "IY0"
			intervals [675]:
				xmin = 275.4006
				xmax = 275.4706
				text = "sp"
			intervals [676]:
				xmin = 275.4706
				xmax = 275.5106
				text = "AH0"
			intervals [677]:
				xmin = 275.5106
				xmax = 275.5406
				text = "B"
			intervals [678]:
				xmin = 275.5406
				xmax = 275.5806
				text = "AW1"
			intervals [679]:
				xmin = 275.5806
				xmax = 275.7106
				text = "T"
			intervals [680]:
				xmin = 275.7106
				xmax = 275.8806
				text = "sp"
			intervals [681]:
				xmin = 275.8806
				xmax = 275.9106
				text = "W"
			intervals [682]:
				xmin = 275.9106
				xmax = 275.9406
				text = "AH1"
			intervals [683]:
				xmin = 275.9406
				xmax = 275.9706
				text = "N"
			intervals [684]:
				xmin = 275.9706
				xmax = 276.0206
				text = "sp"
			intervals [685]:
				xmin = 276.0206
				xmax = 276.5383
				text = ""
			intervals [686]:
				xmin = 276.5383
				xmax = 276.5683
				text = "K"
			intervals [687]:
				xmin = 276.5683
				xmax = 276.5983
				text = "AH0"
			intervals [688]:
				xmin = 276.5983
				xmax = 276.6283
				text = "N"
			intervals [689]:
				xmin = 276.6283
				xmax = 276.6583
				text = "Y"
			intervals [690]:
				xmin = 276.6583
				xmax = 276.6883
				text = "UW1"
			intervals [691]:
				xmin = 276.6883
				xmax = 276.7183
				text = "R"
			intervals [692]:
				xmin = 276.7183
				xmax = 276.7483
				text = "IH0"
			intervals [693]:
				xmin = 276.7483
				xmax = 276.7783
				text = "M"
			intervals [694]:
				xmin = 276.7783
				xmax = 276.8283
				text = "EH1"
			intervals [695]:
				xmin = 276.8283
				xmax = 276.8783
				text = "M"
			intervals [696]:
				xmin = 276.8783
				xmax = 276.9383
				text = "B"
			intervals [697]:
				xmin = 276.9383
				xmax = 277.0183
				text = "ER0"
			intervals [698]:
				xmin = 277.0183
				xmax = 277.0483
				text = "EH1"
			intervals [699]:
				xmin = 277.0483
				xmax = 277.0783
				text = "N"
			intervals [700]:
				xmin = 277.0783
				xmax = 277.1083
				text = "IY0"
			intervals [701]:
				xmin = 277.1083
				xmax = 277.2183
				text = "sp"
			intervals [702]:
				xmin = 277.2183
				xmax = 277.2483
				text = "AH0"
			intervals [703]:
				xmin = 277.2483
				xmax = 277.2783
				text = "V"
			intervals [704]:
				xmin = 277.2783
				xmax = 277.3083
				text = "sp"
			intervals [705]:
				xmin = 277.3083
				xmax = 277.3583
				text = "DH"
			intervals [706]:
				xmin = 277.3583
				xmax = 277.4683
				text = "AH0"
			intervals [707]:
				xmin = 277.4683
				xmax = 278.2117
				text = "sp"
			intervals [708]:
				xmin = 278.2117
				xmax = 278.2517
				text = "EH1"
			intervals [709]:
				xmin = 278.2517
				xmax = 278.3517
				text = "P"
			intervals [710]:
				xmin = 278.3517
				xmax = 278.4617
				text = "AH0"
			intervals [711]:
				xmin = 278.4617
				xmax = 278.5317
				text = "S"
			intervals [712]:
				xmin = 278.5317
				xmax = 278.7017
				text = "OW2"
			intervals [713]:
				xmin = 278.7017
				xmax = 278.8117
				text = "D"
			intervals [714]:
				xmin = 278.8117
				xmax = 278.9317
				text = "Z"
			intervals [715]:
				xmin = 278.9317
				xmax = 278.9617
				text = "sp"
			intervals [716]:
				xmin = 278.9617
				xmax = 286.5359
				text = ""
			intervals [717]:
				xmin = 286.5359
				xmax = 286.9059
				text = "OW1"
			intervals [718]:
				xmin = 286.9059
				xmax = 286.9359
				text = "sp"
			intervals [719]:
				xmin = 286.9359
				xmax = 287.0059
				text = "W"
			intervals [720]:
				xmin = 287.0059
				xmax = 287.0759
				text = "EH1"
			intervals [721]:
				xmin = 287.0759
				xmax = 287.1859
				text = "L"
			intervals [722]:
				xmin = 287.1859
				xmax = 287.2259
				text = "sp"
			intervals [723]:
				xmin = 287.2259
				xmax = 287.2559
				text = "D"
			intervals [724]:
				xmin = 287.2559
				xmax = 287.2959
				text = "IH0"
			intervals [725]:
				xmin = 287.2959
				xmax = 287.3459
				text = "D"
			intervals [726]:
				xmin = 287.3459
				xmax = 287.3759
				text = "Y"
			intervals [727]:
				xmin = 287.3759
				xmax = 287.4059
				text = "UW1"
			intervals [728]:
				xmin = 287.4059
				xmax = 287.5459
				text = "S"
			intervals [729]:
				xmin = 287.5459
				xmax = 287.5959
				text = "IY1"
			intervals [730]:
				xmin = 287.5959
				xmax = 287.6359
				text = "IH0"
			intervals [731]:
				xmin = 287.6359
				xmax = 287.6659
				text = "T"
			intervals [732]:
				xmin = 287.6659
				xmax = 287.7059
				text = "sp"
			intervals [733]:
				xmin = 287.7059
				xmax = 287.8059
				text = "L"
			intervals [734]:
				xmin = 287.8059
				xmax = 287.9859
				text = "AE1"
			intervals [735]:
				xmin = 287.9859
				xmax = 288.0859
				text = "S"
			intervals [736]:
				xmin = 288.0859
				xmax = 288.1159
				text = "sp"
			intervals [737]:
				xmin = 288.1159
				xmax = 288.1459
				text = "T"
			intervals [738]:
				xmin = 288.1459
				xmax = 288.2059
				text = "AY1"
			intervals [739]:
				xmin = 288.2059
				xmax = 288.3659
				text = "M"
			intervals [740]:
				xmin = 288.3659
				xmax = 289.5311
				text = ""
			intervals [741]:
				xmin = 289.5311
				xmax = 289.5811
				text = "sil"
			intervals [742]:
				xmin = 289.5811
				xmax = 289.6111
				text = "HH"
			intervals [743]:
				xmin = 289.6111
				xmax = 289.6411
				text = "AY1"
			intervals [744]:
				xmin = 289.6411
				xmax = 290.0911
				text = "sp"
			intervals [745]:
				xmin = 290.0911
				xmax = 290.1211
				text = "SH"
			intervals [746]:
				xmin = 290.1211
				xmax = 290.1511
				text = "AE2"
			intervals [747]:
				xmin = 290.1511
				xmax = 290.2011
				text = "P"
			intervals [748]:
				xmin = 290.2011
				xmax = 290.2611
				text = "ER0"
			intervals [749]:
				xmin = 290.2611
				xmax = 290.3011
				text = "AE1"
			intervals [750]:
				xmin = 290.3011
				xmax = 290.4811
				text = "L"
			intervals [751]:
				xmin = 290.4811
				xmax = 292.3121
				text = ""
			intervals [752]:
				xmin = 292.3121
				xmax = 292.3821
				text = "sil"
			intervals [753]:
				xmin = 292.3821
				xmax = 292.4421
				text = "W"
			intervals [754]:
				xmin = 292.4421
				xmax = 292.4721
				text = "EH1"
			intervals [755]:
				xmin = 292.4721
				xmax = 292.5821
				text = "L"
			intervals [756]:
				xmin = 292.5821
				xmax = 292.6821
				text = "sp"
			intervals [757]:
				xmin = 292.6821
				xmax = 292.7121
				text = "K"
			intervals [758]:
				xmin = 292.7121
				xmax = 292.7521
				text = "AH0"
			intervals [759]:
				xmin = 292.7521
				xmax = 292.7821
				text = "N"
			intervals [760]:
				xmin = 292.7821
				xmax = 292.8121
				text = "Y"
			intervals [761]:
				xmin = 292.8121
				xmax = 292.8921
				text = "UW1"
			intervals [762]:
				xmin = 292.8921
				xmax = 292.9721
				text = "sp"
			intervals [763]:
				xmin = 292.9721
				xmax = 293.0021
				text = "TH"
			intervals [764]:
				xmin = 293.0021
				xmax = 293.0621
				text = "IH1"
			intervals [765]:
				xmin = 293.0621
				xmax = 293.1021
				text = "NG"
			intervals [766]:
				xmin = 293.1021
				xmax = 293.1821
				text = "K"
			intervals [767]:
				xmin = 293.1821
				xmax = 293.2421
				text = "AH0"
			intervals [768]:
				xmin = 293.2421
				xmax = 293.3621
				text = "V"
			intervals [769]:
				xmin = 293.3621
				xmax = 293.5321
				text = "AH1"
			intervals [770]:
				xmin = 293.5321
				xmax = 293.5621
				text = "sp"
			intervals [771]:
				xmin = 293.5621
				xmax = 293.6221
				text = "AH0"
			intervals [772]:
				xmin = 293.6221
				xmax = 293.6521
				text = "sp"
			intervals [773]:
				xmin = 293.6521
				xmax = 293.8021
				text = "AH1"
			intervals [774]:
				xmin = 293.8021
				xmax = 293.8321
				text = "sp"
			intervals [775]:
				xmin = 293.8321
				xmax = 293.8921
				text = "AH1"
			intervals [776]:
				xmin = 293.8921
				xmax = 293.9421
				text = "V"
			intervals [777]:
				xmin = 293.9421
				xmax = 294.0921
				text = "sp"
			intervals [778]:
				xmin = 294.0921
				xmax = 294.2121
				text = "AH0"
			intervals [779]:
				xmin = 294.2121
				xmax = 294.2521
				text = "sp"
			intervals [780]:
				xmin = 294.2521
				xmax = 294.6121
				text = "S"
			intervals [781]:
				xmin = 294.6121
				xmax = 294.6621
				text = "T"
			intervals [782]:
				xmin = 294.6621
				xmax = 294.8321
				text = "AO1"
			intervals [783]:
				xmin = 294.8321
				xmax = 294.8621
				text = "R"
			intervals [784]:
				xmin = 294.8621
				xmax = 294.8921
				text = "IY0"
			intervals [785]:
				xmin = 294.8921
				xmax = 295.2021
				text = "sp"
			intervals [786]:
				xmin = 295.2021
				xmax = 295.6474
				text = ""
			intervals [787]:
				xmin = 295.6474
				xmax = 295.7474
				text = "AH0"
			intervals [788]:
				xmin = 295.7474
				xmax = 295.8174
				text = "N"
			intervals [789]:
				xmin = 295.8174
				xmax = 295.8774
				text = "EH1"
			intervals [790]:
				xmin = 295.8774
				xmax = 295.9974
				text = "P"
			intervals [791]:
				xmin = 295.9974
				xmax = 296.0374
				text = "AH0"
			intervals [792]:
				xmin = 296.0374
				xmax = 296.1874
				text = "S"
			intervals [793]:
				xmin = 296.1874
				xmax = 296.4774
				text = "OW2"
			intervals [794]:
				xmin = 296.4774
				xmax = 296.5074
				text = "D"
			intervals [795]:
				xmin = 296.5074
				xmax = 296.5874
				text = "sp"
			intervals [796]:
				xmin = 296.5874
				xmax = 343.5311
				text = ""
			intervals [797]:
				xmin = 343.5311
				xmax = 343.8011
				text = "OW1"
			intervals [798]:
				xmin = 343.8011
				xmax = 343.8311
				text = "sp"
			intervals [799]:
				xmin = 343.8311
				xmax = 343.8711
				text = "DH"
			intervals [800]:
				xmin = 343.8711
				xmax = 343.9411
				text = "AH0"
			intervals [801]:
				xmin = 343.9411
				xmax = 344.0111
				text = "T"
			intervals [802]:
				xmin = 344.0111
				xmax = 344.0811
				text = "EH1"
			intervals [803]:
				xmin = 344.0811
				xmax = 344.1111
				text = "S"
			intervals [804]:
				xmin = 344.1111
				xmax = 344.1611
				text = "sp"
			intervals [805]:
				xmin = 344.1611
				xmax = 344.2111
				text = "V"
			intervals [806]:
				xmin = 344.2111
				xmax = 344.2411
				text = "EH1"
			intervals [807]:
				xmin = 344.2411
				xmax = 344.2711
				text = "R"
			intervals [808]:
				xmin = 344.2711
				xmax = 344.3011
				text = "IY0"
			intervals [809]:
				xmin = 344.3011
				xmax = 344.3311
				text = "IH1"
			intervals [810]:
				xmin = 344.3311
				xmax = 344.3611
				text = "N"
			intervals [811]:
				xmin = 344.3611
				xmax = 344.3911
				text = "T"
			intervals [812]:
				xmin = 344.3911
				xmax = 344.4211
				text = "ER0"
			intervals [813]:
				xmin = 344.4211
				xmax = 344.4511
				text = "AH0"
			intervals [814]:
				xmin = 344.4511
				xmax = 344.5311
				text = "S"
			intervals [815]:
				xmin = 344.5311
				xmax = 344.6311
				text = "T"
			intervals [816]:
				xmin = 344.6311
				xmax = 344.6611
				text = "IH0"
			intervals [817]:
				xmin = 344.6611
				xmax = 344.6911
				text = "N"
			intervals [818]:
				xmin = 344.6911
				xmax = 344.7411
				text = "sp"
			intervals [819]:
				xmin = 344.7411
				xmax = 344.8211
				text = "W"
			intervals [820]:
				xmin = 344.8211
				xmax = 344.8511
				text = "AH1"
			intervals [821]:
				xmin = 344.8511
				xmax = 344.8811
				text = "T"
			intervals [822]:
				xmin = 344.8811
				xmax = 345.1411
				text = "sp"
			intervals [823]:
				xmin = 345.1411
				xmax = 345.1711
				text = "AH0"
			intervals [824]:
				xmin = 345.1711
				xmax = 345.2011
				text = "B"
			intervals [825]:
				xmin = 345.2011
				xmax = 345.2311
				text = "AW1"
			intervals [826]:
				xmin = 345.2311
				xmax = 345.2711
				text = "T"
			intervals [827]:
				xmin = 345.2711
				xmax = 345.3011
				text = "sp"
			intervals [828]:
				xmin = 345.3011
				xmax = 345.3711
				text = "D"
			intervals [829]:
				xmin = 345.3711
				xmax = 345.4011
				text = "UW1"
			intervals [830]:
				xmin = 345.4011
				xmax = 345.4811
				text = "Y"
			intervals [831]:
				xmin = 345.4811
				xmax = 345.5111
				text = "UW1"
			intervals [832]:
				xmin = 345.5111
				xmax = 345.5411
				text = "N"
			intervals [833]:
				xmin = 345.5411
				xmax = 345.7111
				text = "OW1"
			intervals [834]:
				xmin = 345.7111
				xmax = 345.8911
				text = "sp"
			intervals [835]:
				xmin = 345.8911
				xmax = 345.9911
				text = "AH1"
			intervals [836]:
				xmin = 345.9911
				xmax = 346.0311
				text = "DH"
			intervals [837]:
				xmin = 346.0311
				xmax = 346.1111
				text = "ER0"
			intervals [838]:
				xmin = 346.1111
				xmax = 346.2411
				text = "S"
			intervals [839]:
				xmin = 346.2411
				xmax = 346.3011
				text = "T"
			intervals [840]:
				xmin = 346.3011
				xmax = 346.4011
				text = "AO1"
			intervals [841]:
				xmin = 346.4011
				xmax = 346.4511
				text = "R"
			intervals [842]:
				xmin = 346.4511
				xmax = 346.4811
				text = "IY0"
			intervals [843]:
				xmin = 346.4811
				xmax = 346.5111
				text = "Z"
			intervals [844]:
				xmin = 346.5111
				xmax = 346.7311
				text = "sp"
			intervals [845]:
				xmin = 346.7311
				xmax = 349.2407
				text = ""
			intervals [846]:
				xmin = 349.2407
				xmax = 349.3607
				text = "M"
			intervals [847]:
				xmin = 349.3607
				xmax = 349.4107
				text = "HH"
			intervals [848]:
				xmin = 349.4107
				xmax = 349.5707
				text = "M"
			intervals [849]:
				xmin = 349.5707
				xmax = 395.0774
				text = ""
			intervals [850]:
				xmin = 395.0774
				xmax = 395.1474
				text = "W"
			intervals [851]:
				xmin = 395.1474
				xmax = 395.1774
				text = "AH1"
			intervals [852]:
				xmin = 395.1774
				xmax = 395.2074
				text = "T"
			intervals [853]:
				xmin = 395.2074
				xmax = 395.2474
				text = "AH0"
			intervals [854]:
				xmin = 395.2474
				xmax = 395.3074
				text = "B"
			intervals [855]:
				xmin = 395.3074
				xmax = 395.3674
				text = "AW1"
			intervals [856]:
				xmin = 395.3674
				xmax = 395.4274
				text = "T"
			intervals [857]:
				xmin = 395.4274
				xmax = 395.4974
				text = "M"
			intervals [858]:
				xmin = 395.4974
				xmax = 395.6174
				text = "UW1"
			intervals [859]:
				xmin = 395.6174
				xmax = 395.8274
				text = "V"
			intervals [860]:
				xmin = 395.8274
				xmax = 395.8574
				text = "IY0"
			intervals [861]:
				xmin = 395.8574
				xmax = 396.0174
				text = "Z"
			intervals [862]:
				xmin = 396.0174
				xmax = 396.0474
				text = "sp"
			intervals [863]:
				xmin = 396.0474
				xmax = 407.0647
				text = ""
			intervals [864]:
				xmin = 407.0647
				xmax = 407.1447
				text = "W"
			intervals [865]:
				xmin = 407.1447
				xmax = 407.1747
				text = "AH1"
			intervals [866]:
				xmin = 407.1747
				xmax = 407.2047
				text = "T"
			intervals [867]:
				xmin = 407.2047
				xmax = 407.2747
				text = "sp"
			intervals [868]:
				xmin = 407.2747
				xmax = 407.3347
				text = "K"
			intervals [869]:
				xmin = 407.3347
				xmax = 407.4447
				text = "AY1"
			intervals [870]:
				xmin = 407.4447
				xmax = 407.5047
				text = "N"
			intervals [871]:
				xmin = 407.5047
				xmax = 407.5447
				text = "D"
			intervals [872]:
				xmin = 407.5447
				xmax = 407.5747
				text = "D"
			intervals [873]:
				xmin = 407.5747
				xmax = 407.6047
				text = "UW1"
			intervals [874]:
				xmin = 407.6047
				xmax = 407.6347
				text = "Y"
			intervals [875]:
				xmin = 407.6347
				xmax = 407.6647
				text = "UW1"
			intervals [876]:
				xmin = 407.6647
				xmax = 407.6947
				text = "sp"
			intervals [877]:
				xmin = 407.6947
				xmax = 407.7647
				text = "L"
			intervals [878]:
				xmin = 407.7647
				xmax = 407.8047
				text = "AY1"
			intervals [879]:
				xmin = 407.8047
				xmax = 407.8347
				text = "K"
			intervals [880]:
				xmin = 407.8347
				xmax = 407.8647
				text = "T"
			intervals [881]:
				xmin = 407.8647
				xmax = 407.8947
				text = "IH0"
			intervals [882]:
				xmin = 407.8947
				xmax = 407.9247
				text = "sp"
			intervals [883]:
				xmin = 407.9247
				xmax = 408.0347
				text = "S"
			intervals [884]:
				xmin = 408.0347
				xmax = 408.0647
				text = "IY1"
			intervals [885]:
				xmin = 408.0647
				xmax = 414.0103
				text = "sp"
			intervals [886]:
				xmin = 414.0103
				xmax = 414.0403
				text = "W"
			intervals [887]:
				xmin = 414.0403
				xmax = 414.0703
				text = "AH1"
			intervals [888]:
				xmin = 414.0703
				xmax = 414.1003
				text = "T"
			intervals [889]:
				xmin = 414.1003
				xmax = 414.1303
				text = "W"
			intervals [890]:
				xmin = 414.1303
				xmax = 414.1803
				text = "AA1"
			intervals [891]:
				xmin = 414.1803
				xmax = 414.2403
				text = "Z"
			intervals [892]:
				xmin = 414.2403
				xmax = 414.2703
				text = "DH"
			intervals [893]:
				xmin = 414.2703
				xmax = 414.3003
				text = "AH0"
			intervals [894]:
				xmin = 414.3003
				xmax = 414.3303
				text = "L"
			intervals [895]:
				xmin = 414.3303
				xmax = 414.3603
				text = "AO1"
			intervals [896]:
				xmin = 414.3603
				xmax = 414.4803
				text = "S"
			intervals [897]:
				xmin = 414.4803
				xmax = 414.5103
				text = "T"
			intervals [898]:
				xmin = 414.5103
				xmax = 414.5403
				text = "W"
			intervals [899]:
				xmin = 414.5403
				xmax = 414.5703
				text = "AH1"
			intervals [900]:
				xmin = 414.5703
				xmax = 414.6003
				text = "N"
			intervals [901]:
				xmin = 414.6003
				xmax = 414.7803
				text = "sp"
			intervals [902]:
				xmin = 414.7803
				xmax = 414.8103
				text = "Y"
			intervals [903]:
				xmin = 414.8103
				xmax = 414.8603
				text = "UW1"
			intervals [904]:
				xmin = 414.8603
				xmax = 417.5065
				text = ""
			intervals [905]:
				xmin = 417.5065
				xmax = 417.5665
				text = "sil"
			intervals [906]:
				xmin = 417.5665
				xmax = 417.5965
				text = "OW2"
			intervals [907]:
				xmin = 417.5965
				xmax = 417.6765
				text = "K"
			intervals [908]:
				xmin = 417.6765
				xmax = 417.8065
				text = "EY1"
			intervals [909]:
				xmin = 417.8065
				xmax = 417.8765
				text = "N"
			intervals [910]:
				xmin = 417.8765
				xmax = 417.9165
				text = "AW1"
			intervals [911]:
				xmin = 417.9165
				xmax = 417.9665
				text = "W"
			intervals [912]:
				xmin = 417.9665
				xmax = 418.0265
				text = "IY1"
			intervals [913]:
				xmin = 418.0265
				xmax = 418.0565
				text = "W"
			intervals [914]:
				xmin = 418.0565
				xmax = 418.0865
				text = "ER0"
			intervals [915]:
				xmin = 418.0865
				xmax = 418.1765
				text = "T"
			intervals [916]:
				xmin = 418.1765
				xmax = 418.2865
				text = "AO1"
			intervals [917]:
				xmin = 418.2865
				xmax = 418.3365
				text = "K"
			intervals [918]:
				xmin = 418.3365
				xmax = 418.3665
				text = "IH0"
			intervals [919]:
				xmin = 418.3665
				xmax = 418.4165
				text = "N"
			intervals [920]:
				xmin = 418.4165
				xmax = 418.4465
				text = "sp"
			intervals [921]:
				xmin = 418.4465
				xmax = 418.5465
				text = "AH0"
			intervals [922]:
				xmin = 418.5465
				xmax = 418.5765
				text = "B"
			intervals [923]:
				xmin = 418.5765
				xmax = 418.6965
				text = "AW1"
			intervals [924]:
				xmin = 418.6965
				xmax = 418.7465
				text = "T"
			intervals [925]:
				xmin = 418.7465
				xmax = 419.0265
				text = "sp"
			intervals [926]:
				xmin = 419.0265
				xmax = 419.1565
				text = "M"
			intervals [927]:
				xmin = 419.1565
				xmax = 419.1865
				text = "UW1"
			intervals [928]:
				xmin = 419.1865
				xmax = 419.2665
				text = "V"
			intervals [929]:
				xmin = 419.2665
				xmax = 419.2965
				text = "IY0"
			intervals [930]:
				xmin = 419.2965
				xmax = 419.3565
				text = "Z"
			intervals [931]:
				xmin = 419.3565
				xmax = 424.2768
				text = "sp"
			intervals [932]:
				xmin = 424.2768
				xmax = 424.4568
				text = "T"
			intervals [933]:
				xmin = 424.4568
				xmax = 424.5068
				text = "EH1"
			intervals [934]:
				xmin = 424.5068
				xmax = 424.5668
				text = "L"
			intervals [935]:
				xmin = 424.5668
				xmax = 424.5968
				text = "sp"
			intervals [936]:
				xmin = 424.5968
				xmax = 424.6268
				text = "M"
			intervals [937]:
				xmin = 424.6268
				xmax = 424.6568
				text = "IY1"
			intervals [938]:
				xmin = 424.6568
				xmax = 424.6968
				text = "AH0"
			intervals [939]:
				xmin = 424.6968
				xmax = 424.7268
				text = "B"
			intervals [940]:
				xmin = 424.7268
				xmax = 424.7568
				text = "AW1"
			intervals [941]:
				xmin = 424.7568
				xmax = 424.8068
				text = "T"
			intervals [942]:
				xmin = 424.8068
				xmax = 424.8568
				text = "sp"
			intervals [943]:
				xmin = 424.8568
				xmax = 424.9068
				text = "DH"
			intervals [944]:
				xmin = 424.9068
				xmax = 424.9468
				text = "AE1"
			intervals [945]:
				xmin = 424.9468
				xmax = 425.0668
				text = "T"
			intervals [946]:
				xmin = 425.0668
				xmax = 435.1563
				text = ""
			intervals [947]:
				xmin = 435.1563
				xmax = 435.4063
				text = "spn"
			intervals [948]:
				xmin = 435.4063
				xmax = 467.7952
				text = ""
			intervals [949]:
				xmin = 467.7952
				xmax = 467.8752
				text = "W"
			intervals [950]:
				xmin = 467.8752
				xmax = 467.9452
				text = "EH1"
			intervals [951]:
				xmin = 467.9452
				xmax = 468.0152
				text = "L"
			intervals [952]:
				xmin = 468.0152
				xmax = 468.0552
				text = "AA1"
			intervals [953]:
				xmin = 468.0552
				xmax = 468.1252
				text = "R"
			intervals [954]:
				xmin = 468.1252
				xmax = 468.1852
				text = "Y"
			intervals [955]:
				xmin = 468.1852
				xmax = 468.2452
				text = "UW1"
			intervals [956]:
				xmin = 468.2452
				xmax = 468.2952
				text = "sp"
			intervals [957]:
				xmin = 468.2952
				xmax = 468.3752
				text = "S"
			intervals [958]:
				xmin = 468.3752
				xmax = 468.4352
				text = "EY1"
			intervals [959]:
				xmin = 468.4352
				xmax = 468.4652
				text = "IH0"
			intervals [960]:
				xmin = 468.4652
				xmax = 468.6052
				text = "NG"
			intervals [961]:
				xmin = 468.6052
				xmax = 468.6652
				text = "DH"
			intervals [962]:
				xmin = 468.6652
				xmax = 468.7352
				text = "AH0"
			intervals [963]:
				xmin = 468.7352
				xmax = 468.9052
				text = "T"
			intervals [964]:
				xmin = 468.9052
				xmax = 469.0552
				text = "AH1"
			intervals [965]:
				xmin = 469.0552
				xmax = 469.1552
				text = "G"
			intervals [966]:
				xmin = 469.1552
				xmax = 469.2452
				text = "EH1"
			intervals [967]:
				xmin = 469.2452
				xmax = 469.2752
				text = "S"
			intervals [968]:
				xmin = 469.2752
				xmax = 469.3652
				text = "sp"
			intervals [969]:
				xmin = 469.3652
				xmax = 469.4452
				text = "DH"
			intervals [970]:
				xmin = 469.4452
				xmax = 469.5352
				text = "AH0"
			intervals [971]:
				xmin = 469.5352
				xmax = 469.6252
				text = "T"
			intervals [972]:
				xmin = 469.6252
				xmax = 469.6552
				text = "sp"
			intervals [973]:
				xmin = 469.6552
				xmax = 469.8552
				text = "AH1"
			intervals [974]:
				xmin = 469.8552
				xmax = 469.8852
				text = "sp"
			intervals [975]:
				xmin = 469.8852
				xmax = 469.9152
				text = "S"
			intervals [976]:
				xmin = 469.9152
				xmax = 469.9552
				text = "IH1"
			intervals [977]:
				xmin = 469.9552
				xmax = 469.9852
				text = "D"
			intervals [978]:
				xmin = 469.9852
				xmax = 470.0252
				text = "N"
			intervals [979]:
				xmin = 470.0252
				xmax = 470.0552
				text = "IY0"
			intervals [980]:
				xmin = 470.0552
				xmax = 470.0852
				text = "P"
			intervals [981]:
				xmin = 470.0852
				xmax = 470.2752
				text = "OY1"
			intervals [982]:
				xmin = 470.2752
				xmax = 470.3252
				text = "T"
			intervals [983]:
				xmin = 470.3252
				xmax = 470.3552
				text = "Y"
			intervals [984]:
				xmin = 470.3552
				xmax = 470.5352
				text = "ER0"
			intervals [985]:
				xmin = 470.5352
				xmax = 470.5752
				text = "EH1"
			intervals [986]:
				xmin = 470.5752
				xmax = 470.6352
				text = "S"
			intervals [987]:
				xmin = 470.6352
				xmax = 470.6952
				text = "sp"
			intervals [988]:
				xmin = 470.6952
				xmax = 470.7252
				text = "P"
			intervals [989]:
				xmin = 470.7252
				xmax = 470.8352
				text = "AA1"
			intervals [990]:
				xmin = 470.8352
				xmax = 470.8652
				text = "R"
			intervals [991]:
				xmin = 470.8652
				xmax = 470.8952
				text = "T"
			intervals [992]:
				xmin = 470.8952
				xmax = 470.9852
				text = "W"
			intervals [993]:
				xmin = 470.9852
				xmax = 471.2752
				text = "AO1"
			intervals [994]:
				xmin = 471.2752
				xmax = 471.3052
				text = "Z"
			intervals [995]:
				xmin = 471.3052
				xmax = 471.3552
				text = "R"
			intervals [996]:
				xmin = 471.3552
				xmax = 471.3952
				text = "IY2"
			intervals [997]:
				xmin = 471.3952
				xmax = 472.0352
				text = "AH0"
			intervals [998]:
				xmin = 472.0352
				xmax = 472.0652
				text = "L"
			intervals [999]:
				xmin = 472.0652
				xmax = 472.0952
				text = "IH1"
			intervals [1000]:
				xmin = 472.0952
				xmax = 472.1452
				text = "S"
			intervals [1001]:
				xmin = 472.1452
				xmax = 472.1852
				text = "T"
			intervals [1002]:
				xmin = 472.1852
				xmax = 472.2352
				text = "IH0"
			intervals [1003]:
				xmin = 472.2352
				xmax = 472.2752
				text = "K"
			intervals [1004]:
				xmin = 472.2752
				xmax = 472.3352
				text = "ER0"
			intervals [1005]:
				xmin = 472.3352
				xmax = 489.6587
				text = ""
			intervals [1006]:
				xmin = 489.6587
				xmax = 489.6887
				text = "W"
			intervals [1007]:
				xmin = 489.6887
				xmax = 489.7187
				text = "EH1"
			intervals [1008]:
				xmin = 489.7187
				xmax = 489.7487
				text = "N"
			intervals [1009]:
				xmin = 489.7487
				xmax = 490.5587
				text = "sp"
			intervals [1010]:
				xmin = 490.5587
				xmax = 490.5887
				text = "Y"
			intervals [1011]:
				xmin = 490.5887
				xmax = 490.6187
				text = "UW1"
			intervals [1012]:
				xmin = 490.6187
				xmax = 490.6687
				text = "S"
			intervals [1013]:
				xmin = 490.6687
				xmax = 490.7687
				text = "EY1"
			intervals [1014]:
				xmin = 490.7687
				xmax = 490.7987
				text = "IH0"
			intervals [1015]:
				xmin = 490.7987
				xmax = 490.8287
				text = "N"
			intervals [1016]:
				xmin = 490.8287
				xmax = 490.8587
				text = "AW1"
			intervals [1017]:
				xmin = 490.8587
				xmax = 490.9687
				text = "ER0"
			intervals [1018]:
				xmin = 490.9687
				xmax = 490.9987
				text = "sp"
			intervals [1019]:
				xmin = 490.9987
				xmax = 491.0287
				text = "S"
			intervals [1020]:
				xmin = 491.0287
				xmax = 491.0587
				text = "AH0"
			intervals [1021]:
				xmin = 491.0587
				xmax = 491.0887
				text = "S"
			intervals [1022]:
				xmin = 491.0887
				xmax = 491.1287
				text = "AY1"
			intervals [1023]:
				xmin = 491.1287
				xmax = 491.2187
				text = "AH0"
			intervals [1024]:
				xmin = 491.2187
				xmax = 491.2487
				text = "T"
			intervals [1025]:
				xmin = 491.2487
				xmax = 491.2787
				text = "IY0"
			intervals [1026]:
				xmin = 491.2787
				xmax = 491.3087
				text = "Y"
			intervals [1027]:
				xmin = 491.3087
				xmax = 491.3387
				text = "UW1"
			intervals [1028]:
				xmin = 491.3387
				xmax = 491.3687
				text = "M"
			intervals [1029]:
				xmin = 491.3687
				xmax = 491.3987
				text = "IY1"
			intervals [1030]:
				xmin = 491.3987
				xmax = 491.4687
				text = "N"
			intervals [1031]:
				xmin = 491.4687
				xmax = 491.863
				text = ""
			intervals [1032]:
				xmin = 491.863
				xmax = 491.933
				text = "sil"
			intervals [1033]:
				xmin = 491.933
				xmax = 492.003
				text = "Y"
			intervals [1034]:
				xmin = 492.003
				xmax = 492.033
				text = "UW0"
			intervals [1035]:
				xmin = 492.033
				xmax = 492.103
				text = "N"
			intervals [1036]:
				xmin = 492.103
				xmax = 492.193
				text = "AY1"
			intervals [1037]:
				xmin = 492.193
				xmax = 492.263
				text = "T"
			intervals [1038]:
				xmin = 492.263
				xmax = 492.293
				text = "AH0"
			intervals [1039]:
				xmin = 492.293
				xmax = 492.343
				text = "D"
			intervals [1040]:
				xmin = 492.343
				xmax = 492.453
				text = "S"
			intervals [1041]:
				xmin = 492.453
				xmax = 492.513
				text = "T"
			intervals [1042]:
				xmin = 492.513
				xmax = 492.593
				text = "EY1"
			intervals [1043]:
				xmin = 492.593
				xmax = 492.713
				text = "T"
			intervals [1044]:
				xmin = 492.713
				xmax = 492.743
				text = "S"
			intervals [1045]:
				xmin = 492.743
				xmax = 492.773
				text = "S"
			intervals [1046]:
				xmin = 492.773
				xmax = 492.883
				text = "AH0"
			intervals [1047]:
				xmin = 492.883
				xmax = 492.993
				text = "S"
			intervals [1048]:
				xmin = 492.993
				xmax = 493.193
				text = "AY1"
			intervals [1049]:
				xmin = 493.193
				xmax = 493.253
				text = "AH0"
			intervals [1050]:
				xmin = 493.253
				xmax = 493.283
				text = "T"
			intervals [1051]:
				xmin = 493.283
				xmax = 493.313
				text = "IY0"
			intervals [1052]:
				xmin = 493.313
				xmax = 494.053
				text = "ER0"
			intervals [1053]:
				xmin = 494.053
				xmax = 494.083
				text = "N"
			intervals [1054]:
				xmin = 494.083
				xmax = 494.113
				text = "IY1"
			intervals [1055]:
				xmin = 494.113
				xmax = 494.173
				text = "G"
			intervals [1056]:
				xmin = 494.173
				xmax = 494.233
				text = "R"
			intervals [1057]:
				xmin = 494.233
				xmax = 494.313
				text = "OW0"
			intervals [1058]:
				xmin = 494.313
				xmax = 494.343
				text = "S"
			intervals [1059]:
				xmin = 494.343
				xmax = 494.403
				text = "AH0"
			intervals [1060]:
				xmin = 494.403
				xmax = 494.433
				text = "S"
			intervals [1061]:
				xmin = 494.433
				xmax = 494.473
				text = "AY1"
			intervals [1062]:
				xmin = 494.473
				xmax = 494.513
				text = "AH0"
			intervals [1063]:
				xmin = 494.513
				xmax = 494.543
				text = "T"
			intervals [1064]:
				xmin = 494.543
				xmax = 494.573
				text = "IY0"
			intervals [1065]:
				xmin = 494.573
				xmax = 494.733
				text = "sp"
			intervals [1066]:
				xmin = 494.733
				xmax = 496.0728
				text = ""
			intervals [1067]:
				xmin = 496.0728
				xmax = 496.1828
				text = "HH"
			intervals [1068]:
				xmin = 496.1828
				xmax = 496.2928
				text = "W"
			intervals [1069]:
				xmin = 496.2928
				xmax = 496.3428
				text = "AY1"
			intervals [1070]:
				xmin = 496.3428
				xmax = 496.3828
				text = "D"
			intervals [1071]:
				xmin = 496.3828
				xmax = 496.4428
				text = "UW1"
			intervals [1072]:
				xmin = 496.4428
				xmax = 496.4928
				text = "Y"
			intervals [1073]:
				xmin = 496.4928
				xmax = 496.5528
				text = "UW1"
			intervals [1074]:
				xmin = 496.5528
				xmax = 496.5828
				text = "sp"
			intervals [1075]:
				xmin = 496.5828
				xmax = 496.6228
				text = "S"
			intervals [1076]:
				xmin = 496.6228
				xmax = 496.6928
				text = "EY1"
			intervals [1077]:
				xmin = 496.6928
				xmax = 496.7628
				text = "DH"
			intervals [1078]:
				xmin = 496.7628
				xmax = 496.9028
				text = "AH0"
			intervals [1079]:
				xmin = 496.9028
				xmax = 496.9328
				text = "T"
			intervals [1080]:
				xmin = 496.9328
				xmax = 511.5864
				text = "sp"
			intervals [1081]:
				xmin = 511.5864
				xmax = 511.7964
				text = "M"
			intervals [1082]:
				xmin = 511.7964
				xmax = 512.0564
				text = "HH"
			intervals [1083]:
				xmin = 512.0564
				xmax = 512.0864
				text = "M"
			intervals [1084]:
				xmin = 512.0864
				xmax = 517.6363
				text = ""
			intervals [1085]:
				xmin = 517.6363
				xmax = 517.6663
				text = "EH1"
			intervals [1086]:
				xmin = 517.6663
				xmax = 517.7663
				text = "N"
			intervals [1087]:
				xmin = 517.7663
				xmax = 517.8563
				text = "IY0"
			intervals [1088]:
				xmin = 517.8563
				xmax = 517.8863
				text = "TH"
			intervals [1089]:
				xmin = 517.8863
				xmax = 517.9163
				text = "IH2"
			intervals [1090]:
				xmin = 517.9163
				xmax = 518.0263
				text = "NG"
			intervals [1091]:
				xmin = 518.0263
				xmax = 518.0563
				text = "EH1"
			intervals [1092]:
				xmin = 518.0563
				xmax = 518.0963
				text = "L"
			intervals [1093]:
				xmin = 518.0963
				xmax = 518.1263
				text = "S"
			intervals [1094]:
				xmin = 518.1263
				xmax = 518.1563
				text = "sp"
			intervals [1095]:
				xmin = 518.1563
				xmax = 518.1963
				text = "Y"
			intervals [1096]:
				xmin = 518.1963
				xmax = 518.2263
				text = "UW1"
			intervals [1097]:
				xmin = 518.2263
				xmax = 518.2563
				text = "HH"
			intervals [1098]:
				xmin = 518.2563
				xmax = 518.2863
				text = "AE1"
			intervals [1099]:
				xmin = 518.2863
				xmax = 518.3163
				text = "V"
			intervals [1100]:
				xmin = 518.3163
				xmax = 518.4763
				text = "sp"
			intervals [1101]:
				xmin = 518.4763
				xmax = 518.5263
				text = "T"
			intervals [1102]:
				xmin = 518.5263
				xmax = 518.6063
				text = "AH0"
			intervals [1103]:
				xmin = 518.6063
				xmax = 518.6363
				text = "S"
			intervals [1104]:
				xmin = 518.6363
				xmax = 518.6663
				text = "EY1"
			intervals [1105]:
				xmin = 518.6663
				xmax = 518.6963
				text = "AH0"
			intervals [1106]:
				xmin = 518.6963
				xmax = 518.7263
				text = "B"
			intervals [1107]:
				xmin = 518.7263
				xmax = 518.7563
				text = "AW1"
			intervals [1108]:
				xmin = 518.7563
				xmax = 518.7863
				text = "T"
			intervals [1109]:
				xmin = 518.7863
				xmax = 518.8163
				text = "DH"
			intervals [1110]:
				xmin = 518.8163
				xmax = 518.8463
				text = "AH0"
			intervals [1111]:
				xmin = 518.8463
				xmax = 518.8763
				text = "M"
			intervals [1112]:
				xmin = 518.8763
				xmax = 518.9063
				text = "UW1"
			intervals [1113]:
				xmin = 518.9063
				xmax = 518.9563
				text = "V"
			intervals [1114]:
				xmin = 518.9563
				xmax = 518.9863
				text = "IY0"
			intervals [1115]:
				xmin = 518.9863
				xmax = 519.2763
				text = "sp"
			intervals [1116]:
				xmin = 519.2763
				xmax = 521.330
				text = ""
			intervals [1117]:
				xmin = 521.330
				xmax = 521.360
				text = "HH"
			intervals [1118]:
				xmin = 521.360
				xmax = 521.390
				text = "W"
			intervals [1119]:
				xmin = 521.390
				xmax = 521.420
				text = "AH1"
			intervals [1120]:
				xmin = 521.420
				xmax = 521.470
				text = "T"
			intervals [1121]:
				xmin = 521.470
				xmax = 521.520
				text = "AH0"
			intervals [1122]:
				xmin = 521.520
				xmax = 521.580
				text = "B"
			intervals [1123]:
				xmin = 521.580
				xmax = 521.620
				text = "AW1"
			intervals [1124]:
				xmin = 521.620
				xmax = 521.650
				text = "T"
			intervals [1125]:
				xmin = 521.650
				xmax = 522.220
				text = "sp"
			intervals [1126]:
				xmin = 522.220
				xmax = 522.250
				text = "HH"
			intervals [1127]:
				xmin = 522.250
				xmax = 522.280
				text = "ER0"
			intervals [1128]:
				xmin = 522.280
				xmax = 522.330
				text = "P"
			intervals [1129]:
				xmin = 522.330
				xmax = 522.360
				text = "EH1"
			intervals [1130]:
				xmin = 522.360
				xmax = 522.420
				text = "R"
			intervals [1131]:
				xmin = 522.420
				xmax = 522.450
				text = "AH0"
			intervals [1132]:
				xmin = 522.450
				xmax = 522.480
				text = "N"
			intervals [1133]:
				xmin = 522.480
				xmax = 522.510
				text = "T"
			intervals [1134]:
				xmin = 522.510
				xmax = 522.540
				text = "S"
			intervals [1135]:
				xmin = 522.540
				xmax = 522.570
				text = "sp"
			intervals [1136]:
				xmin = 522.570
				xmax = 523.448
				text = ""
			intervals [1137]:
				xmin = 523.448
				xmax = 523.528
				text = "W"
			intervals [1138]:
				xmin = 523.528
				xmax = 523.558
				text = "AH1"
			intervals [1139]:
				xmin = 523.558
				xmax = 523.588
				text = "T"
			intervals [1140]:
				xmin = 523.588
				xmax = 523.618
				text = "AH0"
			intervals [1141]:
				xmin = 523.618
				xmax = 523.678
				text = "B"
			intervals [1142]:
				xmin = 523.678
				xmax = 523.728
				text = "AW1"
			intervals [1143]:
				xmin = 523.728
				xmax = 523.768
				text = "T"
			intervals [1144]:
				xmin = 523.768
				xmax = 523.828
				text = "HH"
			intervals [1145]:
				xmin = 523.828
				xmax = 523.888
				text = "ER1"
			intervals [1146]:
				xmin = 523.888
				xmax = 523.978
				text = "sp"
			intervals [1147]:
				xmin = 523.978
				xmax = 524.008
				text = "P"
			intervals [1148]:
				xmin = 524.008
				xmax = 524.138
				text = "EH1"
			intervals [1149]:
				xmin = 524.138
				xmax = 524.188
				text = "R"
			intervals [1150]:
				xmin = 524.188
				xmax = 524.248
				text = "AH0"
			intervals [1151]:
				xmin = 524.248
				xmax = 524.298
				text = "N"
			intervals [1152]:
				xmin = 524.298
				xmax = 524.328
				text = "T"
			intervals [1153]:
				xmin = 524.328
				xmax = 524.358
				text = "S"
			intervals [1154]:
				xmin = 524.358
				xmax = 524.468
				text = "sp"
			intervals [1155]:
				xmin = 524.468
				xmax = 551.147
				text = ""
			intervals [1156]:
				xmin = 551.147
				xmax = 551.437
				text = "M"
			intervals [1157]:
				xmin = 551.437
				xmax = 551.527
				text = "HH"
			intervals [1158]:
				xmin = 551.527
				xmax = 551.617
				text = "M"
			intervals [1159]:
				xmin = 551.617
				xmax = 553.0422
				text = ""
			intervals [1160]:
				xmin = 553.0422
				xmax = 553.1022
				text = "W"
			intervals [1161]:
				xmin = 553.1022
				xmax = 553.1422
				text = "EH1"
			intervals [1162]:
				xmin = 553.1422
				xmax = 553.1722
				text = "L"
			intervals [1163]:
				xmin = 553.1722
				xmax = 553.2022
				text = "DH"
			intervals [1164]:
				xmin = 553.2022
				xmax = 553.2422
				text = "AH0"
			intervals [1165]:
				xmin = 553.2422
				xmax = 553.3122
				text = "T"
			intervals [1166]:
				xmin = 553.3122
				xmax = 553.3522
				text = "Z"
			intervals [1167]:
				xmin = 553.3522
				xmax = 553.3822
				text = "V"
			intervals [1168]:
				xmin = 553.3822
				xmax = 553.4822
				text = "EH1"
			intervals [1169]:
				xmin = 553.4822
				xmax = 553.5822
				text = "R"
			intervals [1170]:
				xmin = 553.5822
				xmax = 553.6722
				text = "IY0"
			intervals [1171]:
				xmin = 553.6722
				xmax = 553.7022
				text = "IH1"
			intervals [1172]:
				xmin = 553.7022
				xmax = 553.7622
				text = "N"
			intervals [1173]:
				xmin = 553.7622
				xmax = 553.8522
				text = "T"
			intervals [1174]:
				xmin = 553.8522
				xmax = 553.8822
				text = "R"
			intervals [1175]:
				xmin = 553.8822
				xmax = 553.9122
				text = "IH0"
			intervals [1176]:
				xmin = 553.9122
				xmax = 554.0722
				text = "S"
			intervals [1177]:
				xmin = 554.0722
				xmax = 554.1322
				text = "T"
			intervals [1178]:
				xmin = 554.1322
				xmax = 554.1822
				text = "IH0"
			intervals [1179]:
				xmin = 554.1822
				xmax = 554.2222
				text = "NG"
			intervals [1180]:
				xmin = 554.2222
				xmax = 555.1487
				text = "sp"
			intervals [1181]:
				xmin = 555.1487
				xmax = 555.4587
				text = "AH1"
			intervals [1182]:
				xmin = 555.4587
				xmax = 555.5787
				text = "M"
			intervals [1183]:
				xmin = 555.5787
				xmax = 555.6587
				text = "sp"
			intervals [1184]:
				xmin = 555.6587
				xmax = 556.4696
				text = ""
			intervals [1185]:
				xmin = 556.4696
				xmax = 556.5496
				text = "D"
			intervals [1186]:
				xmin = 556.5496
				xmax = 556.5796
				text = "UW1"
			intervals [1187]:
				xmin = 556.5796
				xmax = 556.6096
				text = "Y"
			intervals [1188]:
				xmin = 556.6096
				xmax = 556.6496
				text = "UW1"
			intervals [1189]:
				xmin = 556.6496
				xmax = 556.7096
				text = "HH"
			intervals [1190]:
				xmin = 556.7096
				xmax = 556.7496
				text = "AE1"
			intervals [1191]:
				xmin = 556.7496
				xmax = 556.8396
				text = "V"
			intervals [1192]:
				xmin = 556.8396
				xmax = 556.8896
				text = "AH0"
			intervals [1193]:
				xmin = 556.8896
				xmax = 556.9696
				text = "N"
			intervals [1194]:
				xmin = 556.9696
				xmax = 557.0396
				text = "AH1"
			intervals [1195]:
				xmin = 557.0396
				xmax = 557.0896
				text = "DH"
			intervals [1196]:
				xmin = 557.0896
				xmax = 557.1396
				text = "ER0"
			intervals [1197]:
				xmin = 557.1396
				xmax = 557.2196
				text = "sp"
			intervals [1198]:
				xmin = 557.2196
				xmax = 557.2896
				text = "S"
			intervals [1199]:
				xmin = 557.2896
				xmax = 557.3296
				text = "T"
			intervals [1200]:
				xmin = 557.3296
				xmax = 557.3796
				text = "AO1"
			intervals [1201]:
				xmin = 557.3796
				xmax = 557.4496
				text = "R"
			intervals [1202]:
				xmin = 557.4496
				xmax = 557.4796
				text = "IY0"
			intervals [1203]:
				xmin = 557.4796
				xmax = 557.6996
				text = "M"
			intervals [1204]:
				xmin = 557.6996
				xmax = 557.7296
				text = "EY1"
			intervals [1205]:
				xmin = 557.7296
				xmax = 557.7596
				text = "B"
			intervals [1206]:
				xmin = 557.7596
				xmax = 557.7996
				text = "IY0"
			intervals [1207]:
				xmin = 557.7996
				xmax = 558.813
				text = "sp"
			intervals [1208]:
				xmin = 558.813
				xmax = 558.843
				text = "EH1"
			intervals [1209]:
				xmin = 558.843
				xmax = 558.873
				text = "N"
			intervals [1210]:
				xmin = 558.873
				xmax = 558.903
				text = "IY0"
			intervals [1211]:
				xmin = 558.903
				xmax = 558.943
				text = "AH1"
			intervals [1212]:
				xmin = 558.943
				xmax = 558.973
				text = "DH"
			intervals [1213]:
				xmin = 558.973
				xmax = 559.003
				text = "ER0"
			intervals [1214]:
				xmin = 559.003
				xmax = 559.103
				text = "sp"
			intervals [1215]:
				xmin = 559.103
				xmax = 559.173
				text = "S"
			intervals [1216]:
				xmin = 559.173
				xmax = 559.213
				text = "T"
			intervals [1217]:
				xmin = 559.213
				xmax = 559.253
				text = "AO1"
			intervals [1218]:
				xmin = 559.253
				xmax = 559.393
				text = "R"
			intervals [1219]:
				xmin = 559.393
				xmax = 559.423
				text = "IY0"
			intervals [1220]:
				xmin = 559.423
				xmax = 559.453
				text = "Z"
			intervals [1221]:
				xmin = 559.453
				xmax = 560.3912
				text = "sp"
			intervals [1222]:
				xmin = 560.3912
				xmax = 560.4612
				text = "M"
			intervals [1223]:
				xmin = 560.4612
				xmax = 560.5112
				text = "UW1"
			intervals [1224]:
				xmin = 560.5112
				xmax = 560.6212
				text = "V"
			intervals [1225]:
				xmin = 560.6212
				xmax = 560.6712
				text = "IY0"
			intervals [1226]:
				xmin = 560.6712
				xmax = 560.7912
				text = "Z"
			intervals [1227]:
				xmin = 560.7912
				xmax = 562.3288
				text = "sp"
			intervals [1228]:
				xmin = 562.3288
				xmax = 562.3588
				text = "DH"
			intervals [1229]:
				xmin = 562.3588
				xmax = 562.3988
				text = "AH0"
			intervals [1230]:
				xmin = 562.3988
				xmax = 562.4388
				text = "T"
			intervals [1231]:
				xmin = 562.4388
				xmax = 562.4788
				text = "sp"
			intervals [1232]:
				xmin = 562.4788
				xmax = 562.5288
				text = "Y"
			intervals [1233]:
				xmin = 562.5288
				xmax = 562.5788
				text = "UW1"
			intervals [1234]:
				xmin = 562.5788
				xmax = 562.6588
				text = "L"
			intervals [1235]:
				xmin = 562.6588
				xmax = 562.6888
				text = "AY1"
			intervals [1236]:
				xmin = 562.6888
				xmax = 562.7188
				text = "K"
			intervals [1237]:
				xmin = 562.7188
				xmax = 562.7888
				text = "HH"
			intervals [1238]:
				xmin = 562.7888
				xmax = 562.8188
				text = "W"
			intervals [1239]:
				xmin = 562.8188
				xmax = 562.8588
				text = "AH1"
			intervals [1240]:
				xmin = 562.8588
				xmax = 562.9288
				text = "T"
			intervals [1241]:
				xmin = 562.9288
				xmax = 562.9788
				text = "Z"
			intervals [1242]:
				xmin = 562.9788
				xmax = 563.0088
				text = "Y"
			intervals [1243]:
				xmin = 563.0088
				xmax = 563.0388
				text = "UH1"
			intervals [1244]:
				xmin = 563.0388
				xmax = 563.0888
				text = "R"
			intervals [1245]:
				xmin = 563.0888
				xmax = 563.2088
				text = "F"
			intervals [1246]:
				xmin = 563.2088
				xmax = 563.2788
				text = "EY1"
			intervals [1247]:
				xmin = 563.2788
				xmax = 563.3788
				text = "V"
			intervals [1248]:
				xmin = 563.3788
				xmax = 563.4088
				text = "R"
			intervals [1249]:
				xmin = 563.4088
				xmax = 563.5188
				text = "AH0"
			intervals [1250]:
				xmin = 563.5188
				xmax = 563.5488
				text = "T"
			intervals [1251]:
				xmin = 563.5488
				xmax = 563.6188
				text = "HH"
			intervals [1252]:
				xmin = 563.6188
				xmax = 563.6688
				text = "W"
			intervals [1253]:
				xmin = 563.6688
				xmax = 563.7188
				text = "AH1"
			intervals [1254]:
				xmin = 563.7188
				xmax = 563.7488
				text = "N"
			intervals [1255]:
				xmin = 563.7488
				xmax = 563.8488
				text = "sp"
			intervals [1256]:
				xmin = 563.8488
				xmax = 565.1532
				text = ""
			intervals [1257]:
				xmin = 565.1532
				xmax = 565.2032
				text = "F"
			intervals [1258]:
				xmin = 565.2032
				xmax = 565.2732
				text = "EY1"
			intervals [1259]:
				xmin = 565.2732
				xmax = 565.4232
				text = "V"
			intervals [1260]:
				xmin = 565.4232
				xmax = 565.4532
				text = "R"
			intervals [1261]:
				xmin = 565.4532
				xmax = 565.4832
				text = "AH0"
			intervals [1262]:
				xmin = 565.4832
				xmax = 565.5132
				text = "T"
			intervals [1263]:
				xmin = 565.5132
				xmax = 565.6032
				text = "M"
			intervals [1264]:
				xmin = 565.6032
				xmax = 565.6332
				text = "UW1"
			intervals [1265]:
				xmin = 565.6332
				xmax = 565.7032
				text = "V"
			intervals [1266]:
				xmin = 565.7032
				xmax = 565.7632
				text = "IY0"
			intervals [1267]:
				xmin = 565.7632
				xmax = 565.9332
				text = "Y"
			intervals [1268]:
				xmin = 565.9332
				xmax = 565.9632
				text = "EH1"
			intervals [1269]:
				xmin = 565.9632
				xmax = 565.9932
				text = "S"
			intervals [1270]:
				xmin = 565.9932
				xmax = 566.0832
				text = "sp"
			intervals [1271]:
				xmin = 566.0832
				xmax = 571.0273
				text = ""
			intervals [1272]:
				xmin = 571.0273
				xmax = 571.0973
				text = "HH"
			intervals [1273]:
				xmin = 571.0973
				xmax = 571.1373
				text = "AW1"
			intervals [1274]:
				xmin = 571.1373
				xmax = 571.1673
				text = "D"
			intervals [1275]:
				xmin = 571.1673
				xmax = 571.2173
				text = "UW1"
			intervals [1276]:
				xmin = 571.2173
				xmax = 571.2473
				text = "Y"
			intervals [1277]:
				xmin = 571.2473
				xmax = 571.3273
				text = "UW1"
			intervals [1278]:
				xmin = 571.3273
				xmax = 571.4173
				text = "P"
			intervals [1279]:
				xmin = 571.4173
				xmax = 571.4673
				text = "IH1"
			intervals [1280]:
				xmin = 571.4673
				xmax = 571.5573
				text = "K"
			intervals [1281]:
				xmin = 571.5573
				xmax = 571.5973
				text = "AH0"
			intervals [1282]:
				xmin = 571.5973
				xmax = 571.6873
				text = "M"
			intervals [1283]:
				xmin = 571.6873
				xmax = 571.7473
				text = "UW1"
			intervals [1284]:
				xmin = 571.7473
				xmax = 571.8373
				text = "V"
			intervals [1285]:
				xmin = 571.8373
				xmax = 571.9173
				text = "IY0"
			intervals [1286]:
				xmin = 571.9173
				xmax = 571.9473
				text = "EH1"
			intervals [1287]:
				xmin = 571.9473
				xmax = 572.0073
				text = "N"
			intervals [1288]:
				xmin = 572.0073
				xmax = 572.0573
				text = "IY0"
			intervals [1289]:
				xmin = 572.0573
				xmax = 572.1773
				text = "W"
			intervals [1290]:
				xmin = 572.1773
				xmax = 572.2673
				text = "EY2"
			intervals [1291]:
				xmin = 572.2673
				xmax = 572.764
				text = "sp"
			intervals [1292]:
				xmin = 572.764
				xmax = 572.794
				text = "DH"
			intervals [1293]:
				xmin = 572.794
				xmax = 572.824
				text = "AH0"
			intervals [1294]:
				xmin = 572.824
				xmax = 572.914
				text = "T"
			intervals [1295]:
				xmin = 572.914
				xmax = 572.954
				text = "Y"
			intervals [1296]:
				xmin = 572.954
				xmax = 573.004
				text = "UW1"
			intervals [1297]:
				xmin = 573.004
				xmax = 573.124
				text = "sp"
			intervals [1298]:
				xmin = 573.124
				xmax = 573.154
				text = "D"
			intervals [1299]:
				xmin = 573.154
				xmax = 573.184
				text = "IH2"
			intervals [1300]:
				xmin = 573.184
				xmax = 573.244
				text = "S"
			intervals [1301]:
				xmin = 573.244
				xmax = 573.324
				text = "AY1"
			intervals [1302]:
				xmin = 573.324
				xmax = 573.374
				text = "D"
			intervals [1303]:
				xmin = 573.374
				xmax = 573.684
				text = "sp"
			intervals [1304]:
				xmin = 573.684
				xmax = 573.714
				text = "Y"
			intervals [1305]:
				xmin = 573.714
				xmax = 573.744
				text = "UW1"
			intervals [1306]:
				xmin = 573.744
				xmax = 573.774
				text = "R"
			intervals [1307]:
				xmin = 573.774
				xmax = 573.804
				text = "G"
			intervals [1308]:
				xmin = 573.804
				xmax = 573.834
				text = "AH1"
			intervals [1309]:
				xmin = 573.834
				xmax = 573.864
				text = "N"
			intervals [1310]:
				xmin = 573.864
				xmax = 574.094
				text = "AH0"
			intervals [1311]:
				xmin = 574.094
				xmax = 574.174
				text = "sp"
			intervals [1312]:
				xmin = 574.174
				xmax = 574.204
				text = "S"
			intervals [1313]:
				xmin = 574.204
				xmax = 574.234
				text = "IY1"
			intervals [1314]:
				xmin = 574.234
				xmax = 585.1368
				text = "sp"
			intervals [1315]:
				xmin = 585.1368
				xmax = 585.4968
				text = "M"
			intervals [1316]:
				xmin = 585.4968
				xmax = 585.5368
				text = "HH"
			intervals [1317]:
				xmin = 585.5368
				xmax = 585.5868
				text = "M"
			intervals [1318]:
				xmin = 585.5868
				xmax = 589.7731
				text = ""
			intervals [1319]:
				xmin = 589.7731
				xmax = 589.9031
				text = "M"
			intervals [1320]:
				xmin = 589.9031
				xmax = 589.9431
				text = "HH"
			intervals [1321]:
				xmin = 589.9431
				xmax = 590.2531
				text = "M"
			intervals [1322]:
				xmin = 590.2531
				xmax = 601.7907
				text = ""
			intervals [1323]:
				xmin = 601.7907
				xmax = 601.8407
				text = "M"
			intervals [1324]:
				xmin = 601.8407
				xmax = 601.9107
				text = "HH"
			intervals [1325]:
				xmin = 601.9107
				xmax = 602.1907
				text = "M"
			intervals [1326]:
				xmin = 602.1907
				xmax = 602.2607
				text = "sp"
			intervals [1327]:
				xmin = 602.2607
				xmax = 604.815
				text = ""
			intervals [1328]:
				xmin = 604.815
				xmax = 604.845
				text = "D"
			intervals [1329]:
				xmin = 604.845
				xmax = 604.875
				text = "UW1"
			intervals [1330]:
				xmin = 604.875
				xmax = 604.905
				text = "sp"
			intervals [1331]:
				xmin = 604.905
				xmax = 604.955
				text = "Y"
			intervals [1332]:
				xmin = 604.955
				xmax = 604.985
				text = "UW1"
			intervals [1333]:
				xmin = 604.985
				xmax = 605.015
				text = "HH"
			intervals [1334]:
				xmin = 605.015
				xmax = 605.045
				text = "AE1"
			intervals [1335]:
				xmin = 605.045
				xmax = 605.095
				text = "V"
			intervals [1336]:
				xmin = 605.095
				xmax = 605.165
				text = "AH0"
			intervals [1337]:
				xmin = 605.165
				xmax = 605.255
				text = "sp"
			intervals [1338]:
				xmin = 605.255
				xmax = 605.295
				text = "P"
			intervals [1339]:
				xmin = 605.295
				xmax = 605.365
				text = "EH1"
			intervals [1340]:
				xmin = 605.365
				xmax = 605.415
				text = "T"
			intervals [1341]:
				xmin = 605.415
				xmax = 605.445
				text = "AE1"
			intervals [1342]:
				xmin = 605.445
				xmax = 605.475
				text = "T"
			intervals [1343]:
				xmin = 605.475
				xmax = 605.555
				text = "sp"
			intervals [1344]:
				xmin = 605.555
				xmax = 605.615
				text = "HH"
			intervals [1345]:
				xmin = 605.615
				xmax = 605.645
				text = "OW1"
			intervals [1346]:
				xmin = 605.645
				xmax = 605.865
				text = "M"
			intervals [1347]:
				xmin = 605.865
				xmax = 607.5659
				text = ""
			intervals [1348]:
				xmin = 607.5659
				xmax = 607.6159
				text = "sil"
			intervals [1349]:
				xmin = 607.6159
				xmax = 608.3159
				text = "spn"
			intervals [1350]:
				xmin = 608.3159
				xmax = 608.6525
				text = ""
			intervals [1351]:
				xmin = 608.6525
				xmax = 608.7025
				text = "sil"
			intervals [1352]:
				xmin = 608.7025
				xmax = 608.8225
				text = "OW1"
			intervals [1353]:
				xmin = 608.8225
				xmax = 608.8925
				text = "sp"
			intervals [1354]:
				xmin = 608.8925
				xmax = 608.9225
				text = "HH"
			intervals [1355]:
				xmin = 608.9225
				xmax = 608.9525
				text = "AE1"
			intervals [1356]:
				xmin = 608.9525
				xmax = 608.9825
				text = "V"
			intervals [1357]:
				xmin = 608.9825
				xmax = 609.0225
				text = "sp"
			intervals [1358]:
				xmin = 609.0225
				xmax = 609.0625
				text = "Y"
			intervals [1359]:
				xmin = 609.0625
				xmax = 609.1925
				text = "UW1"
			intervals [1360]:
				xmin = 609.1925
				xmax = 609.2225
				text = "sp"
			intervals [1361]:
				xmin = 609.2225
				xmax = 609.2525
				text = "EH1"
			intervals [1362]:
				xmin = 609.2525
				xmax = 609.3325
				text = "V"
			intervals [1363]:
				xmin = 609.3325
				xmax = 609.4025
				text = "ER0"
			intervals [1364]:
				xmin = 609.4025
				xmax = 609.4525
				text = "HH"
			intervals [1365]:
				xmin = 609.4525
				xmax = 609.4825
				text = "AE1"
			intervals [1366]:
				xmin = 609.4825
				xmax = 609.5425
				text = "D"
			intervals [1367]:
				xmin = 609.5425
				xmax = 609.5925
				text = "AH0"
			intervals [1368]:
				xmin = 609.5925
				xmax = 609.6925
				text = "sp"
			intervals [1369]:
				xmin = 609.6925
				xmax = 609.7225
				text = "P"
			intervals [1370]:
				xmin = 609.7225
				xmax = 609.7525
				text = "EH1"
			intervals [1371]:
				xmin = 609.7525
				xmax = 609.7825
				text = "T"
			intervals [1372]:
				xmin = 609.7825
				xmax = 614.829
				text = "sp"
			intervals [1373]:
				xmin = 614.829
				xmax = 614.919
				text = "OW1"
			intervals [1374]:
				xmin = 614.919
				xmax = 614.949
				text = "sp"
			intervals [1375]:
				xmin = 614.949
				xmax = 615.139
				text = "Y"
			intervals [1376]:
				xmin = 615.139
				xmax = 615.259
				text = "AE1"
			intervals [1377]:
				xmin = 615.259
				xmax = 616.217
				text = "sp"
			intervals [1378]:
				xmin = 616.217
				xmax = 616.247
				text = "T"
			intervals [1379]:
				xmin = 616.247
				xmax = 616.277
				text = "EH1"
			intervals [1380]:
				xmin = 616.277
				xmax = 616.307
				text = "L"
			intervals [1381]:
				xmin = 616.307
				xmax = 616.397
				text = "M"
			intervals [1382]:
				xmin = 616.397
				xmax = 616.427
				text = "IY1"
			intervals [1383]:
				xmin = 616.427
				xmax = 616.507
				text = "HH"
			intervals [1384]:
				xmin = 616.507
				xmax = 616.547
				text = "AW1"
			intervals [1385]:
				xmin = 616.547
				xmax = 616.577
				text = "IH0"
			intervals [1386]:
				xmin = 616.577
				xmax = 616.627
				text = "T"
			intervals [1387]:
				xmin = 616.627
				xmax = 616.737
				text = "W"
			intervals [1388]:
				xmin = 616.737
				xmax = 616.837
				text = "AH1"
			intervals [1389]:
				xmin = 616.837
				xmax = 616.967
				text = "Z"
			intervals [1390]:
				xmin = 616.967
				xmax = 616.997
				text = "W"
			intervals [1391]:
				xmin = 616.997
				xmax = 617.047
				text = "IH0"
			intervals [1392]:
				xmin = 617.047
				xmax = 617.107
				text = "DH"
			intervals [1393]:
				xmin = 617.107
				xmax = 617.247
				text = "AO1"
			intervals [1394]:
				xmin = 617.247
				xmax = 617.307
				text = "L"
			intervals [1395]:
				xmin = 617.307
				xmax = 617.337
				text = "AH0"
			intervals [1396]:
				xmin = 617.337
				xmax = 617.387
				text = "V"
			intervals [1397]:
				xmin = 617.387
				xmax = 617.437
				text = "sp"
			intervals [1398]:
				xmin = 617.437
				xmax = 617.497
				text = "HH"
			intervals [1399]:
				xmin = 617.497
				xmax = 617.527
				text = "AW1"
			intervals [1400]:
				xmin = 617.527
				xmax = 617.597
				text = "M"
			intervals [1401]:
				xmin = 617.597
				xmax = 617.627
				text = "EH1"
			intervals [1402]:
				xmin = 617.627
				xmax = 617.677
				text = "N"
			intervals [1403]:
				xmin = 617.677
				xmax = 617.737
				text = "IY0"
			intervals [1404]:
				xmin = 617.737
				xmax = 617.767
				text = "sp"
			intervals [1405]:
				xmin = 617.767
				xmax = 617.837
				text = "D"
			intervals [1406]:
				xmin = 617.837
				xmax = 617.967
				text = "AO1"
			intervals [1407]:
				xmin = 617.967
				xmax = 617.997
				text = "G"
			intervals [1408]:
				xmin = 617.997
				xmax = 618.067
				text = "Z"
			intervals [1409]:
				xmin = 618.067
				xmax = 618.097
				text = "sp"
			intervals [1410]:
				xmin = 618.097
				xmax = 618.127
				text = "D"
			intervals [1411]:
				xmin = 618.127
				xmax = 618.177
				text = "IH0"
			intervals [1412]:
				xmin = 618.177
				xmax = 618.207
				text = "D"
			intervals [1413]:
				xmin = 618.207
				xmax = 618.237
				text = "sp"
			intervals [1414]:
				xmin = 618.237
				xmax = 618.277
				text = "Y"
			intervals [1415]:
				xmin = 618.277
				xmax = 618.307
				text = "UW1"
			intervals [1416]:
				xmin = 618.307
				xmax = 620.0129
				text = ""
			intervals [1417]:
				xmin = 620.0129
				xmax = 620.3029
				text = "OW1"
			intervals [1418]:
				xmin = 620.3029
				xmax = 627.9567
				text = ""
			intervals [1419]:
				xmin = 627.9567
				xmax = 627.9867
				text = "sil"
			intervals [1420]:
				xmin = 627.9867
				xmax = 628.0667
				text = "EY1"
			intervals [1421]:
				xmin = 628.0667
				xmax = 628.1367
				text = "M"
			intervals [1422]:
				xmin = 628.1367
				xmax = 628.2167
				text = "AH1"
			intervals [1423]:
				xmin = 628.2167
				xmax = 628.2967
				text = "T"
			intervals [1424]:
				xmin = 628.2967
				xmax = 655.1318
				text = ""
			intervals [1425]:
				xmin = 655.1318
				xmax = 655.5218
				text = "AH1"
			intervals [1426]:
				xmin = 655.5218
				xmax = 655.8441
				text = ""
			intervals [1427]:
				xmin = 655.8441
				xmax = 655.8741
				text = "HH"
			intervals [1428]:
				xmin = 655.8741
				xmax = 655.9041
				text = "IH1"
			intervals [1429]:
				xmin = 655.9041
				xmax = 655.9341
				text = "T"
			intervals [1430]:
				xmin = 655.9341
				xmax = 655.9641
				text = "B"
			intervals [1431]:
				xmin = 655.9641
				xmax = 655.9941
				text = "AY1"
			intervals [1432]:
				xmin = 655.9941
				xmax = 656.4841
				text = "AH0"
			intervals [1433]:
				xmin = 656.4841
				xmax = 656.5141
				text = "sp"
			intervals [1434]:
				xmin = 656.5141
				xmax = 656.5641
				text = "P"
			intervals [1435]:
				xmin = 656.5641
				xmax = 656.6141
				text = "AH0"
			intervals [1436]:
				xmin = 656.6141
				xmax = 656.6641
				text = "L"
			intervals [1437]:
				xmin = 656.6641
				xmax = 656.6941
				text = "IY1"
			intervals [1438]:
				xmin = 656.6941
				xmax = 656.7241
				text = "S"
			intervals [1439]:
				xmin = 656.7241
				xmax = 656.7541
				text = "M"
			intervals [1440]:
				xmin = 656.7541
				xmax = 656.7841
				text = "AH0"
			intervals [1441]:
				xmin = 656.7841
				xmax = 657.0941
				text = "N"
			intervals [1442]:
				xmin = 657.0941
				xmax = 657.1241
				text = "sp"
			intervals [1443]:
				xmin = 657.1241
				xmax = 658.588
				text = ""
			intervals [1444]:
				xmin = 658.588
				xmax = 658.668
				text = "HH"
			intervals [1445]:
				xmin = 658.668
				xmax = 658.758
				text = "AW1"
			intervals [1446]:
				xmin = 658.758
				xmax = 658.848
				text = "AH0"
			intervals [1447]:
				xmin = 658.848
				xmax = 658.878
				text = "D"
			intervals [1448]:
				xmin = 658.878
				xmax = 658.908
				text = "DH"
			intervals [1449]:
				xmin = 658.908
				xmax = 658.988
				text = "AE1"
			intervals [1450]:
				xmin = 658.988
				xmax = 659.058
				text = "T"
			intervals [1451]:
				xmin = 659.058
				xmax = 659.128
				text = "HH"
			intervals [1452]:
				xmin = 659.128
				xmax = 659.198
				text = "AE1"
			intervals [1453]:
				xmin = 659.198
				xmax = 659.238
				text = "P"
			intervals [1454]:
				xmin = 659.238
				xmax = 659.268
				text = "AH0"
			intervals [1455]:
				xmin = 659.268
				xmax = 659.408
				text = "N"
			intervals [1456]:
				xmin = 659.408
				xmax = 659.438
				text = "sp"
			intervals [1457]:
				xmin = 659.438
				xmax = 677.822
				text = ""
			intervals [1458]:
				xmin = 677.822
				xmax = 677.852
				text = "AO1"
			intervals [1459]:
				xmin = 677.852
				xmax = 678.372
				text = "sp"
			intervals [1460]:
				xmin = 678.372
				xmax = 679.0442
				text = ""
			intervals [1461]:
				xmin = 679.0442
				xmax = 679.0942
				text = "DH"
			intervals [1462]:
				xmin = 679.0942
				xmax = 679.1242
				text = "AH0"
			intervals [1463]:
				xmin = 679.1242
				xmax = 679.1742
				text = "T"
			intervals [1464]:
				xmin = 679.1742
				xmax = 679.2742
				text = "sp"
			intervals [1465]:
				xmin = 679.2742
				xmax = 679.4442
				text = "Z"
			intervals [1466]:
				xmin = 679.4442
				xmax = 679.5642
				text = "sp"
			intervals [1467]:
				xmin = 679.5642
				xmax = 679.5942
				text = "T"
			intervals [1468]:
				xmin = 679.5942
				xmax = 679.6242
				text = "UW1"
			intervals [1469]:
				xmin = 679.6242
				xmax = 679.6542
				text = "B"
			intervals [1470]:
				xmin = 679.6542
				xmax = 679.6942
				text = "AE1"
			intervals [1471]:
				xmin = 679.6942
				xmax = 679.8242
				text = "D"
			intervals [1472]:
				xmin = 679.8242
				xmax = 680.0742
				text = "sp"
			intervals [1473]:
				xmin = 680.0742
				xmax = 680.8532
				text = ""
			intervals [1474]:
				xmin = 680.8532
				xmax = 680.9332
				text = "W"
			intervals [1475]:
				xmin = 680.9332
				xmax = 681.1232
				text = "EH1"
			intervals [1476]:
				xmin = 681.1232
				xmax = 681.1632
				text = "L"
			intervals [1477]:
				xmin = 681.1632
				xmax = 681.2032
				text = "L"
			intervals [1478]:
				xmin = 681.2032
				xmax = 681.2332
				text = "EH1"
			intervals [1479]:
				xmin = 681.2332
				xmax = 681.2632
				text = "T"
			intervals [1480]:
				xmin = 681.2632
				xmax = 681.3232
				text = "Z"
			intervals [1481]:
				xmin = 681.3232
				xmax = 681.3932
				text = "sp"
			intervals [1482]:
				xmin = 681.3932
				xmax = 681.4532
				text = "S"
			intervals [1483]:
				xmin = 681.4532
				xmax = 681.5532
				text = "IY1"
			intervals [1484]:
				xmin = 681.5532
				xmax = 682.1737
				text = "sp"
			intervals [1485]:
				xmin = 682.1737
				xmax = 682.2037
				text = "Y"
			intervals [1486]:
				xmin = 682.2037
				xmax = 682.2837
				text = "UW1"
			intervals [1487]:
				xmin = 682.2837
				xmax = 682.3137
				text = "R"
			intervals [1488]:
				xmin = 682.3137
				xmax = 682.4337
				text = "IH1"
			intervals [1489]:
				xmin = 682.4337
				xmax = 682.4637
				text = "N"
			intervals [1490]:
				xmin = 682.4637
				xmax = 682.5737
				text = "sp"
			intervals [1491]:
				xmin = 682.5737
				xmax = 682.6837
				text = "S"
			intervals [1492]:
				xmin = 682.6837
				xmax = 682.7337
				text = "K"
			intervals [1493]:
				xmin = 682.7337
				xmax = 682.7937
				text = "UW1"
			intervals [1494]:
				xmin = 682.7937
				xmax = 682.8837
				text = "L"
			intervals [1495]:
				xmin = 682.8837
				xmax = 683.0437
				text = "N"
			intervals [1496]:
				xmin = 683.0437
				xmax = 683.3637
				text = "AW1"
			intervals [1497]:
				xmin = 683.3637
				xmax = 684.4521
				text = ""
			intervals [1498]:
				xmin = 684.4521
				xmax = 684.4821
				text = "sil"
			intervals [1499]:
				xmin = 684.4821
				xmax = 684.5121
				text = "S"
			intervals [1500]:
				xmin = 684.5121
				xmax = 684.5721
				text = "OW1"
			intervals [1501]:
				xmin = 684.5721
				xmax = 684.6621
				text = "W"
			intervals [1502]:
				xmin = 684.6621
				xmax = 684.7121
				text = "AH1"
			intervals [1503]:
				xmin = 684.7121
				xmax = 684.7521
				text = "T"
			intervals [1504]:
				xmin = 684.7521
				xmax = 684.8321
				text = "sp"
			intervals [1505]:
				xmin = 684.8321
				xmax = 684.927
				text = ""
			intervals [1506]:
				xmin = 684.927
				xmax = 684.997
				text = "HH"
			intervals [1507]:
				xmin = 684.997
				xmax = 685.047
				text = "W"
			intervals [1508]:
				xmin = 685.047
				xmax = 685.077
				text = "AH1"
			intervals [1509]:
				xmin = 685.077
				xmax = 685.107
				text = "T"
			intervals [1510]:
				xmin = 685.107
				xmax = 685.137
				text = "D"
			intervals [1511]:
				xmin = 685.137
				xmax = 685.167
				text = "UW1"
			intervals [1512]:
				xmin = 685.167
				xmax = 685.197
				text = "Y"
			intervals [1513]:
				xmin = 685.197
				xmax = 685.237
				text = "UW1"
			intervals [1514]:
				xmin = 685.237
				xmax = 685.267
				text = "sp"
			intervals [1515]:
				xmin = 685.267
				xmax = 685.397
				text = "T"
			intervals [1516]:
				xmin = 685.397
				xmax = 685.477
				text = "EY1"
			intervals [1517]:
				xmin = 685.477
				xmax = 685.527
				text = "K"
			intervals [1518]:
				xmin = 685.527
				xmax = 685.607
				text = "sp"
			intervals [1519]:
				xmin = 685.607
				xmax = 685.637
				text = "HH"
			intervals [1520]:
				xmin = 685.637
				xmax = 685.767
				text = "IY1"
			intervals [1521]:
				xmin = 685.767
				xmax = 685.797
				text = "R"
			intervals [1522]:
				xmin = 685.797
				xmax = 685.837
				text = "AE1"
			intervals [1523]:
				xmin = 685.837
				xmax = 685.867
				text = "T"
			intervals [1524]:
				xmin = 685.867
				xmax = 685.997
				text = "sp"
			intervals [1525]:
				xmin = 685.997
				xmax = 686.027
				text = "F"
			intervals [1526]:
				xmin = 686.027
				xmax = 686.097
				text = "EH1"
			intervals [1527]:
				xmin = 686.097
				xmax = 686.177
				text = "L"
			intervals [1528]:
				xmin = 686.177
				xmax = 686.297
				text = "P"
			intervals [1529]:
				xmin = 686.297
				xmax = 686.327
				text = "S"
			intervals [1530]:
				xmin = 686.327
				xmax = 686.357
				text = "sp"
			intervals [1531]:
				xmin = 686.357
				xmax = 688.6278
				text = ""
			intervals [1532]:
				xmin = 688.6278
				xmax = 688.8678
				text = "M"
			intervals [1533]:
				xmin = 688.8678
				xmax = 688.9978
				text = "HH"
			intervals [1534]:
				xmin = 688.9978
				xmax = 689.1978
				text = "M"
			intervals [1535]:
				xmin = 689.1978
				xmax = 689.9886
				text = ""
			intervals [1536]:
				xmin = 689.9886
				xmax = 690.0786
				text = "W"
			intervals [1537]:
				xmin = 690.0786
				xmax = 690.1186
				text = "AH1"
			intervals [1538]:
				xmin = 690.1186
				xmax = 690.1886
				text = "T"
			intervals [1539]:
				xmin = 690.1886
				xmax = 690.2686
				text = "HH"
			intervals [1540]:
				xmin = 690.2686
				xmax = 690.3086
				text = "W"
			intervals [1541]:
				xmin = 690.3086
				xmax = 690.3486
				text = "AH1"
			intervals [1542]:
				xmin = 690.3486
				xmax = 690.4286
				text = "T"
			intervals [1543]:
				xmin = 690.4286
				xmax = 690.4786
				text = "sp"
			intervals [1544]:
				xmin = 690.4786
				xmax = 690.5186
				text = "T"
			intervals [1545]:
				xmin = 690.5186
				xmax = 690.6186
				text = "AY1"
			intervals [1546]:
				xmin = 690.6186
				xmax = 690.7086
				text = "P"
			intervals [1547]:
				xmin = 690.7086
				xmax = 690.7786
				text = "AH0"
			intervals [1548]:
				xmin = 690.7786
				xmax = 690.8286
				text = "V"
			intervals [1549]:
				xmin = 690.8286
				xmax = 691.2334
				text = "sp"
			intervals [1550]:
				xmin = 691.2334
				xmax = 691.6134
				text = "AH1"
			intervals [1551]:
				xmin = 691.6134
				xmax = 692.6382
				text = "sp"
			intervals [1552]:
				xmin = 692.6382
				xmax = 692.6782
				text = "K"
			intervals [1553]:
				xmin = 692.6782
				xmax = 692.7782
				text = "ER0"
			intervals [1554]:
				xmin = 692.7782
				xmax = 692.8282
				text = "IH1"
			intervals [1555]:
				xmin = 692.8282
				xmax = 692.9182
				text = "K"
			intervals [1556]:
				xmin = 692.9182
				xmax = 692.9682
				text = "Y"
			intervals [1557]:
				xmin = 692.9682
				xmax = 692.9982
				text = "AH0"
			intervals [1558]:
				xmin = 692.9982
				xmax = 693.0282
				text = "L"
			intervals [1559]:
				xmin = 693.0282
				xmax = 693.0582
				text = "AH0"
			intervals [1560]:
				xmin = 693.0582
				xmax = 693.1282
				text = "M"
			intervals [1561]:
				xmin = 693.1282
				xmax = 693.1982
				text = "sp"
			intervals [1562]:
				xmin = 693.1982
				xmax = 693.2382
				text = "D"
			intervals [1563]:
				xmin = 693.2382
				xmax = 693.3082
				text = "UW1"
			intervals [1564]:
				xmin = 693.3082
				xmax = 693.3382
				text = "sp"
			intervals [1565]:
				xmin = 693.3382
				xmax = 693.3682
				text = "Y"
			intervals [1566]:
				xmin = 693.3682
				xmax = 693.4282
				text = "UW1"
			intervals [1567]:
				xmin = 693.4282
				xmax = 693.4882
				text = "sp"
			intervals [1568]:
				xmin = 693.4882
				xmax = 693.5482
				text = "HH"
			intervals [1569]:
				xmin = 693.5482
				xmax = 693.5782
				text = "AE1"
			intervals [1570]:
				xmin = 693.5782
				xmax = 693.6082
				text = "V"
			intervals [1571]:
				xmin = 693.6082
				xmax = 693.6982
				text = "HH"
			intervals [1572]:
				xmin = 693.6982
				xmax = 693.7282
				text = "W"
			intervals [1573]:
				xmin = 693.7282
				xmax = 693.7582
				text = "AH1"
			intervals [1574]:
				xmin = 693.7582
				xmax = 693.8282
				text = "T"
			intervals [1575]:
				xmin = 693.8282
				xmax = 693.8782
				text = "sp"
			intervals [1576]:
				xmin = 693.8782
				xmax = 693.9082
				text = "D"
			intervals [1577]:
				xmin = 693.9082
				xmax = 693.9582
				text = "UW1"
			intervals [1578]:
				xmin = 693.9582
				xmax = 693.9982
				text = "sp"
			intervals [1579]:
				xmin = 693.9982
				xmax = 694.0382
				text = "Y"
			intervals [1580]:
				xmin = 694.0382
				xmax = 694.0682
				text = "UW1"
			intervals [1581]:
				xmin = 694.0682
				xmax = 694.0982
				text = "sp"
			intervals [1582]:
				xmin = 694.0982
				xmax = 694.2482
				text = "S"
			intervals [1583]:
				xmin = 694.2482
				xmax = 694.2882
				text = "T"
			intervals [1584]:
				xmin = 694.2882
				xmax = 694.3382
				text = "AH1"
			intervals [1585]:
				xmin = 694.3382
				xmax = 694.3682
				text = "D"
			intervals [1586]:
				xmin = 694.3682
				xmax = 694.4082
				text = "IY0"
			intervals [1587]:
				xmin = 694.4082
				xmax = 694.5282
				text = "sp"
			intervals [1588]:
				xmin = 694.5282
				xmax = 706.270
				text = ""
			intervals [1589]:
				xmin = 706.270
				xmax = 706.610
				text = "OW1"
			intervals [1590]:
				xmin = 706.610
				xmax = 706.700
				text = "IH0"
			intervals [1591]:
				xmin = 706.700
				xmax = 706.730
				text = "T"
			intervals [1592]:
				xmin = 706.730
				xmax = 706.770
				text = "Z"
			intervals [1593]:
				xmin = 706.770
				xmax = 706.800
				text = "JH"
			intervals [1594]:
				xmin = 706.800
				xmax = 706.850
				text = "IH0"
			intervals [1595]:
				xmin = 706.850
				xmax = 706.910
				text = "S"
			intervals [1596]:
				xmin = 706.910
				xmax = 707.000
				text = "T"
			intervals [1597]:
				xmin = 707.000
				xmax = 707.040
				text = "sp"
			intervals [1598]:
				xmin = 707.040
				xmax = 707.070
				text = "K"
			intervals [1599]:
				xmin = 707.070
				xmax = 707.120
				text = "W"
			intervals [1600]:
				xmin = 707.120
				xmax = 707.180
				text = "AY1"
			intervals [1601]:
				xmin = 707.180
				xmax = 707.220
				text = "T"
			intervals [1602]:
				xmin = 707.220
				xmax = 707.300
				text = "AH0"
			intervals [1603]:
				xmin = 707.300
				xmax = 707.330
				text = "sp"
			intervals [1604]:
				xmin = 707.330
				xmax = 707.360
				text = "B"
			intervals [1605]:
				xmin = 707.360
				xmax = 707.390
				text = "IH1"
			intervals [1606]:
				xmin = 707.390
				xmax = 707.420
				text = "T"
			intervals [1607]:
				xmin = 707.420
				xmax = 707.460
				text = "AH0"
			intervals [1608]:
				xmin = 707.460
				xmax = 707.540
				text = "V"
			intervals [1609]:
				xmin = 707.540
				xmax = 707.620
				text = "sp"
			intervals [1610]:
				xmin = 707.620
				xmax = 707.680
				text = "M"
			intervals [1611]:
				xmin = 707.680
				xmax = 707.950
				text = "AE1"
			intervals [1612]:
				xmin = 707.950
				xmax = 707.990
				text = "TH"
			intervals [1613]:
				xmin = 707.990
				xmax = 708.090
				text = "AH0"
			intervals [1614]:
				xmin = 708.090
				xmax = 708.320
				text = "N"
			intervals [1615]:
				xmin = 708.320
				xmax = 708.350
				text = "sp"
			intervals [1616]:
				xmin = 708.350
				xmax = 708.410
				text = "S"
			intervals [1617]:
				xmin = 708.410
				xmax = 708.520
				text = "AY1"
			intervals [1618]:
				xmin = 708.520
				xmax = 708.710
				text = "AH0"
			intervals [1619]:
				xmin = 708.710
				xmax = 708.760
				text = "N"
			intervals [1620]:
				xmin = 708.760
				xmax = 708.800
				text = "S"
			intervals [1621]:
				xmin = 708.800
				xmax = 708.830
				text = "AH0"
			intervals [1622]:
				xmin = 708.830
				xmax = 708.870
				text = "Z"
			intervals [1623]:
				xmin = 708.870
				xmax = 709.6209
				text = "sp"
			intervals [1624]:
				xmin = 709.6209
				xmax = 709.7109
				text = "W"
			intervals [1625]:
				xmin = 709.7109
				xmax = 709.7909
				text = "AH1"
			intervals [1626]:
				xmin = 709.7909
				xmax = 709.9109
				text = "T"
			intervals [1627]:
				xmin = 709.9109
				xmax = 709.9409
				text = "HH"
			intervals [1628]:
				xmin = 709.9409
				xmax = 709.9709
				text = "W"
			intervals [1629]:
				xmin = 709.9709
				xmax = 710.0309
				text = "AH1"
			intervals [1630]:
				xmin = 710.0309
				xmax = 710.0809
				text = "T"
			intervals [1631]:
				xmin = 710.0809
				xmax = 710.3058
				text = "sp"
			intervals [1632]:
				xmin = 710.3058
				xmax = 710.4358
				text = "AY1"
			intervals [1633]:
				xmin = 710.4358
				xmax = 710.5058
				text = "D"
			intervals [1634]:
				xmin = 710.5058
				xmax = 710.6058
				text = "OW1"
			intervals [1635]:
				xmin = 710.6058
				xmax = 710.6558
				text = "N"
			intervals [1636]:
				xmin = 710.6558
				xmax = 710.6858
				text = "AH2"
			intervals [1637]:
				xmin = 710.6858
				xmax = 710.7158
				text = "N"
			intervals [1638]:
				xmin = 710.7158
				xmax = 710.7458
				text = "D"
			intervals [1639]:
				xmin = 710.7458
				xmax = 710.7758
				text = "ER0"
			intervals [1640]:
				xmin = 710.7758
				xmax = 710.8258
				text = "S"
			intervals [1641]:
				xmin = 710.8258
				xmax = 710.8858
				text = "T"
			intervals [1642]:
				xmin = 710.8858
				xmax = 711.0058
				text = "AE1"
			intervals [1643]:
				xmin = 711.0058
				xmax = 711.1658
				text = "N"
			intervals [1644]:
				xmin = 711.1658
				xmax = 711.2258
				text = "D"
			intervals [1645]:
				xmin = 711.2258
				xmax = 711.2758
				text = "sp"
			intervals [1646]:
				xmin = 711.2758
				xmax = 711.3058
				text = "S"
			intervals [1647]:
				xmin = 711.3058
				xmax = 711.5558
				text = "OW1"
			intervals [1648]:
				xmin = 711.5558
				xmax = 711.7058
				text = "AH1"
			intervals [1649]:
				xmin = 711.7058
				xmax = 711.8058
				text = "M"
			intervals [1650]:
				xmin = 711.8058
				xmax = 711.8358
				text = "sp"
			intervals [1651]:
				xmin = 711.8358
				xmax = 713.6323
				text = ""
			intervals [1652]:
				xmin = 713.6323
				xmax = 713.7323
				text = "HH"
			intervals [1653]:
				xmin = 713.7323
				xmax = 713.7723
				text = "W"
			intervals [1654]:
				xmin = 713.7723
				xmax = 713.8123
				text = "AH1"
			intervals [1655]:
				xmin = 713.8123
				xmax = 713.8623
				text = "T"
			intervals [1656]:
				xmin = 713.8623
				xmax = 713.9123
				text = "IH0"
			intervals [1657]:
				xmin = 713.9123
				xmax = 713.9623
				text = "Z"
			intervals [1658]:
				xmin = 713.9623
				xmax = 714.0323
				text = "W"
			intervals [1659]:
				xmin = 714.0323
				xmax = 714.0723
				text = "AH1"
			intervals [1660]:
				xmin = 714.0723
				xmax = 714.1023
				text = "T"
			intervals [1661]:
				xmin = 714.1023
				xmax = 714.1323
				text = "IH0"
			intervals [1662]:
				xmin = 714.1323
				xmax = 714.1623
				text = "Z"
			intervals [1663]:
				xmin = 714.1623
				xmax = 714.2023
				text = "sp"
			intervals [1664]:
				xmin = 714.2023
				xmax = 714.3976
				text = ""
			intervals [1665]:
				xmin = 714.3976
				xmax = 714.4476
				text = "D"
			intervals [1666]:
				xmin = 714.4476
				xmax = 714.5176
				text = "R"
			intervals [1667]:
				xmin = 714.5176
				xmax = 714.6476
				text = "AE1"
			intervals [1668]:
				xmin = 714.6476
				xmax = 714.7676
				text = "F"
			intervals [1669]:
				xmin = 714.7676
				xmax = 714.7976
				text = "T"
			intervals [1670]:
				xmin = 714.7976
				xmax = 714.8497
				text = ""
			intervals [1671]:
				xmin = 714.8497
				xmax = 714.9597
				text = "HH"
			intervals [1672]:
				xmin = 714.9597
				xmax = 714.9897
				text = "W"
			intervals [1673]:
				xmin = 714.9897
				xmax = 715.0597
				text = "AH1"
			intervals [1674]:
				xmin = 715.0597
				xmax = 715.0897
				text = "T"
			intervals [1675]:
				xmin = 715.0897
				xmax = 715.1197
				text = "D"
			intervals [1676]:
				xmin = 715.1197
				xmax = 715.1597
				text = "UW1"
			intervals [1677]:
				xmin = 715.1597
				xmax = 715.1897
				text = "Y"
			intervals [1678]:
				xmin = 715.1897
				xmax = 715.2297
				text = "UW1"
			intervals [1679]:
				xmin = 715.2297
				xmax = 715.2897
				text = "sp"
			intervals [1680]:
				xmin = 715.2897
				xmax = 715.7697
				text = "spn"
			intervals [1681]:
				xmin = 715.7697
				xmax = 724.6048
				text = "sp"
			intervals [1682]:
				xmin = 724.6048
				xmax = 724.7348
				text = "OW1"
			intervals [1683]:
				xmin = 724.7348
				xmax = 724.7648
				text = "sp"
			intervals [1684]:
				xmin = 724.7648
				xmax = 724.8648
				text = "S"
			intervals [1685]:
				xmin = 724.8648
				xmax = 724.9048
				text = "AH1"
			intervals [1686]:
				xmin = 724.9048
				xmax = 724.9648
				text = "M"
			intervals [1687]:
				xmin = 724.9648
				xmax = 725.0048
				text = "TH"
			intervals [1688]:
				xmin = 725.0048
				xmax = 725.0348
				text = "IH0"
			intervals [1689]:
				xmin = 725.0348
				xmax = 725.0748
				text = "N"
			intervals [1690]:
				xmin = 725.0748
				xmax = 725.1248
				text = "L"
			intervals [1691]:
				xmin = 725.1248
				xmax = 725.1848
				text = "AY1"
			intervals [1692]:
				xmin = 725.1848
				xmax = 725.2148
				text = "K"
			intervals [1693]:
				xmin = 725.2148
				xmax = 725.2648
				text = "sp"
			intervals [1694]:
				xmin = 725.2648
				xmax = 725.3148
				text = "AH0"
			intervals [1695]:
				xmin = 725.3148
				xmax = 725.3648
				text = "N"
			intervals [1696]:
				xmin = 725.3648
				xmax = 725.4248
				text = "AA1"
			intervals [1697]:
				xmin = 725.4248
				xmax = 725.4748
				text = "R"
			intervals [1698]:
				xmin = 725.4748
				xmax = 725.5648
				text = "K"
			intervals [1699]:
				xmin = 725.5648
				xmax = 725.6148
				text = "AH0"
			intervals [1700]:
				xmin = 725.6148
				xmax = 725.7048
				text = "T"
			intervals [1701]:
				xmin = 725.7048
				xmax = 725.8048
				text = "EH2"
			intervals [1702]:
				xmin = 725.8048
				xmax = 725.8348
				text = "K"
			intervals [1703]:
				xmin = 725.8348
				xmax = 725.8648
				text = "T"
			intervals [1704]:
				xmin = 725.8648
				xmax = 725.9248
				text = "sp"
			intervals [1705]:
				xmin = 725.9248
				xmax = 727.7157
				text = ""
			intervals [1706]:
				xmin = 727.7157
				xmax = 727.8957
				text = "OW1"
			intervals [1707]:
				xmin = 727.8957
				xmax = 730.0306
				text = "sp"
			intervals [1708]:
				xmin = 730.0306
				xmax = 730.1806
				text = "AH1"
			intervals [1709]:
				xmin = 730.1806
				xmax = 730.3306
				text = "HH"
			intervals [1710]:
				xmin = 730.3306
				xmax = 730.3906
				text = "AH1"
			intervals [1711]:
				xmin = 730.3906
				xmax = 746.6808
				text = "sp"
			intervals [1712]:
				xmin = 746.6808
				xmax = 747.0808
				text = "M"
			intervals [1713]:
				xmin = 747.0808
				xmax = 747.1108
				text = "HH"
			intervals [1714]:
				xmin = 747.1108
				xmax = 747.1508
				text = "M"
			intervals [1715]:
				xmin = 747.1508
				xmax = 757.357
				text = ""
			intervals [1716]:
				xmin = 757.357
				xmax = 757.647
				text = "M"
			intervals [1717]:
				xmin = 757.647
				xmax = 767.7714
				text = ""
			intervals [1718]:
				xmin = 767.7714
				xmax = 767.8014
				text = "sil"
			intervals [1719]:
				xmin = 767.8014
				xmax = 767.8314
				text = "Y"
			intervals [1720]:
				xmin = 767.8314
				xmax = 767.8614
				text = "UW1"
			intervals [1721]:
				xmin = 767.8614
				xmax = 767.8914
				text = "G"
			intervals [1722]:
				xmin = 767.8914
				xmax = 767.9214
				text = "OW1"
			intervals [1723]:
				xmin = 767.9214
				xmax = 767.9714
				text = "IH0"
			intervals [1724]:
				xmin = 767.9714
				xmax = 768.0014
				text = "N"
			intervals [1725]:
				xmin = 768.0014
				xmax = 768.0314
				text = "T"
			intervals [1726]:
				xmin = 768.0314
				xmax = 768.0614
				text = "IH0"
			intervals [1727]:
				xmin = 768.0614
				xmax = 768.1814
				text = "sp"
			intervals [1728]:
				xmin = 768.1814
				xmax = 768.2114
				text = "K"
			intervals [1729]:
				xmin = 768.2114
				xmax = 768.2714
				text = "AA1"
			intervals [1730]:
				xmin = 768.2714
				xmax = 768.3914
				text = "L"
			intervals [1731]:
				xmin = 768.3914
				xmax = 768.4214
				text = "IH0"
			intervals [1732]:
				xmin = 768.4214
				xmax = 768.4514
				text = "JH"
			intervals [1733]:
				xmin = 768.4514
				xmax = 768.7414
				text = "sp"
			intervals [1734]:
				xmin = 768.7414
				xmax = 769.336
				text = ""
			intervals [1735]:
				xmin = 769.336
				xmax = 769.406
				text = "ER0"
			intervals [1736]:
				xmin = 769.406
				xmax = 769.436
				text = "sp"
			intervals [1737]:
				xmin = 769.436
				xmax = 769.486
				text = "Y"
			intervals [1738]:
				xmin = 769.486
				xmax = 769.536
				text = "UW1"
			intervals [1739]:
				xmin = 769.536
				xmax = 769.566
				text = "sp"
			intervals [1740]:
				xmin = 769.566
				xmax = 769.606
				text = "G"
			intervals [1741]:
				xmin = 769.606
				xmax = 769.636
				text = "OW1"
			intervals [1742]:
				xmin = 769.636
				xmax = 769.716
				text = "IH0"
			intervals [1743]:
				xmin = 769.716
				xmax = 769.746
				text = "N"
			intervals [1744]:
				xmin = 769.746
				xmax = 769.776
				text = "T"
			intervals [1745]:
				xmin = 769.776
				xmax = 769.826
				text = "AH0"
			intervals [1746]:
				xmin = 769.826
				xmax = 769.876
				text = "sp"
			intervals [1747]:
				xmin = 769.876
				xmax = 769.906
				text = "K"
			intervals [1748]:
				xmin = 769.906
				xmax = 770.046
				text = "AA1"
			intervals [1749]:
				xmin = 770.046
				xmax = 770.076
				text = "L"
			intervals [1750]:
				xmin = 770.076
				xmax = 770.106
				text = "IH0"
			intervals [1751]:
				xmin = 770.106
				xmax = 770.136
				text = "JH"
			intervals [1752]:
				xmin = 770.136
				xmax = 770.426
				text = "sp"
			intervals [1753]:
				xmin = 770.426
				xmax = 771.8128
				text = ""
			intervals [1754]:
				xmin = 771.8128
				xmax = 771.8928
				text = "W"
			intervals [1755]:
				xmin = 771.8928
				xmax = 771.9528
				text = "AW1"
			intervals [1756]:
				xmin = 771.9528
				xmax = 772.3028
				text = "sp"
			intervals [1757]:
				xmin = 772.3028
				xmax = 772.5317
				text = ""
			intervals [1758]:
				xmin = 772.5317
				xmax = 772.6417
				text = "HH"
			intervals [1759]:
				xmin = 772.6417
				xmax = 772.6717
				text = "AE1"
			intervals [1760]:
				xmin = 772.6717
				xmax = 772.7217
				text = "V"
			intervals [1761]:
				xmin = 772.7217
				xmax = 772.8117
				text = "sp"
			intervals [1762]:
				xmin = 772.8117
				xmax = 772.8717
				text = "Y"
			intervals [1763]:
				xmin = 772.8717
				xmax = 773.0617
				text = "UW1"
			intervals [1764]:
				xmin = 773.0617
				xmax = 773.3717
				text = "AH1"
			intervals [1765]:
				xmin = 773.3717
				xmax = 773.4317
				text = "sp"
			intervals [1766]:
				xmin = 773.4317
				xmax = 773.4717
				text = "P"
			intervals [1767]:
				xmin = 773.4717
				xmax = 773.5217
				text = "UH1"
			intervals [1768]:
				xmin = 773.5217
				xmax = 773.5517
				text = "T"
			intervals [1769]:
				xmin = 773.5517
				xmax = 773.6317
				text = "IH1"
			intervals [1770]:
				xmin = 773.6317
				xmax = 773.6617
				text = "N"
			intervals [1771]:
				xmin = 773.6617
				xmax = 773.6917
				text = "EH1"
			intervals [1772]:
				xmin = 773.6917
				xmax = 773.8017
				text = "N"
			intervals [1773]:
				xmin = 773.8017
				xmax = 773.9017
				text = "IY0"
			intervals [1774]:
				xmin = 773.9017
				xmax = 773.9717
				text = "AE2"
			intervals [1775]:
				xmin = 773.9717
				xmax = 774.0317
				text = "P"
			intervals [1776]:
				xmin = 774.0317
				xmax = 774.0617
				text = "L"
			intervals [1777]:
				xmin = 774.0617
				xmax = 774.1917
				text = "AH0"
			intervals [1778]:
				xmin = 774.1917
				xmax = 774.2217
				text = "K"
			intervals [1779]:
				xmin = 774.2217
				xmax = 774.3517
				text = "EY1"
			intervals [1780]:
				xmin = 774.3517
				xmax = 774.4717
				text = "SH"
			intervals [1781]:
				xmin = 774.4717
				xmax = 774.5017
				text = "AH0"
			intervals [1782]:
				xmin = 774.5017
				xmax = 774.5317
				text = "N"
			intervals [1783]:
				xmin = 774.5317
				xmax = 774.5717
				text = "Z"
			intervals [1784]:
				xmin = 774.5717
				xmax = 784.624
				text = "sp"
			intervals [1785]:
				xmin = 784.624
				xmax = 784.694
				text = "AH1"
			intervals [1786]:
				xmin = 784.694
				xmax = 784.774
				text = "HH"
			intervals [1787]:
				xmin = 784.774
				xmax = 784.824
				text = "AH1"
			intervals [1788]:
				xmin = 784.824
				xmax = 784.884
				text = "sp"
			intervals [1789]:
				xmin = 784.884
				xmax = 786.1712
				text = ""
			intervals [1790]:
				xmin = 786.1712
				xmax = 786.2512
				text = "W"
			intervals [1791]:
				xmin = 786.2512
				xmax = 786.3012
				text = "AH1"
			intervals [1792]:
				xmin = 786.3012
				xmax = 786.3712
				text = "T"
			intervals [1793]:
				xmin = 786.3712
				xmax = 786.4212
				text = "HH"
			intervals [1794]:
				xmin = 786.4212
				xmax = 786.4512
				text = "W"
			intervals [1795]:
				xmin = 786.4512
				xmax = 786.5012
				text = "AH1"
			intervals [1796]:
				xmin = 786.5012
				xmax = 786.5312
				text = "T"
			intervals [1797]:
				xmin = 786.5312
				xmax = 786.6412
				text = "M"
			intervals [1798]:
				xmin = 786.6412
				xmax = 786.6912
				text = "EY1"
			intervals [1799]:
				xmin = 786.6912
				xmax = 786.7612
				text = "K"
			intervals [1800]:
				xmin = 786.7612
				xmax = 786.8012
				text = "S"
			intervals [1801]:
				xmin = 786.8012
				xmax = 786.8312
				text = "Y"
			intervals [1802]:
				xmin = 786.8312
				xmax = 786.8812
				text = "UW1"
			intervals [1803]:
				xmin = 786.8812
				xmax = 786.9112
				text = "sp"
			intervals [1804]:
				xmin = 786.9112
				xmax = 787.0012
				text = "W"
			intervals [1805]:
				xmin = 787.0012
				xmax = 787.0612
				text = "AA1"
			intervals [1806]:
				xmin = 787.0612
				xmax = 787.0912
				text = "N"
			intervals [1807]:
				xmin = 787.0912
				xmax = 787.1912
				text = "AH0"
			intervals [1808]:
				xmin = 787.1912
				xmax = 787.2312
				text = "G"
			intervals [1809]:
				xmin = 787.2312
				xmax = 787.2612
				text = "OW1"
			intervals [1810]:
				xmin = 787.2612
				xmax = 787.2912
				text = "T"
			intervals [1811]:
				xmin = 787.2912
				xmax = 787.3612
				text = "AH0"
			intervals [1812]:
				xmin = 787.3612
				xmax = 787.4012
				text = "sp"
			intervals [1813]:
				xmin = 787.4012
				xmax = 787.4812
				text = "K"
			intervals [1814]:
				xmin = 787.4812
				xmax = 787.5912
				text = "AA1"
			intervals [1815]:
				xmin = 787.5912
				xmax = 787.6312
				text = "L"
			intervals [1816]:
				xmin = 787.6312
				xmax = 787.6612
				text = "IH0"
			intervals [1817]:
				xmin = 787.6612
				xmax = 787.8812
				text = "JH"
			intervals [1818]:
				xmin = 787.8812
				xmax = 819.5581
				text = ""
			intervals [1819]:
				xmin = 819.5581
				xmax = 819.5981
				text = "D"
			intervals [1820]:
				xmin = 819.5981
				xmax = 819.6281
				text = "UW1"
			intervals [1821]:
				xmin = 819.6281
				xmax = 819.6581
				text = "Y"
			intervals [1822]:
				xmin = 819.6581
				xmax = 819.7181
				text = "UW1"
			intervals [1823]:
				xmin = 819.7181
				xmax = 819.7681
				text = "sp"
			intervals [1824]:
				xmin = 819.7681
				xmax = 819.8081
				text = "TH"
			intervals [1825]:
				xmin = 819.8081
				xmax = 819.8381
				text = "IH1"
			intervals [1826]:
				xmin = 819.8381
				xmax = 819.8781
				text = "NG"
			intervals [1827]:
				xmin = 819.8781
				xmax = 819.9081
				text = "K"
			intervals [1828]:
				xmin = 819.9081
				xmax = 819.9381
				text = "DH"
			intervals [1829]:
				xmin = 819.9381
				xmax = 820.0981
				text = "AH1"
			intervals [1830]:
				xmin = 820.0981
				xmax = 820.1481
				text = "F"
			intervals [1831]:
				xmin = 820.1481
				xmax = 820.2381
				text = "AE1"
			intervals [1832]:
				xmin = 820.2381
				xmax = 820.2681
				text = "K"
			intervals [1833]:
				xmin = 820.2681
				xmax = 820.2981
				text = "T"
			intervals [1834]:
				xmin = 820.2981
				xmax = 820.3281
				text = "sp"
			intervals [1835]:
				xmin = 820.3281
				xmax = 820.3581
				text = "DH"
			intervals [1836]:
				xmin = 820.3581
				xmax = 820.3881
				text = "AH0"
			intervals [1837]:
				xmin = 820.3881
				xmax = 820.4281
				text = "T"
			intervals [1838]:
				xmin = 820.4281
				xmax = 820.5281
				text = "SH"
			intervals [1839]:
				xmin = 820.5281
				xmax = 820.5781
				text = "IY1"
			intervals [1840]:
				xmin = 820.5781
				xmax = 820.7181
				text = "W"
			intervals [1841]:
				xmin = 820.7181
				xmax = 820.7781
				text = "EH1"
			intervals [1842]:
				xmin = 820.7781
				xmax = 820.8481
				text = "N"
			intervals [1843]:
				xmin = 820.8481
				xmax = 820.9481
				text = "T"
			intervals [1844]:
				xmin = 820.9481
				xmax = 820.9781
				text = "sp"
			intervals [1845]:
				xmin = 820.9781
				xmax = 821.0881
				text = "HH"
			intervals [1846]:
				xmin = 821.0881
				xmax = 821.1481
				text = "AE1"
			intervals [1847]:
				xmin = 821.1481
				xmax = 821.2781
				text = "Z"
			intervals [1848]:
				xmin = 821.2781
				xmax = 821.3181
				text = "sp"
			intervals [1849]:
				xmin = 821.3181
				xmax = 821.3581
				text = "EH1"
			intervals [1850]:
				xmin = 821.3581
				xmax = 821.4181
				text = "N"
			intervals [1851]:
				xmin = 821.4181
				xmax = 821.4481
				text = "IY0"
			intervals [1852]:
				xmin = 821.4481
				xmax = 821.4781
				text = "TH"
			intervals [1853]:
				xmin = 821.4781
				xmax = 821.5081
				text = "IH2"
			intervals [1854]:
				xmin = 821.5081
				xmax = 821.5681
				text = "NG"
			intervals [1855]:
				xmin = 821.5681
				xmax = 821.5981
				text = "sp"
			intervals [1856]:
				xmin = 821.5981
				xmax = 821.6481
				text = "T"
			intervals [1857]:
				xmin = 821.6481
				xmax = 821.6781
				text = "AH0"
			intervals [1858]:
				xmin = 821.6781
				xmax = 821.7381
				text = "sp"
			intervals [1859]:
				xmin = 821.7381
				xmax = 821.7681
				text = "D"
			intervals [1860]:
				xmin = 821.7681
				xmax = 821.9081
				text = "UW1"
			intervals [1861]:
				xmin = 821.9081
				xmax = 821.9381
				text = "W"
			intervals [1862]:
				xmin = 821.9381
				xmax = 821.9881
				text = "IH0"
			intervals [1863]:
				xmin = 821.9881
				xmax = 822.3181
				text = "DH"
			intervals [1864]:
				xmin = 822.3181
				xmax = 822.8535
				text = ""
			intervals [1865]:
				xmin = 822.8535
				xmax = 822.9835
				text = "Y"
			intervals [1866]:
				xmin = 822.9835
				xmax = 823.0235
				text = "UH1"
			intervals [1867]:
				xmin = 823.0235
				xmax = 823.0835
				text = "R"
			intervals [1868]:
				xmin = 823.0835
				xmax = 823.1235
				text = "sp"
			intervals [1869]:
				xmin = 823.1235
				xmax = 823.2335
				text = "G"
			intervals [1870]:
				xmin = 823.2335
				xmax = 823.2835
				text = "OW1"
			intervals [1871]:
				xmin = 823.2835
				xmax = 823.3535
				text = "IH0"
			intervals [1872]:
				xmin = 823.3535
				xmax = 823.4635
				text = "N"
			intervals [1873]:
				xmin = 823.4635
				xmax = 823.4935
				text = "sp"
			intervals [1874]:
				xmin = 823.4935
				xmax = 841.6008
				text = ""
			intervals [1875]:
				xmin = 841.6008
				xmax = 841.7008
				text = "W"
			intervals [1876]:
				xmin = 841.7008
				xmax = 841.7708
				text = "EH1"
			intervals [1877]:
				xmin = 841.7708
				xmax = 841.9608
				text = "L"
			intervals [1878]:
				xmin = 841.9608
				xmax = 842.1208
				text = "AH1"
			intervals [1879]:
				xmin = 842.1208
				xmax = 842.2908
				text = "M"
			intervals [1880]:
				xmin = 842.2908
				xmax = 842.3908
				text = "W"
			intervals [1881]:
				xmin = 842.3908
				xmax = 842.4208
				text = "AH1"
			intervals [1882]:
				xmin = 842.4208
				xmax = 842.4508
				text = "T"
			intervals [1883]:
				xmin = 842.4508
				xmax = 842.5008
				text = "sp"
			intervals [1884]:
				xmin = 842.5008
				xmax = 842.5308
				text = "D"
			intervals [1885]:
				xmin = 842.5308
				xmax = 842.5808
				text = "UW1"
			intervals [1886]:
				xmin = 842.5808
				xmax = 842.7108
				text = "Y"
			intervals [1887]:
				xmin = 842.7108
				xmax = 842.7608
				text = "UW1"
			intervals [1888]:
				xmin = 842.7608
				xmax = 842.8208
				text = "sp"
			intervals [1889]:
				xmin = 842.8208
				xmax = 842.8508
				text = "D"
			intervals [1890]:
				xmin = 842.8508
				xmax = 843.1708
				text = "UW1"
			intervals [1891]:
				xmin = 843.1708
				xmax = 844.178
				text = ""
			intervals [1892]:
				xmin = 844.178
				xmax = 844.538
				text = "AH1"
			intervals [1893]:
				xmin = 844.538
				xmax = 844.678
				text = "AE1"
			intervals [1894]:
				xmin = 844.678
				xmax = 844.708
				text = "F"
			intervals [1895]:
				xmin = 844.708
				xmax = 844.738
				text = "T"
			intervals [1896]:
				xmin = 844.738
				xmax = 844.768
				text = "ER0"
			intervals [1897]:
				xmin = 844.768
				xmax = 844.818
				text = "sp"
			intervals [1898]:
				xmin = 844.818
				xmax = 845.048
				text = "S"
			intervals [1899]:
				xmin = 845.048
				xmax = 845.078
				text = "K"
			intervals [1900]:
				xmin = 845.078
				xmax = 845.168
				text = "UW1"
			intervals [1901]:
				xmin = 845.168
				xmax = 845.358
				text = "L"
			intervals [1902]:
				xmin = 845.358
				xmax = 845.508
				text = "sp"
			intervals [1903]:
				xmin = 845.508
				xmax = 858.0267
				text = ""
			intervals [1904]:
				xmin = 858.0267
				xmax = 858.1167
				text = "D"
			intervals [1905]:
				xmin = 858.1167
				xmax = 858.1467
				text = "UW1"
			intervals [1906]:
				xmin = 858.1467
				xmax = 858.1767
				text = "Y"
			intervals [1907]:
				xmin = 858.1767
				xmax = 858.2167
				text = "UW1"
			intervals [1908]:
				xmin = 858.2167
				xmax = 858.3167
				text = "W"
			intervals [1909]:
				xmin = 858.3167
				xmax = 858.3967
				text = "ER1"
			intervals [1910]:
				xmin = 858.3967
				xmax = 858.5867
				text = "K"
			intervals [1911]:
				xmin = 858.5867
				xmax = 858.6167
				text = "IH0"
			intervals [1912]:
				xmin = 858.6167
				xmax = 858.6467
				text = "N"
			intervals [1913]:
				xmin = 858.6467
				xmax = 858.6767
				text = "IH0"
			intervals [1914]:
				xmin = 858.6767
				xmax = 858.8667
				text = "T"
			intervals [1915]:
				xmin = 858.8667
				xmax = 859.6098
				text = ""
			intervals [1916]:
				xmin = 859.6098
				xmax = 859.8398
				text = "OW1"
			intervals [1917]:
				xmin = 859.8398
				xmax = 859.9198
				text = "OW2"
			intervals [1918]:
				xmin = 859.9198
				xmax = 859.9498
				text = "K"
			intervals [1919]:
				xmin = 859.9498
				xmax = 859.9998
				text = "EY1"
			intervals [1920]:
				xmin = 859.9998
				xmax = 860.3698
				text = "sp"
			intervals [1921]:
				xmin = 860.3698
				xmax = 860.9861
				text = ""
			intervals [1922]:
				xmin = 860.9861
				xmax = 861.3561
				text = "OW1"
			intervals [1923]:
				xmin = 861.3561
				xmax = 861.3961
				text = "R"
			intervals [1924]:
				xmin = 861.3961
				xmax = 861.4261
				text = "IH1"
			intervals [1925]:
				xmin = 861.4261
				xmax = 861.4561
				text = "L"
			intervals [1926]:
				xmin = 861.4561
				xmax = 861.4861
				text = "IY0"
			intervals [1927]:
				xmin = 861.4861
				xmax = 861.5161
				text = "sp"
			intervals [1928]:
				xmin = 861.5161
				xmax = 861.5561
				text = "W"
			intervals [1929]:
				xmin = 861.5561
				xmax = 861.5861
				text = "AH1"
			intervals [1930]:
				xmin = 861.5861
				xmax = 861.6161
				text = "T"
			intervals [1931]:
				xmin = 861.6161
				xmax = 861.7361
				text = "ER0"
			intervals [1932]:
				xmin = 861.7361
				xmax = 862.0061
				text = "sp"
			intervals [1933]:
				xmin = 862.0061
				xmax = 862.0661
				text = "Y"
			intervals [1934]:
				xmin = 862.0661
				xmax = 862.1161
				text = "UH1"
			intervals [1935]:
				xmin = 862.1161
				xmax = 862.1661
				text = "R"
			intervals [1936]:
				xmin = 862.1661
				xmax = 862.4461
				text = "AW1"
			intervals [1937]:
				xmin = 862.4461
				xmax = 862.5261
				text = "R"
			intervals [1938]:
				xmin = 862.5261
				xmax = 862.5961
				text = "Z"
			intervals [1939]:
				xmin = 862.5961
				xmax = 862.6461
				text = "sp"
			intervals [1940]:
				xmin = 862.6461
				xmax = 862.6761
				text = "T"
			intervals [1941]:
				xmin = 862.6761
				xmax = 862.7261
				text = "EH1"
			intervals [1942]:
				xmin = 862.7261
				xmax = 862.7661
				text = "L"
			intervals [1943]:
				xmin = 862.7661
				xmax = 862.8461
				text = "M"
			intervals [1944]:
				xmin = 862.8461
				xmax = 862.8761
				text = "IY1"
			intervals [1945]:
				xmin = 862.8761
				xmax = 862.9061
				text = "sp"
			intervals [1946]:
				xmin = 862.9061
				xmax = 862.9461
				text = "AH0"
			intervals [1947]:
				xmin = 862.9461
				xmax = 862.9761
				text = "B"
			intervals [1948]:
				xmin = 862.9761
				xmax = 863.0561
				text = "AW1"
			intervals [1949]:
				xmin = 863.0561
				xmax = 863.0861
				text = "T"
			intervals [1950]:
				xmin = 863.0861
				xmax = 863.2661
				text = "IH0"
			intervals [1951]:
				xmin = 863.2661
				xmax = 863.2961
				text = "T"
			intervals [1952]:
				xmin = 863.2961
				xmax = 863.3461
				text = "W"
			intervals [1953]:
				xmin = 863.3461
				xmax = 863.3761
				text = "AH1"
			intervals [1954]:
				xmin = 863.3761
				xmax = 863.4361
				text = "T"
			intervals [1955]:
				xmin = 863.4361
				xmax = 863.5461
				text = "EH1"
			intervals [1956]:
				xmin = 863.5461
				xmax = 863.5761
				text = "S"
			intervals [1957]:
				xmin = 863.5761
				xmax = 863.6061
				text = "IH0"
			intervals [1958]:
				xmin = 863.6061
				xmax = 863.6361
				text = "T"
			intervals [1959]:
				xmin = 863.6361
				xmax = 863.6861
				text = "L"
			intervals [1960]:
				xmin = 863.6861
				xmax = 863.7461
				text = "AY1"
			intervals [1961]:
				xmin = 863.7461
				xmax = 863.8061
				text = "K"
			intervals [1962]:
				xmin = 863.8061
				xmax = 863.8761
				text = "sp"
			intervals [1963]:
				xmin = 863.8761
				xmax = 863.9261
				text = "DH"
			intervals [1964]:
				xmin = 863.9261
				xmax = 864.0061
				text = "EH1"
			intervals [1965]:
				xmin = 864.0061
				xmax = 864.1061
				text = "R"
			intervals [1966]:
				xmin = 864.1061
				xmax = 868.8951
				text = ""
			intervals [1967]:
				xmin = 868.8951
				xmax = 869.2151
				text = "M"
			intervals [1968]:
				xmin = 869.2151
				xmax = 869.2451
				text = "HH"
			intervals [1969]:
				xmin = 869.2451
				xmax = 869.3651
				text = "M"
			intervals [1970]:
				xmin = 869.3651
				xmax = 869.4851
				text = "sp"
			intervals [1971]:
				xmin = 869.4851
				xmax = 883.8822
				text = ""
			intervals [1972]:
				xmin = 883.8822
				xmax = 883.9222
				text = "HH"
			intervals [1973]:
				xmin = 883.9222
				xmax = 883.9922
				text = "W"
			intervals [1974]:
				xmin = 883.9922
				xmax = 884.0322
				text = "AY1"
			intervals [1975]:
				xmin = 884.0322
				xmax = 884.0722
				text = "D"
			intervals [1976]:
				xmin = 884.0722
				xmax = 884.1122
				text = "UW1"
			intervals [1977]:
				xmin = 884.1122
				xmax = 884.1622
				text = "Y"
			intervals [1978]:
				xmin = 884.1622
				xmax = 884.1922
				text = "UW1"
			intervals [1979]:
				xmin = 884.1922
				xmax = 884.2222
				text = "HH"
			intervals [1980]:
				xmin = 884.2222
				xmax = 884.2522
				text = "AE1"
			intervals [1981]:
				xmin = 884.2522
				xmax = 884.3422
				text = "V"
			intervals [1982]:
				xmin = 884.3422
				xmax = 884.3722
				text = "T"
			intervals [1983]:
				xmin = 884.3722
				xmax = 884.4222
				text = "AH0"
			intervals [1984]:
				xmin = 884.4222
				xmax = 884.5022
				text = "W"
			intervals [1985]:
				xmin = 884.5022
				xmax = 884.5522
				text = "AA1"
			intervals [1986]:
				xmin = 884.5522
				xmax = 884.7022
				text = "CH"
			intervals [1987]:
				xmin = 884.7022
				xmax = 884.7322
				text = "DH"
			intervals [1988]:
				xmin = 884.7322
				xmax = 884.7622
				text = "AH0"
			intervals [1989]:
				xmin = 884.7622
				xmax = 884.7922
				text = "sp"
			intervals [1990]:
				xmin = 884.7922
				xmax = 884.8622
				text = "R"
			intervals [1991]:
				xmin = 884.8622
				xmax = 884.9022
				text = "UW1"
			intervals [1992]:
				xmin = 884.9022
				xmax = 884.9522
				text = "M"
			intervals [1993]:
				xmin = 884.9522
				xmax = 885.0322
				text = "sp"
			intervals [1994]:
				xmin = 885.0322
				xmax = 885.0922
				text = "T"
			intervals [1995]:
				xmin = 885.0922
				xmax = 885.1522
				text = "EH1"
			intervals [1996]:
				xmin = 885.1522
				xmax = 885.2522
				text = "M"
			intervals [1997]:
				xmin = 885.2522
				xmax = 885.2822
				text = "P"
			intervals [1998]:
				xmin = 885.2822
				xmax = 885.3122
				text = "T"
			intervals [1999]:
				xmin = 885.3122
				xmax = 885.3522
				text = "EH1"
			intervals [2000]:
				xmin = 885.3522
				xmax = 885.4322
				text = "M"
			intervals [2001]:
				xmin = 885.4322
				xmax = 885.4722
				text = "P"
			intervals [2002]:
				xmin = 885.4722
				xmax = 885.5022
				text = "R"
			intervals [2003]:
				xmin = 885.5022
				xmax = 885.5322
				text = "AH0"
			intervals [2004]:
				xmin = 885.5322
				xmax = 885.6122
				text = "CH"
			intervals [2005]:
				xmin = 885.6122
				xmax = 885.7522
				text = "ER0"
			intervals [2006]:
				xmin = 885.7522
				xmax = 885.7822
				text = "sp"
			intervals [2007]:
				xmin = 885.7822
				xmax = 903.5679
				text = ""
			intervals [2008]:
				xmin = 903.5679
				xmax = 903.8979
				text = "OW1"
			intervals [2009]:
				xmin = 903.8979
				xmax = 903.9679
				text = "sp"
			intervals [2010]:
				xmin = 903.9679
				xmax = 904.0279
				text = "DH"
			intervals [2011]:
				xmin = 904.0279
				xmax = 904.0779
				text = "AH0"
			intervals [2012]:
				xmin = 904.0779
				xmax = 904.1079
				text = "T"
			intervals [2013]:
				xmin = 904.1079
				xmax = 904.1379
				text = "sp"
			intervals [2014]:
				xmin = 904.1379
				xmax = 904.2279
				text = "Z"
			intervals [2015]:
				xmin = 904.2279
				xmax = 904.2579
				text = "V"
			intervals [2016]:
				xmin = 904.2579
				xmax = 904.2979
				text = "EH1"
			intervals [2017]:
				xmin = 904.2979
				xmax = 904.4079
				text = "R"
			intervals [2018]:
				xmin = 904.4079
				xmax = 904.4779
				text = "IY0"
			intervals [2019]:
				xmin = 904.4779
				xmax = 904.5079
				text = "IH1"
			intervals [2020]:
				xmin = 904.5079
				xmax = 904.5379
				text = "N"
			intervals [2021]:
				xmin = 904.5379
				xmax = 904.6979
				text = "T"
			intervals [2022]:
				xmin = 904.6979
				xmax = 904.7279
				text = "ER0"
			intervals [2023]:
				xmin = 904.7279
				xmax = 904.7579
				text = "IH0"
			intervals [2024]:
				xmin = 904.7579
				xmax = 904.9179
				text = "S"
			intervals [2025]:
				xmin = 904.9179
				xmax = 904.9579
				text = "T"
			intervals [2026]:
				xmin = 904.9579
				xmax = 904.9879
				text = "IH0"
			intervals [2027]:
				xmin = 904.9879
				xmax = 905.0879
				text = "N"
			intervals [2028]:
				xmin = 905.0879
				xmax = 905.1179
				text = "sp"
			intervals [2029]:
				xmin = 905.1179
				xmax = 906.0245
				text = ""
			intervals [2030]:
				xmin = 906.0245
				xmax = 906.0945
				text = "HH"
			intervals [2031]:
				xmin = 906.0945
				xmax = 906.1445
				text = "AW1"
			intervals [2032]:
				xmin = 906.1445
				xmax = 906.2345
				text = "D"
			intervals [2033]:
				xmin = 906.2345
				xmax = 906.2745
				text = "Y"
			intervals [2034]:
				xmin = 906.2745
				xmax = 906.3045
				text = "UW1"
			intervals [2035]:
				xmin = 906.3045
				xmax = 906.3345
				text = "sp"
			intervals [2036]:
				xmin = 906.3345
				xmax = 906.3945
				text = "K"
			intervals [2037]:
				xmin = 906.3945
				xmax = 906.4345
				text = "AH1"
			intervals [2038]:
				xmin = 906.4345
				xmax = 906.5645
				text = "M"
			intervals [2039]:
				xmin = 906.5645
				xmax = 906.5945
				text = "AH0"
			intervals [2040]:
				xmin = 906.5945
				xmax = 906.6445
				text = "B"
			intervals [2041]:
				xmin = 906.6445
				xmax = 906.6845
				text = "AW1"
			intervals [2042]:
				xmin = 906.6845
				xmax = 906.7945
				text = "T"
			intervals [2043]:
				xmin = 906.7945
				xmax = 906.8345
				text = "DH"
			intervals [2044]:
				xmin = 906.8345
				xmax = 906.8945
				text = "AH0"
			intervals [2045]:
				xmin = 906.8945
				xmax = 906.9245
				text = "T"
			intervals [2046]:
				xmin = 906.9245
				xmax = 906.9545
				text = "sp"
			intervals [2047]:
				xmin = 906.9545
				xmax = 907.0745
				text = "JH"
			intervals [2048]:
				xmin = 907.0745
				xmax = 907.1245
				text = "AA1"
			intervals [2049]:
				xmin = 907.1245
				xmax = 907.2645
				text = "B"
			intervals [2050]:
				xmin = 907.2645
				xmax = 909.550
				text = ""
			intervals [2051]:
				xmin = 909.550
				xmax = 909.590
				text = "OW1"
			intervals [2052]:
				xmin = 909.590
				xmax = 910.640
				text = "spn"
			intervals [2053]:
				xmin = 910.640
				xmax = 923.2007
				text = ""
			intervals [2054]:
				xmin = 923.2007
				xmax = 923.5107
				text = "AH1"
			intervals [2055]:
				xmin = 923.5107
				xmax = 923.6607
				text = "D"
			intervals [2056]:
				xmin = 923.6607
				xmax = 923.7207
				text = "IH0"
			intervals [2057]:
				xmin = 923.7207
				xmax = 923.7807
				text = "D"
			intervals [2058]:
				xmin = 923.7807
				xmax = 923.8307
				text = "Y"
			intervals [2059]:
				xmin = 923.8307
				xmax = 923.8607
				text = "UW1"
			intervals [2060]:
				xmin = 923.8607
				xmax = 923.8907
				text = "EH1"
			intervals [2061]:
				xmin = 923.8907
				xmax = 923.9307
				text = "V"
			intervals [2062]:
				xmin = 923.9307
				xmax = 923.9607
				text = "ER0"
			intervals [2063]:
				xmin = 923.9607
				xmax = 924.0207
				text = "HH"
			intervals [2064]:
				xmin = 924.0207
				xmax = 924.0607
				text = "AE1"
			intervals [2065]:
				xmin = 924.0607
				xmax = 924.2007
				text = "V"
			intervals [2066]:
				xmin = 924.2007
				xmax = 924.3207
				text = "AH0"
			intervals [2067]:
				xmin = 924.3207
				xmax = 924.4207
				text = "T"
			intervals [2068]:
				xmin = 924.4207
				xmax = 924.5307
				text = "IY1"
			intervals [2069]:
				xmin = 924.5307
				xmax = 924.6307
				text = "CH"
			intervals [2070]:
				xmin = 924.6307
				xmax = 924.6807
				text = "ER0"
			intervals [2071]:
				xmin = 924.6807
				xmax = 924.7607
				text = "DH"
			intervals [2072]:
				xmin = 924.7607
				xmax = 924.8507
				text = "AH0"
			intervals [2073]:
				xmin = 924.8507
				xmax = 924.9007
				text = "T"
			intervals [2074]:
				xmin = 924.9007
				xmax = 924.9707
				text = "HH"
			intervals [2075]:
				xmin = 924.9707
				xmax = 925.0707
				text = "AA1"
			intervals [2076]:
				xmin = 925.0707
				xmax = 925.2307
				text = "L"
			intervals [2077]:
				xmin = 925.2307
				xmax = 925.2707
				text = "ER0"
			intervals [2078]:
				xmin = 925.2707
				xmax = 925.3207
				text = "D"
			intervals [2079]:
				xmin = 925.3207
				xmax = 925.4307
				text = "AH0"
			intervals [2080]:
				xmin = 925.4307
				xmax = 925.5007
				text = "L"
			intervals [2081]:
				xmin = 925.5007
				xmax = 925.5807
				text = "AA1"
			intervals [2082]:
				xmin = 925.5807
				xmax = 925.6107
				text = "T"
			intervals [2083]:
				xmin = 925.6107
				xmax = 925.6907
				text = "sp"
			intervals [2084]:
				xmin = 925.6907
				xmax = 932.2495
				text = ""
			intervals [2085]:
				xmin = 932.2495
				xmax = 932.4595
				text = "Y"
			intervals [2086]:
				xmin = 932.4595
				xmax = 932.5995
				text = "AE1"
			intervals [2087]:
				xmin = 932.5995
				xmax = 932.7295
				text = "R"
			intervals [2088]:
				xmin = 932.7295
				xmax = 932.8695
				text = "AY1"
			intervals [2089]:
				xmin = 932.8695
				xmax = 932.9895
				text = "T"
			intervals [2090]:
				xmin = 932.9895
				xmax = 933.0495
				text = "sp"
			intervals [2091]:
				xmin = 933.0495
				xmax = 933.0995
				text = "Y"
			intervals [2092]:
				xmin = 933.0995
				xmax = 933.1595
				text = "UW1"
			intervals [2093]:
				xmin = 933.1595
				xmax = 933.2395
				text = "N"
			intervals [2094]:
				xmin = 933.2395
				xmax = 933.3195
				text = "OW1"
			intervals [2095]:
				xmin = 933.3195
				xmax = 933.3595
				text = "W"
			intervals [2096]:
				xmin = 933.3595
				xmax = 933.3895
				text = "AH1"
			intervals [2097]:
				xmin = 933.3895
				xmax = 933.4195
				text = "T"
			intervals [2098]:
				xmin = 933.4195
				xmax = 933.4495
				text = "AH0"
			intervals [2099]:
				xmin = 933.4495
				xmax = 933.5295
				text = "M"
			intervals [2100]:
				xmin = 933.5295
				xmax = 933.5595
				text = "sp"
			intervals [2101]:
				xmin = 933.5595
				xmax = 933.5895
				text = "T"
			intervals [2102]:
				xmin = 933.5895
				xmax = 933.6995
				text = "AO1"
			intervals [2103]:
				xmin = 933.6995
				xmax = 933.7795
				text = "K"
			intervals [2104]:
				xmin = 933.7795
				xmax = 933.8095
				text = "IH0"
			intervals [2105]:
				xmin = 933.8095
				xmax = 933.8895
				text = "N"
			intervals [2106]:
				xmin = 933.8895
				xmax = 933.9195
				text = "AH0"
			intervals [2107]:
				xmin = 933.9195
				xmax = 933.9495
				text = "B"
			intervals [2108]:
				xmin = 933.9495
				xmax = 934.0195
				text = "AW1"
			intervals [2109]:
				xmin = 934.0195
				xmax = 934.0695
				text = "T"
			intervals [2110]:
				xmin = 934.0695
				xmax = 934.1395
				text = "sp"
			intervals [2111]:
				xmin = 934.1395
				xmax = 935.5658
				text = ""
			intervals [2112]:
				xmin = 935.5658
				xmax = 935.7858
				text = "Y"
			intervals [2113]:
				xmin = 935.7858
				xmax = 935.8958
				text = "EH1"
			intervals [2114]:
				xmin = 935.8958
				xmax = 935.9258
				text = "S"
			intervals [2115]:
				xmin = 935.9258
				xmax = 936.0758
				text = "sp"
			intervals [2116]:
				xmin = 936.0758
				xmax = 947.7206
				text = ""
			intervals [2117]:
				xmin = 947.7206
				xmax = 947.8106
				text = "M"
			intervals [2118]:
				xmin = 947.8106
				xmax = 947.8406
				text = "HH"
			intervals [2119]:
				xmin = 947.8406
				xmax = 948.3106
				text = "M"
			intervals [2120]:
				xmin = 948.3106
				xmax = 948.3506
				text = "sp"
			intervals [2121]:
				xmin = 948.3506
				xmax = 951.2487
				text = ""
			intervals [2122]:
				xmin = 951.2487
				xmax = 951.3087
				text = "HH"
			intervals [2123]:
				xmin = 951.3087
				xmax = 951.3887
				text = "W"
			intervals [2124]:
				xmin = 951.3887
				xmax = 951.4287
				text = "AY1"
			intervals [2125]:
				xmin = 951.4287
				xmax = 951.4887
				text = "D"
			intervals [2126]:
				xmin = 951.4887
				xmax = 951.5187
				text = "IH0"
			intervals [2127]:
				xmin = 951.5187
				xmax = 951.5587
				text = "Z"
			intervals [2128]:
				xmin = 951.5587
				xmax = 951.5987
				text = "sp"
			intervals [2129]:
				xmin = 951.5987
				xmax = 951.6387
				text = "HH"
			intervals [2130]:
				xmin = 951.6387
				xmax = 951.6887
				text = "IY1"
			intervals [2131]:
				xmin = 951.6887
				xmax = 951.7887
				text = "HH"
			intervals [2132]:
				xmin = 951.7887
				xmax = 951.8887
				text = "AA1"
			intervals [2133]:
				xmin = 951.8887
				xmax = 951.9187
				text = "L"
			intervals [2134]:
				xmin = 951.9187
				xmax = 952.0787
				text = "ER0"
			intervals [2135]:
				xmin = 952.0787
				xmax = 962.1478
				text = ""
			intervals [2136]:
				xmin = 962.1478
				xmax = 962.2178
				text = "S"
			intervals [2137]:
				xmin = 962.2178
				xmax = 962.2578
				text = "AH1"
			intervals [2138]:
				xmin = 962.2578
				xmax = 962.2978
				text = "M"
			intervals [2139]:
				xmin = 962.2978
				xmax = 962.3578
				text = "T"
			intervals [2140]:
				xmin = 962.3578
				xmax = 962.5078
				text = "AY2"
			intervals [2141]:
				xmin = 962.5078
				xmax = 962.5478
				text = "M"
			intervals [2142]:
				xmin = 962.5478
				xmax = 962.5778
				text = "Z"
			intervals [2143]:
				xmin = 962.5778
				xmax = 962.6378
				text = "HH"
			intervals [2144]:
				xmin = 962.6378
				xmax = 962.6878
				text = "W"
			intervals [2145]:
				xmin = 962.6878
				xmax = 962.7778
				text = "AH1"
			intervals [2146]:
				xmin = 962.7778
				xmax = 962.8078
				text = "T"
			intervals [2147]:
				xmin = 962.8078
				xmax = 962.8778
				text = "sp"
			intervals [2148]:
				xmin = 962.8778
				xmax = 963.9954
				text = ""
			intervals [2149]:
				xmin = 963.9954
				xmax = 964.2154
				text = "AH1"
			intervals [2150]:
				xmin = 964.2154
				xmax = 964.2554
				text = "HH"
			intervals [2151]:
				xmin = 964.2554
				xmax = 964.4754
				text = "AH1"
			intervals [2152]:
				xmin = 964.4754
				xmax = 976.4419
				text = ""
			intervals [2153]:
				xmin = 976.4419
				xmax = 976.7319
				text = "AH1"
			intervals [2154]:
				xmin = 976.7319
				xmax = 976.8019
				text = "HH"
			intervals [2155]:
				xmin = 976.8019
				xmax = 977.0119
				text = "AH1"
			intervals [2156]:
				xmin = 977.0119
				xmax = 979.9401
				text = ""
			intervals [2157]:
				xmin = 979.9401
				xmax = 980.0101
				text = "W"
			intervals [2158]:
				xmin = 980.0101
				xmax = 980.3001
				text = "EH1"
			intervals [2159]:
				xmin = 980.3001
				xmax = 980.4101
				text = "L"
			intervals [2160]:
				xmin = 980.4101
				xmax = 980.7601
				text = "AH1"
			intervals [2161]:
				xmin = 980.7601
				xmax = 983.0854
				text = ""
			intervals [2162]:
				xmin = 983.0854
				xmax = 983.1454
				text = "HH"
			intervals [2163]:
				xmin = 983.1454
				xmax = 983.1954
				text = "W"
			intervals [2164]:
				xmin = 983.1954
				xmax = 983.2354
				text = "AH1"
			intervals [2165]:
				xmin = 983.2354
				xmax = 983.2754
				text = "T"
			intervals [2166]:
				xmin = 983.2754
				xmax = 983.3154
				text = "sp"
			intervals [2167]:
				xmin = 983.3154
				xmax = 983.3854
				text = "Z"
			intervals [2168]:
				xmin = 983.3854
				xmax = 983.4154
				text = "sp"
			intervals [2169]:
				xmin = 983.4154
				xmax = 983.4654
				text = "HH"
			intervals [2170]:
				xmin = 983.4654
				xmax = 983.5154
				text = "UW1"
			intervals [2171]:
				xmin = 983.5154
				xmax = 983.5554
				text = "Z"
			intervals [2172]:
				xmin = 983.5554
				xmax = 983.6054
				text = "sp"
			intervals [2173]:
				xmin = 983.6054
				xmax = 983.6354
				text = "DH"
			intervals [2174]:
				xmin = 983.6354
				xmax = 983.6954
				text = "AH0"
			intervals [2175]:
				xmin = 983.6954
				xmax = 983.7554
				text = "B"
			intervals [2176]:
				xmin = 983.7554
				xmax = 983.8454
				text = "EH1"
			intervals [2177]:
				xmin = 983.8454
				xmax = 983.8754
				text = "S"
			intervals [2178]:
				xmin = 983.8754
				xmax = 983.9154
				text = "T"
			intervals [2179]:
				xmin = 983.9154
				xmax = 983.9454
				text = "sp"
			intervals [2180]:
				xmin = 983.9454
				xmax = 983.9854
				text = "T"
			intervals [2181]:
				xmin = 983.9854
				xmax = 984.0554
				text = "IY1"
			intervals [2182]:
				xmin = 984.0554
				xmax = 984.1054
				text = "CH"
			intervals [2183]:
				xmin = 984.1054
				xmax = 984.1354
				text = "ER0"
			intervals [2184]:
				xmin = 984.1354
				xmax = 984.1654
				text = "Y"
			intervals [2185]:
				xmin = 984.1654
				xmax = 984.2854
				text = "UW1"
			intervals [2186]:
				xmin = 984.2854
				xmax = 984.3654
				text = "sp"
			intervals [2187]:
				xmin = 984.3654
				xmax = 984.4154
				text = "EH1"
			intervals [2188]:
				xmin = 984.4154
				xmax = 984.4454
				text = "V"
			intervals [2189]:
				xmin = 984.4454
				xmax = 984.7054
				text = "ER0"
			intervals [2190]:
				xmin = 984.7054
				xmax = 984.7354
				text = "sp"
			intervals [2191]:
				xmin = 984.7354
				xmax = 984.7654
				text = "HH"
			intervals [2192]:
				xmin = 984.7654
				xmax = 984.7954
				text = "AE1"
			intervals [2193]:
				xmin = 984.7954
				xmax = 984.8254
				text = "D"
			intervals [2194]:
				xmin = 984.8254
				xmax = 993.0824
				text = ""
			intervals [2195]:
				xmin = 993.0824
				xmax = 993.1524
				text = "HH"
			intervals [2196]:
				xmin = 993.1524
				xmax = 993.2224
				text = "W"
			intervals [2197]:
				xmin = 993.2224
				xmax = 993.3924
				text = "AY1"
			intervals [2198]:
				xmin = 993.3924
				xmax = 993.6324
				text = "sp"
			intervals [2199]:
				xmin = 993.6324
				xmax = 993.7124
				text = "spn"
			intervals [2200]:
				xmin = 993.7124
				xmax = 1015.5391
				text = "sp"
			intervals [2201]:
				xmin = 1015.5391
				xmax = 1015.9291
				text = "spn"
			intervals [2202]:
				xmin = 1015.9291
				xmax = 1037.0187
				text = "sp"
			intervals [2203]:
				xmin = 1037.0187
				xmax = 1037.0587
				text = "K"
			intervals [2204]:
				xmin = 1037.0587
				xmax = 1037.0887
				text = "UH1"
			intervals [2205]:
				xmin = 1037.0887
				xmax = 1037.1587
				text = "D"
			intervals [2206]:
				xmin = 1037.1587
				xmax = 1037.1987
				text = "Y"
			intervals [2207]:
				xmin = 1037.1987
				xmax = 1037.2287
				text = "UW1"
			intervals [2208]:
				xmin = 1037.2287
				xmax = 1037.2587
				text = "sp"
			intervals [2209]:
				xmin = 1037.2587
				xmax = 1037.3187
				text = "T"
			intervals [2210]:
				xmin = 1037.3187
				xmax = 1037.4187
				text = "AO1"
			intervals [2211]:
				xmin = 1037.4187
				xmax = 1037.4587
				text = "K"
			intervals [2212]:
				xmin = 1037.4587
				xmax = 1037.5187
				text = "sp"
			intervals [2213]:
				xmin = 1037.5187
				xmax = 1037.5687
				text = "AH0"
			intervals [2214]:
				xmin = 1037.5687
				xmax = 1037.5987
				text = "L"
			intervals [2215]:
				xmin = 1037.5987
				xmax = 1037.6287
				text = "IH1"
			intervals [2216]:
				xmin = 1037.6287
				xmax = 1037.6587
				text = "T"
			intervals [2217]:
				xmin = 1037.6587
				xmax = 1037.6887
				text = "AH0"
			intervals [2218]:
				xmin = 1037.6887
				xmax = 1037.7187
				text = "L"
			intervals [2219]:
				xmin = 1037.7187
				xmax = 1037.7487
				text = "sp"
			intervals [2220]:
				xmin = 1037.7487
				xmax = 1037.8787
				text = "L"
			intervals [2221]:
				xmin = 1037.8787
				xmax = 1038.0587
				text = "AW1"
			intervals [2222]:
				xmin = 1038.0587
				xmax = 1038.0887
				text = "D"
			intervals [2223]:
				xmin = 1038.0887
				xmax = 1038.1687
				text = "ER0"
			intervals [2224]:
				xmin = 1038.1687
				xmax = 1038.2887
				text = "sp"
			intervals [2225]:
				xmin = 1038.2887
				xmax = 1040.2675
				text = ""
			intervals [2226]:
				xmin = 1040.2675
				xmax = 1040.6475
				text = "OW2"
			intervals [2227]:
				xmin = 1040.6475
				xmax = 1040.7075
				text = "K"
			intervals [2228]:
				xmin = 1040.7075
				xmax = 1040.7675
				text = "EY1"
			intervals [2229]:
				xmin = 1040.7675
				xmax = 1041.2688
				text = ""
			intervals [2230]:
				xmin = 1041.2688
				xmax = 1041.3088
				text = "sil"
			intervals [2231]:
				xmin = 1041.3088
				xmax = 1041.4088
				text = "AH1"
			intervals [2232]:
				xmin = 1041.4088
				xmax = 1041.5588
				text = "M"
			intervals [2233]:
				xmin = 1041.5588
				xmax = 1042.4011
				text = "sp"
			intervals [2234]:
				xmin = 1042.4011
				xmax = 1042.5211
				text = "spn"
			intervals [2235]:
				xmin = 1042.5211
				xmax = 1042.6611
				text = "sp"
			intervals [2236]:
				xmin = 1042.6611
				xmax = 1042.7111
				text = "D"
			intervals [2237]:
				xmin = 1042.7111
				xmax = 1042.7911
				text = "IH1"
			intervals [2238]:
				xmin = 1042.7911
				xmax = 1042.8711
				text = "D"
			intervals [2239]:
				xmin = 1042.8711
				xmax = 1042.9311
				text = "Y"
			intervals [2240]:
				xmin = 1042.9311
				xmax = 1042.9711
				text = "UW1"
			intervals [2241]:
				xmin = 1042.9711
				xmax = 1043.0111
				text = "EH1"
			intervals [2242]:
				xmin = 1043.0111
				xmax = 1043.0911
				text = "V"
			intervals [2243]:
				xmin = 1043.0911
				xmax = 1043.1611
				text = "ER0"
			intervals [2244]:
				xmin = 1043.1611
				xmax = 1043.2211
				text = "HH"
			intervals [2245]:
				xmin = 1043.2211
				xmax = 1043.2511
				text = "AE1"
			intervals [2246]:
				xmin = 1043.2511
				xmax = 1043.3311
				text = "V"
			intervals [2247]:
				xmin = 1043.3311
				xmax = 1043.3711
				text = "AH0"
			intervals [2248]:
				xmin = 1043.3711
				xmax = 1043.4011
				text = "sp"
			intervals [2249]:
				xmin = 1043.4011
				xmax = 1043.4611
				text = "T"
			intervals [2250]:
				xmin = 1043.4611
				xmax = 1043.5611
				text = "IY1"
			intervals [2251]:
				xmin = 1043.5611
				xmax = 1043.6311
				text = "CH"
			intervals [2252]:
				xmin = 1043.6311
				xmax = 1043.6711
				text = "ER0"
			intervals [2253]:
				xmin = 1043.6711
				xmax = 1043.7211
				text = "Y"
			intervals [2254]:
				xmin = 1043.7211
				xmax = 1043.7511
				text = "UW1"
			intervals [2255]:
				xmin = 1043.7511
				xmax = 1043.8011
				text = "sp"
			intervals [2256]:
				xmin = 1043.8011
				xmax = 1043.8711
				text = "K"
			intervals [2257]:
				xmin = 1043.8711
				xmax = 1043.9211
				text = "UH1"
			intervals [2258]:
				xmin = 1043.9211
				xmax = 1043.9711
				text = "D"
			intervals [2259]:
				xmin = 1043.9711
				xmax = 1044.0111
				text = "AH0"
			intervals [2260]:
				xmin = 1044.0111
				xmax = 1044.0411
				text = "N"
			intervals [2261]:
				xmin = 1044.0411
				xmax = 1044.0711
				text = "T"
			intervals [2262]:
				xmin = 1044.0711
				xmax = 1044.1411
				text = "sp"
			intervals [2263]:
				xmin = 1044.1411
				xmax = 1044.1811
				text = "S"
			intervals [2264]:
				xmin = 1044.1811
				xmax = 1044.2211
				text = "T"
			intervals [2265]:
				xmin = 1044.2211
				xmax = 1044.4011
				text = "AE1"
			intervals [2266]:
				xmin = 1044.4011
				xmax = 1044.4411
				text = "N"
			intervals [2267]:
				xmin = 1044.4411
				xmax = 1044.4911
				text = "D"
			intervals [2268]:
				xmin = 1044.4911
				xmax = 1044.5411
				text = "sp"
			intervals [2269]:
				xmin = 1044.5411
				xmax = 1047.8101
				text = ""
			intervals [2270]:
				xmin = 1047.8101
				xmax = 1047.8601
				text = "DH"
			intervals [2271]:
				xmin = 1047.8601
				xmax = 1047.9001
				text = "AH0"
			intervals [2272]:
				xmin = 1047.9001
				xmax = 1047.9701
				text = "T"
			intervals [2273]:
				xmin = 1047.9701
				xmax = 1048.0401
				text = "Y"
			intervals [2274]:
				xmin = 1048.0401
				xmax = 1048.0701
				text = "UW1"
			intervals [2275]:
				xmin = 1048.0701
				xmax = 1048.1001
				text = "JH"
			intervals [2276]:
				xmin = 1048.1001
				xmax = 1048.1501
				text = "AH1"
			intervals [2277]:
				xmin = 1048.1501
				xmax = 1048.1801
				text = "S"
			intervals [2278]:
				xmin = 1048.1801
				xmax = 1048.2401
				text = "sp"
			intervals [2279]:
				xmin = 1048.2401
				xmax = 1048.2901
				text = "K"
			intervals [2280]:
				xmin = 1048.2901
				xmax = 1048.3401
				text = "UH1"
			intervals [2281]:
				xmin = 1048.3401
				xmax = 1048.3801
				text = "D"
			intervals [2282]:
				xmin = 1048.3801
				xmax = 1048.4101
				text = "AH0"
			intervals [2283]:
				xmin = 1048.4101
				xmax = 1048.4401
				text = "N"
			intervals [2284]:
				xmin = 1048.4401
				xmax = 1048.4701
				text = "T"
			intervals [2285]:
				xmin = 1048.4701
				xmax = 1048.5701
				text = "sp"
			intervals [2286]:
				xmin = 1048.5701
				xmax = 1048.6301
				text = "S"
			intervals [2287]:
				xmin = 1048.6301
				xmax = 1048.6701
				text = "T"
			intervals [2288]:
				xmin = 1048.6701
				xmax = 1048.8801
				text = "AE1"
			intervals [2289]:
				xmin = 1048.8801
				xmax = 1048.9201
				text = "N"
			intervals [2290]:
				xmin = 1048.9201
				xmax = 1048.9501
				text = "D"
			intervals [2291]:
				xmin = 1048.9501
				xmax = 1048.9901
				text = "sp"
			intervals [2292]:
				xmin = 1048.9901
				xmax = 1049.0501
				text = "Y"
			intervals [2293]:
				xmin = 1049.0501
				xmax = 1049.0801
				text = "UW1"
			intervals [2294]:
				xmin = 1049.0801
				xmax = 1049.1201
				text = "D"
			intervals [2295]:
				xmin = 1049.1201
				xmax = 1049.1901
				text = "OW1"
			intervals [2296]:
				xmin = 1049.1901
				xmax = 1049.2201
				text = "N"
			intervals [2297]:
				xmin = 1049.2201
				xmax = 1049.2801
				text = "HH"
			intervals [2298]:
				xmin = 1049.2801
				xmax = 1049.3301
				text = "AE1"
			intervals [2299]:
				xmin = 1049.3301
				xmax = 1049.4001
				text = "V"
			intervals [2300]:
				xmin = 1049.4001
				xmax = 1049.4301
				text = "T"
			intervals [2301]:
				xmin = 1049.4301
				xmax = 1049.4701
				text = "IH0"
			intervals [2302]:
				xmin = 1049.4701
				xmax = 1049.5701
				text = "M"
			intervals [2303]:
				xmin = 1049.5701
				xmax = 1049.6201
				text = "EH1"
			intervals [2304]:
				xmin = 1049.6201
				xmax = 1049.7201
				text = "N"
			intervals [2305]:
				xmin = 1049.7201
				xmax = 1049.7501
				text = "SH"
			intervals [2306]:
				xmin = 1049.7501
				xmax = 1049.7901
				text = "AH0"
			intervals [2307]:
				xmin = 1049.7901
				xmax = 1049.9601
				text = "N"
			intervals [2308]:
				xmin = 1049.9601
				xmax = 1049.9901
				text = "sp"
			intervals [2309]:
				xmin = 1049.9901
				xmax = 1050.0201
				text = "EH1"
			intervals [2310]:
				xmin = 1050.0201
				xmax = 1050.0501
				text = "N"
			intervals [2311]:
				xmin = 1050.0501
				xmax = 1050.0801
				text = "IY0"
			intervals [2312]:
				xmin = 1050.0801
				xmax = 1050.1101
				text = "sp"
			intervals [2313]:
				xmin = 1050.1101
				xmax = 1050.2301
				text = "N"
			intervals [2314]:
				xmin = 1050.2301
				xmax = 1050.2801
				text = "EY1"
			intervals [2315]:
				xmin = 1050.2801
				xmax = 1050.3301
				text = "M"
			intervals [2316]:
				xmin = 1050.3301
				xmax = 1050.3901
				text = "Z"
			intervals [2317]:
				xmin = 1050.3901
				xmax = 1050.4301
				text = "sp"
			intervals [2318]:
				xmin = 1050.4301
				xmax = 1058.197
				text = ""
			intervals [2319]:
				xmin = 1058.197
				xmax = 1058.307
				text = "W"
			intervals [2320]:
				xmin = 1058.307
				xmax = 1058.417
				text = "AY1"
			intervals [2321]:
				xmin = 1058.417
				xmax = 1058.537
				text = "HH"
			intervals [2322]:
				xmin = 1058.537
				xmax = 1058.617
				text = "W"
			intervals [2323]:
				xmin = 1058.617
				xmax = 1058.657
				text = "AY1"
			intervals [2324]:
				xmin = 1058.657
				xmax = 1058.737
				text = "sp"
			intervals [2325]:
				xmin = 1058.737
				xmax = 1058.767
				text = "K"
			intervals [2326]:
				xmin = 1058.767
				xmax = 1058.797
				text = "UH1"
			intervals [2327]:
				xmin = 1058.797
				xmax = 1058.827
				text = "D"
			intervals [2328]:
				xmin = 1058.827
				xmax = 1058.857
				text = "AH0"
			intervals [2329]:
				xmin = 1058.857
				xmax = 1058.887
				text = "N"
			intervals [2330]:
				xmin = 1058.887
				xmax = 1058.917
				text = "T"
			intervals [2331]:
				xmin = 1058.917
				xmax = 1058.947
				text = "sp"
			intervals [2332]:
				xmin = 1058.947
				xmax = 1058.977
				text = "Y"
			intervals [2333]:
				xmin = 1058.977
				xmax = 1059.017
				text = "UW1"
			intervals [2334]:
				xmin = 1059.017
				xmax = 1059.127
				text = "sp"
			intervals [2335]:
				xmin = 1059.127
				xmax = 1059.157
				text = "S"
			intervals [2336]:
				xmin = 1059.157
				xmax = 1059.187
				text = "T"
			intervals [2337]:
				xmin = 1059.187
				xmax = 1059.217
				text = "AE1"
			intervals [2338]:
				xmin = 1059.217
				xmax = 1059.247
				text = "N"
			intervals [2339]:
				xmin = 1059.247
				xmax = 1059.277
				text = "D"
			intervals [2340]:
				xmin = 1059.277
				xmax = 1059.307
				text = "sp"
			intervals [2341]:
				xmin = 1059.307
				xmax = 1059.577
				text = "IH0"
			intervals [2342]:
				xmin = 1059.577
				xmax = 1059.627
				text = "M"
			intervals [2343]:
				xmin = 1059.627
				xmax = 1076.6548
				text = ""
			intervals [2344]:
				xmin = 1076.6548
				xmax = 1076.8848
				text = "OW2"
			intervals [2345]:
				xmin = 1076.8848
				xmax = 1077.0048
				text = "K"
			intervals [2346]:
				xmin = 1077.0048
				xmax = 1077.1648
				text = "EY1"
			intervals [2347]:
				xmin = 1077.1648
				xmax = 1077.1948
				text = "sp"
			intervals [2348]:
				xmin = 1077.1948
				xmax = 1077.2348
				text = "L"
			intervals [2349]:
				xmin = 1077.2348
				xmax = 1077.2948
				text = "EH1"
			intervals [2350]:
				xmin = 1077.2948
				xmax = 1077.3248
				text = "T"
			intervals [2351]:
				xmin = 1077.3248
				xmax = 1077.3548
				text = "sp"
			intervals [2352]:
				xmin = 1077.3548
				xmax = 1077.4948
				text = "Z"
			intervals [2353]:
				xmin = 1077.4948
				xmax = 1077.5248
				text = "sp"
			intervals [2354]:
				xmin = 1077.5248
				xmax = 1077.5548
				text = "S"
			intervals [2355]:
				xmin = 1077.5548
				xmax = 1077.6248
				text = "IY1"
			intervals [2356]:
				xmin = 1077.6248
				xmax = 1078.9447
				text = "sp"
			intervals [2357]:
				xmin = 1078.9447
				xmax = 1079.2747
				text = "AH1"
			intervals [2358]:
				xmin = 1079.2747
				xmax = 1079.3747
				text = "sp"
			intervals [2359]:
				xmin = 1079.3747
				xmax = 1080.4299
				text = ""
			intervals [2360]:
				xmin = 1080.4299
				xmax = 1080.4599
				text = "D"
			intervals [2361]:
				xmin = 1080.4599
				xmax = 1080.5499
				text = "UW1"
			intervals [2362]:
				xmin = 1080.5499
				xmax = 1080.5899
				text = "Y"
			intervals [2363]:
				xmin = 1080.5899
				xmax = 1080.6199
				text = "UW1"
			intervals [2364]:
				xmin = 1080.6199
				xmax = 1080.6499
				text = "HH"
			intervals [2365]:
				xmin = 1080.6499
				xmax = 1080.6899
				text = "AE1"
			intervals [2366]:
				xmin = 1080.6899
				xmax = 1080.8399
				text = "NG"
			intervals [2367]:
				xmin = 1080.8399
				xmax = 1080.8799
				text = "D"
			intervals [2368]:
				xmin = 1080.8799
				xmax = 1080.9199
				text = "UW1"
			intervals [2369]:
				xmin = 1080.9199
				xmax = 1080.9499
				text = "Y"
			intervals [2370]:
				xmin = 1080.9499
				xmax = 1080.9799
				text = "UW1"
			intervals [2371]:
				xmin = 1080.9799
				xmax = 1081.0199
				text = "HH"
			intervals [2372]:
				xmin = 1081.0199
				xmax = 1081.0499
				text = "AE1"
			intervals [2373]:
				xmin = 1081.0499
				xmax = 1081.1099
				text = "V"
			intervals [2374]:
				xmin = 1081.1099
				xmax = 1081.1899
				text = "AH0"
			intervals [2375]:
				xmin = 1081.1899
				xmax = 1081.3099
				text = "sp"
			intervals [2376]:
				xmin = 1081.3099
				xmax = 1081.5499
				text = "AH1"
			intervals [2377]:
				xmin = 1081.5499
				xmax = 1081.6599
				text = "G"
			intervals [2378]:
				xmin = 1081.6599
				xmax = 1081.7199
				text = "R"
			intervals [2379]:
				xmin = 1081.7199
				xmax = 1081.7799
				text = "UW1"
			intervals [2380]:
				xmin = 1081.7799
				xmax = 1081.8099
				text = "P"
			intervals [2381]:
				xmin = 1081.8099
				xmax = 1081.8399
				text = "sp"
			intervals [2382]:
				xmin = 1081.8399
				xmax = 1081.8999
				text = "AH0"
			intervals [2383]:
				xmin = 1081.8999
				xmax = 1081.9399
				text = "V"
			intervals [2384]:
				xmin = 1081.9399
				xmax = 1081.9799
				text = "sp"
			intervals [2385]:
				xmin = 1081.9799
				xmax = 1082.0699
				text = "K"
			intervals [2386]:
				xmin = 1082.0699
				xmax = 1082.1299
				text = "IH1"
			intervals [2387]:
				xmin = 1082.1299
				xmax = 1082.1799
				text = "D"
			intervals [2388]:
				xmin = 1082.1799
				xmax = 1082.2599
				text = "Z"
			intervals [2389]:
				xmin = 1082.2599
				xmax = 1082.2899
				text = "sp"
			intervals [2390]:
				xmin = 1082.2899
				xmax = 1082.3199
				text = "DH"
			intervals [2391]:
				xmin = 1082.3199
				xmax = 1082.3499
				text = "AH0"
			intervals [2392]:
				xmin = 1082.3499
				xmax = 1082.4099
				text = "T"
			intervals [2393]:
				xmin = 1082.4099
				xmax = 1082.4499
				text = "sp"
			intervals [2394]:
				xmin = 1082.4499
				xmax = 1082.5099
				text = "Y"
			intervals [2395]:
				xmin = 1082.5099
				xmax = 1082.5399
				text = "UW1"
			intervals [2396]:
				xmin = 1082.5399
				xmax = 1082.5699
				text = "sp"
			intervals [2397]:
				xmin = 1082.5699
				xmax = 1082.5999
				text = "HH"
			intervals [2398]:
				xmin = 1082.5999
				xmax = 1082.6299
				text = "AE1"
			intervals [2399]:
				xmin = 1082.6299
				xmax = 1082.6699
				text = "NG"
			intervals [2400]:
				xmin = 1082.6699
				xmax = 1082.7799
				text = "ER0"
			intervals [2401]:
				xmin = 1082.7799
				xmax = 1082.9299
				text = "AW1"
			intervals [2402]:
				xmin = 1082.9299
				xmax = 1082.9799
				text = "N"
			intervals [2403]:
				xmin = 1082.9799
				xmax = 1083.0099
				text = "D"
			intervals [2404]:
				xmin = 1083.0099
				xmax = 1083.0399
				text = "W"
			intervals [2405]:
				xmin = 1083.0399
				xmax = 1083.0699
				text = "IH0"
			intervals [2406]:
				xmin = 1083.0699
				xmax = 1083.3299
				text = "DH"
			intervals [2407]:
				xmin = 1083.3299
				xmax = 1083.3899
				text = "sp"
			intervals [2408]:
				xmin = 1083.3899
				xmax = 1106.560
				text = ""
			intervals [2409]:
				xmin = 1106.560
				xmax = 1106.660
				text = "HH"
			intervals [2410]:
				xmin = 1106.660
				xmax = 1106.710
				text = "W"
			intervals [2411]:
				xmin = 1106.710
				xmax = 1106.750
				text = "EH1"
			intervals [2412]:
				xmin = 1106.750
				xmax = 1106.790
				text = "R"
			intervals [2413]:
				xmin = 1106.790
				xmax = 1106.830
				text = "D"
			intervals [2414]:
				xmin = 1106.830
				xmax = 1106.860
				text = "UW1"
			intervals [2415]:
				xmin = 1106.860
				xmax = 1106.900
				text = "Y"
			intervals [2416]:
				xmin = 1106.900
				xmax = 1106.940
				text = "UW1"
			intervals [2417]:
				xmin = 1106.940
				xmax = 1106.970
				text = "sp"
			intervals [2418]:
				xmin = 1106.970
				xmax = 1107.040
				text = "G"
			intervals [2419]:
				xmin = 1107.040
				xmax = 1107.150
				text = "OW1"
			intervals [2420]:
				xmin = 1107.150
				xmax = 1107.300
				text = "HH"
			intervals [2421]:
				xmin = 1107.300
				xmax = 1107.330
				text = "W"
			intervals [2422]:
				xmin = 1107.330
				xmax = 1107.360
				text = "IH1"
			intervals [2423]:
				xmin = 1107.360
				xmax = 1107.390
				text = "N"
			intervals [2424]:
				xmin = 1107.390
				xmax = 1107.420
				text = "Y"
			intervals [2425]:
				xmin = 1107.420
				xmax = 1107.490
				text = "UW1"
			intervals [2426]:
				xmin = 1107.490
				xmax = 1107.520
				text = "sp"
			intervals [2427]:
				xmin = 1107.520
				xmax = 1107.550
				text = "G"
			intervals [2428]:
				xmin = 1107.550
				xmax = 1107.580
				text = "OW1"
			intervals [2429]:
				xmin = 1107.580
				xmax = 1107.720
				text = "AW1"
			intervals [2430]:
				xmin = 1107.720
				xmax = 1107.750
				text = "T"
			intervals [2431]:
				xmin = 1107.750
				xmax = 1107.780
				text = "sp"
			intervals [2432]:
				xmin = 1107.780
				xmax = 1115.830
				text = ""
			intervals [2433]:
				xmin = 1115.830
				xmax = 1115.930
				text = "W"
			intervals [2434]:
				xmin = 1115.930
				xmax = 1115.960
				text = "AH1"
			intervals [2435]:
				xmin = 1115.960
				xmax = 1115.990
				text = "T"
			intervals [2436]:
				xmin = 1115.990
				xmax = 1116.020
				text = "D"
			intervals [2437]:
				xmin = 1116.020
				xmax = 1116.050
				text = "UW1"
			intervals [2438]:
				xmin = 1116.050
				xmax = 1116.080
				text = "Y"
			intervals [2439]:
				xmin = 1116.080
				xmax = 1116.120
				text = "UW1"
			intervals [2440]:
				xmin = 1116.120
				xmax = 1116.160
				text = "sp"
			intervals [2441]:
				xmin = 1116.160
				xmax = 1116.210
				text = "K"
			intervals [2442]:
				xmin = 1116.210
				xmax = 1116.340
				text = "AO1"
			intervals [2443]:
				xmin = 1116.340
				xmax = 1116.420
				text = "L"
			intervals [2444]:
				xmin = 1116.420
				xmax = 1117.410
				text = "spn"
			intervals [2445]:
				xmin = 1117.410
				xmax = 1118.7465
				text = ""
			intervals [2446]:
				xmin = 1118.7465
				xmax = 1118.7965
				text = "W"
			intervals [2447]:
				xmin = 1118.7965
				xmax = 1118.8265
				text = "AH1"
			intervals [2448]:
				xmin = 1118.8265
				xmax = 1118.8565
				text = "T"
			intervals [2449]:
				xmin = 1118.8565
				xmax = 1118.8865
				text = "D"
			intervals [2450]:
				xmin = 1118.8865
				xmax = 1118.9165
				text = "UW1"
			intervals [2451]:
				xmin = 1118.9165
				xmax = 1118.9465
				text = "Y"
			intervals [2452]:
				xmin = 1118.9465
				xmax = 1118.9765
				text = "UW1"
			intervals [2453]:
				xmin = 1118.9765
				xmax = 1119.0165
				text = "sp"
			intervals [2454]:
				xmin = 1119.0165
				xmax = 1119.0765
				text = "K"
			intervals [2455]:
				xmin = 1119.0765
				xmax = 1119.2565
				text = "AO1"
			intervals [2456]:
				xmin = 1119.2565
				xmax = 1119.3165
				text = "L"
			intervals [2457]:
				xmin = 1119.3165
				xmax = 1119.3565
				text = "DH"
			intervals [2458]:
				xmin = 1119.3565
				xmax = 1119.3865
				text = "AH0"
			intervals [2459]:
				xmin = 1119.3865
				xmax = 1119.6165
				text = "M"
			intervals [2460]:
				xmin = 1119.6165
				xmax = 1119.6465
				text = "W"
			intervals [2461]:
				xmin = 1119.6465
				xmax = 1119.6765
				text = "AH1"
			intervals [2462]:
				xmin = 1119.6765
				xmax = 1119.7065
				text = "T"
			intervals [2463]:
				xmin = 1119.7065
				xmax = 1119.7365
				text = "D"
			intervals [2464]:
				xmin = 1119.7365
				xmax = 1119.7665
				text = "UW1"
			intervals [2465]:
				xmin = 1119.7665
				xmax = 1119.7965
				text = "Y"
			intervals [2466]:
				xmin = 1119.7965
				xmax = 1119.8265
				text = "UW1"
			intervals [2467]:
				xmin = 1119.8265
				xmax = 1119.8865
				text = "K"
			intervals [2468]:
				xmin = 1119.8865
				xmax = 1119.9665
				text = "AO1"
			intervals [2469]:
				xmin = 1119.9665
				xmax = 1120.0165
				text = "L"
			intervals [2470]:
				xmin = 1120.0165
				xmax = 1120.0465
				text = "sp"
			intervals [2471]:
				xmin = 1120.0465
				xmax = 1120.0765
				text = "Y"
			intervals [2472]:
				xmin = 1120.0765
				xmax = 1120.1165
				text = "UH0"
			intervals [2473]:
				xmin = 1120.1165
				xmax = 1120.1865
				text = "R"
			intervals [2474]:
				xmin = 1120.1865
				xmax = 1120.2365
				text = "S"
			intervals [2475]:
				xmin = 1120.2365
				xmax = 1120.3165
				text = "EH1"
			intervals [2476]:
				xmin = 1120.3165
				xmax = 1120.3865
				text = "L"
			intervals [2477]:
				xmin = 1120.3865
				xmax = 1120.4165
				text = "V"
			intervals [2478]:
				xmin = 1120.4165
				xmax = 1120.5565
				text = "Z"
			intervals [2479]:
				xmin = 1120.5565
				xmax = 1120.5865
				text = "sp"
			intervals [2480]:
				xmin = 1120.5865
				xmax = 1128.7405
				text = ""
			intervals [2481]:
				xmin = 1128.7405
				xmax = 1129.2205
				text = "OW1"
			intervals [2482]:
				xmin = 1129.2205
				xmax = 1129.9145
				text = ""
			intervals [2483]:
				xmin = 1129.9145
				xmax = 1130.0645
				text = "IH0"
			intervals [2484]:
				xmin = 1130.0645
				xmax = 1130.1345
				text = "Z"
			intervals [2485]:
				xmin = 1130.1345
				xmax = 1130.1745
				text = "sp"
			intervals [2486]:
				xmin = 1130.1745
				xmax = 1130.2445
				text = "IH0"
			intervals [2487]:
				xmin = 1130.2445
				xmax = 1130.2945
				text = "T"
			intervals [2488]:
				xmin = 1130.2945
				xmax = 1130.3345
				text = "HH"
			intervals [2489]:
				xmin = 1130.3345
				xmax = 1130.4545
				text = "AA1"
			intervals [2490]:
				xmin = 1130.4545
				xmax = 1130.5145
				text = "R"
			intervals [2491]:
				xmin = 1130.5145
				xmax = 1130.5445
				text = "D"
			intervals [2492]:
				xmin = 1130.5445
				xmax = 1130.5745
				text = "F"
			intervals [2493]:
				xmin = 1130.5745
				xmax = 1130.6445
				text = "ER0"
			intervals [2494]:
				xmin = 1130.6445
				xmax = 1130.7045
				text = "EH1"
			intervals [2495]:
				xmin = 1130.7045
				xmax = 1130.7545
				text = "N"
			intervals [2496]:
				xmin = 1130.7545
				xmax = 1130.8345
				text = "IY0"
			intervals [2497]:
				xmin = 1130.8345
				xmax = 1130.9345
				text = "B"
			intervals [2498]:
				xmin = 1130.9345
				xmax = 1131.0445
				text = "AH0"
			intervals [2499]:
				xmin = 1131.0445
				xmax = 1131.1045
				text = "D"
			intervals [2500]:
				xmin = 1131.1045
				xmax = 1131.1345
				text = "IY0"
			intervals [2501]:
				xmin = 1131.1345
				xmax = 1131.2645
				text = "EH1"
			intervals [2502]:
				xmin = 1131.2645
				xmax = 1131.4345
				text = "L"
			intervals [2503]:
				xmin = 1131.4345
				xmax = 1131.4745
				text = "S"
			intervals [2504]:
				xmin = 1131.4745
				xmax = 1131.5045
				text = "sp"
			intervals [2505]:
				xmin = 1131.5045
				xmax = 1131.5345
				text = "T"
			intervals [2506]:
				xmin = 1131.5345
				xmax = 1131.5645
				text = "AH0"
			intervals [2507]:
				xmin = 1131.5645
				xmax = 1131.6145
				text = "G"
			intervals [2508]:
				xmin = 1131.6145
				xmax = 1131.6645
				text = "EH1"
			intervals [2509]:
				xmin = 1131.6645
				xmax = 1131.6945
				text = "T"
			intervals [2510]:
				xmin = 1131.6945
				xmax = 1131.7245
				text = "IH0"
			intervals [2511]:
				xmin = 1131.7245
				xmax = 1131.7545
				text = "N"
			intervals [2512]:
				xmin = 1131.7545
				xmax = 1131.9045
				text = "T"
			intervals [2513]:
				xmin = 1131.9045
				xmax = 1131.9545
				text = "AH0"
			intervals [2514]:
				xmin = 1131.9545
				xmax = 1132.0245
				text = "Y"
			intervals [2515]:
				xmin = 1132.0245
				xmax = 1132.0545
				text = "UH1"
			intervals [2516]:
				xmin = 1132.0545
				xmax = 1132.1845
				text = "R"
			intervals [2517]:
				xmin = 1132.1845
				xmax = 1132.2245
				text = "sp"
			intervals [2518]:
				xmin = 1132.2245
				xmax = 1132.2845
				text = "G"
			intervals [2519]:
				xmin = 1132.2845
				xmax = 1132.3145
				text = "R"
			intervals [2520]:
				xmin = 1132.3145
				xmax = 1132.4145
				text = "UW1"
			intervals [2521]:
				xmin = 1132.4145
				xmax = 1132.4445
				text = "P"
			intervals [2522]:
				xmin = 1132.4445
				xmax = 1132.5645
				text = "sp"
			intervals [2523]:
				xmin = 1132.5645
				xmax = 1145.9223
				text = ""
			intervals [2524]:
				xmin = 1145.9223
				xmax = 1146.0023
				text = "HH"
			intervals [2525]:
				xmin = 1146.0023
				xmax = 1146.0323
				text = "W"
			intervals [2526]:
				xmin = 1146.0323
				xmax = 1146.0623
				text = "AH1"
			intervals [2527]:
				xmin = 1146.0623
				xmax = 1146.0923
				text = "T"
			intervals [2528]:
				xmin = 1146.0923
				xmax = 1146.1223
				text = "D"
			intervals [2529]:
				xmin = 1146.1223
				xmax = 1146.1523
				text = "UW1"
			intervals [2530]:
				xmin = 1146.1523
				xmax = 1146.1823
				text = "Y"
			intervals [2531]:
				xmin = 1146.1823
				xmax = 1146.2323
				text = "UW1"
			intervals [2532]:
				xmin = 1146.2323
				xmax = 1146.3323
				text = "W"
			intervals [2533]:
				xmin = 1146.3323
				xmax = 1146.3723
				text = "AH1"
			intervals [2534]:
				xmin = 1146.3723
				xmax = 1146.4123
				text = "T"
			intervals [2535]:
				xmin = 1146.4123
				xmax = 1146.4423
				text = "IH0"
			intervals [2536]:
				xmin = 1146.4423
				xmax = 1146.4723
				text = "Z"
			intervals [2537]:
				xmin = 1146.4723
				xmax = 1146.5023
				text = "IH0"
			intervals [2538]:
				xmin = 1146.5023
				xmax = 1146.5623
				text = "T"
			intervals [2539]:
				xmin = 1146.5623
				xmax = 1146.7223
				text = "AH0"
			intervals [2540]:
				xmin = 1146.7223
				xmax = 1146.7723
				text = "B"
			intervals [2541]:
				xmin = 1146.7723
				xmax = 1146.8623
				text = "AW1"
			intervals [2542]:
				xmin = 1146.8623
				xmax = 1146.9323
				text = "T"
			intervals [2543]:
				xmin = 1146.9323
				xmax = 1146.9623
				text = "DH"
			intervals [2544]:
				xmin = 1146.9623
				xmax = 1146.9923
				text = "AH0"
			intervals [2545]:
				xmin = 1146.9923
				xmax = 1147.0223
				text = "sp"
			intervals [2546]:
				xmin = 1147.0223
				xmax = 1147.3523
				text = "AH0"
			intervals [2547]:
				xmin = 1147.3523
				xmax = 1147.4023
				text = "B"
			intervals [2548]:
				xmin = 1147.4023
				xmax = 1147.4923
				text = "AW1"
			intervals [2549]:
				xmin = 1147.4923
				xmax = 1147.6323
				text = "T"
			intervals [2550]:
				xmin = 1147.6323
				xmax = 1147.6823
				text = "sp"
			intervals [2551]:
				xmin = 1147.6823
				xmax = 1147.7223
				text = "DH"
			intervals [2552]:
				xmin = 1147.7223
				xmax = 1147.7523
				text = "AH0"
			intervals [2553]:
				xmin = 1147.7523
				xmax = 1147.7823
				text = "sp"
			intervals [2554]:
				xmin = 1147.7823
				xmax = 1147.8123
				text = "F"
			intervals [2555]:
				xmin = 1147.8123
				xmax = 1147.9723
				text = "AO1"
			intervals [2556]:
				xmin = 1147.9723
				xmax = 1148.0523
				text = "R"
			intervals [2557]:
				xmin = 1148.0523
				xmax = 1148.0823
				text = "sp"
			intervals [2558]:
				xmin = 1148.0823
				xmax = 1148.2323
				text = "AH0"
			intervals [2559]:
				xmin = 1148.2323
				xmax = 1148.2623
				text = "V"
			intervals [2560]:
				xmin = 1148.2623
				xmax = 1148.2923
				text = "Y"
			intervals [2561]:
				xmin = 1148.2923
				xmax = 1148.3223
				text = "UW1"
			intervals [2562]:
				xmin = 1148.3223
				xmax = 1148.3723
				text = "DH"
			intervals [2563]:
				xmin = 1148.3723
				xmax = 1148.4723
				text = "AH0"
			intervals [2564]:
				xmin = 1148.4723
				xmax = 1148.6023
				text = "T"
			intervals [2565]:
				xmin = 1148.6023
				xmax = 1148.6323
				text = "sp"
			intervals [2566]:
				xmin = 1148.6323
				xmax = 1148.9223
				text = "AH1"
			intervals [2567]:
				xmin = 1148.9223
				xmax = 1149.0483
				text = ""
			intervals [2568]:
				xmin = 1149.0483
				xmax = 1149.1483
				text = "sil"
			intervals [2569]:
				xmin = 1149.1483
				xmax = 1149.2283
				text = "B"
			intervals [2570]:
				xmin = 1149.2283
				xmax = 1149.2583
				text = "R"
			intervals [2571]:
				xmin = 1149.2583
				xmax = 1149.3483
				text = "IH1"
			intervals [2572]:
				xmin = 1149.3483
				xmax = 1149.4383
				text = "NG"
			intervals [2573]:
				xmin = 1149.4383
				xmax = 1149.4683
				text = "Z"
			intervals [2574]:
				xmin = 1149.4683
				xmax = 1149.4983
				text = "sp"
			intervals [2575]:
				xmin = 1149.4983
				xmax = 1149.5283
				text = "T"
			intervals [2576]:
				xmin = 1149.5283
				xmax = 1149.5583
				text = "AH0"
			intervals [2577]:
				xmin = 1149.5583
				xmax = 1149.6783
				text = "G"
			intervals [2578]:
				xmin = 1149.6783
				xmax = 1149.7883
				text = "EH1"
			intervals [2579]:
				xmin = 1149.7883
				xmax = 1149.8283
				text = "DH"
			intervals [2580]:
				xmin = 1149.8283
				xmax = 1150.0083
				text = "ER0"
			intervals [2581]:
				xmin = 1150.0083
				xmax = 1150.4169
				text = ""
			intervals [2582]:
				xmin = 1150.4169
				xmax = 1150.5069
				text = "sil"
			intervals [2583]:
				xmin = 1150.5069
				xmax = 1150.6069
				text = "T"
			intervals [2584]:
				xmin = 1150.6069
				xmax = 1150.6669
				text = "AH0"
			intervals [2585]:
				xmin = 1150.6669
				xmax = 1150.7069
				text = "B"
			intervals [2586]:
				xmin = 1150.7069
				xmax = 1150.7669
				text = "IY0"
			intervals [2587]:
				xmin = 1150.7669
				xmax = 1150.8269
				text = "sp"
			intervals [2588]:
				xmin = 1150.8269
				xmax = 1150.8569
				text = "K"
			intervals [2589]:
				xmin = 1150.8569
				xmax = 1150.9269
				text = "L"
			intervals [2590]:
				xmin = 1150.9269
				xmax = 1151.0069
				text = "OW1"
			intervals [2591]:
				xmin = 1151.0069
				xmax = 1151.0369
				text = "Z"
			intervals [2592]:
				xmin = 1151.0369
				xmax = 1151.1169
				text = "ER0"
			intervals [2593]:
				xmin = 1151.1169
				xmax = 1151.2769
				text = "sp"
			intervals [2594]:
				xmin = 1151.2769
				xmax = 1158.9833
				text = ""
			intervals [2595]:
				xmin = 1158.9833
				xmax = 1159.1133
				text = "IH0"
			intervals [2596]:
				xmin = 1159.1133
				xmax = 1159.1833
				text = "Z"
			intervals [2597]:
				xmin = 1159.1833
				xmax = 1159.2433
				text = "sp"
			intervals [2598]:
				xmin = 1159.2433
				xmax = 1159.2733
				text = "DH"
			intervals [2599]:
				xmin = 1159.2733
				xmax = 1159.3533
				text = "EH1"
			intervals [2600]:
				xmin = 1159.3533
				xmax = 1159.3833
				text = "R"
			intervals [2601]:
				xmin = 1159.3833
				xmax = 1159.4233
				text = "EH1"
			intervals [2602]:
				xmin = 1159.4233
				xmax = 1159.4533
				text = "N"
			intervals [2603]:
				xmin = 1159.4533
				xmax = 1159.4833
				text = "IY0"
			intervals [2604]:
				xmin = 1159.4833
				xmax = 1159.5133
				text = "sp"
			intervals [2605]:
				xmin = 1159.5133
				xmax = 1160.1033
				text = "HH"
			intervals [2606]:
				xmin = 1160.1033
				xmax = 1160.1433
				text = "W"
			intervals [2607]:
				xmin = 1160.1433
				xmax = 1160.1833
				text = "AH1"
			intervals [2608]:
				xmin = 1160.1833
				xmax = 1160.2433
				text = "N"
			intervals [2609]:
				xmin = 1160.2433
				xmax = 1160.2833
				text = "AH0"
			intervals [2610]:
				xmin = 1160.2833
				xmax = 1160.3133
				text = "V"
			intervals [2611]:
				xmin = 1160.3133
				xmax = 1160.3533
				text = "sp"
			intervals [2612]:
				xmin = 1160.3533
				xmax = 1160.3933
				text = "Y"
			intervals [2613]:
				xmin = 1160.3933
				xmax = 1160.4233
				text = "UW1"
			intervals [2614]:
				xmin = 1160.4233
				xmax = 1160.4733
				text = "HH"
			intervals [2615]:
				xmin = 1160.4733
				xmax = 1160.8933
				text = "UW1"
			intervals [2616]:
				xmin = 1160.8933
				xmax = 1160.9233
				text = "sp"
			intervals [2617]:
				xmin = 1160.9233
				xmax = 1160.9733
				text = "IH0"
			intervals [2618]:
				xmin = 1160.9733
				xmax = 1161.0233
				text = "Z"
			intervals [2619]:
				xmin = 1161.0233
				xmax = 1161.0533
				text = "sp"
			intervals [2620]:
				xmin = 1161.0533
				xmax = 1161.1633
				text = "M"
			intervals [2621]:
				xmin = 1161.1633
				xmax = 1161.2233
				text = "AO1"
			intervals [2622]:
				xmin = 1161.2233
				xmax = 1161.2533
				text = "R"
			intervals [2623]:
				xmin = 1161.2533
				xmax = 1161.2833
				text = "ER0"
			intervals [2624]:
				xmin = 1161.2833
				xmax = 1161.3333
				text = "L"
			intervals [2625]:
				xmin = 1161.3333
				xmax = 1161.4233
				text = "EH1"
			intervals [2626]:
				xmin = 1161.4233
				xmax = 1161.4533
				text = "S"
			intervals [2627]:
				xmin = 1161.4533
				xmax = 1161.4833
				text = "sp"
			intervals [2628]:
				xmin = 1161.4833
				xmax = 1161.5133
				text = "DH"
			intervals [2629]:
				xmin = 1161.5133
				xmax = 1161.5433
				text = "AH0"
			intervals [2630]:
				xmin = 1161.5433
				xmax = 1161.5933
				text = "sp"
			intervals [2631]:
				xmin = 1161.5933
				xmax = 1161.7633
				text = "L"
			intervals [2632]:
				xmin = 1161.7633
				xmax = 1161.8233
				text = "IY1"
			intervals [2633]:
				xmin = 1161.8233
				xmax = 1161.8933
				text = "D"
			intervals [2634]:
				xmin = 1161.8933
				xmax = 1162.0833
				text = "ER0"
			intervals [2635]:
				xmin = 1162.0833
				xmax = 1162.1233
				text = "sp"
			intervals [2636]:
				xmin = 1162.1233
				xmax = 1166.0758
				text = ""
			intervals [2637]:
				xmin = 1166.0758
				xmax = 1166.3858
				text = "TN"
			intervals [2638]:
				xmin = 1166.3858
				xmax = 1166.4158
				text = "S"
			intervals [2639]:
				xmin = 1166.4158
				xmax = 1166.4458
				text = "EY1"
			intervals [2640]:
				xmin = 1166.4458
				xmax = 1166.7458
				text = "HH"
			intervals [2641]:
				xmin = 1166.7458
				xmax = 1166.8058
				text = "W"
			intervals [2642]:
				xmin = 1166.8058
				xmax = 1166.8958
				text = "AY1"
			intervals [2643]:
				xmin = 1166.8958
				xmax = 1166.9258
				text = "IH1"
			intervals [2644]:
				xmin = 1166.9258
				xmax = 1167.0158
				text = "Z"
			intervals [2645]:
				xmin = 1167.0158
				xmax = 1167.0458
				text = "sp"
			intervals [2646]:
				xmin = 1167.0458
				xmax = 1167.0858
				text = "HH"
			intervals [2647]:
				xmin = 1167.0858
				xmax = 1167.1158
				text = "IY1"
			intervals [2648]:
				xmin = 1167.1158
				xmax = 1167.1658
				text = "sp"
			intervals [2649]:
				xmin = 1167.1658
				xmax = 1167.2258
				text = "DH"
			intervals [2650]:
				xmin = 1167.2258
				xmax = 1167.2558
				text = "AH0"
			intervals [2651]:
				xmin = 1167.2558
				xmax = 1167.3258
				text = "sp"
			intervals [2652]:
				xmin = 1167.3258
				xmax = 1167.3658
				text = "L"
			intervals [2653]:
				xmin = 1167.3658
				xmax = 1167.4358
				text = "IY1"
			intervals [2654]:
				xmin = 1167.4358
				xmax = 1167.4758
				text = "D"
			intervals [2655]:
				xmin = 1167.4758
				xmax = 1167.5858
				text = "ER0"
			intervals [2656]:
				xmin = 1167.5858
				xmax = 1167.6458
				text = "sp"
			intervals [2657]:
				xmin = 1167.6458
				xmax = 1179.5725
				text = ""
			intervals [2658]:
				xmin = 1179.5725
				xmax = 1179.7625
				text = "AH1"
			intervals [2659]:
				xmin = 1179.7625
				xmax = 1179.8025
				text = "HH"
			intervals [2660]:
				xmin = 1179.8025
				xmax = 1180.1725
				text = "AH1"
			intervals [2661]:
				xmin = 1180.1725
				xmax = 1186.0767
				text = ""
			intervals [2662]:
				xmin = 1186.0767
				xmax = 1186.1467
				text = "HH"
			intervals [2663]:
				xmin = 1186.1467
				xmax = 1186.1867
				text = "W"
			intervals [2664]:
				xmin = 1186.1867
				xmax = 1186.2267
				text = "AH1"
			intervals [2665]:
				xmin = 1186.2267
				xmax = 1186.2567
				text = "T"
			intervals [2666]:
				xmin = 1186.2567
				xmax = 1186.4067
				text = "ER0"
			intervals [2667]:
				xmin = 1186.4067
				xmax = 1186.4367
				text = "sp"
			intervals [2668]:
				xmin = 1186.4367
				xmax = 1186.4867
				text = "L"
			intervals [2669]:
				xmin = 1186.4867
				xmax = 1186.5167
				text = "IY1"
			intervals [2670]:
				xmin = 1186.5167
				xmax = 1186.5767
				text = "D"
			intervals [2671]:
				xmin = 1186.5767
				xmax = 1186.6067
				text = "ER0"
			intervals [2672]:
				xmin = 1186.6067
				xmax = 1186.7367
				text = "sp"
			intervals [2673]:
				xmin = 1186.7367
				xmax = 1186.7667
				text = "K"
			intervals [2674]:
				xmin = 1186.7667
				xmax = 1186.8167
				text = "W"
			intervals [2675]:
				xmin = 1186.8167
				xmax = 1186.9067
				text = "AA1"
			intervals [2676]:
				xmin = 1186.9067
				xmax = 1186.9667
				text = "L"
			intervals [2677]:
				xmin = 1186.9667
				xmax = 1187.0167
				text = "AH0"
			intervals [2678]:
				xmin = 1187.0167
				xmax = 1187.0467
				text = "T"
			intervals [2679]:
				xmin = 1187.0467
				xmax = 1187.0767
				text = "IY0"
			intervals [2680]:
				xmin = 1187.0767
				xmax = 1187.1067
				text = "Z"
			intervals [2681]:
				xmin = 1187.1067
				xmax = 1187.3967
				text = "sp"
			intervals [2682]:
				xmin = 1187.3967
				xmax = 1196.7321
				text = ""
			intervals [2683]:
				xmin = 1196.7321
				xmax = 1196.7621
				text = "AH1"
			intervals [2684]:
				xmin = 1196.7621
				xmax = 1196.8421
				text = "HH"
			intervals [2685]:
				xmin = 1196.8421
				xmax = 1197.0621
				text = "AH1"
			intervals [2686]:
				xmin = 1197.0621
				xmax = 1197.2721
				text = "sp"
			intervals [2687]:
				xmin = 1197.2721
				xmax = 1215.9367
				text = ""
			intervals [2688]:
				xmin = 1215.9367
				xmax = 1216.0167
				text = "D"
			intervals [2689]:
				xmin = 1216.0167
				xmax = 1216.0567
				text = "IH0"
			intervals [2690]:
				xmin = 1216.0567
				xmax = 1216.1667
				text = "Z"
			intervals [2691]:
				xmin = 1216.1667
				xmax = 1216.1967
				text = "sp"
			intervals [2692]:
				xmin = 1216.1967
				xmax = 1216.2267
				text = "IH0"
			intervals [2693]:
				xmin = 1216.2267
				xmax = 1216.2567
				text = "T"
			intervals [2694]:
				xmin = 1216.2567
				xmax = 1216.3167
				text = "T"
			intervals [2695]:
				xmin = 1216.3167
				xmax = 1216.3967
				text = "EY1"
			intervals [2696]:
				xmin = 1216.3967
				xmax = 1216.5367
				text = "K"
			intervals [2697]:
				xmin = 1216.5367
				xmax = 1216.6467
				text = "AH0"
			intervals [2698]:
				xmin = 1216.6467
				xmax = 1216.6867
				text = "sp"
			intervals [2699]:
				xmin = 1216.6867
				xmax = 1216.8467
				text = "AH0"
			intervals [2700]:
				xmin = 1216.8467
				xmax = 1216.9267
				text = "N"
			intervals [2701]:
				xmin = 1216.9267
				xmax = 1217.0767
				text = "AE1"
			intervals [2702]:
				xmin = 1217.0767
				xmax = 1217.2367
				text = "TH"
			intervals [2703]:
				xmin = 1217.2367
				xmax = 1217.2767
				text = "L"
			intervals [2704]:
				xmin = 1217.2767
				xmax = 1217.4067
				text = "IY2"
			intervals [2705]:
				xmin = 1217.4067
				xmax = 1217.4667
				text = "T"
			intervals [2706]:
				xmin = 1217.4667
				xmax = 1217.6267
				text = "AO1"
			intervals [2707]:
				xmin = 1217.6267
				xmax = 1217.7667
				text = "R"
			intervals [2708]:
				xmin = 1217.7667
				xmax = 1217.7967
				text = "sp"
			intervals [2709]:
				xmin = 1217.7967
				xmax = 1218.1869
				text = ""
			intervals [2710]:
				xmin = 1218.1869
				xmax = 1218.5569
				text = "AH1"
			intervals [2711]:
				xmin = 1218.5569
				xmax = 1218.7569
				text = "sp"
			intervals [2712]:
				xmin = 1218.7569
				xmax = 1219.1874
				text = ""
			intervals [2713]:
				xmin = 1219.1874
				xmax = 1219.4074
				text = "IH0"
			intervals [2714]:
				xmin = 1219.4074
				xmax = 1219.4374
				text = "N"
			intervals [2715]:
				xmin = 1219.4374
				xmax = 1219.4674
				text = "T"
			intervals [2716]:
				xmin = 1219.4674
				xmax = 1219.5174
				text = "EH1"
			intervals [2717]:
				xmin = 1219.5174
				xmax = 1219.6374
				text = "L"
			intervals [2718]:
				xmin = 1219.6374
				xmax = 1219.6974
				text = "AH0"
			intervals [2719]:
				xmin = 1219.6974
				xmax = 1219.7574
				text = "JH"
			intervals [2720]:
				xmin = 1219.7574
				xmax = 1219.7874
				text = "AH0"
			intervals [2721]:
				xmin = 1219.7874
				xmax = 1219.8974
				text = "N"
			intervals [2722]:
				xmin = 1219.8974
				xmax = 1219.9474
				text = "S"
			intervals [2723]:
				xmin = 1219.9474
				xmax = 1220.0774
				text = "sp"
			intervals [2724]:
				xmin = 1220.0774
				xmax = 1220.1074
				text = "T"
			intervals [2725]:
				xmin = 1220.1074
				xmax = 1220.1374
				text = "IH0"
			intervals [2726]:
				xmin = 1220.1374
				xmax = 1220.1874
				text = "sp"
			intervals [2727]:
				xmin = 1220.1874
				xmax = 1220.2474
				text = "B"
			intervals [2728]:
				xmin = 1220.2474
				xmax = 1220.3174
				text = "IY0"
			intervals [2729]:
				xmin = 1220.3174
				xmax = 1220.3774
				text = "sp"
			intervals [2730]:
				xmin = 1220.3774
				xmax = 1220.4074
				text = "DH"
			intervals [2731]:
				xmin = 1220.4074
				xmax = 1220.4774
				text = "AH0"
			intervals [2732]:
				xmin = 1220.4774
				xmax = 1220.5674
				text = "L"
			intervals [2733]:
				xmin = 1220.5674
				xmax = 1220.5974
				text = "IY1"
			intervals [2734]:
				xmin = 1220.5974
				xmax = 1220.6874
				text = "D"
			intervals [2735]:
				xmin = 1220.6874
				xmax = 1220.9274
				text = "ER0"
			intervals [2736]:
				xmin = 1220.9274
				xmax = 1226.7961
				text = "sp"
			intervals [2737]:
				xmin = 1226.7961
				xmax = 1227.0161
				text = "OW2"
			intervals [2738]:
				xmin = 1227.0161
				xmax = 1227.1061
				text = "K"
			intervals [2739]:
				xmin = 1227.1061
				xmax = 1227.3461
				text = "EY1"
			intervals [2740]:
				xmin = 1227.3461
				xmax = 1227.3761
				text = "sp"
			intervals [2741]:
				xmin = 1227.3761
				xmax = 1227.6325
				text = ""
			intervals [2742]:
				xmin = 1227.6325
				xmax = 1228.0925
				text = "AH1"
			intervals [2743]:
				xmin = 1228.0925
				xmax = 1228.2525
				text = "sp"
			intervals [2744]:
				xmin = 1228.2525
				xmax = 1230.9273
				text = ""
			intervals [2745]:
				xmin = 1230.9273
				xmax = 1231.1873
				text = "AH1"
			intervals [2746]:
				xmin = 1231.1873
				xmax = 1231.2373
				text = "sp"
			intervals [2747]:
				xmin = 1231.2373
				xmax = 1231.2773
				text = "D"
			intervals [2748]:
				xmin = 1231.2773
				xmax = 1231.3073
				text = "UW1"
			intervals [2749]:
				xmin = 1231.3073
				xmax = 1231.3373
				text = "Y"
			intervals [2750]:
				xmin = 1231.3373
				xmax = 1231.4073
				text = "UW1"
			intervals [2751]:
				xmin = 1231.4073
				xmax = 1231.4373
				text = "sp"
			intervals [2752]:
				xmin = 1231.4373
				xmax = 1231.4873
				text = "HH"
			intervals [2753]:
				xmin = 1231.4873
				xmax = 1231.5973
				text = "AE1"
			intervals [2754]:
				xmin = 1231.5973
				xmax = 1231.7673
				text = "V"
			intervals [2755]:
				xmin = 1231.7673
				xmax = 1231.7973
				text = "sp"
			intervals [2756]:
				xmin = 1231.7973
				xmax = 1231.8473
				text = "EH1"
			intervals [2757]:
				xmin = 1231.8473
				xmax = 1231.9673
				text = "N"
			intervals [2758]:
				xmin = 1231.9673
				xmax = 1231.9973
				text = "IY0"
			intervals [2759]:
				xmin = 1231.9973
				xmax = 1232.2473
				text = "sp"
			intervals [2760]:
				xmin = 1232.2473
				xmax = 1232.3073
				text = "AH1"
			intervals [2761]:
				xmin = 1232.3073
				xmax = 1232.3473
				text = "M"
			intervals [2762]:
				xmin = 1232.3473
				xmax = 1233.2523
				text = "sp"
			intervals [2763]:
				xmin = 1233.2523
				xmax = 1233.2923
				text = "F"
			intervals [2764]:
				xmin = 1233.2923
				xmax = 1233.3423
				text = "R"
			intervals [2765]:
				xmin = 1233.3423
				xmax = 1233.4123
				text = "EH1"
			intervals [2766]:
				xmin = 1233.4123
				xmax = 1233.4723
				text = "N"
			intervals [2767]:
				xmin = 1233.4723
				xmax = 1233.7223
				text = "Z"
			intervals [2768]:
				xmin = 1233.7223
				xmax = 1233.7523
				text = "sp"
			intervals [2769]:
				xmin = 1233.7523
				xmax = 1233.8923
				text = "AO1"
			intervals [2770]:
				xmin = 1233.8923
				xmax = 1234.0423
				text = "R"
			intervals [2771]:
				xmin = 1234.0423
				xmax = 1234.1723
				text = "sp"
			intervals [2772]:
				xmin = 1234.1723
				xmax = 1234.2423
				text = "EH1"
			intervals [2773]:
				xmin = 1234.2423
				xmax = 1234.2923
				text = "N"
			intervals [2774]:
				xmin = 1234.2923
				xmax = 1234.4123
				text = "IY0"
			intervals [2775]:
				xmin = 1234.4123
				xmax = 1234.4823
				text = "B"
			intervals [2776]:
				xmin = 1234.4823
				xmax = 1234.5823
				text = "AH0"
			intervals [2777]:
				xmin = 1234.5823
				xmax = 1234.6123
				text = "D"
			intervals [2778]:
				xmin = 1234.6123
				xmax = 1234.6923
				text = "IY0"
			intervals [2779]:
				xmin = 1234.6923
				xmax = 1234.7223
				text = "sp"
			intervals [2780]:
				xmin = 1234.7223
				xmax = 1234.7623
				text = "DH"
			intervals [2781]:
				xmin = 1234.7623
				xmax = 1234.8123
				text = "AH0"
			intervals [2782]:
				xmin = 1234.8123
				xmax = 1234.9023
				text = "T"
			intervals [2783]:
				xmin = 1234.9023
				xmax = 1234.9423
				text = "Y"
			intervals [2784]:
				xmin = 1234.9423
				xmax = 1235.0523
				text = "UW1"
			intervals [2785]:
				xmin = 1235.0523
				xmax = 1235.0823
				text = "sp"
			intervals [2786]:
				xmin = 1235.0823
				xmax = 1235.1323
				text = "N"
			intervals [2787]:
				xmin = 1235.1323
				xmax = 1235.2923
				text = "OW1"
			intervals [2788]:
				xmin = 1235.2923
				xmax = 1235.3223
				text = "sp"
			intervals [2789]:
				xmin = 1235.3223
				xmax = 1235.3523
				text = "HH"
			intervals [2790]:
				xmin = 1235.3523
				xmax = 1235.4123
				text = "UW1"
			intervals [2791]:
				xmin = 1235.4123
				xmax = 1235.4423
				text = "sp"
			intervals [2792]:
				xmin = 1235.4423
				xmax = 1235.4923
				text = "S"
			intervals [2793]:
				xmin = 1235.4923
				xmax = 1235.5623
				text = "P"
			intervals [2794]:
				xmin = 1235.5623
				xmax = 1235.6023
				text = "IY1"
			intervals [2795]:
				xmin = 1235.6023
				xmax = 1235.7023
				text = "K"
			intervals [2796]:
				xmin = 1235.7023
				xmax = 1235.7323
				text = "S"
			intervals [2797]:
				xmin = 1235.7323
				xmax = 1235.7623
				text = "AH0"
			intervals [2798]:
				xmin = 1235.7623
				xmax = 1235.8623
				text = "sp"
			intervals [2799]:
				xmin = 1235.8623
				xmax = 1235.9023
				text = "F"
			intervals [2800]:
				xmin = 1235.9023
				xmax = 1236.0023
				text = "AA1"
			intervals [2801]:
				xmin = 1236.0023
				xmax = 1236.0323
				text = "R"
			intervals [2802]:
				xmin = 1236.0323
				xmax = 1236.0623
				text = "AH0"
			intervals [2803]:
				xmin = 1236.0623
				xmax = 1236.1523
				text = "N"
			intervals [2804]:
				xmin = 1236.1523
				xmax = 1236.2123
				text = "L"
			intervals [2805]:
				xmin = 1236.2123
				xmax = 1236.2523
				text = "AE1"
			intervals [2806]:
				xmin = 1236.2523
				xmax = 1236.3923
				text = "NG"
			intervals [2807]:
				xmin = 1236.3923
				xmax = 1236.4223
				text = "G"
			intervals [2808]:
				xmin = 1236.4223
				xmax = 1236.4623
				text = "W"
			intervals [2809]:
				xmin = 1236.4623
				xmax = 1236.5123
				text = "IH0"
			intervals [2810]:
				xmin = 1236.5123
				xmax = 1236.7223
				text = "JH"
			intervals [2811]:
				xmin = 1236.7223
				xmax = 1255.1194
				text = ""
			intervals [2812]:
				xmin = 1255.1194
				xmax = 1255.5294
				text = "M"
			intervals [2813]:
				xmin = 1255.5294
				xmax = 1255.5594
				text = "HH"
			intervals [2814]:
				xmin = 1255.5594
				xmax = 1255.8094
				text = "M"
			intervals [2815]:
				xmin = 1255.8094
				xmax = 1257.6925
				text = "sp"
			intervals [2816]:
				xmin = 1257.6925
				xmax = 1257.7825
				text = "W"
			intervals [2817]:
				xmin = 1257.7825
				xmax = 1257.8425
				text = "EH1"
			intervals [2818]:
				xmin = 1257.8425
				xmax = 1257.8725
				text = "L"
			intervals [2819]:
				xmin = 1257.8725
				xmax = 1257.9525
				text = "sp"
			intervals [2820]:
				xmin = 1257.9525
				xmax = 1258.0025
				text = "D"
			intervals [2821]:
				xmin = 1258.0025
				xmax = 1258.0625
				text = "IH0"
			intervals [2822]:
				xmin = 1258.0625
				xmax = 1258.1225
				text = "D"
			intervals [2823]:
				xmin = 1258.1225
				xmax = 1258.2625
				text = "SH"
			intervals [2824]:
				xmin = 1258.2625
				xmax = 1258.3125
				text = "IY1"
			intervals [2825]:
				xmin = 1258.3125
				xmax = 1258.3525
				text = "sp"
			intervals [2826]:
				xmin = 1258.3525
				xmax = 1258.4325
				text = "L"
			intervals [2827]:
				xmin = 1258.4325
				xmax = 1258.5225
				text = "ER1"
			intervals [2828]:
				xmin = 1258.5225
				xmax = 1258.6625
				text = "N"
			intervals [2829]:
				xmin = 1258.6625
				xmax = 1258.6925
				text = "DH"
			intervals [2830]:
				xmin = 1258.6925
				xmax = 1258.7225
				text = "AH0"
			intervals [2831]:
				xmin = 1258.7225
				xmax = 1258.7525
				text = "M"
			intervals [2832]:
				xmin = 1258.7525
				xmax = 1258.8425
				text = "sp"
			intervals [2833]:
				xmin = 1258.8425
				xmax = 1258.8725
				text = "IH0"
			intervals [2834]:
				xmin = 1258.8725
				xmax = 1259.0125
				text = "N"
			intervals [2835]:
				xmin = 1259.0125
				xmax = 1259.0525
				text = "sp"
			intervals [2836]:
				xmin = 1259.0525
				xmax = 1259.1325
				text = "S"
			intervals [2837]:
				xmin = 1259.1325
				xmax = 1259.1625
				text = "K"
			intervals [2838]:
				xmin = 1259.1625
				xmax = 1259.1925
				text = "UW1"
			intervals [2839]:
				xmin = 1259.1925
				xmax = 1259.5225
				text = "L"
			intervals [2840]:
				xmin = 1259.5225
				xmax = 1259.5625
				text = "sp"
			intervals [2841]:
				xmin = 1259.5625
				xmax = 1264.3327
				text = ""
			intervals [2842]:
				xmin = 1264.3327
				xmax = 1264.4427
				text = "AH1"
			intervals [2843]:
				xmin = 1264.4427
				xmax = 1264.4827
				text = "HH"
			intervals [2844]:
				xmin = 1264.4827
				xmax = 1264.8527
				text = "AH1"
			intervals [2845]:
				xmin = 1264.8527
				xmax = 1264.9127
				text = "sp"
			intervals [2846]:
				xmin = 1264.9127
				xmax = 1266.343
				text = ""
			intervals [2847]:
				xmin = 1266.343
				xmax = 1266.723
				text = "AH1"
			intervals [2848]:
				xmin = 1266.723
				xmax = 1266.843
				text = "sp"
			intervals [2849]:
				xmin = 1266.843
				xmax = 1267.1834
				text = ""
			intervals [2850]:
				xmin = 1267.1834
				xmax = 1267.2734
				text = "W"
			intervals [2851]:
				xmin = 1267.2734
				xmax = 1267.3534
				text = "AH1"
			intervals [2852]:
				xmin = 1267.3534
				xmax = 1267.3834
				text = "T"
			intervals [2853]:
				xmin = 1267.3834
				xmax = 1267.4134
				text = "sp"
			intervals [2854]:
				xmin = 1267.4134
				xmax = 1267.4534
				text = "AH0"
			intervals [2855]:
				xmin = 1267.4534
				xmax = 1267.4834
				text = "B"
			intervals [2856]:
				xmin = 1267.4834
				xmax = 1267.5634
				text = "AW1"
			intervals [2857]:
				xmin = 1267.5634
				xmax = 1267.6534
				text = "T"
			intervals [2858]:
				xmin = 1267.6534
				xmax = 1267.6834
				text = "sp"
			intervals [2859]:
				xmin = 1267.6834
				xmax = 1267.7134
				text = "Y"
			intervals [2860]:
				xmin = 1267.7134
				xmax = 1267.7434
				text = "UH1"
			intervals [2861]:
				xmin = 1267.7434
				xmax = 1267.7734
				text = "R"
			intervals [2862]:
				xmin = 1267.7734
				xmax = 1268.1034
				text = "sp"
			intervals [2863]:
				xmin = 1268.1034
				xmax = 1268.1334
				text = "F"
			intervals [2864]:
				xmin = 1268.1334
				xmax = 1268.1634
				text = "R"
			intervals [2865]:
				xmin = 1268.1634
				xmax = 1268.1934
				text = "EH1"
			intervals [2866]:
				xmin = 1268.1934
				xmax = 1268.2334
				text = "N"
			intervals [2867]:
				xmin = 1268.2334
				xmax = 1268.5934
				text = "Z"
			intervals [2868]:
				xmin = 1268.5934
				xmax = 1268.6234
				text = "sp"
			intervals [2869]:
				xmin = 1268.6234
				xmax = 1268.6634
				text = "EH1"
			intervals [2870]:
				xmin = 1268.6634
				xmax = 1268.7034
				text = "N"
			intervals [2871]:
				xmin = 1268.7034
				xmax = 1268.7334
				text = "IY0"
			intervals [2872]:
				xmin = 1268.7334
				xmax = 1268.7634
				text = "IH0"
			intervals [2873]:
				xmin = 1268.7634
				xmax = 1269.0234
				text = "N"
			intervals [2874]:
				xmin = 1269.0234
				xmax = 1269.0634
				text = "sp"
			intervals [2875]:
				xmin = 1269.0634
				xmax = 1269.0934
				text = "Y"
			intervals [2876]:
				xmin = 1269.0934
				xmax = 1269.1234
				text = "AO1"
			intervals [2877]:
				xmin = 1269.1234
				xmax = 1269.2134
				text = "R"
			intervals [2878]:
				xmin = 1269.2134
				xmax = 1269.2834
				text = "sp"
			intervals [2879]:
				xmin = 1269.2834
				xmax = 1269.3134
				text = "G"
			intervals [2880]:
				xmin = 1269.3134
				xmax = 1269.3434
				text = "R"
			intervals [2881]:
				xmin = 1269.3434
				xmax = 1269.3934
				text = "UW1"
			intervals [2882]:
				xmin = 1269.3934
				xmax = 1269.4234
				text = "P"
			intervals [2883]:
				xmin = 1269.4234
				xmax = 1269.7134
				text = "sp"
			intervals [2884]:
				xmin = 1269.7134
				xmax = 1270.0127
				text = ""
			intervals [2885]:
				xmin = 1270.0127
				xmax = 1270.1527
				text = "S"
			intervals [2886]:
				xmin = 1270.1527
				xmax = 1270.2027
				text = "P"
			intervals [2887]:
				xmin = 1270.2027
				xmax = 1270.2327
				text = "IY1"
			intervals [2888]:
				xmin = 1270.2327
				xmax = 1270.2627
				text = "K"
			intervals [2889]:
				xmin = 1270.2627
				xmax = 1270.3827
				text = "sp"
			intervals [2890]:
				xmin = 1270.3827
				xmax = 1270.4327
				text = "AH0"
			intervals [2891]:
				xmin = 1270.4327
				xmax = 1270.4927
				text = "sp"
			intervals [2892]:
				xmin = 1270.4927
				xmax = 1270.5327
				text = "F"
			intervals [2893]:
				xmin = 1270.5327
				xmax = 1270.5927
				text = "AO1"
			intervals [2894]:
				xmin = 1270.5927
				xmax = 1270.8127
				text = "R"
			intervals [2895]:
				xmin = 1270.8127
				xmax = 1270.8427
				text = "AH0"
			intervals [2896]:
				xmin = 1270.8427
				xmax = 1270.8727
				text = "N"
			intervals [2897]:
				xmin = 1270.8727
				xmax = 1270.9027
				text = "L"
			intervals [2898]:
				xmin = 1270.9027
				xmax = 1270.9527
				text = "AE1"
			intervals [2899]:
				xmin = 1270.9527
				xmax = 1270.9827
				text = "NG"
			intervals [2900]:
				xmin = 1270.9827
				xmax = 1271.0127
				text = "G"
			intervals [2901]:
				xmin = 1271.0127
				xmax = 1271.0427
				text = "W"
			intervals [2902]:
				xmin = 1271.0427
				xmax = 1271.0727
				text = "AH0"
			intervals [2903]:
				xmin = 1271.0727
				xmax = 1271.1127
				text = "JH"
			intervals [2904]:
				xmin = 1271.1127
				xmax = 1273.6881
				text = ""
			intervals [2905]:
				xmin = 1273.6881
				xmax = 1273.9781
				text = "AH1"
			intervals [2906]:
				xmin = 1273.9781
				xmax = 1274.0081
				text = "HH"
			intervals [2907]:
				xmin = 1274.0081
				xmax = 1274.0981
				text = "AH1"
			intervals [2908]:
				xmin = 1274.0981
				xmax = 1275.1843
				text = ""
			intervals [2909]:
				xmin = 1275.1843
				xmax = 1275.2643
				text = "W"
			intervals [2910]:
				xmin = 1275.2643
				xmax = 1275.3043
				text = "EH1"
			intervals [2911]:
				xmin = 1275.3043
				xmax = 1275.3343
				text = "L"
			intervals [2912]:
				xmin = 1275.3343
				xmax = 1275.3743
				text = "sp"
			intervals [2913]:
				xmin = 1275.3743
				xmax = 1275.4143
				text = "D"
			intervals [2914]:
				xmin = 1275.4143
				xmax = 1275.4843
				text = "UW1"
			intervals [2915]:
				xmin = 1275.4843
				xmax = 1275.5443
				text = "Y"
			intervals [2916]:
				xmin = 1275.5443
				xmax = 1275.5743
				text = "UW1"
			intervals [2917]:
				xmin = 1275.5743
				xmax = 1275.6043
				text = "sp"
			intervals [2918]:
				xmin = 1275.6043
				xmax = 1275.7143
				text = "S"
			intervals [2919]:
				xmin = 1275.7143
				xmax = 1275.7943
				text = "P"
			intervals [2920]:
				xmin = 1275.7943
				xmax = 1275.8643
				text = "IY1"
			intervals [2921]:
				xmin = 1275.8643
				xmax = 1275.8943
				text = "K"
			intervals [2922]:
				xmin = 1275.8943
				xmax = 1275.9643
				text = "sp"
			intervals [2923]:
				xmin = 1275.9643
				xmax = 1276.0443
				text = "IH0"
			intervals [2924]:
				xmin = 1276.0443
				xmax = 1276.0943
				text = "T"
			intervals [2925]:
				xmin = 1276.0943
				xmax = 1276.1343
				text = "AE1"
			intervals [2926]:
				xmin = 1276.1343
				xmax = 1276.2343
				text = "T"
			intervals [2927]:
				xmin = 1276.2343
				xmax = 1276.2943
				text = "AO1"
			intervals [2928]:
				xmin = 1276.2943
				xmax = 1276.4943
				text = "L"
			intervals [2929]:
				xmin = 1276.4943
				xmax = 1276.5843
				text = "sp"
			intervals [2930]:
				xmin = 1276.5843
				xmax = 1277.9708
				text = ""
			intervals [2931]:
				xmin = 1277.9708
				xmax = 1278.0608
				text = "AH1"
			intervals [2932]:
				xmin = 1278.0608
				xmax = 1278.1108
				text = "HH"
			intervals [2933]:
				xmin = 1278.1108
				xmax = 1278.6408
				text = "AH1"
			intervals [2934]:
				xmin = 1278.6408
				xmax = 1280.576
				text = ""
			intervals [2935]:
				xmin = 1280.576
				xmax = 1280.686
				text = "D"
			intervals [2936]:
				xmin = 1280.686
				xmax = 1280.716
				text = "UW1"
			intervals [2937]:
				xmin = 1280.716
				xmax = 1280.746
				text = "Y"
			intervals [2938]:
				xmin = 1280.746
				xmax = 1280.776
				text = "UW1"
			intervals [2939]:
				xmin = 1280.776
				xmax = 1280.896
				text = "HH"
			intervals [2940]:
				xmin = 1280.896
				xmax = 1280.946
				text = "AE1"
			intervals [2941]:
				xmin = 1280.946
				xmax = 1280.996
				text = "V"
			intervals [2942]:
				xmin = 1280.996
				xmax = 1281.096
				text = "sp"
			intervals [2943]:
				xmin = 1281.096
				xmax = 1281.136
				text = "EH1"
			intervals [2944]:
				xmin = 1281.136
				xmax = 1281.186
				text = "N"
			intervals [2945]:
				xmin = 1281.186
				xmax = 1281.226
				text = "IY0"
			intervals [2946]:
				xmin = 1281.226
				xmax = 1281.296
				text = "sp"
			intervals [2947]:
				xmin = 1281.296
				xmax = 1281.346
				text = "HH"
			intervals [2948]:
				xmin = 1281.346
				xmax = 1281.396
				text = "W"
			intervals [2949]:
				xmin = 1281.396
				xmax = 1281.476
				text = "AY1"
			intervals [2950]:
				xmin = 1281.476
				xmax = 1281.506
				text = "T"
			intervals [2951]:
				xmin = 1281.506
				xmax = 1281.646
				text = "sp"
			intervals [2952]:
				xmin = 1281.646
				xmax = 1281.676
				text = "F"
			intervals [2953]:
				xmin = 1281.676
				xmax = 1281.706
				text = "R"
			intervals [2954]:
				xmin = 1281.706
				xmax = 1281.736
				text = "EH1"
			intervals [2955]:
				xmin = 1281.736
				xmax = 1281.766
				text = "N"
			intervals [2956]:
				xmin = 1281.766
				xmax = 1282.046
				text = "Z"
			intervals [2957]:
				xmin = 1282.046
				xmax = 1282.146
				text = "sp"
			intervals [2958]:
				xmin = 1282.146
				xmax = 1295.0213
				text = ""
			intervals [2959]:
				xmin = 1295.0213
				xmax = 1295.4013
				text = "M"
			intervals [2960]:
				xmin = 1295.4013
				xmax = 1295.4613
				text = "HH"
			intervals [2961]:
				xmin = 1295.4613
				xmax = 1295.5313
				text = "M"
			intervals [2962]:
				xmin = 1295.5313
				xmax = 1303.3675
				text = ""
			intervals [2963]:
				xmin = 1303.3675
				xmax = 1303.4175
				text = "sil"
			intervals [2964]:
				xmin = 1303.4175
				xmax = 1303.6775
				text = "AH1"
			intervals [2965]:
				xmin = 1303.6775
				xmax = 1303.8775
				text = "M"
			intervals [2966]:
				xmin = 1303.8775
				xmax = 1308.5139
				text = ""
			intervals [2967]:
				xmin = 1308.5139
				xmax = 1308.5839
				text = "sil"
			intervals [2968]:
				xmin = 1308.5839
				xmax = 1308.6639
				text = "IH1"
			intervals [2969]:
				xmin = 1308.6639
				xmax = 1308.7039
				text = "F"
			intervals [2970]:
				xmin = 1308.7039
				xmax = 1308.7739
				text = "sp"
			intervals [2971]:
				xmin = 1308.7739
				xmax = 1308.8339
				text = "Y"
			intervals [2972]:
				xmin = 1308.8339
				xmax = 1308.9039
				text = "UW1"
			intervals [2973]:
				xmin = 1308.9039
				xmax = 1308.9539
				text = "sp"
			intervals [2974]:
				xmin = 1308.9539
				xmax = 1308.9939
				text = "HH"
			intervals [2975]:
				xmin = 1308.9939
				xmax = 1309.0739
				text = "AE1"
			intervals [2976]:
				xmin = 1309.0739
				xmax = 1309.2939
				text = "D"
			intervals [2977]:
				xmin = 1309.2939
				xmax = 1309.4139
				text = "sp"
			intervals [2978]:
				xmin = 1309.4139
				xmax = 1309.5239
				text = "IH0"
			intervals [2979]:
				xmin = 1309.5239
				xmax = 1309.5639
				text = "F"
			intervals [2980]:
				xmin = 1309.5639
				xmax = 1309.6139
				text = "sp"
			intervals [2981]:
				xmin = 1309.6139
				xmax = 1309.6539
				text = "Y"
			intervals [2982]:
				xmin = 1309.6539
				xmax = 1309.7139
				text = "UW1"
			intervals [2983]:
				xmin = 1309.7139
				xmax = 1309.7539
				text = "sp"
			intervals [2984]:
				xmin = 1309.7539
				xmax = 1309.7939
				text = "K"
			intervals [2985]:
				xmin = 1309.7939
				xmax = 1309.8239
				text = "UH1"
			intervals [2986]:
				xmin = 1309.8239
				xmax = 1309.8539
				text = "D"
			intervals [2987]:
				xmin = 1309.8539
				xmax = 1309.9139
				text = "sp"
			intervals [2988]:
				xmin = 1309.9139
				xmax = 1309.9739
				text = "D"
			intervals [2989]:
				xmin = 1309.9739
				xmax = 1310.0939
				text = "UW1"
			intervals [2990]:
				xmin = 1310.0939
				xmax = 1310.1539
				text = "sp"
			intervals [2991]:
				xmin = 1310.1539
				xmax = 1310.2239
				text = "IH0"
			intervals [2992]:
				xmin = 1310.2239
				xmax = 1310.2839
				text = "T"
			intervals [2993]:
				xmin = 1310.2839
				xmax = 1310.3839
				text = "sp"
			intervals [2994]:
				xmin = 1310.3839
				xmax = 1310.5839
				text = "AO1"
			intervals [2995]:
				xmin = 1310.5839
				xmax = 1310.6439
				text = "L"
			intervals [2996]:
				xmin = 1310.6439
				xmax = 1310.6939
				text = "OW1"
			intervals [2997]:
				xmin = 1310.6939
				xmax = 1310.8139
				text = "V"
			intervals [2998]:
				xmin = 1310.8139
				xmax = 1310.8639
				text = "ER0"
			intervals [2999]:
				xmin = 1310.8639
				xmax = 1310.9139
				text = "sp"
			intervals [3000]:
				xmin = 1310.9139
				xmax = 1311.0239
				text = "AH0"
			intervals [3001]:
				xmin = 1311.0239
				xmax = 1311.0539
				text = "G"
			intervals [3002]:
				xmin = 1311.0539
				xmax = 1311.0839
				text = "EH1"
			intervals [3003]:
				xmin = 1311.0839
				xmax = 1311.2339
				text = "N"
			intervals [3004]:
				xmin = 1311.2339
				xmax = 1311.2639
				text = "sp"
			intervals [3005]:
				xmin = 1311.2639
				xmax = 1311.3539
				text = "IH0"
			intervals [3006]:
				xmin = 1311.3539
				xmax = 1311.4339
				text = "Z"
			intervals [3007]:
				xmin = 1311.4339
				xmax = 1311.4639
				text = "sp"
			intervals [3008]:
				xmin = 1311.4639
				xmax = 1311.4939
				text = "DH"
			intervals [3009]:
				xmin = 1311.4939
				xmax = 1311.5239
				text = "EH1"
			intervals [3010]:
				xmin = 1311.5239
				xmax = 1311.5539
				text = "R"
			intervals [3011]:
				xmin = 1311.5539
				xmax = 1311.6239
				text = "EH1"
			intervals [3012]:
				xmin = 1311.6239
				xmax = 1311.6739
				text = "N"
			intervals [3013]:
				xmin = 1311.6739
				xmax = 1311.7339
				text = "IY0"
			intervals [3014]:
				xmin = 1311.7339
				xmax = 1311.8639
				text = "TH"
			intervals [3015]:
				xmin = 1311.8639
				xmax = 1311.8939
				text = "IH2"
			intervals [3016]:
				xmin = 1311.8939
				xmax = 1312.0339
				text = "N"
			intervals [3017]:
				xmin = 1312.0339
				xmax = 1312.0639
				text = "sp"
			intervals [3018]:
				xmin = 1312.0639
				xmax = 1312.2239
				text = "AH0"
			intervals [3019]:
				xmin = 1312.2239
				xmax = 1312.2639
				text = "B"
			intervals [3020]:
				xmin = 1312.2639
				xmax = 1312.3839
				text = "AW1"
			intervals [3021]:
				xmin = 1312.3839
				xmax = 1312.4739
				text = "T"
			intervals [3022]:
				xmin = 1312.4739
				xmax = 1312.5239
				text = "Y"
			intervals [3023]:
				xmin = 1312.5239
				xmax = 1312.5539
				text = "UH1"
			intervals [3024]:
				xmin = 1312.5539
				xmax = 1312.6639
				text = "R"
			intervals [3025]:
				xmin = 1312.6639
				xmax = 1312.9639
				text = "sp"
			intervals [3026]:
				xmin = 1312.9639
				xmax = 1313.0739
				text = "ER1"
			intervals [3027]:
				xmin = 1313.0739
				xmax = 1313.1539
				text = "L"
			intervals [3028]:
				xmin = 1313.1539
				xmax = 1313.2939
				text = "IY0"
			intervals [3029]:
				xmin = 1313.2939
				xmax = 1313.3539
				text = "L"
			intervals [3030]:
				xmin = 1313.3539
				xmax = 1313.4439
				text = "AY1"
			intervals [3031]:
				xmin = 1313.4439
				xmax = 1313.4739
				text = "F"
			intervals [3032]:
				xmin = 1313.4739
				xmax = 1313.5539
				text = "sp"
			intervals [3033]:
				xmin = 1313.5539
				xmax = 1313.5939
				text = "DH"
			intervals [3034]:
				xmin = 1313.5939
				xmax = 1313.6239
				text = "AH0"
			intervals [3035]:
				xmin = 1313.6239
				xmax = 1313.6939
				text = "T"
			intervals [3036]:
				xmin = 1313.6939
				xmax = 1313.7339
				text = "sp"
			intervals [3037]:
				xmin = 1313.7339
				xmax = 1313.7939
				text = "Y"
			intervals [3038]:
				xmin = 1313.7939
				xmax = 1313.8539
				text = "UW1"
			intervals [3039]:
				xmin = 1313.8539
				xmax = 1313.9439
				text = "sp"
			intervals [3040]:
				xmin = 1313.9439
				xmax = 1314.0139
				text = "D"
			intervals [3041]:
				xmin = 1314.0139
				xmax = 1314.0639
				text = "sp"
			intervals [3042]:
				xmin = 1314.0639
				xmax = 1314.0939
				text = "CH"
			intervals [3043]:
				xmin = 1314.0939
				xmax = 1314.1239
				text = "EY1"
			intervals [3044]:
				xmin = 1314.1239
				xmax = 1314.3339
				text = "N"
			intervals [3045]:
				xmin = 1314.3339
				xmax = 1314.3939
				text = "JH"
			intervals [3046]:
				xmin = 1314.3939
				xmax = 1314.6739
				text = "sp"
			intervals [3047]:
				xmin = 1314.6739
				xmax = 1316.7584
				text = ""
			intervals [3048]:
				xmin = 1316.7584
				xmax = 1316.7984
				text = "K"
			intervals [3049]:
				xmin = 1316.7984
				xmax = 1316.9184
				text = "EY1"
			intervals [3050]:
				xmin = 1316.9184
				xmax = 1316.9784
				text = "sp"
			intervals [3051]:
				xmin = 1316.9784
				xmax = 1337.4694
				text = ""
			intervals [3052]:
				xmin = 1337.4694
				xmax = 1337.5094
				text = "HH"
			intervals [3053]:
				xmin = 1337.5094
				xmax = 1337.5494
				text = "W"
			intervals [3054]:
				xmin = 1337.5494
				xmax = 1337.5794
				text = "AH1"
			intervals [3055]:
				xmin = 1337.5794
				xmax = 1337.6194
				text = "T"
			intervals [3056]:
				xmin = 1337.6194
				xmax = 1337.7094
				text = "AH0"
			intervals [3057]:
				xmin = 1337.7094
				xmax = 1337.7594
				text = "B"
			intervals [3058]:
				xmin = 1337.7594
				xmax = 1337.8694
				text = "AW1"
			intervals [3059]:
				xmin = 1337.8694
				xmax = 1337.9294
				text = "T"
			intervals [3060]:
				xmin = 1337.9294
				xmax = 1338.0794
				text = "AH1"
			intervals [3061]:
				xmin = 1338.0794
				xmax = 1338.2894
				text = "M"
			intervals [3062]:
				xmin = 1338.2894
				xmax = 1338.3194
				text = "sp"
			intervals [3063]:
				xmin = 1338.3194
				xmax = 1338.4594
				text = "HH"
			intervals [3064]:
				xmin = 1338.4594
				xmax = 1338.4994
				text = "W"
			intervals [3065]:
				xmin = 1338.4994
				xmax = 1338.5394
				text = "AH1"
			intervals [3066]:
				xmin = 1338.5394
				xmax = 1338.6194
				text = "T"
			intervals [3067]:
				xmin = 1338.6194
				xmax = 1338.6494
				text = "sp"
			intervals [3068]:
				xmin = 1338.6494
				xmax = 1338.6894
				text = "TH"
			intervals [3069]:
				xmin = 1338.6894
				xmax = 1338.7294
				text = "IH1"
			intervals [3070]:
				xmin = 1338.7294
				xmax = 1338.8594
				text = "NG"
			intervals [3071]:
				xmin = 1338.8594
				xmax = 1338.9394
				text = "Z"
			intervals [3072]:
				xmin = 1338.9394
				xmax = 1338.9694
				text = "W"
			intervals [3073]:
				xmin = 1338.9694
				xmax = 1338.9994
				text = "UH1"
			intervals [3074]:
				xmin = 1338.9994
				xmax = 1339.0294
				text = "D"
			intervals [3075]:
				xmin = 1339.0294
				xmax = 1339.0594
				text = "sp"
			intervals [3076]:
				xmin = 1339.0594
				xmax = 1339.1194
				text = "Y"
			intervals [3077]:
				xmin = 1339.1194
				xmax = 1339.1694
				text = "UW1"
			intervals [3078]:
				xmin = 1339.1694
				xmax = 1339.2894
				text = "Z"
			intervals [3079]:
				xmin = 1339.2894
				xmax = 1339.3194
				text = "sp"
			intervals [3080]:
				xmin = 1339.3194
				xmax = 1339.4794
				text = "W"
			intervals [3081]:
				xmin = 1339.4794
				xmax = 1339.5194
				text = "UH1"
			intervals [3082]:
				xmin = 1339.5194
				xmax = 1339.5894
				text = "D"
			intervals [3083]:
				xmin = 1339.5894
				xmax = 1339.6294
				text = "Y"
			intervals [3084]:
				xmin = 1339.6294
				xmax = 1339.6594
				text = "UW1"
			intervals [3085]:
				xmin = 1339.6594
				xmax = 1339.6894
				text = "HH"
			intervals [3086]:
				xmin = 1339.6894
				xmax = 1339.7194
				text = "AE1"
			intervals [3087]:
				xmin = 1339.7194
				xmax = 1339.7494
				text = "V"
			intervals [3088]:
				xmin = 1339.7494
				xmax = 1339.8594
				text = "sp"
			intervals [3089]:
				xmin = 1339.8594
				xmax = 1339.8894
				text = "S"
			intervals [3090]:
				xmin = 1339.8894
				xmax = 1339.9294
				text = "T"
			intervals [3091]:
				xmin = 1339.9294
				xmax = 1339.9994
				text = "AH1"
			intervals [3092]:
				xmin = 1339.9994
				xmax = 1340.0594
				text = "D"
			intervals [3093]:
				xmin = 1340.0594
				xmax = 1340.1094
				text = "IY0"
			intervals [3094]:
				xmin = 1340.1094
				xmax = 1340.1994
				text = "D"
			intervals [3095]:
				xmin = 1340.1994
				xmax = 1340.2294
				text = "sp"
			intervals [3096]:
				xmin = 1340.2294
				xmax = 1340.2994
				text = "M"
			intervals [3097]:
				xmin = 1340.2994
				xmax = 1340.3394
				text = "AO1"
			intervals [3098]:
				xmin = 1340.3394
				xmax = 1340.3694
				text = "R"
			intervals [3099]:
				xmin = 1340.3694
				xmax = 1340.5794
				text = "sp"
			intervals [3100]:
				xmin = 1340.5794
				xmax = 1342.1528
				text = ""
			intervals [3101]:
				xmin = 1342.1528
				xmax = 1342.3228
				text = "M"
			intervals [3102]:
				xmin = 1342.3228
				xmax = 1342.4628
				text = "HH"
			intervals [3103]:
				xmin = 1342.4628
				xmax = 1342.7728
				text = "M"
			intervals [3104]:
				xmin = 1342.7728
				xmax = 1343.3533
				text = ""
			intervals [3105]:
				xmin = 1343.3533
				xmax = 1343.3933
				text = "sil"
			intervals [3106]:
				xmin = 1343.3933
				xmax = 1343.4433
				text = "ER0"
			intervals [3107]:
				xmin = 1343.4433
				xmax = 1343.4733
				text = "Y"
			intervals [3108]:
				xmin = 1343.4733
				xmax = 1343.5033
				text = "UW1"
			intervals [3109]:
				xmin = 1343.5033
				xmax = 1343.5333
				text = "G"
			intervals [3110]:
				xmin = 1343.5333
				xmax = 1343.8133
				text = "UH1"
			intervals [3111]:
				xmin = 1343.8133
				xmax = 1343.9033
				text = "D"
			intervals [3112]:
				xmin = 1343.9033
				xmax = 1343.9333
				text = "AE1"
			intervals [3113]:
				xmin = 1343.9333
				xmax = 1344.0033
				text = "T"
			intervals [3114]:
				xmin = 1344.0033
				xmax = 1344.0733
				text = "IH0"
			intervals [3115]:
				xmin = 1344.0733
				xmax = 1344.1533
				text = "T"
			intervals [3116]:
				xmin = 1344.1533
				xmax = 1344.2233
				text = "AO1"
			intervals [3117]:
				xmin = 1344.2233
				xmax = 1344.2933
				text = "R"
			intervals [3118]:
				xmin = 1344.2933
				xmax = 1344.3733
				text = "sp"
			intervals [3119]:
				xmin = 1344.3733
				xmax = 1357.5596
				text = ""
			intervals [3120]:
				xmin = 1357.5596
				xmax = 1357.8496
				text = "M"
			intervals [3121]:
				xmin = 1357.8496
				xmax = 1357.9296
				text = "HH"
			intervals [3122]:
				xmin = 1357.9296
				xmax = 1358.0896
				text = "M"
			intervals [3123]:
				xmin = 1358.0896
				xmax = 1358.1496
				text = "sp"
			intervals [3124]:
				xmin = 1358.1496
				xmax = 1363.0193
				text = ""
			intervals [3125]:
				xmin = 1363.0193
				xmax = 1363.1193
				text = "IH0"
			intervals [3126]:
				xmin = 1363.1193
				xmax = 1363.2193
				text = "Z"
			intervals [3127]:
				xmin = 1363.2193
				xmax = 1363.2493
				text = "sp"
			intervals [3128]:
				xmin = 1363.2493
				xmax = 1363.2993
				text = "DH"
			intervals [3129]:
				xmin = 1363.2993
				xmax = 1363.3493
				text = "EH1"
			intervals [3130]:
				xmin = 1363.3493
				xmax = 1363.3793
				text = "R"
			intervals [3131]:
				xmin = 1363.3793
				xmax = 1363.4593
				text = "EH1"
			intervals [3132]:
				xmin = 1363.4593
				xmax = 1363.5193
				text = "N"
			intervals [3133]:
				xmin = 1363.5193
				xmax = 1363.6093
				text = "IY0"
			intervals [3134]:
				xmin = 1363.6093
				xmax = 1363.7693
				text = "TH"
			intervals [3135]:
				xmin = 1363.7693
				xmax = 1363.8193
				text = "IH2"
			intervals [3136]:
				xmin = 1363.8193
				xmax = 1363.9993
				text = "NG"
			intervals [3137]:
				xmin = 1363.9993
				xmax = 1364.0493
				text = "DH"
			intervals [3138]:
				xmin = 1364.0493
				xmax = 1364.0993
				text = "AH0"
			intervals [3139]:
				xmin = 1364.0993
				xmax = 1364.1693
				text = "T"
			intervals [3140]:
				xmin = 1364.1693
				xmax = 1364.2393
				text = "sp"
			intervals [3141]:
				xmin = 1364.2393
				xmax = 1364.4993
				text = "AH1"
			intervals [3142]:
				xmin = 1364.4993
				xmax = 1364.5793
				text = "sp"
			intervals [3143]:
				xmin = 1364.5793
				xmax = 1364.8802
				text = ""
			intervals [3144]:
				xmin = 1364.8802
				xmax = 1364.9702
				text = "EH1"
			intervals [3145]:
				xmin = 1364.9702
				xmax = 1365.0102
				text = "N"
			intervals [3146]:
				xmin = 1365.0102
				xmax = 1365.1102
				text = "IY0"
			intervals [3147]:
				xmin = 1365.1102
				xmax = 1365.2502
				text = "W"
			intervals [3148]:
				xmin = 1365.2502
				xmax = 1365.3702
				text = "EY1"
			intervals [3149]:
				xmin = 1365.3702
				xmax = 1365.4202
				text = "Z"
			intervals [3150]:
				xmin = 1365.4202
				xmax = 1365.4502
				text = "sp"
			intervals [3151]:
				xmin = 1365.4502
				xmax = 1365.4902
				text = "DH"
			intervals [3152]:
				xmin = 1365.4902
				xmax = 1365.5202
				text = "AH0"
			intervals [3153]:
				xmin = 1365.5202
				xmax = 1365.5602
				text = "T"
			intervals [3154]:
				xmin = 1365.5602
				xmax = 1365.6202
				text = "sp"
			intervals [3155]:
				xmin = 1365.6202
				xmax = 1365.6702
				text = "Y"
			intervals [3156]:
				xmin = 1365.6702
				xmax = 1365.7002
				text = "UW1"
			intervals [3157]:
				xmin = 1365.7002
				xmax = 1365.7602
				text = "sp"
			intervals [3158]:
				xmin = 1365.7602
				xmax = 1365.7902
				text = "K"
			intervals [3159]:
				xmin = 1365.7902
				xmax = 1365.8202
				text = "AH0"
			intervals [3160]:
				xmin = 1365.8202
				xmax = 1365.9902
				text = "N"
			intervals [3161]:
				xmin = 1365.9902
				xmax = 1366.0302
				text = "sp"
			intervals [3162]:
				xmin = 1366.0302
				xmax = 1366.3929
				text = ""
			intervals [3163]:
				xmin = 1366.3929
				xmax = 1366.6929
				text = "AH0"
			intervals [3164]:
				xmin = 1366.6929
				xmax = 1366.7229
				text = "R"
			intervals [3165]:
				xmin = 1366.7229
				xmax = 1366.8229
				text = "UW1"
			intervals [3166]:
				xmin = 1366.8229
				xmax = 1366.8529
				text = "sp"
			intervals [3167]:
				xmin = 1366.8529
				xmax = 1366.9529
				text = "IH0"
			intervals [3168]:
				xmin = 1366.9529
				xmax = 1367.0129
				text = "M"
			intervals [3169]:
				xmin = 1367.0129
				xmax = 1367.1229
				text = "P"
			intervals [3170]:
				xmin = 1367.1229
				xmax = 1367.1629
				text = "R"
			intervals [3171]:
				xmin = 1367.1629
				xmax = 1367.2029
				text = "UW1"
			intervals [3172]:
				xmin = 1367.2029
				xmax = 1367.3129
				text = "V"
			intervals [3173]:
				xmin = 1367.3129
				xmax = 1367.7229
				text = "sp"
			intervals [3174]:
				xmin = 1367.7229
				xmax = 1367.7929
				text = "Y"
			intervals [3175]:
				xmin = 1367.7929
				xmax = 1367.9229
				text = "UH0"
			intervals [3176]:
				xmin = 1367.9229
				xmax = 1367.9729
				text = "R"
			intervals [3177]:
				xmin = 1367.9729
				xmax = 1368.0029
				text = "S"
			intervals [3178]:
				xmin = 1368.0029
				xmax = 1368.0429
				text = "EH1"
			intervals [3179]:
				xmin = 1368.0429
				xmax = 1368.1229
				text = "L"
			intervals [3180]:
				xmin = 1368.1229
				xmax = 1368.1629
				text = "F"
			intervals [3181]:
				xmin = 1368.1629
				xmax = 1376.2659
				text = "sp"
			intervals [3182]:
				xmin = 1376.2659
				xmax = 1376.5359
				text = "OW2"
			intervals [3183]:
				xmin = 1376.5359
				xmax = 1376.6159
				text = "K"
			intervals [3184]:
				xmin = 1376.6159
				xmax = 1376.6959
				text = "EY1"
			intervals [3185]:
				xmin = 1376.6959
				xmax = 1376.7259
				text = "L"
			intervals [3186]:
				xmin = 1376.7259
				xmax = 1376.7659
				text = "EH1"
			intervals [3187]:
				xmin = 1376.7659
				xmax = 1376.7959
				text = "T"
			intervals [3188]:
				xmin = 1376.7959
				xmax = 1376.9859
				text = "Z"
			intervals [3189]:
				xmin = 1376.9859
				xmax = 1377.0159
				text = "sp"
			intervals [3190]:
				xmin = 1377.0159
				xmax = 1377.0859
				text = "S"
			intervals [3191]:
				xmin = 1377.0859
				xmax = 1377.1159
				text = "IY1"
			intervals [3192]:
				xmin = 1377.1159
				xmax = 1378.695
				text = "sp"
			intervals [3193]:
				xmin = 1378.695
				xmax = 1378.925
				text = "AH1"
			intervals [3194]:
				xmin = 1378.925
				xmax = 1379.125
				text = "M"
			intervals [3195]:
				xmin = 1379.125
				xmax = 1379.305
				text = "sp"
			intervals [3196]:
				xmin = 1379.305
				xmax = 1379.435
				text = "W"
			intervals [3197]:
				xmin = 1379.435
				xmax = 1379.465
				text = "EH1"
			intervals [3198]:
				xmin = 1379.465
				xmax = 1379.515
				text = "L"
			intervals [3199]:
				xmin = 1379.515
				xmax = 1379.605
				text = "Y"
			intervals [3200]:
				xmin = 1379.605
				xmax = 1379.645
				text = "UW1"
			intervals [3201]:
				xmin = 1379.645
				xmax = 1379.675
				text = "sp"
			intervals [3202]:
				xmin = 1379.675
				xmax = 1379.755
				text = "T"
			intervals [3203]:
				xmin = 1379.755
				xmax = 1379.835
				text = "OW1"
			intervals [3204]:
				xmin = 1379.835
				xmax = 1379.865
				text = "L"
			intervals [3205]:
				xmin = 1379.865
				xmax = 1379.895
				text = "D"
			intervals [3206]:
				xmin = 1379.895
				xmax = 1379.995
				text = "M"
			intervals [3207]:
				xmin = 1379.995
				xmax = 1380.065
				text = "IY1"
			intervals [3208]:
				xmin = 1380.065
				xmax = 1380.115
				text = "AO0"
			intervals [3209]:
				xmin = 1380.115
				xmax = 1380.145
				text = "L"
			intervals [3210]:
				xmin = 1380.145
				xmax = 1380.185
				text = "R"
			intervals [3211]:
				xmin = 1380.185
				xmax = 1380.275
				text = "EH1"
			intervals [3212]:
				xmin = 1380.275
				xmax = 1380.305
				text = "D"
			intervals [3213]:
				xmin = 1380.305
				xmax = 1380.425
				text = "IY0"
			intervals [3214]:
				xmin = 1380.425
				xmax = 1380.475
				text = "W"
			intervals [3215]:
				xmin = 1380.475
				xmax = 1380.515
				text = "AH1"
			intervals [3216]:
				xmin = 1380.515
				xmax = 1380.585
				text = "T"
			intervals [3217]:
				xmin = 1380.585
				xmax = 1380.645
				text = "Y"
			intervals [3218]:
				xmin = 1380.645
				xmax = 1380.675
				text = "UW1"
			intervals [3219]:
				xmin = 1380.675
				xmax = 1380.795
				text = "W"
			intervals [3220]:
				xmin = 1380.795
				xmax = 1380.825
				text = "AA1"
			intervals [3221]:
				xmin = 1380.825
				xmax = 1380.885
				text = "N"
			intervals [3222]:
				xmin = 1380.885
				xmax = 1380.925
				text = "AH0"
			intervals [3223]:
				xmin = 1380.925
				xmax = 1381.015
				text = "sp"
			intervals [3224]:
				xmin = 1381.015
				xmax = 1381.055
				text = "B"
			intervals [3225]:
				xmin = 1381.055
				xmax = 1381.155
				text = "IY0"
			intervals [3226]:
				xmin = 1381.155
				xmax = 1381.235
				text = "W"
			intervals [3227]:
				xmin = 1381.235
				xmax = 1381.265
				text = "EH1"
			intervals [3228]:
				xmin = 1381.265
				xmax = 1381.295
				text = "N"
			intervals [3229]:
				xmin = 1381.295
				xmax = 1381.325
				text = "Y"
			intervals [3230]:
				xmin = 1381.325
				xmax = 1381.395
				text = "UW1"
			intervals [3231]:
				xmin = 1381.395
				xmax = 1381.505
				text = "sp"
			intervals [3232]:
				xmin = 1381.505
				xmax = 1381.545
				text = "F"
			intervals [3233]:
				xmin = 1381.545
				xmax = 1381.575
				text = "IH1"
			intervals [3234]:
				xmin = 1381.575
				xmax = 1381.605
				text = "N"
			intervals [3235]:
				xmin = 1381.605
				xmax = 1381.635
				text = "IH0"
			intervals [3236]:
				xmin = 1381.635
				xmax = 1381.665
				text = "SH"
			intervals [3237]:
				xmin = 1381.665
				xmax = 1381.695
				text = "sp"
			intervals [3238]:
				xmin = 1381.695
				xmax = 1381.895
				text = "S"
			intervals [3239]:
				xmin = 1381.895
				xmax = 1381.925
				text = "K"
			intervals [3240]:
				xmin = 1381.925
				xmax = 1382.005
				text = "UW1"
			intervals [3241]:
				xmin = 1382.005
				xmax = 1382.125
				text = "L"
			intervals [3242]:
				xmin = 1382.125
				xmax = 1382.8161
				text = "sp"
			intervals [3243]:
				xmin = 1382.8161
				xmax = 1382.9161
				text = "AH1"
			intervals [3244]:
				xmin = 1382.9161
				xmax = 1383.1861
				text = "M"
			intervals [3245]:
				xmin = 1383.1861
				xmax = 1384.735
				text = "sp"
			intervals [3246]:
				xmin = 1384.735
				xmax = 1384.855
				text = "HH"
			intervals [3247]:
				xmin = 1384.855
				xmax = 1384.905
				text = "AW1"
			intervals [3248]:
				xmin = 1384.905
				xmax = 1384.975
				text = "L"
			intervals [3249]:
				xmin = 1384.975
				xmax = 1385.005
				text = "AO1"
			intervals [3250]:
				xmin = 1385.005
				xmax = 1385.075
				text = "NG"
			intervals [3251]:
				xmin = 1385.075
				xmax = 1385.105
				text = "D"
			intervals [3252]:
				xmin = 1385.105
				xmax = 1385.135
				text = "UW1"
			intervals [3253]:
				xmin = 1385.135
				xmax = 1385.165
				text = "Y"
			intervals [3254]:
				xmin = 1385.165
				xmax = 1385.195
				text = "UW1"
			intervals [3255]:
				xmin = 1385.195
				xmax = 1385.235
				text = "sp"
			intervals [3256]:
				xmin = 1385.235
				xmax = 1385.285
				text = "TH"
			intervals [3257]:
				xmin = 1385.285
				xmax = 1385.335
				text = "IH1"
			intervals [3258]:
				xmin = 1385.335
				xmax = 1385.375
				text = "NG"
			intervals [3259]:
				xmin = 1385.375
				xmax = 1385.445
				text = "K"
			intervals [3260]:
				xmin = 1385.445
				xmax = 1385.565
				text = "IH0"
			intervals [3261]:
				xmin = 1385.565
				xmax = 1385.595
				text = "T"
			intervals [3262]:
				xmin = 1385.595
				xmax = 1385.675
				text = "sp"
			intervals [3263]:
				xmin = 1385.675
				xmax = 1385.705
				text = "spn"
			intervals [3264]:
				xmin = 1385.705
				xmax = 1385.765
				text = "T"
			intervals [3265]:
				xmin = 1385.765
				xmax = 1385.835
				text = "EY1"
			intervals [3266]:
				xmin = 1385.835
				xmax = 1385.865
				text = "K"
			intervals [3267]:
				xmin = 1385.865
				xmax = 1385.975
				text = "sp"
			intervals [3268]:
				xmin = 1385.975
				xmax = 1386.005
				text = "T"
			intervals [3269]:
				xmin = 1386.005
				xmax = 1386.035
				text = "IH0"
			intervals [3270]:
				xmin = 1386.035
				xmax = 1386.105
				text = "sp"
			intervals [3271]:
				xmin = 1386.105
				xmax = 1386.245
				text = "B"
			intervals [3272]:
				xmin = 1386.245
				xmax = 1386.275
				text = "IH0"
			intervals [3273]:
				xmin = 1386.275
				xmax = 1386.325
				text = "K"
			intervals [3274]:
				xmin = 1386.325
				xmax = 1386.395
				text = "AH1"
			intervals [3275]:
				xmin = 1386.395
				xmax = 1386.565
				text = "M"
			intervals [3276]:
				xmin = 1386.565
				xmax = 1388.2679
				text = ""
			intervals [3277]:
				xmin = 1388.2679
				xmax = 1388.4879
				text = "sil"
			intervals [3278]:
				xmin = 1388.4879
				xmax = 1388.6079
				text = "AH0"
			intervals [3279]:
				xmin = 1388.6079
				xmax = 1388.6979
				text = "sp"
			intervals [3280]:
				xmin = 1388.6979
				xmax = 1388.7279
				text = "D"
			intervals [3281]:
				xmin = 1388.7279
				xmax = 1388.7979
				text = "R"
			intervals [3282]:
				xmin = 1388.7979
				xmax = 1388.9179
				text = "AE1"
			intervals [3283]:
				xmin = 1388.9179
				xmax = 1388.9579
				text = "F"
			intervals [3284]:
				xmin = 1388.9579
				xmax = 1389.0479
				text = "T"
			intervals [3285]:
				xmin = 1389.0479
				xmax = 1389.9526
				text = "sp"
			intervals [3286]:
				xmin = 1389.9526
				xmax = 1390.0126
				text = "M"
			intervals [3287]:
				xmin = 1390.0126
				xmax = 1390.0426
				text = "AH0"
			intervals [3288]:
				xmin = 1390.0426
				xmax = 1390.0726
				text = "K"
			intervals [3289]:
				xmin = 1390.0726
				xmax = 1390.1026
				text = "AE1"
			intervals [3290]:
				xmin = 1390.1026
				xmax = 1390.1426
				text = "N"
			intervals [3291]:
				xmin = 1390.1426
				xmax = 1390.1726
				text = "IH0"
			intervals [3292]:
				xmin = 1390.1726
				xmax = 1390.2526
				text = "K"
			intervals [3293]:
				xmin = 1390.2526
				xmax = 1390.2826
				text = "AH0"
			intervals [3294]:
				xmin = 1390.2826
				xmax = 1390.3426
				text = "L"
			intervals [3295]:
				xmin = 1390.3426
				xmax = 1390.4226
				text = "sp"
			intervals [3296]:
				xmin = 1390.4226
				xmax = 1390.4526
				text = "D"
			intervals [3297]:
				xmin = 1390.4526
				xmax = 1390.5026
				text = "R"
			intervals [3298]:
				xmin = 1390.5026
				xmax = 1390.6426
				text = "AO1"
			intervals [3299]:
				xmin = 1390.6426
				xmax = 1390.6726
				text = "R"
			intervals [3300]:
				xmin = 1390.6726
				xmax = 1390.7726
				text = "ER0"
			intervals [3301]:
				xmin = 1390.7726
				xmax = 1390.8026
				text = "sp"
			intervals [3302]:
				xmin = 1390.8026
				xmax = 1390.8426
				text = "W"
			intervals [3303]:
				xmin = 1390.8426
				xmax = 1390.8726
				text = "AH2"
			intervals [3304]:
				xmin = 1390.8726
				xmax = 1390.9326
				text = "T"
			intervals [3305]:
				xmin = 1390.9326
				xmax = 1390.9726
				text = "EH1"
			intervals [3306]:
				xmin = 1390.9726
				xmax = 1391.0226
				text = "V"
			intervals [3307]:
				xmin = 1391.0226
				xmax = 1391.1326
				text = "ER0"
			intervals [3308]:
				xmin = 1391.1326
				xmax = 1391.2626
				text = "sp"
			intervals [3309]:
				xmin = 1391.2626
				xmax = 1402.2408
				text = ""
			intervals [3310]:
				xmin = 1402.2408
				xmax = 1402.4408
				text = "M"
			intervals [3311]:
				xmin = 1402.4408
				xmax = 1402.4708
				text = "HH"
			intervals [3312]:
				xmin = 1402.4708
				xmax = 1402.8408
				text = "M"
			intervals [3313]:
				xmin = 1402.8408
				xmax = 1409.3746
				text = ""
			intervals [3314]:
				xmin = 1409.3746
				xmax = 1409.4046
				text = "Y"
			intervals [3315]:
				xmin = 1409.4046
				xmax = 1409.9646
				text = "AE1"
			intervals [3316]:
				xmin = 1409.9646
				xmax = 1410.7632
				text = ""
			intervals [3317]:
				xmin = 1410.7632
				xmax = 1410.8732
				text = "IH0"
			intervals [3318]:
				xmin = 1410.8732
				xmax = 1410.9232
				text = "F"
			intervals [3319]:
				xmin = 1410.9232
				xmax = 1410.9532
				text = "Y"
			intervals [3320]:
				xmin = 1410.9532
				xmax = 1411.0632
				text = "UW1"
			intervals [3321]:
				xmin = 1411.0632
				xmax = 1411.0932
				text = "sp"
			intervals [3322]:
				xmin = 1411.0932
				xmax = 1411.1932
				text = "HH"
			intervals [3323]:
				xmin = 1411.1932
				xmax = 1411.2732
				text = "AE1"
			intervals [3324]:
				xmin = 1411.2732
				xmax = 1411.3832
				text = "D"
			intervals [3325]:
				xmin = 1411.3832
				xmax = 1411.4232
				text = "sp"
			intervals [3326]:
				xmin = 1411.4232
				xmax = 1411.5832
				text = "AO1"
			intervals [3327]:
				xmin = 1411.5832
				xmax = 1411.6432
				text = "L"
			intervals [3328]:
				xmin = 1411.6432
				xmax = 1411.6732
				text = "DH"
			intervals [3329]:
				xmin = 1411.6732
				xmax = 1411.7832
				text = "AH1"
			intervals [3330]:
				xmin = 1411.7832
				xmax = 1411.8232
				text = "M"
			intervals [3331]:
				xmin = 1411.8232
				xmax = 1411.8932
				text = "AH1"
			intervals [3332]:
				xmin = 1411.8932
				xmax = 1411.9432
				text = "N"
			intervals [3333]:
				xmin = 1411.9432
				xmax = 1411.9932
				text = "IY0"
			intervals [3334]:
				xmin = 1411.9932
				xmax = 1412.0432
				text = "sp"
			intervals [3335]:
				xmin = 1412.0432
				xmax = 1412.0932
				text = "DH"
			intervals [3336]:
				xmin = 1412.0932
				xmax = 1412.1432
				text = "AH0"
			intervals [3337]:
				xmin = 1412.1432
				xmax = 1412.1932
				text = "T"
			intervals [3338]:
				xmin = 1412.1932
				xmax = 1412.2232
				text = "sp"
			intervals [3339]:
				xmin = 1412.2232
				xmax = 1412.2532
				text = "Y"
			intervals [3340]:
				xmin = 1412.2532
				xmax = 1412.3432
				text = "UW1"
			intervals [3341]:
				xmin = 1412.3432
				xmax = 1412.3732
				text = "sp"
			intervals [3342]:
				xmin = 1412.3732
				xmax = 1412.5432
				text = "W"
			intervals [3343]:
				xmin = 1412.5432
				xmax = 1412.5932
				text = "AA1"
			intervals [3344]:
				xmin = 1412.5932
				xmax = 1412.6432
				text = "N"
			intervals [3345]:
				xmin = 1412.6432
				xmax = 1412.7332
				text = "T"
			intervals [3346]:
				xmin = 1412.7332
				xmax = 1412.7632
				text = "AH0"
			intervals [3347]:
				xmin = 1412.7632
				xmax = 1412.8032
				text = "D"
			intervals [3348]:
				xmin = 1412.8032
				xmax = 1413.4884
				text = "sp"
			intervals [3349]:
				xmin = 1413.4884
				xmax = 1413.5184
				text = "Y"
			intervals [3350]:
				xmin = 1413.5184
				xmax = 1413.5484
				text = "UW1"
			intervals [3351]:
				xmin = 1413.5484
				xmax = 1413.5884
				text = "sp"
			intervals [3352]:
				xmin = 1413.5884
				xmax = 1413.6284
				text = "N"
			intervals [3353]:
				xmin = 1413.6284
				xmax = 1413.8684
				text = "OW1"
			intervals [3354]:
				xmin = 1413.8684
				xmax = 1413.9884
				text = "sp"
			intervals [3355]:
				xmin = 1413.9884
				xmax = 1414.2688
				text = ""
			intervals [3356]:
				xmin = 1414.2688
				xmax = 1414.2988
				text = "W"
			intervals [3357]:
				xmin = 1414.2988
				xmax = 1414.3288
				text = "AH1"
			intervals [3358]:
				xmin = 1414.3288
				xmax = 1414.3788
				text = "T"
			intervals [3359]:
				xmin = 1414.3788
				xmax = 1414.4388
				text = "W"
			intervals [3360]:
				xmin = 1414.4388
				xmax = 1414.4788
				text = "UH1"
			intervals [3361]:
				xmin = 1414.4788
				xmax = 1414.5488
				text = "D"
			intervals [3362]:
				xmin = 1414.5488
				xmax = 1414.5988
				text = "Y"
			intervals [3363]:
				xmin = 1414.5988
				xmax = 1414.6288
				text = "UW1"
			intervals [3364]:
				xmin = 1414.6288
				xmax = 1414.7188
				text = "sp"
			intervals [3365]:
				xmin = 1414.7188
				xmax = 1414.7588
				text = "D"
			intervals [3366]:
				xmin = 1414.7588
				xmax = 1414.8288
				text = "UW1"
			intervals [3367]:
				xmin = 1414.8288
				xmax = 1415.1188
				text = "sp"
			intervals [3368]:
				xmin = 1415.1188
				xmax = 1416.6472
				text = ""
			intervals [3369]:
				xmin = 1416.6472
				xmax = 1416.6772
				text = "W"
			intervals [3370]:
				xmin = 1416.6772
				xmax = 1416.7072
				text = "AH1"
			intervals [3371]:
				xmin = 1416.7072
				xmax = 1416.7372
				text = "T"
			intervals [3372]:
				xmin = 1416.7372
				xmax = 1416.8672
				text = "W"
			intervals [3373]:
				xmin = 1416.8672
				xmax = 1416.8972
				text = "UH1"
			intervals [3374]:
				xmin = 1416.8972
				xmax = 1416.9672
				text = "D"
			intervals [3375]:
				xmin = 1416.9672
				xmax = 1417.0372
				text = "Y"
			intervals [3376]:
				xmin = 1417.0372
				xmax = 1417.0672
				text = "UW1"
			intervals [3377]:
				xmin = 1417.0672
				xmax = 1417.1472
				text = "D"
			intervals [3378]:
				xmin = 1417.1472
				xmax = 1417.4072
				text = "UW1"
			intervals [3379]:
				xmin = 1417.4072
				xmax = 1417.4372
				text = "W"
			intervals [3380]:
				xmin = 1417.4372
				xmax = 1417.4672
				text = "IH0"
			intervals [3381]:
				xmin = 1417.4672
				xmax = 1417.4972
				text = "DH"
			intervals [3382]:
				xmin = 1417.4972
				xmax = 1417.5272
				text = "IH0"
			intervals [3383]:
				xmin = 1417.5272
				xmax = 1417.5972
				text = "T"
			intervals [3384]:
				xmin = 1417.5972
				xmax = 1417.6472
				text = "sp"
			intervals [3385]:
				xmin = 1417.6472
				xmax = 1417.7172
				text = "HH"
			intervals [3386]:
				xmin = 1417.7172
				xmax = 1417.7672
				text = "AW1"
			intervals [3387]:
				xmin = 1417.7672
				xmax = 1417.8072
				text = "W"
			intervals [3388]:
				xmin = 1417.8072
				xmax = 1417.8372
				text = "UH1"
			intervals [3389]:
				xmin = 1417.8372
				xmax = 1417.8672
				text = "D"
			intervals [3390]:
				xmin = 1417.8672
				xmax = 1417.8972
				text = "sp"
			intervals [3391]:
				xmin = 1417.8972
				xmax = 1417.9272
				text = "Y"
			intervals [3392]:
				xmin = 1417.9272
				xmax = 1417.9572
				text = "UW1"
			intervals [3393]:
				xmin = 1417.9572
				xmax = 1418.1472
				text = "sp"
			intervals [3394]:
				xmin = 1418.1472
				xmax = 1418.1772
				text = "S"
			intervals [3395]:
				xmin = 1418.1772
				xmax = 1418.2072
				text = "P"
			intervals [3396]:
				xmin = 1418.2072
				xmax = 1418.2472
				text = "EH1"
			intervals [3397]:
				xmin = 1418.2472
				xmax = 1418.3672
				text = "N"
			intervals [3398]:
				xmin = 1418.3672
				xmax = 1418.4072
				text = "D"
			intervals [3399]:
				xmin = 1418.4072
				xmax = 1418.4572
				text = "IH0"
			intervals [3400]:
				xmin = 1418.4572
				xmax = 1418.5772
				text = "T"
			intervals [3401]:
				xmin = 1418.5772
				xmax = 1445.7607
				text = "sp"
			intervals [3402]:
				xmin = 1445.7607
				xmax = 1445.7907
				text = "DH"
			intervals [3403]:
				xmin = 1445.7907
				xmax = 1445.8207
				text = "AH0"
			intervals [3404]:
				xmin = 1445.8207
				xmax = 1445.8707
				text = "T"
			intervals [3405]:
				xmin = 1445.8707
				xmax = 1445.9107
				text = "sp"
			intervals [3406]:
				xmin = 1445.9107
				xmax = 1446.0707
				text = "Z"
			intervals [3407]:
				xmin = 1446.0707
				xmax = 1446.1307
				text = "sp"
			intervals [3408]:
				xmin = 1446.1307
				xmax = 1446.1707
				text = "IH0"
			intervals [3409]:
				xmin = 1446.1707
				xmax = 1446.2007
				text = "T"
			intervals [3410]:
				xmin = 1446.2007
				xmax = 1448.0037
				text = "sp"
			intervals [3411]:
				xmin = 1448.0037
				xmax = 1448.1637
				text = "OW2"
			intervals [3412]:
				xmin = 1448.1637
				xmax = 1448.3137
				text = "K"
			intervals [3413]:
				xmin = 1448.3137
				xmax = 1448.4737
				text = "EY1"
			intervals [3414]:
				xmin = 1448.4737
				xmax = 1449.7444
				text = "sp"
			intervals [3415]:
				xmin = 1449.7444
				xmax = 1449.7744
				text = "AH1"
			intervals [3416]:
				xmin = 1449.7744
				xmax = 1449.8844
				text = "M"
			intervals [3417]:
				xmin = 1449.8844
				xmax = 1450.0044
				text = "sp"
			intervals [3418]:
				xmin = 1450.0044
				xmax = 1453.8397
				text = ""
			intervals [3419]:
				xmin = 1453.8397
				xmax = 1453.8697
				text = "K"
			intervals [3420]:
				xmin = 1453.8697
				xmax = 1453.8997
				text = "AH0"
			intervals [3421]:
				xmin = 1453.8997
				xmax = 1453.9497
				text = "N"
			intervals [3422]:
				xmin = 1453.9497
				xmax = 1453.9797
				text = "sp"
			intervals [3423]:
				xmin = 1453.9797
				xmax = 1454.0297
				text = "Y"
			intervals [3424]:
				xmin = 1454.0297
				xmax = 1454.0897
				text = "UW1"
			intervals [3425]:
				xmin = 1454.0897
				xmax = 1454.1397
				text = "sp"
			intervals [3426]:
				xmin = 1454.1397
				xmax = 1454.2197
				text = "T"
			intervals [3427]:
				xmin = 1454.2197
				xmax = 1454.2697
				text = "EH1"
			intervals [3428]:
				xmin = 1454.2697
				xmax = 1454.3197
				text = "L"
			intervals [3429]:
				xmin = 1454.3197
				xmax = 1454.4097
				text = "M"
			intervals [3430]:
				xmin = 1454.4097
				xmax = 1454.4397
				text = "IY1"
			intervals [3431]:
				xmin = 1454.4397
				xmax = 1454.5097
				text = "AH0"
			intervals [3432]:
				xmin = 1454.5097
				xmax = 1454.5497
				text = "B"
			intervals [3433]:
				xmin = 1454.5497
				xmax = 1454.5897
				text = "AW1"
			intervals [3434]:
				xmin = 1454.5897
				xmax = 1454.6197
				text = "T"
			intervals [3435]:
				xmin = 1454.6197
				xmax = 1454.6697
				text = "sp"
			intervals [3436]:
				xmin = 1454.6697
				xmax = 1454.7397
				text = "Y"
			intervals [3437]:
				xmin = 1454.7397
				xmax = 1454.7697
				text = "UH1"
			intervals [3438]:
				xmin = 1454.7697
				xmax = 1454.7997
				text = "R"
			intervals [3439]:
				xmin = 1454.7997
				xmax = 1454.8297
				text = "sp"
			intervals [3440]:
				xmin = 1454.8297
				xmax = 1454.9297
				text = "JH"
			intervals [3441]:
				xmin = 1454.9297
				xmax = 1455.0997
				text = "OW1"
			intervals [3442]:
				xmin = 1455.0997
				xmax = 1455.2097
				text = "B"
			intervals [3443]:
				xmin = 1455.2097
				xmax = 1455.2897
				text = "AO1"
			intervals [3444]:
				xmin = 1455.2897
				xmax = 1455.3597
				text = "L"
			intervals [3445]:
				xmin = 1455.3597
				xmax = 1455.3897
				text = "S"
			intervals [3446]:
				xmin = 1455.3897
				xmax = 1455.4197
				text = "OW0"
			intervals [3447]:
				xmin = 1455.4197
				xmax = 1455.6397
				text = "sp"
			intervals [3448]:
				xmin = 1455.6397
				xmax = 1455.9007
				text = ""
			intervals [3449]:
				xmin = 1455.9007
				xmax = 1455.9507
				text = "W"
			intervals [3450]:
				xmin = 1455.9507
				xmax = 1455.9807
				text = "AH1"
			intervals [3451]:
				xmin = 1455.9807
				xmax = 1456.0107
				text = "T"
			intervals [3452]:
				xmin = 1456.0107
				xmax = 1456.0607
				text = "AH0"
			intervals [3453]:
				xmin = 1456.0607
				xmax = 1456.1307
				text = "B"
			intervals [3454]:
				xmin = 1456.1307
				xmax = 1456.2007
				text = "AW1"
			intervals [3455]:
				xmin = 1456.2007
				xmax = 1456.2507
				text = "T"
			intervals [3456]:
				xmin = 1456.2507
				xmax = 1456.2907
				text = "AH0"
			intervals [3457]:
				xmin = 1456.2907
				xmax = 1456.3507
				text = "sp"
			intervals [3458]:
				xmin = 1456.3507
				xmax = 1456.4207
				text = "T"
			intervals [3459]:
				xmin = 1456.4207
				xmax = 1456.4707
				text = "IH1"
			intervals [3460]:
				xmin = 1456.4707
				xmax = 1456.5507
				text = "P"
			intervals [3461]:
				xmin = 1456.5507
				xmax = 1456.6307
				text = "IH0"
			intervals [3462]:
				xmin = 1456.6307
				xmax = 1456.6907
				text = "K"
			intervals [3463]:
				xmin = 1456.6907
				xmax = 1456.7207
				text = "AH0"
			intervals [3464]:
				xmin = 1456.7207
				xmax = 1456.8107
				text = "L"
			intervals [3465]:
				xmin = 1456.8107
				xmax = 1457.1007
				text = "sp"
			intervals [3466]:
				xmin = 1457.1007
				xmax = 1457.3307
				text = "AH1"
			intervals [3467]:
				xmin = 1457.3307
				xmax = 1457.5607
				text = "M"
			intervals [3468]:
				xmin = 1457.5607
				xmax = 1457.7107
				text = "sp"
			intervals [3469]:
				xmin = 1457.7107
				xmax = 1458.7832
				text = ""
			intervals [3470]:
				xmin = 1458.7832
				xmax = 1458.9932
				text = "AH0"
			intervals [3471]:
				xmin = 1458.9932
				xmax = 1459.0732
				text = "HH"
			intervals [3472]:
				xmin = 1459.0732
				xmax = 1459.1532
				text = "AA1"
			intervals [3473]:
				xmin = 1459.1532
				xmax = 1459.2732
				text = "L"
			intervals [3474]:
				xmin = 1459.2732
				xmax = 1459.3132
				text = "AH0"
			intervals [3475]:
				xmin = 1459.3132
				xmax = 1459.4232
				text = "D"
			intervals [3476]:
				xmin = 1459.4232
				xmax = 1459.5532
				text = "EY2"
			intervals [3477]:
				xmin = 1459.5532
				xmax = 1459.7332
				text = "sp"
			intervals [3478]:
				xmin = 1459.7332
				xmax = 1460.8722
				text = ""
			intervals [3479]:
				xmin = 1460.8722
				xmax = 1461.0522
				text = "HH"
			intervals [3480]:
				xmin = 1461.0522
				xmax = 1461.1122
				text = "AW1"
			intervals [3481]:
				xmin = 1461.1122
				xmax = 1461.1622
				text = "D"
			intervals [3482]:
				xmin = 1461.1622
				xmax = 1461.1922
				text = "UW1"
			intervals [3483]:
				xmin = 1461.1922
				xmax = 1461.2222
				text = "Y"
			intervals [3484]:
				xmin = 1461.2222
				xmax = 1461.2522
				text = "UW1"
			intervals [3485]:
				xmin = 1461.2522
				xmax = 1461.2822
				text = "sp"
			intervals [3486]:
				xmin = 1461.2822
				xmax = 1461.3322
				text = "S"
			intervals [3487]:
				xmin = 1461.3322
				xmax = 1461.4222
				text = "P"
			intervals [3488]:
				xmin = 1461.4222
				xmax = 1461.4522
				text = "EH1"
			intervals [3489]:
				xmin = 1461.4522
				xmax = 1461.5422
				text = "N"
			intervals [3490]:
				xmin = 1461.5422
				xmax = 1461.5722
				text = "D"
			intervals [3491]:
				xmin = 1461.5722
				xmax = 1461.6022
				text = "Y"
			intervals [3492]:
				xmin = 1461.6022
				xmax = 1461.6322
				text = "UH1"
			intervals [3493]:
				xmin = 1461.6322
				xmax = 1461.6822
				text = "R"
			intervals [3494]:
				xmin = 1461.6822
				xmax = 1461.7322
				text = "sp"
			intervals [3495]:
				xmin = 1461.7322
				xmax = 1461.7622
				text = "HH"
			intervals [3496]:
				xmin = 1461.7622
				xmax = 1461.8522
				text = "AA1"
			intervals [3497]:
				xmin = 1461.8522
				xmax = 1461.9322
				text = "L"
			intervals [3498]:
				xmin = 1461.9322
				xmax = 1461.9722
				text = "AH0"
			intervals [3499]:
				xmin = 1461.9722
				xmax = 1462.0622
				text = "D"
			intervals [3500]:
				xmin = 1462.0622
				xmax = 1462.1222
				text = "EY2"
			intervals [3501]:
				xmin = 1462.1222
				xmax = 1462.1722
				text = "Z"
			intervals [3502]:
				xmin = 1462.1722
				xmax = 1462.3722
				text = "sp"
			intervals [3503]:
				xmin = 1462.3722
				xmax = 1470.4351
				text = ""
			intervals [3504]:
				xmin = 1470.4351
				xmax = 1470.5651
				text = "M"
			intervals [3505]:
				xmin = 1470.5651
				xmax = 1470.8751
				text = "HH"
			intervals [3506]:
				xmin = 1470.8751
				xmax = 1471.1451
				text = "M"
			intervals [3507]:
				xmin = 1471.1451
				xmax = 1474.5174
				text = ""
			intervals [3508]:
				xmin = 1474.5174
				xmax = 1474.9274
				text = "spn"
			intervals [3509]:
				xmin = 1474.9274
				xmax = 1474.9974
				text = "sp"
			intervals [3510]:
				xmin = 1474.9974
				xmax = 1485.8406
				text = ""
			intervals [3511]:
				xmin = 1485.8406
				xmax = 1485.8706
				text = "AY1"
			intervals [3512]:
				xmin = 1485.8706
				xmax = 1486.0206
				text = "sp"
			intervals [3513]:
				xmin = 1486.0206
				xmax = 1486.0706
				text = "G"
			intervals [3514]:
				xmin = 1486.0706
				xmax = 1486.1906
				text = "EH1"
			intervals [3515]:
				xmin = 1486.1906
				xmax = 1486.2306
				text = "S"
			intervals [3516]:
				xmin = 1486.2306
				xmax = 1486.2706
				text = "DH"
			intervals [3517]:
				xmin = 1486.2706
				xmax = 1486.3206
				text = "EY1"
			intervals [3518]:
				xmin = 1486.3206
				xmax = 1486.3506
				text = "spn"
			intervals [3519]:
				xmin = 1486.3506
				xmax = 1486.4106
				text = "B"
			intervals [3520]:
				xmin = 1486.4106
				xmax = 1486.4506
				text = "IY0"
			intervals [3521]:
				xmin = 1486.4506
				xmax = 1486.4906
				text = "K"
			intervals [3522]:
				xmin = 1486.4906
				xmax = 1486.5206
				text = "AH1"
			intervals [3523]:
				xmin = 1486.5206
				xmax = 1486.5506
				text = "M"
			intervals [3524]:
				xmin = 1486.5506
				xmax = 1486.6106
				text = "IH0"
			intervals [3525]:
				xmin = 1486.6106
				xmax = 1486.6406
				text = "N"
			intervals [3526]:
				xmin = 1486.6406
				xmax = 1486.7906
				text = "sp"
			intervals [3527]:
				xmin = 1486.7906
				xmax = 1486.8206
				text = "AW1"
			intervals [3528]:
				xmin = 1486.8206
				xmax = 1486.8806
				text = "T"
			intervals [3529]:
				xmin = 1486.8806
				xmax = 1486.9406
				text = "sp"
			intervals [3530]:
				xmin = 1486.9406
				xmax = 1487.0206
				text = "OW2"
			intervals [3531]:
				xmin = 1487.0206
				xmax = 1487.0506
				text = "K"
			intervals [3532]:
				xmin = 1487.0506
				xmax = 1487.1806
				text = "EY1"
			intervals [3533]:
				xmin = 1487.1806
				xmax = 1487.3306
				text = "sp"
			intervals [3534]:
				xmin = 1487.3306
				xmax = 1490.436
				text = ""
			intervals [3535]:
				xmin = 1490.436
				xmax = 1490.946
				text = "OW1"
			intervals [3536]:
				xmin = 1490.946
				xmax = 1490.976
				text = "sp"
			intervals [3537]:
				xmin = 1490.976
				xmax = 1491.056
				text = "AH1"
			intervals [3538]:
				xmin = 1491.056
				xmax = 1491.166
				text = "HH"
			intervals [3539]:
				xmin = 1491.166
				xmax = 1491.416
				text = "AH1"
			intervals [3540]:
				xmin = 1491.416
				xmax = 1501.7677
				text = ""
			intervals [3541]:
				xmin = 1501.7677
				xmax = 1501.8077
				text = "W"
			intervals [3542]:
				xmin = 1501.8077
				xmax = 1501.8477
				text = "AH1"
			intervals [3543]:
				xmin = 1501.8477
				xmax = 1501.8777
				text = "T"
			intervals [3544]:
				xmin = 1501.8777
				xmax = 1501.9077
				text = "sp"
			intervals [3545]:
				xmin = 1501.9077
				xmax = 1501.9377
				text = "AH0"
			intervals [3546]:
				xmin = 1501.9377
				xmax = 1501.9677
				text = "B"
			intervals [3547]:
				xmin = 1501.9677
				xmax = 1501.9977
				text = "AW1"
			intervals [3548]:
				xmin = 1501.9977
				xmax = 1502.0877
				text = "T"
			intervals [3549]:
				xmin = 1502.0877
				xmax = 1502.1777
				text = "Y"
			intervals [3550]:
				xmin = 1502.1777
				xmax = 1502.2677
				text = "AO1"
			intervals [3551]:
				xmin = 1502.2677
				xmax = 1502.2977
				text = "R"
			intervals [3552]:
				xmin = 1502.2977
				xmax = 1502.3277
				text = "F"
			intervals [3553]:
				xmin = 1502.3277
				xmax = 1502.4577
				text = "AE1"
			intervals [3554]:
				xmin = 1502.4577
				xmax = 1502.4977
				text = "M"
			intervals [3555]:
				xmin = 1502.4977
				xmax = 1502.5377
				text = "AH0"
			intervals [3556]:
				xmin = 1502.5377
				xmax = 1502.5777
				text = "L"
			intervals [3557]:
				xmin = 1502.5777
				xmax = 1502.6277
				text = "IY0"
			intervals [3558]:
				xmin = 1502.6277
				xmax = 1502.6777
				text = "HH"
			intervals [3559]:
				xmin = 1502.6777
				xmax = 1502.7277
				text = "AW1"
			intervals [3560]:
				xmin = 1502.7277
				xmax = 1502.7877
				text = "D"
			intervals [3561]:
				xmin = 1502.7877
				xmax = 1502.8977
				text = "UW1"
			intervals [3562]:
				xmin = 1502.8977
				xmax = 1502.9277
				text = "sp"
			intervals [3563]:
				xmin = 1502.9277
				xmax = 1502.9577
				text = "Y"
			intervals [3564]:
				xmin = 1502.9577
				xmax = 1502.9877
				text = "UW1"
			intervals [3565]:
				xmin = 1502.9877
				xmax = 1503.0477
				text = "sp"
			intervals [3566]:
				xmin = 1503.0477
				xmax = 1503.2877
				text = "S"
			intervals [3567]:
				xmin = 1503.2877
				xmax = 1503.3577
				text = "P"
			intervals [3568]:
				xmin = 1503.3577
				xmax = 1503.3977
				text = "EH1"
			intervals [3569]:
				xmin = 1503.3977
				xmax = 1503.4577
				text = "N"
			intervals [3570]:
				xmin = 1503.4577
				xmax = 1503.4977
				text = "D"
			intervals [3571]:
				xmin = 1503.4977
				xmax = 1503.5277
				text = "IH0"
			intervals [3572]:
				xmin = 1503.5277
				xmax = 1503.6677
				text = "T"
			intervals [3573]:
				xmin = 1503.6677
				xmax = 1503.7377
				text = "sp"
			intervals [3574]:
				xmin = 1503.7377
				xmax = 1503.7677
				text = "W"
			intervals [3575]:
				xmin = 1503.7677
				xmax = 1503.7977
				text = "IH0"
			intervals [3576]:
				xmin = 1503.7977
				xmax = 1503.8477
				text = "TH"
			intervals [3577]:
				xmin = 1503.8477
				xmax = 1503.9077
				text = "sp"
			intervals [3578]:
				xmin = 1503.9077
				xmax = 1503.9377
				text = "Y"
			intervals [3579]:
				xmin = 1503.9377
				xmax = 1503.9677
				text = "UH1"
			intervals [3580]:
				xmin = 1503.9677
				xmax = 1504.0877
				text = "R"
			intervals [3581]:
				xmin = 1504.0877
				xmax = 1504.1177
				text = "sp"
			intervals [3582]:
				xmin = 1504.1177
				xmax = 1504.1477
				text = "F"
			intervals [3583]:
				xmin = 1504.1477
				xmax = 1504.1877
				text = "AE1"
			intervals [3584]:
				xmin = 1504.1877
				xmax = 1504.2377
				text = "M"
			intervals [3585]:
				xmin = 1504.2377
				xmax = 1504.2677
				text = "L"
			intervals [3586]:
				xmin = 1504.2677
				xmax = 1504.3177
				text = "IY0"
			intervals [3587]:
				xmin = 1504.3177
				xmax = 1504.4377
				text = "sp"
			intervals [3588]:
				xmin = 1504.4377
				xmax = 1509.1323
				text = ""
			intervals [3589]:
				xmin = 1509.1323
				xmax = 1509.6723
				text = "M"
			intervals [3590]:
				xmin = 1509.6723
				xmax = 1509.7223
				text = "HH"
			intervals [3591]:
				xmin = 1509.7223
				xmax = 1509.7523
				text = "M"
			intervals [3592]:
				xmin = 1509.7523
				xmax = 1511.9028
				text = ""
			intervals [3593]:
				xmin = 1511.9028
				xmax = 1512.0128
				text = "Y"
			intervals [3594]:
				xmin = 1512.0128
				xmax = 1512.1328
				text = "AE1"
			intervals [3595]:
				xmin = 1512.1328
				xmax = 1512.1628
				text = "sp"
			intervals [3596]:
				xmin = 1512.1628
				xmax = 1512.2028
				text = "HH"
			intervals [3597]:
				xmin = 1512.2028
				xmax = 1512.4528
				text = "M"
			intervals [3598]:
				xmin = 1512.4528
				xmax = 1513.5
				text = ""
	item [3]:
		class = "IntervalTier"
		name = "DCA_se3_ag1_m_06 - words"
		xmin = 0.0
		xmax = 1513.5
		intervals: size = 4571
			intervals [1]:
				xmin = 0.0
				xmax = 5.0498
				text = ""
			intervals [2]:
				xmin = 5.0498
				xmax = 5.4698
				text = "uh"
			intervals [3]:
				xmin = 5.4698
				xmax = 5.5884
				text = ""
			intervals [4]:
				xmin = 5.5884
				xmax = 5.9484
				text = "mostly"
			intervals [5]:
				xmin = 5.9484
				xmax = 6.5984
				text = "basketball"
			intervals [6]:
				xmin = 6.5984
				xmax = 6.6884
				text = ""
			intervals [7]:
				xmin = 6.6884
				xmax = 6.7584
				text = "and"
			intervals [8]:
				xmin = 6.7584
				xmax = 6.8184
				text = ""
			intervals [9]:
				xmin = 6.8184
				xmax = 7.0884
				text = "uh"
			intervals [10]:
				xmin = 7.0884
				xmax = 8.5766
				text = ""
			intervals [11]:
				xmin = 8.5766
				xmax = 8.6566
				text = "i"
			intervals [12]:
				xmin = 8.6566
				xmax = 8.8966
				text = "shoot"
			intervals [13]:
				xmin = 8.8966
				xmax = 8.9466
				text = "a"
			intervals [14]:
				xmin = 8.9466
				xmax = 9.0866
				text = "lot"
			intervals [15]:
				xmin = 9.0866
				xmax = 9.1466
				text = "of"
			intervals [16]:
				xmin = 9.1466
				xmax = 9.1866
				text = ""
			intervals [17]:
				xmin = 9.1866
				xmax = 9.5066
				text = "pool"
			intervals [18]:
				xmin = 9.5066
				xmax = 12.9367
				text = ""
			intervals [19]:
				xmin = 12.9367
				xmax = 13.1267
				text = "well"
			intervals [20]:
				xmin = 13.1267
				xmax = 13.4567
				text = "uh"
			intervals [21]:
				xmin = 13.4567
				xmax = 14.8948
				text = ""
			intervals [22]:
				xmin = 14.8948
				xmax = 15.0248
				text = "what"
			intervals [23]:
				xmin = 15.0248
				xmax = 15.0948
				text = "you"
			intervals [24]:
				xmin = 15.0948
				xmax = 15.2548
				text = "want"
			intervals [25]:
				xmin = 15.2548
				xmax = 15.2948
				text = "i"
			intervals [26]:
				xmin = 15.2948
				xmax = 15.5148
				text = "mean"
			intervals [27]:
				xmin = 15.5148
				xmax = 15.5948
				text = ""
			intervals [28]:
				xmin = 15.5948
				xmax = 15.7548
				text = "what"
			intervals [29]:
				xmin = 15.7548
				xmax = 15.8248
				text = "you"
			intervals [30]:
				xmin = 15.8248
				xmax = 16.0048
				text = "wanna"
			intervals [31]:
				xmin = 16.0048
				xmax = 16.2148
				text = "know"
			intervals [32]:
				xmin = 16.2148
[truncated: 1,224,567 more chars]
