# Supplementary material for: Considering Performance in the Automated and Manual Coding of Sociolinguistic Variables: Lessons From Variable (ING)
Source: Front Artif Intell. 2021 Apr 29;4:648543. doi: 10.3389/frai.2021.648543 (PMC8117961; doi:10.3389/frai.2021.648543)
Supplement: Supplementary file 5 [file Data_Sheet_5.ZIP › CORAAL_VARAligned_as_TextGrids_p1/DCA_se1_ag1_m_07_2.TextGrid]

File type = "ooTextFile"
Object class = "TextGrid"

xmin = 0.0
xmax = 767.8
tiers? <exists>
size = 4
item []:
	item [1]:
		class = "IntervalTier"
		name = "DCA_int_02 - words"
		xmin = 0.0
		xmax = 767.8
		intervals: size = 997
			intervals [1]:
				xmin = 0.0
				xmax = 0.4901
				text = ""
			intervals [2]:
				xmin = 0.4901
				xmax = 0.7201
				text = "when"
			intervals [3]:
				xmin = 0.7201
				xmax = 0.8401
				text = "we"
			intervals [4]:
				xmin = 0.8401
				xmax = 0.9901
				text = "were"
			intervals [5]:
				xmin = 0.9901
				xmax = 1.0201
				text = ""
			intervals [6]:
				xmin = 1.0201
				xmax = 1.4201
				text = "talking"
			intervals [7]:
				xmin = 1.4201
				xmax = 1.9201
				text = "before"
			intervals [8]:
				xmin = 1.9201
				xmax = 1.9801
				text = "we"
			intervals [9]:
				xmin = 1.9801
				xmax = 2.0401
				text = "were"
			intervals [10]:
				xmin = 2.0401
				xmax = 2.0901
				text = ""
			intervals [11]:
				xmin = 2.0901
				xmax = 2.5201
				text = "talking"
			intervals [12]:
				xmin = 2.5201
				xmax = 2.5601
				text = ""
			intervals [13]:
				xmin = 2.5601
				xmax = 2.8601
				text = "about"
			intervals [14]:
				xmin = 2.8601
				xmax = 2.9301
				text = ""
			intervals [15]:
				xmin = 2.9301
				xmax = 3.0301
				text = "you"
			intervals [16]:
				xmin = 3.0301
				xmax = 3.2801
				text = "know"
			intervals [17]:
				xmin = 3.2801
				xmax = 4.1064
				text = ""
			intervals [18]:
				xmin = 4.1064
				xmax = 4.1364
				text = "a"
			intervals [19]:
				xmin = 4.1364
				xmax = 4.1964
				text = ""
			intervals [20]:
				xmin = 4.1964
				xmax = 4.4364
				text = "bunch"
			intervals [21]:
				xmin = 4.4364
				xmax = 4.5064
				text = "of"
			intervals [22]:
				xmin = 4.5064
				xmax = 4.5364
				text = ""
			intervals [23]:
				xmin = 4.5364
				xmax = 4.8664
				text = "guys"
			intervals [24]:
				xmin = 4.8664
				xmax = 4.8964
				text = ""
			intervals [25]:
				xmin = 4.8964
				xmax = 4.9564
				text = "you"
			intervals [26]:
				xmin = 4.9564
				xmax = 4.9864
				text = ""
			intervals [27]:
				xmin = 4.9864
				xmax = 5.1464
				text = "go"
			intervals [28]:
				xmin = 5.1464
				xmax = 5.5964
				text = "around"
			intervals [29]:
				xmin = 5.5964
				xmax = 5.7064
				text = "with"
			intervals [30]:
				xmin = 5.7064
				xmax = 6.3856
				text = ""
			intervals [31]:
				xmin = 6.3856
				xmax = 6.5456
				text = "what"
			intervals [32]:
				xmin = 6.5456
				xmax = 6.6056
				text = ""
			intervals [33]:
				xmin = 6.6056
				xmax = 6.9156
				text = "types"
			intervals [34]:
				xmin = 6.9156
				xmax = 6.9456
				text = ""
			intervals [35]:
				xmin = 6.9456
				xmax = 7.0356
				text = "of"
			intervals [36]:
				xmin = 7.0356
				xmax = 7.1356
				text = ""
			intervals [37]:
				xmin = 7.1356
				xmax = 7.4156
				text = "things"
			intervals [38]:
				xmin = 7.4156
				xmax = 7.5056
				text = ""
			intervals [39]:
				xmin = 7.5056
				xmax = 7.5756
				text = "do"
			intervals [40]:
				xmin = 7.5756
				xmax = 7.6556
				text = ""
			intervals [41]:
				xmin = 7.6556
				xmax = 7.7756
				text = "you"
			intervals [42]:
				xmin = 7.7756
				xmax = 7.8056
				text = ""
			intervals [43]:
				xmin = 7.8056
				xmax = 7.9856
				text = "do"
			intervals [44]:
				xmin = 7.9856
				xmax = 8.8522
				text = ""
			intervals [45]:
				xmin = 8.8522
				xmax = 9.0822
				text = "with"
			intervals [46]:
				xmin = 9.0822
				xmax = 9.1122
				text = ""
			intervals [47]:
				xmin = 9.1122
				xmax = 9.2722
				text = "them"
			intervals [48]:
				xmin = 9.2722
				xmax = 16.529
				text = ""
			intervals [49]:
				xmin = 16.529
				xmax = 16.949
				text = "uh-huh"
			intervals [50]:
				xmin = 16.949
				xmax = 17.5023
				text = ""
			intervals [51]:
				xmin = 17.5023
				xmax = 17.6723
				text = "what"
			intervals [52]:
				xmin = 17.6723
				xmax = 17.8323
				text = "kind"
			intervals [53]:
				xmin = 17.8323
				xmax = 17.9323
				text = "of"
			intervals [54]:
				xmin = 17.9323
				xmax = 17.9623
				text = ""
			intervals [55]:
				xmin = 17.9623
				xmax = 18.3223
				text = "parties"
			intervals [56]:
				xmin = 18.3223
				xmax = 18.3623
				text = ""
			intervals [57]:
				xmin = 18.3623
				xmax = 18.4523
				text = "do"
			intervals [58]:
				xmin = 18.4523
				xmax = 18.4823
				text = ""
			intervals [59]:
				xmin = 18.4823
				xmax = 18.5423
				text = "you"
			intervals [60]:
				xmin = 18.5423
				xmax = 18.5923
				text = ""
			intervals [61]:
				xmin = 18.5923
				xmax = 18.7023
				text = "have"
			intervals [62]:
				xmin = 18.7023
				xmax = 18.7323
				text = ""
			intervals [63]:
				xmin = 18.7323
				xmax = 18.8123
				text = "they"
			intervals [64]:
				xmin = 18.8123
				xmax = 18.8923
				text = ""
			intervals [65]:
				xmin = 18.8923
				xmax = 19.1323
				text = "pretty"
			intervals [66]:
				xmin = 19.1323
				xmax = 19.1623
				text = ""
			intervals [67]:
				xmin = 19.1623
				xmax = 19.5023
				text = "good"
			intervals [68]:
				xmin = 19.5023
				xmax = 24.7886
				text = ""
			intervals [69]:
				xmin = 24.7886
				xmax = 25.2186
				text = "uh-huh"
			intervals [70]:
				xmin = 25.2186
				xmax = 29.2419
				text = ""
			intervals [71]:
				xmin = 29.2419
				xmax = 29.2819
				text = "y-"
			intervals [72]:
				xmin = 29.2819
				xmax = 29.4819
				text = ""
			intervals [73]:
				xmin = 29.4819
				xmax = 29.6019
				text = "you"
			intervals [74]:
				xmin = 29.6019
				xmax = 29.6419
				text = ""
			intervals [75]:
				xmin = 29.6419
				xmax = 29.8119
				text = "do"
			intervals [76]:
				xmin = 29.8119
				xmax = 29.9619
				text = "all"
			intervals [77]:
				xmin = 29.9619
				xmax = 29.9919
				text = ""
			intervals [78]:
				xmin = 29.9919
				xmax = 30.0919
				text = "the"
			intervals [79]:
				xmin = 30.0919
				xmax = 30.6719
				text = "dancing"
			intervals [80]:
				xmin = 30.6719
				xmax = 30.7819
				text = ""
			intervals [81]:
				xmin = 30.7819
				xmax = 30.8419
				text = "the"
			intervals [82]:
				xmin = 30.8419
				xmax = 30.9919
				text = ""
			intervals [83]:
				xmin = 30.9919
				xmax = 31.3919
				text = "funky"
			intervals [84]:
				xmin = 31.3919
				xmax = 31.4219
				text = ""
			intervals [85]:
				xmin = 31.4219
				xmax = 31.8819
				text = "broadway"
			intervals [86]:
				xmin = 31.8819
				xmax = 31.9719
				text = "and"
			intervals [87]:
				xmin = 31.9719
				xmax = 32.0019
				text = ""
			intervals [88]:
				xmin = 32.0019
				xmax = 32.4219
				text = "all"
			intervals [89]:
				xmin = 32.4219
				xmax = 32.4919
				text = ""
			intervals [90]:
				xmin = 32.4919
				xmax = 32.5919
				text = "those"
			intervals [91]:
				xmin = 32.5919
				xmax = 34.7882
				text = ""
			intervals [92]:
				xmin = 34.7882
				xmax = 35.1682
				text = "<unk>"
			intervals [93]:
				xmin = 35.1682
				xmax = 39.922
				text = ""
			intervals [94]:
				xmin = 39.922
				xmax = 40.232
				text = "yeah"
			intervals [95]:
				xmin = 40.232
				xmax = 41.2476
				text = ""
			intervals [96]:
				xmin = 41.2476
				xmax = 41.3876
				text = "that"
			intervals [97]:
				xmin = 41.3876
				xmax = 41.4276
				text = ""
			intervals [98]:
				xmin = 41.4276
				xmax = 41.4576
				text = "s"
			intervals [99]:
				xmin = 41.4576
				xmax = 41.6176
				text = ""
			intervals [100]:
				xmin = 41.6176
				xmax = 42.0476
				text = "good"
			intervals [101]:
				xmin = 42.0476
				xmax = 42.8505
				text = ""
			intervals [102]:
				xmin = 42.8505
				xmax = 43.0605
				text = "how"
			intervals [103]:
				xmin = 43.0605
				xmax = 43.3805
				text = "about"
			intervals [104]:
				xmin = 43.3805
				xmax = 43.4105
				text = ""
			intervals [105]:
				xmin = 43.4105
				xmax = 43.8605
				text = "uh"
			intervals [106]:
				xmin = 43.8605
				xmax = 43.8905
				text = ""
			intervals [107]:
				xmin = 43.8905
				xmax = 44.1605
				text = "any"
			intervals [108]:
				xmin = 44.1605
				xmax = 44.2205
				text = "of"
			intervals [109]:
				xmin = 44.2205
				xmax = 44.3805
				text = "the"
			intervals [110]:
				xmin = 44.3805
				xmax = 44.7105
				text = ""
			intervals [111]:
				xmin = 44.7105
				xmax = 44.9705
				text = "guys"
			intervals [112]:
				xmin = 44.9705
				xmax = 45.0305
				text = "you"
			intervals [113]:
				xmin = 45.0305
				xmax = 45.0605
				text = ""
			intervals [114]:
				xmin = 45.0605
				xmax = 45.1505
				text = "go"
			intervals [115]:
				xmin = 45.1505
				xmax = 45.5305
				text = "around"
			intervals [116]:
				xmin = 45.5305
				xmax = 45.6705
				text = "with"
			intervals [117]:
				xmin = 45.6705
				xmax = 45.7005
				text = ""
			intervals [118]:
				xmin = 45.7005
				xmax = 45.9805
				text = "speak"
			intervals [119]:
				xmin = 45.9805
				xmax = 46.0705
				text = ""
			intervals [120]:
				xmin = 46.0705
				xmax = 46.2405
				text = "any"
			intervals [121]:
				xmin = 46.2405
				xmax = 46.4305
				text = "other"
			intervals [122]:
				xmin = 46.4305
				xmax = 46.8705
				text = "languages"
			intervals [123]:
				xmin = 46.8705
				xmax = 46.9005
				text = ""
			intervals [124]:
				xmin = 46.9005
				xmax = 46.9905
				text = "or"
			intervals [125]:
				xmin = 46.9905
				xmax = 47.0205
				text = ""
			intervals [126]:
				xmin = 47.0205
				xmax = 47.2005
				text = "anything"
			intervals [127]:
				xmin = 47.2005
				xmax = 51.1009
				text = ""
			intervals [128]:
				xmin = 51.1009
				xmax = 51.5109
				text = "uh-huh"
			intervals [129]:
				xmin = 51.5109
				xmax = 59.7046
				text = ""
			intervals [130]:
				xmin = 59.7046
				xmax = 60.2546
				text = "uh-huh"
			intervals [131]:
				xmin = 60.2546
				xmax = 61.1029
				text = ""
			intervals [132]:
				xmin = 61.1029
				xmax = 61.2329
				text = "how"
			intervals [133]:
				xmin = 61.2329
				xmax = 61.4729
				text = "about"
			intervals [134]:
				xmin = 61.4729
				xmax = 61.5029
				text = ""
			intervals [135]:
				xmin = 61.5029
				xmax = 61.6029
				text = "the"
			intervals [136]:
				xmin = 61.6029
				xmax = 61.8929
				text = "guys"
			intervals [137]:
				xmin = 61.8929
				xmax = 61.9229
				text = ""
			intervals [138]:
				xmin = 61.9229
				xmax = 61.9829
				text = "you"
			intervals [139]:
				xmin = 61.9829
				xmax = 62.0429
				text = "go"
			intervals [140]:
				xmin = 62.0429
				xmax = 62.3429
				text = "around"
			intervals [141]:
				xmin = 62.3429
				xmax = 62.4429
				text = "with"
			intervals [142]:
				xmin = 62.4429
				xmax = 62.5129
				text = ""
			intervals [143]:
				xmin = 62.5129
				xmax = 62.6729
				text = "any"
			intervals [144]:
				xmin = 62.6729
				xmax = 62.9829
				text = "white"
			intervals [145]:
				xmin = 62.9829
				xmax = 63.2929
				text = "guys"
			intervals [146]:
				xmin = 63.2929
				xmax = 63.3429
				text = ""
			intervals [147]:
				xmin = 63.3429
				xmax = 63.4029
				text = "in"
			intervals [148]:
				xmin = 63.4029
				xmax = 63.4729
				text = ""
			intervals [149]:
				xmin = 63.4729
				xmax = 63.5329
				text = "the"
			intervals [150]:
				xmin = 63.5329
				xmax = 63.6429
				text = ""
			intervals [151]:
				xmin = 63.6429
				xmax = 63.8929
				text = "group"
			intervals [152]:
				xmin = 63.8929
				xmax = 64.0029
				text = ""
			intervals [153]:
				xmin = 64.0029
				xmax = 64.2429
				text = "or"
			intervals [154]:
				xmin = 64.2429
				xmax = 64.7129
				text = ""
			intervals [155]:
				xmin = 64.7129
				xmax = 65.1529
				text = "mostly"
			intervals [156]:
				xmin = 65.1529
				xmax = 66.3592
				text = ""
			intervals [157]:
				xmin = 66.3592
				xmax = 66.4392
				text = "<unk>"
			intervals [158]:
				xmin = 66.4392
				xmax = 71.1768
				text = ""
			intervals [159]:
				xmin = 71.1768
				xmax = 71.7668
				text = "yeah"
			intervals [160]:
				xmin = 71.7668
				xmax = 74.3968
				text = ""
			intervals [161]:
				xmin = 74.3968
				xmax = 74.6668
				text = "yeah"
			intervals [162]:
				xmin = 74.6668
				xmax = 75.8495
				text = ""
			intervals [163]:
				xmin = 75.8495
				xmax = 75.9495
				text = "well"
			intervals [164]:
				xmin = 75.9495
				xmax = 76.0495
				text = "i"
			intervals [165]:
				xmin = 76.0495
				xmax = 76.0795
				text = ""
			intervals [166]:
				xmin = 76.0795
				xmax = 76.4795
				text = "suppose"
			intervals [167]:
				xmin = 76.4795
				xmax = 76.8095
				text = "around"
			intervals [168]:
				xmin = 76.8095
				xmax = 76.8695
				text = ""
			intervals [169]:
				xmin = 76.8695
				xmax = 77.0195
				text = "here"
			intervals [170]:
				xmin = 77.0195
				xmax = 77.0495
				text = ""
			intervals [171]:
				xmin = 77.0495
				xmax = 77.1795
				text = "where"
			intervals [172]:
				xmin = 77.1795
				xmax = 77.3495
				text = "where"
			intervals [173]:
				xmin = 77.3495
				xmax = 77.4095
				text = "do"
			intervals [174]:
				xmin = 77.4095
				xmax = 77.5195
				text = "you"
			intervals [175]:
				xmin = 77.5195
				xmax = 77.8295
				text = "live"
			intervals [176]:
				xmin = 77.8295
				xmax = 77.9995
				text = "around"
			intervals [177]:
				xmin = 77.9995
				xmax = 78.1295
				text = ""
			intervals [178]:
				xmin = 78.1295
				xmax = 78.2695
				text = "you"
			intervals [179]:
				xmin = 78.2695
				xmax = 78.3595
				text = "live"
			intervals [180]:
				xmin = 78.3595
				xmax = 78.4095
				text = ""
			intervals [181]:
				xmin = 78.4095
				xmax = 78.6695
				text = "around"
			intervals [182]:
				xmin = 78.6695
				xmax = 78.7795
				text = ""
			intervals [183]:
				xmin = 78.7795
				xmax = 78.8695
				text = "here"
			intervals [184]:
				xmin = 78.8695
				xmax = 81.0443
				text = ""
			intervals [185]:
				xmin = 81.0443
				xmax = 81.1743
				text = "oh"
			intervals [186]:
				xmin = 81.1743
				xmax = 81.2443
				text = ""
			intervals [187]:
				xmin = 81.2443
				xmax = 81.5643
				text = "really"
			intervals [188]:
				xmin = 81.5643
				xmax = 83.3204
				text = ""
			intervals [189]:
				xmin = 83.3204
				xmax = 83.7404
				text = "uh-huh"
			intervals [190]:
				xmin = 83.7404
				xmax = 85.4027
				text = ""
			intervals [191]:
				xmin = 85.4027
				xmax = 85.5927
				text = "how"
			intervals [192]:
				xmin = 85.5927
				xmax = 85.9027
				text = "about"
			intervals [193]:
				xmin = 85.9027
				xmax = 85.9327
				text = ""
			intervals [194]:
				xmin = 85.9327
				xmax = 86.0327
				text = "the"
			intervals [195]:
				xmin = 86.0327
				xmax = 86.2627
				text = "guys"
			intervals [196]:
				xmin = 86.2627
				xmax = 86.3327
				text = "you"
			intervals [197]:
				xmin = 86.3327
				xmax = 86.4027
				text = ""
			intervals [198]:
				xmin = 86.4027
				xmax = 86.5227
				text = "go"
			intervals [199]:
				xmin = 86.5227
				xmax = 86.8127
				text = "around"
			intervals [200]:
				xmin = 86.8127
				xmax = 86.9427
				text = "with"
			intervals [201]:
				xmin = 86.9427
				xmax = 86.9827
				text = ""
			intervals [202]:
				xmin = 86.9827
				xmax = 87.1527
				text = "is"
			intervals [203]:
				xmin = 87.1527
				xmax = 87.1827
				text = ""
			intervals [204]:
				xmin = 87.1827
				xmax = 87.2727
				text = "there"
			intervals [205]:
				xmin = 87.2727
				xmax = 87.5827
				text = "any"
			intervals [206]:
				xmin = 87.5827
				xmax = 87.8327
				text = "one"
			intervals [207]:
				xmin = 87.8327
				xmax = 87.8627
				text = ""
			intervals [208]:
				xmin = 87.8627
				xmax = 88.1627
				text = "guy"
			intervals [209]:
				xmin = 88.1627
				xmax = 88.1927
				text = ""
			intervals [210]:
				xmin = 88.1927
				xmax = 88.4127
				text = "that"
			intervals [211]:
				xmin = 88.4127
				xmax = 88.4527
				text = ""
			intervals [212]:
				xmin = 88.4527
				xmax = 88.9027
				text = "everybody"
			intervals [213]:
				xmin = 88.9027
				xmax = 89.3227
				text = "listens"
			intervals [214]:
				xmin = 89.3227
				xmax = 89.3527
				text = ""
			intervals [215]:
				xmin = 89.3527
				xmax = 89.5827
				text = "to"
			intervals [216]:
				xmin = 89.5827
				xmax = 89.6427
				text = "he"
			intervals [217]:
				xmin = 89.6427
				xmax = 89.7127
				text = "s"
			intervals [218]:
				xmin = 89.7127
				xmax = 89.7427
				text = ""
			intervals [219]:
				xmin = 89.7427
				xmax = 89.8827
				text = "kind"
			intervals [220]:
				xmin = 89.8827
				xmax = 89.9127
				text = ""
			intervals [221]:
				xmin = 89.9127
				xmax = 90.0027
				text = "of"
			intervals [222]:
				xmin = 90.0027
				xmax = 90.1327
				text = "the"
			intervals [223]:
				xmin = 90.1327
				xmax = 90.5427
				text = "leader"
			intervals [224]:
				xmin = 90.5427
				xmax = 90.5927
				text = ""
			intervals [225]:
				xmin = 90.5927
				xmax = 90.6227
				text = "or"
			intervals [226]:
				xmin = 90.6227
				xmax = 91.0127
				text = "something"
			intervals [227]:
				xmin = 91.0127
				xmax = 101.4968
				text = ""
			intervals [228]:
				xmin = 101.4968
				xmax = 101.8168
				text = "uh-huh"
			intervals [229]:
				xmin = 101.8168
				xmax = 112.5135
				text = ""
			intervals [230]:
				xmin = 112.5135
				xmax = 113.0035
				text = "yeah"
			intervals [231]:
				xmin = 113.0035
				xmax = 115.6253
				text = ""
			intervals [232]:
				xmin = 115.6253
				xmax = 115.8653
				text = "yeah"
			intervals [233]:
				xmin = 115.8653
				xmax = 116.3315
				text = ""
			intervals [234]:
				xmin = 116.3315
				xmax = 116.4415
				text = "that"
			intervals [235]:
				xmin = 116.4415
				xmax = 116.4915
				text = ""
			intervals [236]:
				xmin = 116.4915
				xmax = 116.5515
				text = "s"
			intervals [237]:
				xmin = 116.5515
				xmax = 116.7915
				text = ""
			intervals [238]:
				xmin = 116.7915
				xmax = 116.9515
				text = "good"
			intervals [239]:
				xmin = 116.9515
				xmax = 117.910
				text = ""
			intervals [240]:
				xmin = 117.910
				xmax = 118.170
				text = "how"
			intervals [241]:
				xmin = 118.170
				xmax = 118.570
				text = "about"
			intervals [242]:
				xmin = 118.570
				xmax = 118.680
				text = "uh"
			intervals [243]:
				xmin = 118.680
				xmax = 119.020
				text = "say"
			intervals [244]:
				xmin = 119.020
				xmax = 119.150
				text = "if"
			intervals [245]:
				xmin = 119.150
				xmax = 119.190
				text = ""
			intervals [246]:
				xmin = 119.190
				xmax = 119.290
				text = "i"
			intervals [247]:
				xmin = 119.290
				xmax = 119.380
				text = "g-"
			intervals [248]:
				xmin = 119.380
				xmax = 119.530
				text = "new"
			intervals [249]:
				xmin = 119.530
				xmax = 119.790
				text = "guy"
			intervals [250]:
				xmin = 119.790
				xmax = 119.820
				text = ""
			intervals [251]:
				xmin = 119.820
				xmax = 120.010
				text = "moves"
			intervals [252]:
				xmin = 120.010
				xmax = 120.040
				text = ""
			intervals [253]:
				xmin = 120.040
				xmax = 120.170
				text = "into"
			intervals [254]:
				xmin = 120.170
				xmax = 120.200
				text = ""
			intervals [255]:
				xmin = 120.200
				xmax = 120.410
				text = "the"
			intervals [256]:
				xmin = 120.410
				xmax = 120.440
				text = ""
			intervals [257]:
				xmin = 120.440
				xmax = 120.940
				text = "neighborhood"
			intervals [258]:
				xmin = 120.940
				xmax = 120.970
				text = ""
			intervals [259]:
				xmin = 120.970
				xmax = 121.110
				text = "how"
			intervals [260]:
				xmin = 121.110
				xmax = 121.290
				text = "can"
			intervals [261]:
				xmin = 121.290
				xmax = 121.370
				text = "he"
			intervals [262]:
				xmin = 121.370
				xmax = 121.570
				text = "get"
			intervals [263]:
				xmin = 121.570
				xmax = 121.600
				text = ""
			intervals [264]:
				xmin = 121.600
				xmax = 121.870
				text = "into"
			intervals [265]:
				xmin = 121.870
				xmax = 121.900
				text = ""
			intervals [266]:
				xmin = 121.900
				xmax = 122.120
				text = "your"
			intervals [267]:
				xmin = 122.120
				xmax = 122.150
				text = ""
			intervals [268]:
				xmin = 122.150
				xmax = 122.620
				text = "bunch"
			intervals [269]:
				xmin = 122.620
				xmax = 148.4395
				text = ""
			intervals [270]:
				xmin = 148.4395
				xmax = 148.8595
				text = "yeah"
			intervals [271]:
				xmin = 148.8595
				xmax = 165.0199
				text = ""
			intervals [272]:
				xmin = 165.0199
				xmax = 165.2699
				text = "yeah"
			intervals [273]:
				xmin = 165.2699
				xmax = 170.0412
				text = ""
			intervals [274]:
				xmin = 170.0412
				xmax = 170.1612
				text = "yeah"
			intervals [275]:
				xmin = 170.1612
				xmax = 177.2673
				text = ""
			intervals [276]:
				xmin = 177.2673
				xmax = 177.4273
				text = "yeah"
			intervals [277]:
				xmin = 177.4273
				xmax = 177.5973
				text = "but"
			intervals [278]:
				xmin = 177.5973
				xmax = 177.6373
				text = ""
			intervals [279]:
				xmin = 177.6373
				xmax = 177.7073
				text = "he"
			intervals [280]:
				xmin = 177.7073
				xmax = 177.9073
				text = "s"
			intervals [281]:
				xmin = 177.9073
				xmax = 178.0073
				text = ""
			intervals [282]:
				xmin = 178.0073
				xmax = 178.2373
				text = "not"
			intervals [283]:
				xmin = 178.2373
				xmax = 180.8864
				text = ""
			intervals [284]:
				xmin = 180.8864
				xmax = 181.1164
				text = "yeah"
			intervals [285]:
				xmin = 181.1164
				xmax = 181.5864
				text = ""
			intervals [286]:
				xmin = 181.5864
				xmax = 181.7064
				text = "well"
			intervals [287]:
				xmin = 181.7064
				xmax = 181.8564
				text = ""
			intervals [288]:
				xmin = 181.8564
				xmax = 182.1864
				text = "very"
			intervals [289]:
				xmin = 182.1864
				xmax = 182.4264
				text = "good"
			intervals [290]:
				xmin = 182.4264
				xmax = 183.1598
				text = ""
			intervals [291]:
				xmin = 183.1598
				xmax = 183.3098
				text = "how"
			intervals [292]:
				xmin = 183.3098
				xmax = 183.6898
				text = "about"
			intervals [293]:
				xmin = 183.6898
				xmax = 183.8698
				text = "uh"
			intervals [294]:
				xmin = 183.8698
				xmax = 184.0998
				text = "if"
			intervals [295]:
				xmin = 184.0998
				xmax = 184.2298
				text = "you"
			intervals [296]:
				xmin = 184.2298
				xmax = 184.4898
				text = "had"
			intervals [297]:
				xmin = 184.4898
				xmax = 184.5198
				text = ""
			intervals [298]:
				xmin = 184.5198
				xmax = 184.6698
				text = "to"
			intervals [299]:
				xmin = 184.6698
				xmax = 185.3583
				text = ""
			intervals [300]:
				xmin = 185.3583
				xmax = 185.5483
				text = "do"
			intervals [301]:
				xmin = 185.5483
				xmax = 185.6383
				text = "it"
			intervals [302]:
				xmin = 185.6383
				xmax = 185.8283
				text = "all"
			intervals [303]:
				xmin = 185.8283
				xmax = 186.1283
				text = "over"
			intervals [304]:
				xmin = 186.1283
				xmax = 186.4683
				text = "again"
			intervals [305]:
				xmin = 186.4683
				xmax = 186.4983
				text = ""
			intervals [306]:
				xmin = 186.4983
				xmax = 186.5883
				text = "you"
			intervals [307]:
				xmin = 186.5883
				xmax = 186.7283
				text = "know"
			intervals [308]:
				xmin = 186.7283
				xmax = 186.8583
				text = ""
			intervals [309]:
				xmin = 186.8583
				xmax = 186.9783
				text = "say"
			intervals [310]:
				xmin = 186.9783
				xmax = 187.0183
				text = ""
			intervals [311]:
				xmin = 187.0183
				xmax = 187.1783
				text = "how"
			intervals [312]:
				xmin = 187.1783
				xmax = 187.3783
				text = "old"
			intervals [313]:
				xmin = 187.3783
				xmax = 187.5583
				text = "are"
			intervals [314]:
				xmin = 187.5583
				xmax = 187.5883
				text = ""
			intervals [315]:
				xmin = 187.5883
				xmax = 187.6483
				text = "you"
			intervals [316]:
				xmin = 187.6483
				xmax = 187.8283
				text = "anyways"
			intervals [317]:
				xmin = 187.8283
				xmax = 189.913
				text = ""
			intervals [318]:
				xmin = 189.913
				xmax = 190.133
				text = "say"
			intervals [319]:
				xmin = 190.133
				xmax = 190.273
				text = "if"
			intervals [320]:
				xmin = 190.273
				xmax = 190.373
				text = "you"
			intervals [321]:
				xmin = 190.373
				xmax = 190.533
				text = "had"
			intervals [322]:
				xmin = 190.533
				xmax = 190.633
				text = "to"
			intervals [323]:
				xmin = 190.633
				xmax = 190.793
				text = "live"
			intervals [324]:
				xmin = 190.793
				xmax = 190.953
				text = "your"
			intervals [325]:
				xmin = 190.953
				xmax = 191.203
				text = "life"
			intervals [326]:
				xmin = 191.203
				xmax = 191.253
				text = ""
			intervals [327]:
				xmin = 191.253
				xmax = 191.583
				text = "over"
			intervals [328]:
				xmin = 191.583
				xmax = 191.903
				text = "again"
			intervals [329]:
				xmin = 191.903
				xmax = 192.053
				text = ""
			intervals [330]:
				xmin = 192.053
				xmax = 192.223
				text = "would"
			intervals [331]:
				xmin = 192.223
				xmax = 192.283
				text = "you"
			intervals [332]:
				xmin = 192.283
				xmax = 192.313
				text = ""
			intervals [333]:
				xmin = 192.313
				xmax = 192.533
				text = "do"
			intervals [334]:
				xmin = 192.533
				xmax = 192.873
				text = "anything"
			intervals [335]:
				xmin = 192.873
				xmax = 192.903
				text = ""
			intervals [336]:
				xmin = 192.903
				xmax = 193.213
				text = "differently"
			intervals [337]:
				xmin = 193.213
				xmax = 193.243
				text = ""
			intervals [338]:
				xmin = 193.243
				xmax = 193.793
				text = "or"
			intervals [339]:
				xmin = 193.793
				xmax = 195.7021
				text = ""
			intervals [340]:
				xmin = 195.7021
				xmax = 195.7921
				text = "yeah"
			intervals [341]:
				xmin = 195.7921
				xmax = 195.8221
				text = ""
			intervals [342]:
				xmin = 195.8221
				xmax = 196.4421
				text = "what"
			intervals [343]:
				xmin = 196.4421
				xmax = 196.8209
				text = ""
			intervals [344]:
				xmin = 196.8209
				xmax = 196.8909
				text = "for"
			intervals [345]:
				xmin = 196.8909
				xmax = 197.3009
				text = ""
			intervals [346]:
				xmin = 197.3009
				xmax = 197.5309
				text = "instance"
			intervals [347]:
				xmin = 197.5309
				xmax = 218.0238
				text = ""
			intervals [348]:
				xmin = 218.0238
				xmax = 218.3838
				text = "yeah"
			intervals [349]:
				xmin = 218.3838
				xmax = 218.6192
				text = ""
			intervals [350]:
				xmin = 218.6192
				xmax = 218.7592
				text = "is"
			intervals [351]:
				xmin = 218.7592
				xmax = 218.7892
				text = ""
			intervals [352]:
				xmin = 218.7892
				xmax = 218.9392
				text = "that"
			intervals [353]:
				xmin = 218.9392
				xmax = 218.9692
				text = ""
			intervals [354]:
				xmin = 218.9692
				xmax = 219.0692
				text = "right"
			intervals [355]:
				xmin = 219.0692
				xmax = 219.1292
				text = ""
			intervals [356]:
				xmin = 219.1292
				xmax = 219.3292
				text = "what"
			intervals [357]:
				xmin = 219.3292
				xmax = 219.7292
				text = "happened"
			intervals [358]:
				xmin = 219.7292
				xmax = 219.8992
				text = "when"
			intervals [359]:
				xmin = 219.8992
				xmax = 219.9292
				text = ""
			intervals [360]:
				xmin = 219.9292
				xmax = 220.0292
				text = "you"
			intervals [361]:
				xmin = 220.0292
				xmax = 220.0592
				text = ""
			intervals [362]:
				xmin = 220.0592
				xmax = 220.1692
				text = "got"
			intervals [363]:
				xmin = 220.1692
				xmax = 220.3292
				text = ""
			intervals [364]:
				xmin = 220.3292
				xmax = 220.4192
				text = "shot"
			intervals [365]:
				xmin = 220.4192
				xmax = 220.5292
				text = ""
			intervals [366]:
				xmin = 220.5292
				xmax = 220.6192
				text = "tell"
			intervals [367]:
				xmin = 220.6192
				xmax = 220.6492
				text = ""
			intervals [368]:
				xmin = 220.6492
				xmax = 220.7292
				text = "me"
			intervals [369]:
				xmin = 220.7292
				xmax = 220.7592
				text = ""
			intervals [370]:
				xmin = 220.7592
				xmax = 220.8992
				text = "about"
			intervals [371]:
				xmin = 220.8992
				xmax = 220.9692
				text = ""
			intervals [372]:
				xmin = 220.9692
				xmax = 221.0792
				text = "that"
			intervals [373]:
				xmin = 221.0792
				xmax = 221.1192
				text = ""
			intervals [374]:
				xmin = 221.1192
				xmax = 221.2392
				text = "will"
			intervals [375]:
				xmin = 221.2392
				xmax = 221.2792
				text = ""
			intervals [376]:
				xmin = 221.2792
				xmax = 221.3492
				text = "you"
			intervals [377]:
				xmin = 221.3492
				xmax = 227.2867
				text = ""
			intervals [378]:
				xmin = 227.2867
				xmax = 227.7067
				text = "uh-huh"
			intervals [379]:
				xmin = 227.7067
				xmax = 233.0331
				text = ""
			intervals [380]:
				xmin = 233.0331
				xmax = 233.4131
				text = "yeah"
			intervals [381]:
				xmin = 233.4131
				xmax = 233.8722
				text = ""
			intervals [382]:
				xmin = 233.8722
				xmax = 234.0822
				text = "sure"
			intervals [383]:
				xmin = 234.0822
				xmax = 252.5871
				text = ""
			intervals [384]:
				xmin = 252.5871
				xmax = 252.6971
				text = "is"
			intervals [385]:
				xmin = 252.6971
				xmax = 252.7271
				text = ""
			intervals [386]:
				xmin = 252.7271
				xmax = 252.9771
				text = "that"
			intervals [387]:
				xmin = 252.9771
				xmax = 253.1171
				text = "right"
			intervals [388]:
				xmin = 253.1171
				xmax = 262.8736
				text = ""
			intervals [389]:
				xmin = 262.8736
				xmax = 263.2036
				text = "yeah"
			intervals [390]:
				xmin = 263.2036
				xmax = 265.2325
				text = ""
			intervals [391]:
				xmin = 265.2325
				xmax = 265.5325
				text = "uh-huh"
			intervals [392]:
				xmin = 265.5325
				xmax = 270.5148
				text = ""
			intervals [393]:
				xmin = 270.5148
				xmax = 270.5848
				text = "is"
			intervals [394]:
				xmin = 270.5848
				xmax = 270.6148
				text = ""
			intervals [395]:
				xmin = 270.6148
				xmax = 270.8848
				text = "that"
			intervals [396]:
				xmin = 270.8848
				xmax = 270.9748
				text = "right"
			intervals [397]:
				xmin = 270.9748
				xmax = 271.1948
				text = ""
			intervals [398]:
				xmin = 271.1948
				xmax = 271.3848
				text = "how"
			intervals [399]:
				xmin = 271.3848
				xmax = 271.4148
				text = "d"
			intervals [400]:
				xmin = 271.4148
				xmax = 271.4448
				text = "y-"
			intervals [401]:
				xmin = 271.4448
				xmax = 271.4948
				text = ""
			intervals [402]:
				xmin = 271.4948
				xmax = 271.6848
				text = "uh"
			intervals [403]:
				xmin = 271.6848
				xmax = 271.9448
				text = "did"
			intervals [404]:
				xmin = 271.9448
				xmax = 272.0048
				text = ""
			intervals [405]:
				xmin = 272.0048
				xmax = 272.1148
				text = "you"
			intervals [406]:
				xmin = 272.1148
				xmax = 272.1748
				text = ""
			intervals [407]:
				xmin = 272.1748
				xmax = 272.2948
				text = "think"
			intervals [408]:
				xmin = 272.2948
				xmax = 272.3648
				text = ""
			intervals [409]:
				xmin = 272.3648
				xmax = 272.5148
				text = "you"
			intervals [410]:
				xmin = 272.5148
				xmax = 272.5448
				text = ""
			intervals [411]:
				xmin = 272.5448
				xmax = 272.6348
				text = "were"
			intervals [412]:
				xmin = 272.6348
				xmax = 272.7548
				text = "gonna"
			intervals [413]:
				xmin = 272.7548
				xmax = 272.7848
				text = ""
			intervals [414]:
				xmin = 272.7848
				xmax = 273.1148
				text = "die"
			intervals [415]:
				xmin = 273.1148
				xmax = 273.1448
				text = ""
			intervals [416]:
				xmin = 273.1448
				xmax = 273.1848
				text = "or"
			intervals [417]:
				xmin = 273.1848
				xmax = 273.5148
				text = "or"
			intervals [418]:
				xmin = 273.5148
				xmax = 273.5448
				text = ""
			intervals [419]:
				xmin = 273.5448
				xmax = 273.7048
				text = "what"
			intervals [420]:
				xmin = 273.7048
				xmax = 277.2863
				text = ""
			intervals [421]:
				xmin = 277.2863
				xmax = 277.3563
				text = "is"
			intervals [422]:
				xmin = 277.3563
				xmax = 277.7563
				text = "that"
			intervals [423]:
				xmin = 277.7563
				xmax = 277.8463
				text = "right"
			intervals [424]:
				xmin = 277.8463
				xmax = 278.2191
				text = ""
			intervals [425]:
				xmin = 278.2191
				xmax = 278.3991
				text = "was"
			intervals [426]:
				xmin = 278.3991
				xmax = 278.4391
				text = ""
			intervals [427]:
				xmin = 278.4391
				xmax = 278.5991
				text = "there"
			intervals [428]:
				xmin = 278.5991
				xmax = 283.1965
				text = ""
			intervals [429]:
				xmin = 283.1965
				xmax = 283.3265
				text = "cause"
			intervals [430]:
				xmin = 283.3265
				xmax = 283.3665
				text = ""
			intervals [431]:
				xmin = 283.3665
				xmax = 283.4965
				text = "you"
			intervals [432]:
				xmin = 283.4965
				xmax = 283.6565
				text = "didn't"
			intervals [433]:
				xmin = 283.6565
				xmax = 283.6865
				text = ""
			intervals [434]:
				xmin = 283.6865
				xmax = 284.2765
				text = "suspect"
			intervals [435]:
				xmin = 284.2765
				xmax = 284.3965
				text = "it"
			intervals [436]:
				xmin = 284.3965
				xmax = 284.4365
				text = ""
			intervals [437]:
				xmin = 284.4365
				xmax = 284.4965
				text = "at"
			intervals [438]:
				xmin = 284.4965
				xmax = 284.7165
				text = "all"
			intervals [439]:
				xmin = 284.7165
				xmax = 284.7465
				text = ""
			intervals [440]:
				xmin = 284.7465
				xmax = 285.0465
				text = "you"
			intervals [441]:
				xmin = 285.0465
				xmax = 285.0765
				text = ""
			intervals [442]:
				xmin = 285.0765
				xmax = 285.2265
				text = "didn't"
			intervals [443]:
				xmin = 285.2265
				xmax = 285.2665
				text = ""
			intervals [444]:
				xmin = 285.2665
				xmax = 285.4165
				text = "even"
			intervals [445]:
				xmin = 285.4165
				xmax = 285.4465
				text = ""
			intervals [446]:
				xmin = 285.4465
				xmax = 285.5565
				text = "know"
			intervals [447]:
				xmin = 285.5565
				xmax = 285.7265
				text = "what"
			intervals [448]:
				xmin = 285.7265
				xmax = 286.0265
				text = ""
			intervals [449]:
				xmin = 286.0265
				xmax = 286.6065
				text = "what"
			intervals [450]:
				xmin = 286.6065
				xmax = 286.6865
				text = "they"
			intervals [451]:
				xmin = 286.6865
				xmax = 286.8965
				text = "were"
			intervals [452]:
				xmin = 286.8965
				xmax = 286.9265
				text = ""
			intervals [453]:
				xmin = 286.9265
				xmax = 287.1565
				text = "doing"
			intervals [454]:
				xmin = 287.1565
				xmax = 287.2065
				text = ""
			intervals [455]:
				xmin = 287.2065
				xmax = 287.2665
				text = "huh"
			intervals [456]:
				xmin = 287.2665
				xmax = 297.5392
				text = ""
			intervals [457]:
				xmin = 297.5392
				xmax = 298.0492
				text = "<unk>"
			intervals [458]:
				xmin = 298.0492
				xmax = 299.5268
				text = ""
			intervals [459]:
				xmin = 299.5268
				xmax = 299.5768
				text = "a"
			intervals [460]:
				xmin = 299.5768
				xmax = 299.6068
				text = ""
			intervals [461]:
				xmin = 299.6068
				xmax = 299.7968
				text = "lot"
			intervals [462]:
				xmin = 299.7968
				xmax = 299.8568
				text = "of"
			intervals [463]:
				xmin = 299.8568
				xmax = 300.4168
				text = "pain"
			intervals [464]:
				xmin = 300.4168
				xmax = 300.4668
				text = ""
			intervals [465]:
				xmin = 300.4668
				xmax = 300.4968
				text = "or"
			intervals [466]:
				xmin = 300.4968
				xmax = 307.5271
				text = ""
			intervals [467]:
				xmin = 307.5271
				xmax = 307.8671
				text = "mm-hm"
			intervals [468]:
				xmin = 307.8671
				xmax = 313.1761
				text = ""
			intervals [469]:
				xmin = 313.1761
				xmax = 313.6061
				text = "yeah"
			intervals [470]:
				xmin = 313.6061
				xmax = 315.6371
				text = ""
			intervals [471]:
				xmin = 315.6371
				xmax = 315.9971
				text = "wow"
			intervals [472]:
				xmin = 315.9971
				xmax = 318.0534
				text = ""
			intervals [473]:
				xmin = 318.0534
				xmax = 318.1834
				text = "s"
			intervals [474]:
				xmin = 318.1834
				xmax = 318.5834
				text = "uh"
			intervals [475]:
				xmin = 318.5834
				xmax = 318.6134
				text = ""
			intervals [476]:
				xmin = 318.6134
				xmax = 319.1034
				text = "sometimes"
			intervals [477]:
				xmin = 319.1034
				xmax = 319.1634
				text = ""
			intervals [478]:
				xmin = 319.1634
				xmax = 319.5634
				text = "people"
			intervals [479]:
				xmin = 319.5634
				xmax = 319.5934
				text = ""
			intervals [480]:
				xmin = 319.5934
				xmax = 319.6734
				text = "say"
			intervals [481]:
				xmin = 319.6734
				xmax = 319.7034
				text = ""
			intervals [482]:
				xmin = 319.7034
				xmax = 320.0934
				text = "uh"
			intervals [483]:
				xmin = 320.0934
				xmax = 320.1334
				text = ""
			intervals [484]:
				xmin = 320.1334
				xmax = 320.5034
				text = "whatever"
			intervals [485]:
				xmin = 320.5034
				xmax = 320.5334
				text = "s"
			intervals [486]:
				xmin = 320.5334
				xmax = 320.6034
				text = ""
			intervals [487]:
				xmin = 320.6034
				xmax = 320.7734
				text = "gonna"
			intervals [488]:
				xmin = 320.7734
				xmax = 321.3534
				text = "happen"
			intervals [489]:
				xmin = 321.3534
				xmax = 321.4334
				text = ""
			intervals [490]:
				xmin = 321.4334
				xmax = 321.7034
				text = "gonna"
			intervals [491]:
				xmin = 321.7034
				xmax = 321.7434
				text = ""
			intervals [492]:
				xmin = 321.7434
				xmax = 322.2234
				text = "happen"
			intervals [493]:
				xmin = 322.2234
				xmax = 322.2534
				text = ""
			intervals [494]:
				xmin = 322.2534
				xmax = 322.5634
				text = "anyhow"
			intervals [495]:
				xmin = 322.5634
				xmax = 322.5934
				text = ""
			intervals [496]:
				xmin = 322.5934
				xmax = 322.6834
				text = "what"
			intervals [497]:
				xmin = 322.6834
				xmax = 322.7434
				text = "do"
			intervals [498]:
				xmin = 322.7434
				xmax = 322.9034
				text = "you"
			intervals [499]:
				xmin = 322.9034
				xmax = 323.0434
				text = ""
			intervals [500]:
				xmin = 323.0434
				xmax = 323.2634
				text = "think"
			intervals [501]:
				xmin = 323.2634
				xmax = 334.7589
				text = ""
			intervals [502]:
				xmin = 334.7589
				xmax = 335.1789
				text = "yeah"
			intervals [503]:
				xmin = 335.1789
				xmax = 337.8466
				text = ""
			intervals [504]:
				xmin = 337.8466
				xmax = 338.1966
				text = "mm"
			intervals [505]:
				xmin = 338.1966
				xmax = 340.883
				text = ""
			intervals [506]:
				xmin = 340.883
				xmax = 341.073
				text = "yeah"
			intervals [507]:
				xmin = 341.073
				xmax = 351.8226
				text = ""
			intervals [508]:
				xmin = 351.8226
				xmax = 351.9626
				text = "hm"
			intervals [509]:
				xmin = 351.9626
				xmax = 352.2026
				text = ""
			intervals [510]:
				xmin = 352.2026
				xmax = 352.4826
				text = "very"
			intervals [511]:
				xmin = 352.4826
				xmax = 352.5126
				text = ""
			intervals [512]:
				xmin = 352.5126
				xmax = 352.8326
				text = "good"
			intervals [513]:
				xmin = 352.8326
				xmax = 367.9072
				text = ""
			intervals [514]:
				xmin = 367.9072
				xmax = 368.3972
				text = "mm-hm"
			intervals [515]:
				xmin = 368.3972
				xmax = 375.5957
				text = ""
			intervals [516]:
				xmin = 375.5957
				xmax = 375.8357
				text = "yeah"
			intervals [517]:
				xmin = 375.8357
				xmax = 376.0257
				text = ""
			intervals [518]:
				xmin = 376.0257
				xmax = 376.1457
				text = "boy"
			intervals [519]:
				xmin = 376.1457
				xmax = 376.3457
				text = "that"
			intervals [520]:
				xmin = 376.3457
				xmax = 376.4657
				text = "must"
			intervals [521]:
				xmin = 376.4657
				xmax = 376.5557
				text = "have"
			intervals [522]:
				xmin = 376.5557
				xmax = 376.6757
				text = "been"
			intervals [523]:
				xmin = 376.6757
				xmax = 376.7057
				text = ""
			intervals [524]:
				xmin = 376.7057
				xmax = 376.9457
				text = "a"
			intervals [525]:
				xmin = 376.9457
				xmax = 376.9957
				text = ""
			intervals [526]:
				xmin = 376.9957
				xmax = 377.5457
				text = "shattering"
			intervals [527]:
				xmin = 377.5457
				xmax = 377.6657
				text = ""
			intervals [528]:
				xmin = 377.6657
				xmax = 378.0757
				text = "experience"
			intervals [529]:
				xmin = 378.0757
				xmax = 378.1757
				text = "were"
			intervals [530]:
				xmin = 378.1757
				xmax = 378.3157
				text = "you"
			intervals [531]:
				xmin = 378.3157
				xmax = 378.7457
				text = "around"
			intervals [532]:
				xmin = 378.7457
				xmax = 378.9357
				text = "here"
			intervals [533]:
				xmin = 378.9357
				xmax = 379.0157
				text = ""
			intervals [534]:
				xmin = 379.0157
				xmax = 379.3157
				text = "during"
			intervals [535]:
				xmin = 379.3157
				xmax = 379.4557
				text = "the"
			intervals [536]:
				xmin = 379.4557
				xmax = 380.1123
				text = ""
			intervals [537]:
				xmin = 380.1123
				xmax = 380.1923
				text = "the"
			intervals [538]:
				xmin = 380.1923
				xmax = 380.2723
				text = ""
			intervals [539]:
				xmin = 380.2723
				xmax = 380.7823
				text = "fires"
			intervals [540]:
				xmin = 380.7823
				xmax = 380.8223
				text = ""
			intervals [541]:
				xmin = 380.8223
				xmax = 380.9023
				text = "and"
			intervals [542]:
				xmin = 380.9023
				xmax = 381.1823
				text = "stuff"
			intervals [543]:
				xmin = 381.1823
				xmax = 381.2123
				text = "a"
			intervals [544]:
				xmin = 381.2123
				xmax = 381.2423
				text = ""
			intervals [545]:
				xmin = 381.2423
				xmax = 381.5623
				text = "couple"
			intervals [546]:
				xmin = 381.5623
				xmax = 381.8523
				text = "weeks"
			intervals [547]:
				xmin = 381.8523
				xmax = 382.3623
				text = "ago"
			intervals [548]:
				xmin = 382.3623
				xmax = 382.3923
				text = ""
			intervals [549]:
				xmin = 382.3923
				xmax = 382.4523
				text = "or"
			intervals [550]:
				xmin = 382.4523
				xmax = 384.1562
				text = ""
			intervals [551]:
				xmin = 384.1562
				xmax = 384.2162
				text = "is"
			intervals [552]:
				xmin = 384.2162
				xmax = 384.7562
				text = "that"
			intervals [553]:
				xmin = 384.7562
				xmax = 384.8462
				text = "right"
			intervals [554]:
				xmin = 384.8462
				xmax = 384.9062
				text = ""
			intervals [555]:
				xmin = 384.9062
				xmax = 385.0062
				text = "that"
			intervals [556]:
				xmin = 385.0062
				xmax = 385.1462
				text = "must"
			intervals [557]:
				xmin = 385.1462
				xmax = 385.2362
				text = ""
			intervals [558]:
				xmin = 385.2362
				xmax = 385.3362
				text = "have"
			intervals [559]:
				xmin = 385.3362
				xmax = 385.4362
				text = "been"
			intervals [560]:
				xmin = 385.4362
				xmax = 385.4662
				text = ""
			intervals [561]:
				xmin = 385.4662
				xmax = 385.4962
				text = "a"
			intervals [562]:
				xmin = 385.4962
				xmax = 385.8262
				text = "pretty"
			intervals [563]:
				xmin = 385.8262
				xmax = 385.8862
				text = ""
			intervals [564]:
				xmin = 385.8862
				xmax = 386.2362
				text = "hectic"
			intervals [565]:
				xmin = 386.2362
				xmax = 386.3862
				text = ""
			intervals [566]:
				xmin = 386.3862
				xmax = 386.6162
				text = "time"
			intervals [567]:
				xmin = 386.6162
				xmax = 386.7362
				text = ""
			intervals [568]:
				xmin = 386.7362
				xmax = 386.8062
				text = "huh"
			intervals [569]:
				xmin = 386.8062
				xmax = 390.9992
				text = ""
			intervals [570]:
				xmin = 390.9992
				xmax = 391.2992
				text = "mm-hm"
			intervals [571]:
				xmin = 391.2992
				xmax = 396.0102
				text = ""
			intervals [572]:
				xmin = 396.0102
				xmax = 396.2102
				text = "how"
			intervals [573]:
				xmin = 396.2102
				xmax = 396.3902
				text = "about"
			intervals [574]:
				xmin = 396.3902
				xmax = 396.5702
				text = "when"
			intervals [575]:
				xmin = 396.5702
				xmax = 396.6002
				text = ""
			intervals [576]:
				xmin = 396.6002
				xmax = 396.8102
				text = "you"
			intervals [577]:
				xmin = 396.8102
				xmax = 396.9202
				text = ""
			intervals [578]:
				xmin = 396.9202
				xmax = 397.2302
				text = "finish"
			intervals [579]:
				xmin = 397.2302
				xmax = 397.5902
				text = "school"
			intervals [580]:
				xmin = 397.5902
				xmax = 397.6902
				text = "what"
			intervals [581]:
				xmin = 397.6902
				xmax = 397.7502
				text = "do"
			intervals [582]:
				xmin = 397.7502
				xmax = 397.8102
				text = "you"
			intervals [583]:
				xmin = 397.8102
				xmax = 397.9402
				text = "want"
			intervals [584]:
				xmin = 397.9402
				xmax = 397.9802
				text = ""
			intervals [585]:
				xmin = 397.9802
				xmax = 398.0402
				text = "to"
			intervals [586]:
				xmin = 398.0402
				xmax = 398.2802
				text = "do"
			intervals [587]:
				xmin = 398.2802
				xmax = 405.4611
				text = ""
			intervals [588]:
				xmin = 405.4611
				xmax = 405.7811
				text = "yeah"
			intervals [589]:
				xmin = 405.7811
				xmax = 422.7699
				text = ""
			intervals [590]:
				xmin = 422.7699
				xmax = 422.9799
				text = "yeah"
			intervals [591]:
				xmin = 422.9799
				xmax = 429.8065
				text = ""
			intervals [592]:
				xmin = 429.8065
				xmax = 430.0665
				text = "yeah"
			intervals [593]:
				xmin = 430.0665
				xmax = 430.4865
				text = "hm"
			intervals [594]:
				xmin = 430.4865
				xmax = 433.4164
				text = ""
			intervals [595]:
				xmin = 433.4164
				xmax = 433.5764
				text = "yeah"
			intervals [596]:
				xmin = 433.5764
				xmax = 433.7064
				text = ""
			intervals [597]:
				xmin = 433.7064
				xmax = 433.9364
				text = "stay"
			intervals [598]:
				xmin = 433.9364
				xmax = 433.9964
				text = "out"
			intervals [599]:
				xmin = 433.9964
				xmax = 434.1964
				text = "of"
			intervals [600]:
				xmin = 434.1964
				xmax = 434.2264
				text = ""
			intervals [601]:
				xmin = 434.2264
				xmax = 434.3064
				text = "the"
			intervals [602]:
				xmin = 434.3064
				xmax = 434.4164
				text = ""
			intervals [603]:
				xmin = 434.4164
				xmax = 434.9864
				text = "service"
			intervals [604]:
				xmin = 434.9864
				xmax = 435.2964
				text = ""
			intervals [605]:
				xmin = 435.2964
				xmax = 435.5664
				text = "huh"
			intervals [606]:
				xmin = 435.5664
				xmax = 435.6464
				text = ""
			intervals [607]:
				xmin = 435.6464
				xmax = 435.6764
				text = "<unk>"
			intervals [608]:
				xmin = 435.6764
				xmax = 437.7779
				text = ""
			intervals [609]:
				xmin = 437.7779
				xmax = 437.9379
				text = "how"
			intervals [610]:
				xmin = 437.9379
				xmax = 438.2679
				text = "about"
			intervals [611]:
				xmin = 438.2679
				xmax = 438.3079
				text = ""
			intervals [612]:
				xmin = 438.3079
				xmax = 438.8779
				text = "uh"
			intervals [613]:
				xmin = 438.8779
				xmax = 439.1979
				text = ""
			intervals [614]:
				xmin = 439.1979
				xmax = 439.2979
				text = "the"
			intervals [615]:
				xmin = 439.2979
				xmax = 440.0479
				text = "holidays"
			intervals [616]:
				xmin = 440.0479
				xmax = 440.0879
				text = ""
			intervals [617]:
				xmin = 440.0879
				xmax = 440.3979
				text = "like"
			intervals [618]:
				xmin = 440.3979
				xmax = 440.4479
				text = ""
			intervals [619]:
				xmin = 440.4479
				xmax = 440.5279
				text = "you"
			intervals [620]:
				xmin = 440.5279
				xmax = 440.7279
				text = "know"
			intervals [621]:
				xmin = 440.7279
				xmax = 440.7579
				text = ""
			intervals [622]:
				xmin = 440.7579
				xmax = 441.3079
				text = "christmas"
			intervals [623]:
				xmin = 441.3079
				xmax = 441.5779
				text = "or"
			intervals [624]:
				xmin = 441.5779
				xmax = 441.6079
				text = ""
			intervals [625]:
				xmin = 441.6079
				xmax = 441.8679
				text = "anything"
			intervals [626]:
				xmin = 441.8679
				xmax = 441.8979
				text = ""
			intervals [627]:
				xmin = 441.8979
				xmax = 442.0079
				text = "or"
			intervals [628]:
				xmin = 442.0079
				xmax = 442.2079
				text = "any"
			intervals [629]:
				xmin = 442.2079
				xmax = 442.2579
				text = ""
			intervals [630]:
				xmin = 442.2579
				xmax = 442.6879
				text = "special"
			intervals [631]:
				xmin = 442.6879
				xmax = 442.8579
				text = "way"
			intervals [632]:
				xmin = 442.8579
				xmax = 442.8879
				text = ""
			intervals [633]:
				xmin = 442.8879
				xmax = 443.0279
				text = "you"
			intervals [634]:
				xmin = 443.0279
				xmax = 443.1179
				text = ""
			intervals [635]:
				xmin = 443.1179
				xmax = 443.7479
				text = "celebrate"
			intervals [636]:
				xmin = 443.7479
				xmax = 443.8179
				text = ""
			intervals [637]:
				xmin = 443.8179
				xmax = 444.0079
				text = "them"
			intervals [638]:
				xmin = 444.0079
				xmax = 457.9864
				text = ""
			intervals [639]:
				xmin = 457.9864
				xmax = 458.5064
				text = "mm-hm"
			intervals [640]:
				xmin = 458.5064
				xmax = 471.749
				text = ""
			intervals [641]:
				xmin = 471.749
				xmax = 472.089
				text = "yeah"
			intervals [642]:
				xmin = 472.089
				xmax = 483.6472
				text = ""
			intervals [643]:
				xmin = 483.6472
				xmax = 484.0372
				text = "yeah"
			intervals [644]:
				xmin = 484.0372
				xmax = 493.8197
				text = ""
			intervals [645]:
				xmin = 493.8197
				xmax = 494.2597
				text = "yeah"
			intervals [646]:
				xmin = 494.2597
				xmax = 498.5342
				text = ""
			intervals [647]:
				xmin = 498.5342
				xmax = 498.9542
				text = "uh-huh"
			intervals [648]:
				xmin = 498.9542
				xmax = 501.1367
				text = ""
			intervals [649]:
				xmin = 501.1367
				xmax = 501.1967
				text = "you"
			intervals [650]:
				xmin = 501.1967
				xmax = 501.3467
				text = "have"
			intervals [651]:
				xmin = 501.3467
				xmax = 501.5667
				text = "off"
			intervals [652]:
				xmin = 501.5667
				xmax = 501.8067
				text = "school"
			intervals [653]:
				xmin = 501.8067
				xmax = 501.8467
				text = ""
			intervals [654]:
				xmin = 501.8467
				xmax = 502.1567
				text = "today"
			intervals [655]:
				xmin = 502.1567
				xmax = 502.2467
				text = ""
			intervals [656]:
				xmin = 502.2467
				xmax = 502.3067
				text = "huh"
			intervals [657]:
				xmin = 502.3067
				xmax = 503.265
				text = ""
			intervals [658]:
				xmin = 503.265
				xmax = 503.375
				text = "you"
			intervals [659]:
				xmin = 503.375
				xmax = 503.515
				text = "have"
			intervals [660]:
				xmin = 503.515
				xmax = 503.725
				text = "off"
			intervals [661]:
				xmin = 503.725
				xmax = 504.095
				text = "school"
			intervals [662]:
				xmin = 504.095
				xmax = 504.325
				text = "today"
			intervals [663]:
				xmin = 504.325
				xmax = 506.7437
				text = ""
			intervals [664]:
				xmin = 506.7437
				xmax = 506.7737
				text = "oh"
			intervals [665]:
				xmin = 506.7737
				xmax = 506.8837
				text = ""
			intervals [666]:
				xmin = 506.8837
				xmax = 506.9937
				text = "how"
			intervals [667]:
				xmin = 506.9937
				xmax = 507.0337
				text = ""
			intervals [668]:
				xmin = 507.0337
				xmax = 507.2637
				text = "come"
			intervals [669]:
				xmin = 507.2637
				xmax = 510.2941
				text = ""
			intervals [670]:
				xmin = 510.2941
				xmax = 510.3741
				text = "huh"
			intervals [671]:
				xmin = 510.3741
				xmax = 510.7641
				text = ""
			intervals [672]:
				xmin = 510.7641
				xmax = 511.0041
				text = "very"
			intervals [673]:
				xmin = 511.0041
				xmax = 511.0341
				text = ""
			intervals [674]:
				xmin = 511.0341
				xmax = 511.3041
				text = "interesting"
			intervals [675]:
				xmin = 511.3041
				xmax = 515.820
				text = ""
			intervals [676]:
				xmin = 515.820
				xmax = 516.490
				text = "okay"
			intervals [677]:
				xmin = 516.490
				xmax = 517.4498
				text = ""
			intervals [678]:
				xmin = 517.4498
				xmax = 518.2398
				text = "<unk>"
			intervals [679]:
				xmin = 518.2398
				xmax = 519.1527
				text = ""
			intervals [680]:
				xmin = 519.1527
				xmax = 519.2727
				text = "do"
			intervals [681]:
				xmin = 519.2727
				xmax = 519.4227
				text = "the"
			intervals [682]:
				xmin = 519.4227
				xmax = 519.5427
				text = ""
			intervals [683]:
				xmin = 519.5427
				xmax = 519.7727
				text = "first"
			intervals [684]:
				xmin = 519.7727
				xmax = 519.9627
				text = ""
			intervals [685]:
				xmin = 519.9627
				xmax = 520.1227
				text = "part"
			intervals [686]:
				xmin = 520.1227
				xmax = 520.3027
				text = ""
			intervals [687]:
				xmin = 520.3027
				xmax = 520.4927
				text = "here"
			intervals [688]:
				xmin = 520.4927
				xmax = 525.3825
				text = ""
			intervals [689]:
				xmin = 525.3825
				xmax = 525.6725
				text = "how"
			intervals [690]:
				xmin = 525.6725
				xmax = 525.9225
				text = "about"
			intervals [691]:
				xmin = 525.9225
				xmax = 526.0625
				text = "when"
			intervals [692]:
				xmin = 526.0625
				xmax = 526.1025
				text = ""
			intervals [693]:
				xmin = 526.1025
				xmax = 526.2125
				text = "you"
			intervals [694]:
				xmin = 526.2125
				xmax = 526.3325
				text = "were"
			intervals [695]:
				xmin = 526.3325
				xmax = 526.7525
				text = "younger"
			intervals [696]:
				xmin = 526.7525
				xmax = 526.7925
				text = ""
			intervals [697]:
				xmin = 526.7925
				xmax = 527.0325
				text = "did"
			intervals [698]:
				xmin = 527.0325
				xmax = 527.2325
				text = "you"
			intervals [699]:
				xmin = 527.2325
				xmax = 527.2625
				text = ""
			intervals [700]:
				xmin = 527.2625
				xmax = 527.3425
				text = "uh"
			intervals [701]:
				xmin = 527.3425
				xmax = 527.9325
				text = "celebrate"
			intervals [702]:
				xmin = 527.9325
				xmax = 528.1625
				text = "any"
			intervals [703]:
				xmin = 528.1625
				xmax = 529.395
				text = ""
			intervals [704]:
				xmin = 529.395
				xmax = 529.575
				text = "any"
			intervals [705]:
				xmin = 529.575
				xmax = 530.235
				text = "holidays"
			intervals [706]:
				xmin = 530.235
				xmax = 530.265
				text = ""
			intervals [707]:
				xmin = 530.265
				xmax = 530.485
				text = "like"
			intervals [708]:
				xmin = 530.485
				xmax = 530.515
				text = ""
			intervals [709]:
				xmin = 530.515
				xmax = 531.135
				text = "halloween"
			intervals [710]:
				xmin = 531.135
				xmax = 531.445
				text = "or"
			intervals [711]:
				xmin = 531.445
				xmax = 531.615
				text = ""
			intervals [712]:
				xmin = 531.615
				xmax = 531.865
				text = "anything"
			intervals [713]:
				xmin = 531.865
				xmax = 535.5055
				text = ""
			intervals [714]:
				xmin = 535.5055
				xmax = 535.6255
				text = "what"
			intervals [715]:
				xmin = 535.6255
				xmax = 535.7155
				text = "did"
			intervals [716]:
				xmin = 535.7155
				xmax = 535.7855
				text = "you"
			intervals [717]:
				xmin = 535.7855
				xmax = 535.8455
				text = "do"
			intervals [718]:
				xmin = 535.8455
				xmax = 535.9355
				text = "then"
			intervals [719]:
				xmin = 535.9355
				xmax = 544.5165
				text = ""
			intervals [720]:
				xmin = 544.5165
				xmax = 545.0265
				text = "mm-hm"
			intervals [721]:
				xmin = 545.0265
				xmax = 551.8799
				text = ""
			intervals [722]:
				xmin = 551.8799
				xmax = 552.1399
				text = "yeah"
			intervals [723]:
				xmin = 552.1399
				xmax = 556.9548
				text = ""
			intervals [724]:
				xmin = 556.9548
				xmax = 557.2648
				text = "uh-huh"
			intervals [725]:
				xmin = 557.2648
				xmax = 557.9742
				text = ""
			intervals [726]:
				xmin = 557.9742
				xmax = 558.1342
				text = "how"
			intervals [727]:
				xmin = 558.1342
				xmax = 558.4342
				text = "about"
			intervals [728]:
				xmin = 558.4342
				xmax = 558.5942
				text = "any"
			intervals [729]:
				xmin = 558.5942
				xmax = 558.8442
				text = "other"
			intervals [730]:
				xmin = 558.8442
				xmax = 559.4242
				text = "holidays"
			intervals [731]:
				xmin = 559.4242
				xmax = 559.5342
				text = "i"
			intervals [732]:
				xmin = 559.5342
				xmax = 559.8042
				text = "suppose"
			intervals [733]:
				xmin = 559.8042
				xmax = 559.8642
				text = "you"
			intervals [734]:
				xmin = 559.8642
				xmax = 559.8942
				text = ""
			intervals [735]:
				xmin = 559.8942
				xmax = 560.0542
				text = "don't"
			intervals [736]:
				xmin = 560.0542
				xmax = 560.0842
				text = ""
			intervals [737]:
				xmin = 560.0842
				xmax = 560.1842
				text = "do"
			intervals [738]:
				xmin = 560.1842
				xmax = 560.5242
				text = "anything"
			intervals [739]:
				xmin = 560.5242
				xmax = 560.9242
				text = "special"
			intervals [740]:
				xmin = 560.9242
				xmax = 560.9542
				text = ""
			intervals [741]:
				xmin = 560.9542
				xmax = 561.1842
				text = "for"
			intervals [742]:
				xmin = 561.1842
				xmax = 561.4942
				text = "easter"
			intervals [743]:
				xmin = 561.4942
				xmax = 561.6942
				text = "what"
			intervals [744]:
				xmin = 561.6942
				xmax = 561.8242
				text = "what"
			intervals [745]:
				xmin = 561.8242
				xmax = 561.8742
				text = ""
			intervals [746]:
				xmin = 561.8742
				xmax = 562.0342
				text = "did"
			intervals [747]:
				xmin = 562.0342
				xmax = 562.1042
				text = "you"
			intervals [748]:
				xmin = 562.1042
				xmax = 562.4342
				text = "used"
			intervals [749]:
				xmin = 562.4342
				xmax = 562.5342
				text = "to"
			intervals [750]:
				xmin = 562.5342
				xmax = 562.7442
				text = "do"
			intervals [751]:
				xmin = 562.7442
				xmax = 562.8942
				text = "when"
			intervals [752]:
				xmin = 562.8942
				xmax = 562.9842
				text = "you"
			intervals [753]:
				xmin = 562.9842
				xmax = 563.1142
				text = "were"
			intervals [754]:
				xmin = 563.1142
				xmax = 563.4342
				text = "young"
			intervals [755]:
				xmin = 563.4342
				xmax = 573.4927
				text = ""
			intervals [756]:
				xmin = 573.4927
				xmax = 573.9627
				text = "mm-hm"
			intervals [757]:
				xmin = 573.9627
				xmax = 586.8012
				text = ""
			intervals [758]:
				xmin = 586.8012
				xmax = 587.1012
				text = "yeah"
			intervals [759]:
				xmin = 587.1012
				xmax = 590.838
				text = ""
			intervals [760]:
				xmin = 590.838
				xmax = 591.068
				text = "didn't"
			intervals [761]:
				xmin = 591.068
				xmax = 591.258
				text = "they"
			intervals [762]:
				xmin = 591.258
				xmax = 591.628
				text = "have"
			intervals [763]:
				xmin = 591.628
				xmax = 591.9017
				text = ""
			intervals [764]:
				xmin = 591.9017
				xmax = 592.1117
				text = "don't"
			intervals [765]:
				xmin = 592.1117
				xmax = 592.1817
				text = "they"
			intervals [766]:
				xmin = 592.1817
				xmax = 592.3117
				text = "have"
			intervals [767]:
				xmin = 592.3117
				xmax = 592.4617
				text = "a"
			intervals [768]:
				xmin = 592.4617
				xmax = 592.4917
				text = ""
			intervals [769]:
				xmin = 592.4917
				xmax = 592.6317
				text = "big"
			intervals [770]:
				xmin = 592.6317
				xmax = 592.6617
				text = ""
			intervals [771]:
				xmin = 592.6617
				xmax = 593.0417
				text = "easter"
			intervals [772]:
				xmin = 593.0417
				xmax = 593.0717
				text = ""
			intervals [773]:
				xmin = 593.0717
				xmax = 593.2017
				text = "hunt"
			intervals [774]:
				xmin = 593.2017
				xmax = 593.2317
				text = ""
			intervals [775]:
				xmin = 593.2317
				xmax = 593.2917
				text = "or"
			intervals [776]:
				xmin = 593.2917
				xmax = 593.3817
				text = ""
			intervals [777]:
				xmin = 593.3817
				xmax = 593.6217
				text = "something"
			intervals [778]:
				xmin = 593.6217
				xmax = 593.8317
				text = "down"
			intervals [779]:
				xmin = 593.8317
				xmax = 593.9617
				text = "in"
			intervals [780]:
				xmin = 593.9617
				xmax = 594.0217
				text = ""
			intervals [781]:
				xmin = 594.0217
				xmax = 594.1317
				text = "the"
			intervals [782]:
				xmin = 594.1317
				xmax = 594.6717
				text = ""
			intervals [783]:
				xmin = 594.6717
				xmax = 594.8817
				text = "white"
			intervals [784]:
				xmin = 594.8817
				xmax = 594.9117
				text = ""
			intervals [785]:
				xmin = 594.9117
				xmax = 595.2217
				text = "house"
			intervals [786]:
				xmin = 595.2217
				xmax = 595.2617
				text = ""
			intervals [787]:
				xmin = 595.2617
				xmax = 595.5617
				text = "lawn"
			intervals [788]:
				xmin = 595.5617
				xmax = 595.5917
				text = "or"
			intervals [789]:
				xmin = 595.5917
				xmax = 596.2017
				text = "something"
			intervals [790]:
				xmin = 596.2017
				xmax = 604.2082
				text = ""
			intervals [791]:
				xmin = 604.2082
				xmax = 604.3182
				text = "uh"
			intervals [792]:
				xmin = 604.3182
				xmax = 604.3482
				text = ""
			intervals [793]:
				xmin = 604.3482
				xmax = 604.5482
				text = "what"
			intervals [794]:
				xmin = 604.5482
				xmax = 604.6382
				text = "s"
			intervals [795]:
				xmin = 604.6382
				xmax = 604.7082
				text = ""
			intervals [796]:
				xmin = 604.7082
				xmax = 604.8082
				text = "the"
			intervals [797]:
				xmin = 604.8082
				xmax = 605.0182
				text = "best"
			intervals [798]:
				xmin = 605.0182
				xmax = 605.0782
				text = ""
			intervals [799]:
				xmin = 605.0782
				xmax = 605.4282
				text = "christmas"
			intervals [800]:
				xmin = 605.4282
				xmax = 605.5182
				text = ""
			intervals [801]:
				xmin = 605.5182
				xmax = 605.8382
				text = "present"
			intervals [802]:
				xmin = 605.8382
				xmax = 605.8682
				text = ""
			intervals [803]:
				xmin = 605.8682
				xmax = 605.9982
				text = "you"
			intervals [804]:
				xmin = 605.9982
				xmax = 606.2182
				text = "ever"
			intervals [805]:
				xmin = 606.2182
				xmax = 606.2982
				text = ""
			intervals [806]:
				xmin = 606.2982
				xmax = 606.6382
				text = "got"
			intervals [807]:
				xmin = 606.6382
				xmax = 607.5887
				text = ""
			intervals [808]:
				xmin = 607.5887
				xmax = 607.6987
				text = "can"
			intervals [809]:
				xmin = 607.6987
				xmax = 607.7287
				text = ""
			intervals [810]:
				xmin = 607.7287
				xmax = 607.7887
				text = "you"
			intervals [811]:
				xmin = 607.7887
				xmax = 607.8187
				text = ""
			intervals [812]:
				xmin = 607.8187
				xmax = 608.0887
				text = "remember"
			intervals [813]:
				xmin = 608.0887
				xmax = 608.1987
				text = ""
			intervals [814]:
				xmin = 608.1987
				xmax = 608.3087
				text = "when"
			intervals [815]:
				xmin = 608.3087
				xmax = 608.4087
				text = ""
			intervals [816]:
				xmin = 608.4087
				xmax = 608.5087
				text = "you"
			intervals [817]:
				xmin = 608.5087
				xmax = 609.5719
				text = ""
			intervals [818]:
				xmin = 609.5719
				xmax = 609.8019
				text = "remember"
			intervals [819]:
				xmin = 609.8019
				xmax = 609.8319
				text = ""
			intervals [820]:
				xmin = 609.8319
				xmax = 609.9219
				text = "your"
			intervals [821]:
				xmin = 609.9219
				xmax = 610.0019
				text = ""
			intervals [822]:
				xmin = 610.0019
				xmax = 610.2619
				text = "best"
			intervals [823]:
				xmin = 610.2619
				xmax = 610.2919
				text = ""
			intervals [824]:
				xmin = 610.2919
				xmax = 610.4019
				text = "one"
			intervals [825]:
				xmin = 610.4019
				xmax = 610.4319
				text = ""
			intervals [826]:
				xmin = 610.4319
				xmax = 610.5319
				text = "you"
			intervals [827]:
				xmin = 610.5319
				xmax = 610.7219
				text = "ever"
			intervals [828]:
				xmin = 610.7219
				xmax = 610.7719
				text = ""
			intervals [829]:
				xmin = 610.7719
				xmax = 610.9719
				text = "got"
			intervals [830]:
				xmin = 610.9719
				xmax = 618.8152
				text = ""
			intervals [831]:
				xmin = 618.8152
				xmax = 619.1952
				text = "mm-hm"
			intervals [832]:
				xmin = 619.1952
				xmax = 619.9496
				text = ""
			intervals [833]:
				xmin = 619.9496
				xmax = 620.0396
				text = "were"
			intervals [834]:
				xmin = 620.0396
				xmax = 620.0996
				text = "you"
			intervals [835]:
				xmin = 620.0996
				xmax = 620.1296
				text = ""
			intervals [836]:
				xmin = 620.1296
				xmax = 620.6796
				text = "surprised"
			intervals [837]:
				xmin = 620.6796
				xmax = 620.7096
				text = ""
			intervals [838]:
				xmin = 620.7096
				xmax = 620.8196
				text = "what"
			intervals [839]:
				xmin = 620.8196
				xmax = 620.8496
				text = ""
			intervals [840]:
				xmin = 620.8496
				xmax = 621.2396
				text = "happened"
			intervals [841]:
				xmin = 621.2396
				xmax = 635.520
				text = ""
			intervals [842]:
				xmin = 635.520
				xmax = 635.900
				text = "yeah"
			intervals [843]:
				xmin = 635.900
				xmax = 641.870
				text = ""
			intervals [844]:
				xmin = 641.870
				xmax = 642.370
				text = "mm-hm"
			intervals [845]:
				xmin = 642.370
				xmax = 647.5432
				text = ""
			intervals [846]:
				xmin = 647.5432
				xmax = 647.8732
				text = "uh-huh"
			intervals [847]:
				xmin = 647.8732
				xmax = 649.1378
				text = ""
			intervals [848]:
				xmin = 649.1378
				xmax = 649.3578
				text = "very"
			intervals [849]:
				xmin = 649.3578
				xmax = 649.3978
				text = ""
			intervals [850]:
				xmin = 649.3978
				xmax = 649.7778
				text = "good"
			intervals [851]:
				xmin = 649.7778
				xmax = 650.8607
				text = ""
			intervals [852]:
				xmin = 650.8607
				xmax = 651.0307
				text = "how"
			intervals [853]:
				xmin = 651.0307
				xmax = 651.2607
				text = "about"
			intervals [854]:
				xmin = 651.2607
				xmax = 651.2907
				text = ""
			intervals [855]:
				xmin = 651.2907
				xmax = 651.4007
				text = "the"
			intervals [856]:
				xmin = 651.4007
				xmax = 651.8007
				text = "summer"
			intervals [857]:
				xmin = 651.8007
				xmax = 651.9307
				text = "what"
			intervals [858]:
				xmin = 651.9307
				xmax = 651.9807
				text = "are"
			intervals [859]:
				xmin = 651.9807
				xmax = 652.0507
				text = "you"
			intervals [860]:
				xmin = 652.0507
				xmax = 652.2707
				text = "going"
			intervals [861]:
				xmin = 652.2707
				xmax = 652.3507
				text = ""
			intervals [862]:
				xmin = 652.3507
				xmax = 652.4207
				text = "to"
			intervals [863]:
				xmin = 652.4207
				xmax = 652.6307
				text = "do"
			intervals [864]:
				xmin = 652.6307
				xmax = 652.7607
				text = ""
			intervals [865]:
				xmin = 652.7607
				xmax = 652.9807
				text = "during"
			intervals [866]:
				xmin = 652.9807
				xmax = 653.0207
				text = ""
			intervals [867]:
				xmin = 653.0207
				xmax = 653.0807
				text = "the"
			intervals [868]:
				xmin = 653.0807
				xmax = 653.1107
				text = ""
			intervals [869]:
				xmin = 653.1107
				xmax = 653.3407
				text = "summer"
			intervals [870]:
				xmin = 653.3407
				xmax = 657.4376
				text = ""
			intervals [871]:
				xmin = 657.4376
				xmax = 657.4976
				text = "is"
			intervals [872]:
				xmin = 657.4976
				xmax = 657.7976
				text = "that"
			intervals [873]:
				xmin = 657.7976
				xmax = 657.9076
				text = "right"
			intervals [874]:
				xmin = 657.9076
				xmax = 667.4015
				text = ""
			intervals [875]:
				xmin = 667.4015
				xmax = 667.6915
				text = "yeah"
			intervals [876]:
				xmin = 667.6915
				xmax = 675.2764
				text = ""
			intervals [877]:
				xmin = 675.2764
				xmax = 675.7564
				text = "yeah"
			intervals [878]:
				xmin = 675.7564
				xmax = 680.0218
				text = ""
			intervals [879]:
				xmin = 680.0218
				xmax = 680.5218
				text = "mm-hm"
			intervals [880]:
				xmin = 680.5218
				xmax = 681.6387
				text = ""
			intervals [881]:
				xmin = 681.6387
				xmax = 681.8287
				text = "do"
			intervals [882]:
				xmin = 681.8287
				xmax = 681.9587
				text = "you"
			intervals [883]:
				xmin = 681.9587
				xmax = 682.0787
				text = "shoot"
			intervals [884]:
				xmin = 682.0787
				xmax = 682.3987
				text = "pretty"
			intervals [885]:
				xmin = 682.3987
				xmax = 682.4987
				text = "good"
			intervals [886]:
				xmin = 682.4987
				xmax = 682.9887
				text = "pool"
			intervals [887]:
				xmin = 682.9887
				xmax = 687.8698
				text = ""
			intervals [888]:
				xmin = 687.8698
				xmax = 688.1098
				text = "yeah"
			intervals [889]:
				xmin = 688.1098
				xmax = 689.250
				text = ""
			intervals [890]:
				xmin = 689.250
				xmax = 689.340
				text = "can"
			intervals [891]:
				xmin = 689.340
				xmax = 689.370
				text = ""
			intervals [892]:
				xmin = 689.370
				xmax = 689.570
				text = "you"
			intervals [893]:
				xmin = 689.570
				xmax = 689.620
				text = ""
			intervals [894]:
				xmin = 689.620
				xmax = 689.780
				text = "tell"
			intervals [895]:
				xmin = 689.780
				xmax = 689.860
				text = "me"
			intervals [896]:
				xmin = 689.860
				xmax = 689.980
				text = "the"
			intervals [897]:
				xmin = 689.980
				xmax = 690.010
				text = ""
			intervals [898]:
				xmin = 690.010
				xmax = 690.370
				text = "most"
			intervals [899]:
				xmin = 690.370
				xmax = 691.1198
				text = ""
			intervals [900]:
				xmin = 691.1198
				xmax = 691.6598
				text = "dramatic"
			intervals [901]:
				xmin = 691.6598
				xmax = 691.6898
				text = ""
			intervals [902]:
				xmin = 691.6898
				xmax = 692.0498
				text = "time"
			intervals [903]:
				xmin = 692.0498
				xmax = 692.2498
				text = ""
			intervals [904]:
				xmin = 692.2498
				xmax = 692.3798
				text = "you"
			intervals [905]:
				xmin = 692.3798
				xmax = 692.5298
				text = "know"
			intervals [906]:
				xmin = 692.5298
				xmax = 692.5598
				text = ""
			intervals [907]:
				xmin = 692.5598
				xmax = 692.6398
				text = "you"
			intervals [908]:
				xmin = 692.6398
				xmax = 692.8198
				text = "ever"
			intervals [909]:
				xmin = 692.8198
				xmax = 692.8698
				text = ""
			intervals [910]:
				xmin = 692.8698
				xmax = 693.1798
				text = "played"
			intervals [911]:
				xmin = 693.1798
				xmax = 693.2398
				text = ""
			intervals [912]:
				xmin = 693.2398
				xmax = 693.5898
				text = "pool"
			intervals [913]:
				xmin = 693.5898
				xmax = 693.7898
				text = ""
			intervals [914]:
				xmin = 693.7898
				xmax = 693.8798
				text = "what"
			intervals [915]:
				xmin = 693.8798
				xmax = 693.9098
				text = ""
			intervals [916]:
				xmin = 693.9098
				xmax = 694.1198
				text = "happened"
			intervals [917]:
				xmin = 694.1198
				xmax = 700.3671
				text = ""
			intervals [918]:
				xmin = 700.3671
				xmax = 700.8571
				text = "yeah"
			intervals [919]:
				xmin = 700.8571
				xmax = 704.8366
				text = ""
			intervals [920]:
				xmin = 704.8366
				xmax = 705.0166
				text = "yeah"
			intervals [921]:
				xmin = 705.0166
				xmax = 714.6325
				text = ""
			intervals [922]:
				xmin = 714.6325
				xmax = 714.9625
				text = "mm-hm"
			intervals [923]:
				xmin = 714.9625
				xmax = 715.7006
				text = ""
			intervals [924]:
				xmin = 715.7006
				xmax = 715.8306
				text = "did"
			intervals [925]:
				xmin = 715.8306
				xmax = 715.8906
				text = "he"
			intervals [926]:
				xmin = 715.8906
				xmax = 716.0506
				text = ""
			intervals [927]:
				xmin = 716.0506
				xmax = 716.3006
				text = "come"
			intervals [928]:
				xmin = 716.3006
				xmax = 716.4206
				text = "from"
			intervals [929]:
				xmin = 716.4206
				xmax = 716.4506
				text = ""
			intervals [930]:
				xmin = 716.4506
				xmax = 716.9806
				text = "behind"
			intervals [931]:
				xmin = 716.9806
				xmax = 717.0106
				text = ""
			intervals [932]:
				xmin = 717.0106
				xmax = 717.1106
				text = "or"
			intervals [933]:
				xmin = 717.1106
				xmax = 717.6306
				text = "anything"
			intervals [934]:
				xmin = 717.6306
				xmax = 717.7706
				text = ""
			intervals [935]:
				xmin = 717.7706
				xmax = 718.1806
				text = "pocket"
			intervals [936]:
				xmin = 718.1806
				xmax = 718.4206
				text = ""
			intervals [937]:
				xmin = 718.4206
				xmax = 718.6306
				text = "about"
			intervals [938]:
				xmin = 718.6306
				xmax = 718.7506
				text = ""
			intervals [939]:
				xmin = 718.7506
				xmax = 718.9706
				text = "ten"
			intervals [940]:
				xmin = 718.9706
				xmax = 719.0006
				text = ""
			intervals [941]:
				xmin = 719.0006
				xmax = 719.3406
				text = "balls"
			intervals [942]:
				xmin = 719.3406
				xmax = 719.4906
				text = "in"
			intervals [943]:
				xmin = 719.4906
				xmax = 719.5606
				text = ""
			intervals [944]:
				xmin = 719.5606
				xmax = 719.5906
				text = "a"
			intervals [945]:
				xmin = 719.5906
				xmax = 719.6506
				text = ""
			intervals [946]:
				xmin = 719.6506
				xmax = 719.8406
				text = "row"
			intervals [947]:
				xmin = 719.8406
				xmax = 720.0206
				text = "or"
			intervals [948]:
				xmin = 720.0206
				xmax = 720.0506
				text = "<unk>"
			intervals [949]:
				xmin = 720.0506
				xmax = 725.655
				text = ""
			intervals [950]:
				xmin = 725.655
				xmax = 725.765
				text = "is"
			intervals [951]:
				xmin = 725.765
				xmax = 726.035
				text = "that"
			intervals [952]:
				xmin = 726.035
				xmax = 726.185
				text = "right"
			intervals [953]:
				xmin = 726.185
				xmax = 736.5751
				text = ""
			intervals [954]:
				xmin = 736.5751
				xmax = 736.6451
				text = "is"
			intervals [955]:
				xmin = 736.6451
				xmax = 736.7751
				text = "that"
			intervals [956]:
				xmin = 736.7751
				xmax = 736.9251
				text = "right"
			intervals [957]:
				xmin = 736.9251
				xmax = 737.0051
				text = "you"
			intervals [958]:
				xmin = 737.0051
				xmax = 737.2351
				text = "must"
			intervals [959]:
				xmin = 737.2351
				xmax = 737.2751
				text = ""
			intervals [960]:
				xmin = 737.2751
				xmax = 737.5451
				text = "really"
			intervals [961]:
				xmin = 737.5451
				xmax = 737.7751
				text = "be"
			intervals [962]:
				xmin = 737.7751
				xmax = 737.8051
				text = ""
			intervals [963]:
				xmin = 737.8051
				xmax = 738.0751
				text = "good"
			intervals [964]:
				xmin = 738.0751
				xmax = 747.5479
				text = ""
			intervals [965]:
				xmin = 747.5479
				xmax = 747.8779
				text = "uh-huh"
			intervals [966]:
				xmin = 747.8779
				xmax = 750.8372
				text = ""
			intervals [967]:
				xmin = 750.8372
				xmax = 750.9272
				text = "do"
			intervals [968]:
				xmin = 750.9272
				xmax = 750.9872
				text = "you"
			intervals [969]:
				xmin = 750.9872
				xmax = 751.1972
				text = "ever"
			intervals [970]:
				xmin = 751.1972
				xmax = 751.4972
				text = "watch"
			intervals [971]:
				xmin = 751.4972
				xmax = 751.5472
				text = ""
			intervals [972]:
				xmin = 751.5472
				xmax = 752.0972
				text = "minnesota"
			intervals [973]:
				xmin = 752.0972
				xmax = 752.1572
				text = ""
			intervals [974]:
				xmin = 752.1572
				xmax = 752.4172
				text = "fats"
			intervals [975]:
				xmin = 752.4172
				xmax = 752.6872
				text = ""
			intervals [976]:
				xmin = 752.6872
				xmax = 752.8272
				text = "on"
			intervals [977]:
				xmin = 752.8272
				xmax = 752.9172
				text = ""
			intervals [978]:
				xmin = 752.9172
				xmax = 753.0072
				text = "uh"
			intervals [979]:
				xmin = 753.0072
				xmax = 753.7545
				text = ""
			intervals [980]:
				xmin = 753.7545
				xmax = 754.3245
				text = "television"
			intervals [981]:
				xmin = 754.3245
				xmax = 760.8506
				text = ""
			intervals [982]:
				xmin = 760.8506
				xmax = 761.2506
				text = "mm-hm"
			intervals [983]:
				xmin = 761.2506
				xmax = 761.5206
				text = ""
			intervals [984]:
				xmin = 761.5206
				xmax = 761.5906
				text = "he"
			intervals [985]:
				xmin = 761.5906
				xmax = 761.7806
				text = "s"
			intervals [986]:
				xmin = 761.7806
				xmax = 761.8506
				text = ""
			intervals [987]:
				xmin = 761.8506
				xmax = 762.2406
				text = "pretty"
			intervals [988]:
				xmin = 762.2406
				xmax = 762.2706
				text = ""
			intervals [989]:
				xmin = 762.2706
				xmax = 762.3606
				text = "good"
			intervals [990]:
				xmin = 762.3606
				xmax = 762.3906
				text = ""
			intervals [991]:
				xmin = 762.3906
				xmax = 762.5106
				text = "man"
			intervals [992]:
				xmin = 762.5106
				xmax = 766.0883
				text = ""
			intervals [993]:
				xmin = 766.0883
				xmax = 766.8283
				text = "okay"
			intervals [994]:
				xmin = 766.8283
				xmax = 766.9883
				text = ""
			intervals [995]:
				xmin = 766.9883
				xmax = 767.2683
				text = "good"
			intervals [996]:
				xmin = 767.2683
				xmax = 767.5583
				text = "enough"
			intervals [997]:
				xmin = 767.5583
				xmax = 767.8
				text = ""
	item [2]:
		class = "IntervalTier"
		name = "DCA_int_02 - phones"
		xmin = 0.0
		xmax = 767.8
		intervals: size = 2268
			intervals [1]:
				xmin = 0.0
				xmax = 0.4901
				text = ""
			intervals [2]:
				xmin = 0.4901
				xmax = 0.6201
				text = "W"
			intervals [3]:
				xmin = 0.6201
				xmax = 0.6501
				text = "EH1"
			intervals [4]:
				xmin = 0.6501
				xmax = 0.7201
				text = "N"
			intervals [5]:
				xmin = 0.7201
				xmax = 0.8001
				text = "W"
			intervals [6]:
				xmin = 0.8001
				xmax = 0.8401
				text = "IY1"
			intervals [7]:
				xmin = 0.8401
				xmax = 0.8701
				text = "W"
			intervals [8]:
				xmin = 0.8701
				xmax = 0.9901
				text = "ER0"
			intervals [9]:
				xmin = 0.9901
				xmax = 1.0201
				text = "sp"
			intervals [10]:
				xmin = 1.0201
				xmax = 1.0501
				text = "T"
			intervals [11]:
				xmin = 1.0501
				xmax = 1.2101
				text = "AO1"
			intervals [12]:
				xmin = 1.2101
				xmax = 1.3601
				text = "K"
			intervals [13]:
				xmin = 1.3601
				xmax = 1.3901
				text = "IH0"
			intervals [14]:
				xmin = 1.3901
				xmax = 1.4201
				text = "N"
			intervals [15]:
				xmin = 1.4201
				xmax = 1.4601
				text = "B"
			intervals [16]:
				xmin = 1.4601
				xmax = 1.5501
				text = "IH0"
			intervals [17]:
				xmin = 1.5501
				xmax = 1.6801
				text = "F"
			intervals [18]:
				xmin = 1.6801
				xmax = 1.8001
				text = "AO1"
			intervals [19]:
				xmin = 1.8001
				xmax = 1.9201
				text = "R"
			intervals [20]:
				xmin = 1.9201
				xmax = 1.9501
				text = "W"
			intervals [21]:
				xmin = 1.9501
				xmax = 1.9801
				text = "IY1"
			intervals [22]:
				xmin = 1.9801
				xmax = 2.0101
				text = "W"
			intervals [23]:
				xmin = 2.0101
				xmax = 2.0401
				text = "ER0"
			intervals [24]:
				xmin = 2.0401
				xmax = 2.0901
				text = "sp"
			intervals [25]:
				xmin = 2.0901
				xmax = 2.1301
				text = "T"
			intervals [26]:
				xmin = 2.1301
				xmax = 2.2601
				text = "AO1"
			intervals [27]:
				xmin = 2.2601
				xmax = 2.3701
				text = "K"
			intervals [28]:
				xmin = 2.3701
				xmax = 2.4001
				text = "IH0"
			intervals [29]:
				xmin = 2.4001
				xmax = 2.5201
				text = "N"
			intervals [30]:
				xmin = 2.5201
				xmax = 2.5601
				text = "sp"
			intervals [31]:
				xmin = 2.5601
				xmax = 2.5901
				text = "AH0"
			intervals [32]:
				xmin = 2.5901
				xmax = 2.6401
				text = "B"
			intervals [33]:
				xmin = 2.6401
				xmax = 2.7101
				text = "AW1"
			intervals [34]:
				xmin = 2.7101
				xmax = 2.8601
				text = "T"
			intervals [35]:
				xmin = 2.8601
				xmax = 2.9301
				text = "sp"
			intervals [36]:
				xmin = 2.9301
				xmax = 2.9901
				text = "Y"
			intervals [37]:
				xmin = 2.9901
				xmax = 3.0301
				text = "UW1"
			intervals [38]:
				xmin = 3.0301
				xmax = 3.0801
				text = "N"
			intervals [39]:
				xmin = 3.0801
				xmax = 3.2801
				text = "OW1"
			intervals [40]:
				xmin = 3.2801
				xmax = 3.3501
				text = "sp"
			intervals [41]:
				xmin = 3.3501
				xmax = 4.1064
				text = ""
			intervals [42]:
				xmin = 4.1064
				xmax = 4.1364
				text = "AH0"
			intervals [43]:
				xmin = 4.1364
				xmax = 4.1964
				text = "sp"
			intervals [44]:
				xmin = 4.1964
				xmax = 4.2464
				text = "B"
			intervals [45]:
				xmin = 4.2464
				xmax = 4.3164
				text = "AH1"
			intervals [46]:
				xmin = 4.3164
				xmax = 4.4064
				text = "N"
			intervals [47]:
				xmin = 4.4064
				xmax = 4.4364
				text = "CH"
			intervals [48]:
				xmin = 4.4364
				xmax = 4.4764
				text = "AH0"
			intervals [49]:
				xmin = 4.4764
				xmax = 4.5064
				text = "V"
			intervals [50]:
				xmin = 4.5064
				xmax = 4.5364
				text = "sp"
			intervals [51]:
				xmin = 4.5364
				xmax = 4.6164
				text = "G"
			intervals [52]:
				xmin = 4.6164
				xmax = 4.7764
				text = "AY1"
			intervals [53]:
				xmin = 4.7764
				xmax = 4.8664
				text = "Z"
			intervals [54]:
				xmin = 4.8664
				xmax = 4.8964
				text = "sp"
			intervals [55]:
				xmin = 4.8964
				xmax = 4.9264
				text = "Y"
			intervals [56]:
				xmin = 4.9264
				xmax = 4.9564
				text = "UW1"
			intervals [57]:
				xmin = 4.9564
				xmax = 4.9864
				text = "sp"
			intervals [58]:
				xmin = 4.9864
				xmax = 5.0564
				text = "G"
			intervals [59]:
				xmin = 5.0564
				xmax = 5.1464
				text = "OW1"
			intervals [60]:
				xmin = 5.1464
				xmax = 5.3564
				text = "ER0"
			intervals [61]:
				xmin = 5.3564
				xmax = 5.4764
				text = "AW1"
			intervals [62]:
				xmin = 5.4764
				xmax = 5.5664
				text = "N"
			intervals [63]:
				xmin = 5.5664
				xmax = 5.5964
				text = "D"
			intervals [64]:
				xmin = 5.5964
				xmax = 5.6264
				text = "W"
			intervals [65]:
				xmin = 5.6264
				xmax = 5.6764
				text = "IH0"
			intervals [66]:
				xmin = 5.6764
				xmax = 5.7064
				text = "DH"
			intervals [67]:
				xmin = 5.7064
				xmax = 5.9764
				text = "sp"
			intervals [68]:
				xmin = 5.9764
				xmax = 6.3856
				text = ""
			intervals [69]:
				xmin = 6.3856
				xmax = 6.4256
				text = "HH"
			intervals [70]:
				xmin = 6.4256
				xmax = 6.4556
				text = "W"
			intervals [71]:
				xmin = 6.4556
				xmax = 6.4856
				text = "AH1"
			intervals [72]:
				xmin = 6.4856
				xmax = 6.5456
				text = "T"
			intervals [73]:
				xmin = 6.5456
				xmax = 6.6056
				text = "sp"
			intervals [74]:
				xmin = 6.6056
				xmax = 6.6356
				text = "T"
			intervals [75]:
				xmin = 6.6356
				xmax = 6.7356
				text = "AY1"
			intervals [76]:
				xmin = 6.7356
				xmax = 6.8856
				text = "P"
			intervals [77]:
				xmin = 6.8856
				xmax = 6.9156
				text = "S"
			intervals [78]:
				xmin = 6.9156
				xmax = 6.9456
				text = "sp"
			intervals [79]:
				xmin = 6.9456
				xmax = 7.0056
				text = "AH0"
			intervals [80]:
				xmin = 7.0056
				xmax = 7.0356
				text = "V"
			intervals [81]:
				xmin = 7.0356
				xmax = 7.1356
				text = "sp"
			intervals [82]:
				xmin = 7.1356
				xmax = 7.1756
				text = "TH"
			intervals [83]:
				xmin = 7.1756
				xmax = 7.2156
				text = "IH1"
			intervals [84]:
				xmin = 7.2156
				xmax = 7.2456
				text = "NG"
			intervals [85]:
				xmin = 7.2456
				xmax = 7.4156
				text = "Z"
			intervals [86]:
				xmin = 7.4156
				xmax = 7.5056
				text = "sp"
			intervals [87]:
				xmin = 7.5056
				xmax = 7.5456
				text = "D"
			intervals [88]:
				xmin = 7.5456
				xmax = 7.5756
				text = "UW1"
			intervals [89]:
				xmin = 7.5756
				xmax = 7.6556
				text = "sp"
			intervals [90]:
				xmin = 7.6556
				xmax = 7.6956
				text = "Y"
			intervals [91]:
				xmin = 7.6956
				xmax = 7.7756
				text = "UW1"
			intervals [92]:
				xmin = 7.7756
				xmax = 7.8056
				text = "sp"
			intervals [93]:
				xmin = 7.8056
				xmax = 7.8356
				text = "D"
			intervals [94]:
				xmin = 7.8356
				xmax = 7.9856
				text = "UW1"
			intervals [95]:
				xmin = 7.9856
				xmax = 8.2356
				text = "sp"
			intervals [96]:
				xmin = 8.2356
				xmax = 8.8522
				text = ""
			intervals [97]:
				xmin = 8.8522
				xmax = 8.9422
				text = "W"
			intervals [98]:
				xmin = 8.9422
				xmax = 8.9722
				text = "IH0"
			intervals [99]:
				xmin = 8.9722
				xmax = 9.0822
				text = "TH"
			intervals [100]:
				xmin = 9.0822
				xmax = 9.1122
				text = "sp"
			intervals [101]:
				xmin = 9.1122
				xmax = 9.1422
				text = "DH"
			intervals [102]:
				xmin = 9.1422
				xmax = 9.1722
				text = "AH0"
			intervals [103]:
				xmin = 9.1722
				xmax = 9.2722
				text = "M"
			intervals [104]:
				xmin = 9.2722
				xmax = 16.529
				text = "sp"
			intervals [105]:
				xmin = 16.529
				xmax = 16.889
				text = "AH1"
			intervals [106]:
				xmin = 16.889
				xmax = 16.919
				text = "HH"
			intervals [107]:
				xmin = 16.919
				xmax = 16.949
				text = "AH1"
			intervals [108]:
				xmin = 16.949
				xmax = 17.119
				text = "sp"
			intervals [109]:
				xmin = 17.119
				xmax = 17.5023
				text = ""
			intervals [110]:
				xmin = 17.5023
				xmax = 17.5723
				text = "W"
			intervals [111]:
				xmin = 17.5723
				xmax = 17.6023
				text = "AH1"
			intervals [112]:
				xmin = 17.6023
				xmax = 17.6723
				text = "T"
			intervals [113]:
				xmin = 17.6723
				xmax = 17.7323
				text = "K"
			intervals [114]:
				xmin = 17.7323
				xmax = 17.7823
				text = "AY1"
			intervals [115]:
				xmin = 17.7823
				xmax = 17.8323
				text = "N"
			intervals [116]:
				xmin = 17.8323
				xmax = 17.8723
				text = "AH0"
			intervals [117]:
				xmin = 17.8723
				xmax = 17.9323
				text = "V"
			intervals [118]:
				xmin = 17.9323
				xmax = 17.9623
				text = "sp"
			intervals [119]:
				xmin = 17.9623
				xmax = 18.0223
				text = "P"
			intervals [120]:
				xmin = 18.0223
				xmax = 18.1523
				text = "AA1"
			intervals [121]:
				xmin = 18.1523
				xmax = 18.2323
				text = "R"
			intervals [122]:
				xmin = 18.2323
				xmax = 18.2623
				text = "T"
			intervals [123]:
				xmin = 18.2623
				xmax = 18.2923
				text = "IY0"
			intervals [124]:
				xmin = 18.2923
				xmax = 18.3223
				text = "Z"
			intervals [125]:
				xmin = 18.3223
				xmax = 18.3623
				text = "sp"
			intervals [126]:
				xmin = 18.3623
				xmax = 18.3923
				text = "D"
			intervals [127]:
				xmin = 18.3923
				xmax = 18.4523
				text = "UW1"
			intervals [128]:
				xmin = 18.4523
				xmax = 18.4823
				text = "sp"
			intervals [129]:
				xmin = 18.4823
				xmax = 18.5123
				text = "Y"
			intervals [130]:
				xmin = 18.5123
				xmax = 18.5423
				text = "UW1"
			intervals [131]:
				xmin = 18.5423
				xmax = 18.5923
				text = "sp"
			intervals [132]:
				xmin = 18.5923
				xmax = 18.6323
				text = "HH"
			intervals [133]:
				xmin = 18.6323
				xmax = 18.6623
				text = "AE1"
			intervals [134]:
				xmin = 18.6623
				xmax = 18.7023
				text = "V"
			intervals [135]:
				xmin = 18.7023
				xmax = 18.7323
				text = "sp"
			intervals [136]:
				xmin = 18.7323
				xmax = 18.7723
				text = "DH"
			intervals [137]:
				xmin = 18.7723
				xmax = 18.8123
				text = "EY1"
			intervals [138]:
				xmin = 18.8123
				xmax = 18.8923
				text = "sp"
			intervals [139]:
				xmin = 18.8923
				xmax = 18.9623
				text = "P"
			intervals [140]:
				xmin = 18.9623
				xmax = 18.9923
				text = "R"
			intervals [141]:
				xmin = 18.9923
				xmax = 19.0223
				text = "IH1"
			intervals [142]:
				xmin = 19.0223
				xmax = 19.0623
				text = "T"
			intervals [143]:
				xmin = 19.0623
				xmax = 19.1323
				text = "IY0"
			intervals [144]:
				xmin = 19.1323
				xmax = 19.1623
				text = "sp"
			intervals [145]:
				xmin = 19.1623
				xmax = 19.2223
				text = "G"
			intervals [146]:
				xmin = 19.2223
				xmax = 19.2823
				text = "IH0"
			intervals [147]:
				xmin = 19.2823
				xmax = 19.5023
				text = "D"
			intervals [148]:
				xmin = 19.5023
				xmax = 24.7886
				text = ""
			intervals [149]:
				xmin = 24.7886
				xmax = 25.1586
				text = "AH1"
			intervals [150]:
				xmin = 25.1586
				xmax = 25.1886
				text = "HH"
			intervals [151]:
				xmin = 25.1886
				xmax = 25.2186
				text = "AH1"
			intervals [152]:
				xmin = 25.2186
				xmax = 29.2419
				text = ""
			intervals [153]:
				xmin = 29.2419
				xmax = 29.2819
				text = "Y"
			intervals [154]:
				xmin = 29.2819
				xmax = 29.4819
				text = "sp"
			intervals [155]:
				xmin = 29.4819
				xmax = 29.5319
				text = "Y"
			intervals [156]:
				xmin = 29.5319
				xmax = 29.6019
				text = "UW1"
			intervals [157]:
				xmin = 29.6019
				xmax = 29.6419
				text = "sp"
			intervals [158]:
				xmin = 29.6419
				xmax = 29.6919
				text = "D"
			intervals [159]:
				xmin = 29.6919
				xmax = 29.8119
				text = "UW1"
			intervals [160]:
				xmin = 29.8119
				xmax = 29.8419
				text = "AO1"
			intervals [161]:
				xmin = 29.8419
				xmax = 29.9619
				text = "L"
			intervals [162]:
				xmin = 29.9619
				xmax = 29.9919
				text = "sp"
			intervals [163]:
				xmin = 29.9919
				xmax = 30.0319
				text = "DH"
			intervals [164]:
				xmin = 30.0319
				xmax = 30.0919
				text = "AH0"
			intervals [165]:
				xmin = 30.0919
				xmax = 30.1619
				text = "D"
			intervals [166]:
				xmin = 30.1619
				xmax = 30.2619
				text = "AE1"
			intervals [167]:
				xmin = 30.2619
				xmax = 30.4219
				text = "N"
			intervals [168]:
				xmin = 30.4219
				xmax = 30.5019
				text = "S"
			intervals [169]:
				xmin = 30.5019
				xmax = 30.5319
				text = "IH0"
			intervals [170]:
				xmin = 30.5319
				xmax = 30.6719
				text = "N"
			intervals [171]:
				xmin = 30.6719
				xmax = 30.7819
				text = "sp"
			intervals [172]:
				xmin = 30.7819
				xmax = 30.8119
				text = "DH"
			intervals [173]:
				xmin = 30.8119
				xmax = 30.8419
				text = "AH0"
			intervals [174]:
				xmin = 30.8419
				xmax = 30.9919
				text = "sp"
			intervals [175]:
				xmin = 30.9919
				xmax = 31.0819
				text = "F"
			intervals [176]:
				xmin = 31.0819
				xmax = 31.1219
				text = "AH1"
			intervals [177]:
				xmin = 31.1219
				xmax = 31.2319
				text = "NG"
			intervals [178]:
				xmin = 31.2319
				xmax = 31.2719
				text = "K"
			intervals [179]:
				xmin = 31.2719
				xmax = 31.3919
				text = "IY0"
			intervals [180]:
				xmin = 31.3919
				xmax = 31.4219
				text = "sp"
			intervals [181]:
				xmin = 31.4219
				xmax = 31.4719
				text = "B"
			intervals [182]:
				xmin = 31.4719
				xmax = 31.5119
				text = "R"
			intervals [183]:
				xmin = 31.5119
				xmax = 31.7019
				text = "AO1"
			intervals [184]:
				xmin = 31.7019
				xmax = 31.7319
				text = "D"
			intervals [185]:
				xmin = 31.7319
				xmax = 31.8319
				text = "W"
			intervals [186]:
				xmin = 31.8319
				xmax = 31.8819
				text = "EY2"
			intervals [187]:
				xmin = 31.8819
				xmax = 31.9119
				text = "AH0"
			intervals [188]:
				xmin = 31.9119
				xmax = 31.9719
				text = "N"
			intervals [189]:
				xmin = 31.9719
				xmax = 32.0019
				text = "sp"
			intervals [190]:
				xmin = 32.0019
				xmax = 32.0519
				text = "AO1"
			intervals [191]:
				xmin = 32.0519
				xmax = 32.4219
				text = "L"
			intervals [192]:
				xmin = 32.4219
				xmax = 32.4919
				text = "sp"
			intervals [193]:
				xmin = 32.4919
				xmax = 32.5219
				text = "DH"
			intervals [194]:
				xmin = 32.5219
				xmax = 32.5519
				text = "OW1"
			intervals [195]:
				xmin = 32.5519
				xmax = 32.5919
				text = "Z"
			intervals [196]:
				xmin = 32.5919
				xmax = 34.7882
				text = ""
			intervals [197]:
				xmin = 34.7882
				xmax = 35.1682
				text = "spn"
			intervals [198]:
				xmin = 35.1682
				xmax = 39.922
				text = "sp"
			intervals [199]:
				xmin = 39.922
				xmax = 39.982
				text = "Y"
			intervals [200]:
				xmin = 39.982
				xmax = 40.232
				text = "AE1"
			intervals [201]:
				xmin = 40.232
				xmax = 40.332
				text = "sp"
			intervals [202]:
				xmin = 40.332
				xmax = 41.2476
				text = ""
			intervals [203]:
				xmin = 41.2476
				xmax = 41.2976
				text = "DH"
			intervals [204]:
				xmin = 41.2976
				xmax = 41.3276
				text = "AH0"
			intervals [205]:
				xmin = 41.3276
				xmax = 41.3876
				text = "T"
			intervals [206]:
				xmin = 41.3876
				xmax = 41.4276
				text = "sp"
			intervals [207]:
				xmin = 41.4276
				xmax = 41.4576
				text = "Z"
			intervals [208]:
				xmin = 41.4576
				xmax = 41.6176
				text = "sp"
			intervals [209]:
				xmin = 41.6176
				xmax = 41.6576
				text = "G"
			intervals [210]:
				xmin = 41.6576
				xmax = 41.8376
				text = "IH0"
			intervals [211]:
				xmin = 41.8376
				xmax = 42.0476
				text = "D"
			intervals [212]:
				xmin = 42.0476
				xmax = 42.8505
				text = ""
			intervals [213]:
				xmin = 42.8505
				xmax = 42.9205
				text = "HH"
			intervals [214]:
				xmin = 42.9205
				xmax = 43.0605
				text = "AW1"
			intervals [215]:
				xmin = 43.0605
				xmax = 43.0905
				text = "AH0"
			intervals [216]:
				xmin = 43.0905
				xmax = 43.1305
				text = "B"
			intervals [217]:
				xmin = 43.1305
				xmax = 43.2605
				text = "AW1"
			intervals [218]:
				xmin = 43.2605
				xmax = 43.3805
				text = "T"
			intervals [219]:
				xmin = 43.3805
				xmax = 43.4105
				text = "sp"
			intervals [220]:
				xmin = 43.4105
				xmax = 43.8605
				text = "AH1"
			intervals [221]:
				xmin = 43.8605
				xmax = 43.8905
				text = "sp"
			intervals [222]:
				xmin = 43.8905
				xmax = 43.9405
				text = "EH1"
			intervals [223]:
				xmin = 43.9405
				xmax = 44.1005
				text = "N"
			intervals [224]:
				xmin = 44.1005
				xmax = 44.1605
				text = "IY0"
			intervals [225]:
				xmin = 44.1605
				xmax = 44.1905
				text = "AH0"
			intervals [226]:
				xmin = 44.1905
				xmax = 44.2205
				text = "V"
			intervals [227]:
				xmin = 44.2205
				xmax = 44.2505
				text = "DH"
			intervals [228]:
				xmin = 44.2505
				xmax = 44.3805
				text = "AH1"
			intervals [229]:
				xmin = 44.3805
				xmax = 44.7105
				text = "sp"
			intervals [230]:
				xmin = 44.7105
				xmax = 44.8005
				text = "G"
			intervals [231]:
				xmin = 44.8005
				xmax = 44.9305
				text = "AY1"
			intervals [232]:
				xmin = 44.9305
				xmax = 44.9705
				text = "Z"
			intervals [233]:
				xmin = 44.9705
				xmax = 45.0005
				text = "Y"
			intervals [234]:
				xmin = 45.0005
				xmax = 45.0305
				text = "UW1"
			intervals [235]:
				xmin = 45.0305
				xmax = 45.0605
				text = "sp"
			intervals [236]:
				xmin = 45.0605
				xmax = 45.1105
				text = "G"
			intervals [237]:
				xmin = 45.1105
				xmax = 45.1505
				text = "OW1"
			intervals [238]:
				xmin = 45.1505
				xmax = 45.3205
				text = "ER0"
			intervals [239]:
				xmin = 45.3205
				xmax = 45.4405
				text = "AW1"
			intervals [240]:
				xmin = 45.4405
				xmax = 45.4905
				text = "N"
			intervals [241]:
				xmin = 45.4905
				xmax = 45.5305
				text = "D"
			intervals [242]:
				xmin = 45.5305
				xmax = 45.5805
				text = "W"
			intervals [243]:
				xmin = 45.5805
				xmax = 45.6105
				text = "IH0"
			intervals [244]:
				xmin = 45.6105
				xmax = 45.6705
				text = "DH"
			intervals [245]:
				xmin = 45.6705
				xmax = 45.7005
				text = "sp"
			intervals [246]:
				xmin = 45.7005
				xmax = 45.7805
				text = "S"
			intervals [247]:
				xmin = 45.7805
				xmax = 45.8905
				text = "P"
			intervals [248]:
				xmin = 45.8905
				xmax = 45.9205
				text = "IY1"
			intervals [249]:
				xmin = 45.9205
				xmax = 45.9805
				text = "K"
			intervals [250]:
				xmin = 45.9805
				xmax = 46.0705
				text = "sp"
			intervals [251]:
				xmin = 46.0705
				xmax = 46.1005
				text = "EH1"
			intervals [252]:
				xmin = 46.1005
				xmax = 46.2005
				text = "N"
			intervals [253]:
				xmin = 46.2005
				xmax = 46.2405
				text = "IY0"
			intervals [254]:
				xmin = 46.2405
				xmax = 46.2805
				text = "AH1"
			intervals [255]:
				xmin = 46.2805
				xmax = 46.3405
				text = "DH"
			intervals [256]:
				xmin = 46.3405
				xmax = 46.4305
				text = "ER0"
			intervals [257]:
				xmin = 46.4305
				xmax = 46.5305
				text = "L"
			intervals [258]:
				xmin = 46.5305
				xmax = 46.6305
				text = "AE1"
			intervals [259]:
				xmin = 46.6305
				xmax = 46.6705
				text = "NG"
			intervals [260]:
				xmin = 46.6705
				xmax = 46.7005
				text = "G"
			intervals [261]:
				xmin = 46.7005
				xmax = 46.7505
				text = "W"
			intervals [262]:
				xmin = 46.7505
				xmax = 46.7805
				text = "IH0"
			intervals [263]:
				xmin = 46.7805
				xmax = 46.8105
				text = "JH"
			intervals [264]:
				xmin = 46.8105
				xmax = 46.8405
				text = "IH0"
			intervals [265]:
				xmin = 46.8405
				xmax = 46.8705
				text = "Z"
			intervals [266]:
				xmin = 46.8705
				xmax = 46.9005
				text = "sp"
			intervals [267]:
				xmin = 46.9005
				xmax = 46.9905
				text = "ER0"
			intervals [268]:
				xmin = 46.9905
				xmax = 47.0205
				text = "sp"
			intervals [269]:
				xmin = 47.0205
				xmax = 47.0505
				text = "EH1"
			intervals [270]:
				xmin = 47.0505
				xmax = 47.0805
				text = "N"
			intervals [271]:
				xmin = 47.0805
				xmax = 47.1105
				text = "IY0"
			intervals [272]:
				xmin = 47.1105
				xmax = 47.1405
				text = "TH"
			intervals [273]:
				xmin = 47.1405
				xmax = 47.1705
				text = "IH2"
			intervals [274]:
				xmin = 47.1705
				xmax = 47.2005
				text = "N"
			intervals [275]:
				xmin = 47.2005
				xmax = 51.1009
				text = "sp"
			intervals [276]:
				xmin = 51.1009
				xmax = 51.2809
				text = "AH1"
			intervals [277]:
				xmin = 51.2809
				xmax = 51.3209
				text = "HH"
			intervals [278]:
				xmin = 51.3209
				xmax = 51.5109
				text = "AH1"
			intervals [279]:
				xmin = 51.5109
				xmax = 59.6746
				text = ""
			intervals [280]:
				xmin = 59.6746
				xmax = 59.7046
				text = "sil"
			intervals [281]:
				xmin = 59.7046
				xmax = 60.1546
				text = "AH1"
			intervals [282]:
				xmin = 60.1546
				xmax = 60.1846
				text = "HH"
			intervals [283]:
				xmin = 60.1846
				xmax = 60.2546
				text = "AH1"
			intervals [284]:
				xmin = 60.2546
				xmax = 60.3446
				text = "sp"
			intervals [285]:
				xmin = 60.3446
				xmax = 61.1029
				text = ""
			intervals [286]:
				xmin = 61.1029
				xmax = 61.1429
				text = "HH"
			intervals [287]:
				xmin = 61.1429
				xmax = 61.2329
				text = "AW1"
			intervals [288]:
				xmin = 61.2329
				xmax = 61.2629
				text = "AH0"
			intervals [289]:
				xmin = 61.2629
				xmax = 61.3029
				text = "B"
			intervals [290]:
				xmin = 61.3029
				xmax = 61.3529
				text = "AW1"
			intervals [291]:
				xmin = 61.3529
				xmax = 61.4729
				text = "T"
			intervals [292]:
				xmin = 61.4729
				xmax = 61.5029
				text = "sp"
			intervals [293]:
				xmin = 61.5029
				xmax = 61.5629
				text = "DH"
			intervals [294]:
				xmin = 61.5629
				xmax = 61.6029
				text = "IY0"
			intervals [295]:
				xmin = 61.6029
				xmax = 61.6729
				text = "G"
			intervals [296]:
				xmin = 61.6729
				xmax = 61.7629
				text = "AY1"
			intervals [297]:
				xmin = 61.7629
				xmax = 61.8929
				text = "Z"
			intervals [298]:
				xmin = 61.8929
				xmax = 61.9229
				text = "sp"
			intervals [299]:
				xmin = 61.9229
				xmax = 61.9529
				text = "Y"
			intervals [300]:
				xmin = 61.9529
				xmax = 61.9829
				text = "UW1"
			intervals [301]:
				xmin = 61.9829
				xmax = 62.0129
				text = "G"
			intervals [302]:
				xmin = 62.0129
				xmax = 62.0429
				text = "OW1"
			intervals [303]:
				xmin = 62.0429
				xmax = 62.1929
				text = "ER0"
			intervals [304]:
				xmin = 62.1929
				xmax = 62.2829
				text = "AW1"
			intervals [305]:
				xmin = 62.2829
				xmax = 62.3129
				text = "N"
			intervals [306]:
				xmin = 62.3129
				xmax = 62.3429
				text = "D"
			intervals [307]:
				xmin = 62.3429
				xmax = 62.3829
				text = "W"
			intervals [308]:
				xmin = 62.3829
				xmax = 62.4129
				text = "IH0"
			intervals [309]:
				xmin = 62.4129
				xmax = 62.4429
				text = "DH"
			intervals [310]:
				xmin = 62.4429
				xmax = 62.5129
				text = "sp"
			intervals [311]:
				xmin = 62.5129
				xmax = 62.5429
				text = "EH1"
			intervals [312]:
				xmin = 62.5429
				xmax = 62.6129
				text = "N"
			intervals [313]:
				xmin = 62.6129
				xmax = 62.6729
				text = "IY0"
			intervals [314]:
				xmin = 62.6729
				xmax = 62.8129
				text = "W"
			intervals [315]:
				xmin = 62.8129
				xmax = 62.8829
				text = "AY1"
			intervals [316]:
				xmin = 62.8829
				xmax = 62.9829
				text = "T"
			intervals [317]:
				xmin = 62.9829
				xmax = 63.0529
				text = "G"
			intervals [318]:
				xmin = 63.0529
				xmax = 63.2329
				text = "AY1"
			intervals [319]:
				xmin = 63.2329
				xmax = 63.2929
				text = "Z"
			intervals [320]:
				xmin = 63.2929
				xmax = 63.3429
				text = "sp"
			intervals [321]:
				xmin = 63.3429
				xmax = 63.3729
				text = "IH0"
			intervals [322]:
				xmin = 63.3729
				xmax = 63.4029
				text = "N"
			intervals [323]:
				xmin = 63.4029
				xmax = 63.4729
				text = "sp"
			intervals [324]:
				xmin = 63.4729
				xmax = 63.5029
				text = "DH"
			intervals [325]:
				xmin = 63.5029
				xmax = 63.5329
				text = "AH0"
			intervals [326]:
				xmin = 63.5329
				xmax = 63.6429
				text = "sp"
			intervals [327]:
				xmin = 63.6429
				xmax = 63.6729
				text = "G"
			intervals [328]:
				xmin = 63.6729
				xmax = 63.7129
				text = "R"
			intervals [329]:
				xmin = 63.7129
				xmax = 63.8629
				text = "UW1"
			intervals [330]:
				xmin = 63.8629
				xmax = 63.8929
				text = "P"
			intervals [331]:
				xmin = 63.8929
				xmax = 64.0029
				text = "sp"
			intervals [332]:
				xmin = 64.0029
				xmax = 64.2429
				text = "ER0"
			intervals [333]:
				xmin = 64.2429
				xmax = 64.7129
				text = "sp"
			intervals [334]:
				xmin = 64.7129
				xmax = 64.7629
				text = "M"
			intervals [335]:
				xmin = 64.7629
				xmax = 64.8529
				text = "OW1"
			intervals [336]:
				xmin = 64.8529
				xmax = 64.9629
				text = "S"
			intervals [337]:
				xmin = 64.9629
				xmax = 65.0029
				text = "T"
			intervals [338]:
				xmin = 65.0029
				xmax = 65.0329
				text = "L"
			intervals [339]:
				xmin = 65.0329
				xmax = 65.1529
				text = "IY0"
			intervals [340]:
				xmin = 65.1529
				xmax = 66.3592
				text = "sp"
			intervals [341]:
				xmin = 66.3592
				xmax = 66.4392
				text = "spn"
			intervals [342]:
				xmin = 66.4392
				xmax = 71.1768
				text = ""
			intervals [343]:
				xmin = 71.1768
				xmax = 71.2168
				text = "Y"
			intervals [344]:
				xmin = 71.2168
				xmax = 71.7668
				text = "AE1"
			intervals [345]:
				xmin = 71.7668
				xmax = 74.3468
				text = ""
			intervals [346]:
				xmin = 74.3468
				xmax = 74.3968
				text = "sil"
			intervals [347]:
				xmin = 74.3968
				xmax = 74.4368
				text = "Y"
			intervals [348]:
				xmin = 74.4368
				xmax = 74.6668
				text = "AE1"
			intervals [349]:
				xmin = 74.6668
				xmax = 75.7295
				text = ""
			intervals [350]:
				xmin = 75.7295
				xmax = 75.8495
				text = "sil"
			intervals [351]:
				xmin = 75.8495
				xmax = 75.8895
				text = "W"
			intervals [352]:
				xmin = 75.8895
				xmax = 75.9195
				text = "EH1"
			intervals [353]:
				xmin = 75.9195
				xmax = 75.9495
				text = "L"
			intervals [354]:
				xmin = 75.9495
				xmax = 76.0495
				text = "AY1"
			intervals [355]:
				xmin = 76.0495
				xmax = 76.0795
				text = "sp"
			intervals [356]:
				xmin = 76.0795
				xmax = 76.1095
				text = "S"
			intervals [357]:
				xmin = 76.1095
				xmax = 76.1395
				text = "AH0"
			intervals [358]:
				xmin = 76.1395
				xmax = 76.2395
				text = "P"
			intervals [359]:
				xmin = 76.2395
				xmax = 76.4095
				text = "OW1"
			intervals [360]:
				xmin = 76.4095
				xmax = 76.4795
				text = "Z"
			intervals [361]:
				xmin = 76.4795
				xmax = 76.6395
				text = "ER0"
			intervals [362]:
				xmin = 76.6395
				xmax = 76.7195
				text = "AW1"
			intervals [363]:
				xmin = 76.7195
				xmax = 76.7795
				text = "N"
			intervals [364]:
				xmin = 76.7795
				xmax = 76.8095
				text = "D"
			intervals [365]:
				xmin = 76.8095
				xmax = 76.8695
				text = "sp"
			intervals [366]:
				xmin = 76.8695
				xmax = 76.8995
				text = "HH"
			intervals [367]:
				xmin = 76.8995
				xmax = 76.9295
				text = "IY1"
			intervals [368]:
				xmin = 76.9295
				xmax = 77.0195
				text = "R"
			intervals [369]:
				xmin = 77.0195
				xmax = 77.0495
				text = "sp"
			intervals [370]:
				xmin = 77.0495
				xmax = 77.1195
				text = "W"
			intervals [371]:
				xmin = 77.1195
				xmax = 77.1495
				text = "EH1"
			intervals [372]:
				xmin = 77.1495
				xmax = 77.1795
				text = "R"
			intervals [373]:
				xmin = 77.1795
				xmax = 77.2495
				text = "HH"
			intervals [374]:
				xmin = 77.2495
				xmax = 77.2795
				text = "W"
			intervals [375]:
				xmin = 77.2795
				xmax = 77.3195
				text = "EH1"
			intervals [376]:
				xmin = 77.3195
				xmax = 77.3495
				text = "R"
			intervals [377]:
				xmin = 77.3495
				xmax = 77.3795
				text = "D"
			intervals [378]:
				xmin = 77.3795
				xmax = 77.4095
				text = "UW1"
			intervals [379]:
				xmin = 77.4095
				xmax = 77.4395
				text = "Y"
			intervals [380]:
				xmin = 77.4395
				xmax = 77.5195
				text = "UW1"
			intervals [381]:
				xmin = 77.5195
				xmax = 77.5895
				text = "L"
			intervals [382]:
				xmin = 77.5895
				xmax = 77.6295
				text = "IH1"
			intervals [383]:
				xmin = 77.6295
				xmax = 77.8295
				text = "V"
			intervals [384]:
				xmin = 77.8295
				xmax = 77.8795
				text = "ER0"
			intervals [385]:
				xmin = 77.8795
				xmax = 77.9095
				text = "AW1"
			intervals [386]:
				xmin = 77.9095
				xmax = 77.9695
				text = "N"
			intervals [387]:
				xmin = 77.9695
				xmax = 77.9995
				text = "D"
			intervals [388]:
				xmin = 77.9995
				xmax = 78.1295
				text = "sp"
			intervals [389]:
				xmin = 78.1295
				xmax = 78.2295
				text = "Y"
			intervals [390]:
				xmin = 78.2295
				xmax = 78.2695
				text = "UW1"
			intervals [391]:
				xmin = 78.2695
				xmax = 78.2995
				text = "L"
			intervals [392]:
				xmin = 78.2995
				xmax = 78.3295
				text = "IH1"
			intervals [393]:
				xmin = 78.3295
				xmax = 78.3595
				text = "V"
			intervals [394]:
				xmin = 78.3595
				xmax = 78.4095
				text = "sp"
			intervals [395]:
				xmin = 78.4095
				xmax = 78.4895
				text = "ER0"
			intervals [396]:
				xmin = 78.4895
				xmax = 78.5195
				text = "AW1"
			intervals [397]:
				xmin = 78.5195
				xmax = 78.6295
				text = "N"
			intervals [398]:
				xmin = 78.6295
				xmax = 78.6695
				text = "D"
			intervals [399]:
				xmin = 78.6695
				xmax = 78.7795
				text = "sp"
			intervals [400]:
				xmin = 78.7795
				xmax = 78.8095
				text = "HH"
			intervals [401]:
				xmin = 78.8095
				xmax = 78.8395
				text = "IY1"
			intervals [402]:
				xmin = 78.8395
				xmax = 78.8695
				text = "R"
			intervals [403]:
				xmin = 78.8695
				xmax = 81.0443
				text = ""
			intervals [404]:
				xmin = 81.0443
				xmax = 81.1743
				text = "OW1"
			intervals [405]:
				xmin = 81.1743
				xmax = 81.2443
				text = "sp"
			intervals [406]:
				xmin = 81.2443
				xmax = 81.3543
				text = "R"
			intervals [407]:
				xmin = 81.3543
				xmax = 81.4543
				text = "IY1"
			intervals [408]:
				xmin = 81.4543
				xmax = 81.5343
				text = "L"
			intervals [409]:
				xmin = 81.5343
				xmax = 81.5643
				text = "IY0"
			intervals [410]:
				xmin = 81.5643
				xmax = 83.3204
				text = ""
			intervals [411]:
				xmin = 83.3204
				xmax = 83.6404
				text = "AH1"
			intervals [412]:
				xmin = 83.6404
				xmax = 83.6704
				text = "HH"
			intervals [413]:
				xmin = 83.6704
				xmax = 83.7404
				text = "AH1"
			intervals [414]:
				xmin = 83.7404
				xmax = 83.8104
				text = "sp"
			intervals [415]:
				xmin = 83.8104
				xmax = 85.4027
				text = ""
			intervals [416]:
				xmin = 85.4027
				xmax = 85.5127
				text = "HH"
			intervals [417]:
				xmin = 85.5127
				xmax = 85.5927
				text = "AW1"
			intervals [418]:
				xmin = 85.5927
				xmax = 85.6327
				text = "AH0"
			intervals [419]:
				xmin = 85.6327
				xmax = 85.6727
				text = "B"
			intervals [420]:
				xmin = 85.6727
				xmax = 85.8327
				text = "AW1"
			intervals [421]:
				xmin = 85.8327
				xmax = 85.9027
				text = "T"
			intervals [422]:
				xmin = 85.9027
				xmax = 85.9327
				text = "sp"
			intervals [423]:
				xmin = 85.9327
				xmax = 85.9927
				text = "DH"
			intervals [424]:
				xmin = 85.9927
				xmax = 86.0327
				text = "IY0"
			intervals [425]:
				xmin = 86.0327
				xmax = 86.1027
				text = "G"
			intervals [426]:
				xmin = 86.1027
				xmax = 86.2227
				text = "AY1"
			intervals [427]:
				xmin = 86.2227
				xmax = 86.2627
				text = "Z"
			intervals [428]:
				xmin = 86.2627
				xmax = 86.2927
				text = "Y"
			intervals [429]:
				xmin = 86.2927
				xmax = 86.3327
				text = "UW1"
			intervals [430]:
				xmin = 86.3327
				xmax = 86.4027
				text = "sp"
			intervals [431]:
				xmin = 86.4027
				xmax = 86.4427
				text = "G"
			intervals [432]:
				xmin = 86.4427
				xmax = 86.5227
				text = "OW1"
			intervals [433]:
				xmin = 86.5227
				xmax = 86.6727
				text = "ER0"
			intervals [434]:
				xmin = 86.6727
				xmax = 86.7527
				text = "AW1"
			intervals [435]:
				xmin = 86.7527
				xmax = 86.7827
				text = "N"
			intervals [436]:
				xmin = 86.7827
				xmax = 86.8127
				text = "D"
			intervals [437]:
				xmin = 86.8127
				xmax = 86.8527
				text = "W"
			intervals [438]:
				xmin = 86.8527
				xmax = 86.8927
				text = "IH0"
			intervals [439]:
				xmin = 86.8927
				xmax = 86.9427
				text = "DH"
			intervals [440]:
				xmin = 86.9427
				xmax = 86.9827
				text = "sp"
			intervals [441]:
				xmin = 86.9827
				xmax = 87.0827
				text = "IH0"
			intervals [442]:
				xmin = 87.0827
				xmax = 87.1527
				text = "Z"
			intervals [443]:
				xmin = 87.1527
				xmax = 87.1827
				text = "sp"
			intervals [444]:
				xmin = 87.1827
				xmax = 87.2127
				text = "DH"
			intervals [445]:
				xmin = 87.2127
				xmax = 87.2427
				text = "EH1"
			intervals [446]:
				xmin = 87.2427
				xmax = 87.2727
				text = "R"
			intervals [447]:
				xmin = 87.2727
				xmax = 87.3627
				text = "EH1"
			intervals [448]:
				xmin = 87.3627
				xmax = 87.4227
				text = "N"
			intervals [449]:
				xmin = 87.4227
				xmax = 87.5827
				text = "IY0"
			intervals [450]:
				xmin = 87.5827
				xmax = 87.6927
				text = "W"
			intervals [451]:
				xmin = 87.6927
				xmax = 87.7327
				text = "AH1"
			intervals [452]:
				xmin = 87.7327
				xmax = 87.8327
				text = "N"
			intervals [453]:
				xmin = 87.8327
				xmax = 87.8627
				text = "sp"
			intervals [454]:
				xmin = 87.8627
				xmax = 87.9627
				text = "G"
			intervals [455]:
				xmin = 87.9627
				xmax = 88.1627
				text = "AY1"
			intervals [456]:
				xmin = 88.1627
				xmax = 88.1927
				text = "sp"
			intervals [457]:
				xmin = 88.1927
				xmax = 88.2327
				text = "DH"
			intervals [458]:
				xmin = 88.2327
				xmax = 88.3127
				text = "AH0"
			intervals [459]:
				xmin = 88.3127
				xmax = 88.4127
				text = "T"
			intervals [460]:
				xmin = 88.4127
				xmax = 88.4527
				text = "sp"
			intervals [461]:
				xmin = 88.4527
				xmax = 88.5227
				text = "EH1"
			intervals [462]:
				xmin = 88.5227
				xmax = 88.5727
				text = "V"
			intervals [463]:
				xmin = 88.5727
				xmax = 88.6127
				text = "R"
			intervals [464]:
				xmin = 88.6127
				xmax = 88.6927
				text = "IY0"
			intervals [465]:
				xmin = 88.6927
				xmax = 88.7527
				text = "B"
			intervals [466]:
				xmin = 88.7527
				xmax = 88.7827
				text = "AA2"
			intervals [467]:
				xmin = 88.7827
				xmax = 88.8127
				text = "D"
			intervals [468]:
				xmin = 88.8127
				xmax = 88.9027
				text = "IY0"
			intervals [469]:
				xmin = 88.9027
				xmax = 88.9627
				text = "L"
			intervals [470]:
				xmin = 88.9627
				xmax = 89.0527
				text = "IH1"
			intervals [471]:
				xmin = 89.0527
				xmax = 89.0827
				text = "S"
			intervals [472]:
				xmin = 89.0827
				xmax = 89.1127
				text = "AH0"
			intervals [473]:
				xmin = 89.1127
				xmax = 89.2627
				text = "N"
			intervals [474]:
				xmin = 89.2627
				xmax = 89.3227
				text = "Z"
			intervals [475]:
				xmin = 89.3227
				xmax = 89.3527
				text = "sp"
			intervals [476]:
				xmin = 89.3527
				xmax = 89.4627
				text = "T"
			intervals [477]:
				xmin = 89.4627
				xmax = 89.5827
				text = "UW1"
			intervals [478]:
				xmin = 89.5827
				xmax = 89.6127
				text = "HH"
			intervals [479]:
				xmin = 89.6127
				xmax = 89.6427
				text = "IY1"
			intervals [480]:
				xmin = 89.6427
				xmax = 89.7127
				text = "Z"
			intervals [481]:
				xmin = 89.7127
				xmax = 89.7427
				text = "sp"
			intervals [482]:
				xmin = 89.7427
				xmax = 89.8127
				text = "K"
			intervals [483]:
				xmin = 89.8127
				xmax = 89.8427
				text = "AY1"
			intervals [484]:
				xmin = 89.8427
				xmax = 89.8827
				text = "N"
			intervals [485]:
				xmin = 89.8827
				xmax = 89.9127
				text = "sp"
			intervals [486]:
				xmin = 89.9127
				xmax = 89.9727
				text = "AH0"
			intervals [487]:
				xmin = 89.9727
				xmax = 90.0027
				text = "V"
			intervals [488]:
				xmin = 90.0027
				xmax = 90.0327
				text = "DH"
			intervals [489]:
				xmin = 90.0327
				xmax = 90.1327
				text = "AH0"
			intervals [490]:
				xmin = 90.1327
				xmax = 90.2127
				text = "L"
			intervals [491]:
				xmin = 90.2127
				xmax = 90.3127
				text = "IY1"
			intervals [492]:
				xmin = 90.3127
				xmax = 90.3727
				text = "D"
			intervals [493]:
				xmin = 90.3727
				xmax = 90.5427
				text = "ER0"
			intervals [494]:
				xmin = 90.5427
				xmax = 90.5927
				text = "sp"
			intervals [495]:
				xmin = 90.5927
				xmax = 90.6227
				text = "ER0"
			intervals [496]:
				xmin = 90.6227
				xmax = 90.6727
				text = "S"
			intervals [497]:
				xmin = 90.6727
				xmax = 90.7327
				text = "AH1"
			intervals [498]:
				xmin = 90.7327
				xmax = 90.7927
				text = "M"
			intervals [499]:
				xmin = 90.7927
				xmax = 90.9127
				text = "TH"
			intervals [500]:
				xmin = 90.9127
				xmax = 90.9427
				text = "IH0"
			intervals [501]:
				xmin = 90.9427
				xmax = 91.0127
				text = "N"
			intervals [502]:
				xmin = 91.0127
				xmax = 101.4968
				text = "sp"
			intervals [503]:
				xmin = 101.4968
				xmax = 101.7568
				text = "AH1"
			intervals [504]:
				xmin = 101.7568
				xmax = 101.7868
				text = "HH"
			intervals [505]:
				xmin = 101.7868
				xmax = 101.8168
				text = "AH1"
			intervals [506]:
				xmin = 101.8168
				xmax = 112.5135
				text = ""
			intervals [507]:
				xmin = 112.5135
				xmax = 112.6035
				text = "Y"
			intervals [508]:
				xmin = 112.6035
				xmax = 113.0035
				text = "AE1"
			intervals [509]:
				xmin = 113.0035
				xmax = 115.5853
				text = ""
			intervals [510]:
				xmin = 115.5853
				xmax = 115.6253
				text = "sil"
			intervals [511]:
				xmin = 115.6253
				xmax = 115.7053
				text = "Y"
			intervals [512]:
				xmin = 115.7053
				xmax = 115.8653
				text = "AE1"
			intervals [513]:
				xmin = 115.8653
				xmax = 115.9753
				text = "sp"
			intervals [514]:
				xmin = 115.9753
				xmax = 116.3315
				text = ""
			intervals [515]:
				xmin = 116.3315
				xmax = 116.3815
				text = "DH"
			intervals [516]:
				xmin = 116.3815
				xmax = 116.4115
				text = "AH0"
			intervals [517]:
				xmin = 116.4115
				xmax = 116.4415
				text = "T"
			intervals [518]:
				xmin = 116.4415
				xmax = 116.4915
				text = "sp"
			intervals [519]:
				xmin = 116.4915
				xmax = 116.5515
				text = "Z"
			intervals [520]:
				xmin = 116.5515
				xmax = 116.7915
				text = "sp"
			intervals [521]:
				xmin = 116.7915
				xmax = 116.8215
				text = "G"
			intervals [522]:
				xmin = 116.8215
				xmax = 116.9215
				text = "IH0"
			intervals [523]:
				xmin = 116.9215
				xmax = 116.9515
				text = "D"
			intervals [524]:
				xmin = 116.9515
				xmax = 117.2515
				text = "sp"
			intervals [525]:
				xmin = 117.2515
				xmax = 117.910
				text = ""
			intervals [526]:
				xmin = 117.910
				xmax = 118.120
				text = "HH"
			intervals [527]:
				xmin = 118.120
				xmax = 118.170
				text = "AW1"
			intervals [528]:
				xmin = 118.170
				xmax = 118.230
				text = "AH0"
			intervals [529]:
				xmin = 118.230
				xmax = 118.290
				text = "B"
			intervals [530]:
				xmin = 118.290
				xmax = 118.490
				text = "AW1"
			intervals [531]:
				xmin = 118.490
				xmax = 118.570
				text = "T"
			intervals [532]:
				xmin = 118.570
				xmax = 118.680
				text = "AH1"
			intervals [533]:
				xmin = 118.680
				xmax = 118.840
				text = "S"
			intervals [534]:
				xmin = 118.840
				xmax = 119.020
				text = "EY1"
			intervals [535]:
				xmin = 119.020
				xmax = 119.080
				text = "IH1"
			intervals [536]:
				xmin = 119.080
				xmax = 119.150
				text = "F"
			intervals [537]:
				xmin = 119.150
				xmax = 119.190
				text = "sp"
			intervals [538]:
				xmin = 119.190
				xmax = 119.290
				text = "AY1"
			intervals [539]:
				xmin = 119.290
				xmax = 119.380
				text = "G"
			intervals [540]:
				xmin = 119.380
				xmax = 119.430
				text = "N"
			intervals [541]:
				xmin = 119.430
				xmax = 119.530
				text = "UW1"
			intervals [542]:
				xmin = 119.530
				xmax = 119.640
				text = "G"
			intervals [543]:
				xmin = 119.640
				xmax = 119.790
				text = "AY1"
			intervals [544]:
				xmin = 119.790
				xmax = 119.820
				text = "sp"
			intervals [545]:
				xmin = 119.820
				xmax = 119.850
				text = "M"
			intervals [546]:
				xmin = 119.850
				xmax = 119.920
				text = "UW1"
			intervals [547]:
				xmin = 119.920
				xmax = 119.980
				text = "V"
			intervals [548]:
				xmin = 119.980
				xmax = 120.010
				text = "Z"
			intervals [549]:
				xmin = 120.010
				xmax = 120.040
				text = "sp"
			intervals [550]:
				xmin = 120.040
				xmax = 120.080
				text = "IH0"
			intervals [551]:
				xmin = 120.080
				xmax = 120.110
				text = "N"
			intervals [552]:
				xmin = 120.110
				xmax = 120.140
				text = "T"
			intervals [553]:
				xmin = 120.140
				xmax = 120.170
				text = "AH0"
			intervals [554]:
				xmin = 120.170
				xmax = 120.200
				text = "sp"
			intervals [555]:
				xmin = 120.200
				xmax = 120.300
				text = "DH"
			intervals [556]:
				xmin = 120.300
				xmax = 120.410
				text = "AH0"
			intervals [557]:
				xmin = 120.410
				xmax = 120.440
				text = "sp"
			intervals [558]:
				xmin = 120.440
				xmax = 120.490
				text = "N"
			intervals [559]:
				xmin = 120.490
				xmax = 120.620
				text = "EY1"
			intervals [560]:
				xmin = 120.620
				xmax = 120.700
				text = "B"
			intervals [561]:
				xmin = 120.700
				xmax = 120.760
				text = "ER0"
			intervals [562]:
				xmin = 120.760
				xmax = 120.800
				text = "HH"
			intervals [563]:
				xmin = 120.800
				xmax = 120.910
				text = "UH2"
			intervals [564]:
				xmin = 120.910
				xmax = 120.940
				text = "D"
			intervals [565]:
				xmin = 120.940
				xmax = 120.970
				text = "sp"
			intervals [566]:
				xmin = 120.970
				xmax = 121.060
				text = "HH"
			intervals [567]:
				xmin = 121.060
				xmax = 121.110
				text = "AW1"
			intervals [568]:
				xmin = 121.110
				xmax = 121.230
				text = "K"
			intervals [569]:
				xmin = 121.230
				xmax = 121.260
				text = "AH0"
			intervals [570]:
				xmin = 121.260
				xmax = 121.290
				text = "N"
			intervals [571]:
				xmin = 121.290
				xmax = 121.330
				text = "HH"
			intervals [572]:
				xmin = 121.330
				xmax = 121.370
				text = "IY1"
			intervals [573]:
				xmin = 121.370
				xmax = 121.460
				text = "G"
			intervals [574]:
				xmin = 121.460
				xmax = 121.510
				text = "EH1"
			intervals [575]:
				xmin = 121.510
				xmax = 121.570
				text = "T"
			intervals [576]:
				xmin = 121.570
				xmax = 121.600
				text = "sp"
			intervals [577]:
				xmin = 121.600
				xmax = 121.630
				text = "IH0"
			intervals [578]:
				xmin = 121.630
				xmax = 121.740
				text = "N"
			intervals [579]:
				xmin = 121.740
				xmax = 121.810
				text = "T"
			intervals [580]:
				xmin = 121.810
				xmax = 121.870
				text = "UW1"
			intervals [581]:
				xmin = 121.870
				xmax = 121.900
				text = "sp"
			intervals [582]:
				xmin = 121.900
				xmax = 121.960
				text = "Y"
			intervals [583]:
				xmin = 121.960
				xmax = 121.990
				text = "UH1"
			intervals [584]:
				xmin = 121.990
				xmax = 122.120
				text = "R"
			intervals [585]:
				xmin = 122.120
				xmax = 122.150
				text = "sp"
			intervals [586]:
				xmin = 122.150
				xmax = 122.190
				text = "B"
			intervals [587]:
				xmin = 122.190
				xmax = 122.340
				text = "AH1"
			intervals [588]:
				xmin = 122.340
				xmax = 122.490
				text = "N"
			intervals [589]:
				xmin = 122.490
				xmax = 122.620
				text = "CH"
			intervals [590]:
				xmin = 122.620
				xmax = 148.4395
				text = ""
			intervals [591]:
				xmin = 148.4395
				xmax = 148.6095
				text = "Y"
			intervals [592]:
				xmin = 148.6095
				xmax = 148.8595
				text = "AE1"
			intervals [593]:
				xmin = 148.8595
				xmax = 164.9199
				text = ""
			intervals [594]:
				xmin = 164.9199
				xmax = 165.0199
				text = "sil"
			intervals [595]:
				xmin = 165.0199
				xmax = 165.0899
				text = "Y"
			intervals [596]:
				xmin = 165.0899
				xmax = 165.2699
				text = "AE1"
			intervals [597]:
				xmin = 165.2699
				xmax = 170.0412
				text = "sp"
			intervals [598]:
				xmin = 170.0412
				xmax = 170.1012
				text = "Y"
			intervals [599]:
				xmin = 170.1012
				xmax = 170.1612
				text = "AE1"
			intervals [600]:
				xmin = 170.1612
				xmax = 170.3512
				text = "sp"
			intervals [601]:
				xmin = 170.3512
				xmax = 177.2673
				text = ""
			intervals [602]:
				xmin = 177.2673
				xmax = 177.2973
				text = "Y"
			intervals [603]:
				xmin = 177.2973
				xmax = 177.4273
				text = "AE1"
			intervals [604]:
				xmin = 177.4273
				xmax = 177.4573
				text = "B"
			intervals [605]:
				xmin = 177.4573
				xmax = 177.4873
				text = "AH1"
			intervals [606]:
				xmin = 177.4873
				xmax = 177.5973
				text = "T"
			intervals [607]:
				xmin = 177.5973
				xmax = 177.6373
				text = "sp"
			intervals [608]:
				xmin = 177.6373
				xmax = 177.6773
				text = "HH"
			intervals [609]:
				xmin = 177.6773
				xmax = 177.7073
				text = "IY1"
			intervals [610]:
				xmin = 177.7073
				xmax = 177.9073
				text = "Z"
			intervals [611]:
				xmin = 177.9073
				xmax = 178.0073
				text = "sp"
			intervals [612]:
				xmin = 178.0073
				xmax = 178.1173
				text = "N"
			intervals [613]:
				xmin = 178.1173
				xmax = 178.1473
				text = "AA1"
			intervals [614]:
				xmin = 178.1473
				xmax = 178.2373
				text = "T"
			intervals [615]:
				xmin = 178.2373
				xmax = 180.7564
				text = ""
			intervals [616]:
				xmin = 180.7564
				xmax = 180.8864
				text = "sil"
			intervals [617]:
				xmin = 180.8864
				xmax = 180.9564
				text = "Y"
			intervals [618]:
				xmin = 180.9564
				xmax = 181.1164
				text = "AE1"
			intervals [619]:
				xmin = 181.1164
				xmax = 181.5864
				text = "sp"
			intervals [620]:
				xmin = 181.5864
				xmax = 181.6264
				text = "W"
			intervals [621]:
				xmin = 181.6264
				xmax = 181.6564
				text = "EH1"
			intervals [622]:
				xmin = 181.6564
				xmax = 181.7064
				text = "L"
			intervals [623]:
				xmin = 181.7064
				xmax = 181.8564
				text = "sp"
			intervals [624]:
				xmin = 181.8564
				xmax = 182.0964
				text = "V"
			intervals [625]:
				xmin = 182.0964
				xmax = 182.1264
				text = "EH1"
			intervals [626]:
				xmin = 182.1264
				xmax = 182.1564
				text = "R"
			intervals [627]:
				xmin = 182.1564
				xmax = 182.1864
				text = "IY0"
			intervals [628]:
				xmin = 182.1864
				xmax = 182.2164
				text = "G"
			intervals [629]:
				xmin = 182.2164
				xmax = 182.2464
				text = "IH0"
			intervals [630]:
				xmin = 182.2464
				xmax = 182.4264
				text = "D"
			intervals [631]:
				xmin = 182.4264
				xmax = 183.1598
				text = ""
			intervals [632]:
				xmin = 183.1598
				xmax = 183.2198
				text = "HH"
			intervals [633]:
				xmin = 183.2198
				xmax = 183.3098
				text = "AW1"
			intervals [634]:
				xmin = 183.3098
				xmax = 183.3398
				text = "AH0"
			intervals [635]:
				xmin = 183.3398
				xmax = 183.4098
				text = "B"
			intervals [636]:
				xmin = 183.4098
				xmax = 183.6298
				text = "AW1"
			intervals [637]:
				xmin = 183.6298
				xmax = 183.6898
				text = "T"
			intervals [638]:
				xmin = 183.6898
				xmax = 183.8698
				text = "AH1"
			intervals [639]:
				xmin = 183.8698
				xmax = 183.9798
				text = "IH1"
			intervals [640]:
				xmin = 183.9798
				xmax = 184.0998
				text = "F"
			intervals [641]:
				xmin = 184.0998
				xmax = 184.1298
				text = "Y"
			intervals [642]:
				xmin = 184.1298
				xmax = 184.2298
				text = "UW1"
			intervals [643]:
				xmin = 184.2298
				xmax = 184.2998
				text = "HH"
			intervals [644]:
				xmin = 184.2998
				xmax = 184.3898
				text = "AE1"
			intervals [645]:
				xmin = 184.3898
				xmax = 184.4898
				text = "D"
			intervals [646]:
				xmin = 184.4898
				xmax = 184.5198
				text = "sp"
			intervals [647]:
				xmin = 184.5198
				xmax = 184.5498
				text = "T"
			intervals [648]:
				xmin = 184.5498
				xmax = 184.6698
				text = "AH0"
			intervals [649]:
				xmin = 184.6698
				xmax = 185.3583
				text = "sp"
			intervals [650]:
				xmin = 185.3583
				xmax = 185.4183
				text = "D"
			intervals [651]:
				xmin = 185.4183
				xmax = 185.5483
				text = "UW1"
			intervals [652]:
				xmin = 185.5483
				xmax = 185.5883
				text = "IH0"
			intervals [653]:
				xmin = 185.5883
				xmax = 185.6383
				text = "T"
			intervals [654]:
				xmin = 185.6383
				xmax = 185.7683
				text = "AO1"
			intervals [655]:
				xmin = 185.7683
				xmax = 185.8283
				text = "L"
			intervals [656]:
				xmin = 185.8283
				xmax = 185.9783
				text = "OW1"
			intervals [657]:
				xmin = 185.9783
				xmax = 186.0383
				text = "V"
			intervals [658]:
				xmin = 186.0383
				xmax = 186.1283
				text = "ER0"
			intervals [659]:
				xmin = 186.1283
				xmax = 186.2583
				text = "AH0"
			intervals [660]:
				xmin = 186.2583
				xmax = 186.3283
				text = "G"
			intervals [661]:
				xmin = 186.3283
				xmax = 186.3583
				text = "EH1"
			intervals [662]:
				xmin = 186.3583
				xmax = 186.4683
				text = "N"
			intervals [663]:
				xmin = 186.4683
				xmax = 186.4983
				text = "sp"
			intervals [664]:
				xmin = 186.4983
				xmax = 186.5583
				text = "Y"
			intervals [665]:
				xmin = 186.5583
				xmax = 186.5883
				text = "UW1"
			intervals [666]:
				xmin = 186.5883
				xmax = 186.6283
				text = "N"
			intervals [667]:
				xmin = 186.6283
				xmax = 186.7283
				text = "OW1"
			intervals [668]:
				xmin = 186.7283
				xmax = 186.8583
				text = "sp"
			intervals [669]:
				xmin = 186.8583
				xmax = 186.9483
				text = "S"
			intervals [670]:
				xmin = 186.9483
				xmax = 186.9783
				text = "EY1"
			intervals [671]:
				xmin = 186.9783
				xmax = 187.0183
				text = "sp"
			intervals [672]:
				xmin = 187.0183
				xmax = 187.0783
				text = "HH"
			intervals [673]:
				xmin = 187.0783
				xmax = 187.1783
				text = "AW1"
			intervals [674]:
				xmin = 187.1783
				xmax = 187.2783
				text = "OW1"
			intervals [675]:
				xmin = 187.2783
				xmax = 187.3483
				text = "L"
			intervals [676]:
				xmin = 187.3483
				xmax = 187.3783
				text = "D"
			intervals [677]:
				xmin = 187.3783
				xmax = 187.5583
				text = "ER0"
			intervals [678]:
				xmin = 187.5583
				xmax = 187.5883
				text = "sp"
			intervals [679]:
				xmin = 187.5883
				xmax = 187.6183
				text = "Y"
			intervals [680]:
				xmin = 187.6183
				xmax = 187.6483
				text = "UW1"
			intervals [681]:
				xmin = 187.6483
				xmax = 187.6783
				text = "EH1"
			intervals [682]:
				xmin = 187.6783
				xmax = 187.7083
				text = "N"
			intervals [683]:
				xmin = 187.7083
				xmax = 187.7383
				text = "IY0"
			intervals [684]:
				xmin = 187.7383
				xmax = 187.7683
				text = "W"
			intervals [685]:
				xmin = 187.7683
				xmax = 187.7983
				text = "EY2"
			intervals [686]:
				xmin = 187.7983
				xmax = 187.8283
				text = "Z"
			intervals [687]:
				xmin = 187.8283
				xmax = 188.1183
				text = "sp"
			intervals [688]:
				xmin = 188.1183
				xmax = 189.913
				text = ""
			intervals [689]:
				xmin = 189.913
				xmax = 190.073
				text = "S"
			intervals [690]:
				xmin = 190.073
				xmax = 190.133
				text = "EY1"
			intervals [691]:
				xmin = 190.133
				xmax = 190.193
				text = "IH0"
			intervals [692]:
				xmin = 190.193
				xmax = 190.273
				text = "F"
			intervals [693]:
				xmin = 190.273
				xmax = 190.313
				text = "Y"
			intervals [694]:
				xmin = 190.313
				xmax = 190.373
				text = "UW1"
			intervals [695]:
				xmin = 190.373
				xmax = 190.423
				text = "HH"
			intervals [696]:
				xmin = 190.423
				xmax = 190.493
				text = "AE1"
			intervals [697]:
				xmin = 190.493
				xmax = 190.533
				text = "D"
			intervals [698]:
				xmin = 190.533
				xmax = 190.563
				text = "T"
			intervals [699]:
				xmin = 190.563
				xmax = 190.633
				text = "AH0"
			intervals [700]:
				xmin = 190.633
				xmax = 190.673
				text = "L"
			intervals [701]:
				xmin = 190.673
				xmax = 190.733
				text = "IH1"
			intervals [702]:
				xmin = 190.733
				xmax = 190.793
				text = "V"
			intervals [703]:
				xmin = 190.793
				xmax = 190.823
				text = "Y"
			intervals [704]:
				xmin = 190.823
				xmax = 190.883
				text = "UH1"
			intervals [705]:
				xmin = 190.883
				xmax = 190.953
				text = "R"
			intervals [706]:
				xmin = 190.953
				xmax = 191.023
				text = "L"
			intervals [707]:
				xmin = 191.023
				xmax = 191.113
				text = "AY1"
			intervals [708]:
				xmin = 191.113
				xmax = 191.203
				text = "F"
			intervals [709]:
				xmin = 191.203
				xmax = 191.253
				text = "sp"
			intervals [710]:
				xmin = 191.253
				xmax = 191.383
				text = "OW1"
			intervals [711]:
				xmin = 191.383
				xmax = 191.493
				text = "V"
			intervals [712]:
				xmin = 191.493
				xmax = 191.583
				text = "ER0"
			intervals [713]:
				xmin = 191.583
				xmax = 191.683
				text = "AH0"
			intervals [714]:
				xmin = 191.683
				xmax = 191.723
				text = "G"
			intervals [715]:
				xmin = 191.723
				xmax = 191.763
				text = "EH1"
			intervals [716]:
				xmin = 191.763
				xmax = 191.903
				text = "N"
			intervals [717]:
				xmin = 191.903
				xmax = 192.053
				text = "sp"
			intervals [718]:
				xmin = 192.053
				xmax = 192.163
				text = "W"
			intervals [719]:
				xmin = 192.163
				xmax = 192.193
				text = "UH1"
			intervals [720]:
				xmin = 192.193
				xmax = 192.223
				text = "D"
			intervals [721]:
				xmin = 192.223
				xmax = 192.253
				text = "Y"
			intervals [722]:
				xmin = 192.253
				xmax = 192.283
				text = "UW1"
			intervals [723]:
				xmin = 192.283
				xmax = 192.313
				text = "sp"
			intervals [724]:
				xmin = 192.313
				xmax = 192.353
				text = "D"
			intervals [725]:
				xmin = 192.353
				xmax = 192.533
				text = "UW1"
			intervals [726]:
				xmin = 192.533
				xmax = 192.563
				text = "EH1"
			intervals [727]:
				xmin = 192.563
				xmax = 192.603
				text = "N"
			intervals [728]:
				xmin = 192.603
				xmax = 192.653
				text = "IY0"
			intervals [729]:
				xmin = 192.653
				xmax = 192.733
				text = "TH"
			intervals [730]:
				xmin = 192.733
				xmax = 192.763
				text = "IH2"
			intervals [731]:
				xmin = 192.763
				xmax = 192.873
				text = "N"
			intervals [732]:
				xmin = 192.873
				xmax = 192.903
				text = "sp"
			intervals [733]:
				xmin = 192.903
				xmax = 192.943
				text = "D"
			intervals [734]:
				xmin = 192.943
				xmax = 193.003
				text = "IH1"
			intervals [735]:
				xmin = 193.003
				xmax = 193.033
				text = "F"
			intervals [736]:
				xmin = 193.033
				xmax = 193.063
				text = "R"
			intervals [737]:
				xmin = 193.063
				xmax = 193.093
				text = "AH0"
			intervals [738]:
				xmin = 193.093
				xmax = 193.123
				text = "N"
			intervals [739]:
				xmin = 193.123
				xmax = 193.153
				text = "T"
			intervals [740]:
				xmin = 193.153
				xmax = 193.183
				text = "L"
			intervals [741]:
				xmin = 193.183
				xmax = 193.213
				text = "IY0"
			intervals [742]:
				xmin = 193.213
				xmax = 193.243
				text = "sp"
			intervals [743]:
				xmin = 193.243
				xmax = 193.793
				text = "ER0"
			intervals [744]:
				xmin = 193.793
				xmax = 193.943
				text = "sp"
			intervals [745]:
				xmin = 193.943
				xmax = 195.7021
				text = ""
			intervals [746]:
				xmin = 195.7021
				xmax = 195.7421
				text = "Y"
			intervals [747]:
				xmin = 195.7421
				xmax = 195.7921
				text = "AE1"
			intervals [748]:
				xmin = 195.7921
				xmax = 195.8221
				text = "sp"
			intervals [749]:
				xmin = 195.8221
				xmax = 196.0221
				text = "HH"
			intervals [750]:
				xmin = 196.0221
				xmax = 196.0821
				text = "W"
			intervals [751]:
				xmin = 196.0821
				xmax = 196.1521
				text = "AH1"
			intervals [752]:
				xmin = 196.1521
				xmax = 196.4421
				text = "T"
			intervals [753]:
				xmin = 196.4421
				xmax = 196.7609
				text = ""
			intervals [754]:
				xmin = 196.7609
				xmax = 196.8209
				text = "sil"
			intervals [755]:
				xmin = 196.8209
				xmax = 196.8609
				text = "F"
			intervals [756]:
				xmin = 196.8609
				xmax = 196.8909
				text = "ER0"
			intervals [757]:
				xmin = 196.8909
				xmax = 197.3009
				text = "sp"
			intervals [758]:
				xmin = 197.3009
				xmax = 197.3509
				text = "IH1"
			intervals [759]:
				xmin = 197.3509
				xmax = 197.3809
				text = "N"
			intervals [760]:
				xmin = 197.3809
				xmax = 197.4109
				text = "S"
			intervals [761]:
				xmin = 197.4109
				xmax = 197.4409
				text = "T"
			intervals [762]:
				xmin = 197.4409
				xmax = 197.4709
				text = "AH0"
			intervals [763]:
				xmin = 197.4709
				xmax = 197.5009
				text = "N"
			intervals [764]:
				xmin = 197.5009
				xmax = 197.5309
				text = "S"
			intervals [765]:
				xmin = 197.5309
				xmax = 197.5609
				text = "sp"
			intervals [766]:
				xmin = 197.5609
				xmax = 218.0238
				text = ""
			intervals [767]:
				xmin = 218.0238
				xmax = 218.0538
				text = "Y"
			intervals [768]:
				xmin = 218.0538
				xmax = 218.3838
				text = "AE1"
			intervals [769]:
				xmin = 218.3838
				xmax = 218.5238
				text = "sp"
			intervals [770]:
				xmin = 218.5238
				xmax = 218.6192
				text = ""
			intervals [771]:
				xmin = 218.6192
				xmax = 218.7292
				text = "IH0"
			intervals [772]:
				xmin = 218.7292
				xmax = 218.7592
				text = "Z"
			intervals [773]:
				xmin = 218.7592
				xmax = 218.7892
				text = "sp"
			intervals [774]:
				xmin = 218.7892
				xmax = 218.8192
				text = "DH"
			intervals [775]:
				xmin = 218.8192
				xmax = 218.8492
				text = "AH0"
			intervals [776]:
				xmin = 218.8492
				xmax = 218.9392
				text = "T"
			intervals [777]:
				xmin = 218.9392
				xmax = 218.9692
				text = "sp"
			intervals [778]:
				xmin = 218.9692
				xmax = 219.0092
				text = "R"
			intervals [779]:
				xmin = 219.0092
				xmax = 219.0392
				text = "AY1"
			intervals [780]:
				xmin = 219.0392
				xmax = 219.0692
				text = "T"
			intervals [781]:
				xmin = 219.0692
				xmax = 219.1292
				text = "sp"
			intervals [782]:
				xmin = 219.1292
				xmax = 219.2292
				text = "W"
			intervals [783]:
				xmin = 219.2292
				xmax = 219.2892
				text = "AH1"
			intervals [784]:
				xmin = 219.2892
				xmax = 219.3292
				text = "T"
			intervals [785]:
				xmin = 219.3292
				xmax = 219.4092
				text = "HH"
			intervals [786]:
				xmin = 219.4092
				xmax = 219.5092
				text = "AE1"
			intervals [787]:
				xmin = 219.5092
				xmax = 219.6292
				text = "P"
			intervals [788]:
				xmin = 219.6292
				xmax = 219.6692
				text = "AH0"
			intervals [789]:
				xmin = 219.6692
				xmax = 219.6992
				text = "N"
			intervals [790]:
				xmin = 219.6992
				xmax = 219.7292
				text = "D"
			intervals [791]:
				xmin = 219.7292
				xmax = 219.8192
				text = "W"
			intervals [792]:
				xmin = 219.8192
				xmax = 219.8492
				text = "EH1"
			intervals [793]:
				xmin = 219.8492
				xmax = 219.8992
				text = "N"
			intervals [794]:
				xmin = 219.8992
				xmax = 219.9292
				text = "sp"
			intervals [795]:
				xmin = 219.9292
				xmax = 219.9592
				text = "Y"
			intervals [796]:
				xmin = 219.9592
				xmax = 220.0292
				text = "UW1"
			intervals [797]:
				xmin = 220.0292
				xmax = 220.0592
				text = "sp"
			intervals [798]:
				xmin = 220.0592
				xmax = 220.0992
				text = "G"
			intervals [799]:
				xmin = 220.0992
				xmax = 220.1392
				text = "AA1"
			intervals [800]:
				xmin = 220.1392
				xmax = 220.1692
				text = "T"
			intervals [801]:
				xmin = 220.1692
				xmax = 220.3292
				text = "sp"
			intervals [802]:
				xmin = 220.3292
				xmax = 220.3592
				text = "SH"
			intervals [803]:
				xmin = 220.3592
				xmax = 220.3892
				text = "AA1"
			intervals [804]:
				xmin = 220.3892
				xmax = 220.4192
				text = "T"
			intervals [805]:
				xmin = 220.4192
				xmax = 220.5292
				text = "sp"
			intervals [806]:
				xmin = 220.5292
				xmax = 220.5592
				text = "T"
			intervals [807]:
				xmin = 220.5592
				xmax = 220.5892
				text = "EH1"
			intervals [808]:
				xmin = 220.5892
				xmax = 220.6192
				text = "L"
			intervals [809]:
				xmin = 220.6192
				xmax = 220.6492
				text = "sp"
			intervals [810]:
				xmin = 220.6492
				xmax = 220.6992
				text = "M"
			intervals [811]:
				xmin = 220.6992
				xmax = 220.7292
				text = "IY1"
			intervals [812]:
				xmin = 220.7292
				xmax = 220.7592
				text = "sp"
			intervals [813]:
				xmin = 220.7592
				xmax = 220.7892
				text = "AH0"
			intervals [814]:
				xmin = 220.7892
				xmax = 220.8192
				text = "B"
			intervals [815]:
				xmin = 220.8192
				xmax = 220.8692
				text = "AW1"
			intervals [816]:
				xmin = 220.8692
				xmax = 220.8992
				text = "T"
			intervals [817]:
				xmin = 220.8992
				xmax = 220.9692
				text = "sp"
			intervals [818]:
				xmin = 220.9692
				xmax = 221.0192
				text = "DH"
			intervals [819]:
				xmin = 221.0192
				xmax = 221.0492
				text = "AH0"
			intervals [820]:
				xmin = 221.0492
				xmax = 221.0792
				text = "T"
			intervals [821]:
				xmin = 221.0792
				xmax = 221.1192
				text = "sp"
			intervals [822]:
				xmin = 221.1192
				xmax = 221.1492
				text = "W"
			intervals [823]:
				xmin = 221.1492
				xmax = 221.1792
				text = "AH0"
			intervals [824]:
				xmin = 221.1792
				xmax = 221.2392
				text = "L"
			intervals [825]:
				xmin = 221.2392
				xmax = 221.2792
				text = "sp"
			intervals [826]:
				xmin = 221.2792
				xmax = 221.3192
				text = "Y"
			intervals [827]:
				xmin = 221.3192
				xmax = 221.3492
				text = "UW1"
			intervals [828]:
				xmin = 221.3492
				xmax = 221.3992
				text = "sp"
			intervals [829]:
				xmin = 221.3992
				xmax = 227.2867
				text = ""
			intervals [830]:
				xmin = 227.2867
				xmax = 227.5367
				text = "AH1"
			intervals [831]:
				xmin = 227.5367
				xmax = 227.5667
				text = "HH"
			intervals [832]:
				xmin = 227.5667
				xmax = 227.7067
				text = "AH1"
			intervals [833]:
				xmin = 227.7067
				xmax = 227.7767
				text = "sp"
			intervals [834]:
				xmin = 227.7767
				xmax = 233.0331
				text = ""
			intervals [835]:
				xmin = 233.0331
				xmax = 233.1731
				text = "Y"
			intervals [836]:
				xmin = 233.1731
				xmax = 233.4131
				text = "AE1"
			intervals [837]:
				xmin = 233.4131
				xmax = 233.5722
				text = ""
			intervals [838]:
				xmin = 233.5722
				xmax = 233.8722
				text = "sil"
			intervals [839]:
				xmin = 233.8722
				xmax = 233.9422
				text = "SH"
			intervals [840]:
				xmin = 233.9422
				xmax = 233.9722
				text = "UH1"
			intervals [841]:
				xmin = 233.9722
				xmax = 234.0822
				text = "R"
			intervals [842]:
				xmin = 234.0822
				xmax = 252.5371
				text = ""
			intervals [843]:
				xmin = 252.5371
				xmax = 252.5871
				text = "sil"
			intervals [844]:
				xmin = 252.5871
				xmax = 252.6171
				text = "IH1"
			intervals [845]:
				xmin = 252.6171
				xmax = 252.6971
				text = "Z"
			intervals [846]:
				xmin = 252.6971
				xmax = 252.7271
				text = "sp"
			intervals [847]:
				xmin = 252.7271
				xmax = 252.7671
				text = "DH"
			intervals [848]:
				xmin = 252.7671
				xmax = 252.7971
				text = "AH0"
			intervals [849]:
				xmin = 252.7971
				xmax = 252.9771
				text = "T"
			intervals [850]:
				xmin = 252.9771
				xmax = 253.0371
				text = "R"
			intervals [851]:
				xmin = 253.0371
				xmax = 253.0671
				text = "AY1"
			intervals [852]:
				xmin = 253.0671
				xmax = 253.1171
				text = "T"
			intervals [853]:
				xmin = 253.1171
				xmax = 253.3271
				text = "sp"
			intervals [854]:
				xmin = 253.3271
				xmax = 262.8736
				text = ""
			intervals [855]:
				xmin = 262.8736
				xmax = 262.9636
				text = "Y"
			intervals [856]:
				xmin = 262.9636
				xmax = 263.2036
				text = "AE1"
			intervals [857]:
				xmin = 263.2036
				xmax = 265.1825
				text = ""
			intervals [858]:
				xmin = 265.1825
				xmax = 265.2325
				text = "sil"
			intervals [859]:
				xmin = 265.2325
				xmax = 265.3125
				text = "AH1"
			intervals [860]:
				xmin = 265.3125
				xmax = 265.4025
				text = "HH"
			intervals [861]:
				xmin = 265.4025
				xmax = 265.5325
				text = "AH1"
			intervals [862]:
				xmin = 265.5325
				xmax = 270.3648
				text = ""
			intervals [863]:
				xmin = 270.3648
				xmax = 270.5148
				text = "sil"
			intervals [864]:
				xmin = 270.5148
				xmax = 270.5448
				text = "IH0"
			intervals [865]:
				xmin = 270.5448
				xmax = 270.5848
				text = "Z"
			intervals [866]:
				xmin = 270.5848
				xmax = 270.6148
				text = "sp"
			intervals [867]:
				xmin = 270.6148
				xmax = 270.6948
				text = "DH"
			intervals [868]:
				xmin = 270.6948
				xmax = 270.7248
				text = "AH0"
			intervals [869]:
				xmin = 270.7248
				xmax = 270.8848
				text = "T"
			intervals [870]:
				xmin = 270.8848
				xmax = 270.9148
				text = "R"
			intervals [871]:
				xmin = 270.9148
				xmax = 270.9448
				text = "AY1"
			intervals [872]:
				xmin = 270.9448
				xmax = 270.9748
				text = "T"
			intervals [873]:
				xmin = 270.9748
				xmax = 271.1948
				text = "sp"
			intervals [874]:
				xmin = 271.1948
				xmax = 271.2648
				text = "HH"
			intervals [875]:
				xmin = 271.2648
				xmax = 271.3848
				text = "AW1"
			intervals [876]:
				xmin = 271.3848
				xmax = 271.4148
				text = "D"
			intervals [877]:
				xmin = 271.4148
				xmax = 271.4448
				text = "Y"
			intervals [878]:
				xmin = 271.4448
				xmax = 271.4948
				text = "sp"
			intervals [879]:
				xmin = 271.4948
				xmax = 271.6848
				text = "AH1"
			intervals [880]:
				xmin = 271.6848
				xmax = 271.7248
				text = "D"
			intervals [881]:
				xmin = 271.7248
				xmax = 271.7548
				text = "IH0"
			intervals [882]:
				xmin = 271.7548
				xmax = 271.9448
				text = "D"
			intervals [883]:
				xmin = 271.9448
				xmax = 272.0048
				text = "sp"
			intervals [884]:
				xmin = 272.0048
				xmax = 272.0448
				text = "Y"
			intervals [885]:
				xmin = 272.0448
				xmax = 272.1148
				text = "UW1"
			intervals [886]:
				xmin = 272.1148
				xmax = 272.1748
				text = "sp"
			intervals [887]:
				xmin = 272.1748
				xmax = 272.2048
				text = "TH"
			intervals [888]:
				xmin = 272.2048
				xmax = 272.2348
				text = "IH1"
			intervals [889]:
				xmin = 272.2348
				xmax = 272.2648
				text = "NG"
			intervals [890]:
				xmin = 272.2648
				xmax = 272.2948
				text = "K"
			intervals [891]:
				xmin = 272.2948
				xmax = 272.3648
				text = "sp"
			intervals [892]:
				xmin = 272.3648
				xmax = 272.4148
				text = "Y"
			intervals [893]:
				xmin = 272.4148
				xmax = 272.5148
				text = "UW1"
			intervals [894]:
				xmin = 272.5148
				xmax = 272.5448
				text = "sp"
			intervals [895]:
				xmin = 272.5448
				xmax = 272.5948
				text = "W"
			intervals [896]:
				xmin = 272.5948
				xmax = 272.6348
				text = "ER0"
			intervals [897]:
				xmin = 272.6348
				xmax = 272.6648
				text = "G"
			intervals [898]:
				xmin = 272.6648
				xmax = 272.6948
				text = "AH1"
			intervals [899]:
				xmin = 272.6948
				xmax = 272.7248
				text = "N"
			intervals [900]:
				xmin = 272.7248
				xmax = 272.7548
				text = "AH0"
			intervals [901]:
				xmin = 272.7548
				xmax = 272.7848
				text = "sp"
			intervals [902]:
				xmin = 272.7848
				xmax = 272.8548
				text = "D"
			intervals [903]:
				xmin = 272.8548
				xmax = 273.1148
				text = "AY1"
			intervals [904]:
				xmin = 273.1148
				xmax = 273.1448
				text = "sp"
			intervals [905]:
				xmin = 273.1448
				xmax = 273.1848
				text = "ER0"
			intervals [906]:
				xmin = 273.1848
				xmax = 273.5148
				text = "ER0"
			intervals [907]:
				xmin = 273.5148
				xmax = 273.5448
				text = "sp"
			intervals [908]:
				xmin = 273.5448
				xmax = 273.6048
				text = "HH"
			intervals [909]:
				xmin = 273.6048
				xmax = 273.6348
				text = "W"
			intervals [910]:
				xmin = 273.6348
				xmax = 273.6748
				text = "AH1"
			intervals [911]:
				xmin = 273.6748
				xmax = 273.7048
				text = "T"
			intervals [912]:
				xmin = 273.7048
				xmax = 277.2863
				text = ""
			intervals [913]:
				xmin = 277.2863
				xmax = 277.3263
				text = "IH1"
			intervals [914]:
				xmin = 277.3263
				xmax = 277.3563
				text = "Z"
			intervals [915]:
				xmin = 277.3563
				xmax = 277.3863
				text = "DH"
			intervals [916]:
				xmin = 277.3863
				xmax = 277.5363
				text = "AH0"
			intervals [917]:
				xmin = 277.5363
				xmax = 277.7563
				text = "T"
			intervals [918]:
				xmin = 277.7563
				xmax = 277.7863
				text = "R"
			intervals [919]:
				xmin = 277.7863
				xmax = 277.8163
				text = "AY1"
			intervals [920]:
				xmin = 277.8163
				xmax = 277.8463
				text = "T"
			intervals [921]:
				xmin = 277.8463
				xmax = 278.2191
				text = "sp"
			intervals [922]:
				xmin = 278.2191
				xmax = 278.2791
				text = "W"
			intervals [923]:
				xmin = 278.2791
				xmax = 278.3091
				text = "AO1"
			intervals [924]:
				xmin = 278.3091
				xmax = 278.3991
				text = "Z"
			intervals [925]:
				xmin = 278.3991
				xmax = 278.4391
				text = "sp"
			intervals [926]:
				xmin = 278.4391
				xmax = 278.4891
				text = "DH"
			intervals [927]:
				xmin = 278.4891
				xmax = 278.5191
				text = "EH1"
			intervals [928]:
				xmin = 278.5191
				xmax = 278.5991
				text = "R"
			intervals [929]:
				xmin = 278.5991
				xmax = 283.1965
				text = "sp"
			intervals [930]:
				xmin = 283.1965
				xmax = 283.2265
				text = "K"
			intervals [931]:
				xmin = 283.2265
				xmax = 283.2665
				text = "AO1"
			intervals [932]:
				xmin = 283.2665
				xmax = 283.3265
				text = "Z"
			intervals [933]:
				xmin = 283.3265
				xmax = 283.3665
				text = "sp"
			intervals [934]:
				xmin = 283.3665
				xmax = 283.4365
				text = "Y"
			intervals [935]:
				xmin = 283.4365
				xmax = 283.4965
				text = "UW1"
			intervals [936]:
				xmin = 283.4965
				xmax = 283.5365
				text = "D"
			intervals [937]:
				xmin = 283.5365
				xmax = 283.5765
				text = "IH1"
			intervals [938]:
				xmin = 283.5765
				xmax = 283.6165
				text = "N"
			intervals [939]:
				xmin = 283.6165
				xmax = 283.6565
				text = "T"
			intervals [940]:
				xmin = 283.6565
				xmax = 283.6865
				text = "sp"
			intervals [941]:
				xmin = 283.6865
				xmax = 283.8065
				text = "S"
			intervals [942]:
				xmin = 283.8065
				xmax = 283.8465
				text = "AH0"
			intervals [943]:
				xmin = 283.8465
				xmax = 283.8965
				text = "S"
			intervals [944]:
				xmin = 283.8965
				xmax = 284.0265
				text = "P"
			intervals [945]:
				xmin = 284.0265
				xmax = 284.1065
				text = "EH1"
			intervals [946]:
				xmin = 284.1065
				xmax = 284.2365
				text = "K"
			intervals [947]:
				xmin = 284.2365
				xmax = 284.2765
				text = "T"
			intervals [948]:
				xmin = 284.2765
				xmax = 284.3565
				text = "IH0"
			intervals [949]:
				xmin = 284.3565
				xmax = 284.3965
				text = "T"
			intervals [950]:
				xmin = 284.3965
				xmax = 284.4365
				text = "sp"
			intervals [951]:
				xmin = 284.4365
				xmax = 284.4665
				text = "AE1"
			intervals [952]:
				xmin = 284.4665
				xmax = 284.4965
				text = "T"
			intervals [953]:
				xmin = 284.4965
				xmax = 284.5265
				text = "AO1"
			intervals [954]:
				xmin = 284.5265
				xmax = 284.7165
				text = "L"
			intervals [955]:
				xmin = 284.7165
				xmax = 284.7465
				text = "sp"
			intervals [956]:
				xmin = 284.7465
				xmax = 284.8265
				text = "Y"
			intervals [957]:
				xmin = 284.8265
				xmax = 285.0465
				text = "UW1"
			intervals [958]:
				xmin = 285.0465
				xmax = 285.0765
				text = "sp"
			intervals [959]:
				xmin = 285.0765
				xmax = 285.1065
				text = "D"
			intervals [960]:
				xmin = 285.1065
				xmax = 285.1365
				text = "IH1"
			intervals [961]:
				xmin = 285.1365
				xmax = 285.1665
				text = "N"
			intervals [962]:
				xmin = 285.1665
				xmax = 285.2265
				text = "T"
			intervals [963]:
				xmin = 285.2265
				xmax = 285.2665
				text = "sp"
			intervals [964]:
				xmin = 285.2665
				xmax = 285.2965
				text = "IY1"
			intervals [965]:
				xmin = 285.2965
				xmax = 285.3265
				text = "V"
			intervals [966]:
				xmin = 285.3265
				xmax = 285.3565
				text = "IH0"
			intervals [967]:
				xmin = 285.3565
				xmax = 285.4165
				text = "N"
			intervals [968]:
				xmin = 285.4165
				xmax = 285.4465
				text = "sp"
			intervals [969]:
				xmin = 285.4465
				xmax = 285.4765
				text = "N"
			intervals [970]:
				xmin = 285.4765
				xmax = 285.5565
				text = "OW1"
			intervals [971]:
				xmin = 285.5565
				xmax = 285.6665
				text = "W"
			intervals [972]:
				xmin = 285.6665
				xmax = 285.6965
				text = "AH1"
			intervals [973]:
				xmin = 285.6965
				xmax = 285.7265
				text = "T"
			intervals [974]:
				xmin = 285.7265
				xmax = 286.0265
				text = "sp"
			intervals [975]:
				xmin = 286.0265
				xmax = 286.4765
				text = "HH"
			intervals [976]:
				xmin = 286.4765
				xmax = 286.5065
				text = "W"
			intervals [977]:
				xmin = 286.5065
				xmax = 286.5565
				text = "AH1"
			intervals [978]:
				xmin = 286.5565
				xmax = 286.6065
				text = "T"
			intervals [979]:
				xmin = 286.6065
				xmax = 286.6565
				text = "DH"
			intervals [980]:
				xmin = 286.6565
				xmax = 286.6865
				text = "EY1"
			intervals [981]:
				xmin = 286.6865
				xmax = 286.7165
				text = "W"
			intervals [982]:
				xmin = 286.7165
				xmax = 286.8965
				text = "ER0"
			intervals [983]:
				xmin = 286.8965
				xmax = 286.9265
				text = "sp"
			intervals [984]:
				xmin = 286.9265
				xmax = 286.9565
				text = "D"
			intervals [985]:
				xmin = 286.9565
				xmax = 287.0965
				text = "UW1"
			intervals [986]:
				xmin = 287.0965
				xmax = 287.1265
				text = "IH0"
			intervals [987]:
				xmin = 287.1265
				xmax = 287.1565
				text = "N"
			intervals [988]:
				xmin = 287.1565
				xmax = 287.2065
				text = "sp"
			intervals [989]:
				xmin = 287.2065
				xmax = 287.2365
				text = "HH"
			intervals [990]:
				xmin = 287.2365
				xmax = 287.2665
				text = "AH1"
			intervals [991]:
				xmin = 287.2665
				xmax = 297.5392
				text = "sp"
			intervals [992]:
				xmin = 297.5392
				xmax = 298.0492
				text = "spn"
			intervals [993]:
				xmin = 298.0492
				xmax = 299.5268
				text = ""
			intervals [994]:
				xmin = 299.5268
				xmax = 299.5768
				text = "EY1"
			intervals [995]:
				xmin = 299.5768
				xmax = 299.6068
				text = "sp"
			intervals [996]:
				xmin = 299.6068
				xmax = 299.6968
				text = "L"
			intervals [997]:
				xmin = 299.6968
				xmax = 299.7668
				text = "AO1"
			intervals [998]:
				xmin = 299.7668
				xmax = 299.7968
				text = "T"
			intervals [999]:
				xmin = 299.7968
				xmax = 299.8268
				text = "AH0"
			intervals [1000]:
				xmin = 299.8268
				xmax = 299.8568
				text = "V"
			intervals [1001]:
				xmin = 299.8568
				xmax = 299.8868
				text = "P"
			intervals [1002]:
				xmin = 299.8868
				xmax = 299.9968
				text = "EY1"
			intervals [1003]:
				xmin = 299.9968
				xmax = 300.4168
				text = "N"
			intervals [1004]:
				xmin = 300.4168
				xmax = 300.4668
				text = "sp"
			intervals [1005]:
				xmin = 300.4668
				xmax = 300.4968
				text = "ER0"
			intervals [1006]:
				xmin = 300.4968
				xmax = 300.6768
				text = "sp"
			intervals [1007]:
				xmin = 300.6768
				xmax = 307.5271
				text = ""
			intervals [1008]:
				xmin = 307.5271
				xmax = 307.6371
				text = "M"
			intervals [1009]:
				xmin = 307.6371
				xmax = 307.6971
				text = "HH"
			intervals [1010]:
				xmin = 307.6971
				xmax = 307.8671
				text = "M"
			intervals [1011]:
				xmin = 307.8671
				xmax = 313.1361
				text = ""
			intervals [1012]:
				xmin = 313.1361
				xmax = 313.1761
				text = "sil"
			intervals [1013]:
				xmin = 313.1761
				xmax = 313.2461
				text = "Y"
			intervals [1014]:
				xmin = 313.2461
				xmax = 313.6061
				text = "AE1"
			intervals [1015]:
				xmin = 313.6061
				xmax = 315.6371
				text = ""
			intervals [1016]:
				xmin = 315.6371
				xmax = 315.7071
				text = "W"
			intervals [1017]:
				xmin = 315.7071
				xmax = 315.9971
				text = "AW1"
			intervals [1018]:
				xmin = 315.9971
				xmax = 316.0671
				text = "sp"
			intervals [1019]:
				xmin = 316.0671
				xmax = 318.0534
				text = ""
			intervals [1020]:
				xmin = 318.0534
				xmax = 318.1834
				text = "S"
			intervals [1021]:
				xmin = 318.1834
				xmax = 318.5834
				text = "AH1"
			intervals [1022]:
				xmin = 318.5834
				xmax = 318.6134
				text = "sp"
			intervals [1023]:
				xmin = 318.6134
				xmax = 318.6634
				text = "S"
			intervals [1024]:
				xmin = 318.6634
				xmax = 318.7034
				text = "AH1"
			intervals [1025]:
				xmin = 318.7034
				xmax = 318.8234
				text = "M"
			intervals [1026]:
				xmin = 318.8234
				xmax = 318.9234
				text = "T"
			intervals [1027]:
				xmin = 318.9234
				xmax = 319.0334
				text = "AY2"
			intervals [1028]:
				xmin = 319.0334
				xmax = 319.0634
				text = "M"
			intervals [1029]:
				xmin = 319.0634
				xmax = 319.1034
				text = "Z"
			intervals [1030]:
				xmin = 319.1034
				xmax = 319.1634
				text = "sp"
			intervals [1031]:
				xmin = 319.1634
				xmax = 319.2434
				text = "P"
			intervals [1032]:
				xmin = 319.2434
				xmax = 319.2934
				text = "IY1"
			intervals [1033]:
				xmin = 319.2934
				xmax = 319.4434
				text = "P"
			intervals [1034]:
				xmin = 319.4434
				xmax = 319.4834
				text = "AH0"
			intervals [1035]:
				xmin = 319.4834
				xmax = 319.5634
				text = "L"
			intervals [1036]:
				xmin = 319.5634
				xmax = 319.5934
				text = "sp"
			intervals [1037]:
				xmin = 319.5934
				xmax = 319.6434
				text = "S"
			intervals [1038]:
				xmin = 319.6434
				xmax = 319.6734
				text = "EY1"
			intervals [1039]:
				xmin = 319.6734
				xmax = 319.7034
				text = "sp"
			intervals [1040]:
				xmin = 319.7034
				xmax = 320.0934
				text = "AH1"
			intervals [1041]:
				xmin = 320.0934
				xmax = 320.1334
				text = "sp"
			intervals [1042]:
				xmin = 320.1334
				xmax = 320.1734
				text = "HH"
			intervals [1043]:
				xmin = 320.1734
				xmax = 320.2034
				text = "W"
			intervals [1044]:
				xmin = 320.2034
				xmax = 320.2334
				text = "AH2"
			intervals [1045]:
				xmin = 320.2334
				xmax = 320.2834
				text = "T"
			intervals [1046]:
				xmin = 320.2834
				xmax = 320.3334
				text = "EH1"
			intervals [1047]:
				xmin = 320.3334
				xmax = 320.4034
				text = "V"
			intervals [1048]:
				xmin = 320.4034
				xmax = 320.5034
				text = "ER0"
			intervals [1049]:
				xmin = 320.5034
				xmax = 320.5334
				text = "Z"
			intervals [1050]:
				xmin = 320.5334
				xmax = 320.6034
				text = "sp"
			intervals [1051]:
				xmin = 320.6034
				xmax = 320.6334
				text = "G"
			intervals [1052]:
				xmin = 320.6334
				xmax = 320.6734
				text = "AH1"
			intervals [1053]:
				xmin = 320.6734
				xmax = 320.7334
				text = "N"
			intervals [1054]:
				xmin = 320.7334
				xmax = 320.7734
				text = "AH0"
			intervals [1055]:
				xmin = 320.7734
				xmax = 320.8034
				text = "HH"
			intervals [1056]:
				xmin = 320.8034
				xmax = 321.0134
				text = "AE1"
			intervals [1057]:
				xmin = 321.0134
				xmax = 321.2134
				text = "P"
			intervals [1058]:
				xmin = 321.2134
				xmax = 321.2434
				text = "AH0"
			intervals [1059]:
				xmin = 321.2434
				xmax = 321.3534
				text = "N"
			intervals [1060]:
				xmin = 321.3534
				xmax = 321.4334
				text = "sp"
			intervals [1061]:
				xmin = 321.4334
				xmax = 321.5034
				text = "G"
			intervals [1062]:
				xmin = 321.5034
				xmax = 321.5734
				text = "AH1"
			intervals [1063]:
				xmin = 321.5734
				xmax = 321.6134
				text = "N"
			intervals [1064]:
				xmin = 321.6134
				xmax = 321.7034
				text = "AH0"
			intervals [1065]:
				xmin = 321.7034
				xmax = 321.7434
				text = "sp"
			intervals [1066]:
				xmin = 321.7434
				xmax = 321.7834
				text = "HH"
			intervals [1067]:
				xmin = 321.7834
				xmax = 321.8734
				text = "AE1"
			intervals [1068]:
				xmin = 321.8734
				xmax = 321.9334
				text = "P"
			intervals [1069]:
				xmin = 321.9334
				xmax = 321.9634
				text = "AH0"
			intervals [1070]:
				xmin = 321.9634
				xmax = 322.2234
				text = "N"
			intervals [1071]:
				xmin = 322.2234
				xmax = 322.2534
				text = "sp"
			intervals [1072]:
				xmin = 322.2534
				xmax = 322.2834
				text = "EH1"
			intervals [1073]:
				xmin = 322.2834
				xmax = 322.3634
				text = "N"
			intervals [1074]:
				xmin = 322.3634
				xmax = 322.3934
				text = "IY0"
			intervals [1075]:
				xmin = 322.3934
				xmax = 322.4334
				text = "HH"
			intervals [1076]:
				xmin = 322.4334
				xmax = 322.5634
				text = "AW2"
			intervals [1077]:
				xmin = 322.5634
				xmax = 322.5934
				text = "sp"
			intervals [1078]:
				xmin = 322.5934
				xmax = 322.6234
				text = "W"
			intervals [1079]:
				xmin = 322.6234
				xmax = 322.6534
				text = "AH1"
			intervals [1080]:
				xmin = 322.6534
				xmax = 322.6834
				text = "T"
			intervals [1081]:
				xmin = 322.6834
				xmax = 322.7134
				text = "D"
			intervals [1082]:
				xmin = 322.7134
				xmax = 322.7434
				text = "UW1"
			intervals [1083]:
				xmin = 322.7434
				xmax = 322.8534
				text = "Y"
			intervals [1084]:
				xmin = 322.8534
				xmax = 322.9034
				text = "UW1"
			intervals [1085]:
				xmin = 322.9034
				xmax = 323.0434
				text = "sp"
			intervals [1086]:
				xmin = 323.0434
				xmax = 323.0834
				text = "TH"
			intervals [1087]:
				xmin = 323.0834
				xmax = 323.1134
				text = "IH1"
			intervals [1088]:
				xmin = 323.1134
				xmax = 323.1634
				text = "NG"
			intervals [1089]:
				xmin = 323.1634
				xmax = 323.2634
				text = "K"
			intervals [1090]:
				xmin = 323.2634
				xmax = 334.7589
				text = "sp"
			intervals [1091]:
				xmin = 334.7589
				xmax = 334.8289
				text = "Y"
			intervals [1092]:
				xmin = 334.8289
				xmax = 335.1789
				text = "AE1"
			intervals [1093]:
				xmin = 335.1789
				xmax = 337.8466
				text = ""
			intervals [1094]:
				xmin = 337.8466
				xmax = 338.1966
				text = "M"
			intervals [1095]:
				xmin = 338.1966
				xmax = 340.773
				text = ""
			intervals [1096]:
				xmin = 340.773
				xmax = 340.883
				text = "sil"
			intervals [1097]:
				xmin = 340.883
				xmax = 340.943
				text = "Y"
			intervals [1098]:
				xmin = 340.943
				xmax = 341.073
				text = "AE1"
			intervals [1099]:
				xmin = 341.073
				xmax = 351.8226
				text = "sp"
			intervals [1100]:
				xmin = 351.8226
				xmax = 351.8626
				text = "HH"
			intervals [1101]:
				xmin = 351.8626
				xmax = 351.9626
				text = "M"
			intervals [1102]:
				xmin = 351.9626
				xmax = 352.2026
				text = "sp"
			intervals [1103]:
				xmin = 352.2026
				xmax = 352.2826
				text = "V"
			intervals [1104]:
				xmin = 352.2826
				xmax = 352.3126
				text = "EH1"
			intervals [1105]:
				xmin = 352.3126
				xmax = 352.3426
				text = "R"
			intervals [1106]:
				xmin = 352.3426
				xmax = 352.4826
				text = "IY0"
			intervals [1107]:
				xmin = 352.4826
				xmax = 352.5126
				text = "sp"
			intervals [1108]:
				xmin = 352.5126
				xmax = 352.5426
				text = "G"
			intervals [1109]:
				xmin = 352.5426
				xmax = 352.7126
				text = "IH0"
			intervals [1110]:
				xmin = 352.7126
				xmax = 352.8326
				text = "D"
			intervals [1111]:
				xmin = 352.8326
				xmax = 367.9072
				text = ""
			intervals [1112]:
				xmin = 367.9072
				xmax = 367.9372
				text = "M"
			intervals [1113]:
				xmin = 367.9372
				xmax = 367.9672
				text = "HH"
			intervals [1114]:
				xmin = 367.9672
				xmax = 368.3972
				text = "M"
			intervals [1115]:
				xmin = 368.3972
				xmax = 375.4457
				text = ""
			intervals [1116]:
				xmin = 375.4457
				xmax = 375.5957
				text = "sil"
			intervals [1117]:
				xmin = 375.5957
				xmax = 375.6257
				text = "Y"
			intervals [1118]:
				xmin = 375.6257
				xmax = 375.8357
				text = "AE1"
			intervals [1119]:
				xmin = 375.8357
				xmax = 376.0257
				text = "sp"
			intervals [1120]:
				xmin = 376.0257
				xmax = 376.0557
				text = "B"
			intervals [1121]:
				xmin = 376.0557
				xmax = 376.1457
				text = "OY1"
			intervals [1122]:
				xmin = 376.1457
				xmax = 376.1757
				text = "DH"
			intervals [1123]:
				xmin = 376.1757
				xmax = 376.3157
				text = "AH0"
			intervals [1124]:
				xmin = 376.3157
				xmax = 376.3457
				text = "T"
			intervals [1125]:
				xmin = 376.3457
				xmax = 376.3757
				text = "M"
			intervals [1126]:
				xmin = 376.3757
				xmax = 376.4057
				text = "AH1"
			intervals [1127]:
				xmin = 376.4057
				xmax = 376.4357
				text = "S"
			intervals [1128]:
				xmin = 376.4357
				xmax = 376.4657
				text = "T"
			intervals [1129]:
				xmin = 376.4657
				xmax = 376.4957
				text = "HH"
			intervals [1130]:
				xmin = 376.4957
				xmax = 376.5257
				text = "AE1"
			intervals [1131]:
				xmin = 376.5257
				xmax = 376.5557
				text = "V"
			intervals [1132]:
				xmin = 376.5557
				xmax = 376.5857
				text = "B"
			intervals [1133]:
				xmin = 376.5857
				xmax = 376.6157
				text = "IH0"
			intervals [1134]:
				xmin = 376.6157
				xmax = 376.6757
				text = "N"
			intervals [1135]:
				xmin = 376.6757
				xmax = 376.7057
				text = "sp"
			intervals [1136]:
				xmin = 376.7057
				xmax = 376.9457
				text = "AH0"
			intervals [1137]:
				xmin = 376.9457
				xmax = 376.9957
				text = "sp"
			intervals [1138]:
				xmin = 376.9957
				xmax = 377.1057
				text = "SH"
			intervals [1139]:
				xmin = 377.1057
				xmax = 377.1557
				text = "AE1"
			intervals [1140]:
				xmin = 377.1557
				xmax = 377.1857
				text = "T"
			intervals [1141]:
				xmin = 377.1857
				xmax = 377.2157
				text = "ER0"
			intervals [1142]:
				xmin = 377.2157
				xmax = 377.2457
				text = "IH0"
			intervals [1143]:
				xmin = 377.2457
				xmax = 377.5457
				text = "N"
			intervals [1144]:
				xmin = 377.5457
				xmax = 377.6657
				text = "sp"
			intervals [1145]:
				xmin = 377.6657
				xmax = 377.7257
				text = "IH0"
			intervals [1146]:
				xmin = 377.7257
				xmax = 377.7557
				text = "K"
			intervals [1147]:
				xmin = 377.7557
				xmax = 377.7857
				text = "S"
			intervals [1148]:
				xmin = 377.7857
				xmax = 377.8257
				text = "P"
			intervals [1149]:
				xmin = 377.8257
				xmax = 377.8557
				text = "IH1"
			intervals [1150]:
				xmin = 377.8557
				xmax = 377.8857
				text = "R"
			intervals [1151]:
				xmin = 377.8857
				xmax = 377.9157
				text = "IY0"
			intervals [1152]:
				xmin = 377.9157
				xmax = 377.9457
				text = "AH0"
			intervals [1153]:
				xmin = 377.9457
				xmax = 378.0257
				text = "N"
			intervals [1154]:
				xmin = 378.0257
				xmax = 378.0757
				text = "S"
			intervals [1155]:
				xmin = 378.0757
				xmax = 378.1157
				text = "W"
			intervals [1156]:
				xmin = 378.1157
				xmax = 378.1757
				text = "ER0"
			intervals [1157]:
				xmin = 378.1757
				xmax = 378.2557
				text = "Y"
			intervals [1158]:
				xmin = 378.2557
				xmax = 378.3157
				text = "UW1"
			intervals [1159]:
				xmin = 378.3157
				xmax = 378.4857
				text = "ER0"
			intervals [1160]:
				xmin = 378.4857
				xmax = 378.6257
				text = "AW1"
			intervals [1161]:
				xmin = 378.6257
				xmax = 378.6957
				text = "N"
			intervals [1162]:
				xmin = 378.6957
				xmax = 378.7457
				text = "D"
			intervals [1163]:
				xmin = 378.7457
				xmax = 378.7757
				text = "HH"
			intervals [1164]:
				xmin = 378.7757
				xmax = 378.8057
				text = "IY1"
			intervals [1165]:
				xmin = 378.8057
				xmax = 378.9357
				text = "R"
			intervals [1166]:
				xmin = 378.9357
				xmax = 379.0157
				text = "sp"
			intervals [1167]:
				xmin = 379.0157
				xmax = 379.0457
				text = "D"
			intervals [1168]:
				xmin = 379.0457
				xmax = 379.1857
				text = "ER1"
			intervals [1169]:
				xmin = 379.1857
				xmax = 379.2857
				text = "IH0"
			intervals [1170]:
				xmin = 379.2857
				xmax = 379.3157
				text = "N"
			intervals [1171]:
				xmin = 379.3157
				xmax = 379.3757
				text = "DH"
			intervals [1172]:
				xmin = 379.3757
				xmax = 379.4557
				text = "AH0"
			intervals [1173]:
				xmin = 379.4557
				xmax = 379.5457
				text = "sp"
			intervals [1174]:
				xmin = 379.5457
				xmax = 380.1123
				text = ""
			intervals [1175]:
				xmin = 380.1123
				xmax = 380.1623
				text = "DH"
			intervals [1176]:
				xmin = 380.1623
				xmax = 380.1923
				text = "AH0"
			intervals [1177]:
				xmin = 380.1923
				xmax = 380.2723
				text = "sp"
			intervals [1178]:
				xmin = 380.2723
				xmax = 380.3523
				text = "F"
			intervals [1179]:
				xmin = 380.3523
				xmax = 380.5423
				text = "AY1"
			intervals [1180]:
				xmin = 380.5423
				xmax = 380.6823
				text = "ER0"
			intervals [1181]:
				xmin = 380.6823
				xmax = 380.7823
				text = "Z"
			intervals [1182]:
				xmin = 380.7823
				xmax = 380.8223
				text = "sp"
			intervals [1183]:
				xmin = 380.8223
				xmax = 380.8723
				text = "AH0"
			intervals [1184]:
				xmin = 380.8723
				xmax = 380.9023
				text = "N"
			intervals [1185]:
				xmin = 380.9023
				xmax = 380.9623
				text = "S"
			intervals [1186]:
				xmin = 380.9623
				xmax = 381.0223
				text = "T"
			intervals [1187]:
				xmin = 381.0223
				xmax = 381.1123
				text = "AH1"
			intervals [1188]:
				xmin = 381.1123
				xmax = 381.1823
				text = "F"
			intervals [1189]:
				xmin = 381.1823
				xmax = 381.2123
				text = "AH0"
			intervals [1190]:
				xmin = 381.2123
				xmax = 381.2423
				text = "sp"
			intervals [1191]:
				xmin = 381.2423
				xmax = 381.3123
				text = "K"
			intervals [1192]:
				xmin = 381.3123
				xmax = 381.3523
				text = "AH1"
			intervals [1193]:
				xmin = 381.3523
				xmax = 381.4723
				text = "P"
			intervals [1194]:
				xmin = 381.4723
				xmax = 381.5123
				text = "AH0"
			intervals [1195]:
				xmin = 381.5123
				xmax = 381.5623
				text = "L"
			intervals [1196]:
				xmin = 381.5623
				xmax = 381.6223
				text = "W"
			intervals [1197]:
				xmin = 381.6223
				xmax = 381.7123
				text = "IY1"
			intervals [1198]:
				xmin = 381.7123
				xmax = 381.7823
				text = "K"
			intervals [1199]:
				xmin = 381.7823
				xmax = 381.8523
				text = "S"
			intervals [1200]:
				xmin = 381.8523
				xmax = 381.9623
				text = "AH0"
			intervals [1201]:
				xmin = 381.9623
				xmax = 382.0123
				text = "G"
			intervals [1202]:
				xmin = 382.0123
				xmax = 382.3623
				text = "OW1"
			intervals [1203]:
				xmin = 382.3623
				xmax = 382.3923
				text = "sp"
			intervals [1204]:
				xmin = 382.3923
				xmax = 382.4523
				text = "ER0"
			intervals [1205]:
				xmin = 382.4523
				xmax = 384.0762
				text = ""
			intervals [1206]:
				xmin = 384.0762
				xmax = 384.1562
				text = "sil"
			intervals [1207]:
				xmin = 384.1562
				xmax = 384.1862
				text = "IH0"
			intervals [1208]:
				xmin = 384.1862
				xmax = 384.2162
				text = "Z"
			intervals [1209]:
				xmin = 384.2162
				xmax = 384.2462
				text = "DH"
			intervals [1210]:
				xmin = 384.2462
				xmax = 384.2762
				text = "AH0"
			intervals [1211]:
				xmin = 384.2762
				xmax = 384.7562
				text = "T"
			intervals [1212]:
				xmin = 384.7562
				xmax = 384.7862
				text = "R"
			intervals [1213]:
				xmin = 384.7862
				xmax = 384.8162
				text = "AY1"
			intervals [1214]:
				xmin = 384.8162
				xmax = 384.8462
				text = "T"
			intervals [1215]:
				xmin = 384.8462
				xmax = 384.9062
				text = "sp"
			intervals [1216]:
				xmin = 384.9062
				xmax = 384.9462
				text = "DH"
			intervals [1217]:
				xmin = 384.9462
				xmax = 384.9762
				text = "AH0"
			intervals [1218]:
				xmin = 384.9762
				xmax = 385.0062
				text = "T"
			intervals [1219]:
				xmin = 385.0062
				xmax = 385.0362
				text = "M"
			intervals [1220]:
				xmin = 385.0362
				xmax = 385.0662
				text = "AH1"
			intervals [1221]:
				xmin = 385.0662
				xmax = 385.0962
				text = "S"
			intervals [1222]:
				xmin = 385.0962
				xmax = 385.1462
				text = "T"
			intervals [1223]:
				xmin = 385.1462
				xmax = 385.2362
				text = "sp"
			intervals [1224]:
				xmin = 385.2362
				xmax = 385.2762
				text = "HH"
			intervals [1225]:
				xmin = 385.2762
				xmax = 385.3062
				text = "AE1"
			intervals [1226]:
				xmin = 385.3062
				xmax = 385.3362
				text = "V"
			intervals [1227]:
				xmin = 385.3362
				xmax = 385.3662
				text = "B"
			intervals [1228]:
				xmin = 385.3662
				xmax = 385.3962
				text = "IH0"
			intervals [1229]:
				xmin = 385.3962
				xmax = 385.4362
				text = "N"
			intervals [1230]:
				xmin = 385.4362
				xmax = 385.4662
				text = "sp"
			intervals [1231]:
				xmin = 385.4662
				xmax = 385.4962
				text = "AH0"
			intervals [1232]:
				xmin = 385.4962
				xmax = 385.5362
				text = "P"
			intervals [1233]:
				xmin = 385.5362
				xmax = 385.5862
				text = "R"
			intervals [1234]:
				xmin = 385.5862
				xmax = 385.6562
				text = "IH1"
			intervals [1235]:
				xmin = 385.6562
				xmax = 385.6862
				text = "T"
			intervals [1236]:
				xmin = 385.6862
				xmax = 385.8262
				text = "IY0"
			intervals [1237]:
				xmin = 385.8262
				xmax = 385.8862
				text = "sp"
			intervals [1238]:
				xmin = 385.8862
				xmax = 385.9262
				text = "HH"
			intervals [1239]:
				xmin = 385.9262
				xmax = 385.9662
				text = "EH1"
			intervals [1240]:
				xmin = 385.9662
				xmax = 386.1462
				text = "K"
			intervals [1241]:
				xmin = 386.1462
				xmax = 386.1762
				text = "T"
			intervals [1242]:
				xmin = 386.1762
				xmax = 386.2062
				text = "IH0"
			intervals [1243]:
				xmin = 386.2062
				xmax = 386.2362
				text = "K"
			intervals [1244]:
				xmin = 386.2362
				xmax = 386.3862
				text = "sp"
			intervals [1245]:
				xmin = 386.3862
				xmax = 386.4362
				text = "T"
			intervals [1246]:
				xmin = 386.4362
				xmax = 386.5562
				text = "AY1"
			intervals [1247]:
				xmin = 386.5562
				xmax = 386.6162
				text = "M"
			intervals [1248]:
				xmin = 386.6162
				xmax = 386.7362
				text = "sp"
			intervals [1249]:
				xmin = 386.7362
				xmax = 386.7662
				text = "HH"
			intervals [1250]:
				xmin = 386.7662
				xmax = 386.8062
				text = "AH1"
			intervals [1251]:
				xmin = 386.8062
				xmax = 386.9862
				text = "sp"
			intervals [1252]:
				xmin = 386.9862
				xmax = 390.9992
				text = ""
			intervals [1253]:
				xmin = 390.9992
				xmax = 391.1792
				text = "M"
			intervals [1254]:
				xmin = 391.1792
				xmax = 391.2092
				text = "HH"
			intervals [1255]:
				xmin = 391.2092
				xmax = 391.2992
				text = "M"
			intervals [1256]:
				xmin = 391.2992
				xmax = 391.8192
				text = "sp"
			intervals [1257]:
				xmin = 391.8192
				xmax = 396.0102
				text = ""
			intervals [1258]:
				xmin = 396.0102
				xmax = 396.1202
				text = "HH"
			intervals [1259]:
				xmin = 396.1202
				xmax = 396.2102
				text = "AW1"
			intervals [1260]:
				xmin = 396.2102
				xmax = 396.2402
				text = "AH0"
			intervals [1261]:
				xmin = 396.2402
				xmax = 396.2802
				text = "B"
			intervals [1262]:
				xmin = 396.2802
				xmax = 396.3202
				text = "AW1"
			intervals [1263]:
				xmin = 396.3202
				xmax = 396.3902
				text = "T"
			intervals [1264]:
				xmin = 396.3902
				xmax = 396.4802
				text = "W"
			intervals [1265]:
				xmin = 396.4802
				xmax = 396.5302
				text = "IH1"
			intervals [1266]:
				xmin = 396.5302
				xmax = 396.5702
				text = "N"
			intervals [1267]:
				xmin = 396.5702
				xmax = 396.6002
				text = "sp"
			intervals [1268]:
				xmin = 396.6002
				xmax = 396.6802
				text = "Y"
			intervals [1269]:
				xmin = 396.6802
				xmax = 396.8102
				text = "UW1"
			intervals [1270]:
				xmin = 396.8102
				xmax = 396.9202
				text = "sp"
			intervals [1271]:
				xmin = 396.9202
				xmax = 396.9602
				text = "F"
			intervals [1272]:
				xmin = 396.9602
				xmax = 396.9902
				text = "IH1"
			intervals [1273]:
				xmin = 396.9902
				xmax = 397.0702
				text = "N"
			intervals [1274]:
				xmin = 397.0702
				xmax = 397.1302
				text = "IH0"
			intervals [1275]:
				xmin = 397.1302
				xmax = 397.2302
				text = "SH"
			intervals [1276]:
				xmin = 397.2302
				xmax = 397.3202
				text = "S"
			intervals [1277]:
				xmin = 397.3202
				xmax = 397.3902
				text = "K"
			intervals [1278]:
				xmin = 397.3902
				xmax = 397.5602
				text = "UW1"
			intervals [1279]:
				xmin = 397.5602
				xmax = 397.5902
				text = "L"
			intervals [1280]:
				xmin = 397.5902
				xmax = 397.6302
				text = "W"
			intervals [1281]:
				xmin = 397.6302
				xmax = 397.6602
				text = "AH1"
			intervals [1282]:
				xmin = 397.6602
				xmax = 397.6902
				text = "T"
			intervals [1283]:
				xmin = 397.6902
				xmax = 397.7202
				text = "D"
			intervals [1284]:
				xmin = 397.7202
				xmax = 397.7502
				text = "UW1"
			intervals [1285]:
				xmin = 397.7502
				xmax = 397.7802
				text = "Y"
			intervals [1286]:
				xmin = 397.7802
				xmax = 397.8102
				text = "UW1"
			intervals [1287]:
				xmin = 397.8102
				xmax = 397.8402
				text = "W"
			intervals [1288]:
				xmin = 397.8402
				xmax = 397.8702
				text = "AO1"
			intervals [1289]:
				xmin = 397.8702
				xmax = 397.9002
				text = "N"
			intervals [1290]:
				xmin = 397.9002
				xmax = 397.9402
				text = "T"
			intervals [1291]:
				xmin = 397.9402
				xmax = 397.9802
				text = "sp"
			intervals [1292]:
				xmin = 397.9802
				xmax = 398.0102
				text = "T"
			intervals [1293]:
				xmin = 398.0102
				xmax = 398.0402
				text = "IH0"
			intervals [1294]:
				xmin = 398.0402
				xmax = 398.0802
				text = "D"
			intervals [1295]:
				xmin = 398.0802
				xmax = 398.2802
				text = "UW1"
			intervals [1296]:
				xmin = 398.2802
				xmax = 398.4602
				text = "sp"
			intervals [1297]:
				xmin = 398.4602
				xmax = 405.4611
				text = ""
			intervals [1298]:
				xmin = 405.4611
				xmax = 405.5311
				text = "Y"
			intervals [1299]:
				xmin = 405.5311
				xmax = 405.7811
				text = "AE1"
			intervals [1300]:
				xmin = 405.7811
				xmax = 422.6499
				text = ""
			intervals [1301]:
				xmin = 422.6499
				xmax = 422.7699
				text = "sil"
			intervals [1302]:
				xmin = 422.7699
				xmax = 422.7999
				text = "Y"
			intervals [1303]:
				xmin = 422.7999
				xmax = 422.9799
				text = "AE1"
			intervals [1304]:
				xmin = 422.9799
				xmax = 429.8065
				text = ""
			intervals [1305]:
				xmin = 429.8065
				xmax = 429.8965
				text = "Y"
			intervals [1306]:
				xmin = 429.8965
				xmax = 430.0665
				text = "AE1"
			intervals [1307]:
				xmin = 430.0665
				xmax = 430.2765
				text = "HH"
			intervals [1308]:
				xmin = 430.2765
				xmax = 430.4865
				text = "M"
			intervals [1309]:
				xmin = 430.4865
				xmax = 433.3564
				text = ""
			intervals [1310]:
				xmin = 433.3564
				xmax = 433.4164
				text = "sil"
			intervals [1311]:
				xmin = 433.4164
				xmax = 433.5164
				text = "Y"
			intervals [1312]:
				xmin = 433.5164
				xmax = 433.5764
				text = "AE1"
			intervals [1313]:
				xmin = 433.5764
				xmax = 433.7064
				text = "sp"
			intervals [1314]:
				xmin = 433.7064
				xmax = 433.8464
				text = "S"
			intervals [1315]:
				xmin = 433.8464
				xmax = 433.9064
				text = "T"
			intervals [1316]:
				xmin = 433.9064
				xmax = 433.9364
				text = "EY1"
			intervals [1317]:
				xmin = 433.9364
				xmax = 433.9664
				text = "AW1"
			intervals [1318]:
				xmin = 433.9664
				xmax = 433.9964
				text = "T"
			intervals [1319]:
				xmin = 433.9964
				xmax = 434.0264
				text = "AH1"
			intervals [1320]:
				xmin = 434.0264
				xmax = 434.1964
				text = "V"
			intervals [1321]:
				xmin = 434.1964
				xmax = 434.2264
				text = "sp"
			intervals [1322]:
				xmin = 434.2264
				xmax = 434.2564
				text = "DH"
			intervals [1323]:
				xmin = 434.2564
				xmax = 434.3064
				text = "AH0"
			intervals [1324]:
				xmin = 434.3064
				xmax = 434.4164
				text = "sp"
			intervals [1325]:
				xmin = 434.4164
				xmax = 434.5364
				text = "S"
			intervals [1326]:
				xmin = 434.5364
				xmax = 434.6764
				text = "ER1"
			intervals [1327]:
				xmin = 434.6764
				xmax = 434.7264
				text = "V"
			intervals [1328]:
				xmin = 434.7264
				xmax = 434.8364
				text = "AH0"
			intervals [1329]:
				xmin = 434.8364
				xmax = 434.9864
				text = "S"
			intervals [1330]:
				xmin = 434.9864
				xmax = 435.2964
				text = "sp"
			intervals [1331]:
				xmin = 435.2964
				xmax = 435.3264
				text = "HH"
			intervals [1332]:
				xmin = 435.3264
				xmax = 435.5664
				text = "AH1"
			intervals [1333]:
				xmin = 435.5664
				xmax = 435.6464
				text = "sp"
			intervals [1334]:
				xmin = 435.6464
				xmax = 435.6764
				text = "spn"
			intervals [1335]:
				xmin = 435.6764
				xmax = 437.7779
				text = ""
			intervals [1336]:
				xmin = 437.7779
				xmax = 437.8379
				text = "HH"
			intervals [1337]:
				xmin = 437.8379
				xmax = 437.9379
				text = "AW1"
			intervals [1338]:
				xmin = 437.9379
				xmax = 437.9679
				text = "AH0"
			intervals [1339]:
				xmin = 437.9679
				xmax = 438.0179
				text = "B"
			intervals [1340]:
				xmin = 438.0179
				xmax = 438.1179
				text = "AW1"
			intervals [1341]:
				xmin = 438.1179
				xmax = 438.2679
				text = "T"
			intervals [1342]:
				xmin = 438.2679
				xmax = 438.3079
				text = "sp"
			intervals [1343]:
				xmin = 438.3079
				xmax = 438.8779
				text = "AH1"
			intervals [1344]:
				xmin = 438.8779
				xmax = 439.1979
				text = "sp"
			intervals [1345]:
				xmin = 439.1979
				xmax = 439.2579
				text = "DH"
			intervals [1346]:
				xmin = 439.2579
				xmax = 439.2979
				text = "AH1"
			intervals [1347]:
				xmin = 439.2979
				xmax = 439.3579
				text = "HH"
			intervals [1348]:
				xmin = 439.3579
				xmax = 439.4679
				text = "AA1"
			intervals [1349]:
				xmin = 439.4679
				xmax = 439.6279
				text = "L"
			intervals [1350]:
				xmin = 439.6279
				xmax = 439.6579
				text = "AH0"
			intervals [1351]:
				xmin = 439.6579
				xmax = 439.7279
				text = "D"
			intervals [1352]:
				xmin = 439.7279
				xmax = 439.9479
				text = "EY2"
			intervals [1353]:
				xmin = 439.9479
				xmax = 440.0479
				text = "Z"
			intervals [1354]:
				xmin = 440.0479
				xmax = 440.0879
				text = "sp"
			intervals [1355]:
				xmin = 440.0879
				xmax = 440.2379
				text = "L"
			intervals [1356]:
				xmin = 440.2379
				xmax = 440.2879
				text = "AY1"
			intervals [1357]:
				xmin = 440.2879
				xmax = 440.3979
				text = "K"
			intervals [1358]:
				xmin = 440.3979
				xmax = 440.4479
				text = "sp"
			intervals [1359]:
				xmin = 440.4479
				xmax = 440.4879
				text = "Y"
			intervals [1360]:
				xmin = 440.4879
				xmax = 440.5279
				text = "UW1"
			intervals [1361]:
				xmin = 440.5279
				xmax = 440.5679
				text = "N"
			intervals [1362]:
				xmin = 440.5679
				xmax = 440.7279
				text = "OW1"
			intervals [1363]:
				xmin = 440.7279
				xmax = 440.7579
				text = "sp"
			intervals [1364]:
				xmin = 440.7579
				xmax = 440.8479
				text = "K"
			intervals [1365]:
				xmin = 440.8479
				xmax = 440.8879
				text = "R"
			intervals [1366]:
				xmin = 440.8879
				xmax = 440.9879
				text = "IH1"
			intervals [1367]:
				xmin = 440.9879
				xmax = 441.0679
				text = "S"
			intervals [1368]:
				xmin = 441.0679
				xmax = 441.1679
				text = "M"
			intervals [1369]:
				xmin = 441.1679
				xmax = 441.2079
				text = "AH0"
			intervals [1370]:
				xmin = 441.2079
				xmax = 441.3079
				text = "S"
			intervals [1371]:
				xmin = 441.3079
				xmax = 441.5779
				text = "ER0"
			intervals [1372]:
				xmin = 441.5779
				xmax = 441.6079
				text = "sp"
			intervals [1373]:
				xmin = 441.6079
				xmax = 441.6379
				text = "EH1"
			intervals [1374]:
				xmin = 441.6379
				xmax = 441.6679
				text = "N"
			intervals [1375]:
				xmin = 441.6679
				xmax = 441.6979
				text = "IY0"
			intervals [1376]:
				xmin = 441.6979
				xmax = 441.7279
				text = "TH"
			intervals [1377]:
				xmin = 441.7279
				xmax = 441.7579
				text = "IH2"
			intervals [1378]:
				xmin = 441.7579
				xmax = 441.8679
				text = "NG"
			intervals [1379]:
				xmin = 441.8679
				xmax = 441.8979
				text = "sp"
			intervals [1380]:
				xmin = 441.8979
				xmax = 442.0079
				text = "ER0"
			intervals [1381]:
				xmin = 442.0079
				xmax = 442.0779
				text = "EH1"
			intervals [1382]:
				xmin = 442.0779
				xmax = 442.1579
				text = "N"
			intervals [1383]:
				xmin = 442.1579
				xmax = 442.2079
				text = "IY0"
			intervals [1384]:
				xmin = 442.2079
				xmax = 442.2579
				text = "sp"
			intervals [1385]:
				xmin = 442.2579
				xmax = 442.2979
				text = "S"
			intervals [1386]:
				xmin = 442.2979
				xmax = 442.3879
				text = "P"
			intervals [1387]:
				xmin = 442.3879
				xmax = 442.4479
				text = "EH1"
			intervals [1388]:
				xmin = 442.4479
				xmax = 442.5479
				text = "SH"
			intervals [1389]:
				xmin = 442.5479
				xmax = 442.6179
				text = "AH0"
			intervals [1390]:
				xmin = 442.6179
				xmax = 442.6879
				text = "L"
			intervals [1391]:
				xmin = 442.6879
				xmax = 442.7879
				text = "W"
			intervals [1392]:
				xmin = 442.7879
				xmax = 442.8579
				text = "EY1"
			intervals [1393]:
				xmin = 442.8579
				xmax = 442.8879
				text = "sp"
			intervals [1394]:
				xmin = 442.8879
				xmax = 442.9179
				text = "Y"
			intervals [1395]:
				xmin = 442.9179
				xmax = 443.0279
				text = "UW1"
			intervals [1396]:
				xmin = 443.0279
				xmax = 443.1179
				text = "sp"
			intervals [1397]:
				xmin = 443.1179
				xmax = 443.2679
				text = "S"
			intervals [1398]:
				xmin = 443.2679
				xmax = 443.3179
				text = "EH1"
			intervals [1399]:
				xmin = 443.3179
				xmax = 443.4279
				text = "L"
			intervals [1400]:
				xmin = 443.4279
				xmax = 443.5379
				text = "AH0"
			intervals [1401]:
				xmin = 443.5379
				xmax = 443.5679
				text = "B"
			intervals [1402]:
				xmin = 443.5679
				xmax = 443.6179
				text = "R"
			intervals [1403]:
				xmin = 443.6179
				xmax = 443.7179
				text = "EY2"
			intervals [1404]:
				xmin = 443.7179
				xmax = 443.7479
				text = "T"
			intervals [1405]:
				xmin = 443.7479
				xmax = 443.8179
				text = "sp"
			intervals [1406]:
				xmin = 443.8179
				xmax = 443.8479
				text = "DH"
			intervals [1407]:
				xmin = 443.8479
				xmax = 443.8979
				text = "AH0"
			intervals [1408]:
				xmin = 443.8979
				xmax = 444.0079
				text = "M"
			intervals [1409]:
				xmin = 444.0079
				xmax = 444.2079
				text = "sp"
			intervals [1410]:
				xmin = 444.2079
				xmax = 457.9864
				text = ""
			intervals [1411]:
				xmin = 457.9864
				xmax = 458.1864
				text = "M"
			intervals [1412]:
				xmin = 458.1864
				xmax = 458.2364
				text = "HH"
			intervals [1413]:
				xmin = 458.2364
				xmax = 458.5064
				text = "M"
			intervals [1414]:
				xmin = 458.5064
				xmax = 471.749
				text = ""
			intervals [1415]:
				xmin = 471.749
				xmax = 471.859
				text = "Y"
			intervals [1416]:
				xmin = 471.859
				xmax = 472.089
				text = "AE1"
			intervals [1417]:
				xmin = 472.089
				xmax = 483.6472
				text = ""
			intervals [1418]:
				xmin = 483.6472
				xmax = 483.6972
				text = "Y"
			intervals [1419]:
				xmin = 483.6972
				xmax = 484.0372
				text = "AE1"
			intervals [1420]:
				xmin = 484.0372
				xmax = 493.8197
				text = ""
			intervals [1421]:
				xmin = 493.8197
				xmax = 493.8897
				text = "Y"
			intervals [1422]:
				xmin = 493.8897
				xmax = 494.2597
				text = "AE1"
			intervals [1423]:
				xmin = 494.2597
				xmax = 498.5042
				text = ""
			intervals [1424]:
				xmin = 498.5042
				xmax = 498.5342
				text = "sil"
			intervals [1425]:
				xmin = 498.5342
				xmax = 498.8942
				text = "AH1"
			intervals [1426]:
				xmin = 498.8942
				xmax = 498.9242
				text = "HH"
			intervals [1427]:
				xmin = 498.9242
				xmax = 498.9542
				text = "AH1"
			intervals [1428]:
				xmin = 498.9542
				xmax = 501.1367
				text = "sp"
			intervals [1429]:
				xmin = 501.1367
				xmax = 501.1667
				text = "Y"
			intervals [1430]:
				xmin = 501.1667
				xmax = 501.1967
				text = "UW1"
			intervals [1431]:
				xmin = 501.1967
				xmax = 501.2267
				text = "HH"
			intervals [1432]:
				xmin = 501.2267
				xmax = 501.2567
				text = "AE1"
			intervals [1433]:
				xmin = 501.2567
				xmax = 501.3467
				text = "V"
			intervals [1434]:
				xmin = 501.3467
				xmax = 501.4467
				text = "AO1"
			intervals [1435]:
				xmin = 501.4467
				xmax = 501.5667
				text = "F"
			intervals [1436]:
				xmin = 501.5667
				xmax = 501.6267
				text = "S"
			intervals [1437]:
				xmin = 501.6267
				xmax = 501.6667
				text = "K"
			intervals [1438]:
				xmin = 501.6667
				xmax = 501.7367
				text = "UW1"
			intervals [1439]:
				xmin = 501.7367
				xmax = 501.8067
				text = "L"
			intervals [1440]:
				xmin = 501.8067
				xmax = 501.8467
				text = "sp"
			intervals [1441]:
				xmin = 501.8467
				xmax = 501.9067
				text = "T"
			intervals [1442]:
				xmin = 501.9067
				xmax = 501.9467
				text = "UW0"
			intervals [1443]:
				xmin = 501.9467
				xmax = 502.0367
				text = "D"
			intervals [1444]:
				xmin = 502.0367
				xmax = 502.1567
				text = "EY1"
			intervals [1445]:
				xmin = 502.1567
				xmax = 502.2467
				text = "sp"
			intervals [1446]:
				xmin = 502.2467
				xmax = 502.2767
				text = "HH"
			intervals [1447]:
				xmin = 502.2767
				xmax = 502.3067
				text = "AH1"
			intervals [1448]:
				xmin = 502.3067
				xmax = 502.4667
				text = "sp"
			intervals [1449]:
				xmin = 502.4667
				xmax = 503.265
				text = ""
			intervals [1450]:
				xmin = 503.265
				xmax = 503.345
				text = "Y"
			intervals [1451]:
				xmin = 503.345
				xmax = 503.375
				text = "UW1"
			intervals [1452]:
				xmin = 503.375
				xmax = 503.405
				text = "HH"
			intervals [1453]:
				xmin = 503.405
				xmax = 503.435
				text = "AE1"
			intervals [1454]:
				xmin = 503.435
				xmax = 503.515
				text = "V"
			intervals [1455]:
				xmin = 503.515
				xmax = 503.615
				text = "AO1"
			intervals [1456]:
				xmin = 503.615
				xmax = 503.725
				text = "F"
			intervals [1457]:
				xmin = 503.725
				xmax = 503.785
				text = "S"
			intervals [1458]:
				xmin = 503.785
				xmax = 503.855
				text = "K"
			intervals [1459]:
				xmin = 503.855
				xmax = 504.025
				text = "UW1"
			intervals [1460]:
				xmin = 504.025
				xmax = 504.095
				text = "L"
			intervals [1461]:
				xmin = 504.095
				xmax = 504.175
				text = "T"
			intervals [1462]:
				xmin = 504.175
				xmax = 504.205
				text = "UW0"
			intervals [1463]:
				xmin = 504.205
				xmax = 504.295
				text = "D"
			intervals [1464]:
				xmin = 504.295
				xmax = 504.325
				text = "EY1"
			intervals [1465]:
				xmin = 504.325
				xmax = 506.7437
				text = "sp"
			intervals [1466]:
				xmin = 506.7437
				xmax = 506.7737
				text = "OW1"
			intervals [1467]:
				xmin = 506.7737
				xmax = 506.8837
				text = "sp"
			intervals [1468]:
				xmin = 506.8837
				xmax = 506.9537
				text = "HH"
			intervals [1469]:
				xmin = 506.9537
				xmax = 506.9937
				text = "AW1"
			intervals [1470]:
				xmin = 506.9937
				xmax = 507.0337
				text = "sp"
			intervals [1471]:
				xmin = 507.0337
				xmax = 507.1437
				text = "K"
			intervals [1472]:
				xmin = 507.1437
				xmax = 507.1737
				text = "AH1"
			intervals [1473]:
				xmin = 507.1737
				xmax = 507.2637
				text = "M"
			intervals [1474]:
				xmin = 507.2637
				xmax = 510.2941
				text = "sp"
			intervals [1475]:
				xmin = 510.2941
				xmax = 510.3241
				text = "HH"
			intervals [1476]:
				xmin = 510.3241
				xmax = 510.3741
				text = "AH1"
			intervals [1477]:
				xmin = 510.3741
				xmax = 510.7641
				text = "sp"
			intervals [1478]:
				xmin = 510.7641
				xmax = 510.7941
				text = "V"
			intervals [1479]:
				xmin = 510.7941
				xmax = 510.8241
				text = "EH1"
			intervals [1480]:
				xmin = 510.8241
				xmax = 510.8541
				text = "R"
			intervals [1481]:
				xmin = 510.8541
				xmax = 511.0041
				text = "IY0"
			intervals [1482]:
				xmin = 511.0041
				xmax = 511.0341
				text = "sp"
			intervals [1483]:
				xmin = 511.0341
				xmax = 511.0641
				text = "IH1"
			intervals [1484]:
				xmin = 511.0641
				xmax = 511.0941
				text = "N"
			intervals [1485]:
				xmin = 511.0941
				xmax = 511.1241
				text = "T"
			intervals [1486]:
				xmin = 511.1241
				xmax = 511.1541
				text = "ER0"
			intervals [1487]:
				xmin = 511.1541
				xmax = 511.1841
				text = "AH0"
			intervals [1488]:
				xmin = 511.1841
				xmax = 511.2141
				text = "S"
			intervals [1489]:
				xmin = 511.2141
				xmax = 511.2441
				text = "T"
			intervals [1490]:
				xmin = 511.2441
				xmax = 511.2741
				text = "IH0"
			intervals [1491]:
				xmin = 511.2741
				xmax = 511.3041
				text = "N"
			intervals [1492]:
				xmin = 511.3041
				xmax = 515.820
				text = "sp"
			intervals [1493]:
				xmin = 515.820
				xmax = 516.080
				text = "OW2"
			intervals [1494]:
				xmin = 516.080
				xmax = 516.220
				text = "K"
			intervals [1495]:
				xmin = 516.220
				xmax = 516.490
				text = "EY1"
			intervals [1496]:
				xmin = 516.490
				xmax = 517.4498
				text = "sp"
			intervals [1497]:
				xmin = 517.4498
				xmax = 518.2398
				text = "spn"
			intervals [1498]:
				xmin = 518.2398
				xmax = 518.4198
				text = "sp"
			intervals [1499]:
				xmin = 518.4198
				xmax = 519.1527
				text = ""
			intervals [1500]:
				xmin = 519.1527
				xmax = 519.2427
				text = "D"
			intervals [1501]:
				xmin = 519.2427
				xmax = 519.2727
				text = "UW1"
			intervals [1502]:
				xmin = 519.2727
				xmax = 519.3027
				text = "DH"
			intervals [1503]:
				xmin = 519.3027
				xmax = 519.4227
				text = "AH0"
			intervals [1504]:
				xmin = 519.4227
				xmax = 519.5427
				text = "sp"
			intervals [1505]:
				xmin = 519.5427
				xmax = 519.5927
				text = "F"
			intervals [1506]:
				xmin = 519.5927
				xmax = 519.7127
				text = "ER1"
			intervals [1507]:
				xmin = 519.7127
				xmax = 519.7427
				text = "S"
			intervals [1508]:
				xmin = 519.7427
				xmax = 519.7727
				text = "T"
			intervals [1509]:
				xmin = 519.7727
				xmax = 519.9627
				text = "sp"
			intervals [1510]:
				xmin = 519.9627
				xmax = 519.9927
				text = "P"
			intervals [1511]:
				xmin = 519.9927
				xmax = 520.0627
				text = "AA1"
			intervals [1512]:
				xmin = 520.0627
				xmax = 520.0927
				text = "R"
			intervals [1513]:
				xmin = 520.0927
				xmax = 520.1227
				text = "T"
			intervals [1514]:
				xmin = 520.1227
				xmax = 520.3027
				text = "sp"
			intervals [1515]:
				xmin = 520.3027
				xmax = 520.3327
				text = "HH"
			intervals [1516]:
				xmin = 520.3327
				xmax = 520.3627
				text = "IY1"
			intervals [1517]:
				xmin = 520.3627
				xmax = 520.4927
				text = "R"
			intervals [1518]:
				xmin = 520.4927
				xmax = 520.6227
				text = "sp"
			intervals [1519]:
				xmin = 520.6227
				xmax = 525.3825
				text = ""
			intervals [1520]:
				xmin = 525.3825
				xmax = 525.5625
				text = "HH"
			intervals [1521]:
				xmin = 525.5625
				xmax = 525.6725
				text = "AW1"
			intervals [1522]:
				xmin = 525.6725
				xmax = 525.7025
				text = "AH0"
			intervals [1523]:
				xmin = 525.7025
				xmax = 525.7325
				text = "B"
			intervals [1524]:
				xmin = 525.7325
				xmax = 525.8125
				text = "AW1"
			intervals [1525]:
				xmin = 525.8125
				xmax = 525.9225
				text = "T"
			intervals [1526]:
				xmin = 525.9225
				xmax = 525.9525
				text = "W"
			intervals [1527]:
				xmin = 525.9525
				xmax = 526.0025
				text = "EH1"
			intervals [1528]:
				xmin = 526.0025
				xmax = 526.0625
				text = "N"
			intervals [1529]:
				xmin = 526.0625
				xmax = 526.1025
				text = "sp"
			intervals [1530]:
				xmin = 526.1025
				xmax = 526.1425
				text = "Y"
			intervals [1531]:
				xmin = 526.1425
				xmax = 526.2125
				text = "UW1"
			intervals [1532]:
				xmin = 526.2125
				xmax = 526.2725
				text = "W"
			intervals [1533]:
				xmin = 526.2725
				xmax = 526.3325
				text = "ER0"
			intervals [1534]:
				xmin = 526.3325
				xmax = 526.4325
				text = "Y"
			intervals [1535]:
				xmin = 526.4325
				xmax = 526.4825
				text = "AH1"
			intervals [1536]:
				xmin = 526.4825
				xmax = 526.6025
				text = "NG"
			intervals [1537]:
				xmin = 526.6025
				xmax = 526.6525
				text = "G"
			intervals [1538]:
				xmin = 526.6525
				xmax = 526.7525
				text = "ER0"
			intervals [1539]:
				xmin = 526.7525
				xmax = 526.7925
				text = "sp"
			intervals [1540]:
				xmin = 526.7925
				xmax = 526.8625
				text = "D"
			intervals [1541]:
				xmin = 526.8625
				xmax = 526.9025
				text = "IH0"
			intervals [1542]:
				xmin = 526.9025
				xmax = 527.0325
				text = "D"
			intervals [1543]:
				xmin = 527.0325
				xmax = 527.0925
				text = "Y"
			intervals [1544]:
				xmin = 527.0925
				xmax = 527.2325
				text = "UW1"
			intervals [1545]:
				xmin = 527.2325
				xmax = 527.2625
				text = "sp"
			intervals [1546]:
				xmin = 527.2625
				xmax = 527.3425
				text = "AH1"
			intervals [1547]:
				xmin = 527.3425
				xmax = 527.4625
				text = "S"
			intervals [1548]:
				xmin = 527.4625
				xmax = 527.4925
				text = "EH1"
			intervals [1549]:
				xmin = 527.4925
				xmax = 527.5925
				text = "L"
			intervals [1550]:
				xmin = 527.5925
				xmax = 527.6425
				text = "AH0"
			intervals [1551]:
				xmin = 527.6425
				xmax = 527.7225
				text = "B"
			intervals [1552]:
				xmin = 527.7225
				xmax = 527.7825
				text = "R"
			intervals [1553]:
				xmin = 527.7825
				xmax = 527.9025
				text = "EY2"
			intervals [1554]:
				xmin = 527.9025
				xmax = 527.9325
				text = "T"
			intervals [1555]:
				xmin = 527.9325
				xmax = 527.9925
				text = "EH1"
			intervals [1556]:
				xmin = 527.9925
				xmax = 528.0825
				text = "N"
			intervals [1557]:
				xmin = 528.0825
				xmax = 528.1625
				text = "IY0"
			intervals [1558]:
				xmin = 528.1625
				xmax = 529.395
				text = "sp"
			intervals [1559]:
				xmin = 529.395
				xmax = 529.445
				text = "EH1"
			intervals [1560]:
				xmin = 529.445
				xmax = 529.505
				text = "N"
			intervals [1561]:
				xmin = 529.505
				xmax = 529.575
				text = "IY0"
			intervals [1562]:
				xmin = 529.575
				xmax = 529.685
				text = "HH"
			intervals [1563]:
				xmin = 529.685
				xmax = 529.825
				text = "AA1"
			intervals [1564]:
				xmin = 529.825
				xmax = 529.925
				text = "L"
			intervals [1565]:
				xmin = 529.925
				xmax = 529.955
				text = "AH0"
			intervals [1566]:
				xmin = 529.955
				xmax = 530.035
				text = "D"
			intervals [1567]:
				xmin = 530.035
				xmax = 530.175
				text = "EY2"
			intervals [1568]:
				xmin = 530.175
				xmax = 530.235
				text = "Z"
			intervals [1569]:
				xmin = 530.235
				xmax = 530.265
				text = "sp"
			intervals [1570]:
				xmin = 530.265
				xmax = 530.345
				text = "L"
			intervals [1571]:
				xmin = 530.345
				xmax = 530.425
				text = "AY1"
			intervals [1572]:
				xmin = 530.425
				xmax = 530.485
				text = "K"
			intervals [1573]:
				xmin = 530.485
				xmax = 530.515
				text = "sp"
			intervals [1574]:
				xmin = 530.515
				xmax = 530.545
				text = "HH"
			intervals [1575]:
				xmin = 530.545
				xmax = 530.635
				text = "AE2"
			intervals [1576]:
				xmin = 530.635
				xmax = 530.745
				text = "L"
			intervals [1577]:
				xmin = 530.745
				xmax = 530.795
				text = "AH0"
			intervals [1578]:
				xmin = 530.795
				xmax = 530.895
				text = "W"
			intervals [1579]:
				xmin = 530.895
				xmax = 531.075
				text = "IY1"
			intervals [1580]:
				xmin = 531.075
				xmax = 531.135
				text = "N"
			intervals [1581]:
				xmin = 531.135
				xmax = 531.445
				text = "ER0"
			intervals [1582]:
				xmin = 531.445
				xmax = 531.615
				text = "sp"
			intervals [1583]:
				xmin = 531.615
				xmax = 531.675
				text = "EH1"
			intervals [1584]:
				xmin = 531.675
				xmax = 531.725
				text = "N"
			intervals [1585]:
				xmin = 531.725
				xmax = 531.755
				text = "IY0"
			intervals [1586]:
				xmin = 531.755
				xmax = 531.805
				text = "TH"
			intervals [1587]:
				xmin = 531.805
				xmax = 531.835
				text = "IH2"
			intervals [1588]:
				xmin = 531.835
				xmax = 531.865
				text = "N"
			intervals [1589]:
				xmin = 531.865
				xmax = 535.5055
				text = "sp"
			intervals [1590]:
				xmin = 535.5055
				xmax = 535.5655
				text = "W"
			intervals [1591]:
				xmin = 535.5655
				xmax = 535.5955
				text = "AH1"
			intervals [1592]:
				xmin = 535.5955
				xmax = 535.6255
				text = "T"
			intervals [1593]:
				xmin = 535.6255
				xmax = 535.6555
				text = "D"
			intervals [1594]:
				xmin = 535.6555
				xmax = 535.6855
				text = "IH0"
			intervals [1595]:
				xmin = 535.6855
				xmax = 535.7155
				text = "D"
			intervals [1596]:
				xmin = 535.7155
				xmax = 535.7555
				text = "Y"
			intervals [1597]:
				xmin = 535.7555
				xmax = 535.7855
				text = "UW1"
			intervals [1598]:
				xmin = 535.7855
				xmax = 535.8155
				text = "D"
			intervals [1599]:
				xmin = 535.8155
				xmax = 535.8455
				text = "UW1"
			intervals [1600]:
				xmin = 535.8455
				xmax = 535.8755
				text = "DH"
			intervals [1601]:
				xmin = 535.8755
				xmax = 535.9055
				text = "EH1"
			intervals [1602]:
				xmin = 535.9055
				xmax = 535.9355
				text = "N"
			intervals [1603]:
				xmin = 535.9355
				xmax = 536.3855
				text = "sp"
			intervals [1604]:
				xmin = 536.3855
				xmax = 544.5165
				text = ""
			intervals [1605]:
				xmin = 544.5165
				xmax = 544.8965
				text = "M"
			intervals [1606]:
				xmin = 544.8965
				xmax = 544.9465
				text = "HH"
			intervals [1607]:
				xmin = 544.9465
				xmax = 545.0265
				text = "M"
			intervals [1608]:
				xmin = 545.0265
				xmax = 551.8799
				text = "sp"
			intervals [1609]:
				xmin = 551.8799
				xmax = 551.9099
				text = "Y"
			intervals [1610]:
				xmin = 551.9099
				xmax = 552.1399
				text = "AE1"
			intervals [1611]:
				xmin = 552.1399
				xmax = 556.9548
				text = "sp"
			intervals [1612]:
				xmin = 556.9548
				xmax = 557.1148
				text = "AH1"
			intervals [1613]:
				xmin = 557.1148
				xmax = 557.2148
				text = "HH"
			intervals [1614]:
				xmin = 557.2148
				xmax = 557.2648
				text = "AH1"
			intervals [1615]:
				xmin = 557.2648
				xmax = 557.4748
				text = "sp"
			intervals [1616]:
				xmin = 557.4748
				xmax = 557.9742
				text = ""
			intervals [1617]:
				xmin = 557.9742
				xmax = 558.0442
				text = "HH"
			intervals [1618]:
				xmin = 558.0442
				xmax = 558.1342
				text = "AW1"
			intervals [1619]:
				xmin = 558.1342
				xmax = 558.1742
				text = "AH0"
			intervals [1620]:
				xmin = 558.1742
				xmax = 558.2142
				text = "B"
			intervals [1621]:
				xmin = 558.2142
				xmax = 558.2842
				text = "AW1"
			intervals [1622]:
				xmin = 558.2842
				xmax = 558.4342
				text = "T"
			intervals [1623]:
				xmin = 558.4342
				xmax = 558.4642
				text = "EH1"
			intervals [1624]:
				xmin = 558.4642
				xmax = 558.5042
				text = "N"
			intervals [1625]:
				xmin = 558.5042
				xmax = 558.5942
				text = "IY0"
			intervals [1626]:
				xmin = 558.5942
				xmax = 558.7842
				text = "AH1"
			intervals [1627]:
				xmin = 558.7842
				xmax = 558.8142
				text = "DH"
			intervals [1628]:
				xmin = 558.8142
				xmax = 558.8442
				text = "ER0"
			intervals [1629]:
				xmin = 558.8442
				xmax = 558.9142
				text = "HH"
			intervals [1630]:
				xmin = 558.9142
				xmax = 558.9542
				text = "AA1"
			intervals [1631]:
				xmin = 558.9542
				xmax = 559.1642
				text = "L"
			intervals [1632]:
				xmin = 559.1642
				xmax = 559.2142
				text = "AH0"
			intervals [1633]:
				xmin = 559.2142
				xmax = 559.3242
				text = "D"
			intervals [1634]:
				xmin = 559.3242
				xmax = 559.3542
				text = "EY2"
			intervals [1635]:
				xmin = 559.3542
				xmax = 559.4242
				text = "Z"
			intervals [1636]:
				xmin = 559.4242
				xmax = 559.5342
				text = "AY1"
			intervals [1637]:
				xmin = 559.5342
				xmax = 559.5742
				text = "S"
			intervals [1638]:
				xmin = 559.5742
				xmax = 559.6042
				text = "AH0"
			intervals [1639]:
				xmin = 559.6042
				xmax = 559.7042
				text = "P"
			intervals [1640]:
				xmin = 559.7042
				xmax = 559.7442
				text = "OW1"
			intervals [1641]:
				xmin = 559.7442
				xmax = 559.8042
				text = "Z"
			intervals [1642]:
				xmin = 559.8042
				xmax = 559.8342
				text = "Y"
			intervals [1643]:
				xmin = 559.8342
				xmax = 559.8642
				text = "UW1"
			intervals [1644]:
				xmin = 559.8642
				xmax = 559.8942
				text = "sp"
			intervals [1645]:
				xmin = 559.8942
				xmax = 559.9242
				text = "D"
			intervals [1646]:
				xmin = 559.9242
				xmax = 559.9842
				text = "OW1"
			intervals [1647]:
				xmin = 559.9842
				xmax = 560.0242
				text = "N"
			intervals [1648]:
				xmin = 560.0242
				xmax = 560.0542
				text = "T"
			intervals [1649]:
				xmin = 560.0542
				xmax = 560.0842
				text = "sp"
			intervals [1650]:
				xmin = 560.0842
				xmax = 560.1142
				text = "D"
			intervals [1651]:
				xmin = 560.1142
				xmax = 560.1842
				text = "UW1"
			intervals [1652]:
				xmin = 560.1842
				xmax = 560.2142
				text = "EH1"
			intervals [1653]:
				xmin = 560.2142
				xmax = 560.3142
				text = "N"
			intervals [1654]:
				xmin = 560.3142
				xmax = 560.3442
				text = "IY0"
			intervals [1655]:
				xmin = 560.3442
				xmax = 560.4142
				text = "TH"
			intervals [1656]:
				xmin = 560.4142
				xmax = 560.4442
				text = "IH2"
			intervals [1657]:
				xmin = 560.4442
				xmax = 560.5242
				text = "N"
			intervals [1658]:
				xmin = 560.5242
				xmax = 560.5642
				text = "S"
			intervals [1659]:
				xmin = 560.5642
				xmax = 560.6842
				text = "P"
			intervals [1660]:
				xmin = 560.6842
				xmax = 560.7442
				text = "EH1"
			intervals [1661]:
				xmin = 560.7442
				xmax = 560.8442
				text = "SH"
			intervals [1662]:
				xmin = 560.8442
				xmax = 560.8942
				text = "AH0"
			intervals [1663]:
				xmin = 560.8942
				xmax = 560.9242
				text = "L"
			intervals [1664]:
				xmin = 560.9242
				xmax = 560.9542
				text = "sp"
			intervals [1665]:
				xmin = 560.9542
				xmax = 561.0342
				text = "F"
			intervals [1666]:
				xmin = 561.0342
				xmax = 561.0642
				text = "R"
			intervals [1667]:
				xmin = 561.0642
				xmax = 561.1842
				text = "ER0"
			intervals [1668]:
				xmin = 561.1842
				xmax = 561.3042
				text = "IY1"
			intervals [1669]:
				xmin = 561.3042
				xmax = 561.3642
				text = "S"
			intervals [1670]:
				xmin = 561.3642
				xmax = 561.4342
				text = "T"
			intervals [1671]:
				xmin = 561.4342
				xmax = 561.4942
				text = "ER0"
			intervals [1672]:
				xmin = 561.4942
				xmax = 561.5342
				text = "W"
			intervals [1673]:
				xmin = 561.5342
				xmax = 561.5642
				text = "AH1"
			intervals [1674]:
				xmin = 561.5642
				xmax = 561.6942
				text = "T"
			intervals [1675]:
				xmin = 561.6942
				xmax = 561.7642
				text = "W"
			intervals [1676]:
				xmin = 561.7642
				xmax = 561.7942
				text = "AH1"
			intervals [1677]:
				xmin = 561.7942
				xmax = 561.8242
				text = "T"
			intervals [1678]:
				xmin = 561.8242
				xmax = 561.8742
				text = "sp"
			intervals [1679]:
				xmin = 561.8742
				xmax = 561.9042
				text = "D"
			intervals [1680]:
				xmin = 561.9042
				xmax = 561.9342
				text = "IH0"
			intervals [1681]:
				xmin = 561.9342
				xmax = 562.0342
				text = "D"
			intervals [1682]:
				xmin = 562.0342
				xmax = 562.0742
				text = "Y"
			intervals [1683]:
				xmin = 562.0742
				xmax = 562.1042
				text = "UW1"
			intervals [1684]:
				xmin = 562.1042
				xmax = 562.2242
				text = "Y"
			intervals [1685]:
				xmin = 562.2242
				xmax = 562.3342
				text = "UW1"
			intervals [1686]:
				xmin = 562.3342
				xmax = 562.4042
				text = "Z"
			intervals [1687]:
				xmin = 562.4042
				xmax = 562.4342
				text = "D"
			intervals [1688]:
				xmin = 562.4342
				xmax = 562.4642
				text = "T"
			intervals [1689]:
				xmin = 562.4642
				xmax = 562.5342
				text = "IH0"
			intervals [1690]:
				xmin = 562.5342
				xmax = 562.6042
				text = "D"
			intervals [1691]:
				xmin = 562.6042
				xmax = 562.7442
				text = "UW1"
			intervals [1692]:
				xmin = 562.7442
				xmax = 562.7742
				text = "W"
			intervals [1693]:
				xmin = 562.7742
				xmax = 562.8142
				text = "EH1"
			intervals [1694]:
				xmin = 562.8142
				xmax = 562.8942
				text = "N"
			intervals [1695]:
				xmin = 562.8942
				xmax = 562.9342
				text = "Y"
			intervals [1696]:
				xmin = 562.9342
				xmax = 562.9842
				text = "UW1"
			intervals [1697]:
				xmin = 562.9842
				xmax = 563.0542
				text = "W"
			intervals [1698]:
				xmin = 563.0542
				xmax = 563.1142
				text = "ER0"
			intervals [1699]:
				xmin = 563.1142
				xmax = 563.2142
				text = "Y"
			intervals [1700]:
				xmin = 563.2142
				xmax = 563.3642
				text = "AH1"
			intervals [1701]:
				xmin = 563.3642
				xmax = 563.4342
				text = "NG"
			intervals [1702]:
				xmin = 563.4342
				xmax = 563.6242
				text = "sp"
			intervals [1703]:
				xmin = 563.6242
				xmax = 573.4927
				text = ""
			intervals [1704]:
				xmin = 573.4927
				xmax = 573.8727
				text = "M"
			intervals [1705]:
				xmin = 573.8727
				xmax = 573.9027
				text = "HH"
			intervals [1706]:
				xmin = 573.9027
				xmax = 573.9627
				text = "M"
			intervals [1707]:
				xmin = 573.9627
				xmax = 586.8012
				text = "sp"
			intervals [1708]:
				xmin = 586.8012
				xmax = 586.8812
				text = "Y"
			intervals [1709]:
				xmin = 586.8812
				xmax = 587.1012
				text = "AE1"
			intervals [1710]:
				xmin = 587.1012
				xmax = 590.838
				text = ""
			intervals [1711]:
				xmin = 590.838
				xmax = 590.918
				text = "D"
			intervals [1712]:
				xmin = 590.918
				xmax = 590.958
				text = "IH1"
			intervals [1713]:
				xmin = 590.958
				xmax = 590.998
				text = "D"
			intervals [1714]:
				xmin = 590.998
				xmax = 591.028
				text = "N"
			intervals [1715]:
				xmin = 591.028
				xmax = 591.068
				text = "T"
			intervals [1716]:
				xmin = 591.068
				xmax = 591.118
				text = "DH"
			intervals [1717]:
				xmin = 591.118
				xmax = 591.258
				text = "EY1"
			intervals [1718]:
				xmin = 591.258
				xmax = 591.288
				text = "HH"
			intervals [1719]:
				xmin = 591.288
				xmax = 591.408
				text = "AE1"
			intervals [1720]:
				xmin = 591.408
				xmax = 591.628
				text = "V"
			intervals [1721]:
				xmin = 591.628
				xmax = 591.768
				text = "sp"
			intervals [1722]:
				xmin = 591.768
				xmax = 591.9017
				text = ""
			intervals [1723]:
				xmin = 591.9017
				xmax = 591.9917
				text = "D"
			intervals [1724]:
				xmin = 591.9917
				xmax = 592.0417
				text = "OW1"
			intervals [1725]:
				xmin = 592.0417
				xmax = 592.0817
				text = "N"
			intervals [1726]:
				xmin = 592.0817
				xmax = 592.1117
				text = "T"
			intervals [1727]:
				xmin = 592.1117
				xmax = 592.1517
				text = "DH"
			intervals [1728]:
				xmin = 592.1517
				xmax = 592.1817
				text = "EY1"
			intervals [1729]:
				xmin = 592.1817
				xmax = 592.2117
				text = "HH"
			intervals [1730]:
				xmin = 592.2117
				xmax = 592.2517
				text = "AE1"
			intervals [1731]:
				xmin = 592.2517
				xmax = 592.3117
				text = "V"
			intervals [1732]:
				xmin = 592.3117
				xmax = 592.4617
				text = "AH0"
			intervals [1733]:
				xmin = 592.4617
				xmax = 592.4917
				text = "sp"
			intervals [1734]:
				xmin = 592.4917
				xmax = 592.5317
				text = "B"
			intervals [1735]:
				xmin = 592.5317
				xmax = 592.5817
				text = "IH1"
			intervals [1736]:
				xmin = 592.5817
				xmax = 592.6317
				text = "G"
			intervals [1737]:
				xmin = 592.6317
				xmax = 592.6617
				text = "sp"
			intervals [1738]:
				xmin = 592.6617
				xmax = 592.8017
				text = "IY1"
			intervals [1739]:
				xmin = 592.8017
				xmax = 592.8717
				text = "S"
			intervals [1740]:
				xmin = 592.8717
				xmax = 592.9517
				text = "T"
			intervals [1741]:
				xmin = 592.9517
				xmax = 593.0417
				text = "ER0"
			intervals [1742]:
				xmin = 593.0417
				xmax = 593.0717
				text = "sp"
			intervals [1743]:
				xmin = 593.0717
				xmax = 593.1117
				text = "HH"
			intervals [1744]:
				xmin = 593.1117
				xmax = 593.1417
				text = "AH1"
			intervals [1745]:
				xmin = 593.1417
				xmax = 593.1717
				text = "N"
			intervals [1746]:
				xmin = 593.1717
				xmax = 593.2017
				text = "T"
			intervals [1747]:
				xmin = 593.2017
				xmax = 593.2317
				text = "sp"
			intervals [1748]:
				xmin = 593.2317
				xmax = 593.2917
				text = "ER0"
			intervals [1749]:
				xmin = 593.2917
				xmax = 593.3817
				text = "sp"
			intervals [1750]:
				xmin = 593.3817
				xmax = 593.4117
				text = "S"
			intervals [1751]:
				xmin = 593.4117
				xmax = 593.4617
				text = "AH1"
			intervals [1752]:
				xmin = 593.4617
				xmax = 593.4917
				text = "M"
			intervals [1753]:
				xmin = 593.4917
				xmax = 593.5617
				text = "TH"
			intervals [1754]:
				xmin = 593.5617
				xmax = 593.5917
				text = "IH0"
			intervals [1755]:
				xmin = 593.5917
				xmax = 593.6217
				text = "N"
			intervals [1756]:
				xmin = 593.6217
				xmax = 593.7017
				text = "D"
			intervals [1757]:
				xmin = 593.7017
				xmax = 593.8017
				text = "AW1"
			intervals [1758]:
				xmin = 593.8017
				xmax = 593.8317
				text = "N"
			intervals [1759]:
				xmin = 593.8317
				xmax = 593.8617
				text = "IH0"
			intervals [1760]:
				xmin = 593.8617
				xmax = 593.9617
				text = "N"
			intervals [1761]:
				xmin = 593.9617
				xmax = 594.0217
				text = "sp"
			intervals [1762]:
				xmin = 594.0217
				xmax = 594.1017
				text = "DH"
			intervals [1763]:
				xmin = 594.1017
				xmax = 594.1317
				text = "AH0"
			intervals [1764]:
				xmin = 594.1317
				xmax = 594.6717
				text = "sp"
			intervals [1765]:
				xmin = 594.6717
				xmax = 594.7817
				text = "W"
			intervals [1766]:
				xmin = 594.7817
				xmax = 594.8217
				text = "AY1"
			intervals [1767]:
				xmin = 594.8217
				xmax = 594.8817
				text = "T"
			intervals [1768]:
				xmin = 594.8817
				xmax = 594.9117
				text = "sp"
			intervals [1769]:
				xmin = 594.9117
				xmax = 594.9817
				text = "HH"
			intervals [1770]:
				xmin = 594.9817
				xmax = 595.0917
				text = "AW1"
			intervals [1771]:
				xmin = 595.0917
				xmax = 595.2217
				text = "S"
			intervals [1772]:
				xmin = 595.2217
				xmax = 595.2617
				text = "sp"
			intervals [1773]:
				xmin = 595.2617
				xmax = 595.3317
				text = "L"
			intervals [1774]:
				xmin = 595.3317
				xmax = 595.5317
				text = "AO1"
			intervals [1775]:
				xmin = 595.5317
				xmax = 595.5617
				text = "N"
			intervals [1776]:
				xmin = 595.5617
				xmax = 595.5917
				text = "ER0"
			intervals [1777]:
				xmin = 595.5917
				xmax = 595.6217
				text = "S"
			intervals [1778]:
				xmin = 595.6217
				xmax = 595.6517
				text = "AH1"
			intervals [1779]:
				xmin = 595.6517
				xmax = 595.7017
				text = "M"
			intervals [1780]:
				xmin = 595.7017
				xmax = 595.7917
				text = "TH"
			intervals [1781]:
				xmin = 595.7917
				xmax = 595.8317
				text = "IH0"
			intervals [1782]:
				xmin = 595.8317
				xmax = 596.2017
				text = "NG"
			intervals [1783]:
				xmin = 596.2017
				xmax = 604.1282
				text = ""
			intervals [1784]:
				xmin = 604.1282
				xmax = 604.2082
				text = "sil"
			intervals [1785]:
				xmin = 604.2082
				xmax = 604.3182
				text = "AH1"
			intervals [1786]:
				xmin = 604.3182
				xmax = 604.3482
				text = "sp"
			intervals [1787]:
				xmin = 604.3482
				xmax = 604.4182
				text = "W"
			intervals [1788]:
				xmin = 604.4182
				xmax = 604.4682
				text = "AH1"
			intervals [1789]:
				xmin = 604.4682
				xmax = 604.5482
				text = "T"
			intervals [1790]:
				xmin = 604.5482
				xmax = 604.6382
				text = "Z"
			intervals [1791]:
				xmin = 604.6382
				xmax = 604.7082
				text = "sp"
			intervals [1792]:
				xmin = 604.7082
				xmax = 604.7582
				text = "DH"
			intervals [1793]:
				xmin = 604.7582
				xmax = 604.8082
				text = "AH1"
			intervals [1794]:
				xmin = 604.8082
				xmax = 604.8382
				text = "B"
			intervals [1795]:
				xmin = 604.8382
				xmax = 604.8782
				text = "EH1"
			intervals [1796]:
				xmin = 604.8782
				xmax = 604.9182
				text = "S"
			intervals [1797]:
				xmin = 604.9182
				xmax = 605.0182
				text = "T"
			intervals [1798]:
				xmin = 605.0182
				xmax = 605.0782
				text = "sp"
			intervals [1799]:
				xmin = 605.0782
				xmax = 605.1182
				text = "K"
			intervals [1800]:
				xmin = 605.1182
				xmax = 605.1482
				text = "R"
			intervals [1801]:
				xmin = 605.1482
				xmax = 605.1982
				text = "IH1"
			intervals [1802]:
				xmin = 605.1982
				xmax = 605.3082
				text = "S"
			intervals [1803]:
				xmin = 605.3082
				xmax = 605.3682
				text = "M"
			intervals [1804]:
				xmin = 605.3682
				xmax = 605.3982
				text = "AH0"
			intervals [1805]:
				xmin = 605.3982
				xmax = 605.4282
				text = "S"
			intervals [1806]:
				xmin = 605.4282
				xmax = 605.5182
				text = "sp"
			intervals [1807]:
				xmin = 605.5182
				xmax = 605.5582
				text = "P"
			intervals [1808]:
				xmin = 605.5582
				xmax = 605.5982
				text = "R"
			intervals [1809]:
				xmin = 605.5982
				xmax = 605.6582
				text = "EH1"
			intervals [1810]:
				xmin = 605.6582
				xmax = 605.6882
				text = "Z"
			intervals [1811]:
				xmin = 605.6882
				xmax = 605.7182
				text = "AH0"
			intervals [1812]:
				xmin = 605.7182
				xmax = 605.7482
				text = "N"
			intervals [1813]:
				xmin = 605.7482
				xmax = 605.8382
				text = "T"
			intervals [1814]:
				xmin = 605.8382
				xmax = 605.8682
				text = "sp"
			intervals [1815]:
				xmin = 605.8682
				xmax = 605.9682
				text = "Y"
			intervals [1816]:
				xmin = 605.9682
				xmax = 605.9982
				text = "UW1"
			intervals [1817]:
				xmin = 605.9982
				xmax = 606.0282
				text = "EH1"
			intervals [1818]:
				xmin = 606.0282
				xmax = 606.0582
				text = "V"
			intervals [1819]:
				xmin = 606.0582
				xmax = 606.2182
				text = "ER0"
			intervals [1820]:
				xmin = 606.2182
				xmax = 606.2982
				text = "sp"
			intervals [1821]:
				xmin = 606.2982
				xmax = 606.3382
				text = "G"
			intervals [1822]:
				xmin = 606.3382
				xmax = 606.3782
				text = "AA1"
			intervals [1823]:
				xmin = 606.3782
				xmax = 606.6382
				text = "T"
			intervals [1824]:
				xmin = 606.6382
				xmax = 607.2887
				text = ""
			intervals [1825]:
				xmin = 607.2887
				xmax = 607.5887
				text = "sil"
			intervals [1826]:
				xmin = 607.5887
				xmax = 607.6387
				text = "K"
			intervals [1827]:
				xmin = 607.6387
				xmax = 607.6687
				text = "AH0"
			intervals [1828]:
				xmin = 607.6687
				xmax = 607.6987
				text = "N"
			intervals [1829]:
				xmin = 607.6987
				xmax = 607.7287
				text = "sp"
			intervals [1830]:
				xmin = 607.7287
				xmax = 607.7587
				text = "Y"
			intervals [1831]:
				xmin = 607.7587
				xmax = 607.7887
				text = "UW1"
			intervals [1832]:
				xmin = 607.7887
				xmax = 607.8187
				text = "sp"
			intervals [1833]:
				xmin = 607.8187
				xmax = 607.8787
				text = "R"
			intervals [1834]:
				xmin = 607.8787
				xmax = 607.9087
				text = "IH0"
			intervals [1835]:
				xmin = 607.9087
				xmax = 607.9387
				text = "M"
			intervals [1836]:
				xmin = 607.9387
				xmax = 607.9687
				text = "EH1"
			intervals [1837]:
				xmin = 607.9687
				xmax = 608.0287
				text = "M"
			intervals [1838]:
				xmin = 608.0287
				xmax = 608.0587
				text = "B"
			intervals [1839]:
				xmin = 608.0587
				xmax = 608.0887
				text = "ER0"
			intervals [1840]:
				xmin = 608.0887
				xmax = 608.1987
				text = "sp"
			intervals [1841]:
				xmin = 608.1987
				xmax = 608.2287
				text = "W"
			intervals [1842]:
				xmin = 608.2287
				xmax = 608.2787
				text = "EH1"
			intervals [1843]:
				xmin = 608.2787
				xmax = 608.3087
				text = "N"
			intervals [1844]:
				xmin = 608.3087
				xmax = 608.4087
				text = "sp"
			intervals [1845]:
				xmin = 608.4087
				xmax = 608.4387
				text = "Y"
			intervals [1846]:
				xmin = 608.4387
				xmax = 608.5087
				text = "UW1"
			intervals [1847]:
				xmin = 608.5087
				xmax = 609.5719
				text = "sp"
			intervals [1848]:
				xmin = 609.5719
				xmax = 609.6219
				text = "R"
			intervals [1849]:
				xmin = 609.6219
				xmax = 609.6519
				text = "IH0"
			intervals [1850]:
				xmin = 609.6519
				xmax = 609.6819
				text = "M"
			intervals [1851]:
				xmin = 609.6819
				xmax = 609.7119
				text = "EH1"
			intervals [1852]:
				xmin = 609.7119
				xmax = 609.7419
				text = "M"
			intervals [1853]:
				xmin = 609.7419
				xmax = 609.7719
				text = "B"
			intervals [1854]:
				xmin = 609.7719
				xmax = 609.8019
				text = "ER0"
			intervals [1855]:
				xmin = 609.8019
				xmax = 609.8319
				text = "sp"
			intervals [1856]:
				xmin = 609.8319
				xmax = 609.8619
				text = "Y"
			intervals [1857]:
				xmin = 609.8619
				xmax = 609.8919
				text = "UH1"
			intervals [1858]:
				xmin = 609.8919
				xmax = 609.9219
				text = "R"
			intervals [1859]:
				xmin = 609.9219
				xmax = 610.0019
				text = "sp"
			intervals [1860]:
				xmin = 610.0019
				xmax = 610.0419
				text = "B"
			intervals [1861]:
				xmin = 610.0419
				xmax = 610.1419
				text = "EH1"
			intervals [1862]:
				xmin = 610.1419
				xmax = 610.2219
				text = "S"
			intervals [1863]:
				xmin = 610.2219
				xmax = 610.2619
				text = "T"
			intervals [1864]:
				xmin = 610.2619
				xmax = 610.2919
				text = "sp"
			intervals [1865]:
				xmin = 610.2919
				xmax = 610.3419
				text = "W"
			intervals [1866]:
				xmin = 610.3419
				xmax = 610.3719
				text = "AH1"
			intervals [1867]:
				xmin = 610.3719
				xmax = 610.4019
				text = "N"
			intervals [1868]:
				xmin = 610.4019
				xmax = 610.4319
				text = "sp"
			intervals [1869]:
				xmin = 610.4319
				xmax = 610.5019
				text = "Y"
			intervals [1870]:
				xmin = 610.5019
				xmax = 610.5319
				text = "UW1"
			intervals [1871]:
				xmin = 610.5319
				xmax = 610.5619
				text = "EH1"
			intervals [1872]:
				xmin = 610.5619
				xmax = 610.5919
				text = "V"
			intervals [1873]:
				xmin = 610.5919
				xmax = 610.7219
				text = "ER0"
			intervals [1874]:
				xmin = 610.7219
				xmax = 610.7719
				text = "sp"
			intervals [1875]:
				xmin = 610.7719
				xmax = 610.8219
				text = "G"
			intervals [1876]:
				xmin = 610.8219
				xmax = 610.8519
				text = "AA1"
			intervals [1877]:
				xmin = 610.8519
				xmax = 610.9719
				text = "T"
			intervals [1878]:
				xmin = 610.9719
				xmax = 618.8152
				text = "sp"
			intervals [1879]:
				xmin = 618.8152
				xmax = 618.9052
				text = "M"
			intervals [1880]:
				xmin = 618.9052
				xmax = 618.9752
				text = "HH"
			intervals [1881]:
				xmin = 618.9752
				xmax = 619.1952
				text = "M"
			intervals [1882]:
				xmin = 619.1952
				xmax = 619.9496
				text = "sp"
			intervals [1883]:
				xmin = 619.9496
				xmax = 619.9996
				text = "W"
			intervals [1884]:
				xmin = 619.9996
				xmax = 620.0396
				text = "ER0"
			intervals [1885]:
				xmin = 620.0396
				xmax = 620.0696
				text = "Y"
			intervals [1886]:
				xmin = 620.0696
				xmax = 620.0996
				text = "UW1"
			intervals [1887]:
				xmin = 620.0996
				xmax = 620.1296
				text = "sp"
			intervals [1888]:
				xmin = 620.1296
				xmax = 620.1596
				text = "S"
			intervals [1889]:
				xmin = 620.1596
				xmax = 620.2296
				text = "AH0"
			intervals [1890]:
				xmin = 620.2296
				xmax = 620.3796
				text = "P"
			intervals [1891]:
				xmin = 620.3796
				xmax = 620.4196
				text = "R"
			intervals [1892]:
				xmin = 620.4196
				xmax = 620.6196
				text = "AY1"
			intervals [1893]:
				xmin = 620.6196
				xmax = 620.6496
				text = "Z"
			intervals [1894]:
				xmin = 620.6496
				xmax = 620.6796
				text = "D"
			intervals [1895]:
				xmin = 620.6796
				xmax = 620.7096
				text = "sp"
			intervals [1896]:
				xmin = 620.7096
				xmax = 620.7596
				text = "W"
			intervals [1897]:
				xmin = 620.7596
				xmax = 620.7896
				text = "AH1"
			intervals [1898]:
				xmin = 620.7896
				xmax = 620.8196
				text = "T"
			intervals [1899]:
				xmin = 620.8196
				xmax = 620.8496
				text = "sp"
			intervals [1900]:
				xmin = 620.8496
				xmax = 620.8796
				text = "HH"
			intervals [1901]:
				xmin = 620.8796
				xmax = 620.9096
				text = "AE1"
			intervals [1902]:
				xmin = 620.9096
				xmax = 621.1496
				text = "P"
			intervals [1903]:
				xmin = 621.1496
				xmax = 621.1796
				text = "AH0"
			intervals [1904]:
				xmin = 621.1796
				xmax = 621.2096
				text = "N"
			intervals [1905]:
				xmin = 621.2096
				xmax = 621.2396
				text = "D"
			intervals [1906]:
				xmin = 621.2396
				xmax = 621.2796
				text = "sp"
			intervals [1907]:
				xmin = 621.2796
				xmax = 635.520
				text = ""
			intervals [1908]:
				xmin = 635.520
				xmax = 635.620
				text = "Y"
			intervals [1909]:
				xmin = 635.620
				xmax = 635.900
				text = "AE1"
			intervals [1910]:
				xmin = 635.900
				xmax = 636.080
				text = "sp"
			intervals [1911]:
				xmin = 636.080
				xmax = 641.870
				text = ""
			intervals [1912]:
				xmin = 641.870
				xmax = 642.110
				text = "M"
			intervals [1913]:
				xmin = 642.110
				xmax = 642.190
				text = "HH"
			intervals [1914]:
				xmin = 642.190
				xmax = 642.370
				text = "M"
			intervals [1915]:
				xmin = 642.370
				xmax = 647.5432
				text = "sp"
			intervals [1916]:
				xmin = 647.5432
				xmax = 647.5832
				text = "AH1"
			intervals [1917]:
				xmin = 647.5832
				xmax = 647.6332
				text = "HH"
			intervals [1918]:
				xmin = 647.6332
				xmax = 647.8732
				text = "AH1"
			intervals [1919]:
				xmin = 647.8732
				xmax = 649.1378
				text = "sp"
			intervals [1920]:
				xmin = 649.1378
				xmax = 649.1978
				text = "V"
			intervals [1921]:
				xmin = 649.1978
				xmax = 649.2278
				text = "EH1"
			intervals [1922]:
				xmin = 649.2278
				xmax = 649.2578
				text = "R"
			intervals [1923]:
				xmin = 649.2578
				xmax = 649.3578
				text = "IY0"
			intervals [1924]:
				xmin = 649.3578
				xmax = 649.3978
				text = "sp"
			intervals [1925]:
				xmin = 649.3978
				xmax = 649.4578
				text = "G"
			intervals [1926]:
				xmin = 649.4578
				xmax = 649.6378
				text = "IH0"
			intervals [1927]:
				xmin = 649.6378
				xmax = 649.7778
				text = "D"
			intervals [1928]:
				xmin = 649.7778
				xmax = 650.8607
				text = ""
			intervals [1929]:
				xmin = 650.8607
				xmax = 650.9407
				text = "HH"
			intervals [1930]:
				xmin = 650.9407
				xmax = 651.0307
				text = "AW1"
			intervals [1931]:
				xmin = 651.0307
				xmax = 651.0607
				text = "AH0"
			intervals [1932]:
				xmin = 651.0607
				xmax = 651.1007
				text = "B"
			intervals [1933]:
				xmin = 651.1007
				xmax = 651.2107
				text = "AW1"
			intervals [1934]:
				xmin = 651.2107
				xmax = 651.2607
				text = "T"
			intervals [1935]:
				xmin = 651.2607
				xmax = 651.2907
				text = "sp"
			intervals [1936]:
				xmin = 651.2907
				xmax = 651.3207
				text = "DH"
			intervals [1937]:
				xmin = 651.3207
				xmax = 651.4007
				text = "AH0"
			intervals [1938]:
				xmin = 651.4007
				xmax = 651.5107
				text = "S"
			intervals [1939]:
				xmin = 651.5107
				xmax = 651.5807
				text = "AH1"
			intervals [1940]:
				xmin = 651.5807
				xmax = 651.6907
				text = "M"
			intervals [1941]:
				xmin = 651.6907
				xmax = 651.8007
				text = "ER0"
			intervals [1942]:
				xmin = 651.8007
				xmax = 651.8507
				text = "W"
			intervals [1943]:
				xmin = 651.8507
				xmax = 651.8907
				text = "AH1"
			intervals [1944]:
				xmin = 651.8907
				xmax = 651.9307
				text = "T"
			intervals [1945]:
				xmin = 651.9307
				xmax = 651.9807
				text = "ER0"
			intervals [1946]:
				xmin = 651.9807
				xmax = 652.0107
				text = "Y"
			intervals [1947]:
				xmin = 652.0107
				xmax = 652.0507
				text = "UW1"
			intervals [1948]:
				xmin = 652.0507
				xmax = 652.1007
				text = "G"
			intervals [1949]:
				xmin = 652.1007
				xmax = 652.1307
				text = "OW1"
			intervals [1950]:
				xmin = 652.1307
				xmax = 652.1607
				text = "IH0"
			intervals [1951]:
				xmin = 652.1607
				xmax = 652.2707
				text = "N"
			intervals [1952]:
				xmin = 652.2707
				xmax = 652.3507
				text = "sp"
			intervals [1953]:
				xmin = 652.3507
				xmax = 652.3907
				text = "T"
			intervals [1954]:
				xmin = 652.3907
				xmax = 652.4207
				text = "IH0"
			intervals [1955]:
				xmin = 652.4207
				xmax = 652.4507
				text = "D"
			intervals [1956]:
				xmin = 652.4507
				xmax = 652.6307
				text = "UW1"
			intervals [1957]:
				xmin = 652.6307
				xmax = 652.7607
				text = "sp"
			intervals [1958]:
				xmin = 652.7607
				xmax = 652.7907
				text = "D"
			intervals [1959]:
				xmin = 652.7907
				xmax = 652.8207
				text = "ER1"
			intervals [1960]:
				xmin = 652.8207
				xmax = 652.8507
				text = "IH0"
			intervals [1961]:
				xmin = 652.8507
				xmax = 652.9807
				text = "N"
			intervals [1962]:
				xmin = 652.9807
				xmax = 653.0207
				text = "sp"
			intervals [1963]:
				xmin = 653.0207
				xmax = 653.0507
				text = "DH"
			intervals [1964]:
				xmin = 653.0507
				xmax = 653.0807
				text = "AH0"
			intervals [1965]:
				xmin = 653.0807
				xmax = 653.1107
				text = "sp"
			intervals [1966]:
				xmin = 653.1107
				xmax = 653.2507
				text = "S"
			intervals [1967]:
				xmin = 653.2507
				xmax = 653.2807
				text = "AH1"
			intervals [1968]:
				xmin = 653.2807
				xmax = 653.3107
				text = "M"
			intervals [1969]:
				xmin = 653.3107
				xmax = 653.3407
				text = "ER0"
			intervals [1970]:
				xmin = 653.3407
				xmax = 657.4376
				text = "sp"
			intervals [1971]:
				xmin = 657.4376
				xmax = 657.4676
				text = "IH0"
			intervals [1972]:
				xmin = 657.4676
				xmax = 657.4976
				text = "Z"
			intervals [1973]:
				xmin = 657.4976
				xmax = 657.5276
				text = "DH"
			intervals [1974]:
				xmin = 657.5276
				xmax = 657.6376
				text = "AH0"
			intervals [1975]:
				xmin = 657.6376
				xmax = 657.7976
				text = "T"
			intervals [1976]:
				xmin = 657.7976
				xmax = 657.8276
				text = "R"
			intervals [1977]:
				xmin = 657.8276
				xmax = 657.8576
				text = "AY1"
			intervals [1978]:
				xmin = 657.8576
				xmax = 657.9076
				text = "T"
			intervals [1979]:
				xmin = 657.9076
				xmax = 667.4015
				text = "sp"
			intervals [1980]:
				xmin = 667.4015
				xmax = 667.4715
				text = "Y"
			intervals [1981]:
				xmin = 667.4715
				xmax = 667.6915
				text = "AE1"
			intervals [1982]:
				xmin = 667.6915
				xmax = 667.7615
				text = "sp"
			intervals [1983]:
				xmin = 667.7615
				xmax = 675.2764
				text = ""
			intervals [1984]:
				xmin = 675.2764
				xmax = 675.3064
				text = "Y"
			intervals [1985]:
				xmin = 675.3064
				xmax = 675.7564
				text = "AE1"
			intervals [1986]:
				xmin = 675.7564
				xmax = 679.9118
				text = ""
			intervals [1987]:
				xmin = 679.9118
				xmax = 680.0218
				text = "sil"
			intervals [1988]:
				xmin = 680.0218
				xmax = 680.0618
				text = "M"
			intervals [1989]:
				xmin = 680.0618
				xmax = 680.0918
				text = "HH"
			intervals [1990]:
				xmin = 680.0918
				xmax = 680.5218
				text = "M"
			intervals [1991]:
				xmin = 680.5218
				xmax = 681.6387
				text = ""
			intervals [1992]:
				xmin = 681.6387
				xmax = 681.7487
				text = "D"
			intervals [1993]:
				xmin = 681.7487
				xmax = 681.8287
				text = "UW1"
			intervals [1994]:
				xmin = 681.8287
				xmax = 681.9287
				text = "Y"
			intervals [1995]:
				xmin = 681.9287
				xmax = 681.9587
				text = "UW1"
			intervals [1996]:
				xmin = 681.9587
				xmax = 681.9887
				text = "SH"
			intervals [1997]:
				xmin = 681.9887
				xmax = 682.0187
				text = "UW1"
			intervals [1998]:
				xmin = 682.0187
				xmax = 682.0787
				text = "T"
			intervals [1999]:
				xmin = 682.0787
				xmax = 682.1287
				text = "P"
			intervals [2000]:
				xmin = 682.1287
				xmax = 682.1787
				text = "R"
			intervals [2001]:
				xmin = 682.1787
				xmax = 682.3287
				text = "IH1"
			intervals [2002]:
				xmin = 682.3287
				xmax = 682.3687
				text = "T"
			intervals [2003]:
				xmin = 682.3687
				xmax = 682.3987
				text = "IY0"
			intervals [2004]:
				xmin = 682.3987
				xmax = 682.4387
				text = "G"
			intervals [2005]:
				xmin = 682.4387
				xmax = 682.4687
				text = "IH0"
			intervals [2006]:
				xmin = 682.4687
				xmax = 682.4987
				text = "D"
			intervals [2007]:
				xmin = 682.4987
				xmax = 682.5887
				text = "P"
			intervals [2008]:
				xmin = 682.5887
				xmax = 682.8287
				text = "UW1"
			intervals [2009]:
				xmin = 682.8287
				xmax = 682.9887
				text = "L"
			intervals [2010]:
				xmin = 682.9887
				xmax = 687.7698
				text = ""
			intervals [2011]:
				xmin = 687.7698
				xmax = 687.8698
				text = "sil"
			intervals [2012]:
				xmin = 687.8698
				xmax = 687.9498
				text = "Y"
			intervals [2013]:
				xmin = 687.9498
				xmax = 688.1098
				text = "AE1"
			intervals [2014]:
				xmin = 688.1098
				xmax = 689.250
				text = ""
			intervals [2015]:
				xmin = 689.250
				xmax = 689.280
				text = "K"
			intervals [2016]:
				xmin = 689.280
				xmax = 689.310
				text = "AH0"
			intervals [2017]:
				xmin = 689.310
				xmax = 689.340
				text = "N"
			intervals [2018]:
				xmin = 689.340
				xmax = 689.370
				text = "sp"
			intervals [2019]:
				xmin = 689.370
				xmax = 689.400
				text = "Y"
			intervals [2020]:
				xmin = 689.400
				xmax = 689.570
				text = "UW1"
			intervals [2021]:
				xmin = 689.570
				xmax = 689.620
				text = "sp"
			intervals [2022]:
				xmin = 689.620
				xmax = 689.670
				text = "T"
			intervals [2023]:
				xmin = 689.670
				xmax = 689.710
				text = "EH1"
			intervals [2024]:
				xmin = 689.710
				xmax = 689.780
				text = "L"
			intervals [2025]:
				xmin = 689.780
				xmax = 689.830
				text = "M"
			intervals [2026]:
				xmin = 689.830
				xmax = 689.860
				text = "IY1"
			intervals [2027]:
				xmin = 689.860
				xmax = 689.890
				text = "DH"
			intervals [2028]:
				xmin = 689.890
				xmax = 689.980
				text = "AH0"
			intervals [2029]:
				xmin = 689.980
				xmax = 690.010
				text = "sp"
			intervals [2030]:
				xmin = 690.010
				xmax = 690.060
				text = "M"
			intervals [2031]:
				xmin = 690.060
				xmax = 690.170
				text = "OW1"
			intervals [2032]:
				xmin = 690.170
				xmax = 690.370
				text = "S"
			intervals [2033]:
				xmin = 690.370
				xmax = 690.490
				text = "sp"
			intervals [2034]:
				xmin = 690.490
				xmax = 691.1198
				text = ""
			intervals [2035]:
				xmin = 691.1198
				xmax = 691.1898
				text = "D"
			intervals [2036]:
				xmin = 691.1898
				xmax = 691.2298
				text = "R"
			intervals [2037]:
				xmin = 691.2298
				xmax = 691.2698
				text = "AH0"
			intervals [2038]:
				xmin = 691.2698
				xmax = 691.3298
				text = "M"
			intervals [2039]:
				xmin = 691.3298
				xmax = 691.4598
				text = "AE1"
			intervals [2040]:
				xmin = 691.4598
				xmax = 691.5398
				text = "T"
			intervals [2041]:
				xmin = 691.5398
				xmax = 691.5698
				text = "IH0"
			intervals [2042]:
				xmin = 691.5698
				xmax = 691.6598
				text = "K"
			intervals [2043]:
				xmin = 691.6598
				xmax = 691.6898
				text = "sp"
			intervals [2044]:
				xmin = 691.6898
				xmax = 691.7498
				text = "T"
			intervals [2045]:
				xmin = 691.7498
				xmax = 691.9698
				text = "AY1"
			intervals [2046]:
				xmin = 691.9698
				xmax = 692.0498
				text = "M"
			intervals [2047]:
				xmin = 692.0498
				xmax = 692.2498
				text = "sp"
			intervals [2048]:
				xmin = 692.2498
				xmax = 692.3298
				text = "Y"
			intervals [2049]:
				xmin = 692.3298
				xmax = 692.3798
				text = "UW1"
			intervals [2050]:
				xmin = 692.3798
				xmax = 692.4298
				text = "N"
			intervals [2051]:
				xmin = 692.4298
				xmax = 692.5298
				text = "OW1"
			intervals [2052]:
				xmin = 692.5298
				xmax = 692.5598
				text = "sp"
			intervals [2053]:
				xmin = 692.5598
				xmax = 692.6098
				text = "Y"
			intervals [2054]:
				xmin = 692.6098
				xmax = 692.6398
				text = "UW1"
			intervals [2055]:
				xmin = 692.6398
				xmax = 692.6798
				text = "EH1"
			intervals [2056]:
				xmin = 692.6798
				xmax = 692.7498
				text = "V"
			intervals [2057]:
				xmin = 692.7498
				xmax = 692.8198
				text = "ER0"
			intervals [2058]:
				xmin = 692.8198
				xmax = 692.8698
				text = "sp"
			intervals [2059]:
				xmin = 692.8698
				xmax = 692.9598
				text = "P"
			intervals [2060]:
				xmin = 692.9598
				xmax = 693.0398
				text = "L"
			intervals [2061]:
				xmin = 693.0398
				xmax = 693.1098
				text = "EY1"
			intervals [2062]:
				xmin = 693.1098
				xmax = 693.1798
				text = "D"
			intervals [2063]:
				xmin = 693.1798
				xmax = 693.2398
				text = "sp"
			intervals [2064]:
				xmin = 693.2398
				xmax = 693.3498
				text = "P"
			intervals [2065]:
				xmin = 693.3498
				xmax = 693.4198
				text = "UW1"
			intervals [2066]:
				xmin = 693.4198
				xmax = 693.5898
				text = "L"
			intervals [2067]:
				xmin = 693.5898
				xmax = 693.7898
				text = "sp"
			intervals [2068]:
				xmin = 693.7898
				xmax = 693.8198
				text = "W"
			intervals [2069]:
				xmin = 693.8198
				xmax = 693.8498
				text = "AH1"
			intervals [2070]:
				xmin = 693.8498
				xmax = 693.8798
				text = "T"
			intervals [2071]:
				xmin = 693.8798
				xmax = 693.9098
				text = "sp"
			intervals [2072]:
				xmin = 693.9098
				xmax = 693.9598
				text = "HH"
			intervals [2073]:
				xmin = 693.9598
				xmax = 693.9898
				text = "AE1"
			intervals [2074]:
				xmin = 693.9898
				xmax = 694.0198
				text = "P"
			intervals [2075]:
				xmin = 694.0198
				xmax = 694.0498
				text = "AH0"
			intervals [2076]:
				xmin = 694.0498
				xmax = 694.0798
				text = "N"
			intervals [2077]:
				xmin = 694.0798
				xmax = 694.1198
				text = "D"
			intervals [2078]:
				xmin = 694.1198
				xmax = 694.3198
				text = "sp"
			intervals [2079]:
				xmin = 694.3198
				xmax = 700.3671
				text = ""
			intervals [2080]:
				xmin = 700.3671
				xmax = 700.7171
				text = "Y"
			intervals [2081]:
				xmin = 700.7171
				xmax = 700.8571
				text = "AE1"
			intervals [2082]:
				xmin = 700.8571
				xmax = 704.7966
				text = ""
			intervals [2083]:
				xmin = 704.7966
				xmax = 704.8366
				text = "sil"
			intervals [2084]:
				xmin = 704.8366
				xmax = 704.8866
				text = "Y"
			intervals [2085]:
				xmin = 704.8866
				xmax = 705.0166
				text = "AE1"
			intervals [2086]:
				xmin = 705.0166
				xmax = 705.1566
				text = "sp"
			intervals [2087]:
				xmin = 705.1566
				xmax = 714.6325
				text = ""
			intervals [2088]:
				xmin = 714.6325
				xmax = 714.8825
				text = "M"
			intervals [2089]:
				xmin = 714.8825
				xmax = 714.9125
				text = "HH"
			intervals [2090]:
				xmin = 714.9125
				xmax = 714.9625
				text = "M"
			intervals [2091]:
				xmin = 714.9625
				xmax = 715.2125
				text = "sp"
			intervals [2092]:
				xmin = 715.2125
				xmax = 715.7006
				text = ""
			intervals [2093]:
				xmin = 715.7006
				xmax = 715.7606
				text = "D"
			intervals [2094]:
				xmin = 715.7606
				xmax = 715.8006
				text = "IH0"
			intervals [2095]:
				xmin = 715.8006
				xmax = 715.8306
				text = "D"
			intervals [2096]:
				xmin = 715.8306
				xmax = 715.8606
				text = "HH"
			intervals [2097]:
				xmin = 715.8606
				xmax = 715.8906
				text = "IY1"
			intervals [2098]:
				xmin = 715.8906
				xmax = 716.0506
				text = "sp"
			intervals [2099]:
				xmin = 716.0506
				xmax = 716.1206
				text = "K"
			intervals [2100]:
				xmin = 716.1206
				xmax = 716.1706
				text = "AH1"
			intervals [2101]:
				xmin = 716.1706
				xmax = 716.3006
				text = "M"
			intervals [2102]:
				xmin = 716.3006
				xmax = 716.3606
				text = "F"
			intervals [2103]:
				xmin = 716.3606
				xmax = 716.3906
				text = "ER0"
			intervals [2104]:
				xmin = 716.3906
				xmax = 716.4206
				text = "M"
			intervals [2105]:
				xmin = 716.4206
				xmax = 716.4506
				text = "sp"
			intervals [2106]:
				xmin = 716.4506
				xmax = 716.5106
				text = "B"
			intervals [2107]:
				xmin = 716.5106
				xmax = 716.6106
				text = "IH0"
			intervals [2108]:
				xmin = 716.6106
				xmax = 716.6906
				text = "HH"
			intervals [2109]:
				xmin = 716.6906
				xmax = 716.8906
				text = "AY1"
			intervals [2110]:
				xmin = 716.8906
				xmax = 716.9406
				text = "N"
			intervals [2111]:
				xmin = 716.9406
				xmax = 716.9806
				text = "D"
			intervals [2112]:
				xmin = 716.9806
				xmax = 717.0106
				text = "sp"
			intervals [2113]:
				xmin = 717.0106
				xmax = 717.1106
				text = "ER0"
			intervals [2114]:
				xmin = 717.1106
				xmax = 717.2206
				text = "EH1"
			intervals [2115]:
				xmin = 717.2206
				xmax = 717.3006
				text = "N"
			intervals [2116]:
				xmin = 717.3006
				xmax = 717.3406
				text = "IY0"
			intervals [2117]:
				xmin = 717.3406
				xmax = 717.4106
				text = "TH"
			intervals [2118]:
				xmin = 717.4106
				xmax = 717.4406
				text = "IH2"
			intervals [2119]:
				xmin = 717.4406
				xmax = 717.6306
				text = "N"
			intervals [2120]:
				xmin = 717.6306
				xmax = 717.7706
				text = "sp"
			intervals [2121]:
				xmin = 717.7706
				xmax = 717.8506
				text = "P"
			intervals [2122]:
				xmin = 717.8506
				xmax = 718.0106
				text = "AA1"
			intervals [2123]:
				xmin = 718.0106
				xmax = 718.1206
				text = "K"
			intervals [2124]:
				xmin = 718.1206
				xmax = 718.1506
				text = "AH0"
			intervals [2125]:
				xmin = 718.1506
				xmax = 718.1806
				text = "T"
			intervals [2126]:
				xmin = 718.1806
				xmax = 718.4206
				text = "sp"
			intervals [2127]:
				xmin = 718.4206
				xmax = 718.4506
				text = "AH0"
			intervals [2128]:
				xmin = 718.4506
				xmax = 718.5006
				text = "B"
			intervals [2129]:
				xmin = 718.5006
				xmax = 718.5806
				text = "AW1"
			intervals [2130]:
				xmin = 718.5806
				xmax = 718.6306
				text = "T"
			intervals [2131]:
				xmin = 718.6306
				xmax = 718.7506
				text = "sp"
			intervals [2132]:
				xmin = 718.7506
				xmax = 718.7906
				text = "T"
			intervals [2133]:
				xmin = 718.7906
				xmax = 718.8206
				text = "EH1"
			intervals [2134]:
				xmin = 718.8206
				xmax = 718.9706
				text = "N"
			intervals [2135]:
				xmin = 718.9706
				xmax = 719.0006
				text = "sp"
			intervals [2136]:
				xmin = 719.0006
				xmax = 719.0406
				text = "B"
			intervals [2137]:
				xmin = 719.0406
				xmax = 719.1706
				text = "AO1"
			intervals [2138]:
				xmin = 719.1706
				xmax = 719.3106
				text = "L"
			intervals [2139]:
				xmin = 719.3106
				xmax = 719.3406
				text = "Z"
			intervals [2140]:
				xmin = 719.3406
				xmax = 719.3706
				text = "IH0"
			intervals [2141]:
				xmin = 719.3706
				xmax = 719.4906
				text = "N"
			intervals [2142]:
				xmin = 719.4906
				xmax = 719.5606
				text = "sp"
			intervals [2143]:
				xmin = 719.5606
				xmax = 719.5906
				text = "AH0"
			intervals [2144]:
				xmin = 719.5906
				xmax = 719.6506
				text = "sp"
			intervals [2145]:
				xmin = 719.6506
				xmax = 719.7006
				text = "R"
			intervals [2146]:
				xmin = 719.7006
				xmax = 719.8406
				text = "OW1"
			intervals [2147]:
				xmin = 719.8406
				xmax = 719.8706
				text = "AO1"
			intervals [2148]:
				xmin = 719.8706
				xmax = 720.0206
				text = "R"
			intervals [2149]:
				xmin = 720.0206
				xmax = 720.0506
				text = "spn"
			intervals [2150]:
				xmin = 720.0506
				xmax = 720.1806
				text = "sp"
			intervals [2151]:
				xmin = 720.1806
				xmax = 725.655
				text = ""
			intervals [2152]:
				xmin = 725.655
				xmax = 725.715
				text = "IH0"
			intervals [2153]:
				xmin = 725.715
				xmax = 725.765
				text = "Z"
			intervals [2154]:
				xmin = 725.765
				xmax = 725.795
				text = "DH"
			intervals [2155]:
				xmin = 725.795
				xmax = 725.885
				text = "AE1"
			intervals [2156]:
				xmin = 725.885
				xmax = 726.035
				text = "T"
			intervals [2157]:
				xmin = 726.035
				xmax = 726.065
				text = "R"
			intervals [2158]:
				xmin = 726.065
				xmax = 726.095
				text = "AY1"
			intervals [2159]:
				xmin = 726.095
				xmax = 726.185
				text = "T"
			intervals [2160]:
				xmin = 726.185
				xmax = 736.5751
				text = "sp"
			intervals [2161]:
				xmin = 736.5751
				xmax = 736.6051
				text = "IH0"
			intervals [2162]:
				xmin = 736.6051
				xmax = 736.6451
				text = "Z"
			intervals [2163]:
				xmin = 736.6451
				xmax = 736.6951
				text = "DH"
			intervals [2164]:
				xmin = 736.6951
				xmax = 736.7451
				text = "AH0"
			intervals [2165]:
				xmin = 736.7451
				xmax = 736.7751
				text = "T"
			intervals [2166]:
				xmin = 736.7751
				xmax = 736.8051
				text = "R"
			intervals [2167]:
				xmin = 736.8051
				xmax = 736.8851
				text = "AY1"
			intervals [2168]:
				xmin = 736.8851
				xmax = 736.9251
				text = "T"
			intervals [2169]:
				xmin = 736.9251
				xmax = 736.9551
				text = "Y"
			intervals [2170]:
				xmin = 736.9551
				xmax = 737.0051
				text = "UW1"
			intervals [2171]:
				xmin = 737.0051
				xmax = 737.0651
				text = "M"
			intervals [2172]:
				xmin = 737.0651
				xmax = 737.1551
				text = "AH1"
			intervals [2173]:
				xmin = 737.1551
				xmax = 737.1951
				text = "S"
			intervals [2174]:
				xmin = 737.1951
				xmax = 737.2351
				text = "T"
			intervals [2175]:
				xmin = 737.2351
				xmax = 737.2751
				text = "sp"
			intervals [2176]:
				xmin = 737.2751
				xmax = 737.3651
				text = "R"
			intervals [2177]:
				xmin = 737.3651
				xmax = 737.3951
				text = "IH1"
			intervals [2178]:
				xmin = 737.3951
				xmax = 737.4851
				text = "L"
			intervals [2179]:
				xmin = 737.4851
				xmax = 737.5451
				text = "IY0"
			intervals [2180]:
				xmin = 737.5451
				xmax = 737.6451
				text = "B"
			intervals [2181]:
				xmin = 737.6451
				xmax = 737.7751
				text = "IY0"
			intervals [2182]:
				xmin = 737.7751
				xmax = 737.8051
				text = "sp"
			intervals [2183]:
				xmin = 737.8051
				xmax = 737.8351
				text = "G"
			intervals [2184]:
				xmin = 737.8351
				xmax = 738.0151
				text = "IH0"
			intervals [2185]:
				xmin = 738.0151
				xmax = 738.0751
				text = "D"
			intervals [2186]:
				xmin = 738.0751
				xmax = 747.5479
				text = "sp"
			intervals [2187]:
				xmin = 747.5479
				xmax = 747.6279
				text = "AH1"
			intervals [2188]:
				xmin = 747.6279
				xmax = 747.6579
				text = "HH"
			intervals [2189]:
				xmin = 747.6579
				xmax = 747.8779
				text = "AH1"
			intervals [2190]:
				xmin = 747.8779
				xmax = 747.9579
				text = "sp"
			intervals [2191]:
				xmin = 747.9579
				xmax = 750.8372
				text = ""
			intervals [2192]:
				xmin = 750.8372
				xmax = 750.8972
				text = "D"
			intervals [2193]:
				xmin = 750.8972
				xmax = 750.9272
				text = "UW1"
			intervals [2194]:
				xmin = 750.9272
				xmax = 750.9572
				text = "Y"
			intervals [2195]:
				xmin = 750.9572
				xmax = 750.9872
				text = "UW1"
			intervals [2196]:
				xmin = 750.9872
				xmax = 751.0172
				text = "EH1"
			intervals [2197]:
				xmin = 751.0172
				xmax = 751.0772
				text = "V"
			intervals [2198]:
				xmin = 751.0772
				xmax = 751.1972
				text = "ER0"
			intervals [2199]:
				xmin = 751.1972
				xmax = 751.2772
				text = "W"
			intervals [2200]:
				xmin = 751.2772
				xmax = 751.3472
				text = "AA1"
			intervals [2201]:
				xmin = 751.3472
				xmax = 751.4972
				text = "CH"
			intervals [2202]:
				xmin = 751.4972
				xmax = 751.5472
				text = "sp"
			intervals [2203]:
				xmin = 751.5472
				xmax = 751.6472
				text = "M"
			intervals [2204]:
				xmin = 751.6472
				xmax = 751.6772
				text = "IH2"
			intervals [2205]:
				xmin = 751.6772
				xmax = 751.7172
				text = "N"
			intervals [2206]:
				xmin = 751.7172
				xmax = 751.7572
				text = "IH0"
			intervals [2207]:
				xmin = 751.7572
				xmax = 751.9272
				text = "S"
			intervals [2208]:
				xmin = 751.9272
				xmax = 752.0272
				text = "OW1"
			intervals [2209]:
				xmin = 752.0272
				xmax = 752.0672
				text = "T"
			intervals [2210]:
				xmin = 752.0672
				xmax = 752.0972
				text = "AH0"
			intervals [2211]:
				xmin = 752.0972
				xmax = 752.1572
				text = "sp"
			intervals [2212]:
				xmin = 752.1572
				xmax = 752.3172
				text = "F"
			intervals [2213]:
				xmin = 752.3172
				xmax = 752.3572
				text = "AE1"
			intervals [2214]:
				xmin = 752.3572
				xmax = 752.3872
				text = "T"
			intervals [2215]:
				xmin = 752.3872
				xmax = 752.4172
				text = "S"
			intervals [2216]:
				xmin = 752.4172
				xmax = 752.6872
				text = "sp"
			intervals [2217]:
				xmin = 752.6872
				xmax = 752.7572
				text = "AO1"
			intervals [2218]:
				xmin = 752.7572
				xmax = 752.8272
				text = "N"
			intervals [2219]:
				xmin = 752.8272
				xmax = 752.9172
				text = "sp"
			intervals [2220]:
				xmin = 752.9172
				xmax = 753.0072
				text = "AH1"
			intervals [2221]:
				xmin = 753.0072
				xmax = 753.7545
				text = "sp"
			intervals [2222]:
				xmin = 753.7545
				xmax = 753.7845
				text = "T"
			intervals [2223]:
				xmin = 753.7845
				xmax = 753.8345
				text = "EH1"
			intervals [2224]:
				xmin = 753.8345
				xmax = 753.9345
				text = "L"
			intervals [2225]:
				xmin = 753.9345
				xmax = 753.9645
				text = "AH0"
			intervals [2226]:
				xmin = 753.9645
				xmax = 754.0545
				text = "V"
			intervals [2227]:
				xmin = 754.0545
				xmax = 754.1345
				text = "IH2"
			intervals [2228]:
				xmin = 754.1345
				xmax = 754.2145
				text = "ZH"
			intervals [2229]:
				xmin = 754.2145
				xmax = 754.2445
				text = "AH0"
			intervals [2230]:
				xmin = 754.2445
				xmax = 754.3245
				text = "N"
			intervals [2231]:
				xmin = 754.3245
				xmax = 754.5045
				text = "sp"
			intervals [2232]:
				xmin = 754.5045
				xmax = 760.8506
				text = ""
			intervals [2233]:
				xmin = 760.8506
				xmax = 761.1706
				text = "M"
			intervals [2234]:
				xmin = 761.1706
				xmax = 761.2206
				text = "HH"
			intervals [2235]:
				xmin = 761.2206
				xmax = 761.2506
				text = "M"
			intervals [2236]:
				xmin = 761.2506
				xmax = 761.5206
				text = "sp"
			intervals [2237]:
				xmin = 761.5206
				xmax = 761.5606
				text = "HH"
			intervals [2238]:
				xmin = 761.5606
				xmax = 761.5906
				text = "IY1"
			intervals [2239]:
				xmin = 761.5906
				xmax = 761.7806
				text = "Z"
			intervals [2240]:
				xmin = 761.7806
				xmax = 761.8506
				text = "sp"
			intervals [2241]:
				xmin = 761.8506
				xmax = 761.8906
				text = "P"
			intervals [2242]:
				xmin = 761.8906
				xmax = 761.9206
				text = "R"
			intervals [2243]:
				xmin = 761.9206
				xmax = 761.9506
				text = "IH1"
			intervals [2244]:
				xmin = 761.9506
				xmax = 761.9906
				text = "T"
			intervals [2245]:
				xmin = 761.9906
				xmax = 762.2406
				text = "IY0"
			intervals [2246]:
				xmin = 762.2406
				xmax = 762.2706
				text = "sp"
			intervals [2247]:
				xmin = 762.2706
				xmax = 762.3006
				text = "G"
			intervals [2248]:
				xmin = 762.3006
				xmax = 762.3306
				text = "IH0"
			intervals [2249]:
				xmin = 762.3306
				xmax = 762.3606
				text = "D"
			intervals [2250]:
				xmin = 762.3606
				xmax = 762.3906
				text = "sp"
			intervals [2251]:
				xmin = 762.3906
				xmax = 762.4306
				text = "M"
			intervals [2252]:
				xmin = 762.4306
				xmax = 762.4606
				text = "AE1"
			intervals [2253]:
				xmin = 762.4606
				xmax = 762.5106
				text = "N"
			intervals [2254]:
				xmin = 762.5106
				xmax = 762.7906
				text = "sp"
			intervals [2255]:
				xmin = 762.7906
				xmax = 766.0883
				text = ""
			intervals [2256]:
				xmin = 766.0883
				xmax = 766.4383
				text = "OW2"
			intervals [2257]:
				xmin = 766.4383
				xmax = 766.5083
				text = "K"
			intervals [2258]:
				xmin = 766.5083
				xmax = 766.8283
				text = "EY1"
			intervals [2259]:
				xmin = 766.8283
				xmax = 766.9883
				text = "sp"
			intervals [2260]:
				xmin = 766.9883
				xmax = 767.0383
				text = "G"
			intervals [2261]:
				xmin = 767.0383
				xmax = 767.2383
				text = "IH0"
			intervals [2262]:
				xmin = 767.2383
				xmax = 767.2683
				text = "D"
			intervals [2263]:
				xmin = 767.2683
				xmax = 767.2983
				text = "IH0"
			intervals [2264]:
				xmin = 767.2983
				xmax = 767.3283
				text = "N"
			intervals [2265]:
				xmin = 767.3283
				xmax = 767.4083
				text = "AH1"
			intervals [2266]:
				xmin = 767.4083
				xmax = 767.5583
				text = "F"
			intervals [2267]:
				xmin = 767.5583
				xmax = 767.6983
				text = "sp"
			intervals [2268]:
				xmin = 767.6983
				xmax = 767.8
				text = ""
	item [3]:
		class = "IntervalTier"
		name = "DCA_se1_ag1_m_07 - words"
		xmin = 0.0
		xmax = 767.8
		intervals: size = 2588
			intervals [1]:
				xmin = 0.0
				xmax = 9.8127
				text = ""
			intervals [2]:
				xmin = 9.8127
				xmax = 9.9627
				text = "oh"
			intervals [3]:
				xmin = 9.9627
				xmax = 10.0827
				text = "i"
			intervals [4]:
				xmin = 10.0827
				xmax = 10.2627
				text = "was"
			intervals [5]:
				xmin = 10.2627
				xmax = 10.5627
				text = "telling"
			intervals [6]:
				xmin = 10.5627
				xmax = 10.6227
				text = "you"
			intervals [7]:
				xmin = 10.6227
				xmax = 10.8827
				text = "that"
			intervals [8]:
				xmin = 10.8827
				xmax = 11.0827
				text = "uh"
			intervals [9]:
				xmin = 11.0827
				xmax = 11.6468
				text = ""
			intervals [10]:
				xmin = 11.6468
				xmax = 11.7368
				text = "you"
			intervals [11]:
				xmin = 11.7368
				xmax = 11.8968
				text = "know"
			intervals [12]:
				xmin = 11.8968
				xmax = 12.0068
				text = "we"
			intervals [13]:
				xmin = 12.0068
				xmax = 12.2068
				text = "do"
			intervals [14]:
				xmin = 12.2068
				xmax = 12.4568
				text = "thing"
			intervals [15]:
				xmin = 12.4568
				xmax = 12.7068
				text = "like"
			intervals [16]:
				xmin = 12.7068
				xmax = 12.8468
				text = ""
			intervals [17]:
				xmin = 12.8468
				xmax = 12.9368
				text = "you"
			intervals [18]:
				xmin = 12.9368
				xmax = 13.0668
				text = "know"
			intervals [19]:
				xmin = 13.0668
				xmax = 13.4168
				text = "shoot"
			intervals [20]:
				xmin = 13.4168
				xmax = 13.7968
				text = "pool"
			intervals [21]:
				xmin = 13.7968
				xmax = 13.8468
				text = ""
			intervals [22]:
				xmin = 13.8468
				xmax = 14.0768
				text = "play"
			intervals [23]:
				xmin = 14.0768
				xmax = 14.7868
				text = "basketball"
			intervals [24]:
				xmin = 14.7868
				xmax = 14.8868
				text = "and"
			intervals [25]:
				xmin = 14.8868
				xmax = 15.2568
				text = "party"
			intervals [26]:
				xmin = 15.2568
				xmax = 15.7668
				text = "together"
			intervals [27]:
				xmin = 15.7668
				xmax = 15.7968
				text = ""
			intervals [28]:
				xmin = 15.7968
				xmax = 15.9868
				text = "you"
			intervals [29]:
				xmin = 15.9868
				xmax = 16.1968
				text = "know"
			intervals [30]:
				xmin = 16.1968
				xmax = 19.9266
				text = ""
			intervals [31]:
				xmin = 19.9266
				xmax = 20.1366
				text = "yeah"
			intervals [32]:
				xmin = 20.1366
				xmax = 20.2666
				text = "they"
			intervals [33]:
				xmin = 20.2666
				xmax = 20.4366
				text = ""
			intervals [34]:
				xmin = 20.4366
				xmax = 20.7066
				text = "pretty"
			intervals [35]:
				xmin = 20.7066
				xmax = 20.9966
				text = "good"
			intervals [36]:
				xmin = 20.9966
				xmax = 21.0766
				text = "you"
			intervals [37]:
				xmin = 21.0766
				xmax = 21.2666
				text = "know"
			intervals [38]:
				xmin = 21.2666
				xmax = 21.3666
				text = ""
			intervals [39]:
				xmin = 21.3666
				xmax = 21.9566
				text = "teenagers"
			intervals [40]:
				xmin = 21.9566
				xmax = 22.1566
				text = "come"
			intervals [41]:
				xmin = 22.1566
				xmax = 22.3066
				text = "from"
			intervals [42]:
				xmin = 22.3066
				xmax = 22.3366
				text = ""
			intervals [43]:
				xmin = 22.3366
				xmax = 22.6066
				text = "like"
			intervals [44]:
				xmin = 22.6066
				xmax = 22.9866
				text = "south"
			intervals [45]:
				xmin = 22.9866
				xmax = 23.0166
				text = ""
			intervals [46]:
				xmin = 23.0166
				xmax = 23.7166
				text = "southeast"
			intervals [47]:
				xmin = 23.7166
				xmax = 24.4066
				text = "northeast"
			intervals [48]:
				xmin = 24.4066
				xmax = 24.8284
				text = ""
			intervals [49]:
				xmin = 24.8284
				xmax = 25.5584
				text = "northwest"
			intervals [50]:
				xmin = 25.5584
				xmax = 25.7184
				text = "and"
			intervals [51]:
				xmin = 25.7184
				xmax = 25.7484
				text = ""
			intervals [52]:
				xmin = 25.7484
				xmax = 25.8984
				text = "you"
			intervals [53]:
				xmin = 25.8984
				xmax = 26.0684
				text = "know"
			intervals [54]:
				xmin = 26.0684
				xmax = 26.1284
				text = ""
			intervals [55]:
				xmin = 26.1284
				xmax = 26.2684
				text = "be"
			intervals [56]:
				xmin = 26.2684
				xmax = 26.5584
				text = "young"
			intervals [57]:
				xmin = 26.5584
				xmax = 26.9984
				text = "ladies"
			intervals [58]:
				xmin = 26.9984
				xmax = 27.3184
				text = "there"
			intervals [59]:
				xmin = 27.3184
				xmax = 28.0908
				text = ""
			intervals [60]:
				xmin = 28.0908
				xmax = 28.1308
				text = "n-"
			intervals [61]:
				xmin = 28.1308
				xmax = 28.5278
				text = ""
			intervals [62]:
				xmin = 28.5278
				xmax = 29.0678
				text = "party"
			intervals [63]:
				xmin = 29.0678
				xmax = 29.1578
				text = ""
			intervals [64]:
				xmin = 29.1578
				xmax = 29.2578
				text = "you"
			intervals [65]:
				xmin = 29.2578
				xmax = 29.4578
				text = "know"
			intervals [66]:
				xmin = 29.4578
				xmax = 32.7158
				text = ""
			intervals [67]:
				xmin = 32.7158
				xmax = 32.8358
				text = "you"
			intervals [68]:
				xmin = 32.8358
				xmax = 33.0358
				text = "know"
			intervals [69]:
				xmin = 33.0358
				xmax = 33.2258
				text = "i"
			intervals [70]:
				xmin = 33.2258
				xmax = 33.3958
				text = ""
			intervals [71]:
				xmin = 33.3958
				xmax = 34.0458
				text = "partially"
			intervals [72]:
				xmin = 34.0458
				xmax = 34.2358
				text = "do"
			intervals [73]:
				xmin = 34.2358
				xmax = 34.4858
				text = "'em"
			intervals [74]:
				xmin = 34.4858
				xmax = 34.6058
				text = "you"
			intervals [75]:
				xmin = 34.6058
				xmax = 34.7958
				text = "know"
			intervals [76]:
				xmin = 34.7958
				xmax = 35.6648
				text = ""
			intervals [77]:
				xmin = 35.6648
				xmax = 35.8348
				text = "i'm"
			intervals [78]:
				xmin = 35.8348
				xmax = 35.9948
				text = "not"
			intervals [79]:
				xmin = 35.9948
				xmax = 36.0448
				text = ""
			intervals [80]:
				xmin = 36.0448
				xmax = 36.2648
				text = "too"
			intervals [81]:
				xmin = 36.2648
				xmax = 36.3748
				text = ""
			intervals [82]:
				xmin = 36.3748
				xmax = 36.6748
				text = "good"
			intervals [83]:
				xmin = 36.6748
				xmax = 36.9048
				text = "at"
			intervals [84]:
				xmin = 36.9048
				xmax = 37.0248
				text = "it"
			intervals [85]:
				xmin = 37.0248
				xmax = 37.1348
				text = "you"
			intervals [86]:
				xmin = 37.1348
				xmax = 37.3148
				text = "know"
			intervals [87]:
				xmin = 37.3148
				xmax = 37.3448
				text = ""
			intervals [88]:
				xmin = 37.3448
				xmax = 37.4848
				text = "but"
			intervals [89]:
				xmin = 37.4848
				xmax = 37.5948
				text = "i"
			intervals [90]:
				xmin = 37.5948
				xmax = 37.9648
				text = "know"
			intervals [91]:
				xmin = 37.9648
				xmax = 38.0748
				text = ""
			intervals [92]:
				xmin = 38.0748
				xmax = 38.1748
				text = "you"
			intervals [93]:
				xmin = 38.1748
				xmax = 38.3148
				text = "know"
			intervals [94]:
				xmin = 38.3148
				xmax = 38.4848
				text = "how"
			intervals [95]:
				xmin = 38.4848
				xmax = 38.6148
				text = "i"
			intervals [96]:
				xmin = 38.6148
				xmax = 38.6448
				text = ""
			intervals [97]:
				xmin = 38.6448
				xmax = 39.0948
				text = "look"
			intervals [98]:
				xmin = 39.0948
				xmax = 39.2946
				text = ""
			intervals [99]:
				xmin = 39.2946
				xmax = 39.3746
				text = "you"
			intervals [100]:
				xmin = 39.3746
				xmax = 39.5846
				text = "know"
			intervals [101]:
				xmin = 39.5846
				xmax = 48.0862
				text = ""
			intervals [102]:
				xmin = 48.0862
				xmax = 48.5262
				text = "nah"
			intervals [103]:
				xmin = 48.5262
				xmax = 48.5562
				text = ""
			intervals [104]:
				xmin = 48.5562
				xmax = 48.7662
				text = "all"
			intervals [105]:
				xmin = 48.7662
				xmax = 48.8462
				text = "the"
			intervals [106]:
				xmin = 48.8462
				xmax = 49.2162
				text = "fellas"
			intervals [107]:
				xmin = 49.2162
				xmax = 49.3762
				text = "i"
			intervals [108]:
				xmin = 49.3762
				xmax = 49.6362
				text = "hang"
			intervals [109]:
				xmin = 49.6362
				xmax = 49.7562
				text = "with"
			intervals [110]:
				xmin = 49.7562
				xmax = 49.7962
				text = ""
			intervals [111]:
				xmin = 49.7962
				xmax = 50.1362
				text = "speak"
			intervals [112]:
				xmin = 50.1362
				xmax = 50.2262
				text = ""
			intervals [113]:
				xmin = 50.2262
				xmax = 50.8162
				text = "english"
			intervals [114]:
				xmin = 50.8162
				xmax = 51.3195
				text = ""
			intervals [115]:
				xmin = 51.3195
				xmax = 51.4495
				text = "and"
			intervals [116]:
				xmin = 51.4495
				xmax = 51.7695
				text = "maybe"
			intervals [117]:
				xmin = 51.7695
				xmax = 51.8695
				text = "they"
			intervals [118]:
				xmin = 51.8695
				xmax = 52.1395
				text = "might"
			intervals [119]:
				xmin = 52.1395
				xmax = 52.3195
				text = "know"
			intervals [120]:
				xmin = 52.3195
				xmax = 52.3795
				text = "a"
			intervals [121]:
				xmin = 52.3795
				xmax = 52.4095
				text = ""
			intervals [122]:
				xmin = 52.4095
				xmax = 52.6095
				text = "little"
			intervals [123]:
				xmin = 52.6095
				xmax = 52.7995
				text = "bit"
			intervals [124]:
				xmin = 52.7995
				xmax = 52.9095
				text = "of"
			intervals [125]:
				xmin = 52.9095
				xmax = 52.9395
				text = ""
			intervals [126]:
				xmin = 52.9395
				xmax = 53.0695
				text = "you"
			intervals [127]:
				xmin = 53.0695
				xmax = 53.2595
				text = "know"
			intervals [128]:
				xmin = 53.2595
				xmax = 53.3839
				text = ""
			intervals [129]:
				xmin = 53.3839
				xmax = 54.1439
				text = "slangs"
			intervals [130]:
				xmin = 54.1439
				xmax = 54.2239
				text = "you"
			intervals [131]:
				xmin = 54.2239
				xmax = 54.4539
				text = "know"
			intervals [132]:
				xmin = 54.4539
				xmax = 54.4839
				text = ""
			intervals [133]:
				xmin = 54.4839
				xmax = 54.6939
				text = "like"
			intervals [134]:
				xmin = 54.6939
				xmax = 54.7639
				text = ""
			intervals [135]:
				xmin = 54.7639
				xmax = 55.0739
				text = "pig"
			intervals [136]:
				xmin = 55.0739
				xmax = 55.5239
				text = "latin"
			intervals [137]:
				xmin = 55.5239
				xmax = 55.5839
				text = "or"
			intervals [138]:
				xmin = 55.5839
				xmax = 55.9239
				text = "something"
			intervals [139]:
				xmin = 55.9239
				xmax = 56.2439
				text = "but"
			intervals [140]:
				xmin = 56.2439
				xmax = 56.5391
				text = ""
			intervals [141]:
				xmin = 56.5391
				xmax = 56.7391
				text = "no"
			intervals [142]:
				xmin = 56.7391
				xmax = 57.2191
				text = "language"
			intervals [143]:
				xmin = 57.2191
				xmax = 57.4191
				text = "that"
			intervals [144]:
				xmin = 57.4191
				xmax = 57.4491
				text = ""
			intervals [145]:
				xmin = 57.4491
				xmax = 57.5791
				text = "you"
			intervals [146]:
				xmin = 57.5791
				xmax = 57.7291
				text = "know"
			intervals [147]:
				xmin = 57.7291
				xmax = 57.9491
				text = "like"
			intervals [148]:
				xmin = 57.9491
				xmax = 57.9991
				text = ""
			intervals [149]:
				xmin = 57.9991
				xmax = 58.5591
				text = "germany"
			intervals [150]:
				xmin = 58.5591
				xmax = 58.6991
				text = "or"
			intervals [151]:
				xmin = 58.6991
				xmax = 59.0191
				text = "nothing"
			intervals [152]:
				xmin = 59.0191
				xmax = 59.2391
				text = "like"
			intervals [153]:
				xmin = 59.2391
				xmax = 59.2691
				text = ""
			intervals [154]:
				xmin = 59.2691
				xmax = 59.5491
				text = "that"
			intervals [155]:
				xmin = 59.5491
				xmax = 65.5185
				text = ""
			intervals [156]:
				xmin = 65.5185
				xmax = 65.9485
				text = "nah"
			intervals [157]:
				xmin = 65.9485
				xmax = 66.2885
				text = "all"
			intervals [158]:
				xmin = 66.2885
				xmax = 66.3985
				text = "of"
			intervals [159]:
				xmin = 66.3985
				xmax = 66.4985
				text = "them"
			intervals [160]:
				xmin = 66.4985
				xmax = 66.6885
				text = "are"
			intervals [161]:
				xmin = 66.6885
				xmax = 66.7185
				text = ""
			intervals [162]:
				xmin = 66.7185
				xmax = 66.8385
				text = "you"
			intervals [163]:
				xmin = 66.8385
				xmax = 67.0885
				text = "know"
			intervals [164]:
				xmin = 67.0885
				xmax = 67.5315
				text = ""
			intervals [165]:
				xmin = 67.5315
				xmax = 67.9015
				text = "colored"
			intervals [166]:
				xmin = 67.9015
				xmax = 67.9515
				text = ""
			intervals [167]:
				xmin = 67.9515
				xmax = 68.5915
				text = "boys"
			intervals [168]:
				xmin = 68.5915
				xmax = 68.7457
				text = ""
			intervals [169]:
				xmin = 68.7457
				xmax = 68.8557
				text = "it"
			intervals [170]:
				xmin = 68.8557
				xmax = 68.8957
				text = "s"
			intervals [171]:
				xmin = 68.8957
				xmax = 69.1957
				text = "not"
			intervals [172]:
				xmin = 69.1957
				xmax = 69.4057
				text = "that"
			intervals [173]:
				xmin = 69.4057
				xmax = 69.4357
				text = ""
			intervals [174]:
				xmin = 69.4357
				xmax = 69.5657
				text = "you"
			intervals [175]:
				xmin = 69.5657
				xmax = 69.7157
				text = "know"
			intervals [176]:
				xmin = 69.7157
				xmax = 69.9157
				text = "we"
			intervals [177]:
				xmin = 69.9157
				xmax = 70.3957
				text = "object"
			intervals [178]:
				xmin = 70.3957
				xmax = 70.5357
				text = "to"
			intervals [179]:
				xmin = 70.5357
				xmax = 70.7757
				text = "white"
			intervals [180]:
				xmin = 70.7757
				xmax = 70.8257
				text = ""
			intervals [181]:
				xmin = 70.8257
				xmax = 71.1657
				text = "boys"
			intervals [182]:
				xmin = 71.1657
				xmax = 71.3457
				text = "just"
			intervals [183]:
				xmin = 71.3457
				xmax = 71.5857
				text = "that"
			intervals [184]:
				xmin = 71.5857
				xmax = 71.7857
				text = "uh"
			intervals [185]:
				xmin = 71.7857
				xmax = 72.0669
				text = ""
			intervals [186]:
				xmin = 72.0669
				xmax = 72.1669
				text = "in"
			intervals [187]:
				xmin = 72.1669
				xmax = 72.3869
				text = "our"
			intervals [188]:
				xmin = 72.3869
				xmax = 73.0169
				text = "environment"
			intervals [189]:
				xmin = 73.0169
				xmax = 73.2069
				text = "there"
			intervals [190]:
				xmin = 73.2069
				xmax = 73.4369
				text = "aren't"
			intervals [191]:
				xmin = 73.4369
				xmax = 73.6869
				text = "any"
			intervals [192]:
				xmin = 73.6869
				xmax = 73.8169
				text = "you"
			intervals [193]:
				xmin = 73.8169
				xmax = 74.0669
				text = "know"
			intervals [194]:
				xmin = 74.0669
				xmax = 74.4212
				text = ""
			intervals [195]:
				xmin = 74.4212
				xmax = 74.6912
				text = "white"
			intervals [196]:
				xmin = 74.6912
				xmax = 74.7212
				text = ""
			intervals [197]:
				xmin = 74.7212
				xmax = 75.3212
				text = "boys"
			intervals [198]:
				xmin = 75.3212
				xmax = 78.7836
				text = ""
			intervals [199]:
				xmin = 78.7836
				xmax = 79.0836
				text = "well"
			intervals [200]:
				xmin = 79.0836
				xmax = 79.1136
				text = ""
			intervals [201]:
				xmin = 79.1136
				xmax = 79.2336
				text = "i"
			intervals [202]:
				xmin = 79.2336
				xmax = 79.5336
				text = "really"
			intervals [203]:
				xmin = 79.5336
				xmax = 79.7136
				text = "live"
			intervals [204]:
				xmin = 79.7136
				xmax = 79.8236
				text = "in"
			intervals [205]:
				xmin = 79.8236
				xmax = 80.4936
				text = "southeast"
			intervals [206]:
				xmin = 80.4936
				xmax = 80.5936
				text = "you"
			intervals [207]:
				xmin = 80.5936
				xmax = 80.7736
				text = "know"
			intervals [208]:
				xmin = 80.7736
				xmax = 80.9636
				text = "but"
			intervals [209]:
				xmin = 80.9636
				xmax = 81.1036
				text = "i"
			intervals [210]:
				xmin = 81.1036
				xmax = 81.1836
				text = ""
			intervals [211]:
				xmin = 81.1836
				xmax = 81.3936
				text = "stay"
			intervals [212]:
				xmin = 81.3936
				xmax = 81.5536
				text = "over"
			intervals [213]:
				xmin = 81.5536
				xmax = 81.6736
				text = "my"
			intervals [214]:
				xmin = 81.6736
				xmax = 82.0836
				text = "grandma"
			intervals [215]:
				xmin = 82.0836
				xmax = 82.1736
				text = "s"
			intervals [216]:
				xmin = 82.1736
				xmax = 82.4136
				text = "house"
			intervals [217]:
				xmin = 82.4136
				xmax = 82.5136
				text = "on"
			intervals [218]:
				xmin = 82.5136
				xmax = 82.8736
				text = "rdx"
			intervals [219]:
				xmin = 82.8736
				xmax = 83.1236
				text = "street"
			intervals [220]:
				xmin = 83.1236
				xmax = 83.5736
				text = "sometime"
			intervals [221]:
				xmin = 83.5736
				xmax = 91.960
				text = ""
			intervals [222]:
				xmin = 91.960
				xmax = 92.210
				text = "not"
			intervals [223]:
				xmin = 92.210
				xmax = 92.700
				text = "really"
			intervals [224]:
				xmin = 92.700
				xmax = 92.860
				text = "you"
			intervals [225]:
				xmin = 92.860
				xmax = 93.080
				text = "know"
			intervals [226]:
				xmin = 93.080
				xmax = 93.420
				text = "like"
			intervals [227]:
				xmin = 93.420
				xmax = 93.630
				text = "uh"
			intervals [228]:
				xmin = 93.630
				xmax = 94.1944
				text = ""
			intervals [229]:
				xmin = 94.1944
				xmax = 94.3144
				text = "if"
			intervals [230]:
				xmin = 94.3144
				xmax = 94.6244
				text = "one"
			intervals [231]:
				xmin = 94.6244
				xmax = 94.7044
				text = "of"
			intervals [232]:
				xmin = 94.7044
				xmax = 94.8344
				text = "us"
			intervals [233]:
				xmin = 94.8344
				xmax = 95.0844
				text = "say"
			intervals [234]:
				xmin = 95.0844
				xmax = 95.2144
				text = "you"
			intervals [235]:
				xmin = 95.2144
				xmax = 95.3844
				text = "know"
			intervals [236]:
				xmin = 95.3844
				xmax = 95.4944
				text = "i"
			intervals [237]:
				xmin = 95.4944
				xmax = 95.7044
				text = "heard"
			intervals [238]:
				xmin = 95.7044
				xmax = 95.7644
				text = "it"
			intervals [239]:
				xmin = 95.7644
				xmax = 95.8144
				text = "s"
			intervals [240]:
				xmin = 95.8144
				xmax = 95.8744
				text = "a"
			intervals [241]:
				xmin = 95.8744
				xmax = 96.3744
				text = "party"
			intervals [242]:
				xmin = 96.3744
				xmax = 96.5744
				text = "up"
			intervals [243]:
				xmin = 96.5744
				xmax = 97.0444
				text = "town"
			intervals [244]:
				xmin = 97.0444
				xmax = 97.2444
				text = "come"
			intervals [245]:
				xmin = 97.2444
				xmax = 97.3844
				text = "on"
			intervals [246]:
				xmin = 97.3844
				xmax = 97.5744
				text = "let"
			intervals [247]:
				xmin = 97.5744
				xmax = 97.6644
				text = "s"
			intervals [248]:
				xmin = 97.6644
				xmax = 97.7344
				text = ""
			intervals [249]:
				xmin = 97.7344
				xmax = 98.1144
				text = "go"
			intervals [250]:
				xmin = 98.1144
				xmax = 98.5795
				text = ""
			intervals [251]:
				xmin = 98.5795
				xmax = 98.6895
				text = "and"
			intervals [252]:
				xmin = 98.6895
				xmax = 99.1295
				text = "somebody"
			intervals [253]:
				xmin = 99.1295
				xmax = 99.3295
				text = "say"
			intervals [254]:
				xmin = 99.3295
				xmax = 99.5295
				text = "well"
			intervals [255]:
				xmin = 99.5295
				xmax = 99.6595
				text = "you"
			intervals [256]:
				xmin = 99.6595
				xmax = 99.7695
				text = "know"
			intervals [257]:
				xmin = 99.7695
				xmax = 99.8595
				text = "i"
			intervals [258]:
				xmin = 99.8595
				xmax = 100.0495
				text = "heard"
			intervals [259]:
				xmin = 100.0495
				xmax = 100.1395
				text = "there"
			intervals [260]:
				xmin = 100.1395
				xmax = 100.1895
				text = "s"
			intervals [261]:
				xmin = 100.1895
				xmax = 100.4495
				text = "one"
			intervals [262]:
				xmin = 100.4495
				xmax = 101.2895
				text = "downtown"
			intervals [263]:
				xmin = 101.2895
				xmax = 101.6096
				text = ""
			intervals [264]:
				xmin = 101.6096
				xmax = 102.0696
				text = "well"
			intervals [265]:
				xmin = 102.0696
				xmax = 102.1896
				text = "we"
			intervals [266]:
				xmin = 102.1896
				xmax = 102.5296
				text = "most"
			intervals [267]:
				xmin = 102.5296
				xmax = 102.7596
				text = "like"
			intervals [268]:
				xmin = 102.7596
				xmax = 102.9896
				text = "say"
			intervals [269]:
				xmin = 102.9896
				xmax = 103.3896
				text = "well"
			intervals [270]:
				xmin = 103.3896
				xmax = 103.7359
				text = ""
			intervals [271]:
				xmin = 103.7359
				xmax = 104.0159
				text = "like"
			intervals [272]:
				xmin = 104.0159
				xmax = 104.1959
				text = "uh"
			intervals [273]:
				xmin = 104.1959
				xmax = 104.7588
				text = ""
			intervals [274]:
				xmin = 104.7588
				xmax = 104.8488
				text = "well"
			intervals [275]:
				xmin = 104.8488
				xmax = 104.9888
				text = "we"
			intervals [276]:
				xmin = 104.9888
				xmax = 105.1688
				text = "go"
			intervals [277]:
				xmin = 105.1688
				xmax = 105.6388
				text = "uptown"
			intervals [278]:
				xmin = 105.6388
				xmax = 106.0688
				text = "first"
			intervals [279]:
				xmin = 106.0688
				xmax = 106.3388
				text = "man"
			intervals [280]:
				xmin = 106.3388
				xmax = 106.4588
				text = "then"
			intervals [281]:
				xmin = 106.4588
				xmax = 106.5488
				text = "we"
			intervals [282]:
				xmin = 106.5488
				xmax = 106.8188
				text = "come"
			intervals [283]:
				xmin = 106.8188
				xmax = 107.1188
				text = "back"
			intervals [284]:
				xmin = 107.1188
				xmax = 107.8988
				text = "downtown"
			intervals [285]:
				xmin = 107.8988
				xmax = 108.1388
				text = "or"
			intervals [286]:
				xmin = 108.1388
				xmax = 108.7241
				text = ""
			intervals [287]:
				xmin = 108.7241
				xmax = 108.8441
				text = "well"
			intervals [288]:
				xmin = 108.8441
				xmax = 108.9341
				text = "i"
			intervals [289]:
				xmin = 108.9341
				xmax = 109.2441
				text = "heard"
			intervals [290]:
				xmin = 109.2441
				xmax = 109.3241
				text = "you"
			intervals [291]:
				xmin = 109.3241
				xmax = 109.4341
				text = "know"
			intervals [292]:
				xmin = 109.4341
				xmax = 109.7241
				text = "like"
			intervals [293]:
				xmin = 109.7241
				xmax = 109.8041
				text = "the"
			intervals [294]:
				xmin = 109.8041
				xmax = 110.0241
				text = "one"
			intervals [295]:
				xmin = 110.0241
				xmax = 110.4441
				text = "uptown"
			intervals [296]:
				xmin = 110.4441
				xmax = 110.5341
				text = "ain't"
			intervals [297]:
				xmin = 110.5341
				xmax = 110.6641
				text = "gonna"
			intervals [298]:
				xmin = 110.6641
				xmax = 110.7941
				text = "be"
			intervals [299]:
				xmin = 110.7941
				xmax = 111.1641
				text = "nothing"
			intervals [300]:
				xmin = 111.1641
				xmax = 111.2941
				text = "let"
			intervals [301]:
				xmin = 111.2941
				xmax = 111.3541
				text = "s"
			intervals [302]:
				xmin = 111.3541
				xmax = 111.5141
				text = "go"
			intervals [303]:
				xmin = 111.5141
				xmax = 111.6041
				text = "to"
			intervals [304]:
				xmin = 111.6041
				xmax = 111.6741
				text = "the"
			intervals [305]:
				xmin = 111.6741
				xmax = 111.9241
				text = "one"
			intervals [306]:
				xmin = 111.9241
				xmax = 112.5641
				text = "downtown"
			intervals [307]:
				xmin = 112.5641
				xmax = 112.6341
				text = "you"
			intervals [308]:
				xmin = 112.6341
				xmax = 112.8641
				text = "know"
			intervals [309]:
				xmin = 112.8641
				xmax = 113.2421
				text = ""
			intervals [310]:
				xmin = 113.2421
				xmax = 113.3421
				text = "we"
			intervals [311]:
				xmin = 113.3421
				xmax = 113.5221
				text = "more"
			intervals [312]:
				xmin = 113.5221
				xmax = 113.5721
				text = "or"
			intervals [313]:
				xmin = 113.5721
				xmax = 113.7521
				text = "less"
			intervals [314]:
				xmin = 113.7521
				xmax = 113.9421
				text = "do"
			intervals [315]:
				xmin = 113.9421
				xmax = 114.2821
				text = "things"
			intervals [316]:
				xmin = 114.2821
				xmax = 114.7921
				text = "together"
			intervals [317]:
				xmin = 114.7921
				xmax = 114.9321
				text = "you"
			intervals [318]:
				xmin = 114.9321
				xmax = 115.1821
				text = "know"
			intervals [319]:
				xmin = 115.1821
				xmax = 123.2573
				text = ""
			intervals [320]:
				xmin = 123.2573
				xmax = 123.4673
				text = "well"
			intervals [321]:
				xmin = 123.4673
				xmax = 123.5673
				text = "you"
			intervals [322]:
				xmin = 123.5673
				xmax = 123.7273
				text = "know"
			intervals [323]:
				xmin = 123.7273
				xmax = 124.0473
				text = "like"
			intervals [324]:
				xmin = 124.0473
				xmax = 124.2773
				text = "uh"
			intervals [325]:
				xmin = 124.2773
				xmax = 124.6867
				text = ""
			intervals [326]:
				xmin = 124.6867
				xmax = 124.9667
				text = "first"
			intervals [327]:
				xmin = 124.9667
				xmax = 125.0867
				text = "of"
			intervals [328]:
				xmin = 125.0867
				xmax = 125.2467
				text = "all"
			intervals [329]:
				xmin = 125.2467
				xmax = 125.3367
				text = "you"
			intervals [330]:
				xmin = 125.3367
				xmax = 125.4367
				text = "know"
			intervals [331]:
				xmin = 125.4367
				xmax = 125.5567
				text = "we"
			intervals [332]:
				xmin = 125.5567
				xmax = 125.9567
				text = "probably"
			intervals [333]:
				xmin = 125.9567
				xmax = 126.3767
				text = "see"
			intervals [334]:
				xmin = 126.3767
				xmax = 126.5867
				text = "him"
			intervals [335]:
				xmin = 126.5867
				xmax = 126.8467
				text = "like"
			intervals [336]:
				xmin = 126.8467
				xmax = 127.2842
				text = ""
			intervals [337]:
				xmin = 127.2842
				xmax = 127.7342
				text = "somebody"
			intervals [338]:
				xmin = 127.7342
				xmax = 128.0542
				text = "probably"
			intervals [339]:
				xmin = 128.0542
				xmax = 128.2842
				text = "say"
			intervals [340]:
				xmin = 128.2842
				xmax = 128.5542
				text = "uh"
			intervals [341]:
				xmin = 128.5542
				xmax = 129.2327
				text = ""
			intervals [342]:
				xmin = 129.2327
				xmax = 129.3327
				text = "you"
			intervals [343]:
				xmin = 129.3327
				xmax = 129.6127
				text = "know"
			intervals [344]:
				xmin = 129.6127
				xmax = 129.9688
				text = ""
			intervals [345]:
				xmin = 129.9688
				xmax = 130.2888
				text = "he"
			intervals [346]:
				xmin = 130.2888
				xmax = 130.4888
				text = "look"
			intervals [347]:
				xmin = 130.4888
				xmax = 130.7888
				text = "like"
			intervals [348]:
				xmin = 130.7888
				xmax = 130.8788
				text = ""
			intervals [349]:
				xmin = 130.8788
				xmax = 131.4388
				text = "alright"
			intervals [350]:
				xmin = 131.4388
				xmax = 131.7988
				text = "dude"
			intervals [351]:
				xmin = 131.7988
				xmax = 131.8688
				text = "or"
			intervals [352]:
				xmin = 131.8688
				xmax = 132.2388
				text = "something"
			intervals [353]:
				xmin = 132.2388
				xmax = 132.3588
				text = "you"
			intervals [354]:
				xmin = 132.3588
				xmax = 132.6388
				text = "know"
			intervals [355]:
				xmin = 132.6388
				xmax = 133.0424
				text = ""
			intervals [356]:
				xmin = 133.0424
				xmax = 133.1024
				text = "and"
			intervals [357]:
				xmin = 133.1024
				xmax = 133.3424
				text = "like"
			intervals [358]:
				xmin = 133.3424
				xmax = 133.4224
				text = "you"
			intervals [359]:
				xmin = 133.4224
				xmax = 133.5224
				text = "know"
			intervals [360]:
				xmin = 133.5224
				xmax = 133.8024
				text = "might"
			intervals [361]:
				xmin = 133.8024
				xmax = 134.1724
				text = "say"
			intervals [362]:
				xmin = 134.1724
				xmax = 134.4807
				text = ""
			intervals [363]:
				xmin = 134.4807
				xmax = 134.5807
				text = "you"
			intervals [364]:
				xmin = 134.5807
				xmax = 134.7307
				text = "know"
			intervals [365]:
				xmin = 134.7307
				xmax = 134.9707
				text = "hey"
			intervals [366]:
				xmin = 134.9707
				xmax = 135.1407
				text = "how"
			intervals [367]:
				xmin = 135.1407
				xmax = 135.3107
				text = "you"
			intervals [368]:
				xmin = 135.3107
				xmax = 135.7107
				text = "doing"
			intervals [369]:
				xmin = 135.7107
				xmax = 135.8307
				text = "and"
			intervals [370]:
				xmin = 135.8307
				xmax = 135.9707
				text = "if"
			intervals [371]:
				xmin = 135.9707
				xmax = 136.1207
				text = "he"
			intervals [372]:
				xmin = 136.1207
				xmax = 136.5907
				text = "speak"
			intervals [373]:
				xmin = 136.5907
				xmax = 136.9207
				text = "back"
			intervals [374]:
				xmin = 136.9207
				xmax = 137.0307
				text = "you"
			intervals [375]:
				xmin = 137.0307
				xmax = 137.3007
				text = "know"
			intervals [376]:
				xmin = 137.3007
				xmax = 137.7027
				text = ""
			intervals [377]:
				xmin = 137.7027
				xmax = 137.9227
				text = "then"
			intervals [378]:
				xmin = 137.9227
				xmax = 138.0127
				text = "you"
			intervals [379]:
				xmin = 138.0127
				xmax = 138.1527
				text = "know"
			intervals [380]:
				xmin = 138.1527
				xmax = 138.3827
				text = "might"
			intervals [381]:
				xmin = 138.3827
				xmax = 138.4127
				text = ""
			intervals [382]:
				xmin = 138.4127
				xmax = 138.7827
				text = "ask"
			intervals [383]:
				xmin = 138.7827
				xmax = 138.8427
				text = "and"
			intervals [384]:
				xmin = 138.8427
				xmax = 138.9027
				text = "say"
			intervals [385]:
				xmin = 138.9027
				xmax = 139.0327
				text = "like"
			intervals [386]:
				xmin = 139.0327
				xmax = 139.0627
				text = ""
			intervals [387]:
				xmin = 139.0627
				xmax = 139.2027
				text = "you"
			intervals [388]:
				xmin = 139.2027
				xmax = 139.4127
				text = "just"
			intervals [389]:
				xmin = 139.4127
				xmax = 139.7027
				text = "moved"
			intervals [390]:
				xmin = 139.7027
				xmax = 140.1027
				text = "around"
			intervals [391]:
				xmin = 140.1027
				xmax = 140.2927
				text = "here"
			intervals [392]:
				xmin = 140.2927
				xmax = 140.3727
				text = "he"
			intervals [393]:
				xmin = 140.3727
				xmax = 140.6127
				text = "say"
			intervals [394]:
				xmin = 140.6127
				xmax = 140.9227
				text = "yeah"
			intervals [395]:
				xmin = 140.9227
				xmax = 141.0727
				text = "you"
			intervals [396]:
				xmin = 141.0727
				xmax = 141.3227
				text = "know"
			intervals [397]:
				xmin = 141.3227
				xmax = 142.0719
				text = ""
			intervals [398]:
				xmin = 142.0719
				xmax = 142.1619
				text = "we"
			intervals [399]:
				xmin = 142.1619
				xmax = 142.3519
				text = "ask"
			intervals [400]:
				xmin = 142.3519
				xmax = 142.4219
				text = "him"
			intervals [401]:
				xmin = 142.4219
				xmax = 142.5619
				text = "where"
			intervals [402]:
				xmin = 142.5619
				xmax = 142.6719
				text = "he"
			intervals [403]:
				xmin = 142.6719
				xmax = 142.9419
				text = "used"
			intervals [404]:
				xmin = 142.9419
				xmax = 143.1419
				text = "to"
			intervals [405]:
				xmin = 143.1419
				xmax = 143.4519
				text = "live"
			intervals [406]:
				xmin = 143.4519
				xmax = 143.6019
				text = "and"
			intervals [407]:
				xmin = 143.6019
				xmax = 143.6819
				text = "you"
			intervals [408]:
				xmin = 143.6819
				xmax = 143.8319
				text = "know"
			intervals [409]:
				xmin = 143.8319
				xmax = 143.9019
				text = ""
			intervals [410]:
				xmin = 143.9019
				xmax = 144.1819
				text = "things"
			intervals [411]:
				xmin = 144.1819
				xmax = 144.2419
				text = "he"
			intervals [412]:
				xmin = 144.2419
				xmax = 144.4619
				text = "used"
			intervals [413]:
				xmin = 144.4619
				xmax = 144.5419
				text = "to"
			intervals [414]:
				xmin = 144.5419
				xmax = 145.1519
				text = "do"
			intervals [415]:
				xmin = 145.1519
				xmax = 145.3999
				text = ""
			intervals [416]:
				xmin = 145.3999
				xmax = 145.4599
				text = "and"
			intervals [417]:
				xmin = 145.4599
				xmax = 145.7299
				text = "like"
			intervals [418]:
				xmin = 145.7299
				xmax = 145.8399
				text = "uh"
			intervals [419]:
				xmin = 145.8399
				xmax = 145.8999
				text = ""
			intervals [420]:
				xmin = 145.8999
				xmax = 146.0499
				text = "you"
			intervals [421]:
				xmin = 146.0499
				xmax = 146.2599
				text = "know"
			intervals [422]:
				xmin = 146.2599
				xmax = 146.3799
				text = ""
			intervals [423]:
				xmin = 146.3799
				xmax = 146.5599
				text = "like"
			intervals [424]:
				xmin = 146.5599
				xmax = 146.6699
				text = "we"
			intervals [425]:
				xmin = 146.6699
				xmax = 146.9799
				text = "might"
			intervals [426]:
				xmin = 146.9799
				xmax = 147.1099
				text = ""
			intervals [427]:
				xmin = 147.1099
				xmax = 147.2299
				text = "be"
			intervals [428]:
				xmin = 147.2299
				xmax = 147.5199
				text = "having"
			intervals [429]:
				xmin = 147.5199
				xmax = 147.5499
				text = "a"
			intervals [430]:
				xmin = 147.5499
				xmax = 147.7899
				text = "drink"
			intervals [431]:
				xmin = 147.7899
				xmax = 147.8499
				text = "or"
			intervals [432]:
				xmin = 147.8499
				xmax = 148.1399
				text = "something"
			intervals [433]:
				xmin = 148.1399
				xmax = 148.2299
				text = "you"
			intervals [434]:
				xmin = 148.2299
				xmax = 148.5599
				text = "know"
			intervals [435]:
				xmin = 148.5599
				xmax = 148.7899
				text = "aks"
			intervals [436]:
				xmin = 148.7899
				xmax = 148.8599
				text = "him"
			intervals [437]:
				xmin = 148.8599
				xmax = 148.9199
				text = "if"
			intervals [438]:
				xmin = 148.9199
				xmax = 149.0299
				text = "he"
			intervals [439]:
				xmin = 149.0299
				xmax = 149.2299
				text = "want"
			intervals [440]:
				xmin = 149.2299
				xmax = 149.2899
				text = "a"
			intervals [441]:
				xmin = 149.2899
				xmax = 149.7099
				text = "drink"
			intervals [442]:
				xmin = 149.7099
				xmax = 149.9899
				text = "or"
			intervals [443]:
				xmin = 149.9899
				xmax = 150.2673
				text = ""
			intervals [444]:
				xmin = 150.2673
				xmax = 150.4573
				text = "tell"
			intervals [445]:
				xmin = 150.4573
				xmax = 150.5173
				text = "him"
			intervals [446]:
				xmin = 150.5173
				xmax = 150.5873
				text = "we"
			intervals [447]:
				xmin = 150.5873
				xmax = 150.7973
				text = "going"
			intervals [448]:
				xmin = 150.7973
				xmax = 150.9173
				text = "to"
			intervals [449]:
				xmin = 150.9173
				xmax = 150.9673
				text = "a"
			intervals [450]:
				xmin = 150.9673
				xmax = 151.4273
				text = "party"
			intervals [451]:
				xmin = 151.4273
				xmax = 151.7273
				text = "so"
			intervals [452]:
				xmin = 151.7273
				xmax = 151.8173
				text = "and"
			intervals [453]:
				xmin = 151.8173
				xmax = 151.9873
				text = "so"
			intervals [454]:
				xmin = 151.9873
				xmax = 152.4073
				text = "place"
			intervals [455]:
				xmin = 152.4073
				xmax = 152.6073
				text = "ask"
			intervals [456]:
				xmin = 152.6073
				xmax = 152.6973
				text = "him"
			intervals [457]:
				xmin = 152.6973
				xmax = 152.7673
				text = "do"
			intervals [458]:
				xmin = 152.7673
				xmax = 152.8673
				text = "he"
			intervals [459]:
				xmin = 152.8673
				xmax = 153.0573
				text = "want"
			intervals [460]:
				xmin = 153.0573
				xmax = 153.1873
				text = "to"
			intervals [461]:
				xmin = 153.1873
				xmax = 153.5373
				text = "go"
			intervals [462]:
				xmin = 153.5373
				xmax = 154.0651
				text = ""
			intervals [463]:
				xmin = 154.0651
				xmax = 154.1951
				text = "you"
			intervals [464]:
				xmin = 154.1951
				xmax = 154.3651
				text = "know"
			intervals [465]:
				xmin = 154.3651
				xmax = 154.5151
				text = "and"
			intervals [466]:
				xmin = 154.5151
				xmax = 154.8151
				text = "then"
			intervals [467]:
				xmin = 154.8151
				xmax = 155.2858
				text = ""
			intervals [468]:
				xmin = 155.2858
				xmax = 155.4658
				text = "as"
			intervals [469]:
				xmin = 155.4658
				xmax = 155.8058
				text = "time"
			intervals [470]:
				xmin = 155.8058
				xmax = 156.0958
				text = "goes"
			intervals [471]:
				xmin = 156.0958
				xmax = 156.3458
				text = "on"
			intervals [472]:
				xmin = 156.3458
				xmax = 156.5458
				text = "if"
			intervals [473]:
				xmin = 156.5458
				xmax = 156.6858
				text = "you"
			intervals [474]:
				xmin = 156.6858
				xmax = 156.8558
				text = "know"
			intervals [475]:
				xmin = 156.8558
				xmax = 157.0858
				text = "if"
			intervals [476]:
				xmin = 157.0858
				xmax = 157.4658
				text = "everybody"
			intervals [477]:
				xmin = 157.4658
				xmax = 157.7058
				text = "seem"
			intervals [478]:
				xmin = 157.7058
				xmax = 157.8558
				text = "to"
			intervals [479]:
				xmin = 157.8558
				xmax = 158.1658
				text = "like"
			intervals [480]:
				xmin = 158.1658
				xmax = 158.2758
				text = "him"
			intervals [481]:
				xmin = 158.2758
				xmax = 158.7753
				text = ""
			intervals [482]:
				xmin = 158.7753
				xmax = 158.9153
				text = "then"
			intervals [483]:
				xmin = 158.9153
				xmax = 158.9953
				text = "you"
			intervals [484]:
				xmin = 158.9953
				xmax = 159.1653
				text = "know"
			intervals [485]:
				xmin = 159.1653
				xmax = 159.3653
				text = "he"
			intervals [486]:
				xmin = 159.3653
				xmax = 159.5553
				text = ""
			intervals [487]:
				xmin = 159.5553
				xmax = 159.7953
				text = "one"
			intervals [488]:
				xmin = 159.7953
				xmax = 159.9553
				text = "of"
			intervals [489]:
				xmin = 159.9553
				xmax = 160.1953
				text = "us"
			intervals [490]:
				xmin = 160.1953
				xmax = 160.3853
				text = "but"
			intervals [491]:
				xmin = 160.3853
				xmax = 160.5253
				text = "uh"
			intervals [492]:
				xmin = 160.5253
				xmax = 160.9253
				text = "like"
			intervals [493]:
				xmin = 160.9253
				xmax = 161.3836
				text = ""
			intervals [494]:
				xmin = 161.3836
				xmax = 161.5636
				text = "if"
			intervals [495]:
				xmin = 161.5636
				xmax = 161.5936
				text = ""
			intervals [496]:
				xmin = 161.5936
				xmax = 161.7836
				text = "we"
			intervals [497]:
				xmin = 161.7836
				xmax = 162.0236
				text = "say"
			intervals [498]:
				xmin = 162.0236
				xmax = 162.1736
				text = "well"
			intervals [499]:
				xmin = 162.1736
				xmax = 162.3736
				text = "he"
			intervals [500]:
				xmin = 162.3736
				xmax = 162.4436
				text = "a"
			intervals [501]:
				xmin = 162.4436
				xmax = 162.8936
				text = "square"
			intervals [502]:
				xmin = 162.8936
				xmax = 162.9836
				text = "he"
			intervals [503]:
				xmin = 162.9836
				xmax = 163.1536
				text = "don't"
			intervals [504]:
				xmin = 163.1536
				xmax = 163.4636
				text = "dig"
			intervals [505]:
				xmin = 163.4636
				xmax = 163.6336
				text = "our"
			intervals [506]:
				xmin = 163.6336
				xmax = 164.1036
				text = "style"
			intervals [507]:
				xmin = 164.1036
				xmax = 164.2436
				text = "you"
			intervals [508]:
				xmin = 164.2436
				xmax = 164.4336
				text = "know"
			intervals [509]:
				xmin = 164.4336
				xmax = 164.7036
				text = "like"
			intervals [510]:
				xmin = 164.7036
				xmax = 165.5676
				text = ""
			intervals [511]:
				xmin = 165.5676
				xmax = 165.7276
				text = "he"
			intervals [512]:
				xmin = 165.7276
				xmax = 165.8876
				text = "don't"
			intervals [513]:
				xmin = 165.8876
				xmax = 166.1076
				text = "like"
			intervals [514]:
				xmin = 166.1076
				xmax = 166.1676
				text = "to"
			intervals [515]:
				xmin = 166.1676
				xmax = 166.2576
				text = ""
			intervals [516]:
				xmin = 166.2576
				xmax = 166.8076
				text = "party"
			intervals [517]:
				xmin = 166.8076
				xmax = 166.8976
				text = "he"
			intervals [518]:
				xmin = 166.8976
				xmax = 167.0476
				text = "don't"
			intervals [519]:
				xmin = 167.0476
				xmax = 167.2176
				text = "want"
			intervals [520]:
				xmin = 167.2176
				xmax = 167.2976
				text = "to"
			intervals [521]:
				xmin = 167.2976
				xmax = 167.8276
				text = "drink"
			intervals [522]:
				xmin = 167.8276
				xmax = 168.0776
				text = "or"
			intervals [523]:
				xmin = 168.0776
				xmax = 168.415
				text = ""
			intervals [524]:
				xmin = 168.415
				xmax = 168.485
				text = "you"
			intervals [525]:
				xmin = 168.485
				xmax = 168.655
				text = "know"
			intervals [526]:
				xmin = 168.655
				xmax = 169.045
				text = "things"
			intervals [527]:
				xmin = 169.045
				xmax = 169.295
				text = "like"
			intervals [528]:
				xmin = 169.295
				xmax = 169.585
				text = "that"
			intervals [529]:
				xmin = 169.585
				xmax = 169.935
				text = "well"
			intervals [530]:
				xmin = 169.935
				xmax = 170.6014
				text = ""
			intervals [531]:
				xmin = 170.6014
				xmax = 170.7114
				text = "we"
			intervals [532]:
				xmin = 170.7114
				xmax = 170.9714
				text = "might"
			intervals [533]:
				xmin = 170.9714
				xmax = 171.0514
				text = "s"
			intervals [534]:
				xmin = 171.0514
				xmax = 171.0914
				text = ""
			intervals [535]:
				xmin = 171.0914
				xmax = 171.1814
				text = "you"
			intervals [536]:
				xmin = 171.1814
				xmax = 171.2414
				text = "know"
			intervals [537]:
				xmin = 171.2414
				xmax = 171.3914
				text = "he"
			intervals [538]:
				xmin = 171.3914
				xmax = 171.4214
				text = "<unk>"
			intervals [539]:
				xmin = 171.4214
				xmax = 171.7014
				text = "still"
			intervals [540]:
				xmin = 171.7014
				xmax = 171.8314
				text = "be"
			intervals [541]:
				xmin = 171.8314
				xmax = 171.9014
				text = "a"
			intervals [542]:
				xmin = 171.9014
				xmax = 172.2314
				text = "friend"
			intervals [543]:
				xmin = 172.2314
				xmax = 172.3414
				text = "of"
			intervals [544]:
				xmin = 172.3414
				xmax = 172.6714
				text = "ours"
			intervals [545]:
				xmin = 172.6714
				xmax = 172.7914
				text = "but"
			intervals [546]:
				xmin = 172.7914
				xmax = 172.9014
				text = "he"
			intervals [547]:
				xmin = 172.9014
				xmax = 173.1014
				text = "won't"
			intervals [548]:
				xmin = 173.1014
				xmax = 173.3114
				text = "be"
			intervals [549]:
				xmin = 173.3114
				xmax = 173.6514
				text = "hanging"
			intervals [550]:
				xmin = 173.6514
				xmax = 173.8014
				text = "with"
			intervals [551]:
				xmin = 173.8014
				xmax = 173.8814
				text = "us"
			intervals [552]:
				xmin = 173.8814
				xmax = 174.0614
				text = "like"
			intervals [553]:
				xmin = 174.0614
				xmax = 174.2114
				text = "we"
			intervals [554]:
				xmin = 174.2114
				xmax = 174.2414
				text = "<unk>"
			intervals [555]:
				xmin = 174.2414
				xmax = 174.5914
				text = "see"
			intervals [556]:
				xmin = 174.5914
				xmax = 174.7014
				text = "him"
			intervals [557]:
				xmin = 174.7014
				xmax = 174.8014
				text = "and"
			intervals [558]:
				xmin = 174.8014
				xmax = 174.8314
				text = ""
			intervals [559]:
				xmin = 174.8314
				xmax = 174.9214
				text = "you"
			intervals [560]:
				xmin = 174.9214
				xmax = 175.1214
				text = "know"
			intervals [561]:
				xmin = 175.1214
				xmax = 175.4992
				text = ""
			intervals [562]:
				xmin = 175.4992
				xmax = 175.7092
				text = "hey"
			intervals [563]:
				xmin = 175.7092
				xmax = 175.8992
				text = "how"
			intervals [564]:
				xmin = 175.8992
				xmax = 176.0592
				text = "you"
			intervals [565]:
				xmin = 176.0592
				xmax = 176.3592
				text = "doing"
			intervals [566]:
				xmin = 176.3592
				xmax = 176.4692
				text = "and"
			intervals [567]:
				xmin = 176.4692
				xmax = 176.7292
				text = "keep"
			intervals [568]:
				xmin = 176.7292
				xmax = 177.1192
				text = "going"
			intervals [569]:
				xmin = 177.1192
				xmax = 177.1992
				text = "you"
			intervals [570]:
				xmin = 177.1992
				xmax = 177.5392
				text = "know"
			intervals [571]:
				xmin = 177.5392
				xmax = 178.1577
				text = ""
			intervals [572]:
				xmin = 178.1577
				xmax = 178.2477
				text = "so"
			intervals [573]:
				xmin = 178.2477
				xmax = 178.3977
				text = "um"
			intervals [574]:
				xmin = 178.3977
				xmax = 178.4877
				text = ""
			intervals [575]:
				xmin = 178.4877
				xmax = 178.6377
				text = "but"
			intervals [576]:
				xmin = 178.6377
				xmax = 178.7277
				text = "he"
			intervals [577]:
				xmin = 178.7277
				xmax = 178.7977
				text = "s"
			intervals [578]:
				xmin = 178.7977
				xmax = 179.0577
				text = "not"
			intervals [579]:
				xmin = 179.0577
				xmax = 179.0877
				text = ""
			intervals [580]:
				xmin = 179.0877
				xmax = 179.1977
				text = "you"
			intervals [581]:
				xmin = 179.1977
				xmax = 179.3377
				text = "know"
			intervals [582]:
				xmin = 179.3377
				xmax = 179.5777
				text = "one"
			intervals [583]:
				xmin = 179.5777
				xmax = 179.7377
				text = "of"
			intervals [584]:
				xmin = 179.7377
				xmax = 180.0577
				text = "us"
			intervals [585]:
				xmin = 180.0577
				xmax = 180.1777
				text = "you"
			intervals [586]:
				xmin = 180.1777
				xmax = 180.4077
				text = "know"
			intervals [587]:
				xmin = 180.4077
				xmax = 192.1112
				text = ""
			intervals [588]:
				xmin = 192.1112
				xmax = 192.5412
				text = "uh-huh"
			intervals [589]:
				xmin = 192.5412
				xmax = 194.1699
				text = ""
			intervals [590]:
				xmin = 194.1699
				xmax = 194.3699
				text = "yeah"
			intervals [591]:
				xmin = 194.3699
				xmax = 194.4199
				text = "i"
			intervals [592]:
				xmin = 194.4199
				xmax = 194.5099
				text = "d"
			intervals [593]:
				xmin = 194.5099
				xmax = 194.6699
				text = "do"
			intervals [594]:
				xmin = 194.6699
				xmax = 194.6999
				text = "a"
			intervals [595]:
				xmin = 194.6999
				xmax = 194.9399
				text = "whole"
			intervals [596]:
				xmin = 194.9399
				xmax = 195.1999
				text = "lot"
			intervals [597]:
				xmin = 195.1999
				xmax = 195.6799
				text = "differently"
			intervals [598]:
				xmin = 195.6799
				xmax = 196.8409
				text = ""
			intervals [599]:
				xmin = 196.8409
				xmax = 197.1009
				text = "like"
			intervals [600]:
				xmin = 197.1009
				xmax = 197.1309
				text = ""
			intervals [601]:
				xmin = 197.1309
				xmax = 197.2709
				text = "you"
			intervals [602]:
				xmin = 197.2709
				xmax = 197.4409
				text = "know"
			intervals [603]:
				xmin = 197.4409
				xmax = 197.6209
				text = "for"
			intervals [604]:
				xmin = 197.6209
				xmax = 198.0009
				text = "instance"
			intervals [605]:
				xmin = 198.0009
				xmax = 198.2009
				text = "i"
			intervals [606]:
				xmin = 198.2009
				xmax = 198.2509
				text = "d"
			intervals [607]:
				xmin = 198.2509
				xmax = 198.4109
				text = "uh"
			intervals [608]:
				xmin = 198.4109
				xmax = 198.7697
				text = ""
			intervals [609]:
				xmin = 198.7697
				xmax = 199.1997
				text = "start"
			intervals [610]:
				xmin = 199.1997
				xmax = 199.5797
				text = "school"
			intervals [611]:
				xmin = 199.5797
				xmax = 199.7097
				text = "on"
			intervals [612]:
				xmin = 199.7097
				xmax = 199.8197
				text = "the"
			intervals [613]:
				xmin = 199.8197
				xmax = 200.2497
				text = "ball"
			intervals [614]:
				xmin = 200.2497
				xmax = 200.3697
				text = "you"
			intervals [615]:
				xmin = 200.3697
				xmax = 200.4997
				text = "know"
			intervals [616]:
				xmin = 200.4997
				xmax = 200.6097
				text = "i"
			intervals [617]:
				xmin = 200.6097
				xmax = 200.9297
				text = "was"
			intervals [618]:
				xmin = 200.9297
				xmax = 201.0297
				text = "on"
			intervals [619]:
				xmin = 201.0297
				xmax = 201.1697
				text = "the"
			intervals [620]:
				xmin = 201.1697
				xmax = 201.5597
				text = "ball"
			intervals [621]:
				xmin = 201.5597
				xmax = 201.8697
				text = "but"
			intervals [622]:
				xmin = 201.8697
				xmax = 202.4924
				text = ""
			intervals [623]:
				xmin = 202.4924
				xmax = 202.6724
				text = "not"
			intervals [624]:
				xmin = 202.6724
				xmax = 203.1524
				text = "together"
			intervals [625]:
				xmin = 203.1524
				xmax = 203.2724
				text = "you"
			intervals [626]:
				xmin = 203.2724
				xmax = 203.3724
				text = "know"
			intervals [627]:
				xmin = 203.3724
				xmax = 203.5224
				text = "i"
			intervals [628]:
				xmin = 203.5224
				xmax = 203.8824
				text = "started"
			intervals [629]:
				xmin = 203.8824
				xmax = 204.0824
				text = "school"
			intervals [630]:
				xmin = 204.0824
				xmax = 204.1724
				text = "on"
			intervals [631]:
				xmin = 204.1724
				xmax = 204.3024
				text = "the"
			intervals [632]:
				xmin = 204.3024
				xmax = 204.6224
				text = "ball"
			intervals [633]:
				xmin = 204.6224
				xmax = 204.7124
				text = "i"
			intervals [634]:
				xmin = 204.7124
				xmax = 204.9624
				text = "wouldn't"
			intervals [635]:
				xmin = 204.9624
				xmax = 205.0524
				text = "have"
			intervals [636]:
				xmin = 205.0524
				xmax = 205.2824
				text = "stayed"
			intervals [637]:
				xmin = 205.2824
				xmax = 205.3924
				text = "i"
			intervals [638]:
				xmin = 205.3924
				xmax = 205.6624
				text = "wouldn't"
			intervals [639]:
				xmin = 205.6624
				xmax = 205.8724
				text = "stay"
			intervals [640]:
				xmin = 205.8724
				xmax = 206.0924
				text = "back"
			intervals [641]:
				xmin = 206.0924
				xmax = 206.1624
				text = "in"
			intervals [642]:
				xmin = 206.1624
				xmax = 206.2424
				text = "the"
			intervals [643]:
				xmin = 206.2424
				xmax = 206.6024
				text = "fourth"
			intervals [644]:
				xmin = 206.6024
				xmax = 206.6324
				text = ""
			intervals [645]:
				xmin = 206.6324
				xmax = 207.1124
				text = "grade"
			intervals [646]:
				xmin = 207.1124
				xmax = 207.7895
				text = ""
			intervals [647]:
				xmin = 207.7895
				xmax = 207.9995
				text = "and"
			intervals [648]:
				xmin = 207.9995
				xmax = 208.1395
				text = "uh"
			intervals [649]:
				xmin = 208.1395
				xmax = 208.4195
				text = "like"
			intervals [650]:
				xmin = 208.4195
				xmax = 209.1727
				text = ""
			intervals [651]:
				xmin = 209.1727
				xmax = 209.3027
				text = "you"
			intervals [652]:
				xmin = 209.3027
				xmax = 209.5127
				text = "know"
			intervals [653]:
				xmin = 209.5127
				xmax = 209.6227
				text = "uh"
			intervals [654]:
				xmin = 209.6227
				xmax = 210.2971
				text = ""
			intervals [655]:
				xmin = 210.2971
				xmax = 210.4871
				text = "like"
			intervals [656]:
				xmin = 210.4871
				xmax = 210.5571
				text = "the"
			intervals [657]:
				xmin = 210.5571
				xmax = 210.8271
				text = "raw"
			intervals [658]:
				xmin = 210.8271
				xmax = 211.0271
				text = "like"
			intervals [659]:
				xmin = 211.0271
				xmax = 211.1471
				text = "the"
			intervals [660]:
				xmin = 211.1471
				xmax = 211.1971
				text = ""
			intervals [661]:
				xmin = 211.1971
				xmax = 211.3071
				text = "you"
			intervals [662]:
				xmin = 211.3071
				xmax = 211.5171
				text = "know"
			intervals [663]:
				xmin = 211.5171
				xmax = 211.6371
				text = ""
			intervals [664]:
				xmin = 211.6371
				xmax = 212.2071
				text = "accidents"
			intervals [665]:
				xmin = 212.2071
				xmax = 212.2671
				text = "i"
			intervals [666]:
				xmin = 212.2671
				xmax = 212.4771
				text = "had"
			intervals [667]:
				xmin = 212.4771
				xmax = 212.7671
				text = "happen"
			intervals [668]:
				xmin = 212.7671
				xmax = 212.8871
				text = "to"
			intervals [669]:
				xmin = 212.8871
				xmax = 213.0171
				text = "me"
			intervals [670]:
				xmin = 213.0171
				xmax = 213.2671
				text = "like"
			intervals [671]:
				xmin = 213.2671
				xmax = 213.3271
				text = "you"
			intervals [672]:
				xmin = 213.3271
				xmax = 213.4271
				text = "know"
			intervals [673]:
				xmin = 213.4271
				xmax = 213.5371
				text = "when"
			intervals [674]:
				xmin = 213.5371
				xmax = 213.5771
				text = "i"
			intervals [675]:
				xmin = 213.5771
				xmax = 213.7371
				text = "was"
			intervals [676]:
				xmin = 213.7371
				xmax = 214.1871
				text = "sixteen"
			intervals [677]:
				xmin = 214.1871
				xmax = 214.2571
				text = "i"
			intervals [678]:
				xmin = 214.2571
				xmax = 214.4771
				text = "got"
			intervals [679]:
				xmin = 214.4771
				xmax = 214.9071
				text = "shot"
			intervals [680]:
				xmin = 214.9071
				xmax = 214.9371
				text = ""
			intervals [681]:
				xmin = 214.9371
				xmax = 215.0971
				text = "you"
			intervals [682]:
				xmin = 215.0971
				xmax = 215.3671
				text = "know"
			intervals [683]:
				xmin = 215.3671
				xmax = 215.8374
				text = ""
			intervals [684]:
				xmin = 215.8374
				xmax = 215.9074
				text = "i"
			intervals [685]:
				xmin = 215.9074
				xmax = 216.1874
				text = "wouldn't"
			intervals [686]:
				xmin = 216.1874
				xmax = 216.3774
				text = "go"
			intervals [687]:
				xmin = 216.3774
				xmax = 216.6574
				text = "there"
			intervals [688]:
				xmin = 216.6574
				xmax = 216.7874
				text = "so"
			intervals [689]:
				xmin = 216.7874
				xmax = 216.8874
				text = "i"
			intervals [690]:
				xmin = 216.8874
				xmax = 216.9774
				text = "can"
			intervals [691]:
				xmin = 216.9774
				xmax = 217.1274
				text = "get"
			intervals [692]:
				xmin = 217.1274
				xmax = 217.4974
				text = "shot"
			intervals [693]:
				xmin = 217.4974
				xmax = 217.9074
				text = "again"
			intervals [694]:
				xmin = 217.9074
				xmax = 218.0174
				text = "you"
			intervals [695]:
				xmin = 218.0174
				xmax = 218.3474
				text = "know"
			intervals [696]:
				xmin = 218.3474
				xmax = 219.1358
				text = ""
			intervals [697]:
				xmin = 219.1358
				xmax = 219.3558
				text = "and"
			intervals [698]:
				xmin = 219.3558
				xmax = 219.5058
				text = "uh"
			intervals [699]:
				xmin = 219.5058
				xmax = 221.3738
				text = ""
			intervals [700]:
				xmin = 221.3738
				xmax = 221.5338
				text = "uh"
			intervals [701]:
				xmin = 221.5338
				xmax = 221.7538
				text = "well"
			intervals [702]:
				xmin = 221.7538
				xmax = 221.8338
				text = "you"
			intervals [703]:
				xmin = 221.8338
				xmax = 221.9538
				text = "know"
			intervals [704]:
				xmin = 221.9538
				xmax = 222.0138
				text = "i"
			intervals [705]:
				xmin = 222.0138
				xmax = 222.1538
				text = "was"
			intervals [706]:
				xmin = 222.1538
				xmax = 222.4138
				text = "coming"
			intervals [707]:
				xmin = 222.4138
				xmax = 222.6138
				text = "from"
			intervals [708]:
				xmin = 222.6138
				xmax = 222.6738
				text = "a"
			intervals [709]:
				xmin = 222.6738
				xmax = 223.1938
				text = "party"
			intervals [710]:
				xmin = 223.1938
				xmax = 223.2838
				text = "on"
			intervals [711]:
				xmin = 223.2838
				xmax = 223.4238
				text = "my"
			intervals [712]:
				xmin = 223.4238
				xmax = 224.0338
				text = "sixteenth"
			intervals [713]:
				xmin = 224.0338
				xmax = 224.0638
				text = ""
			intervals [714]:
				xmin = 224.0638
				xmax = 224.6638
				text = "birthday"
			intervals [715]:
				xmin = 224.6638
				xmax = 225.1164
				text = ""
			intervals [716]:
				xmin = 225.1164
				xmax = 225.1764
				text = "you"
			intervals [717]:
				xmin = 225.1764
				xmax = 225.2564
				text = "know"
			intervals [718]:
				xmin = 225.2564
				xmax = 225.2964
				text = "i"
			intervals [719]:
				xmin = 225.2964
				xmax = 225.3864
				text = "was"
			intervals [720]:
				xmin = 225.3864
				xmax = 225.4164
				text = "a"
			intervals [721]:
				xmin = 225.4164
				xmax = 225.7664
				text = "little"
			intervals [722]:
				xmin = 225.7664
				xmax = 226.1364
				text = "high"
			intervals [723]:
				xmin = 226.1364
				xmax = 226.2664
				text = "on"
			intervals [724]:
				xmin = 226.2664
				xmax = 226.3064
				text = ""
			intervals [725]:
				xmin = 226.3064
				xmax = 226.7664
				text = "things"
			intervals [726]:
				xmin = 226.7664
				xmax = 226.8564
				text = "you"
			intervals [727]:
				xmin = 226.8564
				xmax = 227.1164
				text = "know"
			intervals [728]:
				xmin = 227.1164
				xmax = 227.2264
				text = "and"
			intervals [729]:
				xmin = 227.2264
				xmax = 227.3164
				text = "uh"
			intervals [730]:
				xmin = 227.3164
				xmax = 228.398
				text = ""
			intervals [731]:
				xmin = 228.398
				xmax = 228.468
				text = "you"
			intervals [732]:
				xmin = 228.468
				xmax = 228.728
				text = "know"
			intervals [733]:
				xmin = 228.728
				xmax = 228.808
				text = "uh"
			intervals [734]:
				xmin = 228.808
				xmax = 228.858
				text = ""
			intervals [735]:
				xmin = 228.858
				xmax = 229.028
				text = "we"
			intervals [736]:
				xmin = 229.028
				xmax = 229.328
				text = "came"
			intervals [737]:
				xmin = 229.328
				xmax = 229.648
				text = "past"
			intervals [738]:
				xmin = 229.648
				xmax = 229.708
				text = "the"
			intervals [739]:
				xmin = 229.708
				xmax = 230.138
				text = "skating"
			intervals [740]:
				xmin = 230.138
				xmax = 230.458
				text = "rink"
			intervals [741]:
				xmin = 230.458
				xmax = 230.518
				text = "and"
			intervals [742]:
				xmin = 230.518
				xmax = 230.548
				text = ""
			intervals [743]:
				xmin = 230.548
				xmax = 230.608
				text = "a"
			intervals [744]:
				xmin = 230.608
				xmax = 230.638
				text = ""
			intervals [745]:
				xmin = 230.638
				xmax = 230.958
				text = "friend"
			intervals [746]:
				xmin = 230.958
				xmax = 231.028
				text = "of"
			intervals [747]:
				xmin = 231.028
				xmax = 231.358
				text = "mine"
			intervals [748]:
				xmin = 231.358
				xmax = 231.558
				text = "had"
			intervals [749]:
				xmin = 231.558
				xmax = 231.678
				text = "some"
			intervals [750]:
				xmin = 231.678
				xmax = 231.728
				text = ""
			intervals [751]:
				xmin = 231.728
				xmax = 232.108
				text = "trouble"
			intervals [752]:
				xmin = 232.108
				xmax = 232.228
				text = "you"
			intervals [753]:
				xmin = 232.228
				xmax = 232.368
				text = "know"
			intervals [754]:
				xmin = 232.368
				xmax = 232.578
				text = "like"
			intervals [755]:
				xmin = 232.578
				xmax = 232.618
				text = ""
			intervals [756]:
				xmin = 232.618
				xmax = 232.788
				text = "we"
			intervals [757]:
				xmin = 232.788
				xmax = 233.138
				text = "fight"
			intervals [758]:
				xmin = 233.138
				xmax = 233.558
				text = "together"
			intervals [759]:
				xmin = 233.558
				xmax = 233.748
				text = "all"
			intervals [760]:
				xmin = 233.748
				xmax = 233.848
				text = "the"
			intervals [761]:
				xmin = 233.848
				xmax = 234.468
				text = "time"
			intervals [762]:
				xmin = 234.468
				xmax = 234.578
				text = "and"
			intervals [763]:
				xmin = 234.578
				xmax = 234.748
				text = "uh"
			intervals [764]:
				xmin = 234.748
				xmax = 235.2255
				text = ""
			intervals [765]:
				xmin = 235.2255
				xmax = 235.3855
				text = "so"
			intervals [766]:
				xmin = 235.3855
				xmax = 235.4755
				text = "you"
			intervals [767]:
				xmin = 235.4755
				xmax = 235.5955
				text = "know"
			intervals [768]:
				xmin = 235.5955
				xmax = 235.7355
				text = "we"
			intervals [769]:
				xmin = 235.7355
				xmax = 235.8555
				text = "was"
			intervals [770]:
				xmin = 235.8555
				xmax = 236.2855
				text = "stopping"
			intervals [771]:
				xmin = 236.2855
				xmax = 236.3455
				text = "to"
			intervals [772]:
				xmin = 236.3455
				xmax = 236.6355
				text = "help"
			intervals [773]:
				xmin = 236.6355
				xmax = 236.9155
				text = "him"
			intervals [774]:
				xmin = 236.9155
				xmax = 237.0255
				text = "you"
			intervals [775]:
				xmin = 237.0255
				xmax = 237.2455
				text = "know"
			intervals [776]:
				xmin = 237.2455
				xmax = 237.4255
				text = "and"
			intervals [777]:
				xmin = 237.4255
				xmax = 237.611
				text = ""
			intervals [778]:
				xmin = 237.611
				xmax = 238.001
				text = "everybody"
			intervals [779]:
				xmin = 238.001
				xmax = 238.141
				text = "was"
			intervals [780]:
				xmin = 238.141
				xmax = 238.251
				text = "you"
			intervals [781]:
				xmin = 238.251
				xmax = 238.401
				text = "know"
			intervals [782]:
				xmin = 238.401
				xmax = 238.511
				text = ""
			intervals [783]:
				xmin = 238.511
				xmax = 238.871
				text = "fighting"
			intervals [784]:
				xmin = 238.871
				xmax = 239.041
				text = "more"
			intervals [785]:
				xmin = 239.041
				xmax = 239.071
				text = "or"
			intervals [786]:
				xmin = 239.071
				xmax = 239.241
				text = "less"
			intervals [787]:
				xmin = 239.241
				xmax = 239.421
				text = "like"
			intervals [788]:
				xmin = 239.421
				xmax = 239.501
				text = "a"
			intervals [789]:
				xmin = 239.501
				xmax = 239.801
				text = "free"
			intervals [790]:
				xmin = 239.801
				xmax = 239.931
				text = "for"
			intervals [791]:
				xmin = 239.931
				xmax = 240.181
				text = "all"
			intervals [792]:
				xmin = 240.181
				xmax = 240.311
				text = "you"
			intervals [793]:
				xmin = 240.311
				xmax = 240.561
				text = "know"
			intervals [794]:
				xmin = 240.561
				xmax = 241.1413
				text = ""
			intervals [795]:
				xmin = 241.1413
				xmax = 241.3513
				text = "and"
			intervals [796]:
				xmin = 241.3513
				xmax = 241.5913
				text = "uh"
			intervals [797]:
				xmin = 241.5913
				xmax = 241.7274
				text = ""
			intervals [798]:
				xmin = 241.7274
				xmax = 241.9274
				text = "as"
			intervals [799]:
				xmin = 241.9274
				xmax = 241.9974
				text = ""
			intervals [800]:
				xmin = 241.9974
				xmax = 242.3474
				text = "things"
			intervals [801]:
				xmin = 242.3474
				xmax = 242.8774
				text = "quieted"
			intervals [802]:
				xmin = 242.8774
				xmax = 243.3774
				text = "down"
			intervals [803]:
				xmin = 243.3774
				xmax = 243.4674
				text = "you"
			intervals [804]:
				xmin = 243.4674
				xmax = 243.7474
				text = "know"
			intervals [805]:
				xmin = 243.7474
				xmax = 244.4873
				text = ""
			intervals [806]:
				xmin = 244.4873
				xmax = 244.5473
				text = "it"
			intervals [807]:
				xmin = 244.5473
				xmax = 244.6673
				text = "was"
			intervals [808]:
				xmin = 244.6673
				xmax = 244.7273
				text = "a"
			intervals [809]:
				xmin = 244.7273
				xmax = 245.3273
				text = "busload"
			intervals [810]:
				xmin = 245.3273
				xmax = 245.4973
				text = "from"
			intervals [811]:
				xmin = 245.4973
				xmax = 246.3173
				text = "baltimore"
			intervals [812]:
				xmin = 246.3173
				xmax = 246.7164
				text = ""
			intervals [813]:
				xmin = 246.7164
				xmax = 246.7964
				text = "and"
			intervals [814]:
				xmin = 246.7964
				xmax = 246.9164
				text = "as"
			intervals [815]:
				xmin = 246.9164
				xmax = 247.0264
				text = "the"
			intervals [816]:
				xmin = 247.0264
				xmax = 247.3664
				text = "bus"
			intervals [817]:
				xmin = 247.3664
				xmax = 247.6664
				text = "pulled"
			intervals [818]:
				xmin = 247.6664
				xmax = 247.9664
				text = "off"
			intervals [819]:
				xmin = 247.9664
				xmax = 248.0264
				text = "a"
			intervals [820]:
				xmin = 248.0264
				xmax = 248.3664
				text = "boy"
			intervals [821]:
				xmin = 248.3664
				xmax = 248.6764
				text = "shot"
			intervals [822]:
				xmin = 248.6764
				xmax = 248.7564
				text = "out"
			intervals [823]:
				xmin = 248.7564
				xmax = 248.8264
				text = "of"
			intervals [824]:
				xmin = 248.8264
				xmax = 248.9364
				text = "the"
			intervals [825]:
				xmin = 248.9364
				xmax = 249.2264
				text = "window"
			intervals [826]:
				xmin = 249.2264
				xmax = 249.2964
				text = ""
			intervals [827]:
				xmin = 249.2964
				xmax = 249.5364
				text = "two"
			intervals [828]:
				xmin = 249.5364
				xmax = 249.9764
				text = "times"
			intervals [829]:
				xmin = 249.9764
				xmax = 250.0564
				text = "you"
			intervals [830]:
				xmin = 250.0564
				xmax = 250.3064
				text = "know"
			intervals [831]:
				xmin = 250.3064
				xmax = 250.747
				text = ""
			intervals [832]:
				xmin = 250.747
				xmax = 251.027
				text = "shot"
			intervals [833]:
				xmin = 251.027
				xmax = 251.107
				text = "me"
			intervals [834]:
				xmin = 251.107
				xmax = 251.177
				text = "in"
			intervals [835]:
				xmin = 251.177
				xmax = 251.327
				text = "my"
			intervals [836]:
				xmin = 251.327
				xmax = 251.867
				text = "stomach"
			intervals [837]:
				xmin = 251.867
				xmax = 252.0704
				text = ""
			intervals [838]:
				xmin = 252.0704
				xmax = 252.2304
				text = "and"
			intervals [839]:
				xmin = 252.2304
				xmax = 252.4204
				text = "uh"
			intervals [840]:
				xmin = 252.4204
				xmax = 253.6707
				text = ""
			intervals [841]:
				xmin = 253.6707
				xmax = 253.9307
				text = "yes"
			intervals [842]:
				xmin = 253.9307
				xmax = 254.3307
				text = "sir"
			intervals [843]:
				xmin = 254.3307
				xmax = 254.4107
				text = "and"
			intervals [844]:
				xmin = 254.4107
				xmax = 254.6207
				text = "uh"
			intervals [845]:
				xmin = 254.6207
				xmax = 254.8307
				text = ""
			intervals [846]:
				xmin = 254.8307
				xmax = 255.0507
				text = "most"
			intervals [847]:
				xmin = 255.0507
				xmax = 255.1107
				text = "of"
			intervals [848]:
				xmin = 255.1107
				xmax = 255.2607
				text = "my"
			intervals [849]:
				xmin = 255.2607
				xmax = 255.7507
				text = "friends"
			intervals [850]:
				xmin = 255.7507
				xmax = 255.8407
				text = "you"
			intervals [851]:
				xmin = 255.8407
				xmax = 256.0607
				text = "know"
			intervals [852]:
				xmin = 256.0607
				xmax = 256.1907
				text = ""
			intervals [853]:
				xmin = 256.1907
				xmax = 256.5607
				text = "had"
			intervals [854]:
				xmin = 256.5607
				xmax = 256.9707
				text = "cars"
			intervals [855]:
				xmin = 256.9707
				xmax = 257.1007
				text = "they"
			intervals [856]:
				xmin = 257.1007
				xmax = 257.3407
				text = "tried"
			intervals [857]:
				xmin = 257.3407
				xmax = 257.4107
				text = "to"
			intervals [858]:
				xmin = 257.4107
				xmax = 257.4807
				text = ""
			intervals [859]:
				xmin = 257.4807
				xmax = 257.7607
				text = "catch"
			intervals [860]:
				xmin = 257.7607
				xmax = 257.8707
				text = "him"
			intervals [861]:
				xmin = 257.8707
				xmax = 258.0507
				text = "you"
			intervals [862]:
				xmin = 258.0507
				xmax = 258.2507
				text = "know"
			intervals [863]:
				xmin = 258.2507
				xmax = 258.5808
				text = ""
			intervals [864]:
				xmin = 258.5808
				xmax = 258.7908
				text = "they"
			intervals [865]:
				xmin = 258.7908
				xmax = 259.0708
				text = "caught"
			intervals [866]:
				xmin = 259.0708
				xmax = 259.1708
				text = "the"
			intervals [867]:
				xmin = 259.1708
				xmax = 259.4608
				text = "boy"
			intervals [868]:
				xmin = 259.4608
				xmax = 259.6108
				text = "you"
			intervals [869]:
				xmin = 259.6108
				xmax = 259.8408
				text = "know"
			intervals [870]:
				xmin = 259.8408
				xmax = 260.1108
				text = "and"
			intervals [871]:
				xmin = 260.1108
				xmax = 260.9434
				text = ""
			intervals [872]:
				xmin = 260.9434
				xmax = 261.2134
				text = "beat"
			intervals [873]:
				xmin = 261.2134
				xmax = 261.3634
				text = "him"
			intervals [874]:
				xmin = 261.3634
				xmax = 261.4934
				text = "up"
			intervals [875]:
				xmin = 261.4934
				xmax = 261.6134
				text = "and"
			intervals [876]:
				xmin = 261.6134
				xmax = 262.0934
				text = "things"
			intervals [877]:
				xmin = 262.0934
				xmax = 262.1734
				text = "you"
			intervals [878]:
				xmin = 262.1734
				xmax = 262.3634
				text = "know"
			intervals [879]:
				xmin = 262.3634
				xmax = 262.6434
				text = "tried"
			intervals [880]:
				xmin = 262.6434
				xmax = 262.7434
				text = "to"
			intervals [881]:
				xmin = 262.7434
				xmax = 262.9134
				text = "hurt"
			intervals [882]:
				xmin = 262.9134
				xmax = 263.0934
				text = "him"
			intervals [883]:
				xmin = 263.0934
				xmax = 263.2334
				text = "but"
			intervals [884]:
				xmin = 263.2334
				xmax = 263.3134
				text = "the"
			intervals [885]:
				xmin = 263.3134
				xmax = 263.8234
				text = "police"
			intervals [886]:
				xmin = 263.8234
				xmax = 264.1134
				text = "got"
			intervals [887]:
				xmin = 264.1134
				xmax = 264.3134
				text = "there"
			intervals [888]:
				xmin = 264.3134
				xmax = 264.4834
				text = "you"
			intervals [889]:
				xmin = 264.4834
				xmax = 264.7634
				text = "know"
			intervals [890]:
				xmin = 264.7634
				xmax = 265.3325
				text = ""
			intervals [891]:
				xmin = 265.3325
				xmax = 265.4325
				text = "and"
			intervals [892]:
				xmin = 265.4325
				xmax = 265.5325
				text = "the"
			intervals [893]:
				xmin = 265.5325
				xmax = 265.8225
				text = "boy"
			intervals [894]:
				xmin = 265.8225
				xmax = 265.9225
				text = "he"
			intervals [895]:
				xmin = 265.9225
				xmax = 266.2125
				text = "got"
			intervals [896]:
				xmin = 266.2125
				xmax = 266.6525
				text = "five"
			intervals [897]:
				xmin = 266.6525
				xmax = 266.9725
				text = "years"
			intervals [898]:
				xmin = 266.9725
				xmax = 267.1025
				text = "from"
			intervals [899]:
				xmin = 267.1025
				xmax = 267.2525
				text = "what"
			intervals [900]:
				xmin = 267.2525
				xmax = 267.3525
				text = "i"
			intervals [901]:
				xmin = 267.3525
				xmax = 267.6225
				text = "hear"
			intervals [902]:
				xmin = 267.6225
				xmax = 267.7625
				text = "you"
			intervals [903]:
				xmin = 267.7625
				xmax = 267.8425
				text = "know"
			intervals [904]:
				xmin = 267.8425
				xmax = 267.8725
				text = "i"
			intervals [905]:
				xmin = 267.8725
				xmax = 268.0825
				text = "don't"
			intervals [906]:
				xmin = 268.0825
				xmax = 268.2325
				text = "even"
			intervals [907]:
				xmin = 268.2325
				xmax = 268.4125
				text = "know"
			intervals [908]:
				xmin = 268.4125
				xmax = 268.5325
				text = "his"
			intervals [909]:
				xmin = 268.5325
				xmax = 268.9525
				text = "name"
			intervals [910]:
				xmin = 268.9525
				xmax = 268.9825
				text = "or"
			intervals [911]:
				xmin = 268.9825
				xmax = 269.3425
				text = "nothing"
			intervals [912]:
				xmin = 269.3425
				xmax = 269.5525
				text = "like"
			intervals [913]:
				xmin = 269.5525
				xmax = 269.5825
				text = ""
			intervals [914]:
				xmin = 269.5825
				xmax = 269.9825
				text = "that"
			intervals [915]:
				xmin = 269.9825
				xmax = 273.6831
				text = ""
			intervals [916]:
				xmin = 273.6831
				xmax = 273.9831
				text = "yeah"
			intervals [917]:
				xmin = 273.9831
				xmax = 274.1331
				text = "i"
			intervals [918]:
				xmin = 274.1331
				xmax = 274.1631
				text = ""
			intervals [919]:
				xmin = 274.1631
				xmax = 274.2831
				text = "you"
			intervals [920]:
				xmin = 274.2831
				xmax = 274.3831
				text = "know"
			intervals [921]:
				xmin = 274.3831
				xmax = 274.5131
				text = "i"
			intervals [922]:
				xmin = 274.5131
				xmax = 274.9231
				text = "really"
			intervals [923]:
				xmin = 274.9231
				xmax = 275.0331
				text = ""
			intervals [924]:
				xmin = 275.0331
				xmax = 275.2431
				text = "w"
			intervals [925]:
				xmin = 275.2431
				xmax = 275.4531
				text = "said"
			intervals [926]:
				xmin = 275.4531
				xmax = 275.5831
				text = "my"
			intervals [927]:
				xmin = 275.5831
				xmax = 275.6331
				text = ""
			intervals [928]:
				xmin = 275.6331
				xmax = 276.0031
				text = "prayers"
			intervals [929]:
				xmin = 276.0031
				xmax = 276.1131
				text = "and"
			intervals [930]:
				xmin = 276.1131
				xmax = 276.1431
				text = ""
			intervals [931]:
				xmin = 276.1431
				xmax = 276.4731
				text = "things"
			intervals [932]:
				xmin = 276.4731
				xmax = 276.5031
				text = ""
			intervals [933]:
				xmin = 276.5031
				xmax = 276.6231
				text = "at"
			intervals [934]:
				xmin = 276.6231
				xmax = 276.8231
				text = "this"
			intervals [935]:
				xmin = 276.8231
				xmax = 277.2231
				text = "time"
			intervals [936]:
				xmin = 277.2231
				xmax = 277.3431
				text = "you"
			intervals [937]:
				xmin = 277.3431
				xmax = 277.5331
				text = "know"
			intervals [938]:
				xmin = 277.5331
				xmax = 278.4426
				text = ""
			intervals [939]:
				xmin = 278.4426
				xmax = 278.5226
				text = "i"
			intervals [940]:
				xmin = 278.5226
				xmax = 278.7626
				text = "didn't"
			intervals [941]:
				xmin = 278.7626
				xmax = 279.2326
				text = "cry"
			intervals [942]:
				xmin = 279.2326
				xmax = 279.2626
				text = "or"
			intervals [943]:
				xmin = 279.2626
				xmax = 279.6626
				text = "nothing"
			intervals [944]:
				xmin = 279.6626
				xmax = 279.7326
				text = "you"
			intervals [945]:
				xmin = 279.7326
				xmax = 279.8226
				text = "know"
			intervals [946]:
				xmin = 279.8226
				xmax = 279.8726
				text = "i"
			intervals [947]:
				xmin = 279.8726
				xmax = 279.9926
				text = "was"
			intervals [948]:
				xmin = 279.9926
				xmax = 280.2026
				text = "more"
			intervals [949]:
				xmin = 280.2026
				xmax = 280.4626
				text = "like"
			intervals [950]:
				xmin = 280.4626
				xmax = 280.6394
				text = ""
			intervals [951]:
				xmin = 280.6394
				xmax = 280.7794
				text = "in"
			intervals [952]:
				xmin = 280.7794
				xmax = 280.8094
				text = ""
			intervals [953]:
				xmin = 280.8094
				xmax = 280.8894
				text = "a"
			intervals [954]:
				xmin = 280.8894
				xmax = 281.1794
				text = "state"
			intervals [955]:
				xmin = 281.1794
				xmax = 281.2394
				text = "of"
			intervals [956]:
				xmin = 281.2394
				xmax = 281.6994
				text = "shock"
			intervals [957]:
				xmin = 281.6994
				xmax = 281.7394
				text = ""
			intervals [958]:
				xmin = 281.7394
				xmax = 281.8494
				text = "you"
			intervals [959]:
				xmin = 281.8494
				xmax = 282.0994
				text = "know"
			intervals [960]:
				xmin = 282.0994
				xmax = 283.1225
				text = ""
			intervals [961]:
				xmin = 283.1225
				xmax = 283.3125
				text = "but"
			intervals [962]:
				xmin = 283.3125
				xmax = 283.3625
				text = "uh"
			intervals [963]:
				xmin = 283.3625
				xmax = 286.450
				text = ""
			intervals [964]:
				xmin = 286.450
				xmax = 286.950
				text = "no"
			intervals [965]:
				xmin = 286.950
				xmax = 287.5688
				text = ""
			intervals [966]:
				xmin = 287.5688
				xmax = 287.6788
				text = "i"
			intervals [967]:
				xmin = 287.6788
				xmax = 287.8388
				text = "didn't"
			intervals [968]:
				xmin = 287.8388
				xmax = 287.9888
				text = "know"
			intervals [969]:
				xmin = 287.9888
				xmax = 288.1388
				text = "what"
			intervals [970]:
				xmin = 288.1388
				xmax = 288.2788
				text = "was"
			intervals [971]:
				xmin = 288.2788
				xmax = 288.3088
				text = ""
			intervals [972]:
				xmin = 288.3088
				xmax = 288.7888
				text = "happening"
			intervals [973]:
				xmin = 288.7888
				xmax = 288.8888
				text = "you"
			intervals [974]:
				xmin = 288.8888
				xmax = 289.1488
				text = "know"
			intervals [975]:
				xmin = 289.1488
				xmax = 289.7424
				text = ""
			intervals [976]:
				xmin = 289.7424
				xmax = 289.8524
				text = "i"
			intervals [977]:
				xmin = 289.8524
				xmax = 290.0524
				text = "just"
			intervals [978]:
				xmin = 290.0524
				xmax = 290.3924
				text = "heard"
			intervals [979]:
				xmin = 290.3924
				xmax = 290.4224
				text = ""
			intervals [980]:
				xmin = 290.4224
				xmax = 290.5424
				text = "you"
			intervals [981]:
				xmin = 290.5424
				xmax = 290.6924
				text = "know"
			intervals [982]:
				xmin = 290.6924
				xmax = 291.1124
				text = "something"
			intervals [983]:
				xmin = 291.1124
				xmax = 291.1524
				text = ""
			intervals [984]:
				xmin = 291.1524
				xmax = 291.5424
				text = "pow"
			intervals [985]:
				xmin = 291.5424
				xmax = 291.5724
				text = ""
			intervals [986]:
				xmin = 291.5724
				xmax = 291.9924
				text = "pow"
			intervals [987]:
				xmin = 291.9924
				xmax = 292.1124
				text = "and"
			intervals [988]:
				xmin = 292.1124
				xmax = 292.2024
				text = "you"
			intervals [989]:
				xmin = 292.2024
				xmax = 292.4224
				text = "know"
			intervals [990]:
				xmin = 292.4224
				xmax = 292.9972
				text = ""
			intervals [991]:
				xmin = 292.9972
				xmax = 293.1372
				text = "didn't"
			intervals [992]:
				xmin = 293.1372
				xmax = 293.5472
				text = "nobody"
			intervals [993]:
				xmin = 293.5472
				xmax = 293.9272
				text = "around"
			intervals [994]:
				xmin = 293.9272
				xmax = 294.0472
				text = "me"
			intervals [995]:
				xmin = 294.0472
				xmax = 294.4472
				text = "believe"
			intervals [996]:
				xmin = 294.4472
				xmax = 294.5372
				text = "i"
			intervals [997]:
				xmin = 294.5372
				xmax = 294.6772
				text = "was"
			intervals [998]:
				xmin = 294.6772
				xmax = 294.9772
				text = "shot"
			intervals [999]:
				xmin = 294.9772
				xmax = 295.2972
				text = "neither"
			intervals [1000]:
				xmin = 295.2972
				xmax = 295.3972
				text = "you"
			intervals [1001]:
				xmin = 295.3972
				xmax = 295.5472
				text = "know"
			intervals [1002]:
				xmin = 295.5472
				xmax = 295.6772
				text = "til"
			intervals [1003]:
				xmin = 295.6772
				xmax = 295.7272
				text = "i"
			intervals [1004]:
				xmin = 295.7272
				xmax = 296.0472
				text = "pulled"
			intervals [1005]:
				xmin = 296.0472
				xmax = 296.1572
				text = "off"
			intervals [1006]:
				xmin = 296.1572
				xmax = 296.2772
				text = "my"
			intervals [1007]:
				xmin = 296.2772
				xmax = 296.9272
				text = "shirt"
			intervals [1008]:
				xmin = 296.9272
				xmax = 297.500
				text = ""
			intervals [1009]:
				xmin = 297.500
				xmax = 297.810
				text = "blood"
			intervals [1010]:
				xmin = 297.810
				xmax = 297.940
				text = "was"
			intervals [1011]:
				xmin = 297.940
				xmax = 297.970
				text = ""
			intervals [1012]:
				xmin = 297.970
				xmax = 298.120
				text = "you"
			intervals [1013]:
				xmin = 298.120
				xmax = 298.300
				text = "know"
			intervals [1014]:
				xmin = 298.300
				xmax = 298.6911
				text = ""
			intervals [1015]:
				xmin = 298.6911
				xmax = 298.9511
				text = "coming"
			intervals [1016]:
				xmin = 298.9511
				xmax = 299.0111
				text = "out"
			intervals [1017]:
				xmin = 299.0111
				xmax = 299.0711
				text = "of"
			intervals [1018]:
				xmin = 299.0711
				xmax = 299.1511
				text = "my"
			intervals [1019]:
				xmin = 299.1511
				xmax = 299.6911
				text = "stomach"
			intervals [1020]:
				xmin = 299.6911
				xmax = 299.7611
				text = "and"
			intervals [1021]:
				xmin = 299.7611
				xmax = 299.7911
				text = ""
			intervals [1022]:
				xmin = 299.7911
				xmax = 300.4011
				text = "things"
			intervals [1023]:
				xmin = 300.4011
				xmax = 301.4765
				text = ""
			intervals [1024]:
				xmin = 301.4765
				xmax = 301.6065
				text = "it"
			intervals [1025]:
				xmin = 301.6065
				xmax = 301.8965
				text = "was"
			intervals [1026]:
				xmin = 301.8965
				xmax = 302.3565
				text = "burning"
			intervals [1027]:
				xmin = 302.3565
				xmax = 302.5365
				text = "but"
			intervals [1028]:
				xmin = 302.5365
				xmax = 302.5665
				text = ""
			intervals [1029]:
				xmin = 302.5665
				xmax = 302.6665
				text = "you"
			intervals [1030]:
				xmin = 302.6665
				xmax = 302.7865
				text = "know"
			intervals [1031]:
				xmin = 302.7865
				xmax = 302.8665
				text = "i"
			intervals [1032]:
				xmin = 302.8665
				xmax = 303.0065
				text = "was"
			intervals [1033]:
				xmin = 303.0065
				xmax = 303.1665
				text = "too"
			intervals [1034]:
				xmin = 303.1665
				xmax = 303.5165
				text = "scared"
			intervals [1035]:
				xmin = 303.5165
				xmax = 303.6165
				text = "to"
			intervals [1036]:
				xmin = 303.6165
				xmax = 303.8265
				text = "feel"
			intervals [1037]:
				xmin = 303.8265
				xmax = 303.9065
				text = "the"
			intervals [1038]:
				xmin = 303.9065
				xmax = 304.3265
				text = "pain"
			intervals [1039]:
				xmin = 304.3265
				xmax = 304.4165
				text = "you"
			intervals [1040]:
				xmin = 304.4165
				xmax = 304.6565
				text = "know"
			intervals [1041]:
				xmin = 304.6565
				xmax = 305.0978
				text = ""
			intervals [1042]:
				xmin = 305.0978
				xmax = 305.2778
				text = "so"
			intervals [1043]:
				xmin = 305.2778
				xmax = 305.4178
				text = "i"
			intervals [1044]:
				xmin = 305.4178
				xmax = 305.6078
				text = "wouldn't"
			intervals [1045]:
				xmin = 305.6078
				xmax = 305.8578
				text = "say"
			intervals [1046]:
				xmin = 305.8578
				xmax = 305.9378
				text = "it"
			intervals [1047]:
				xmin = 305.9378
				xmax = 306.1278
				text = "was"
			intervals [1048]:
				xmin = 306.1278
				xmax = 306.1578
				text = ""
			intervals [1049]:
				xmin = 306.1578
				xmax = 306.6178
				text = "hurting"
			intervals [1050]:
				xmin = 306.6178
				xmax = 306.6478
				text = ""
			intervals [1051]:
				xmin = 306.6478
				xmax = 306.7878
				text = "you"
			intervals [1052]:
				xmin = 306.7878
				xmax = 307.0478
				text = "know"
			intervals [1053]:
				xmin = 307.0478
				xmax = 307.6722
				text = ""
			intervals [1054]:
				xmin = 307.6722
				xmax = 307.8722
				text = "like"
			intervals [1055]:
				xmin = 307.8722
				xmax = 307.9522
				text = "you"
			intervals [1056]:
				xmin = 307.9522
				xmax = 307.9822
				text = ""
			intervals [1057]:
				xmin = 307.9822
				xmax = 308.2222
				text = "cut"
			intervals [1058]:
				xmin = 308.2222
				xmax = 308.3922
				text = "your"
			intervals [1059]:
				xmin = 308.3922
				xmax = 308.4222
				text = ""
			intervals [1060]:
				xmin = 308.4222
				xmax = 308.5222
				text = "you"
			intervals [1061]:
				xmin = 308.5222
				xmax = 308.6622
				text = "don't"
			intervals [1062]:
				xmin = 308.6622
				xmax = 309.0222
				text = "fall"
			intervals [1063]:
				xmin = 309.0222
				xmax = 309.2922
				text = "down"
			intervals [1064]:
				xmin = 309.2922
				xmax = 309.3422
				text = "or"
			intervals [1065]:
				xmin = 309.3422
				xmax = 309.7722
				text = "nothing"
			intervals [1066]:
				xmin = 309.7722
				xmax = 310.1022
				text = ""
			intervals [1067]:
				xmin = 310.1022
				xmax = 310.2522
				text = "i"
			intervals [1068]:
				xmin = 310.2522
				xmax = 310.4322
				text = "just"
			intervals [1069]:
				xmin = 310.4322
				xmax = 310.6622
				text = "knew"
			intervals [1070]:
				xmin = 310.6622
				xmax = 310.7222
				text = "it"
			intervals [1071]:
				xmin = 310.7222
				xmax = 310.8522
				text = "was"
			intervals [1072]:
				xmin = 310.8522
				xmax = 310.9022
				text = "a"
			intervals [1073]:
				xmin = 310.9022
				xmax = 311.2522
				text = "bullet"
			intervals [1074]:
				xmin = 311.2522
				xmax = 311.3422
				text = "in"
			intervals [1075]:
				xmin = 311.3422
				xmax = 311.5122
				text = "my"
			intervals [1076]:
				xmin = 311.5122
				xmax = 311.8922
				text = "stomach"
			intervals [1077]:
				xmin = 311.8922
				xmax = 312.0422
				text = "that"
			intervals [1078]:
				xmin = 312.0422
				xmax = 312.1722
				text = "could"
			intervals [1079]:
				xmin = 312.1722
				xmax = 312.2522
				text = ""
			intervals [1080]:
				xmin = 312.2522
				xmax = 312.5622
				text = "kill"
			intervals [1081]:
				xmin = 312.5622
				xmax = 312.6822
				text = "me"
			intervals [1082]:
				xmin = 312.6822
				xmax = 312.8222
				text = "you"
			intervals [1083]:
				xmin = 312.8222
				xmax = 313.0822
				text = "know"
			intervals [1084]:
				xmin = 313.0822
				xmax = 313.5903
				text = ""
			intervals [1085]:
				xmin = 313.5903
				xmax = 313.6703
				text = "and"
			intervals [1086]:
				xmin = 313.6703
				xmax = 313.8203
				text = "that"
			intervals [1087]:
				xmin = 313.8203
				xmax = 313.9103
				text = "was"
			intervals [1088]:
				xmin = 313.9103
				xmax = 313.9803
				text = "the"
			intervals [1089]:
				xmin = 313.9803
				xmax = 314.1803
				text = "only"
			intervals [1090]:
				xmin = 314.1803
				xmax = 314.6003
				text = "thing"
			intervals [1091]:
				xmin = 314.6003
				xmax = 314.6303
				text = ""
			intervals [1092]:
				xmin = 314.6303
				xmax = 314.7803
				text = "you"
			intervals [1093]:
				xmin = 314.7803
				xmax = 314.8903
				text = "know"
			intervals [1094]:
				xmin = 314.8903
				xmax = 314.9403
				text = "i"
			intervals [1095]:
				xmin = 314.9403
				xmax = 315.0603
				text = "was"
			intervals [1096]:
				xmin = 315.0603
				xmax = 315.3503
				text = "thinking"
			intervals [1097]:
				xmin = 315.3503
				xmax = 315.6503
				text = "about"
			intervals [1098]:
				xmin = 315.6503
				xmax = 324.0037
				text = ""
			intervals [1099]:
				xmin = 324.0037
				xmax = 324.1037
				text = "well"
			intervals [1100]:
				xmin = 324.1037
				xmax = 324.3437
				text = "you"
			intervals [1101]:
				xmin = 324.3437
				xmax = 324.6037
				text = "know"
			intervals [1102]:
				xmin = 324.6037
				xmax = 324.7637
				text = ""
			intervals [1103]:
				xmin = 324.7637
				xmax = 324.9937
				text = "i"
			intervals [1104]:
				xmin = 324.9937
				xmax = 325.0237
				text = ""
			intervals [1105]:
				xmin = 325.0237
				xmax = 325.4437
				text = "often"
			intervals [1106]:
				xmin = 325.4437
				xmax = 325.6737
				text = "use"
			intervals [1107]:
				xmin = 325.6737
				xmax = 325.8837
				text = "this"
			intervals [1108]:
				xmin = 325.8837
				xmax = 326.1537
				text = "term"
			intervals [1109]:
				xmin = 326.1537
				xmax = 326.7137
				text = "myself"
			intervals [1110]:
				xmin = 326.7137
				xmax = 326.8237
				text = "you"
			intervals [1111]:
				xmin = 326.8237
				xmax = 327.0337
				text = "know"
			intervals [1112]:
				xmin = 327.0337
				xmax = 327.2937
				text = "like"
			intervals [1113]:
				xmin = 327.2937
				xmax = 327.3937
				text = "i"
			intervals [1114]:
				xmin = 327.3937
				xmax = 327.6837
				text = "say"
			intervals [1115]:
				xmin = 327.6837
				xmax = 327.8637
				text = "uh"
			intervals [1116]:
				xmin = 327.8637
				xmax = 328.4348
				text = ""
			intervals [1117]:
				xmin = 328.4348
				xmax = 328.5448
				text = "well"
			intervals [1118]:
				xmin = 328.5448
				xmax = 328.6548
				text = "you"
			intervals [1119]:
				xmin = 328.6548
				xmax = 328.8448
				text = "know"
			intervals [1120]:
				xmin = 328.8448
				xmax = 329.0848
				text = "like"
			intervals [1121]:
				xmin = 329.0848
				xmax = 329.2139
				text = ""
			intervals [1122]:
				xmin = 329.2139
				xmax = 329.3439
				text = "i"
			intervals [1123]:
				xmin = 329.3439
				xmax = 329.5039
				text = "went"
			intervals [1124]:
				xmin = 329.5039
				xmax = 329.5739
				text = "to"
			intervals [1125]:
				xmin = 329.5739
				xmax = 329.9639
				text = "skating"
			intervals [1126]:
				xmin = 329.9639
				xmax = 330.1339
				text = "rink"
			intervals [1127]:
				xmin = 330.1339
				xmax = 330.2139
				text = "i"
			intervals [1128]:
				xmin = 330.2139
				xmax = 330.4539
				text = "got"
			intervals [1129]:
				xmin = 330.4539
				xmax = 330.8239
				text = "shot"
			intervals [1130]:
				xmin = 330.8239
				xmax = 330.8939
				text = ""
			intervals [1131]:
				xmin = 330.8939
				xmax = 331.1039
				text = "like"
			intervals [1132]:
				xmin = 331.1039
				xmax = 331.1939
				text = "your"
			intervals [1133]:
				xmin = 331.1939
				xmax = 331.4539
				text = "mother"
			intervals [1134]:
				xmin = 331.4539
				xmax = 331.7139
				text = "might"
			intervals [1135]:
				xmin = 331.7139
				xmax = 332.0439
				text = "say"
			intervals [1136]:
				xmin = 332.0439
				xmax = 332.4813
				text = ""
			intervals [1137]:
				xmin = 332.4813
				xmax = 332.6113
				text = "well"
			intervals [1138]:
				xmin = 332.6113
				xmax = 332.7513
				text = "you"
			intervals [1139]:
				xmin = 332.7513
				xmax = 332.9913
				text = "had"
			intervals [1140]:
				xmin = 332.9913
				xmax = 333.1213
				text = "no"
			intervals [1141]:
				xmin = 333.1213
				xmax = 333.5313
				text = "business"
			intervals [1142]:
				xmin = 333.5313
				xmax = 333.7313
				text = "up"
			intervals [1143]:
				xmin = 333.7313
				xmax = 333.9113
				text = "there"
			intervals [1144]:
				xmin = 333.9113
				xmax = 334.1013
				text = "you"
			intervals [1145]:
				xmin = 334.1013
				xmax = 334.4113
				text = "know"
			intervals [1146]:
				xmin = 334.4113
				xmax = 334.8364
				text = ""
			intervals [1147]:
				xmin = 334.8364
				xmax = 334.9564
				text = "and"
			intervals [1148]:
				xmin = 334.9564
				xmax = 335.0764
				text = "i"
			intervals [1149]:
				xmin = 335.0764
				xmax = 335.3164
				text = "say"
			intervals [1150]:
				xmin = 335.3164
				xmax = 335.5164
				text = "well"
			intervals [1151]:
				xmin = 335.5164
				xmax = 335.6864
				text = "you"
			intervals [1152]:
				xmin = 335.6864
				xmax = 335.9064
				text = "know"
			intervals [1153]:
				xmin = 335.9064
				xmax = 336.1292
				text = ""
			intervals [1154]:
				xmin = 336.1292
				xmax = 336.3092
				text = "i"
			intervals [1155]:
				xmin = 336.3092
				xmax = 336.5092
				text = "didn't"
			intervals [1156]:
				xmin = 336.5092
				xmax = 336.7792
				text = "know"
			intervals [1157]:
				xmin = 336.7792
				xmax = 336.8492
				text = "i"
			intervals [1158]:
				xmin = 336.8492
				xmax = 336.9592
				text = "was"
			intervals [1159]:
				xmin = 336.9592
				xmax = 337.0792
				text = "going"
			intervals [1160]:
				xmin = 337.0792
				xmax = 337.1392
				text = "to"
			intervals [1161]:
				xmin = 337.1392
				xmax = 337.2992
				text = "get"
			intervals [1162]:
				xmin = 337.2992
				xmax = 337.6592
				text = "shot"
			intervals [1163]:
				xmin = 337.6592
				xmax = 337.8392
				text = "so"
			intervals [1164]:
				xmin = 337.8392
				xmax = 338.2692
				text = "whatever"
			intervals [1165]:
				xmin = 338.2692
				xmax = 338.7592
				text = "happened"
			intervals [1166]:
				xmin = 338.7592
				xmax = 339.0705
				text = ""
			intervals [1167]:
				xmin = 339.0705
				xmax = 339.1505
				text = "you"
			intervals [1168]:
				xmin = 339.1505
				xmax = 339.2605
				text = "know"
			intervals [1169]:
				xmin = 339.2605
				xmax = 339.4205
				text = "was"
			intervals [1170]:
				xmin = 339.4205
				xmax = 339.6705
				text = "meant"
			intervals [1171]:
				xmin = 339.6705
				xmax = 339.7505
				text = "to"
			intervals [1172]:
				xmin = 339.7505
				xmax = 340.1905
				text = "happen"
			intervals [1173]:
				xmin = 340.1905
				xmax = 340.3005
				text = "you"
			intervals [1174]:
				xmin = 340.3005
				xmax = 340.5705
				text = "know"
			intervals [1175]:
				xmin = 340.5705
				xmax = 341.5524
				text = ""
			intervals [1176]:
				xmin = 341.5524
				xmax = 341.7324
				text = "like"
			intervals [1177]:
				xmin = 341.7324
				xmax = 342.0724
				text = "next"
			intervals [1178]:
				xmin = 342.0724
				xmax = 342.3024
				text = "year"
			intervals [1179]:
				xmin = 342.3024
				xmax = 342.6324
				text = "something"
			intervals [1180]:
				xmin = 342.6324
				xmax = 342.8324
				text = "else"
			intervals [1181]:
				xmin = 342.8324
				xmax = 342.9224
				text = "will"
			intervals [1182]:
				xmin = 342.9224
				xmax = 343.2624
				text = "happen"
			intervals [1183]:
				xmin = 343.2624
				xmax = 343.3624
				text = "you"
			intervals [1184]:
				xmin = 343.3624
				xmax = 343.5224
				text = "know"
			intervals [1185]:
				xmin = 343.5224
				xmax = 343.8524
				text = "where"
			intervals [1186]:
				xmin = 343.8524
				xmax = 344.207
				text = ""
			intervals [1187]:
				xmin = 344.207
				xmax = 344.337
				text = "it"
			intervals [1188]:
				xmin = 344.337
				xmax = 344.667
				text = "won't"
			intervals [1189]:
				xmin = 344.667
				xmax = 344.777
				text = ""
			intervals [1190]:
				xmin = 344.777
				xmax = 344.937
				text = "would"
			intervals [1191]:
				xmin = 344.937
				xmax = 345.007
				text = "you"
			intervals [1192]:
				xmin = 345.007
				xmax = 345.187
				text = "say"
			intervals [1193]:
				xmin = 345.187
				xmax = 345.337
				text = "be"
			intervals [1194]:
				xmin = 345.337
				xmax = 345.617
				text = "my"
			intervals [1195]:
				xmin = 345.617
				xmax = 345.967
				text = "fault"
			intervals [1196]:
				xmin = 345.967
				xmax = 346.157
				text = "that"
			intervals [1197]:
				xmin = 346.157
				xmax = 346.217
				text = "it"
			intervals [1198]:
				xmin = 346.217
				xmax = 346.647
				text = "happened"
			intervals [1199]:
				xmin = 346.647
				xmax = 346.857
				text = "cause"
			intervals [1200]:
				xmin = 346.857
				xmax = 346.957
				text = "you"
			intervals [1201]:
				xmin = 346.957
				xmax = 347.207
				text = "know"
			intervals [1202]:
				xmin = 347.207
				xmax = 347.6713
				text = ""
			intervals [1203]:
				xmin = 347.6713
				xmax = 347.8613
				text = "i"
			intervals [1204]:
				xmin = 347.8613
				xmax = 348.1713
				text = "figure"
			intervals [1205]:
				xmin = 348.1713
				xmax = 348.2413
				text = "you"
			intervals [1206]:
				xmin = 348.2413
				xmax = 348.5013
				text = "know"
			intervals [1207]:
				xmin = 348.5013
				xmax = 348.5313
				text = ""
			intervals [1208]:
				xmin = 348.5313
				xmax = 348.5913
				text = "it"
			intervals [1209]:
				xmin = 348.5913
				xmax = 348.7813
				text = ""
			intervals [1210]:
				xmin = 348.7813
				xmax = 348.8913
				text = "was"
			intervals [1211]:
				xmin = 348.8913
				xmax = 349.1113
				text = "meant"
			intervals [1212]:
				xmin = 349.1113
				xmax = 349.2113
				text = "to"
			intervals [1213]:
				xmin = 349.2113
				xmax = 349.6213
				text = "happen"
			intervals [1214]:
				xmin = 349.6213
				xmax = 349.7113
				text = "you"
			intervals [1215]:
				xmin = 349.7113
				xmax = 349.9413
				text = "know"
			intervals [1216]:
				xmin = 349.9413
				xmax = 353.1045
				text = ""
			intervals [1217]:
				xmin = 353.1045
				xmax = 353.1445
				text = "i"
			intervals [1218]:
				xmin = 353.1445
				xmax = 353.3445
				text = "mean"
			intervals [1219]:
				xmin = 353.3445
				xmax = 353.4445
				text = "what"
			intervals [1220]:
				xmin = 353.4445
				xmax = 353.4945
				text = "i"
			intervals [1221]:
				xmin = 353.4945
				xmax = 353.7245
				text = "think"
			intervals [1222]:
				xmin = 353.7245
				xmax = 353.8845
				text = "we"
			intervals [1223]:
				xmin = 353.8845
				xmax = 354.0545
				text = "can"
			intervals [1224]:
				xmin = 354.0545
				xmax = 354.1645
				text = "uh"
			intervals [1225]:
				xmin = 354.1645
				xmax = 354.3745
				text = ""
			intervals [1226]:
				xmin = 354.3745
				xmax = 354.6145
				text = "like"
			intervals [1227]:
				xmin = 354.6145
				xmax = 355.2269
				text = ""
			intervals [1228]:
				xmin = 355.2269
				xmax = 355.8469
				text = "avoid"
			intervals [1229]:
				xmin = 355.8469
				xmax = 356.0669
				text = "some"
			intervals [1230]:
				xmin = 356.0669
				xmax = 356.1269
				text = "of"
			intervals [1231]:
				xmin = 356.1269
				xmax = 356.3569
				text = "these"
			intervals [1232]:
				xmin = 356.3569
				xmax = 356.5569
				text = "things"
			intervals [1233]:
				xmin = 356.5569
				xmax = 356.7369
				text = "like"
			intervals [1234]:
				xmin = 356.7369
				xmax = 356.9569
				text = "some"
			intervals [1235]:
				xmin = 356.9569
				xmax = 357.0169
				text = "of"
			intervals [1236]:
				xmin = 357.0169
				xmax = 357.1769
				text = "these"
			intervals [1237]:
				xmin = 357.1769
				xmax = 357.3969
				text = "things"
			intervals [1238]:
				xmin = 357.3969
				xmax = 357.6269
				text = "happen"
			intervals [1239]:
				xmin = 357.6269
				xmax = 357.7969
				text = "from"
			intervals [1240]:
				xmin = 357.7969
				xmax = 357.9969
				text = "our"
			intervals [1241]:
				xmin = 357.9969
				xmax = 358.7569
				text = "stupidity"
			intervals [1242]:
				xmin = 358.7569
				xmax = 358.9369
				text = "but"
			intervals [1243]:
				xmin = 358.9369
				xmax = 358.9669
				text = ""
			intervals [1244]:
				xmin = 358.9669
				xmax = 359.1169
				text = "you"
			intervals [1245]:
				xmin = 359.1169
				xmax = 359.3869
				text = "know"
			intervals [1246]:
				xmin = 359.3869
				xmax = 359.8964
				text = ""
			intervals [1247]:
				xmin = 359.8964
				xmax = 360.1564
				text = "like"
			intervals [1248]:
				xmin = 360.1564
				xmax = 360.1864
				text = ""
			intervals [1249]:
				xmin = 360.1864
				xmax = 360.5964
				text = "most"
			intervals [1250]:
				xmin = 360.5964
				xmax = 360.6864
				text = "of"
			intervals [1251]:
				xmin = 360.6864
				xmax = 360.7764
				text = "them"
			intervals [1252]:
				xmin = 360.7764
				xmax = 360.8864
				text = "i"
			intervals [1253]:
				xmin = 360.8864
				xmax = 361.1164
				text = "say"
			intervals [1254]:
				xmin = 361.1164
				xmax = 361.3864
				text = "like"
			intervals [1255]:
				xmin = 361.3864
				xmax = 361.7364
				text = "if"
			intervals [1256]:
				xmin = 361.7364
				xmax = 361.7964
				text = "i"
			intervals [1257]:
				xmin = 361.7964
				xmax = 361.9064
				text = "was"
			intervals [1258]:
				xmin = 361.9064
				xmax = 362.0364
				text = "to"
			intervals [1259]:
				xmin = 362.0364
				xmax = 362.2364
				text = "get"
			intervals [1260]:
				xmin = 362.2364
				xmax = 362.4464
				text = "up"
			intervals [1261]:
				xmin = 362.4464
				xmax = 362.6364
				text = "and"
			intervals [1262]:
				xmin = 362.6364
				xmax = 363.194
				text = ""
			intervals [1263]:
				xmin = 363.194
				xmax = 363.284
				text = "you"
			intervals [1264]:
				xmin = 363.284
				xmax = 363.444
				text = "know"
			intervals [1265]:
				xmin = 363.444
				xmax = 363.814
				text = "trip"
			intervals [1266]:
				xmin = 363.814
				xmax = 363.964
				text = "dow"
			intervals [1267]:
				xmin = 363.964
				xmax = 364.154
				text = ""
			intervals [1268]:
				xmin = 364.154
				xmax = 364.544
				text = "trip"
			intervals [1269]:
				xmin = 364.544
				xmax = 364.584
				text = ""
			intervals [1270]:
				xmin = 364.584
				xmax = 364.744
				text = "on"
			intervals [1271]:
				xmin = 364.744
				xmax = 364.834
				text = "the"
			intervals [1272]:
				xmin = 364.834
				xmax = 365.124
				text = "floor"
			intervals [1273]:
				xmin = 365.124
				xmax = 365.514
				text = "because"
			intervals [1274]:
				xmin = 365.514
				xmax = 365.604
				text = "you"
			intervals [1275]:
				xmin = 365.604
				xmax = 365.784
				text = "know"
			intervals [1276]:
				xmin = 365.784
				xmax = 366.054
				text = "i"
			intervals [1277]:
				xmin = 366.054
				xmax = 366.2572
				text = ""
			intervals [1278]:
				xmin = 366.2572
				xmax = 366.7872
				text = "neglected"
			intervals [1279]:
				xmin = 366.7872
				xmax = 366.8572
				text = "to"
			intervals [1280]:
				xmin = 366.8572
				xmax = 367.2872
				text = "move"
			intervals [1281]:
				xmin = 367.2872
				xmax = 367.6272
				text = "something"
			intervals [1282]:
				xmin = 367.6272
				xmax = 367.7172
				text = "you"
			intervals [1283]:
				xmin = 367.7172
				xmax = 367.8972
				text = "know"
			intervals [1284]:
				xmin = 367.8972
				xmax = 368.0172
				text = "well"
			intervals [1285]:
				xmin = 368.0172
				xmax = 368.1572
				text = "that"
			intervals [1286]:
				xmin = 368.1572
				xmax = 368.2172
				text = "s"
			intervals [1287]:
				xmin = 368.2172
				xmax = 368.4272
				text = "my"
			intervals [1288]:
				xmin = 368.4272
				xmax = 368.8072
				text = "fault"
			intervals [1289]:
				xmin = 368.8072
				xmax = 368.9872
				text = "but"
			intervals [1290]:
				xmin = 368.9872
				xmax = 369.0872
				text = "uh"
			intervals [1291]:
				xmin = 369.0872
				xmax = 369.464
				text = ""
			intervals [1292]:
				xmin = 369.464
				xmax = 369.574
				text = "if"
			intervals [1293]:
				xmin = 369.574
				xmax = 369.644
				text = "i"
			intervals [1294]:
				xmin = 369.644
				xmax = 369.954
				text = "walk"
			intervals [1295]:
				xmin = 369.954
				xmax = 370.034
				text = "in"
			intervals [1296]:
				xmin = 370.034
				xmax = 370.124
				text = "the"
			intervals [1297]:
				xmin = 370.124
				xmax = 370.424
				text = "room"
			intervals [1298]:
				xmin = 370.424
				xmax = 370.544
				text = "and"
			intervals [1299]:
				xmin = 370.544
				xmax = 370.754
				text = "don't"
			intervals [1300]:
				xmin = 370.754
				xmax = 371.014
				text = "know"
			intervals [1301]:
				xmin = 371.014
				xmax = 371.104
				text = "it"
			intervals [1302]:
				xmin = 371.104
				xmax = 371.174
				text = "s"
			intervals [1303]:
				xmin = 371.174
				xmax = 371.334
				text = "there"
			intervals [1304]:
				xmin = 371.334
				xmax = 371.444
				text = "and"
			intervals [1305]:
				xmin = 371.444
				xmax = 371.574
				text = "i"
			intervals [1306]:
				xmin = 371.574
				xmax = 372.014
				text = "fall"
			intervals [1307]:
				xmin = 372.014
				xmax = 372.134
				text = "you"
			intervals [1308]:
				xmin = 372.134
				xmax = 372.364
				text = "know"
			intervals [1309]:
				xmin = 372.364
				xmax = 372.8316
				text = ""
			intervals [1310]:
				xmin = 372.8316
				xmax = 373.0516
				text = "well"
			intervals [1311]:
				xmin = 373.0516
				xmax = 373.1616
				text = "you"
			intervals [1312]:
				xmin = 373.1616
				xmax = 373.3616
				text = "know"
			intervals [1313]:
				xmin = 373.3616
				xmax = 373.6816
				text = ""
			intervals [1314]:
				xmin = 373.6816
				xmax = 373.8816
				text = "just"
			intervals [1315]:
				xmin = 373.8816
				xmax = 374.0516
				text = "one"
			intervals [1316]:
				xmin = 374.0516
				xmax = 374.1116
				text = "of"
			intervals [1317]:
				xmin = 374.1116
				xmax = 374.3216
				text = "those"
			intervals [1318]:
				xmin = 374.3216
				xmax = 374.7116
				text = "things"
			intervals [1319]:
				xmin = 374.7116
				xmax = 382.5908
				text = ""
			intervals [1320]:
				xmin = 382.5908
				xmax = 382.8008
				text = "yes"
			intervals [1321]:
				xmin = 382.8008
				xmax = 382.9308
				text = "sir"
			intervals [1322]:
				xmin = 382.9308
				xmax = 383.0708
				text = "i"
			intervals [1323]:
				xmin = 383.0708
				xmax = 383.2008
				text = "was"
			intervals [1324]:
				xmin = 383.2008
				xmax = 383.5008
				text = "around"
			intervals [1325]:
				xmin = 383.5008
				xmax = 383.7408
				text = "here"
			intervals [1326]:
				xmin = 383.7408
				xmax = 387.4573
				text = ""
			intervals [1327]:
				xmin = 387.4573
				xmax = 387.6273
				text = "yes"
			intervals [1328]:
				xmin = 387.6273
				xmax = 387.7073
				text = ""
			intervals [1329]:
				xmin = 387.7073
				xmax = 387.8473
				text = "it"
			intervals [1330]:
				xmin = 387.8473
				xmax = 388.3473
				text = "was"
			intervals [1331]:
				xmin = 388.3473
				xmax = 388.4373
				text = "you"
			intervals [1332]:
				xmin = 388.4373
				xmax = 388.6573
				text = "know"
			intervals [1333]:
				xmin = 388.6573
				xmax = 389.4182
				text = ""
			intervals [1334]:
				xmin = 389.4182
				xmax = 389.8182
				text = "looting"
			intervals [1335]:
				xmin = 389.8182
				xmax = 389.9282
				text = "and"
			intervals [1336]:
				xmin = 389.9282
				xmax = 389.9782
				text = ""
			intervals [1337]:
				xmin = 389.9782
				xmax = 390.4982
				text = "things"
			intervals [1338]:
				xmin = 390.4982
				xmax = 399.1546
				text = ""
			intervals [1339]:
				xmin = 399.1546
				xmax = 399.3246
				text = "well"
			intervals [1340]:
				xmin = 399.3246
				xmax = 399.4746
				text = "you"
			intervals [1341]:
				xmin = 399.4746
				xmax = 399.6946
				text = "know"
			intervals [1342]:
				xmin = 399.6946
				xmax = 399.8746
				text = "at"
			intervals [1343]:
				xmin = 399.8746
				xmax = 400.0846
				text = "this"
			intervals [1344]:
				xmin = 400.0846
				xmax = 400.5946
				text = "particular"
			intervals [1345]:
				xmin = 400.5946
				xmax = 400.6746
				text = ""
			intervals [1346]:
				xmin = 400.6746
				xmax = 401.0546
				text = "time"
			intervals [1347]:
				xmin = 401.0546
				xmax = 401.1646
				text = "and"
			intervals [1348]:
				xmin = 401.1646
				xmax = 401.4746
				text = "things"
			intervals [1349]:
				xmin = 401.4746
				xmax = 401.6046
				text = "when"
			intervals [1350]:
				xmin = 401.6046
				xmax = 401.7146
				text = "i"
			intervals [1351]:
				xmin = 401.7146
				xmax = 402.0646
				text = "finish"
			intervals [1352]:
				xmin = 402.0646
				xmax = 402.5646
				text = "school"
			intervals [1353]:
				xmin = 402.5646
				xmax = 402.9988
				text = ""
			intervals [1354]:
				xmin = 402.9988
				xmax = 403.0488
				text = "i"
			intervals [1355]:
				xmin = 403.0488
				xmax = 403.2588
				text = "want"
			intervals [1356]:
				xmin = 403.2588
				xmax = 403.3388
				text = "you"
			intervals [1357]:
				xmin = 403.3388
				xmax = 403.4088
				text = "know"
			intervals [1358]:
				xmin = 403.4088
				xmax = 403.4388
				text = "i"
			intervals [1359]:
				xmin = 403.4388
				xmax = 403.5988
				text = "want"
			intervals [1360]:
				xmin = 403.5988
				xmax = 403.6588
				text = "to"
			intervals [1361]:
				xmin = 403.6588
				xmax = 403.8088
				text = "make"
			intervals [1362]:
				xmin = 403.8088
				xmax = 403.9488
				text = "sure"
			intervals [1363]:
				xmin = 403.9488
				xmax = 403.9788
				text = "i"
			intervals [1364]:
				xmin = 403.9788
				xmax = 404.0788
				text = "get"
			intervals [1365]:
				xmin = 404.0788
				xmax = 404.1988
				text = "my"
			intervals [1366]:
				xmin = 404.1988
				xmax = 404.3788
				text = "high"
			intervals [1367]:
				xmin = 404.3788
				xmax = 404.5588
				text = "school"
			intervals [1368]:
				xmin = 404.5588
				xmax = 405.0988
				text = "diploma"
			intervals [1369]:
				xmin = 405.0988
				xmax = 405.1788
				text = "and"
			intervals [1370]:
				xmin = 405.1788
				xmax = 405.2488
				text = ""
			intervals [1371]:
				xmin = 405.2488
				xmax = 405.5488
				text = "have"
			intervals [1372]:
				xmin = 405.5488
				xmax = 405.6588
				text = "the"
			intervals [1373]:
				xmin = 405.6588
				xmax = 406.0888
				text = "knowledge"
			intervals [1374]:
				xmin = 406.0888
				xmax = 406.1888
				text = "to"
			intervals [1375]:
				xmin = 406.1888
				xmax = 406.3988
				text = "go"
			intervals [1376]:
				xmin = 406.3988
				xmax = 406.6688
				text = "with"
			intervals [1377]:
				xmin = 406.6688
				xmax = 406.8588
				text = "it"
			intervals [1378]:
				xmin = 406.8588
				xmax = 407.1173
				text = ""
			intervals [1379]:
				xmin = 407.1173
				xmax = 407.3173
				text = "you"
			intervals [1380]:
				xmin = 407.3173
				xmax = 407.4873
				text = "know"
			intervals [1381]:
				xmin = 407.4873
				xmax = 407.5873
				text = "and"
			intervals [1382]:
				xmin = 407.5873
				xmax = 407.6873
				text = "i"
			intervals [1383]:
				xmin = 407.6873
				xmax = 407.9973
				text = "wanna"
			intervals [1384]:
				xmin = 407.9973
				xmax = 408.7303
				text = ""
			intervals [1385]:
				xmin = 408.7303
				xmax = 408.7903
				text = "you"
			intervals [1386]:
				xmin = 408.7903
				xmax = 408.9403
				text = "know"
			intervals [1387]:
				xmin = 408.9403
				xmax = 409.1803
				text = "like"
			intervals [1388]:
				xmin = 409.1803
				xmax = 409.2903
				text = ""
			intervals [1389]:
				xmin = 409.2903
				xmax = 409.4903
				text = "when"
			intervals [1390]:
				xmin = 409.4903
				xmax = 409.5503
				text = "i"
			intervals [1391]:
				xmin = 409.5503
				xmax = 409.8303
				text = "think"
			intervals [1392]:
				xmin = 409.8303
				xmax = 409.9003
				text = "of"
			intervals [1393]:
				xmin = 409.9003
				xmax = 410.1403
				text = "going"
			intervals [1394]:
				xmin = 410.1403
				xmax = 410.2303
				text = "to"
			intervals [1395]:
				xmin = 410.2303
				xmax = 410.5103
				text = "school"
			intervals [1396]:
				xmin = 410.5103
				xmax = 410.6303
				text = "for"
			intervals [1397]:
				xmin = 410.6303
				xmax = 410.9003
				text = "four"
			intervals [1398]:
				xmin = 410.9003
				xmax = 411.1003
				text = "more"
			intervals [1399]:
				xmin = 411.1003
				xmax = 411.5103
				text = "years"
			intervals [1400]:
				xmin = 411.5103
				xmax = 411.6103
				text = "you"
			intervals [1401]:
				xmin = 411.6103
				xmax = 411.8903
				text = "know"
			intervals [1402]:
				xmin = 411.8903
				xmax = 412.3689
				text = ""
			intervals [1403]:
				xmin = 412.3689
				xmax = 412.4289
				text = "it"
			intervals [1404]:
				xmin = 412.4289
				xmax = 412.4589
				text = "s"
			intervals [1405]:
				xmin = 412.4589
				xmax = 412.7289
				text = "not"
			intervals [1406]:
				xmin = 412.7289
				xmax = 412.9703
				text = ""
			intervals [1407]:
				xmin = 412.9703
				xmax = 413.3003
				text = "like"
			intervals [1408]:
				xmin = 413.3003
				xmax = 413.5903
				text = "me"
			intervals [1409]:
				xmin = 413.5903
				xmax = 413.6903
				text = "to"
			intervals [1410]:
				xmin = 413.6903
				xmax = 413.9103
				text = "want"
			intervals [1411]:
				xmin = 413.9103
				xmax = 414.0003
				text = "to"
			intervals [1412]:
				xmin = 414.0003
				xmax = 414.1303
				text = "go"
			intervals [1413]:
				xmin = 414.1303
				xmax = 414.2203
				text = "to"
			intervals [1414]:
				xmin = 414.2203
				xmax = 414.5503
				text = "school"
			intervals [1415]:
				xmin = 414.5503
				xmax = 414.6303
				text = "for"
			intervals [1416]:
				xmin = 414.6303
				xmax = 414.8103
				text = "four"
			intervals [1417]:
				xmin = 414.8103
				xmax = 415.0103
				text = "more"
			intervals [1418]:
				xmin = 415.0103
				xmax = 415.3803
				text = "years"
			intervals [1419]:
				xmin = 415.3803
				xmax = 415.6703
				text = "but"
			intervals [1420]:
				xmin = 415.6703
				xmax = 415.944
				text = ""
			intervals [1421]:
				xmin = 415.944
				xmax = 416.004
				text = "you"
			intervals [1422]:
				xmin = 416.004
				xmax = 416.084
				text = "know"
			intervals [1423]:
				xmin = 416.084
				xmax = 416.184
				text = "i"
			intervals [1424]:
				xmin = 416.184
				xmax = 416.434
				text = "wanna"
			intervals [1425]:
				xmin = 416.434
				xmax = 416.584
				text = "go"
			intervals [1426]:
				xmin = 416.584
				xmax = 416.764
				text = "to"
			intervals [1427]:
				xmin = 416.764
				xmax = 417.374
				text = "college"
			intervals [1428]:
				xmin = 417.374
				xmax = 417.584
				text = "and"
			intervals [1429]:
				xmin = 417.584
				xmax = 418.4815
				text = ""
			intervals [1430]:
				xmin = 418.4815
				xmax = 418.5615
				text = "you"
			intervals [1431]:
				xmin = 418.5615
				xmax = 418.7115
				text = "know"
			intervals [1432]:
				xmin = 418.7115
				xmax = 418.9515
				text = "more"
			intervals [1433]:
				xmin = 418.9515
				xmax = 418.9815
				text = "or"
			intervals [1434]:
				xmin = 418.9815
				xmax = 419.3915
				text = "less"
			intervals [1435]:
				xmin = 419.3915
				xmax = 419.4215
				text = ""
			intervals [1436]:
				xmin = 419.4215
				xmax = 419.5415
				text = "you"
			intervals [1437]:
				xmin = 419.5415
				xmax = 419.7315
				text = "know"
			intervals [1438]:
				xmin = 419.7315
				xmax = 419.9815
				text = "get"
			intervals [1439]:
				xmin = 419.9815
				xmax = 420.1415
				text = "what"
			intervals [1440]:
				xmin = 420.1415
				xmax = 420.2115
				text = "i"
			intervals [1441]:
				xmin = 420.2115
				xmax = 420.3315
				text = "m"
			intervals [1442]:
				xmin = 420.3315
				xmax = 420.3615
				text = "a"
			intervals [1443]:
				xmin = 420.3615
				xmax = 420.4315
				text = ""
			intervals [1444]:
				xmin = 420.4315
				xmax = 420.8015
				text = "want"
			intervals [1445]:
				xmin = 420.8015
				xmax = 420.9415
				text = "do"
			intervals [1446]:
				xmin = 420.9415
				xmax = 421.0115
				text = "in"
			intervals [1447]:
				xmin = 421.0115
				xmax = 421.0915
				text = "the"
			intervals [1448]:
				xmin = 421.0915
				xmax = 421.4415
				text = "future"
			intervals [1449]:
				xmin = 421.4415
				xmax = 421.9015
				text = "down"
			intervals [1450]:
				xmin = 421.9015
				xmax = 422.0115
				text = "you"
			intervals [1451]:
				xmin = 422.0115
				xmax = 422.2915
				text = "know"
			intervals [1452]:
				xmin = 422.2915
				xmax = 422.7599
				text = ""
			intervals [1453]:
				xmin = 422.7599
				xmax = 423.0299
				text = "so"
			intervals [1454]:
				xmin = 423.0299
				xmax = 423.1399
				text = "i"
			intervals [1455]:
				xmin = 423.1399
				xmax = 423.3799
				text = "can"
			intervals [1456]:
				xmin = 423.3799
				xmax = 423.4699
				text = "you"
			intervals [1457]:
				xmin = 423.4699
				xmax = 423.7099
				text = "know"
			intervals [1458]:
				xmin = 423.7099
				xmax = 424.4217
				text = ""
			intervals [1459]:
				xmin = 424.4217
				xmax = 424.6317
				text = "have"
			intervals [1460]:
				xmin = 424.6317
				xmax = 424.7617
				text = "you"
			intervals [1461]:
				xmin = 424.7617
				xmax = 424.9017
				text = "know"
			intervals [1462]:
				xmin = 424.9017
				xmax = 424.9317
				text = ""
			intervals [1463]:
				xmin = 424.9317
				xmax = 424.9617
				text = "a"
			intervals [1464]:
				xmin = 424.9617
				xmax = 425.3217
				text = "nice"
			intervals [1465]:
				xmin = 425.3217
				xmax = 425.6617
				text = "future"
			intervals [1466]:
				xmin = 425.6617
				xmax = 425.7517
				text = "and"
			intervals [1467]:
				xmin = 425.7517
				xmax = 426.0517
				text = "things"
			intervals [1468]:
				xmin = 426.0517
				xmax = 426.3717
				text = "ahead"
			intervals [1469]:
				xmin = 426.3717
				xmax = 426.4417
				text = "of"
			intervals [1470]:
				xmin = 426.4417
				xmax = 426.6117
				text = "me"
			intervals [1471]:
				xmin = 426.6117
				xmax = 427.3754
				text = ""
			intervals [1472]:
				xmin = 427.3754
				xmax = 427.6254
				text = "and"
			intervals [1473]:
				xmin = 427.6254
				xmax = 427.8354
				text = "uh"
			intervals [1474]:
				xmin = 427.8354
				xmax = 428.3167
				text = ""
			intervals [1475]:
				xmin = 428.3167
				xmax = 428.3967
				text = "you"
			intervals [1476]:
				xmin = 428.3967
				xmax = 428.5367
				text = "know"
			intervals [1477]:
				xmin = 428.5367
				xmax = 428.6667
				text = "i"
			intervals [1478]:
				xmin = 428.6667
				xmax = 428.8367
				text = "just"
			intervals [1479]:
				xmin = 428.8367
				xmax = 429.0067
				text = "want"
			intervals [1480]:
				xmin = 429.0067
				xmax = 429.0667
				text = "to"
			intervals [1481]:
				xmin = 429.0667
				xmax = 429.3667
				text = "make"
			intervals [1482]:
				xmin = 429.3667
				xmax = 429.4567
				text = "it"
			intervals [1483]:
				xmin = 429.4567
				xmax = 429.5767
				text = "you"
			intervals [1484]:
				xmin = 429.5767
				xmax = 429.8367
				text = "know"
			intervals [1485]:
				xmin = 429.8367
				xmax = 430.2927
				text = ""
			intervals [1486]:
				xmin = 430.2927
				xmax = 430.6027
				text = "instead"
			intervals [1487]:
				xmin = 430.6027
				xmax = 430.6927
				text = "of"
			intervals [1488]:
				xmin = 430.6927
				xmax = 430.9527
				text = "going"
			intervals [1489]:
				xmin = 430.9527
				xmax = 431.5727
				text = "overseas"
			intervals [1490]:
				xmin = 431.5727
				xmax = 431.6727
				text = "in"
			intervals [1491]:
				xmin = 431.6727
				xmax = 432.3927
				text = "vietnam"
			intervals [1492]:
				xmin = 432.3927
				xmax = 432.4827
				text = "and"
			intervals [1493]:
				xmin = 432.4827
				xmax = 432.7027
				text = "all"
			intervals [1494]:
				xmin = 432.7027
				xmax = 433.0027
				text = "that"
			intervals [1495]:
				xmin = 433.0027
				xmax = 433.1327
				text = "you"
			intervals [1496]:
				xmin = 433.1327
				xmax = 433.3627
				text = "know"
			intervals [1497]:
				xmin = 433.3627
				xmax = 435.3161
				text = ""
			intervals [1498]:
				xmin = 435.3161
				xmax = 435.5661
				text = "yeah"
			intervals [1499]:
				xmin = 435.5661
				xmax = 445.318
				text = ""
			intervals [1500]:
				xmin = 445.318
				xmax = 445.688
				text = "well"
			intervals [1501]:
				xmin = 445.688
				xmax = 445.768
				text = ""
			intervals [1502]:
				xmin = 445.768
				xmax = 445.888
				text = "you"
			intervals [1503]:
				xmin = 445.888
				xmax = 446.048
				text = "know"
			intervals [1504]:
				xmin = 446.048
				xmax = 446.338
				text = "like"
			intervals [1505]:
				xmin = 446.338
				xmax = 446.608
				text = "uh"
			intervals [1506]:
				xmin = 446.608
				xmax = 447.2109
				text = ""
			intervals [1507]:
				xmin = 447.2109
				xmax = 447.3109
				text = "you"
			intervals [1508]:
				xmin = 447.3109
				xmax = 447.4209
				text = "could"
			intervals [1509]:
				xmin = 447.4209
				xmax = 447.6609
				text = "say"
			intervals [1510]:
				xmin = 447.6609
				xmax = 447.9009
				text = "like"
			intervals [1511]:
				xmin = 447.9009
				xmax = 447.9609
				text = "if"
			intervals [1512]:
				xmin = 447.9609
				xmax = 448.0509
				text = "one"
			intervals [1513]:
				xmin = 448.0509
				xmax = 448.2809
				text = ""
			intervals [1514]:
				xmin = 448.2809
				xmax = 448.4309
				text = "of"
			intervals [1515]:
				xmin = 448.4309
				xmax = 448.6581
				text = ""
			intervals [1516]:
				xmin = 448.6581
				xmax = 448.9281
				text = "one"
			intervals [1517]:
				xmin = 448.9281
				xmax = 449.0281
				text = "of"
			intervals [1518]:
				xmin = 449.0281
				xmax = 449.0581
				text = ""
			intervals [1519]:
				xmin = 449.0581
				xmax = 449.2781
				text = "us"
			intervals [1520]:
				xmin = 449.2781
				xmax = 449.3781
				text = "had"
			intervals [1521]:
				xmin = 449.3781
				xmax = 449.9281
				text = ""
			intervals [1522]:
				xmin = 449.9281
				xmax = 449.9581
				text = "a"
			intervals [1523]:
				xmin = 449.9581
				xmax = 450.1781
				text = "birthday"
			intervals [1524]:
				xmin = 450.1781
				xmax = 450.3681
				text = "you"
			intervals [1525]:
				xmin = 450.3681
				xmax = 450.6481
				text = "know"
			intervals [1526]:
				xmin = 450.6481
				xmax = 451.0581
				text = ""
			intervals [1527]:
				xmin = 451.0581
				xmax = 451.2481
				text = "where"
			intervals [1528]:
				xmin = 451.2481
				xmax = 451.3681
				text = "you"
			intervals [1529]:
				xmin = 451.3681
				xmax = 451.5381
				text = "know"
			intervals [1530]:
				xmin = 451.5381
				xmax = 451.8281
				text = "like"
			intervals [1531]:
				xmin = 451.8281
				xmax = 452.1074
				text = ""
			intervals [1532]:
				xmin = 452.1074
				xmax = 452.2974
				text = "all"
			intervals [1533]:
				xmin = 452.2974
				xmax = 452.3774
				text = "the"
			intervals [1534]:
				xmin = 452.3774
				xmax = 452.8174
				text = "fellas"
			intervals [1535]:
				xmin = 452.8174
				xmax = 453.1474
				text = "might"
			intervals [1536]:
				xmin = 453.1474
				xmax = 453.6801
				text = ""
			intervals [1537]:
				xmin = 453.6801
				xmax = 453.7601
				text = "you"
			intervals [1538]:
				xmin = 453.7601
				xmax = 453.9701
				text = "know"
			intervals [1539]:
				xmin = 453.9701
				xmax = 454.5201
				text = "consider"
			intervals [1540]:
				xmin = 454.5201
				xmax = 454.7801
				text = "like"
			intervals [1541]:
				xmin = 454.7801
				xmax = 454.8501
				text = ""
			intervals [1542]:
				xmin = 454.8501
				xmax = 455.0101
				text = "well"
			intervals [1543]:
				xmin = 455.0101
				xmax = 455.1001
				text = "we"
			intervals [1544]:
				xmin = 455.1001
				xmax = 455.2401
				text = "gonna"
			intervals [1545]:
				xmin = 455.2401
				xmax = 455.3801
				text = "get"
			intervals [1546]:
				xmin = 455.3801
				xmax = 455.4801
				text = "him"
			intervals [1547]:
				xmin = 455.4801
				xmax = 455.8101
				text = "drunk"
			intervals [1548]:
				xmin = 455.8101
				xmax = 456.2501
				text = "tonight"
			intervals [1549]:
				xmin = 456.2501
				xmax = 456.3501
				text = "you"
			intervals [1550]:
				xmin = 456.3501
				xmax = 456.4601
				text = "know"
			intervals [1551]:
				xmin = 456.4601
				xmax = 456.5601
				text = "it"
			intervals [1552]:
				xmin = 456.5601
				xmax = 456.5901
				text = "s"
			intervals [1553]:
				xmin = 456.5901
				xmax = 456.7901
				text = "his"
			intervals [1554]:
				xmin = 456.7901
				xmax = 457.3101
				text = "birthday"
			intervals [1555]:
				xmin = 457.3101
				xmax = 457.4601
				text = "you"
			intervals [1556]:
				xmin = 457.4601
				xmax = 457.7401
				text = "know"
			intervals [1557]:
				xmin = 457.7401
				xmax = 458.2305
				text = ""
			intervals [1558]:
				xmin = 458.2305
				xmax = 458.4205
				text = "and"
			intervals [1559]:
				xmin = 458.4205
				xmax = 458.5005
				text = "you"
			intervals [1560]:
				xmin = 458.5005
				xmax = 458.6905
				text = "know"
			intervals [1561]:
				xmin = 458.6905
				xmax = 458.7205
				text = ""
			intervals [1562]:
				xmin = 458.7205
				xmax = 458.8805
				text = "give"
			intervals [1563]:
				xmin = 458.8805
				xmax = 458.9505
				text = "him"
			intervals [1564]:
				xmin = 458.9505
				xmax = 458.9805
				text = "a"
			intervals [1565]:
				xmin = 458.9805
				xmax = 459.1105
				text = "whole"
			intervals [1566]:
				xmin = 459.1105
				xmax = 459.2905
				text = "lot"
			intervals [1567]:
				xmin = 459.2905
				xmax = 459.4005
				text = "of"
			intervals [1568]:
				xmin = 459.4005
				xmax = 459.8305
				text = "booze"
			intervals [1569]:
				xmin = 459.8305
				xmax = 459.9505
				text = "and"
			intervals [1570]:
				xmin = 459.9505
				xmax = 460.5205
				text = "everything"
			intervals [1571]:
				xmin = 460.5205
				xmax = 460.9114
				text = ""
			intervals [1572]:
				xmin = 460.9114
				xmax = 461.0614
				text = "like"
			intervals [1573]:
				xmin = 461.0614
				xmax = 461.1814
				text = "the"
			intervals [1574]:
				xmin = 461.1814
				xmax = 461.5514
				text = "same"
			intervals [1575]:
				xmin = 461.5514
				xmax = 461.7214
				text = "on"
			intervals [1576]:
				xmin = 461.7214
				xmax = 462.2314
				text = "christmas"
			intervals [1577]:
				xmin = 462.2314
				xmax = 462.3214
				text = "you"
			intervals [1578]:
				xmin = 462.3214
				xmax = 462.4914
				text = "know"
			intervals [1579]:
				xmin = 462.4914
				xmax = 462.5814
				text = "you"
			intervals [1580]:
				xmin = 462.5814
				xmax = 462.8214
				text = "might"
			intervals [1581]:
				xmin = 462.8214
				xmax = 462.9814
				text = "say"
			intervals [1582]:
				xmin = 462.9814
				xmax = 463.0814
				text = "well"
			intervals [1583]:
				xmin = 463.0814
				xmax = 463.1714
				text = "this"
			intervals [1584]:
				xmin = 463.1714
				xmax = 463.2814
				text = "is"
			intervals [1585]:
				xmin = 463.2814
				xmax = 463.8014
				text = "christmas"
			intervals [1586]:
				xmin = 463.8014
				xmax = 463.9514
				text = "you"
			intervals [1587]:
				xmin = 463.9514
				xmax = 464.2014
				text = "know"
			intervals [1588]:
				xmin = 464.2014
				xmax = 464.716
				text = ""
			intervals [1589]:
				xmin = 464.716
				xmax = 464.776
				text = "you"
			intervals [1590]:
				xmin = 464.776
				xmax = 464.836
				text = "know"
			intervals [1591]:
				xmin = 464.836
				xmax = 464.966
				text = "you"
			intervals [1592]:
				xmin = 464.966
				xmax = 465.226
				text = "buy"
			intervals [1593]:
				xmin = 465.226
				xmax = 465.366
				text = "your"
			intervals [1594]:
				xmin = 465.366
				xmax = 465.856
				text = "family"
			intervals [1595]:
				xmin = 465.856
				xmax = 466.056
				text = "like"
			intervals [1596]:
				xmin = 466.056
				xmax = 466.156
				text = "your"
			intervals [1597]:
				xmin = 466.156
				xmax = 466.546
				text = "mother"
			intervals [1598]:
				xmin = 466.546
				xmax = 466.666
				text = "you"
			intervals [1599]:
				xmin = 466.666
				xmax = 466.936
				text = "buy"
			intervals [1600]:
				xmin = 466.936
				xmax = 467.206
				text = "this"
			intervals [1601]:
				xmin = 467.206
				xmax = 467.306
				text = "your"
			intervals [1602]:
				xmin = 467.306
				xmax = 467.886
				text = "father"
			intervals [1603]:
				xmin = 467.886
				xmax = 468.3335
				text = ""
			intervals [1604]:
				xmin = 468.3335
				xmax = 468.5635
				text = "maybe"
			intervals [1605]:
				xmin = 468.5635
				xmax = 468.6635
				text = "your"
			intervals [1606]:
				xmin = 468.6635
				xmax = 468.8635
				text = "little"
			intervals [1607]:
				xmin = 468.8635
				xmax = 469.2435
				text = "brothers"
			intervals [1608]:
				xmin = 469.2435
				xmax = 469.3835
				text = "and"
			intervals [1609]:
				xmin = 469.3835
				xmax = 469.8035
				text = "sisters"
			intervals [1610]:
				xmin = 469.8035
				xmax = 469.8935
				text = "you"
			intervals [1611]:
				xmin = 469.8935
				xmax = 470.0135
				text = "know"
			intervals [1612]:
				xmin = 470.0135
				xmax = 470.2135
				text = "you"
			intervals [1613]:
				xmin = 470.2135
				xmax = 470.3735
				text = "get"
			intervals [1614]:
				xmin = 470.3735
				xmax = 470.6135
				text = "them"
			intervals [1615]:
				xmin = 470.6135
				xmax = 470.6435
				text = "a"
			intervals [1616]:
				xmin = 470.6435
				xmax = 470.8035
				text = "little"
			intervals [1617]:
				xmin = 470.8035
				xmax = 471.1335
				text = "something"
			intervals [1618]:
				xmin = 471.1335
				xmax = 471.2135
				text = "you"
			intervals [1619]:
				xmin = 471.2135
				xmax = 471.4335
				text = "know"
			intervals [1620]:
				xmin = 471.4335
				xmax = 471.7635
				text = "saying"
			intervals [1621]:
				xmin = 471.7635
				xmax = 471.7935
				text = ""
			intervals [1622]:
				xmin = 471.7935
				xmax = 471.8735
				text = "you"
			intervals [1623]:
				xmin = 471.8735
				xmax = 471.9935
				text = "know"
			intervals [1624]:
				xmin = 471.9935
				xmax = 472.3635
				text = "merry"
			intervals [1625]:
				xmin = 472.3635
				xmax = 472.8835
				text = "christmas"
			intervals [1626]:
				xmin = 472.8835
				xmax = 472.9935
				text = "you"
			intervals [1627]:
				xmin = 472.9935
				xmax = 473.2735
				text = "know"
			intervals [1628]:
				xmin = 473.2735
				xmax = 473.9112
				text = ""
			intervals [1629]:
				xmin = 473.9112
				xmax = 474.0512
				text = "and"
			intervals [1630]:
				xmin = 474.0512
				xmax = 474.2712
				text = "then"
			intervals [1631]:
				xmin = 474.2712
				xmax = 474.3312
				text = "you"
			intervals [1632]:
				xmin = 474.3312
				xmax = 474.4512
				text = "know"
			intervals [1633]:
				xmin = 474.4512
				xmax = 474.5312
				text = ""
			intervals [1634]:
				xmin = 474.5312
				xmax = 474.7112
				text = "you"
			intervals [1635]:
				xmin = 474.7112
				xmax = 474.7412
				text = ""
			intervals [1636]:
				xmin = 474.7412
				xmax = 474.9412
				text = "more"
			intervals [1637]:
				xmin = 474.9412
				xmax = 474.9712
				text = "or"
			intervals [1638]:
				xmin = 474.9712
				xmax = 475.2012
				text = "less"
			intervals [1639]:
				xmin = 475.2012
				xmax = 475.4712
				text = "go"
			intervals [1640]:
				xmin = 475.4712
				xmax = 475.7612
				text = "out"
			intervals [1641]:
				xmin = 475.7612
				xmax = 476.1107
				text = ""
			intervals [1642]:
				xmin = 476.1107
				xmax = 476.2007
				text = "you"
			intervals [1643]:
				xmin = 476.2007
				xmax = 476.3607
				text = "know"
			intervals [1644]:
				xmin = 476.3607
				xmax = 476.4607
				text = "you"
			intervals [1645]:
				xmin = 476.4607
				xmax = 476.5407
				text = ""
			intervals [1646]:
				xmin = 476.5407
				xmax = 477.0707
				text = "party"
			intervals [1647]:
				xmin = 477.0707
				xmax = 477.2107
				text = ""
			intervals [1648]:
				xmin = 477.2107
				xmax = 477.4507
				text = "two"
			intervals [1649]:
				xmin = 477.4507
				xmax = 477.4807
				text = ""
			intervals [1650]:
				xmin = 477.4807
				xmax = 477.5107
				text = "or"
			intervals [1651]:
				xmin = 477.5107
				xmax = 477.7007
				text = "three"
			intervals [1652]:
				xmin = 477.7007
				xmax = 477.7707
				text = "in"
			intervals [1653]:
				xmin = 477.7707
				xmax = 477.8307
				text = "the"
			intervals [1654]:
				xmin = 477.8307
				xmax = 478.3107
				text = "morning"
			intervals [1655]:
				xmin = 478.3107
				xmax = 478.3807
				text = "or"
			intervals [1656]:
				xmin = 478.3807
				xmax = 478.7107
				text = "something"
			intervals [1657]:
				xmin = 478.7107
				xmax = 478.8107
				text = "you"
			intervals [1658]:
				xmin = 478.8107
				xmax = 479.0607
				text = "know"
			intervals [1659]:
				xmin = 479.0607
				xmax = 479.4879
				text = ""
			intervals [1660]:
				xmin = 479.4879
				xmax = 479.6279
				text = "get"
			intervals [1661]:
				xmin = 479.6279
				xmax = 480.0579
				text = "high"
			intervals [1662]:
				xmin = 480.0579
				xmax = 480.2279
				text = "you"
			intervals [1663]:
				xmin = 480.2279
				xmax = 480.5079
				text = "know"
			intervals [1664]:
				xmin = 480.5079
				xmax = 480.7191
				text = ""
			intervals [1665]:
				xmin = 480.7191
				xmax = 480.7891
				text = "you"
			intervals [1666]:
				xmin = 480.7891
				xmax = 480.9291
				text = "know"
			intervals [1667]:
				xmin = 480.9291
				xmax = 481.0791
				text = "where"
			intervals [1668]:
				xmin = 481.0791
				xmax = 481.1691
				text = "you"
			intervals [1669]:
				xmin = 481.1691
				xmax = 481.2991
				text = "can"
			intervals [1670]:
				xmin = 481.2991
				xmax = 481.6191
				text = "handle"
			intervals [1671]:
				xmin = 481.6191
				xmax = 481.9491
				text = "yourself"
			intervals [1672]:
				xmin = 481.9491
				xmax = 481.9791
				text = "i"
			intervals [1673]:
				xmin = 481.9791
				xmax = 482.1691
				text = "don't"
			intervals [1674]:
				xmin = 482.1691
				xmax = 482.3991
				text = "mean"
			intervals [1675]:
				xmin = 482.3991
				xmax = 482.7191
				text = "drunk"
			intervals [1676]:
				xmin = 482.7191
				xmax = 482.9591
				text = "like"
			intervals [1677]:
				xmin = 482.9591
				xmax = 483.3891
				text = "wine"
			intervals [1678]:
				xmin = 483.3891
				xmax = 483.5891
				text = "head"
			intervals [1679]:
				xmin = 483.5891
				xmax = 483.6291
				text = "or"
			intervals [1680]:
				xmin = 483.6291
				xmax = 483.9691
				text = "nothing"
			intervals [1681]:
				xmin = 483.9691
				xmax = 484.0791
				text = "you"
			intervals [1682]:
				xmin = 484.0791
				xmax = 484.2691
				text = "know"
			intervals [1683]:
				xmin = 484.2691
				xmax = 484.9189
				text = ""
			intervals [1684]:
				xmin = 484.9189
				xmax = 485.0689
				text = "and"
			intervals [1685]:
				xmin = 485.0689
				xmax = 485.1289
				text = "you"
			intervals [1686]:
				xmin = 485.1289
				xmax = 485.2689
				text = "know"
			intervals [1687]:
				xmin = 485.2689
				xmax = 485.4389
				text = "you"
			intervals [1688]:
				xmin = 485.4389
				xmax = 485.8189
				text = "just"
			intervals [1689]:
				xmin = 485.8189
				xmax = 486.2895
				text = ""
			intervals [1690]:
				xmin = 486.2895
				xmax = 486.4495
				text = "like"
			intervals [1691]:
				xmin = 486.4495
				xmax = 486.5195
				text = "you"
			intervals [1692]:
				xmin = 486.5195
				xmax = 486.7795
				text = "might"
			intervals [1693]:
				xmin = 486.7795
				xmax = 487.0095
				text = "sit"
			intervals [1694]:
				xmin = 487.0095
				xmax = 487.1295
				text = "up"
			intervals [1695]:
				xmin = 487.1295
				xmax = 487.3695
				text = "all"
			intervals [1696]:
				xmin = 487.3695
				xmax = 487.6095
				text = "night"
			intervals [1697]:
				xmin = 487.6095
				xmax = 487.7395
				text = ""
			intervals [1698]:
				xmin = 487.7395
				xmax = 488.2295
				text = "talking"
			intervals [1699]:
				xmin = 488.2295
				xmax = 488.3695
				text = "and"
			intervals [1700]:
				xmin = 488.3695
				xmax = 488.4595
				text = "you"
			intervals [1701]:
				xmin = 488.4595
				xmax = 488.6295
				text = "know"
			intervals [1702]:
				xmin = 488.6295
				xmax = 488.8795
				text = "just"
			intervals [1703]:
				xmin = 488.8795
				xmax = 488.9295
				text = ""
			intervals [1704]:
				xmin = 488.9295
				xmax = 489.3595
				text = "drinking"
			intervals [1705]:
				xmin = 489.3595
				xmax = 489.4495
				text = "you"
			intervals [1706]:
				xmin = 489.4495
				xmax = 489.6995
				text = "know"
			intervals [1707]:
				xmin = 489.6995
				xmax = 490.1798
				text = ""
			intervals [1708]:
				xmin = 490.1798
				xmax = 490.2798
				text = "and"
			intervals [1709]:
				xmin = 490.2798
				xmax = 490.4498
				text = "so"
			intervals [1710]:
				xmin = 490.4498
				xmax = 490.5098
				text = "the"
			intervals [1711]:
				xmin = 490.5098
				xmax = 490.8398
				text = "next"
			intervals [1712]:
				xmin = 490.8398
				xmax = 491.0598
				text = "day"
			intervals [1713]:
				xmin = 491.0598
				xmax = 491.1398
				text = "you"
			intervals [1714]:
				xmin = 491.1398
				xmax = 491.2598
				text = "know"
			intervals [1715]:
				xmin = 491.2598
				xmax = 491.3698
				text = "you"
			intervals [1716]:
				xmin = 491.3698
				xmax = 491.5998
				text = "say"
			intervals [1717]:
				xmin = 491.5998
				xmax = 491.7598
				text = "well"
			intervals [1718]:
				xmin = 491.7598
				xmax = 491.8698
				text = "you"
			intervals [1719]:
				xmin = 491.8698
				xmax = 491.9998
				text = "know"
			intervals [1720]:
				xmin = 491.9998
				xmax = 492.0898
				text = "i"
			intervals [1721]:
				xmin = 492.0898
				xmax = 492.1998
				text = "had"
			intervals [1722]:
				xmin = 492.1998
				xmax = 492.3098
				text = "a"
			intervals [1723]:
				xmin = 492.3098
				xmax = 492.5298
				text = "good"
			intervals [1724]:
				xmin = 492.5298
				xmax = 492.8798
				text = "time"
			intervals [1725]:
				xmin = 492.8798
				xmax = 493.2298
				text = "last"
			intervals [1726]:
				xmin = 493.2298
				xmax = 493.4998
				text = "night"
			intervals [1727]:
				xmin = 493.4998
				xmax = 493.6098
				text = "you"
			intervals [1728]:
				xmin = 493.6098
				xmax = 493.8398
				text = "know"
			intervals [1729]:
				xmin = 493.8398
				xmax = 494.7162
				text = ""
			intervals [1730]:
				xmin = 494.7162
				xmax = 494.9862
				text = "things"
			intervals [1731]:
				xmin = 494.9862
				xmax = 495.2462
				text = "like"
			intervals [1732]:
				xmin = 495.2462
				xmax = 495.4862
				text = "that"
			intervals [1733]:
				xmin = 495.4862
				xmax = 495.6362
				text = "you"
			intervals [1734]:
				xmin = 495.6362
				xmax = 495.6662
				text = ""
			intervals [1735]:
				xmin = 495.6662
				xmax = 495.9762
				text = "over"
			intervals [1736]:
				xmin = 495.9762
				xmax = 496.2662
				text = "do"
			intervals [1737]:
				xmin = 496.2662
				xmax = 496.3262
				text = "it"
			intervals [1738]:
				xmin = 496.3262
				xmax = 496.5962
				text = "more"
			intervals [1739]:
				xmin = 496.5962
				xmax = 496.7162
				text = "than"
			intervals [1740]:
				xmin = 496.7162
				xmax = 496.9162
				text = "you"
			intervals [1741]:
				xmin = 496.9162
				xmax = 497.1262
				text = "would"
			intervals [1742]:
				xmin = 497.1262
				xmax = 497.3562
				text = "any"
			intervals [1743]:
				xmin = 497.3562
				xmax = 497.5862
				text = "other"
			intervals [1744]:
				xmin = 497.5862
				xmax = 497.8262
				text = "day"
			intervals [1745]:
				xmin = 497.8262
				xmax = 497.9762
				text = "you"
			intervals [1746]:
				xmin = 497.9762
				xmax = 498.1962
				text = "know"
			intervals [1747]:
				xmin = 498.1962
				xmax = 502.8452
				text = ""
			intervals [1748]:
				xmin = 502.8452
				xmax = 503.1952
				text = "sir"
			intervals [1749]:
				xmin = 503.1952
				xmax = 505.0624
				text = ""
			intervals [1750]:
				xmin = 505.0624
				xmax = 505.1624
				text = "yeah"
			intervals [1751]:
				xmin = 505.1624
				xmax = 505.2824
				text = "we"
			intervals [1752]:
				xmin = 505.2824
				xmax = 505.3724
				text = "don't"
			intervals [1753]:
				xmin = 505.3724
				xmax = 505.5124
				text = "have"
			intervals [1754]:
				xmin = 505.5124
				xmax = 505.5724
				text = "to"
			intervals [1755]:
				xmin = 505.5724
				xmax = 505.6524
				text = "go"
			intervals [1756]:
				xmin = 505.6524
				xmax = 505.7124
				text = "to"
			intervals [1757]:
				xmin = 505.7124
				xmax = 505.9624
				text = "school"
			intervals [1758]:
				xmin = 505.9624
				xmax = 506.2424
				text = "today"
			intervals [1759]:
				xmin = 506.2424
				xmax = 507.7458
				text = ""
			intervals [1760]:
				xmin = 507.7458
				xmax = 507.8158
				text = "the"
			intervals [1761]:
				xmin = 507.8158
				xmax = 508.1558
				text = "teachers"
			intervals [1762]:
				xmin = 508.1558
				xmax = 508.3458
				text = "have"
			intervals [1763]:
				xmin = 508.3458
				xmax = 508.4958
				text = "some"
			intervals [1764]:
				xmin = 508.4958
				xmax = 508.7058
				text = "kind"
			intervals [1765]:
				xmin = 508.7058
				xmax = 508.8258
				text = "of"
			intervals [1766]:
				xmin = 508.8258
				xmax = 509.1658
				text = "meeting"
			intervals [1767]:
				xmin = 509.1658
				xmax = 532.8373
				text = ""
			intervals [1768]:
				xmin = 532.8373
				xmax = 533.0973
				text = "yes"
			intervals [1769]:
				xmin = 533.0973
				xmax = 533.1973
				text = "when"
			intervals [1770]:
				xmin = 533.1973
				xmax = 533.3173
				text = "i"
			intervals [1771]:
				xmin = 533.3173
				xmax = 533.4773
				text = "was"
			intervals [1772]:
				xmin = 533.4773
				xmax = 533.7073
				text = "young"
			intervals [1773]:
				xmin = 533.7073
				xmax = 533.7973
				text = "i"
			intervals [1774]:
				xmin = 533.7973
				xmax = 533.9373
				text = "use"
			intervals [1775]:
				xmin = 533.9373
				xmax = 534.0273
				text = "to"
			intervals [1776]:
				xmin = 534.0273
				xmax = 534.5073
				text = "celebrate"
			intervals [1777]:
				xmin = 534.5073
				xmax = 535.1173
				text = "halloween"
			intervals [1778]:
				xmin = 535.1173
				xmax = 536.9134
				text = ""
			intervals [1779]:
				xmin = 536.9134
				xmax = 537.0634
				text = "well"
			intervals [1780]:
				xmin = 537.0634
				xmax = 537.1334
				text = "you"
			intervals [1781]:
				xmin = 537.1334
				xmax = 537.3134
				text = "know"
			intervals [1782]:
				xmin = 537.3134
				xmax = 537.5434
				text = "like"
			intervals [1783]:
				xmin = 537.5434
				xmax = 537.8234
				text = ""
			intervals [1784]:
				xmin = 537.8234
				xmax = 537.9534
				text = "get"
			intervals [1785]:
				xmin = 537.9534
				xmax = 538.0134
				text = "a"
			intervals [1786]:
				xmin = 538.0134
				xmax = 538.0634
				text = ""
			intervals [1787]:
				xmin = 538.0634
				xmax = 538.9434
				text = "costume"
			intervals [1788]:
				xmin = 538.9434
				xmax = 539.2234
				text = "or"
			intervals [1789]:
				xmin = 539.2234
				xmax = 539.3434
				text = "you"
			intervals [1790]:
				xmin = 539.3434
				xmax = 539.6234
				text = "know"
			intervals [1791]:
				xmin = 539.6234
				xmax = 539.9978
				text = ""
			intervals [1792]:
				xmin = 539.9978
				xmax = 540.1378
				text = "might"
			intervals [1793]:
				xmin = 540.1378
				xmax = 540.3778
				text = ""
			intervals [1794]:
				xmin = 540.3778
				xmax = 540.6578
				text = "find"
			intervals [1795]:
				xmin = 540.6578
				xmax = 540.8578
				text = "some"
			intervals [1796]:
				xmin = 540.8578
				xmax = 541.5678
				text = ""
			intervals [1797]:
				xmin = 541.5678
				xmax = 541.6978
				text = "old"
			intervals [1798]:
				xmin = 541.6978
				xmax = 541.8378
				text = "clothes"
			intervals [1799]:
				xmin = 541.8378
				xmax = 541.8978
				text = "at"
			intervals [1800]:
				xmin = 541.8978
				xmax = 542.2278
				text = "home"
			intervals [1801]:
				xmin = 542.2278
				xmax = 542.4378
				text = "like"
			intervals [1802]:
				xmin = 542.4378
				xmax = 542.5078
				text = ""
			intervals [1803]:
				xmin = 542.5078
				xmax = 542.8578
				text = "pants"
			intervals [1804]:
				xmin = 542.8578
				xmax = 543.0278
				text = "too"
			intervals [1805]:
				xmin = 543.0278
				xmax = 543.2678
				text = "big"
			intervals [1806]:
				xmin = 543.2678
				xmax = 543.3378
				text = ""
			intervals [1807]:
				xmin = 543.3378
				xmax = 543.4678
				text = "for"
			intervals [1808]:
				xmin = 543.4678
				xmax = 543.6178
				text = "you"
			intervals [1809]:
				xmin = 543.6178
				xmax = 543.6778
				text = "you"
			intervals [1810]:
				xmin = 543.6778
				xmax = 543.7878
				text = "know"
			intervals [1811]:
				xmin = 543.7878
				xmax = 544.0078
				text = "like"
			intervals [1812]:
				xmin = 544.0078
				xmax = 544.0478
				text = "a"
			intervals [1813]:
				xmin = 544.0478
				xmax = 544.3478
				text = "hobo"
			intervals [1814]:
				xmin = 544.3478
				xmax = 544.5178
				text = "or"
			intervals [1815]:
				xmin = 544.5178
				xmax = 545.0178
				text = "something"
			intervals [1816]:
				xmin = 545.0178
				xmax = 545.3926
				text = ""
			intervals [1817]:
				xmin = 545.3926
				xmax = 545.4626
				text = "you"
			intervals [1818]:
				xmin = 545.4626
				xmax = 545.5326
				text = "know"
			intervals [1819]:
				xmin = 545.5326
				xmax = 545.6726
				text = "used"
			intervals [1820]:
				xmin = 545.6726
				xmax = 545.7326
				text = "to"
			intervals [1821]:
				xmin = 545.7326
				xmax = 545.9026
				text = "put"
			intervals [1822]:
				xmin = 545.9026
				xmax = 545.9726
				text = ""
			intervals [1823]:
				xmin = 545.9726
				xmax = 546.4226
				text = "stuff"
			intervals [1824]:
				xmin = 546.4226
				xmax = 546.4926
				text = "on"
			intervals [1825]:
				xmin = 546.4926
				xmax = 546.6526
				text = "my"
			intervals [1826]:
				xmin = 546.6526
				xmax = 547.1226
				text = "face"
			intervals [1827]:
				xmin = 547.1226
				xmax = 547.2726
				text = "and"
			intervals [1828]:
				xmin = 547.2726
				xmax = 547.6962
				text = ""
			intervals [1829]:
				xmin = 547.6962
				xmax = 547.8162
				text = "get"
			intervals [1830]:
				xmin = 547.8162
				xmax = 547.8962
				text = "me"
			intervals [1831]:
				xmin = 547.8962
				xmax = 547.9462
				text = "a"
			intervals [1832]:
				xmin = 547.9462
				xmax = 548.1562
				text = "little"
			intervals [1833]:
				xmin = 548.1562
				xmax = 548.6962
				text = "bag"
			intervals [1834]:
				xmin = 548.6962
				xmax = 548.8362
				text = ""
			intervals [1835]:
				xmin = 548.8362
				xmax = 548.9462
				text = "go"
			intervals [1836]:
				xmin = 548.9462
				xmax = 549.2362
				text = "knock"
			intervals [1837]:
				xmin = 549.2362
				xmax = 549.3262
				text = "on"
			intervals [1838]:
				xmin = 549.3262
				xmax = 549.6162
				text = "people"
			intervals [1839]:
				xmin = 549.6162
				xmax = 549.6762
				text = "s"
			intervals [1840]:
				xmin = 549.6762
				xmax = 550.0262
				text = "door"
			intervals [1841]:
				xmin = 550.0262
				xmax = 550.1362
				text = "you"
			intervals [1842]:
				xmin = 550.1362
				xmax = 550.2762
				text = "know"
			intervals [1843]:
				xmin = 550.2762
				xmax = 550.4662
				text = "say"
			intervals [1844]:
				xmin = 550.4662
				xmax = 550.4962
				text = ""
			intervals [1845]:
				xmin = 550.4962
				xmax = 550.7662
				text = "trick"
			intervals [1846]:
				xmin = 550.7662
				xmax = 550.8362
				text = "or"
			intervals [1847]:
				xmin = 550.8362
				xmax = 551.1562
				text = "treat"
			intervals [1848]:
				xmin = 551.1562
				xmax = 551.3362
				text = "you"
			intervals [1849]:
				xmin = 551.3362
				xmax = 551.5162
				text = "know"
			intervals [1850]:
				xmin = 551.5162
				xmax = 552.3523
				text = ""
			intervals [1851]:
				xmin = 552.3523
				xmax = 552.5123
				text = "but"
			intervals [1852]:
				xmin = 552.5123
				xmax = 552.7623
				text = "now"
			intervals [1853]:
				xmin = 552.7623
				xmax = 552.9123
				text = "that"
			intervals [1854]:
				xmin = 552.9123
				xmax = 553.0023
				text = "i'm"
			intervals [1855]:
				xmin = 553.0023
				xmax = 553.0523
				text = ""
			intervals [1856]:
				xmin = 553.0523
				xmax = 553.4123
				text = "older"
			intervals [1857]:
				xmin = 553.4123
				xmax = 553.6223
				text = "you"
			intervals [1858]:
				xmin = 553.6223
				xmax = 553.8623
				text = "know"
			intervals [1859]:
				xmin = 553.8623
				xmax = 553.8923
				text = ""
			intervals [1860]:
				xmin = 553.8923
				xmax = 554.3523
				text = "halloween"
			intervals [1861]:
				xmin = 554.3523
				xmax = 554.5523
				text = "just"
			intervals [1862]:
				xmin = 554.5523
				xmax = 554.8623
				text = "another"
			intervals [1863]:
				xmin = 554.8623
				xmax = 555.1523
				text = "day"
			intervals [1864]:
				xmin = 555.1523
				xmax = 555.3223
				text = "you"
			intervals [1865]:
				xmin = 555.3223
				xmax = 555.5323
				text = "know"
			intervals [1866]:
				xmin = 555.5323
				xmax = 563.7909
				text = ""
			intervals [1867]:
				xmin = 563.7909
				xmax = 563.9109
				text = "when"
			intervals [1868]:
				xmin = 563.9109
				xmax = 564.0209
				text = "i"
			intervals [1869]:
				xmin = 564.0209
				xmax = 564.2409
				text = "was"
			intervals [1870]:
				xmin = 564.2409
				xmax = 564.5409
				text = "young"
			intervals [1871]:
				xmin = 564.5409
				xmax = 564.6609
				text = "you"
			intervals [1872]:
				xmin = 564.6609
				xmax = 564.7709
				text = "know"
			intervals [1873]:
				xmin = 564.7709
				xmax = 564.8609
				text = "i"
			intervals [1874]:
				xmin = 564.8609
				xmax = 565.0409
				text = "used"
			intervals [1875]:
				xmin = 565.0409
				xmax = 565.1409
				text = "to"
			intervals [1876]:
				xmin = 565.1409
				xmax = 565.3009
				text = "get"
			intervals [1877]:
				xmin = 565.3009
				xmax = 565.7421
				text = ""
			intervals [1878]:
				xmin = 565.7421
				xmax = 565.8321
				text = "you"
			intervals [1879]:
				xmin = 565.8321
				xmax = 566.0321
				text = "know"
			intervals [1880]:
				xmin = 566.0321
				xmax = 566.0621
				text = ""
			intervals [1881]:
				xmin = 566.0621
				xmax = 566.3721
				text = "all"
			intervals [1882]:
				xmin = 566.3721
				xmax = 566.7621
				text = "clean"
			intervals [1883]:
				xmin = 566.7621
				xmax = 566.8521
				text = "on"
			intervals [1884]:
				xmin = 566.8521
				xmax = 567.2921
				text = "easter"
			intervals [1885]:
				xmin = 567.2921
				xmax = 567.7222
				text = ""
			intervals [1886]:
				xmin = 567.7222
				xmax = 567.8822
				text = "go"
			intervals [1887]:
				xmin = 567.8822
				xmax = 568.0322
				text = "to"
			intervals [1888]:
				xmin = 568.0322
				xmax = 568.7322
				text = "church"
			intervals [1889]:
				xmin = 568.7322
				xmax = 568.7622
				text = ""
			intervals [1890]:
				xmin = 568.7622
				xmax = 568.9522
				text = "and"
			intervals [1891]:
				xmin = 568.9522
				xmax = 569.1122
				text = "uh"
			intervals [1892]:
				xmin = 569.1122
				xmax = 569.5459
				text = ""
			intervals [1893]:
				xmin = 569.5459
				xmax = 569.7559
				text = "might"
			intervals [1894]:
				xmin = 569.7559
				xmax = 569.9559
				text = "go"
			intervals [1895]:
				xmin = 569.9559
				xmax = 570.0159
				text = "to"
			intervals [1896]:
				xmin = 570.0159
				xmax = 570.1859
				text = "my"
			intervals [1897]:
				xmin = 570.1859
				xmax = 570.2359
				text = ""
			intervals [1898]:
				xmin = 570.2359
				xmax = 570.5859
				text = "aunt"
			intervals [1899]:
				xmin = 570.5859
				xmax = 570.6759
				text = "or"
			intervals [1900]:
				xmin = 570.6759
				xmax = 570.8659
				text = "my"
			intervals [1901]:
				xmin = 570.8659
				xmax = 571.2059
				text = "uncle"
			intervals [1902]:
				xmin = 571.2059
				xmax = 571.2459
				text = "s"
			intervals [1903]:
				xmin = 571.2459
				xmax = 571.5059
				text = "house"
			intervals [1904]:
				xmin = 571.5059
				xmax = 571.6059
				text = "for"
			intervals [1905]:
				xmin = 571.6059
				xmax = 571.9659
				text = "easter"
			intervals [1906]:
				xmin = 571.9659
				xmax = 572.0759
				text = "you"
			intervals [1907]:
				xmin = 572.0759
				xmax = 572.2359
				text = "know"
			intervals [1908]:
				xmin = 572.2359
				xmax = 572.2659
				text = ""
			intervals [1909]:
				xmin = 572.2659
				xmax = 572.5659
				text = "easter"
			intervals [1910]:
				xmin = 572.5659
				xmax = 573.0059
				text = "dinner"
			intervals [1911]:
				xmin = 573.0059
				xmax = 573.1059
				text = "you"
			intervals [1912]:
				xmin = 573.1059
				xmax = 573.3759
				text = "might"
			intervals [1913]:
				xmin = 573.3759
				xmax = 573.7159
				text = "say"
			intervals [1914]:
				xmin = 573.7159
				xmax = 574.3258
				text = ""
			intervals [1915]:
				xmin = 574.3258
				xmax = 574.5158
				text = "then"
			intervals [1916]:
				xmin = 574.5158
				xmax = 574.5858
				text = "you"
			intervals [1917]:
				xmin = 574.5858
				xmax = 574.7958
				text = "know"
			intervals [1918]:
				xmin = 574.7958
				xmax = 574.8358
				text = "i"
			intervals [1919]:
				xmin = 574.8358
				xmax = 574.9858
				text = "have"
			intervals [1920]:
				xmin = 574.9858
				xmax = 575.1358
				text = "my"
			intervals [1921]:
				xmin = 575.1358
				xmax = 575.3258
				text = "little"
			intervals [1922]:
				xmin = 575.3258
				xmax = 575.7058
				text = "easter"
			intervals [1923]:
				xmin = 575.7058
				xmax = 576.2258
				text = "basket"
			intervals [1924]:
				xmin = 576.2258
				xmax = 576.4258
				text = "or"
			intervals [1925]:
				xmin = 576.4258
				xmax = 576.5458
				text = "you"
			intervals [1926]:
				xmin = 576.5458
				xmax = 576.7758
				text = "know"
			intervals [1927]:
				xmin = 576.7758
				xmax = 577.2335
				text = ""
			intervals [1928]:
				xmin = 577.2335
				xmax = 577.3635
				text = "with"
			intervals [1929]:
				xmin = 577.3635
				xmax = 577.4635
				text = ""
			intervals [1930]:
				xmin = 577.4635
				xmax = 577.9635
				text = "eggs"
			intervals [1931]:
				xmin = 577.9635
				xmax = 578.0835
				text = "in"
			intervals [1932]:
				xmin = 578.0835
				xmax = 578.2135
				text = "it"
			intervals [1933]:
				xmin = 578.2135
				xmax = 578.3235
				text = "you"
			intervals [1934]:
				xmin = 578.3235
				xmax = 578.5735
				text = "know"
			intervals [1935]:
				xmin = 578.5735
				xmax = 579.1836
				text = ""
			intervals [1936]:
				xmin = 579.1836
				xmax = 579.2736
				text = "but"
			intervals [1937]:
				xmin = 579.2736
				xmax = 579.4936
				text = "like"
			intervals [1938]:
				xmin = 579.4936
				xmax = 579.8636
				text = "now"
			intervals [1939]:
				xmin = 579.8636
				xmax = 580.0136
				text = "you"
			intervals [1940]:
				xmin = 580.0136
				xmax = 580.1136
				text = "know"
			intervals [1941]:
				xmin = 580.1136
				xmax = 580.3036
				text = "i"
			intervals [1942]:
				xmin = 580.3036
				xmax = 580.3536
				text = ""
			intervals [1943]:
				xmin = 580.3536
				xmax = 580.6736
				text = "still"
			intervals [1944]:
				xmin = 580.6736
				xmax = 580.7836
				text = "go"
			intervals [1945]:
				xmin = 580.7836
				xmax = 580.8736
				text = "to"
			intervals [1946]:
				xmin = 580.8736
				xmax = 580.9336
				text = ""
			intervals [1947]:
				xmin = 580.9336
				xmax = 581.3036
				text = "church"
			intervals [1948]:
				xmin = 581.3036
				xmax = 581.4436
				text = "on"
			intervals [1949]:
				xmin = 581.4436
				xmax = 581.7236
				text = "easter"
			intervals [1950]:
				xmin = 581.7236
				xmax = 582.1136
				text = "sunday"
			intervals [1951]:
				xmin = 582.1136
				xmax = 582.1536
				text = ""
			intervals [1952]:
				xmin = 582.1536
				xmax = 582.3536
				text = "but"
			intervals [1953]:
				xmin = 582.3536
				xmax = 582.5036
				text = "uh"
			intervals [1954]:
				xmin = 582.5036
				xmax = 582.9514
				text = ""
			intervals [1955]:
				xmin = 582.9514
				xmax = 583.0414
				text = "you"
			intervals [1956]:
				xmin = 583.0414
				xmax = 583.1514
				text = "know"
			intervals [1957]:
				xmin = 583.1514
				xmax = 583.2614
				text = "i"
			intervals [1958]:
				xmin = 583.2614
				xmax = 583.3814
				text = "don't"
			intervals [1959]:
				xmin = 583.3814
				xmax = 583.6214
				text = "really"
			intervals [1960]:
				xmin = 583.6214
				xmax = 583.9114
				text = "worry"
			intervals [1961]:
				xmin = 583.9114
				xmax = 584.2814
				text = "about"
			intervals [1962]:
				xmin = 584.2814
				xmax = 584.3114
				text = ""
			intervals [1963]:
				xmin = 584.3114
				xmax = 584.4114
				text = "you"
			intervals [1964]:
				xmin = 584.4114
				xmax = 584.5814
				text = "know"
			intervals [1965]:
				xmin = 584.5814
				xmax = 584.8915
				text = ""
			intervals [1966]:
				xmin = 584.8915
				xmax = 585.1215
				text = "easter"
			intervals [1967]:
				xmin = 585.1215
				xmax = 585.6215
				text = "eggs"
			intervals [1968]:
				xmin = 585.6215
				xmax = 585.7715
				text = "and"
			intervals [1969]:
				xmin = 585.7715
				xmax = 585.9415
				text = ""
			intervals [1970]:
				xmin = 585.9415
				xmax = 586.0215
				text = "you"
			intervals [1971]:
				xmin = 586.0215
				xmax = 586.2415
				text = "know"
			intervals [1972]:
				xmin = 586.2415
				xmax = 586.7564
				text = ""
			intervals [1973]:
				xmin = 586.7564
				xmax = 587.0664
				text = "things"
			intervals [1974]:
				xmin = 587.0664
				xmax = 587.2964
				text = "like"
			intervals [1975]:
				xmin = 587.2964
				xmax = 587.5964
				text = "that"
			intervals [1976]:
				xmin = 587.5964
				xmax = 587.6364
				text = ""
			intervals [1977]:
				xmin = 587.6364
				xmax = 587.7664
				text = "you"
			intervals [1978]:
				xmin = 587.7664
				xmax = 587.9364
				text = "know"
			intervals [1979]:
				xmin = 587.9364
				xmax = 588.0464
[truncated: 535,402 more chars]
