# Supplementary material for: Considering Performance in the Automated and Manual Coding of Sociolinguistic Variables: Lessons From Variable (ING)
Source: Front Artif Intell. 2021 Apr 29;4:648543. doi: 10.3389/frai.2021.648543 (PMC8117961; doi:10.3389/frai.2021.648543)
Supplement: Supplementary file 5 [file Data_Sheet_5.ZIP › CORAAL_VARAligned_as_TextGrids_p1/DCA_se3_ag2_f_03_1.TextGrid]

File type = "ooTextFile"
Object class = "TextGrid"

xmin = 0.0
xmax = 1633.9000226757369
tiers? <exists>
size = 4
item []:
	item [1]:
		class = "IntervalTier"
		name = "DCA_int_03 - words"
		xmin = 0.0
		xmax = 1633.9000226757369
		intervals: size = 1627
			intervals [1]:
				xmin = 0.0
				xmax = 0.4087
				text = ""
			intervals [2]:
				xmin = 0.4087
				xmax = 0.7087
				text = "okay"
			intervals [3]:
				xmin = 0.7087
				xmax = 0.7787
				text = ""
			intervals [4]:
				xmin = 0.7787
				xmax = 0.8587
				text = "we"
			intervals [5]:
				xmin = 0.8587
				xmax = 0.8887
				text = "<unk>"
			intervals [6]:
				xmin = 0.8887
				xmax = 0.9487
				text = ""
			intervals [7]:
				xmin = 0.9487
				xmax = 1.1587
				text = "start"
			intervals [8]:
				xmin = 1.1587
				xmax = 1.645
				text = ""
			intervals [9]:
				xmin = 1.645
				xmax = 1.865
				text = "now"
			intervals [10]:
				xmin = 1.865
				xmax = 2.075
				text = ""
			intervals [11]:
				xmin = 2.075
				xmax = 2.655
				text = "first"
			intervals [12]:
				xmin = 2.655
				xmax = 2.755
				text = ""
			intervals [13]:
				xmin = 2.755
				xmax = 2.945
				text = "question"
			intervals [14]:
				xmin = 2.945
				xmax = 3.125
				text = "is"
			intervals [15]:
				xmin = 3.125
				xmax = 3.307
				text = ""
			intervals [16]:
				xmin = 3.307
				xmax = 3.417
				text = "what"
			intervals [17]:
				xmin = 3.417
				xmax = 3.717
				text = "kind"
			intervals [18]:
				xmin = 3.717
				xmax = 3.777
				text = "of"
			intervals [19]:
				xmin = 3.777
				xmax = 4.027
				text = "games"
			intervals [20]:
				xmin = 4.027
				xmax = 4.3181
				text = ""
			intervals [21]:
				xmin = 4.3181
				xmax = 4.6381
				text = "uh"
			intervals [22]:
				xmin = 4.6381
				xmax = 4.7481
				text = ""
			intervals [23]:
				xmin = 4.7481
				xmax = 4.8981
				text = "did"
			intervals [24]:
				xmin = 4.8981
				xmax = 4.9581
				text = "you"
			intervals [25]:
				xmin = 4.9581
				xmax = 5.0181
				text = ""
			intervals [26]:
				xmin = 5.0181
				xmax = 5.1881
				text = "play"
			intervals [27]:
				xmin = 5.1881
				xmax = 5.2981
				text = ""
			intervals [28]:
				xmin = 5.2981
				xmax = 5.3881
				text = "when"
			intervals [29]:
				xmin = 5.3881
				xmax = 5.4481
				text = "you"
			intervals [30]:
				xmin = 5.4481
				xmax = 5.4781
				text = ""
			intervals [31]:
				xmin = 5.4781
				xmax = 5.5581
				text = "were"
			intervals [32]:
				xmin = 5.5581
				xmax = 5.6081
				text = ""
			intervals [33]:
				xmin = 5.6081
				xmax = 5.6381
				text = "a"
			intervals [34]:
				xmin = 5.6381
				xmax = 5.8481
				text = "kid"
			intervals [35]:
				xmin = 5.8481
				xmax = 10.1728
				text = ""
			intervals [36]:
				xmin = 10.1728
				xmax = 10.2028
				text = "<unk>"
			intervals [37]:
				xmin = 10.2028
				xmax = 13.2185
				text = ""
			intervals [38]:
				xmin = 13.2185
				xmax = 13.3185
				text = "how"
			intervals [39]:
				xmin = 13.3185
				xmax = 13.3785
				text = "d"
			intervals [40]:
				xmin = 13.3785
				xmax = 13.4285
				text = ""
			intervals [41]:
				xmin = 13.4285
				xmax = 13.4885
				text = "you"
			intervals [42]:
				xmin = 13.4885
				xmax = 13.5385
				text = ""
			intervals [43]:
				xmin = 13.5385
				xmax = 13.6885
				text = "play"
			intervals [44]:
				xmin = 13.6885
				xmax = 13.7385
				text = ""
			intervals [45]:
				xmin = 13.7385
				xmax = 13.9385
				text = "jacks"
			intervals [46]:
				xmin = 13.9385
				xmax = 18.2152
				text = ""
			intervals [47]:
				xmin = 18.2152
				xmax = 18.3852
				text = "yeah"
			intervals [48]:
				xmin = 18.3852
				xmax = 18.6552
				text = "who"
			intervals [49]:
				xmin = 18.6552
				xmax = 18.7852
				text = "had"
			intervals [50]:
				xmin = 18.7852
				xmax = 18.8152
				text = ""
			intervals [51]:
				xmin = 18.8152
				xmax = 18.9152
				text = "ya"
			intervals [52]:
				xmin = 18.9152
				xmax = 19.0052
				text = "how"
			intervals [53]:
				xmin = 19.0052
				xmax = 19.0852
				text = "do"
			intervals [54]:
				xmin = 19.0852
				xmax = 19.1652
				text = "you"
			intervals [55]:
				xmin = 19.1652
				xmax = 19.3552
				text = "play"
			intervals [56]:
				xmin = 19.3552
				xmax = 19.4352
				text = ""
			intervals [57]:
				xmin = 19.4352
				xmax = 19.5552
				text = "jacks"
			intervals [58]:
				xmin = 19.5552
				xmax = 20.4691
				text = ""
			intervals [59]:
				xmin = 20.4691
				xmax = 20.4991
				text = "i"
			intervals [60]:
				xmin = 20.4991
				xmax = 20.7191
				text = "don't"
			intervals [61]:
				xmin = 20.7191
				xmax = 20.8391
				text = "know"
			intervals [62]:
				xmin = 20.8391
				xmax = 20.9591
				text = "how"
			intervals [63]:
				xmin = 20.9591
				xmax = 21.0291
				text = "to"
			intervals [64]:
				xmin = 21.0291
				xmax = 21.1191
				text = ""
			intervals [65]:
				xmin = 21.1191
				xmax = 21.2591
				text = "play"
			intervals [66]:
				xmin = 21.2591
				xmax = 21.3291
				text = ""
			intervals [67]:
				xmin = 21.3291
				xmax = 21.4791
				text = "jacks"
			intervals [68]:
				xmin = 21.4791
				xmax = 47.5057
				text = ""
			intervals [69]:
				xmin = 47.5057
				xmax = 47.8057
				text = "mm-hm"
			intervals [70]:
				xmin = 47.8057
				xmax = 66.7132
				text = ""
			intervals [71]:
				xmin = 66.7132
				xmax = 66.8632
				text = "what"
			intervals [72]:
				xmin = 66.8632
				xmax = 66.9532
				text = "was"
			intervals [73]:
				xmin = 66.9532
				xmax = 66.9832
				text = ""
			intervals [74]:
				xmin = 66.9832
				xmax = 67.0732
				text = "the"
			intervals [75]:
				xmin = 67.0732
				xmax = 67.2032
				text = "last"
			intervals [76]:
				xmin = 67.2032
				xmax = 67.3132
				text = ""
			intervals [77]:
				xmin = 67.3132
				xmax = 67.4032
				text = "thing"
			intervals [78]:
				xmin = 67.4032
				xmax = 67.5832
				text = "you"
			intervals [79]:
				xmin = 67.5832
				xmax = 67.6132
				text = ""
			intervals [80]:
				xmin = 67.6132
				xmax = 67.7032
				text = "said"
			intervals [81]:
				xmin = 67.7032
				xmax = 72.0056
				text = ""
			intervals [82]:
				xmin = 72.0056
				xmax = 72.0956
				text = "oh"
			intervals [83]:
				xmin = 72.0956
				xmax = 72.2156
				text = "you"
			intervals [84]:
				xmin = 72.2156
				xmax = 72.2456
				text = ""
			intervals [85]:
				xmin = 72.2456
				xmax = 72.3056
				text = "were"
			intervals [86]:
				xmin = 72.3056
				xmax = 72.5256
				text = "talking"
			intervals [87]:
				xmin = 72.5256
				xmax = 72.6856
				text = "about"
			intervals [88]:
				xmin = 72.6856
				xmax = 72.7156
				text = ""
			intervals [89]:
				xmin = 72.7156
				xmax = 73.0556
				text = "jacks"
			intervals [90]:
				xmin = 73.0556
				xmax = 74.2963
				text = ""
			intervals [91]:
				xmin = 74.2963
				xmax = 74.4663
				text = "okay"
			intervals [92]:
				xmin = 74.4663
				xmax = 75.0835
				text = ""
			intervals [93]:
				xmin = 75.0835
				xmax = 75.2135
				text = "what"
			intervals [94]:
				xmin = 75.2135
				xmax = 75.5735
				text = "about"
			intervals [95]:
				xmin = 75.5735
				xmax = 75.6435
				text = ""
			intervals [96]:
				xmin = 75.6435
				xmax = 76.0935
				text = "um"
			intervals [97]:
				xmin = 76.0935
				xmax = 76.1435
				text = ""
			intervals [98]:
				xmin = 76.1435
				xmax = 76.4935
				text = "say"
			intervals [99]:
				xmin = 76.4935
				xmax = 76.7235
				text = ""
			intervals [100]:
				xmin = 76.7235
				xmax = 76.9835
				text = "hide"
			intervals [101]:
				xmin = 76.9835
				xmax = 77.0935
				text = "and"
			intervals [102]:
				xmin = 77.0935
				xmax = 77.2335
				text = ""
			intervals [103]:
				xmin = 77.2335
				xmax = 77.3535
				text = "seek"
			intervals [104]:
				xmin = 77.3535
				xmax = 81.5263
				text = ""
			intervals [105]:
				xmin = 81.5263
				xmax = 81.5563
				text = "<unk>"
			intervals [106]:
				xmin = 81.5563
				xmax = 87.0336
				text = ""
			intervals [107]:
				xmin = 87.0336
				xmax = 87.2636
				text = "well"
			intervals [108]:
				xmin = 87.2636
				xmax = 87.9836
				text = "what"
			intervals [109]:
				xmin = 87.9836
				xmax = 88.0336
				text = "i"
			intervals [110]:
				xmin = 88.0336
				xmax = 88.3736
				text = "mean"
			intervals [111]:
				xmin = 88.3736
				xmax = 88.478
				text = ""
			intervals [112]:
				xmin = 88.478
				xmax = 88.638
				text = "what"
			intervals [113]:
				xmin = 88.638
				xmax = 88.808
				text = "what"
			intervals [114]:
				xmin = 88.808
				xmax = 89.028
				text = "did"
			intervals [115]:
				xmin = 89.028
				xmax = 89.098
				text = "you"
			intervals [116]:
				xmin = 89.098
				xmax = 89.278
				text = "do"
			intervals [117]:
				xmin = 89.278
				xmax = 89.438
				text = "when"
			intervals [118]:
				xmin = 89.438
				xmax = 89.498
				text = "you"
			intervals [119]:
				xmin = 89.498
				xmax = 89.668
				text = "played"
			intervals [120]:
				xmin = 89.668
				xmax = 89.698
				text = ""
			intervals [121]:
				xmin = 89.698
				xmax = 89.848
				text = "hide"
			intervals [122]:
				xmin = 89.848
				xmax = 89.908
				text = "and"
			intervals [123]:
				xmin = 89.908
				xmax = 90.088
				text = ""
			intervals [124]:
				xmin = 90.088
				xmax = 90.178
				text = "seek"
			intervals [125]:
				xmin = 90.178
				xmax = 98.1602
				text = ""
			intervals [126]:
				xmin = 98.1602
				xmax = 98.4702
				text = "mm-hm"
			intervals [127]:
				xmin = 98.4702
				xmax = 102.4251
				text = ""
			intervals [128]:
				xmin = 102.4251
				xmax = 102.6251
				text = "was"
			intervals [129]:
				xmin = 102.6251
				xmax = 102.6551
				text = ""
			intervals [130]:
				xmin = 102.6551
				xmax = 102.7451
				text = "there"
			intervals [131]:
				xmin = 102.7451
				xmax = 102.8351
				text = "any"
			intervals [132]:
				xmin = 102.8351
				xmax = 102.9151
				text = ""
			intervals [133]:
				xmin = 102.9151
				xmax = 103.0451
				text = "kind"
			intervals [134]:
				xmin = 103.0451
				xmax = 103.2451
				text = "of"
			intervals [135]:
				xmin = 103.2451
				xmax = 103.5751
				text = "rhyme"
			intervals [136]:
				xmin = 103.5751
				xmax = 103.6051
				text = ""
			intervals [137]:
				xmin = 103.6051
				xmax = 103.7451
				text = "that"
			intervals [138]:
				xmin = 103.7451
				xmax = 103.8551
				text = "you"
			intervals [139]:
				xmin = 103.8551
				xmax = 103.9951
				text = ""
			intervals [140]:
				xmin = 103.9951
				xmax = 104.1251
				text = "said"
			intervals [141]:
				xmin = 104.1251
				xmax = 107.8994
				text = ""
			intervals [142]:
				xmin = 107.8994
				xmax = 108.3394
				text = "<unk>"
			intervals [143]:
				xmin = 108.3394
				xmax = 110.2312
				text = ""
			intervals [144]:
				xmin = 110.2312
				xmax = 110.8512
				text = "okay"
			intervals [145]:
				xmin = 110.8512
				xmax = 111.9379
				text = ""
			intervals [146]:
				xmin = 111.9379
				xmax = 112.4479
				text = "um"
			intervals [147]:
				xmin = 112.4479
				xmax = 112.9098
				text = ""
			intervals [148]:
				xmin = 112.9098
				xmax = 113.0598
				text = "what"
			intervals [149]:
				xmin = 113.0598
				xmax = 113.3198
				text = "about"
			intervals [150]:
				xmin = 113.3198
				xmax = 113.3498
				text = ""
			intervals [151]:
				xmin = 113.3498
				xmax = 113.8698
				text = "mother"
			intervals [152]:
				xmin = 113.8698
				xmax = 114.0698
				text = "may"
			intervals [153]:
				xmin = 114.0698
				xmax = 114.1798
				text = "i"
			intervals [154]:
				xmin = 114.1798
				xmax = 149.6262
				text = ""
			intervals [155]:
				xmin = 149.6262
				xmax = 150.1562
				text = "mm-hm"
			intervals [156]:
				xmin = 150.1562
				xmax = 152.9847
				text = ""
			intervals [157]:
				xmin = 152.9847
				xmax = 153.1247
				text = "what"
			intervals [158]:
				xmin = 153.1247
				xmax = 153.1547
				text = ""
			intervals [159]:
				xmin = 153.1547
				xmax = 153.4447
				text = "about"
			intervals [160]:
				xmin = 153.4447
				xmax = 153.6947
				text = "jump"
			intervals [161]:
				xmin = 153.6947
				xmax = 153.7247
				text = ""
			intervals [162]:
				xmin = 153.7247
				xmax = 154.1347
				text = "rope"
			intervals [163]:
				xmin = 154.1347
				xmax = 162.9489
				text = ""
			intervals [164]:
				xmin = 162.9489
				xmax = 163.5889
				text = "mm-hm"
			intervals [165]:
				xmin = 163.5889
				xmax = 181.461
				text = ""
			intervals [166]:
				xmin = 181.461
				xmax = 182.011
				text = "mm-hm"
			intervals [167]:
				xmin = 182.011
				xmax = 182.2448
				text = ""
			intervals [168]:
				xmin = 182.2448
				xmax = 182.7348
				text = "mm-hm"
			intervals [169]:
				xmin = 182.7348
				xmax = 186.7269
				text = ""
			intervals [170]:
				xmin = 186.7269
				xmax = 186.9269
				text = "what"
			intervals [171]:
				xmin = 186.9269
				xmax = 187.0369
				text = "were"
			intervals [172]:
				xmin = 187.0369
				xmax = 187.1869
				text = "you"
			intervals [173]:
				xmin = 187.1869
				xmax = 187.4369
				text = "good"
			intervals [174]:
				xmin = 187.4369
				xmax = 187.5669
				text = "at"
			intervals [175]:
				xmin = 187.5669
				xmax = 187.8669
				text = "when"
			intervals [176]:
				xmin = 187.8669
				xmax = 187.9269
				text = "you"
			intervals [177]:
				xmin = 187.9269
				xmax = 187.9869
				text = "were"
			intervals [178]:
				xmin = 187.9869
				xmax = 188.0369
				text = "a"
			intervals [179]:
				xmin = 188.0369
				xmax = 188.3269
				text = "kid"
			intervals [180]:
				xmin = 188.3269
				xmax = 188.7582
				text = ""
			intervals [181]:
				xmin = 188.7582
				xmax = 188.9582
				text = "what"
			intervals [182]:
				xmin = 188.9582
				xmax = 189.3682
				text = "games"
			intervals [183]:
				xmin = 189.3682
				xmax = 189.4682
				text = "were"
			intervals [184]:
				xmin = 189.4682
				xmax = 189.6282
				text = "you"
			intervals [185]:
				xmin = 189.6282
				xmax = 189.9982
				text = "good"
			intervals [186]:
				xmin = 189.9982
				xmax = 190.0682
				text = "at"
			intervals [187]:
				xmin = 190.0682
				xmax = 191.8893
				text = ""
			intervals [188]:
				xmin = 191.8893
				xmax = 192.2593
				text = "oh"
			intervals [189]:
				xmin = 192.2593
				xmax = 194.3447
				text = ""
			intervals [190]:
				xmin = 194.3447
				xmax = 194.4547
				text = "did"
			intervals [191]:
				xmin = 194.4547
				xmax = 194.5547
				text = "it"
			intervals [192]:
				xmin = 194.5547
				xmax = 194.7047
				text = "give"
			intervals [193]:
				xmin = 194.7047
				xmax = 194.7347
				text = ""
			intervals [194]:
				xmin = 194.7347
				xmax = 194.8747
				text = "you"
			intervals [195]:
				xmin = 194.8747
				xmax = 194.9047
				text = ""
			intervals [196]:
				xmin = 194.9047
				xmax = 195.1147
				text = "very"
			intervals [197]:
				xmin = 195.1147
				xmax = 195.1447
				text = ""
			intervals [198]:
				xmin = 195.1447
				xmax = 195.3847
				text = "any"
			intervals [199]:
				xmin = 195.3847
				xmax = 195.8647
				text = "special"
			intervals [200]:
				xmin = 195.8647
				xmax = 196.0724
				text = ""
			intervals [201]:
				xmin = 196.0724
				xmax = 196.7024
				text = "prestige"
			intervals [202]:
				xmin = 196.7024
				xmax = 196.8124
				text = "or"
			intervals [203]:
				xmin = 196.8124
				xmax = 197.1424
				text = "anything"
			intervals [204]:
				xmin = 197.1424
				xmax = 203.0558
				text = ""
			intervals [205]:
				xmin = 203.0558
				xmax = 203.5558
				text = "mm-hm"
			intervals [206]:
				xmin = 203.5558
				xmax = 204.3837
				text = ""
			intervals [207]:
				xmin = 204.3837
				xmax = 204.8437
				text = "okay"
			intervals [208]:
				xmin = 204.8437
				xmax = 205.5942
				text = ""
			intervals [209]:
				xmin = 205.5942
				xmax = 206.0442
				text = "um"
			intervals [210]:
				xmin = 206.0442
				xmax = 206.4589
				text = ""
			intervals [211]:
				xmin = 206.4589
				xmax = 206.6189
				text = "what"
			intervals [212]:
				xmin = 206.6189
				xmax = 206.9189
				text = "about"
			intervals [213]:
				xmin = 206.9189
				xmax = 206.9489
				text = ""
			intervals [214]:
				xmin = 206.9489
				xmax = 207.5289
				text = "television"
			intervals [215]:
				xmin = 207.5289
				xmax = 207.5689
				text = ""
			intervals [216]:
				xmin = 207.5689
				xmax = 208.2289
				text = "shows"
			intervals [217]:
				xmin = 208.2289
				xmax = 209.3528
				text = ""
			intervals [218]:
				xmin = 209.3528
				xmax = 209.4528
				text = "what"
			intervals [219]:
				xmin = 209.4528
				xmax = 209.6628
				text = "what"
			intervals [220]:
				xmin = 209.6628
				xmax = 209.6928
				text = "are"
			intervals [221]:
				xmin = 209.6928
				xmax = 209.9028
				text = "your"
			intervals [222]:
				xmin = 209.9028
				xmax = 210.1328
				text = "favorite"
			intervals [223]:
				xmin = 210.1328
				xmax = 210.2328
				text = ""
			intervals [224]:
				xmin = 210.2328
				xmax = 210.7328
				text = "television"
			intervals [225]:
				xmin = 210.7328
				xmax = 210.7828
				text = ""
			intervals [226]:
				xmin = 210.7828
				xmax = 211.1028
				text = "shows"
			intervals [227]:
				xmin = 211.1028
				xmax = 222.195
				text = ""
			intervals [228]:
				xmin = 222.195
				xmax = 222.845
				text = "mm-hm"
			intervals [229]:
				xmin = 222.845
				xmax = 227.4215
				text = ""
			intervals [230]:
				xmin = 227.4215
				xmax = 227.5315
				text = "what"
			intervals [231]:
				xmin = 227.5315
				xmax = 227.5915
				text = "do"
			intervals [232]:
				xmin = 227.5915
				xmax = 227.7415
				text = "you"
			intervals [233]:
				xmin = 227.7415
				xmax = 228.0615
				text = "watch"
			intervals [234]:
				xmin = 228.0615
				xmax = 228.3215
				text = "now"
			intervals [235]:
				xmin = 228.3215
				xmax = 233.6536
				text = ""
			intervals [236]:
				xmin = 233.6536
				xmax = 233.9436
				text = "oh"
			intervals [237]:
				xmin = 233.9436
				xmax = 234.0436
				text = "tell"
			intervals [238]:
				xmin = 234.0436
				xmax = 234.1336
				text = ""
			intervals [239]:
				xmin = 234.1336
				xmax = 234.1936
				text = "me"
			intervals [240]:
				xmin = 234.1936
				xmax = 234.3136
				text = "about"
			intervals [241]:
				xmin = 234.3136
				xmax = 234.3736
				text = "it"
			intervals [242]:
				xmin = 234.3736
				xmax = 234.8939
				text = ""
			intervals [243]:
				xmin = 234.8939
				xmax = 235.3039
				text = "listen"
			intervals [244]:
				xmin = 235.3039
				xmax = 235.4839
				text = "i"
			intervals [245]:
				xmin = 235.4839
				xmax = 235.5739
				text = "have"
			intervals [246]:
				xmin = 235.5739
				xmax = 236.7839
				text = "<unk>"
			intervals [247]:
				xmin = 236.7839
				xmax = 237.1505
				text = ""
			intervals [248]:
				xmin = 237.1505
				xmax = 237.4805
				text = "please"
			intervals [249]:
				xmin = 237.4805
				xmax = 237.6505
				text = "tell"
			intervals [250]:
				xmin = 237.6505
				xmax = 237.7305
				text = "me"
			intervals [251]:
				xmin = 237.7305
				xmax = 238.0405
				text = ""
			intervals [252]:
				xmin = 238.0405
				xmax = 238.1305
				text = "tell"
			intervals [253]:
				xmin = 238.1305
				xmax = 238.2005
				text = "me"
			intervals [254]:
				xmin = 238.2005
				xmax = 238.4605
				text = "about"
			intervals [255]:
				xmin = 238.4605
				xmax = 238.7205
				text = "peyton"
			intervals [256]:
				xmin = 238.7205
				xmax = 238.7505
				text = ""
			intervals [257]:
				xmin = 238.7505
				xmax = 239.1305
				text = "place"
			intervals [258]:
				xmin = 239.1305
				xmax = 239.4621
				text = ""
			intervals [259]:
				xmin = 239.4621
				xmax = 239.6221
				text = "tell"
			intervals [260]:
				xmin = 239.6221
				xmax = 239.7221
				text = "me"
			intervals [261]:
				xmin = 239.7221
				xmax = 240.0221
				text = "about"
			intervals [262]:
				xmin = 240.0221
				xmax = 240.1221
				text = "the"
			intervals [263]:
				xmin = 240.1221
				xmax = 240.6221
				text = "episode"
			intervals [264]:
				xmin = 240.6221
				xmax = 240.6521
				text = "i"
			intervals [265]:
				xmin = 240.6521
				xmax = 240.8721
				text = "haven't"
			intervals [266]:
				xmin = 240.8721
				xmax = 241.1221
				text = "seen"
			intervals [267]:
				xmin = 241.1221
				xmax = 241.1821
				text = "it"
			intervals [268]:
				xmin = 241.1821
				xmax = 253.3527
				text = ""
			intervals [269]:
				xmin = 253.3527
				xmax = 253.4827
				text = "well"
			intervals [270]:
				xmin = 253.4827
				xmax = 253.6327
				text = "what"
			intervals [271]:
				xmin = 253.6327
				xmax = 253.7627
				text = "s"
			intervals [272]:
				xmin = 253.7627
				xmax = 254.0327
				text = "going"
			intervals [273]:
				xmin = 254.0327
				xmax = 254.2227
				text = "on"
			intervals [274]:
				xmin = 254.2227
				xmax = 254.5027
				text = "now"
			intervals [275]:
				xmin = 254.5027
				xmax = 254.6327
				text = "in"
			intervals [276]:
				xmin = 254.6327
				xmax = 254.6627
				text = ""
			intervals [277]:
				xmin = 254.6627
				xmax = 254.8927
				text = "peyton"
			intervals [278]:
				xmin = 254.8927
				xmax = 254.9327
				text = ""
			intervals [279]:
				xmin = 254.9327
				xmax = 255.2627
				text = "s"
			intervals [280]:
				xmin = 255.2627
				xmax = 255.2927
				text = ""
			intervals [281]:
				xmin = 255.2927
				xmax = 255.4627
				text = "place"
			intervals [282]:
				xmin = 255.4627
				xmax = 274.4987
				text = ""
			intervals [283]:
				xmin = 274.4987
				xmax = 274.7387
				text = "his"
			intervals [284]:
				xmin = 274.7387
				xmax = 275.1487
				text = "brother"
			intervals [285]:
				xmin = 275.1487
				xmax = 275.1987
				text = "s"
			intervals [286]:
				xmin = 275.1987
				xmax = 275.3387
				text = "who"
			intervals [287]:
				xmin = 275.3387
				xmax = 275.3787
				text = "s"
			intervals [288]:
				xmin = 275.3787
				xmax = 275.4387
				text = "is"
			intervals [289]:
				xmin = 275.4387
				xmax = 275.5487
				text = "his"
			intervals [290]:
				xmin = 275.5487
				xmax = 275.6987
				text = "brother"
			intervals [291]:
				xmin = 275.6987
				xmax = 292.1939
				text = ""
			intervals [292]:
				xmin = 292.1939
				xmax = 292.6939
				text = "mm-hm"
			intervals [293]:
				xmin = 292.6939
				xmax = 295.2308
				text = ""
			intervals [294]:
				xmin = 295.2308
				xmax = 295.6108
				text = "mm-hm"
			intervals [295]:
				xmin = 295.6108
				xmax = 318.6989
				text = ""
			intervals [296]:
				xmin = 318.6989
				xmax = 318.9389
				text = "who"
			intervals [297]:
				xmin = 318.9389
				xmax = 318.9689
				text = "s"
			intervals [298]:
				xmin = 318.9689
				xmax = 319.2389
				text = "the"
			intervals [299]:
				xmin = 319.2389
				xmax = 319.5789
				text = "minister"
			intervals [300]:
				xmin = 319.5789
				xmax = 321.7878
				text = ""
			intervals [301]:
				xmin = 321.7878
				xmax = 322.1578
				text = "isn't"
			intervals [302]:
				xmin = 322.1578
				xmax = 322.2178
				text = "he"
			intervals [303]:
				xmin = 322.2178
				xmax = 322.5578
				text = "new"
			intervals [304]:
				xmin = 322.5578
				xmax = 322.5978
				text = ""
			intervals [305]:
				xmin = 322.5978
				xmax = 322.6378
				text = "or"
			intervals [306]:
				xmin = 322.6378
				xmax = 323.0678
				text = "something"
			intervals [307]:
				xmin = 323.0678
				xmax = 323.4098
				text = ""
			intervals [308]:
				xmin = 323.4098
				xmax = 323.6098
				text = "is"
			intervals [309]:
				xmin = 323.6098
				xmax = 323.6698
				text = "he"
			intervals [310]:
				xmin = 323.6698
				xmax = 325.940
				text = ""
			intervals [311]:
				xmin = 325.940
				xmax = 326.020
				text = "i"
			intervals [312]:
				xmin = 326.020
				xmax = 326.220
				text = "haven't"
			intervals [313]:
				xmin = 326.220
				xmax = 326.420
				text = "seen"
			intervals [314]:
				xmin = 326.420
				xmax = 326.510
				text = "it"
			intervals [315]:
				xmin = 326.510
				xmax = 326.730
				text = "since"
			intervals [316]:
				xmin = 326.730
				xmax = 327.200
				text = "last"
			intervals [317]:
				xmin = 327.200
				xmax = 327.260
				text = ""
			intervals [318]:
				xmin = 327.260
				xmax = 327.440
				text = "year"
			intervals [319]:
				xmin = 327.440
				xmax = 327.760
				text = "<unk>"
			intervals [320]:
				xmin = 327.760
				xmax = 329.8074
				text = ""
			intervals [321]:
				xmin = 329.8074
				xmax = 329.8474
				text = "i"
			intervals [322]:
				xmin = 329.8474
				xmax = 330.3074
				text = ""
			intervals [323]:
				xmin = 330.3074
				xmax = 330.5374
				text = "know"
			intervals [324]:
				xmin = 330.5374
				xmax = 335.1245
				text = ""
			intervals [325]:
				xmin = 335.1245
				xmax = 335.3945
				text = "oh"
			intervals [326]:
				xmin = 335.3945
				xmax = 335.5145
				text = "could"
			intervals [327]:
				xmin = 335.5145
				xmax = 335.6045
				text = "you"
			intervals [328]:
				xmin = 335.6045
				xmax = 335.8545
				text = "say"
			intervals [329]:
				xmin = 335.8545
				xmax = 336.0245
				text = "that"
			intervals [330]:
				xmin = 336.0245
				xmax = 336.0945
				text = "a"
			intervals [331]:
				xmin = 336.0945
				xmax = 336.2445
				text = "little"
			intervals [332]:
				xmin = 336.2445
				xmax = 336.7545
				text = "louder"
			intervals [333]:
				xmin = 336.7545
				xmax = 355.9735
				text = ""
			intervals [334]:
				xmin = 355.9735
				xmax = 356.3335
				text = "mm"
			intervals [335]:
				xmin = 356.3335
				xmax = 367.2598
				text = ""
			intervals [336]:
				xmin = 367.2598
				xmax = 367.4298
				text = "what"
			intervals [337]:
				xmin = 367.4298
				xmax = 367.6398
				text = "else"
			intervals [338]:
				xmin = 367.6398
				xmax = 367.6698
				text = ""
			intervals [339]:
				xmin = 367.6698
				xmax = 367.7398
				text = "do"
			intervals [340]:
				xmin = 367.7398
				xmax = 367.8598
				text = "you"
			intervals [341]:
				xmin = 367.8598
				xmax = 368.1098
				text = "watch"
			intervals [342]:
				xmin = 368.1098
				xmax = 368.2298
				text = "on"
			intervals [343]:
				xmin = 368.2298
				xmax = 368.2698
				text = ""
			intervals [344]:
				xmin = 368.2698
				xmax = 368.7698
				text = "television"
			intervals [345]:
				xmin = 368.7698
				xmax = 376.1418
				text = ""
			intervals [346]:
				xmin = 376.1418
				xmax = 376.3218
				text = "oh"
			intervals [347]:
				xmin = 376.3218
				xmax = 378.195
				text = ""
			intervals [348]:
				xmin = 378.195
				xmax = 378.695
				text = "yeah"
			intervals [349]:
				xmin = 378.695
				xmax = 379.485
				text = "<unk>"
			intervals [350]:
				xmin = 379.485
				xmax = 396.7381
				text = ""
			intervals [351]:
				xmin = 396.7381
				xmax = 397.1881
				text = "mm-hm"
			intervals [352]:
				xmin = 397.1881
				xmax = 409.7326
				text = ""
			intervals [353]:
				xmin = 409.7326
				xmax = 410.0426
				text = "mm-hm"
			intervals [354]:
				xmin = 410.0426
				xmax = 414.4638
				text = ""
			intervals [355]:
				xmin = 414.4638
				xmax = 414.9538
				text = "mm-hm"
			intervals [356]:
				xmin = 414.9538
				xmax = 425.6719
				text = ""
			intervals [357]:
				xmin = 425.6719
				xmax = 426.0019
				text = "oh"
			intervals [358]:
				xmin = 426.0019
				xmax = 426.5019
				text = "yeah"
			intervals [359]:
				xmin = 426.5019
				xmax = 435.0665
				text = ""
			intervals [360]:
				xmin = 435.0665
				xmax = 435.6965
				text = "mm-hm"
			intervals [361]:
				xmin = 435.6965
				xmax = 435.7665
				text = ""
			intervals [362]:
				xmin = 435.7665
				xmax = 435.8565
				text = "yeah"
			intervals [363]:
				xmin = 435.8565
				xmax = 447.349
				text = ""
			intervals [364]:
				xmin = 447.349
				xmax = 447.789
				text = "mm-hm"
			intervals [365]:
				xmin = 447.789
				xmax = 453.1886
				text = ""
			intervals [366]:
				xmin = 453.1886
				xmax = 453.6886
				text = "yeah"
			intervals [367]:
				xmin = 453.6886
				xmax = 457.7896
				text = ""
			intervals [368]:
				xmin = 457.7896
				xmax = 458.0996
				text = "um"
			intervals [369]:
				xmin = 458.0996
				xmax = 458.1814
				text = ""
			intervals [370]:
				xmin = 458.1814
				xmax = 458.3014
				text = "do"
			intervals [371]:
				xmin = 458.3014
				xmax = 458.3314
				text = ""
			intervals [372]:
				xmin = 458.3314
				xmax = 458.5014
				text = "you"
			intervals [373]:
				xmin = 458.5014
				xmax = 458.7514
				text = "have"
			intervals [374]:
				xmin = 458.7514
				xmax = 458.9214
				text = "a"
			intervals [375]:
				xmin = 458.9214
				xmax = 459.3587
				text = ""
			intervals [376]:
				xmin = 459.3587
				xmax = 459.5087
				text = "a"
			intervals [377]:
				xmin = 459.5087
				xmax = 459.5387
				text = ""
			intervals [378]:
				xmin = 459.5387
				xmax = 459.7787
				text = "s"
			intervals [379]:
				xmin = 459.7787
				xmax = 460.1587
				text = "um"
			intervals [380]:
				xmin = 460.1587
				xmax = 460.3821
				text = ""
			intervals [381]:
				xmin = 460.3821
				xmax = 460.8821
				text = "favorite"
			intervals [382]:
				xmin = 460.8821
				xmax = 461.5521
				text = "episode"
			intervals [383]:
				xmin = 461.5521
				xmax = 461.8221
				text = "say"
			intervals [384]:
				xmin = 461.8221
				xmax = 462.0421
				text = "like"
			intervals [385]:
				xmin = 462.0421
				xmax = 462.0921
				text = ""
			intervals [386]:
				xmin = 462.0921
				xmax = 462.4221
				text = "for"
			intervals [387]:
				xmin = 462.4221
				xmax = 462.7047
				text = ""
			intervals [388]:
				xmin = 462.7047
				xmax = 462.9847
				text = "i"
			intervals [389]:
				xmin = 462.9847
				xmax = 463.0447
				text = ""
			intervals [390]:
				xmin = 463.0447
				xmax = 463.5647
				text = "spy"
			intervals [391]:
				xmin = 463.5647
				xmax = 463.8047
				text = "or"
			intervals [392]:
				xmin = 463.8047
				xmax = 464.0881
				text = ""
			intervals [393]:
				xmin = 464.0881
				xmax = 464.4181
				text = "any"
			intervals [394]:
				xmin = 464.4181
				xmax = 464.4481
				text = ""
			intervals [395]:
				xmin = 464.4481
				xmax = 464.7281
				text = "of"
			intervals [396]:
				xmin = 464.7281
				xmax = 464.8981
				text = "the"
			intervals [397]:
				xmin = 464.8981
				xmax = 465.1139
				text = ""
			intervals [398]:
				xmin = 465.1139
				xmax = 465.5039
				text = "ones"
			intervals [399]:
				xmin = 465.5039
				xmax = 465.6239
				text = "that"
			intervals [400]:
				xmin = 465.6239
				xmax = 465.6739
				text = ""
			intervals [401]:
				xmin = 465.6739
				xmax = 465.8739
				text = "tell"
			intervals [402]:
				xmin = 465.8739
				xmax = 465.9539
				text = "a"
			intervals [403]:
				xmin = 465.9539
				xmax = 466.4839
				text = "story"
			intervals [404]:
				xmin = 466.4839
				xmax = 466.5539
				text = "you"
			intervals [405]:
				xmin = 466.5539
				xmax = 466.8139
				text = "know"
			intervals [406]:
				xmin = 466.8139
				xmax = 466.9759
				text = ""
			intervals [407]:
				xmin = 466.9759
				xmax = 467.1859
				text = "is"
			intervals [408]:
				xmin = 467.1859
				xmax = 467.3259
				text = "there"
			intervals [409]:
				xmin = 467.3259
				xmax = 467.3759
				text = "a"
			intervals [410]:
				xmin = 467.3759
				xmax = 467.4259
				text = ""
			intervals [411]:
				xmin = 467.4259
				xmax = 467.9459
				text = "favorite"
			intervals [412]:
				xmin = 467.9459
				xmax = 468.2709
				text = ""
			intervals [413]:
				xmin = 468.2709
				xmax = 468.6409
				text = "show"
			intervals [414]:
				xmin = 468.6409
				xmax = 468.9109
				text = "that"
			intervals [415]:
				xmin = 468.9109
				xmax = 469.1309
				text = "was"
			intervals [416]:
				xmin = 469.1309
				xmax = 469.2809
				text = "ever"
			intervals [417]:
				xmin = 469.2809
				xmax = 469.5409
				text = "on"
			intervals [418]:
				xmin = 469.5409
				xmax = 469.5709
				text = ""
			intervals [419]:
				xmin = 469.5709
				xmax = 469.7009
				text = "that"
			intervals [420]:
				xmin = 469.7009
				xmax = 469.7909
				text = "you"
			intervals [421]:
				xmin = 469.7909
				xmax = 470.4709
				text = "remember"
			intervals [422]:
				xmin = 470.4709
				xmax = 472.4034
				text = ""
			intervals [423]:
				xmin = 472.4034
				xmax = 472.7234
				text = "maybe"
			intervals [424]:
				xmin = 472.7234
				xmax = 472.8234
				text = "a"
			intervals [425]:
				xmin = 472.8234
				xmax = 473.3934
				text = "story"
			intervals [426]:
				xmin = 473.3934
				xmax = 473.5534
				text = "or"
			intervals [427]:
				xmin = 473.5534
				xmax = 474.0334
				text = "anything"
			intervals [428]:
				xmin = 474.0334
				xmax = 477.8321
				text = ""
			intervals [429]:
				xmin = 477.8321
				xmax = 477.9121
				text = "do"
			intervals [430]:
				xmin = 477.9121
				xmax = 477.9721
				text = "you"
			intervals [431]:
				xmin = 477.9721
				xmax = 480.7832
				text = ""
			intervals [432]:
				xmin = 480.7832
				xmax = 480.9332
				text = "what"
			intervals [433]:
				xmin = 480.9332
				xmax = 481.2332
				text = "about"
			intervals [434]:
				xmin = 481.2332
				xmax = 481.3332
				text = "mo"
			intervals [435]:
				xmin = 481.3332
				xmax = 481.4132
				text = "the"
			intervals [436]:
				xmin = 481.4132
				xmax = 482.1432
				text = "movies"
			intervals [437]:
				xmin = 482.1432
				xmax = 482.2382
				text = ""
			intervals [438]:
				xmin = 482.2382
				xmax = 482.3082
				text = "do"
			intervals [439]:
				xmin = 482.3082
				xmax = 482.3982
				text = "you"
			intervals [440]:
				xmin = 482.3982
				xmax = 482.5582
				text = "go"
			intervals [441]:
				xmin = 482.5582
				xmax = 482.6082
				text = ""
			intervals [442]:
				xmin = 482.6082
				xmax = 482.7382
				text = "to"
			intervals [443]:
				xmin = 482.7382
				xmax = 482.7682
				text = ""
			intervals [444]:
				xmin = 482.7682
				xmax = 482.8282
				text = "the"
			intervals [445]:
				xmin = 482.8282
				xmax = 483.1182
				text = "movies"
			intervals [446]:
				xmin = 483.1182
				xmax = 492.8761
				text = ""
			intervals [447]:
				xmin = 492.8761
				xmax = 493.0461
				text = "oh"
			intervals [448]:
				xmin = 493.0461
				xmax = 493.2301
				text = ""
			intervals [449]:
				xmin = 493.2301
				xmax = 493.3201
				text = "could"
			intervals [450]:
				xmin = 493.3201
				xmax = 493.4301
				text = "you"
			intervals [451]:
				xmin = 493.4301
				xmax = 493.4701
				text = ""
			intervals [452]:
				xmin = 493.4701
				xmax = 493.5901
				text = "tell"
			intervals [453]:
				xmin = 493.5901
				xmax = 493.8301
				text = "me"
			intervals [454]:
				xmin = 493.8301
				xmax = 494.1101
				text = "about"
			intervals [455]:
				xmin = 494.1101
				xmax = 494.2301
				text = "that"
			intervals [456]:
				xmin = 494.2301
				xmax = 494.3501
				text = "movie"
			intervals [457]:
				xmin = 494.3501
				xmax = 513.0682
				text = ""
			intervals [458]:
				xmin = 513.0682
				xmax = 513.4382
				text = "<unk>"
			intervals [459]:
				xmin = 513.4382
				xmax = 525.5012
				text = ""
			intervals [460]:
				xmin = 525.5012
				xmax = 525.8512
				text = "yeah"
			intervals [461]:
				xmin = 525.8512
				xmax = 525.8912
				text = "oh"
			intervals [462]:
				xmin = 525.8912
				xmax = 526.2612
				text = "yeah"
			intervals [463]:
				xmin = 526.2612
				xmax = 526.6012
				text = "uh-huh"
			intervals [464]:
				xmin = 526.6012
				xmax = 578.8184
				text = ""
			intervals [465]:
				xmin = 578.8184
				xmax = 579.4084
				text = "mm-hm"
			intervals [466]:
				xmin = 579.4084
				xmax = 617.2572
				text = ""
			intervals [467]:
				xmin = 617.2572
				xmax = 617.7372
				text = "mm"
			intervals [468]:
				xmin = 617.7372
				xmax = 646.9039
				text = ""
			intervals [469]:
				xmin = 646.9039
				xmax = 647.2139
				text = "mm-hm"
			intervals [470]:
				xmin = 647.2139
				xmax = 686.2636
				text = ""
			intervals [471]:
				xmin = 686.2636
				xmax = 686.8036
				text = "mm-hm"
			intervals [472]:
				xmin = 686.8036
				xmax = 689.6525
				text = ""
			intervals [473]:
				xmin = 689.6525
				xmax = 690.2225
				text = "mm-hm"
			intervals [474]:
				xmin = 690.2225
				xmax = 699.2676
				text = ""
			intervals [475]:
				xmin = 699.2676
				xmax = 699.5976
				text = "mm-hm"
			intervals [476]:
				xmin = 699.5976
				xmax = 724.0833
				text = ""
			intervals [477]:
				xmin = 724.0833
				xmax = 724.6633
				text = "mm-hm"
			intervals [478]:
				xmin = 724.6633
				xmax = 797.4874
				text = ""
			intervals [479]:
				xmin = 797.4874
				xmax = 797.5874
				text = "i"
			intervals [480]:
				xmin = 797.5874
				xmax = 797.9874
				text = "never"
			intervals [481]:
				xmin = 797.9874
				xmax = 798.1774
				text = "saw"
			intervals [482]:
				xmin = 798.1774
				xmax = 798.4174
				text = "it"
			intervals [483]:
				xmin = 798.4174
				xmax = 798.4574
				text = ""
			intervals [484]:
				xmin = 798.4574
				xmax = 798.6974
				text = "before"
			intervals [485]:
				xmin = 798.6974
				xmax = 799.2339
				text = ""
			intervals [486]:
				xmin = 799.2339
				xmax = 799.3439
				text = "i"
			intervals [487]:
				xmin = 799.3439
				xmax = 799.3739
				text = ""
			intervals [488]:
				xmin = 799.3739
				xmax = 799.5839
				text = "guess"
			intervals [489]:
				xmin = 799.5839
				xmax = 799.7039
				text = "that"
			intervals [490]:
				xmin = 799.7039
				xmax = 799.8039
				text = "was"
			intervals [491]:
				xmin = 799.8039
				xmax = 799.8539
				text = "a"
			intervals [492]:
				xmin = 799.8539
				xmax = 799.8839
				text = ""
			intervals [493]:
				xmin = 799.8839
				xmax = 800.0439
				text = "pretty"
			intervals [494]:
				xmin = 800.0439
				xmax = 800.1339
				text = "big"
			intervals [495]:
				xmin = 800.1339
				xmax = 800.2239
				text = "deal"
			intervals [496]:
				xmin = 800.2239
				xmax = 801.5539
				text = "for"
			intervals [497]:
				xmin = 801.5539
				xmax = 801.5839
				text = "<unk>"
			intervals [498]:
				xmin = 801.5839
				xmax = 802.8677
				text = ""
			intervals [499]:
				xmin = 802.8677
				xmax = 803.0677
				text = "let"
			intervals [500]:
				xmin = 803.0677
				xmax = 803.0977
				text = "s"
			intervals [501]:
				xmin = 803.0977
				xmax = 803.1277
				text = ""
			intervals [502]:
				xmin = 803.1277
				xmax = 803.3177
				text = "see"
			intervals [503]:
				xmin = 803.3177
				xmax = 805.7183
				text = ""
			intervals [504]:
				xmin = 805.7183
				xmax = 805.7483
				text = "i"
			intervals [505]:
				xmin = 805.7483
				xmax = 806.0683
				text = "guess"
			intervals [506]:
				xmin = 806.0683
				xmax = 806.1383
				text = "we"
			intervals [507]:
				xmin = 806.1383
				xmax = 806.2083
				text = ""
			intervals [508]:
				xmin = 806.2083
				xmax = 806.3583
				text = "can"
			intervals [509]:
				xmin = 806.3583
				xmax = 806.4883
				text = "go"
			intervals [510]:
				xmin = 806.4883
				xmax = 806.5183
				text = ""
			intervals [511]:
				xmin = 806.5183
				xmax = 806.6783
				text = "on"
			intervals [512]:
				xmin = 806.6783
				xmax = 806.7983
				text = ""
			intervals [513]:
				xmin = 806.7983
				xmax = 807.1583
				text = "this"
			intervals [514]:
				xmin = 807.1583
				xmax = 808.436
				text = ""
			intervals [515]:
				xmin = 808.436
				xmax = 809.106
				text = "schools"
			intervals [516]:
				xmin = 809.106
				xmax = 809.396
				text = "or"
			intervals [517]:
				xmin = 809.396
				xmax = 809.5645
				text = ""
			intervals [518]:
				xmin = 809.5645
				xmax = 809.7045
				text = "do"
			intervals [519]:
				xmin = 809.7045
				xmax = 809.8045
				text = "you"
			intervals [520]:
				xmin = 809.8045
				xmax = 809.8945
				text = "have"
			intervals [521]:
				xmin = 809.8945
				xmax = 809.9245
				text = ""
			intervals [522]:
				xmin = 809.9245
				xmax = 809.9545
				text = "a"
			intervals [523]:
				xmin = 809.9545
				xmax = 809.9845
				text = ""
			intervals [524]:
				xmin = 809.9845
				xmax = 810.1945
				text = "pet"
			intervals [525]:
				xmin = 810.1945
				xmax = 814.0441
				text = ""
			intervals [526]:
				xmin = 814.0441
				xmax = 815.1541
				text = "oh"
			intervals [527]:
				xmin = 815.1541
				xmax = 815.1841
				text = ""
			intervals [528]:
				xmin = 815.1841
				xmax = 815.2841
				text = "okay"
			intervals [529]:
				xmin = 815.2841
				xmax = 816.3661
				text = ""
			intervals [530]:
				xmin = 816.3661
				xmax = 816.7661
				text = "um"
			intervals [531]:
				xmin = 816.7661
				xmax = 818.4029
				text = ""
			intervals [532]:
				xmin = 818.4029
				xmax = 818.5229
				text = "what"
			intervals [533]:
				xmin = 818.5229
				xmax = 818.6829
				text = "did"
			intervals [534]:
				xmin = 818.6829
				xmax = 818.8129
				text = "you"
			intervals [535]:
				xmin = 818.8129
				xmax = 818.8429
				text = ""
			intervals [536]:
				xmin = 818.8429
				xmax = 819.0529
				text = "take"
			intervals [537]:
				xmin = 819.0529
				xmax = 819.0929
				text = ""
			intervals [538]:
				xmin = 819.0929
				xmax = 819.2129
				text = "in"
			intervals [539]:
				xmin = 819.2129
				xmax = 819.2429
				text = ""
			intervals [540]:
				xmin = 819.2429
				xmax = 819.8229
				text = "school"
			intervals [541]:
				xmin = 819.8229
				xmax = 820.7585
				text = ""
			intervals [542]:
				xmin = 820.7585
				xmax = 820.9685
				text = "what"
			intervals [543]:
				xmin = 820.9685
				xmax = 821.1885
				text = "school"
			intervals [544]:
				xmin = 821.1885
				xmax = 821.3085
				text = "did"
			intervals [545]:
				xmin = 821.3085
				xmax = 821.4385
				text = "you"
			intervals [546]:
				xmin = 821.4385
				xmax = 821.5585
				text = "go"
			intervals [547]:
				xmin = 821.5585
				xmax = 821.6085
				text = ""
			intervals [548]:
				xmin = 821.6085
				xmax = 821.9685
				text = "to"
			intervals [549]:
				xmin = 821.9685
				xmax = 823.6287
				text = ""
			intervals [550]:
				xmin = 823.6287
				xmax = 824.0087
				text = "mm-hm"
			intervals [551]:
				xmin = 824.0087
				xmax = 824.8885
				text = ""
			intervals [552]:
				xmin = 824.8885
				xmax = 825.0085
				text = "oh"
			intervals [553]:
				xmin = 825.0085
				xmax = 825.0685
				text = "you"
			intervals [554]:
				xmin = 825.0685
				xmax = 825.0985
				text = ""
			intervals [555]:
				xmin = 825.0985
				xmax = 825.2485
				text = "went"
			intervals [556]:
				xmin = 825.2485
				xmax = 825.3285
				text = "to"
			intervals [557]:
				xmin = 825.3285
				xmax = 825.6385
				text = "rdx"
			intervals [558]:
				xmin = 825.6385
				xmax = 826.0547
				text = ""
			intervals [559]:
				xmin = 826.0547
				xmax = 826.1847
				text = "what"
			intervals [560]:
				xmin = 826.1847
				xmax = 826.3147
				text = "did"
			intervals [561]:
				xmin = 826.3147
				xmax = 826.4247
				text = "you"
			intervals [562]:
				xmin = 826.4247
				xmax = 826.6047
				text = "take"
			intervals [563]:
				xmin = 826.6047
				xmax = 827.1047
				text = "when"
			intervals [564]:
				xmin = 827.1047
				xmax = 827.1347
				text = ""
			intervals [565]:
				xmin = 827.1347
				xmax = 827.2047
				text = "you"
			intervals [566]:
				xmin = 827.2047
				xmax = 827.4647
				text = "were"
			intervals [567]:
				xmin = 827.4647
				xmax = 827.4947
				text = ""
			intervals [568]:
				xmin = 827.4947
				xmax = 827.5847
				text = "there"
			intervals [569]:
				xmin = 827.5847
				xmax = 829.177
				text = ""
			intervals [570]:
				xmin = 829.177
				xmax = 829.637
				text = "mm-hm"
			intervals [571]:
				xmin = 829.637
				xmax = 829.835
				text = ""
			intervals [572]:
				xmin = 829.835
				xmax = 830.305
				text = "<unk>"
			intervals [573]:
				xmin = 830.305
				xmax = 840.9623
				text = ""
			intervals [574]:
				xmin = 840.9623
				xmax = 841.2323
				text = "mm-hm"
			intervals [575]:
				xmin = 841.2323
				xmax = 845.9441
				text = ""
			intervals [576]:
				xmin = 845.9441
				xmax = 846.3841
				text = "mm-hm"
			intervals [577]:
				xmin = 846.3841
				xmax = 852.1756
				text = ""
			intervals [578]:
				xmin = 852.1756
				xmax = 852.5756
				text = "mm-hm"
			intervals [579]:
				xmin = 852.5756
				xmax = 856.0588
				text = ""
			intervals [580]:
				xmin = 856.0588
				xmax = 856.5188
				text = "um"
			intervals [581]:
				xmin = 856.5188
				xmax = 857.8758
				text = ""
			intervals [582]:
				xmin = 857.8758
				xmax = 858.1558
				text = "what"
			intervals [583]:
				xmin = 858.1558
				xmax = 858.3058
				text = "did"
			intervals [584]:
				xmin = 858.3058
				xmax = 858.4158
				text = "you"
			intervals [585]:
				xmin = 858.4158
				xmax = 858.6158
				text = "do"
			intervals [586]:
				xmin = 858.6158
				xmax = 858.8258
				text = "after"
			intervals [587]:
				xmin = 858.8258
				xmax = 859.1158
				text = "school"
			intervals [588]:
				xmin = 859.1158
				xmax = 859.3058
				text = "when"
			intervals [589]:
				xmin = 859.3058
				xmax = 859.3658
				text = "you"
			intervals [590]:
				xmin = 859.3658
				xmax = 859.4258
				text = "were"
			intervals [591]:
				xmin = 859.4258
				xmax = 859.4758
				text = "a"
			intervals [592]:
				xmin = 859.4758
				xmax = 859.5058
				text = ""
			intervals [593]:
				xmin = 859.5058
				xmax = 859.8758
				text = "kid"
			intervals [594]:
				xmin = 859.8758
				xmax = 860.5011
				text = ""
			intervals [595]:
				xmin = 860.5011
				xmax = 860.7111
				text = "when"
			intervals [596]:
				xmin = 860.7111
				xmax = 860.8111
				text = "you"
			intervals [597]:
				xmin = 860.8111
				xmax = 860.9011
				text = "were"
			intervals [598]:
				xmin = 860.9011
				xmax = 861.1411
				text = "say"
			intervals [599]:
				xmin = 861.1411
				xmax = 861.5811
				text = "okay"
			intervals [600]:
				xmin = 861.5811
				xmax = 861.8516
				text = ""
			intervals [601]:
				xmin = 861.8516
				xmax = 861.9216
				text = "at"
			intervals [602]:
				xmin = 861.9216
				xmax = 861.9516
				text = ""
			intervals [603]:
				xmin = 861.9516
				xmax = 862.5616
				text = "rdx"
			intervals [604]:
				xmin = 862.5616
				xmax = 863.0163
				text = ""
			intervals [605]:
				xmin = 863.0163
				xmax = 863.4863
				text = "after"
			intervals [606]:
				xmin = 863.4863
				xmax = 863.742
				text = ""
			intervals [607]:
				xmin = 863.742
				xmax = 863.952
				text = "three"
			intervals [608]:
				xmin = 863.952
				xmax = 864.342
				text = "o'clock"
			intervals [609]:
				xmin = 864.342
				xmax = 864.6658
				text = ""
			intervals [610]:
				xmin = 864.6658
				xmax = 864.8358
				text = "what"
			intervals [611]:
				xmin = 864.8358
				xmax = 865.0458
				text = "was"
			intervals [612]:
				xmin = 865.0458
				xmax = 865.1058
				text = ""
			intervals [613]:
				xmin = 865.1058
				xmax = 865.2358
				text = "what"
			intervals [614]:
				xmin = 865.2358
				xmax = 865.3758
				text = "would"
			intervals [615]:
				xmin = 865.3758
				xmax = 865.5558
				text = "you"
			intervals [616]:
				xmin = 865.5558
				xmax = 865.7558
				text = "do"
			intervals [617]:
				xmin = 865.7558
				xmax = 877.1414
				text = ""
			intervals [618]:
				xmin = 877.1414
				xmax = 877.5014
				text = "mm-hm"
			intervals [619]:
				xmin = 877.5014
				xmax = 878.7884
				text = ""
			intervals [620]:
				xmin = 878.7884
				xmax = 879.2784
				text = "okay"
			intervals [621]:
				xmin = 879.2784
				xmax = 880.8531
				text = ""
			intervals [622]:
				xmin = 880.8531
				xmax = 881.3131
				text = "um"
			intervals [623]:
				xmin = 881.3131
				xmax = 882.6308
				text = ""
			intervals [624]:
				xmin = 882.6308
				xmax = 882.7308
				text = "well"
			intervals [625]:
				xmin = 882.7308
				xmax = 882.8908
				text = "did"
			intervals [626]:
				xmin = 882.8908
				xmax = 882.9908
				text = "you"
			intervals [627]:
				xmin = 882.9908
				xmax = 883.2008
				text = "ever"
			intervals [628]:
				xmin = 883.2008
				xmax = 883.4108
				text = "have"
			intervals [629]:
				xmin = 883.4108
				xmax = 883.4508
				text = "a"
			intervals [630]:
				xmin = 883.4508
				xmax = 883.5208
				text = ""
			intervals [631]:
				xmin = 883.5208
				xmax = 883.8808
				text = "teacher"
			intervals [632]:
				xmin = 883.8808
				xmax = 883.9408
				text = ""
			intervals [633]:
				xmin = 883.9408
				xmax = 884.1608
				text = "that"
			intervals [634]:
				xmin = 884.1608
				xmax = 884.6378
				text = ""
			intervals [635]:
				xmin = 884.6378
				xmax = 885.0578
				text = "hollered"
			intervals [636]:
				xmin = 885.0578
				xmax = 885.1078
				text = "a"
			intervals [637]:
				xmin = 885.1078
				xmax = 885.1378
				text = ""
			intervals [638]:
				xmin = 885.1378
				xmax = 885.4178
				text = "lot"
			intervals [639]:
				xmin = 885.4178
				xmax = 886.3448
				text = ""
			intervals [640]:
				xmin = 886.3448
				xmax = 886.4248
				text = "you"
			intervals [641]:
				xmin = 886.4248
				xmax = 886.4548
				text = ""
			intervals [642]:
				xmin = 886.4548
				xmax = 886.7648
				text = "know"
			intervals [643]:
				xmin = 886.7648
				xmax = 886.7948
				text = ""
			intervals [644]:
				xmin = 886.7948
				xmax = 887.1748
				text = "yelled"
			intervals [645]:
				xmin = 887.1748
				xmax = 887.4048
				text = "at"
			intervals [646]:
				xmin = 887.4048
				xmax = 887.5748
				text = "you"
			intervals [647]:
				xmin = 887.5748
				xmax = 888.3262
				text = ""
			intervals [648]:
				xmin = 888.3262
				xmax = 888.6762
				text = "or"
			intervals [649]:
				xmin = 888.6762
				xmax = 888.8162
				text = "even"
			intervals [650]:
				xmin = 888.8162
				xmax = 889.0262
				text = "yelled"
			intervals [651]:
				xmin = 889.0262
				xmax = 889.1262
				text = "at"
			intervals [652]:
				xmin = 889.1262
				xmax = 889.1662
				text = ""
			intervals [653]:
				xmin = 889.1662
				xmax = 889.2562
				text = "the"
			intervals [654]:
				xmin = 889.2562
				xmax = 889.8062
				text = "class"
			intervals [655]:
				xmin = 889.8062
				xmax = 895.4966
				text = ""
			intervals [656]:
				xmin = 895.4966
				xmax = 896.0066
				text = "well"
			intervals [657]:
				xmin = 896.0066
				xmax = 896.0466
				text = ""
			intervals [658]:
				xmin = 896.0466
				xmax = 896.2466
				text = "what"
			intervals [659]:
				xmin = 896.2466
				xmax = 896.5066
				text = "about"
			intervals [660]:
				xmin = 896.5066
				xmax = 896.6266
				text = "your"
			intervals [661]:
				xmin = 896.6266
				xmax = 896.7066
				text = ""
			intervals [662]:
				xmin = 896.7066
				xmax = 897.0566
				text = "favorite"
			intervals [663]:
				xmin = 897.0566
				xmax = 897.3566
				text = "teacher"
			intervals [664]:
				xmin = 897.3566
				xmax = 903.6745
				text = ""
			intervals [665]:
				xmin = 903.6745
				xmax = 904.0645
				text = "why"
			intervals [666]:
				xmin = 904.0645
				xmax = 911.1596
				text = ""
			intervals [667]:
				xmin = 911.1596
				xmax = 911.7096
				text = "mm-hm"
			intervals [668]:
				xmin = 911.7096
				xmax = 914.8725
				text = ""
			intervals [669]:
				xmin = 914.8725
				xmax = 915.3825
				text = "mm-hm"
			intervals [670]:
				xmin = 915.3825
				xmax = 916.9949
				text = ""
			intervals [671]:
				xmin = 916.9949
				xmax = 917.1949
				text = "were"
			intervals [672]:
				xmin = 917.1949
				xmax = 917.3349
				text = "you"
			intervals [673]:
				xmin = 917.3349
				xmax = 917.6049
				text = "good"
			intervals [674]:
				xmin = 917.6049
				xmax = 917.6649
				text = "at"
			intervals [675]:
				xmin = 917.6649
				xmax = 917.9949
				text = "math"
			intervals [676]:
				xmin = 917.9949
				xmax = 924.7326
				text = ""
			intervals [677]:
				xmin = 924.7326
				xmax = 924.9626
				text = "uh"
			intervals [678]:
				xmin = 924.9626
				xmax = 925.0926
				text = "how"
			intervals [679]:
				xmin = 925.0926
				xmax = 925.2226
				text = "do"
			intervals [680]:
				xmin = 925.2226
				xmax = 925.3326
				text = "you"
			intervals [681]:
				xmin = 925.3326
				xmax = 925.3626
				text = ""
			intervals [682]:
				xmin = 925.3626
				xmax = 925.5426
				text = "think"
			intervals [683]:
				xmin = 925.5426
				xmax = 925.6826
				text = "she"
			intervals [684]:
				xmin = 925.6826
				xmax = 926.2526
				text = "influenced"
			intervals [685]:
				xmin = 926.2526
				xmax = 926.3426
				text = "you"
			intervals [686]:
				xmin = 926.3426
				xmax = 926.4726
				text = "as"
			intervals [687]:
				xmin = 926.4726
				xmax = 926.7326
				text = "far"
			intervals [688]:
				xmin = 926.7326
				xmax = 926.8626
				text = "as"
			intervals [689]:
				xmin = 926.8626
				xmax = 926.8926
				text = ""
			intervals [690]:
				xmin = 926.8926
				xmax = 927.1826
				text = "your"
			intervals [691]:
				xmin = 927.1826
				xmax = 927.9115
				text = ""
			intervals [692]:
				xmin = 927.9115
				xmax = 928.0515
				text = "were"
			intervals [693]:
				xmin = 928.0515
				xmax = 928.2415
				text = "you"
			intervals [694]:
				xmin = 928.2415
				xmax = 928.2915
				text = ""
			intervals [695]:
				xmin = 928.2915
				xmax = 928.4915
				text = "good"
			intervals [696]:
				xmin = 928.4915
				xmax = 928.5615
				text = ""
			intervals [697]:
				xmin = 928.5615
				xmax = 928.6815
				text = "do"
			intervals [698]:
				xmin = 928.6815
				xmax = 928.8115
				text = "you"
			intervals [699]:
				xmin = 928.8115
				xmax = 929.0115
				text = "think"
			intervals [700]:
				xmin = 929.0115
				xmax = 929.0715
				text = "you"
			intervals [701]:
				xmin = 929.0715
				xmax = 929.2215
				text = "were"
			intervals [702]:
				xmin = 929.2215
				xmax = 929.2515
				text = ""
			intervals [703]:
				xmin = 929.2515
				xmax = 929.6815
				text = "naturally"
			intervals [704]:
				xmin = 929.6815
				xmax = 929.7215
				text = ""
			intervals [705]:
				xmin = 929.7215
				xmax = 930.0115
				text = "good"
			intervals [706]:
				xmin = 930.0115
				xmax = 930.2915
				text = "in"
			intervals [707]:
				xmin = 930.2915
				xmax = 930.3215
				text = ""
			intervals [708]:
				xmin = 930.3215
				xmax = 930.4315
				text = "math"
			intervals [709]:
				xmin = 930.4315
				xmax = 930.5015
				text = "for"
			intervals [710]:
				xmin = 930.5015
				xmax = 931.2415
				text = "instance"
			intervals [711]:
				xmin = 931.2415
				xmax = 931.2715
				text = ""
			intervals [712]:
				xmin = 931.2715
				xmax = 931.3315
				text = "and"
			intervals [713]:
				xmin = 931.3315
				xmax = 931.701
				text = ""
			intervals [714]:
				xmin = 931.701
				xmax = 932.101
				text = "because"
			intervals [715]:
				xmin = 932.101
				xmax = 932.231
				text = "you"
			intervals [716]:
				xmin = 932.231
				xmax = 932.561
				text = "liked"
			intervals [717]:
				xmin = 932.561
				xmax = 932.681
				text = "it"
			intervals [718]:
				xmin = 932.681
				xmax = 932.841
				text = "did"
			intervals [719]:
				xmin = 932.841
				xmax = 932.971
				text = "you"
			intervals [720]:
				xmin = 932.971
				xmax = 933.001
				text = ""
			intervals [721]:
				xmin = 933.001
				xmax = 933.131
				text = "do"
			intervals [722]:
				xmin = 933.131
				xmax = 933.621
				text = "better"
			intervals [723]:
				xmin = 933.621
				xmax = 933.651
				text = "or"
			intervals [724]:
				xmin = 933.651
				xmax = 933.861
				text = "what"
			intervals [725]:
				xmin = 933.861
				xmax = 948.1686
				text = ""
			intervals [726]:
				xmin = 948.1686
				xmax = 948.6486
				text = "mm-hm"
			intervals [727]:
				xmin = 948.6486
				xmax = 950.0702
				text = ""
			intervals [728]:
				xmin = 950.0702
				xmax = 950.4302
				text = "okay"
			intervals [729]:
				xmin = 950.4302
				xmax = 951.5184
				text = ""
			intervals [730]:
				xmin = 951.5184
				xmax = 951.8284
				text = "um"
			intervals [731]:
				xmin = 951.8284
				xmax = 955.0442
				text = ""
			intervals [732]:
				xmin = 955.0442
				xmax = 955.2442
				text = "did"
			intervals [733]:
				xmin = 955.2442
				xmax = 955.5042
				text = "you"
			intervals [734]:
				xmin = 955.5042
				xmax = 955.8042
				text = ""
			intervals [735]:
				xmin = 955.8042
				xmax = 956.1342
				text = "have"
			intervals [736]:
				xmin = 956.1342
				xmax = 956.2742
				text = "a"
			intervals [737]:
				xmin = 956.2742
				xmax = 956.3042
				text = "a"
			intervals [738]:
				xmin = 956.3042
				xmax = 956.7742
				text = "teacher"
			intervals [739]:
				xmin = 956.7742
				xmax = 956.8342
				text = ""
			intervals [740]:
				xmin = 956.8342
				xmax = 957.1342
				text = "that"
			intervals [741]:
				xmin = 957.1342
				xmax = 957.2642
				text = "you"
			intervals [742]:
				xmin = 957.2642
				xmax = 957.2942
				text = ""
			intervals [743]:
				xmin = 957.2942
				xmax = 957.5842
				text = "couldn't"
			intervals [744]:
				xmin = 957.5842
				xmax = 957.9042
				text = "stand"
			intervals [745]:
				xmin = 957.9042
				xmax = 958.3342
				text = "for"
			intervals [746]:
				xmin = 958.3342
				xmax = 958.8242
				text = "instance"
			intervals [747]:
				xmin = 958.8242
				xmax = 959.4698
				text = ""
			intervals [748]:
				xmin = 959.4698
				xmax = 959.6098
				text = "the"
			intervals [749]:
				xmin = 959.6098
				xmax = 959.8298
				text = "perfect"
			intervals [750]:
				xmin = 959.8298
				xmax = 960.3298
				text = "opposite"
			intervals [751]:
				xmin = 960.3298
				xmax = 960.4298
				text = "of"
			intervals [752]:
				xmin = 960.4298
				xmax = 960.4598
				text = ""
			intervals [753]:
				xmin = 960.4598
				xmax = 960.5998
				text = "your"
			intervals [754]:
				xmin = 960.5998
				xmax = 961.0098
				text = "favorite"
			intervals [755]:
				xmin = 961.0098
				xmax = 961.3098
				text = "teacher"
			intervals [756]:
				xmin = 961.3098
				xmax = 961.3398
				text = ""
			intervals [757]:
				xmin = 961.3398
				xmax = 961.8798
				text = "that"
			intervals [758]:
				xmin = 961.8798
				xmax = 961.9798
				text = "math"
			intervals [759]:
				xmin = 961.9798
				xmax = 962.1698
				text = "teacher"
			intervals [760]:
				xmin = 962.1698
				xmax = 980.3312
				text = ""
			intervals [761]:
				xmin = 980.3312
				xmax = 980.8412
				text = "mm-hm"
			intervals [762]:
				xmin = 980.8412
				xmax = 986.493
				text = ""
			intervals [763]:
				xmin = 986.493
				xmax = 987.063
				text = "mm-hm"
			intervals [764]:
				xmin = 987.063
				xmax = 989.4545
				text = ""
			intervals [765]:
				xmin = 989.4545
				xmax = 989.8545
				text = "mm"
			intervals [766]:
				xmin = 989.8545
				xmax = 991.079
				text = ""
			intervals [767]:
				xmin = 991.079
				xmax = 991.489
				text = "yeah"
			intervals [768]:
				xmin = 991.489
				xmax = 991.6996
				text = ""
			intervals [769]:
				xmin = 991.6996
				xmax = 991.7896
				text = "with"
			intervals [770]:
				xmin = 991.7896
				xmax = 992.0496
				text = ""
			intervals [771]:
				xmin = 992.0496
				xmax = 992.3896
				text = "something"
			intervals [772]:
				xmin = 992.3896
				xmax = 992.5396
				text = "like"
			intervals [773]:
				xmin = 992.5396
				xmax = 993.1296
				text = "geometry"
			intervals [774]:
				xmin = 993.1296
				xmax = 1007.6469
				text = ""
			intervals [775]:
				xmin = 1007.6469
				xmax = 1008.0069
				text = "mm"
			intervals [776]:
				xmin = 1008.0069
				xmax = 1009.7693
				text = ""
			intervals [777]:
				xmin = 1009.7693
				xmax = 1010.2093
				text = "mm-hm"
			intervals [778]:
				xmin = 1010.2093
				xmax = 1014.4356
				text = ""
			intervals [779]:
				xmin = 1014.4356
				xmax = 1014.4956
				text = "yeah"
			intervals [780]:
				xmin = 1014.4956
				xmax = 1014.7856
				text = ""
			intervals [781]:
				xmin = 1014.7856
				xmax = 1015.0356
				text = "that"
			intervals [782]:
				xmin = 1015.0356
				xmax = 1015.0656
				text = "s"
			intervals [783]:
				xmin = 1015.0656
				xmax = 1015.1556
				text = "the"
			intervals [784]:
				xmin = 1015.1556
				xmax = 1015.4356
				text = "trouble"
			intervals [785]:
				xmin = 1015.4356
				xmax = 1015.5956
				text = "with"
			intervals [786]:
				xmin = 1015.5956
				xmax = 1016.3202
				text = ""
			intervals [787]:
				xmin = 1016.3202
				xmax = 1016.6702
				text = "kids"
			intervals [788]:
				xmin = 1016.6702
				xmax = 1016.9202
				text = "today"
			intervals [789]:
				xmin = 1016.9202
				xmax = 1017.0702
				text = "anyhow"
			intervals [790]:
				xmin = 1017.0702
				xmax = 1017.6402
				text = ""
			intervals [791]:
				xmin = 1017.6402
				xmax = 1017.7202
				text = "you"
			intervals [792]:
				xmin = 1017.7202
				xmax = 1017.9102
				text = "know"
			intervals [793]:
				xmin = 1017.9102
				xmax = 1018.9937
				text = ""
			intervals [794]:
				xmin = 1018.9937
				xmax = 1019.3937
				text = "um"
			intervals [795]:
				xmin = 1019.3937
				xmax = 1022.2714
				text = ""
			intervals [796]:
				xmin = 1022.2714
				xmax = 1022.4814
				text = "well"
			intervals [797]:
				xmin = 1022.4814
				xmax = 1022.6314
				text = "let"
			intervals [798]:
				xmin = 1022.6314
				xmax = 1022.8114
				text = ""
			intervals [799]:
				xmin = 1022.8114
				xmax = 1023.1914
				text = "s"
			intervals [800]:
				xmin = 1023.1914
				xmax = 1023.3514
				text = ""
			intervals [801]:
				xmin = 1023.3514
				xmax = 1023.5514
				text = "see"
			intervals [802]:
				xmin = 1023.5514
				xmax = 1025.7341
				text = ""
			intervals [803]:
				xmin = 1025.7341
				xmax = 1025.9941
				text = "is"
			intervals [804]:
				xmin = 1025.9941
				xmax = 1026.1641
				text = "there"
			intervals [805]:
				xmin = 1026.1641
				xmax = 1026.2141
				text = "a"
			intervals [806]:
				xmin = 1026.2141
				xmax = 1026.2941
				text = ""
			intervals [807]:
				xmin = 1026.2941
				xmax = 1026.4541
				text = "group"
			intervals [808]:
				xmin = 1026.4541
				xmax = 1026.4841
				text = ""
			intervals [809]:
				xmin = 1026.4841
				xmax = 1027.1141
				text = "of"
			intervals [810]:
				xmin = 1027.1141
				xmax = 1027.1441
				text = "uh"
			intervals [811]:
				xmin = 1027.1441
				xmax = 1027.2941
				text = "kids"
			intervals [812]:
				xmin = 1027.2941
				xmax = 1027.5541
				text = "that"
			intervals [813]:
				xmin = 1027.5541
				xmax = 1027.6341
				text = "you"
			intervals [814]:
				xmin = 1027.6341
				xmax = 1027.8241
				text = "hung"
			intervals [815]:
				xmin = 1027.8241
				xmax = 1027.9741
				text = ""
			intervals [816]:
				xmin = 1027.9741
				xmax = 1028.3641
				text = "around"
			intervals [817]:
				xmin = 1028.3641
				xmax = 1028.4841
				text = "with"
			intervals [818]:
				xmin = 1028.4841
				xmax = 1030.3865
				text = ""
			intervals [819]:
				xmin = 1030.3865
				xmax = 1030.5865
				text = "when"
			intervals [820]:
				xmin = 1030.5865
				xmax = 1030.6765
				text = "you"
			intervals [821]:
				xmin = 1030.6765
				xmax = 1030.8365
				text = "were"
			intervals [822]:
				xmin = 1030.8365
				xmax = 1030.8665
				text = ""
			intervals [823]:
				xmin = 1030.8665
				xmax = 1031.2165
				text = "younger"
			intervals [824]:
				xmin = 1031.2165
				xmax = 1031.3282
				text = ""
			intervals [825]:
				xmin = 1031.3282
				xmax = 1031.5182
				text = "was"
			intervals [826]:
				xmin = 1031.5182
				xmax = 1031.6982
				text = "there"
			intervals [827]:
				xmin = 1031.6982
				xmax = 1032.0582
				text = ""
			intervals [828]:
				xmin = 1032.0582
				xmax = 1032.1782
				text = "kids"
			intervals [829]:
				xmin = 1032.1782
				xmax = 1032.4182
				text = "any"
			intervals [830]:
				xmin = 1032.4182
				xmax = 1032.6082
				text = "kids"
			intervals [831]:
				xmin = 1032.6082
				xmax = 1032.8682
				text = "that"
			intervals [832]:
				xmin = 1032.8682
				xmax = 1032.9282
				text = "you"
			intervals [833]:
				xmin = 1032.9282
				xmax = 1033.0282
				text = "hung"
			intervals [834]:
				xmin = 1033.0282
				xmax = 1033.2682
				text = "around"
			intervals [835]:
				xmin = 1033.2682
				xmax = 1034.3774
				text = ""
			intervals [836]:
				xmin = 1034.3774
				xmax = 1034.5974
				text = "more"
			intervals [837]:
				xmin = 1034.5974
				xmax = 1034.6874
				text = "than"
			intervals [838]:
				xmin = 1034.6874
				xmax = 1035.2774
				text = "any"
			intervals [839]:
				xmin = 1035.2774
				xmax = 1035.4574
				text = "others"
			intervals [840]:
				xmin = 1035.4574
				xmax = 1048.2288
				text = ""
			intervals [841]:
				xmin = 1048.2288
				xmax = 1048.3788
				text = "what"
			intervals [842]:
				xmin = 1048.3788
				xmax = 1048.6188
				text = "was"
			intervals [843]:
				xmin = 1048.6188
				xmax = 1048.6988
				text = "it"
			intervals [844]:
				xmin = 1048.6988
				xmax = 1048.9388
				text = "about"
			intervals [845]:
				xmin = 1048.9388
				xmax = 1049.1188
				text = "her"
			intervals [846]:
				xmin = 1049.1188
				xmax = 1049.3288
				text = "that"
			intervals [847]:
				xmin = 1049.3288
				xmax = 1049.3588
				text = ""
			intervals [848]:
				xmin = 1049.3588
				xmax = 1049.4888
				text = "you"
			intervals [849]:
				xmin = 1049.4888
				xmax = 1049.6088
				text = "made"
			intervals [850]:
				xmin = 1049.6088
				xmax = 1049.6688
				text = "you"
			intervals [851]:
				xmin = 1049.6688
				xmax = 1050.1288
				text = "<unk>"
			intervals [852]:
				xmin = 1050.1288
				xmax = 1053.2807
				text = ""
			intervals [853]:
				xmin = 1053.2807
				xmax = 1053.6607
				text = "mm-hm"
			intervals [854]:
				xmin = 1053.6607
				xmax = 1058.8615
				text = ""
			intervals [855]:
				xmin = 1058.8615
				xmax = 1059.0215
				text = "what"
			intervals [856]:
				xmin = 1059.0215
				xmax = 1059.2015
				text = "is"
			intervals [857]:
				xmin = 1059.2015
				xmax = 1059.4915
				text = "about"
			intervals [858]:
				xmin = 1059.4915
				xmax = 1060.0115
				text = ""
			intervals [859]:
				xmin = 1060.0115
				xmax = 1060.3015
				text = "her"
			intervals [860]:
				xmin = 1060.3015
				xmax = 1060.3615
				text = "you"
			intervals [861]:
				xmin = 1060.3615
				xmax = 1060.5115
				text = "didn't"
			intervals [862]:
				xmin = 1060.5115
				xmax = 1060.6015
				text = "like"
			intervals [863]:
				xmin = 1060.6015
				xmax = 1073.4805
				text = ""
			intervals [864]:
				xmin = 1073.4805
				xmax = 1073.7305
				text = "oh"
			intervals [865]:
				xmin = 1073.7305
				xmax = 1074.1205
				text = "yeah"
			intervals [866]:
				xmin = 1074.1205
				xmax = 1083.2713
				text = ""
			intervals [867]:
				xmin = 1083.2713
				xmax = 1083.6213
				text = "<unk>"
			intervals [868]:
				xmin = 1083.6213
				xmax = 1086.7901
				text = ""
			intervals [869]:
				xmin = 1086.7901
				xmax = 1087.5101
				text = "mm-hm"
			intervals [870]:
				xmin = 1087.5101
				xmax = 1088.3345
				text = ""
			intervals [871]:
				xmin = 1088.3345
				xmax = 1088.7845
				text = "yeah"
			intervals [872]:
				xmin = 1088.7845
				xmax = 1089.780
				text = ""
			intervals [873]:
				xmin = 1089.780
				xmax = 1091.500
				text = "<unk>"
			intervals [874]:
				xmin = 1091.500
				xmax = 1092.3253
				text = ""
			intervals [875]:
				xmin = 1092.3253
				xmax = 1092.6453
				text = "okay"
			intervals [876]:
				xmin = 1092.6453
				xmax = 1092.8345
				text = ""
			intervals [877]:
				xmin = 1092.8345
				xmax = 1093.2145
				text = "guess"
			intervals [878]:
				xmin = 1093.2145
				xmax = 1093.2745
				text = "we're"
			intervals [879]:
				xmin = 1093.2745
				xmax = 1093.4245
				text = "gonna"
			intervals [880]:
				xmin = 1093.4245
				xmax = 1093.7645
				text = "start"
			intervals [881]:
				xmin = 1093.7645
				xmax = 1094.2108
				text = ""
			intervals [882]:
				xmin = 1094.2108
				xmax = 1094.3808
				text = "um"
			intervals [883]:
				xmin = 1094.3808
				xmax = 1094.4508
				text = "do"
			intervals [884]:
				xmin = 1094.4508
				xmax = 1094.7208
				text = "you"
			intervals [885]:
				xmin = 1094.7208
				xmax = 1094.8608
				text = "have"
			intervals [886]:
				xmin = 1094.8608
				xmax = 1095.5408
				text = ""
			intervals [887]:
				xmin = 1095.5408
				xmax = 1096.2408
				text = "uh"
			intervals [888]:
				xmin = 1096.2408
				xmax = 1097.9331
				text = ""
			intervals [889]:
				xmin = 1097.9331
				xmax = 1097.9831
				text = "a"
			intervals [890]:
				xmin = 1097.9831
				xmax = 1098.4331
				text = "particular"
			intervals [891]:
				xmin = 1098.4331
				xmax = 1102.689
				text = ""
			intervals [892]:
				xmin = 1102.689
				xmax = 1103.049
				text = "um"
			intervals [893]:
				xmin = 1103.049
				xmax = 1104.1088
				text = ""
			intervals [894]:
				xmin = 1104.1088
				xmax = 1104.2488
				text = "do"
			intervals [895]:
				xmin = 1104.2488
				xmax = 1104.3288
				text = "you"
			intervals [896]:
				xmin = 1104.3288
				xmax = 1104.4488
				text = "have"
			intervals [897]:
				xmin = 1104.4488
				xmax = 1104.7688
				text = "a"
			intervals [898]:
				xmin = 1104.7688
				xmax = 1105.0073
				text = ""
			intervals [899]:
				xmin = 1105.0073
				xmax = 1105.3573
				text = "group"
			intervals [900]:
				xmin = 1105.3573
				xmax = 1105.7573
				text = "or"
			intervals [901]:
				xmin = 1105.7573
				xmax = 1106.5587
				text = ""
			intervals [902]:
				xmin = 1106.5587
				xmax = 1106.7387
				text = "you"
			intervals [903]:
				xmin = 1106.7387
				xmax = 1107.0287
				text = "know"
			intervals [904]:
				xmin = 1107.0287
				xmax = 1107.0587
				text = ""
			intervals [905]:
				xmin = 1107.0587
				xmax = 1107.3487
				text = "say"
			intervals [906]:
				xmin = 1107.3487
				xmax = 1107.595
				text = ""
			intervals [907]:
				xmin = 1107.595
				xmax = 1107.995
				text = "special"
			intervals [908]:
				xmin = 1107.995
				xmax = 1108.025
				text = ""
			intervals [909]:
				xmin = 1108.025
				xmax = 1108.315
				text = "people"
			intervals [910]:
				xmin = 1108.315
				xmax = 1108.395
				text = ""
			intervals [911]:
				xmin = 1108.395
				xmax = 1108.555
				text = "that"
			intervals [912]:
				xmin = 1108.555
				xmax = 1108.755
				text = "you"
			intervals [913]:
				xmin = 1108.755
				xmax = 1109.1454
				text = ""
			intervals [914]:
				xmin = 1109.1454
				xmax = 1109.4154
				text = "find"
			intervals [915]:
				xmin = 1109.4154
				xmax = 1109.4454
				text = ""
			intervals [916]:
				xmin = 1109.4454
				xmax = 1109.7954
				text = "yourself"
			intervals [917]:
				xmin = 1109.7954
				xmax = 1109.9754
				text = "with"
			intervals [918]:
				xmin = 1109.9754
				xmax = 1110.0254
				text = ""
			intervals [919]:
				xmin = 1110.0254
				xmax = 1110.1454
				text = "most"
			intervals [920]:
				xmin = 1110.1454
				xmax = 1110.1754
				text = ""
			intervals [921]:
				xmin = 1110.1754
				xmax = 1110.4254
				text = "of"
			intervals [922]:
				xmin = 1110.4254
				xmax = 1110.4854
				text = "the"
			intervals [923]:
				xmin = 1110.4854
				xmax = 1110.5154
				text = ""
			intervals [924]:
				xmin = 1110.5154
				xmax = 1110.7654
				text = "time"
			intervals [925]:
				xmin = 1110.7654
				xmax = 1110.9954
				text = "now"
			intervals [926]:
				xmin = 1110.9954
				xmax = 1113.4362
				text = ""
			intervals [927]:
				xmin = 1113.4362
				xmax = 1113.6562
				text = "oh"
			intervals [928]:
				xmin = 1113.6562
				xmax = 1113.9662
				text = "yeah"
			intervals [929]:
				xmin = 1113.9662
				xmax = 1114.1862
				text = "yes"
			intervals [930]:
				xmin = 1114.1862
				xmax = 1132.6092
				text = ""
			intervals [931]:
				xmin = 1132.6092
				xmax = 1132.9892
				text = "mm-hm"
			intervals [932]:
				xmin = 1132.9892
				xmax = 1140.6964
				text = ""
			intervals [933]:
				xmin = 1140.6964
				xmax = 1140.9964
				text = "mm-mm"
			intervals [934]:
				xmin = 1140.9964
				xmax = 1142.4273
				text = ""
			intervals [935]:
				xmin = 1142.4273
				xmax = 1142.7473
				text = "oh"
			intervals [936]:
				xmin = 1142.7473
				xmax = 1143.1773
				text = "yeah"
			intervals [937]:
				xmin = 1143.1773
				xmax = 1144.8255
				text = ""
			intervals [938]:
				xmin = 1144.8255
				xmax = 1145.2655
				text = "mm-hm"
			intervals [939]:
				xmin = 1145.2655
				xmax = 1150.6084
				text = ""
			intervals [940]:
				xmin = 1150.6084
				xmax = 1151.0084
				text = "mm-hm"
			intervals [941]:
				xmin = 1151.0084
				xmax = 1162.1851
				text = ""
			intervals [942]:
				xmin = 1162.1851
				xmax = 1162.4751
				text = "oh"
			intervals [943]:
				xmin = 1162.4751
				xmax = 1162.5051
				text = ""
			intervals [944]:
				xmin = 1162.5051
				xmax = 1162.7251
				text = "wow"
			intervals [945]:
				xmin = 1162.7251
				xmax = 1162.7551
				text = ""
			intervals [946]:
				xmin = 1162.7551
				xmax = 1163.0151
				text = "that"
			intervals [947]:
				xmin = 1163.0151
				xmax = 1163.3051
				text = "s"
			intervals [948]:
				xmin = 1163.3051
				xmax = 1163.3351
				text = ""
			intervals [949]:
				xmin = 1163.3351
				xmax = 1163.4851
				text = "nice"
			intervals [950]:
				xmin = 1163.4851
				xmax = 1164.6159
				text = ""
			intervals [951]:
				xmin = 1164.6159
				xmax = 1165.2459
				text = "<unk>"
			intervals [952]:
				xmin = 1165.2459
				xmax = 1165.3559
				text = "was"
			intervals [953]:
				xmin = 1165.3559
				xmax = 1165.3859
				text = ""
			intervals [954]:
				xmin = 1165.3859
				xmax = 1165.5859
				text = "there"
			intervals [955]:
				xmin = 1165.5859
				xmax = 1166.1559
				text = "one"
			intervals [956]:
				xmin = 1166.1559
				xmax = 1166.1859
				text = ""
			intervals [957]:
				xmin = 1166.1859
				xmax = 1166.3459
				text = "that"
			intervals [958]:
				xmin = 1166.3459
				xmax = 1166.3859
				text = "s"
			intervals [959]:
				xmin = 1166.3859
				xmax = 1166.9431
				text = ""
			intervals [960]:
				xmin = 1166.9431
				xmax = 1167.0931
				text = "sort"
			intervals [961]:
				xmin = 1167.0931
				xmax = 1167.2331
				text = "of"
			intervals [962]:
				xmin = 1167.2331
				xmax = 1167.3831
				text = "a"
			intervals [963]:
				xmin = 1167.3831
				xmax = 1167.9131
				text = "leader"
			intervals [964]:
				xmin = 1167.9131
				xmax = 1168.8632
				text = ""
			intervals [965]:
				xmin = 1168.8632
				xmax = 1168.9432
				text = "or"
			intervals [966]:
				xmin = 1168.9432
				xmax = 1169.1732
				text = "say"
			intervals [967]:
				xmin = 1169.1732
				xmax = 1169.5632
				text = "before"
			intervals [968]:
				xmin = 1169.5632
				xmax = 1169.7232
				text = "you"
			intervals [969]:
				xmin = 1169.7232
				xmax = 1170.1732
				text = "started"
			intervals [970]:
				xmin = 1170.1732
				xmax = 1170.6532
				text = "finding"
			intervals [971]:
				xmin = 1170.6532
				xmax = 1170.6832
				text = ""
			intervals [972]:
				xmin = 1170.6832
				xmax = 1171.1332
				text = "boyfriends"
			intervals [973]:
				xmin = 1171.1332
				xmax = 1171.3432
				text = "and"
			intervals [974]:
				xmin = 1171.3432
				xmax = 1171.8332
				text = "girlfriends"
			intervals [975]:
				xmin = 1171.8332
				xmax = 1172.1632
				text = "was"
			intervals [976]:
				xmin = 1172.1632
				xmax = 1172.4899
				text = ""
			intervals [977]:
				xmin = 1172.4899
				xmax = 1172.7499
				text = "any"
			intervals [978]:
				xmin = 1172.7499
				xmax = 1172.9599
				text = "one"
			intervals [979]:
				xmin = 1172.9599
				xmax = 1173.0799
				text = "of"
			intervals [980]:
				xmin = 1173.0799
				xmax = 1173.1099
				text = ""
			intervals [981]:
				xmin = 1173.1099
				xmax = 1173.3499
				text = "you"
			intervals [982]:
				xmin = 1173.3499
				xmax = 1173.5683
				text = ""
			intervals [983]:
				xmin = 1173.5683
				xmax = 1173.7383
				text = "more"
			intervals [984]:
				xmin = 1173.7383
				xmax = 1173.7983
				text = "or"
			intervals [985]:
				xmin = 1173.7983
				xmax = 1174.0383
				text = "less"
			intervals [986]:
				xmin = 1174.0383
				xmax = 1174.0983
				text = ""
			intervals [987]:
				xmin = 1174.0983
				xmax = 1174.1683
				text = "the"
			intervals [988]:
				xmin = 1174.1683
				xmax = 1174.6483
				text = "leader"
			intervals [989]:
				xmin = 1174.6483
				xmax = 1185.0631
				text = ""
			intervals [990]:
				xmin = 1185.0631
				xmax = 1185.4331
				text = "mm-hm"
			intervals [991]:
				xmin = 1185.4331
				xmax = 1188.8008
				text = ""
			intervals [992]:
				xmin = 1188.8008
				xmax = 1189.2008
				text = "mm-hm"
			intervals [993]:
				xmin = 1189.2008
				xmax = 1198.7131
				text = ""
			intervals [994]:
				xmin = 1198.7131
				xmax = 1199.2431
				text = "mm-hm"
			intervals [995]:
				xmin = 1199.2431
				xmax = 1201.8657
				text = ""
			intervals [996]:
				xmin = 1201.8657
				xmax = 1202.0357
				text = "was"
			intervals [997]:
				xmin = 1202.0357
				xmax = 1202.1657
				text = ""
			intervals [998]:
				xmin = 1202.1657
				xmax = 1202.2657
				text = "there"
			intervals [999]:
				xmin = 1202.2657
				xmax = 1202.5657
				text = "one"
			intervals [1000]:
				xmin = 1202.5657
				xmax = 1202.8357
				text = "that"
			intervals [1001]:
				xmin = 1202.8357
				xmax = 1202.8982
				text = ""
			intervals [1002]:
				xmin = 1202.8982
				xmax = 1203.2382
				text = "that"
			intervals [1003]:
				xmin = 1203.2382
				xmax = 1203.2682
				text = ""
			intervals [1004]:
				xmin = 1203.2682
				xmax = 1203.5982
				text = "uh"
			intervals [1005]:
				xmin = 1203.5982
				xmax = 1203.8557
				text = ""
			intervals [1006]:
				xmin = 1203.8557
				xmax = 1204.0057
				text = "that"
			intervals [1007]:
				xmin = 1204.0057
				xmax = 1204.1157
				text = ""
			intervals [1008]:
				xmin = 1204.1157
				xmax = 1204.1757
				text = "you"
			intervals [1009]:
				xmin = 1204.1757
				xmax = 1204.3257
				text = "had"
			intervals [1010]:
				xmin = 1204.3257
				xmax = 1204.8357
				text = "more"
			intervals [1011]:
				xmin = 1204.8357
				xmax = 1205.1243
				text = ""
			intervals [1012]:
				xmin = 1205.1243
				xmax = 1205.4143
				text = "not"
			intervals [1013]:
				xmin = 1205.4143
				xmax = 1205.6143
				text = "more"
			intervals [1014]:
				xmin = 1205.6143
				xmax = 1206.1643
				text = "respect"
			intervals [1015]:
				xmin = 1206.1643
				xmax = 1206.1943
				text = ""
			intervals [1016]:
				xmin = 1206.1943
				xmax = 1206.4243
				text = "but"
			intervals [1017]:
				xmin = 1206.4243
				xmax = 1206.6497
				text = ""
			intervals [1018]:
				xmin = 1206.6497
				xmax = 1206.7397
				text = "you"
			intervals [1019]:
				xmin = 1206.7397
				xmax = 1207.0597
				text = ""
			intervals [1020]:
				xmin = 1207.0597
				xmax = 1207.2697
				text = "listened"
			intervals [1021]:
				xmin = 1207.2697
				xmax = 1207.5297
				text = "to"
			intervals [1022]:
				xmin = 1207.5297
				xmax = 1207.5597
				text = ""
			intervals [1023]:
				xmin = 1207.5597
				xmax = 1207.7297
				text = "that"
			intervals [1024]:
				xmin = 1207.7297
				xmax = 1207.8197
				text = "you"
			intervals [1025]:
				xmin = 1207.8197
				xmax = 1208.0197
				text = ""
			intervals [1026]:
				xmin = 1208.0197
				xmax = 1208.1797
				text = "thought"
			intervals [1027]:
				xmin = 1208.1797
				xmax = 1208.4097
				text = "was"
			intervals [1028]:
				xmin = 1208.4097
				xmax = 1208.8256
				text = ""
			intervals [1029]:
				xmin = 1208.8256
				xmax = 1208.9756
				text = "say"
			intervals [1030]:
				xmin = 1208.9756
				xmax = 1209.2956
				text = "more"
			intervals [1031]:
				xmin = 1209.2956
				xmax = 1209.9156
				text = "intelligent"
			intervals [1032]:
				xmin = 1209.9156
				xmax = 1210.0456
				text = "or"
			intervals [1033]:
				xmin = 1210.0456
				xmax = 1210.0856
				text = ""
			intervals [1034]:
				xmin = 1210.0856
				xmax = 1210.3356
				text = "more"
			intervals [1035]:
				xmin = 1210.3356
				xmax = 1210.3656
				text = ""
			intervals [1036]:
				xmin = 1210.3656
				xmax = 1210.9456
				text = "organized"
			intervals [1037]:
				xmin = 1210.9456
				xmax = 1211.9703
				text = ""
			intervals [1038]:
				xmin = 1211.9703
				xmax = 1212.5103
				text = "everybody"
			intervals [1039]:
				xmin = 1212.5103
				xmax = 1212.6503
				text = "was"
			intervals [1040]:
				xmin = 1212.6503
				xmax = 1212.6803
				text = "a"
			intervals [1041]:
				xmin = 1212.6803
				xmax = 1212.7403
				text = ""
			intervals [1042]:
				xmin = 1212.7403
				xmax = 1213.0603
				text = "friend"
			intervals [1043]:
				xmin = 1213.0603
				xmax = 1213.1903
				text = "then"
			intervals [1044]:
				xmin = 1213.1903
				xmax = 1215.9511
				text = ""
			intervals [1045]:
				xmin = 1215.9511
				xmax = 1216.2711
				text = "uh"
			intervals [1046]:
				xmin = 1216.2711
				xmax = 1216.3907
				text = ""
			intervals [1047]:
				xmin = 1216.3907
				xmax = 1216.4207
				text = "<unk>"
			intervals [1048]:
				xmin = 1216.4207
				xmax = 1216.4707
				text = ""
			intervals [1049]:
				xmin = 1216.4707
				xmax = 1217.4107
				text = "is"
			intervals [1050]:
				xmin = 1217.4107
				xmax = 1217.7107
				text = "there"
			intervals [1051]:
				xmin = 1217.7107
				xmax = 1218.0007
				text = "any"
			intervals [1052]:
				xmin = 1218.0007
				xmax = 1218.1607
				text = "of"
			intervals [1053]:
				xmin = 1218.1607
				xmax = 1218.3407
				text = "your"
			intervals [1054]:
				xmin = 1218.3407
				xmax = 1218.7307
				text = "friends"
			intervals [1055]:
				xmin = 1218.7307
				xmax = 1218.8507
				text = "or"
			intervals [1056]:
				xmin = 1218.8507
				xmax = 1218.8807
				text = ""
			intervals [1057]:
				xmin = 1218.8807
				xmax = 1219.5007
				text = "acquaintances"
			intervals [1058]:
				xmin = 1219.5007
				xmax = 1219.5307
				text = ""
			intervals [1059]:
				xmin = 1219.5307
				xmax = 1219.7507
				text = "that"
			intervals [1060]:
				xmin = 1219.7507
				xmax = 1219.7807
				text = ""
			intervals [1061]:
				xmin = 1219.7807
				xmax = 1220.1407
				text = "speak"
			intervals [1062]:
				xmin = 1220.1407
				xmax = 1220.2507
				text = "a"
			intervals [1063]:
				xmin = 1220.2507
				xmax = 1220.2807
				text = ""
			intervals [1064]:
				xmin = 1220.2807
				xmax = 1220.6507
				text = "foreign"
			intervals [1065]:
				xmin = 1220.6507
				xmax = 1220.6807
				text = ""
			intervals [1066]:
				xmin = 1220.6807
				xmax = 1221.0507
				text = "language"
			intervals [1067]:
				xmin = 1221.0507
				xmax = 1226.1617
				text = ""
			intervals [1068]:
				xmin = 1226.1617
				xmax = 1226.4417
				text = "did"
			intervals [1069]:
				xmin = 1226.4417
				xmax = 1226.5617
				text = "you"
			intervals [1070]:
				xmin = 1226.5617
				xmax = 1226.7317
				text = "have"
			intervals [1071]:
				xmin = 1226.7317
				xmax = 1226.8717
				text = "any"
			intervals [1072]:
				xmin = 1226.8717
				xmax = 1227.1917
				text = "white"
			intervals [1073]:
				xmin = 1227.1917
				xmax = 1227.3717
				text = ""
			intervals [1074]:
				xmin = 1227.3717
				xmax = 1227.5217
				text = "people"
			intervals [1075]:
				xmin = 1227.5217
				xmax = 1227.6617
				text = "in"
			intervals [1076]:
				xmin = 1227.6617
				xmax = 1227.7217
				text = ""
			intervals [1077]:
				xmin = 1227.7217
				xmax = 1227.8117
				text = "your"
			intervals [1078]:
				xmin = 1227.8117
				xmax = 1227.8917
				text = ""
			intervals [1079]:
				xmin = 1227.8917
				xmax = 1228.1617
				text = "group"
			intervals [1080]:
				xmin = 1228.1617
				xmax = 1230.4407
				text = ""
			intervals [1081]:
				xmin = 1230.4407
				xmax = 1230.7007
				text = "any"
			intervals [1082]:
				xmin = 1230.7007
				xmax = 1230.9107
				text = "group"
			intervals [1083]:
				xmin = 1230.9107
				xmax = 1231.2607
				text = "that"
			intervals [1084]:
				xmin = 1231.2607
				xmax = 1231.5207
				text = "you"
			intervals [1085]:
				xmin = 1231.5207
				xmax = 1232.4393
				text = ""
			intervals [1086]:
				xmin = 1232.4393
				xmax = 1232.6093
				text = "had"
			intervals [1087]:
				xmin = 1232.6093
				xmax = 1232.7593
				text = "friends"
			intervals [1088]:
				xmin = 1232.7593
				xmax = 1232.7893
				text = ""
			intervals [1089]:
				xmin = 1232.7893
				xmax = 1232.8793
				text = "with"
			intervals [1090]:
				xmin = 1232.8793
				xmax = 1242.9828
				text = ""
			intervals [1091]:
				xmin = 1242.9828
				xmax = 1243.4128
				text = "mm-hm"
			intervals [1092]:
				xmin = 1243.4128
				xmax = 1252.428
				text = ""
			intervals [1093]:
				xmin = 1252.428
				xmax = 1252.528
				text = "do"
			intervals [1094]:
				xmin = 1252.528
				xmax = 1252.668
				text = "you"
			intervals [1095]:
				xmin = 1252.668
				xmax = 1252.928
				text = "feel"
			intervals [1096]:
				xmin = 1252.928
				xmax = 1253.148
				text = "like"
			intervals [1097]:
				xmin = 1253.148
				xmax = 1253.648
				text = "talking"
			intervals [1098]:
				xmin = 1253.648
				xmax = 1253.678
				text = ""
			intervals [1099]:
				xmin = 1253.678
				xmax = 1253.978
				text = "about"
			intervals [1100]:
				xmin = 1253.978
				xmax = 1254.008
				text = ""
			intervals [1101]:
				xmin = 1254.008
				xmax = 1254.408
				text = "uh"
			intervals [1102]:
				xmin = 1254.408
				xmax = 1254.6621
				text = ""
			intervals [1103]:
				xmin = 1254.6621
				xmax = 1255.0321
				text = "say"
			intervals [1104]:
				xmin = 1255.0321
				xmax = 1255.2705
				text = ""
			intervals [1105]:
				xmin = 1255.2705
				xmax = 1255.5205
				text = "black"
			intervals [1106]:
				xmin = 1255.5205
				xmax = 1255.5905
				text = ""
			intervals [1107]:
				xmin = 1255.5905
				xmax = 1255.8005
				text = "power"
			intervals [1108]:
				xmin = 1255.8005
				xmax = 1256.0705
				text = "on"
			intervals [1109]:
				xmin = 1256.0705
				xmax = 1256.1205
				text = ""
			intervals [1110]:
				xmin = 1256.1205
				xmax = 1256.1905
				text = "the"
			intervals [1111]:
				xmin = 1256.1905
				xmax = 1256.2205
				text = ""
			intervals [1112]:
				xmin = 1256.2205
				xmax = 1256.3805
				text = "tape"
			intervals [1113]:
				xmin = 1256.3805
				xmax = 1256.6179
				text = ""
			intervals [1114]:
				xmin = 1256.6179
				xmax = 1256.8579
				text = "cause"
			intervals [1115]:
				xmin = 1256.8579
				xmax = 1256.9779
				text = "if"
			intervals [1116]:
				xmin = 1256.9779
				xmax = 1257.0079
				text = ""
			intervals [1117]:
				xmin = 1257.0079
				xmax = 1257.0879
				text = "you"
			intervals [1118]:
				xmin = 1257.0879
				xmax = 1257.1179
				text = ""
			intervals [1119]:
				xmin = 1257.1179
				xmax = 1257.2779
				text = "don't"
			intervals [1120]:
				xmin = 1257.2779
				xmax = 1257.3179
				text = ""
			intervals [1121]:
				xmin = 1257.3179
				xmax = 1257.4379
				text = "want"
			intervals [1122]:
				xmin = 1257.4379
				xmax = 1257.4979
				text = "to"
			intervals [1123]:
				xmin = 1257.4979
				xmax = 1258.3414
				text = ""
			intervals [1124]:
				xmin = 1258.3414
				xmax = 1258.5514
				text = "you"
			intervals [1125]:
				xmin = 1258.5514
				xmax = 1258.7014
				text = "don't"
			intervals [1126]:
				xmin = 1258.7014
				xmax = 1258.8414
				text = "wanna"
			intervals [1127]:
				xmin = 1258.8414
				xmax = 1258.9714
				text = "talk"
			intervals [1128]:
				xmin = 1258.9714
				xmax = 1259.1114
				text = "about"
			intervals [1129]:
				xmin = 1259.1114
				xmax = 1259.2114
				text = "it"
			intervals [1130]:
				xmin = 1259.2114
				xmax = 1259.6214
				text = "okay"
			intervals [1131]:
				xmin = 1259.6214
				xmax = 1262.3756
				text = ""
			intervals [1132]:
				xmin = 1262.3756
				xmax = 1262.4756
				text = "you"
			intervals [1133]:
				xmin = 1262.4756
				xmax = 1262.7556
				text = "don't"
			intervals [1134]:
				xmin = 1262.7556
				xmax = 1262.8356
				text = "you"
			intervals [1135]:
				xmin = 1262.8356
				xmax = 1262.8656
				text = ""
			intervals [1136]:
				xmin = 1262.8656
				xmax = 1263.0356
				text = "don't"
			intervals [1137]:
				xmin = 1263.0356
				xmax = 1263.1356
				text = ""
			intervals [1138]:
				xmin = 1263.1356
				xmax = 1263.2856
				text = "believe"
			intervals [1139]:
				xmin = 1263.2856
				xmax = 1263.3256
				text = ""
			intervals [1140]:
				xmin = 1263.3256
				xmax = 1263.3956
				text = "in"
			intervals [1141]:
				xmin = 1263.3956
				xmax = 1263.7956
				text = "it"
			intervals [1142]:
				xmin = 1263.7956
				xmax = 1264.1773
				text = ""
			intervals [1143]:
				xmin = 1264.1773
				xmax = 1264.3273
				text = "you"
			intervals [1144]:
				xmin = 1264.3273
				xmax = 1264.5073
				text = "have"
			intervals [1145]:
				xmin = 1264.5073
				xmax = 1264.8373
				text = "any"
			intervals [1146]:
				xmin = 1264.8373
				xmax = 1265.0573
				text = ""
			intervals [1147]:
				xmin = 1265.0573
				xmax = 1265.3573
				text = "feelings"
			intervals [1148]:
				xmin = 1265.3573
				xmax = 1265.748
				text = ""
			intervals [1149]:
				xmin = 1265.748
				xmax = 1266.328
				text = "opinion"
			intervals [1150]:
				xmin = 1266.328
				xmax = 1266.478
				text = "one"
			intervals [1151]:
				xmin = 1266.478
				xmax = 1266.578
				text = "way"
			intervals [1152]:
				xmin = 1266.578
				xmax = 1266.608
				text = "or"
			intervals [1153]:
				xmin = 1266.608
				xmax = 1266.758
				text = "the"
			intervals [1154]:
				xmin = 1266.758
				xmax = 1266.888
				text = "other"
			intervals [1155]:
				xmin = 1266.888
				xmax = 1268.4374
				text = ""
			intervals [1156]:
				xmin = 1268.4374
				xmax = 1268.4974
				text = "do"
			intervals [1157]:
				xmin = 1268.4974
				xmax = 1268.5574
				text = "you"
			intervals [1158]:
				xmin = 1268.5574
				xmax = 1268.6474
				text = "have"
			intervals [1159]:
				xmin = 1268.6474
				xmax = 1268.7174
				text = "an"
			intervals [1160]:
				xmin = 1268.7174
				xmax = 1269.2074
				text = "answer"
			intervals [1161]:
				xmin = 1269.2074
				xmax = 1269.2474
				text = ""
			intervals [1162]:
				xmin = 1269.2474
				xmax = 1269.3274
				text = "for"
			intervals [1163]:
				xmin = 1269.3274
				xmax = 1269.3574
				text = ""
			intervals [1164]:
				xmin = 1269.3574
				xmax = 1269.4174
				text = "me"
			intervals [1165]:
				xmin = 1269.4174
				xmax = 1269.9957
				text = ""
			intervals [1166]:
				xmin = 1269.9957
				xmax = 1270.0557
				text = "do"
			intervals [1167]:
				xmin = 1270.0557
				xmax = 1270.1157
				text = "you"
			intervals [1168]:
				xmin = 1270.1157
				xmax = 1270.2057
				text = "have"
			intervals [1169]:
				xmin = 1270.2057
				xmax = 1270.3057
				text = "any"
			intervals [1170]:
				xmin = 1270.3057
				xmax = 1270.3357
				text = ""
			intervals [1171]:
				xmin = 1270.3357
				xmax = 1270.6057
				text = "opinions"
			intervals [1172]:
				xmin = 1270.6057
				xmax = 1270.7857
				text = "<unk>"
			intervals [1173]:
				xmin = 1270.7857
				xmax = 1272.4781
				text = ""
			intervals [1174]:
				xmin = 1272.4781
				xmax = 1272.5681
				text = "mm-hm"
			intervals [1175]:
				xmin = 1272.5681
				xmax = 1273.109
				text = ""
			intervals [1176]:
				xmin = 1273.109
				xmax = 1273.159
				text = "are"
			intervals [1177]:
				xmin = 1273.159
				xmax = 1273.189
				text = ""
			intervals [1178]:
				xmin = 1273.189
				xmax = 1273.249
				text = "you"
			intervals [1179]:
				xmin = 1273.249
				xmax = 1273.279
				text = ""
			intervals [1180]:
				xmin = 1273.279
				xmax = 1273.799
				text = "gonna"
			intervals [1181]:
				xmin = 1273.799
				xmax = 1273.945
				text = ""
			intervals [1182]:
				xmin = 1273.945
				xmax = 1274.205
				text = "say"
			intervals [1183]:
				xmin = 1274.205
				xmax = 1274.235
				text = ""
			intervals [1184]:
				xmin = 1274.235
				xmax = 1274.385
				text = "uh"
			intervals [1185]:
				xmin = 1274.385
				xmax = 1276.5827
				text = ""
			intervals [1186]:
				xmin = 1276.5827
				xmax = 1276.8027
				text = "say"
			intervals [1187]:
				xmin = 1276.8027
				xmax = 1276.9827
				text = "that"
			intervals [1188]:
				xmin = 1276.9827
				xmax = 1277.2327
				text = "black"
			intervals [1189]:
				xmin = 1277.2327
				xmax = 1277.5627
				text = "and"
			intervals [1190]:
				xmin = 1277.5627
				xmax = 1277.5927
				text = ""
			intervals [1191]:
				xmin = 1277.5927
				xmax = 1277.9427
				text = "white"
			intervals [1192]:
				xmin = 1277.9427
				xmax = 1278.5727
				text = "communities"
			intervals [1193]:
				xmin = 1278.5727
				xmax = 1278.9127
				text = "or"
			intervals [1194]:
				xmin = 1278.9127
				xmax = 1278.9427
				text = ""
			intervals [1195]:
				xmin = 1278.9427
				xmax = 1279.0627
				text = "the"
			intervals [1196]:
				xmin = 1279.0627
				xmax = 1279.2878
				text = ""
			intervals [1197]:
				xmin = 1279.2878
				xmax = 1279.9778
				text = "relationship"
			intervals [1198]:
				xmin = 1279.9778
				xmax = 1280.5378
				text = "here"
			intervals [1199]:
				xmin = 1280.5378
				xmax = 1322.5372
				text = ""
			intervals [1200]:
				xmin = 1322.5372
				xmax = 1324.0972
				text = "<unk>"
			intervals [1201]:
				xmin = 1324.0972
				xmax = 1340.3027
				text = ""
			intervals [1202]:
				xmin = 1340.3027
				xmax = 1340.6127
				text = "mm-hm"
			intervals [1203]:
				xmin = 1340.6127
				xmax = 1347.2254
				text = ""
			intervals [1204]:
				xmin = 1347.2254
				xmax = 1347.6454
				text = "mm-hm"
			intervals [1205]:
				xmin = 1347.6454
				xmax = 1359.0924
				text = ""
			intervals [1206]:
				xmin = 1359.0924
				xmax = 1359.4624
				text = "mm-hm"
			intervals [1207]:
				xmin = 1359.4624
				xmax = 1360.7617
				text = ""
			intervals [1208]:
				xmin = 1360.7617
				xmax = 1361.1517
				text = "oh"
			intervals [1209]:
				xmin = 1361.1517
				xmax = 1361.9785
				text = ""
			intervals [1210]:
				xmin = 1361.9785
				xmax = 1362.0685
				text = "do"
			intervals [1211]:
				xmin = 1362.0685
				xmax = 1362.2385
				text = "you"
			intervals [1212]:
				xmin = 1362.2385
				xmax = 1362.2785
				text = ""
			intervals [1213]:
				xmin = 1362.2785
				xmax = 1362.4585
				text = "think"
			intervals [1214]:
				xmin = 1362.4585
				xmax = 1362.8685
				text = "that"
			intervals [1215]:
				xmin = 1362.8685
				xmax = 1363.1485
				text = "um"
			intervals [1216]:
				xmin = 1363.1485
				xmax = 1363.5956
				text = ""
			intervals [1217]:
				xmin = 1363.5956
				xmax = 1363.9056
				text = "maybe"
			intervals [1218]:
				xmin = 1363.9056
				xmax = 1364.0256
				text = "the"
			intervals [1219]:
				xmin = 1364.0256
				xmax = 1364.2556
				text = "only"
			intervals [1220]:
				xmin = 1364.2556
				xmax = 1364.4656
				text = "way"
			intervals [1221]:
				xmin = 1364.4656
				xmax = 1364.4956
				text = ""
			intervals [1222]:
				xmin = 1364.4956
				xmax = 1364.7056
				text = "to"
			intervals [1223]:
				xmin = 1364.7056
				xmax = 1365.3548
				text = ""
			intervals [1224]:
				xmin = 1365.3548
				xmax = 1365.7648
				text = "release"
			intervals [1225]:
				xmin = 1365.7648
				xmax = 1365.7948
				text = ""
			intervals [1226]:
				xmin = 1365.7948
				xmax = 1365.9348
				text = "the"
			intervals [1227]:
				xmin = 1365.9348
				xmax = 1366.3748
				text = "anchor"
			intervals [1228]:
				xmin = 1366.3748
				xmax = 1366.6748
				text = "and"
			intervals [1229]:
				xmin = 1366.6748
				xmax = 1366.7248
				text = ""
			intervals [1230]:
				xmin = 1366.7248
				xmax = 1366.7548
				text = "uh"
			intervals [1231]:
				xmin = 1366.7548
				xmax = 1366.8648
				text = ""
			intervals [1232]:
				xmin = 1366.8648
				xmax = 1367.0348
				text = "get"
			intervals [1233]:
				xmin = 1367.0348
				xmax = 1367.3248
				text = "even"
			intervals [1234]:
				xmin = 1367.3248
				xmax = 1367.4748
				text = "with"
			intervals [1235]:
				xmin = 1367.4748
				xmax = 1367.5348
				text = "the"
			intervals [1236]:
				xmin = 1367.5348
				xmax = 1367.7448
				text = "white"
			intervals [1237]:
				xmin = 1367.7448
				xmax = 1367.7948
				text = ""
			intervals [1238]:
				xmin = 1367.7948
				xmax = 1368.0748
				text = "men"
			intervals [1239]:
				xmin = 1368.0748
				xmax = 1368.1048
				text = ""
			intervals [1240]:
				xmin = 1368.1048
				xmax = 1368.2148
				text = "say"
			intervals [1241]:
				xmin = 1368.2148
				xmax = 1368.2448
				text = ""
			intervals [1242]:
				xmin = 1368.2448
				xmax = 1368.4448
				text = "is"
			intervals [1243]:
				xmin = 1368.4448
				xmax = 1368.4848
				text = ""
			intervals [1244]:
				xmin = 1368.4848
				xmax = 1368.6248
				text = "to"
			intervals [1245]:
				xmin = 1368.6248
				xmax = 1368.9658
				text = ""
			intervals [1246]:
				xmin = 1368.9658
				xmax = 1369.2858
				text = "uh"
			intervals [1247]:
				xmin = 1369.2858
				xmax = 1369.3158
				text = ""
			intervals [1248]:
				xmin = 1369.3158
				xmax = 1369.5158
				text = "hit"
			intervals [1249]:
				xmin = 1369.5158
				xmax = 1369.6158
				text = "him"
			intervals [1250]:
				xmin = 1369.6158
				xmax = 1369.7958
				text = "in"
			intervals [1251]:
				xmin = 1369.7958
				xmax = 1370.2958
				text = "his"
			intervals [1252]:
				xmin = 1370.2958
				xmax = 1370.3658
				text = ""
			intervals [1253]:
				xmin = 1370.3658
				xmax = 1370.6158
				text = "pocket"
			intervals [1254]:
				xmin = 1370.6158
				xmax = 1370.9017
				text = ""
			intervals [1255]:
				xmin = 1370.9017
				xmax = 1371.0417
				text = "in"
			intervals [1256]:
				xmin = 1371.0417
				xmax = 1371.1317
				text = "the"
			intervals [1257]:
				xmin = 1371.1317
				xmax = 1371.1817
				text = ""
			intervals [1258]:
				xmin = 1371.1817
				xmax = 1371.7417
				text = "pocketbook"
			intervals [1259]:
				xmin = 1371.7417
				xmax = 1374.3603
				text = ""
			intervals [1260]:
				xmin = 1374.3603
				xmax = 1374.3903
				text = "i"
			intervals [1261]:
				xmin = 1374.3903
				xmax = 1375.1803
				text = ""
			intervals [1262]:
				xmin = 1375.1803
				xmax = 1375.3103
				text = "think"
			intervals [1263]:
				xmin = 1375.3103
				xmax = 1375.4603
				text = "that"
			intervals [1264]:
				xmin = 1375.4603
				xmax = 1375.5803
				text = "was"
			intervals [1265]:
				xmin = 1375.5803
				xmax = 1375.6103
				text = ""
			intervals [1266]:
				xmin = 1375.6103
				xmax = 1375.6703
				text = "the"
			intervals [1267]:
				xmin = 1375.6703
				xmax = 1376.0803
				text = "rationale"
			intervals [1268]:
				xmin = 1376.0803
				xmax = 1389.376
				text = ""
			intervals [1269]:
				xmin = 1389.376
				xmax = 1390.196
				text = "mm"
			intervals [1270]:
				xmin = 1390.196
				xmax = 1390.226
				text = ""
			intervals [1271]:
				xmin = 1390.226
				xmax = 1390.316
				text = "yeah"
			intervals [1272]:
				xmin = 1390.316
				xmax = 1396.1853
				text = ""
			intervals [1273]:
				xmin = 1396.1853
				xmax = 1396.6153
				text = "mm-hm"
			intervals [1274]:
				xmin = 1396.6153
				xmax = 1403.3034
				text = ""
			intervals [1275]:
				xmin = 1403.3034
				xmax = 1403.5634
				text = "well"
			intervals [1276]:
				xmin = 1403.5634
				xmax = 1403.8634
				text = "<unk>"
			intervals [1277]:
				xmin = 1403.8634
				xmax = 1406.4776
				text = ""
			intervals [1278]:
				xmin = 1406.4776
				xmax = 1406.6576
				text = "no"
			intervals [1279]:
				xmin = 1406.6576
				xmax = 1406.9276
				text = "no"
			intervals [1280]:
				xmin = 1406.9276
				xmax = 1406.9976
				text = "no"
			intervals [1281]:
				xmin = 1406.9976
				xmax = 1407.114
				text = ""
			intervals [1282]:
				xmin = 1407.114
				xmax = 1407.224
				text = "it"
			intervals [1283]:
				xmin = 1407.224
				xmax = 1407.254
				text = ""
			intervals [1284]:
				xmin = 1407.254
				xmax = 1407.314
				text = "s"
			intervals [1285]:
				xmin = 1407.314
				xmax = 1407.664
				text = "it"
			intervals [1286]:
				xmin = 1407.664
				xmax = 1407.964
				text = "s"
			intervals [1287]:
				xmin = 1407.964
				xmax = 1408.004
				text = ""
			intervals [1288]:
				xmin = 1408.004
				xmax = 1408.144
				text = "only"
			intervals [1289]:
				xmin = 1408.144
				xmax = 1408.194
				text = ""
			intervals [1290]:
				xmin = 1408.194
				xmax = 1408.244
				text = "<unk>"
			intervals [1291]:
				xmin = 1408.244
				xmax = 1409.6116
				text = ""
			intervals [1292]:
				xmin = 1409.6116
				xmax = 1409.7216
				text = "i"
			intervals [1293]:
				xmin = 1409.7216
				xmax = 1409.9516
				text = "just"
			intervals [1294]:
				xmin = 1409.9516
				xmax = 1409.9816
				text = ""
			intervals [1295]:
				xmin = 1409.9816
				xmax = 1410.1416
				text = "think"
			intervals [1296]:
				xmin = 1410.1416
				xmax = 1410.1716
				text = ""
			intervals [1297]:
				xmin = 1410.1716
				xmax = 1410.2516
				text = "of"
			intervals [1298]:
				xmin = 1410.2516
				xmax = 1410.4116
				text = "you"
			intervals [1299]:
				xmin = 1410.4116
				xmax = 1410.7616
				text = "getting"
			intervals [1300]:
				xmin = 1410.7616
				xmax = 1411.2616
				text = "emotional"
			intervals [1301]:
				xmin = 1411.2616
				xmax = 1411.8216
				text = "when"
			intervals [1302]:
				xmin = 1411.8216
				xmax = 1411.9216
				text = ""
			intervals [1303]:
				xmin = 1411.9216
				xmax = 1412.0616
				text = "the"
			intervals [1304]:
				xmin = 1412.0616
				xmax = 1413.1016
				text = "<unk>"
			intervals [1305]:
				xmin = 1413.1016
				xmax = 1438.1204
				text = ""
			intervals [1306]:
				xmin = 1438.1204
				xmax = 1438.4704
				text = "mm-hm"
			intervals [1307]:
				xmin = 1438.4704
				xmax = 1444.2918
				text = ""
			intervals [1308]:
				xmin = 1444.2918
				xmax = 1444.8318
				text = "mm-hm"
			intervals [1309]:
				xmin = 1444.8318
				xmax = 1460.0395
				text = ""
			intervals [1310]:
				xmin = 1460.0395
				xmax = 1460.4395
				text = "mm-hm"
			intervals [1311]:
				xmin = 1460.4395
				xmax = 1462.3312
				text = ""
			intervals [1312]:
				xmin = 1462.3312
				xmax = 1462.5412
				text = "talk"
			intervals [1313]:
				xmin = 1462.5412
				xmax = 1462.6212
				text = "a"
			intervals [1314]:
				xmin = 1462.6212
				xmax = 1462.7712
				text = "little"
			intervals [1315]:
				xmin = 1462.7712
				xmax = 1463.0212
				text = "about"
			intervals [1316]:
				xmin = 1463.0212
				xmax = 1463.1612
				text = "it"
			intervals [1317]:
				xmin = 1463.1612
				xmax = 1464.9978
				text = ""
			intervals [1318]:
				xmin = 1464.9978
				xmax = 1465.0978
				text = "do"
			intervals [1319]:
				xmin = 1465.0978
				xmax = 1465.1578
				text = "you"
			intervals [1320]:
				xmin = 1465.1578
				xmax = 1465.2778
				text = "want"
			intervals [1321]:
				xmin = 1465.2778
				xmax = 1465.3478
				text = "to"
			intervals [1322]:
				xmin = 1465.3478
				xmax = 1465.5678
				text = "hold"
			intervals [1323]:
				xmin = 1465.5678
				xmax = 1465.8078
				text = "it"
			intervals [1324]:
				xmin = 1465.8078
				xmax = 1465.8978
				text = "you"
			intervals [1325]:
				xmin = 1465.8978
				xmax = 1465.9278
				text = ""
			intervals [1326]:
				xmin = 1465.9278
				xmax = 1466.0378
				text = "can"
			intervals [1327]:
				xmin = 1466.0378
				xmax = 1466.3278
				text = "hold"
			intervals [1328]:
				xmin = 1466.3278
				xmax = 1466.4278
				text = "it"
			intervals [1329]:
				xmin = 1466.4278
				xmax = 1466.5078
				text = "if"
			intervals [1330]:
				xmin = 1466.5078
				xmax = 1466.5478
				text = ""
			intervals [1331]:
				xmin = 1466.5478
				xmax = 1466.6378
				text = "you"
			intervals [1332]:
				xmin = 1466.6378
				xmax = 1466.7078
				text = ""
			intervals [1333]:
				xmin = 1466.7078
				xmax = 1466.8778
				text = "want"
			intervals [1334]:
				xmin = 1466.8778
				xmax = 1466.9078
				text = ""
			intervals [1335]:
				xmin = 1466.9078
				xmax = 1467.2478
				text = "to"
			intervals [1336]:
				xmin = 1467.2478
				xmax = 1467.9405
				text = ""
			intervals [1337]:
				xmin = 1467.9405
				xmax = 1468.3305
				text = "okay"
			intervals [1338]:
				xmin = 1468.3305
				xmax = 1468.7772
				text = ""
			intervals [1339]:
				xmin = 1468.7772
				xmax = 1469.1972
				text = "yeah"
			intervals [1340]:
				xmin = 1469.1972
				xmax = 1470.0172
				text = "<unk>"
			intervals [1341]:
				xmin = 1470.0172
				xmax = 1470.0472
				text = "i"
			intervals [1342]:
				xmin = 1470.0472
				xmax = 1470.1772
				text = "know"
			intervals [1343]:
				xmin = 1470.1772
				xmax = 1470.2072
				text = "i"
			intervals [1344]:
				xmin = 1470.2072
				xmax = 1470.2772
				text = "know"
			intervals [1345]:
				xmin = 1470.2772
				xmax = 1470.3772
				text = "it"
			intervals [1346]:
				xmin = 1470.3772
				xmax = 1473.1473
				text = ""
			intervals [1347]:
				xmin = 1473.1473
				xmax = 1473.3173
				text = "yeah"
			intervals [1348]:
				xmin = 1473.3173
				xmax = 1473.4573
				text = "i"
			intervals [1349]:
				xmin = 1473.4573
				xmax = 1473.5773
				text = "want"
			intervals [1350]:
				xmin = 1473.5773
				xmax = 1473.6373
				text = "to"
			intervals [1351]:
				xmin = 1473.6373
				xmax = 1473.7373
				text = "make"
			intervals [1352]:
				xmin = 1473.7373
				xmax = 1473.8573
				text = ""
			intervals [1353]:
				xmin = 1473.8573
				xmax = 1474.1473
				text = "sure"
			intervals [1354]:
				xmin = 1474.1473
				xmax = 1474.1773
				text = ""
			intervals [1355]:
				xmin = 1474.1773
				xmax = 1474.2973
				text = "that"
			intervals [1356]:
				xmin = 1474.2973
				xmax = 1474.3573
				text = "you"
			intervals [1357]:
				xmin = 1474.3573
				xmax = 1474.9573
				text = "register"
			intervals [1358]:
				xmin = 1474.9573
				xmax = 1478.5049
				text = ""
			intervals [1359]:
				xmin = 1478.5049
				xmax = 1479.2449
				text = "yeah"
			intervals [1360]:
				xmin = 1479.2449
				xmax = 1479.3449
				text = "i"
			intervals [1361]:
				xmin = 1479.3449
				xmax = 1479.5549
				text = "know"
			intervals [1362]:
				xmin = 1479.5549
				xmax = 1479.5949
				text = "i"
			intervals [1363]:
				xmin = 1479.5949
				xmax = 1479.6649
				text = "know"
			intervals [1364]:
				xmin = 1479.6649
				xmax = 1479.8049
				text = "that"
			intervals [1365]:
				xmin = 1479.8049
				xmax = 1479.8449
				text = "s"
			intervals [1366]:
				xmin = 1479.8449
				xmax = 1479.9449
				text = "what"
			intervals [1367]:
				xmin = 1479.9449
				xmax = 1479.9749
				text = "i"
			intervals [1368]:
				xmin = 1479.9749
				xmax = 1480.1049
				text = "was"
			intervals [1369]:
				xmin = 1480.1049
				xmax = 1480.1349
				text = ""
			intervals [1370]:
				xmin = 1480.1349
				xmax = 1480.4949
				text = "trying"
			intervals [1371]:
				xmin = 1480.4949
				xmax = 1480.5349
				text = ""
			intervals [1372]:
				xmin = 1480.5349
				xmax = 1480.6249
				text = "to"
			intervals [1373]:
				xmin = 1480.6249
				xmax = 1480.6549
				text = ""
			intervals [1374]:
				xmin = 1480.6549
				xmax = 1480.7549
				text = "get"
			intervals [1375]:
				xmin = 1480.7549
				xmax = 1480.8549
				text = "at"
			intervals [1376]:
				xmin = 1480.8549
				xmax = 1480.8849
				text = "i"
			intervals [1377]:
				xmin = 1480.8849
				xmax = 1481.1249
				text = "turned"
			intervals [1378]:
				xmin = 1481.1249
				xmax = 1481.2249
				text = "it"
			intervals [1379]:
				xmin = 1481.2249
				xmax = 1481.3449
				text = "all"
			intervals [1380]:
				xmin = 1481.3449
				xmax = 1481.4049
				text = "the"
			intervals [1381]:
				xmin = 1481.4049
				xmax = 1481.5049
				text = "way"
			intervals [1382]:
				xmin = 1481.5049
				xmax = 1481.5749
				text = "up"
			intervals [1383]:
				xmin = 1481.5749
				xmax = 1481.6049
				text = ""
			intervals [1384]:
				xmin = 1481.6049
				xmax = 1482.3249
				text = "<unk>"
			intervals [1385]:
				xmin = 1482.3249
				xmax = 1484.2274
				text = ""
			intervals [1386]:
				xmin = 1484.2274
				xmax = 1484.4274
				text = "so"
			intervals [1387]:
				xmin = 1484.4274
				xmax = 1485.8414
				text = ""
			intervals [1388]:
				xmin = 1485.8414
				xmax = 1485.8714
				text = "i"
			intervals [1389]:
				xmin = 1485.8714
				xmax = 1486.0514
				text = "think"
			intervals [1390]:
				xmin = 1486.0514
				xmax = 1486.0814
				text = ""
			intervals [1391]:
				xmin = 1486.0814
				xmax = 1486.1114
				text = "i"
			intervals [1392]:
				xmin = 1486.1114
				xmax = 1486.1414
				text = ""
			intervals [1393]:
				xmin = 1486.1414
				xmax = 1486.2714
				text = "have"
			intervals [1394]:
				xmin = 1486.2714
				xmax = 1486.3314
				text = "to"
			intervals [1395]:
				xmin = 1486.3314
				xmax = 1486.5714
				text = "turn"
			intervals [1396]:
				xmin = 1486.5714
				xmax = 1487.1714
				text = "the"
			intervals [1397]:
				xmin = 1487.1714
				xmax = 1487.2614
				text = "page"
			intervals [1398]:
				xmin = 1487.2614
				xmax = 1488.5477
				text = ""
			intervals [1399]:
				xmin = 1488.5477
				xmax = 1489.3077
				text = "um"
			intervals [1400]:
				xmin = 1489.3077
				xmax = 1489.5909
				text = ""
			intervals [1401]:
				xmin = 1489.5909
				xmax = 1489.7009
				text = "could"
			intervals [1402]:
				xmin = 1489.7009
				xmax = 1489.7909
				text = "you"
			intervals [1403]:
				xmin = 1489.7909
				xmax = 1489.9309
				text = ""
			intervals [1404]:
				xmin = 1489.9309
				xmax = 1491.0109
				text = "unintelligible"
			intervals [1405]:
				xmin = 1491.0109
				xmax = 1494.2659
				text = ""
			intervals [1406]:
				xmin = 1494.2659
				xmax = 1494.6359
				text = "now"
			intervals [1407]:
				xmin = 1494.6359
				xmax = 1495.599
				text = ""
			intervals [1408]:
				xmin = 1495.599
				xmax = 1495.819
				text = "i'm"
			intervals [1409]:
				xmin = 1495.819
				xmax = 1496.109
				text = "saying"
			intervals [1410]:
				xmin = 1496.109
				xmax = 1496.139
				text = "i"
			intervals [1411]:
				xmin = 1496.139
				xmax = 1496.349
				text = "know"
			intervals [1412]:
				xmin = 1496.349
				xmax = 1496.399
				text = "i"
			intervals [1413]:
				xmin = 1496.399
				xmax = 1496.589
				text = "know"
			intervals [1414]:
				xmin = 1496.589
				xmax = 1496.769
				text = "you're"
			intervals [1415]:
				xmin = 1496.769
				xmax = 1496.989
				text = "not"
			intervals [1416]:
				xmin = 1496.989
				xmax = 1497.129
				text = "an"
			intervals [1417]:
				xmin = 1497.129
				xmax = 1497.399
				text = "old"
			intervals [1418]:
				xmin = 1497.399
				xmax = 1497.729
				text = "person"
			intervals [1419]:
				xmin = 1497.729
				xmax = 1497.759
				text = "or"
			intervals [1420]:
				xmin = 1497.759
				xmax = 1498.249
				text = "anything"
			intervals [1421]:
				xmin = 1498.249
				xmax = 1498.409
				text = "but"
			intervals [1422]:
				xmin = 1498.409
				xmax = 1498.8406
				text = ""
			intervals [1423]:
				xmin = 1498.8406
				xmax = 1499.1906
				text = "um"
			intervals [1424]:
				xmin = 1499.1906
				xmax = 1499.4224
				text = ""
			intervals [1425]:
				xmin = 1499.4224
				xmax = 1499.6324
				text = "you've"
			intervals [1426]:
				xmin = 1499.6324
				xmax = 1499.9524
				text = "lived"
			intervals [1427]:
				xmin = 1499.9524
				xmax = 1500.4624
				text = "for"
			intervals [1428]:
				xmin = 1500.4624
				xmax = 1501.1718
				text = ""
			intervals [1429]:
				xmin = 1501.1718
				xmax = 1501.3918
				text = "the"
			intervals [1430]:
				xmin = 1501.3918
				xmax = 1501.5118
				text = "past"
			intervals [1431]:
				xmin = 1501.5118
				xmax = 1501.5418
				text = ""
			intervals [1432]:
				xmin = 1501.5418
				xmax = 1501.7818
				text = "uh"
			intervals [1433]:
				xmin = 1501.7818
				xmax = 1501.9771
				text = ""
			intervals [1434]:
				xmin = 1501.9771
				xmax = 1502.5771
				text = "<unk>"
			intervals [1435]:
				xmin = 1502.5771
				xmax = 1503.0171
				text = "anyway"
			intervals [1436]:
				xmin = 1503.0171
				xmax = 1503.312
				text = ""
			intervals [1437]:
				xmin = 1503.312
				xmax = 1503.512
				text = "is"
			intervals [1438]:
				xmin = 1503.512
				xmax = 1503.602
				text = "there"
			intervals [1439]:
				xmin = 1503.602
				xmax = 1504.022
				text = "anything"
			intervals [1440]:
				xmin = 1504.022
				xmax = 1504.052
				text = ""
			intervals [1441]:
				xmin = 1504.052
				xmax = 1504.212
				text = "that"
			intervals [1442]:
				xmin = 1504.212
				xmax = 1504.312
				text = "you"
			intervals [1443]:
				xmin = 1504.312
				xmax = 1504.432
				text = ""
			intervals [1444]:
				xmin = 1504.432
				xmax = 1504.692
				text = "feel"
			intervals [1445]:
				xmin = 1504.692
				xmax = 1504.892
				text = "that"
			intervals [1446]:
				xmin = 1504.892
				xmax = 1505.062
				text = "you"
			intervals [1447]:
				xmin = 1505.062
				xmax = 1505.092
				text = ""
			intervals [1448]:
				xmin = 1505.092
				xmax = 1505.192
				text = "would"
			intervals [1449]:
				xmin = 1505.192
				xmax = 1505.282
				text = "have"
			intervals [1450]:
				xmin = 1505.282
				xmax = 1505.332
				text = ""
			intervals [1451]:
				xmin = 1505.332
				xmax = 1505.552
				text = "done"
			intervals [1452]:
				xmin = 1505.552
				xmax = 1505.712
				text = "over"
			intervals [1453]:
				xmin = 1505.712
				xmax = 1505.742
				text = ""
			intervals [1454]:
				xmin = 1505.742
				xmax = 1506.122
				text = "again"
			intervals [1455]:
				xmin = 1506.122
				xmax = 1507.1453
				text = ""
			intervals [1456]:
				xmin = 1507.1453
				xmax = 1507.3553
				text = "that"
			intervals [1457]:
				xmin = 1507.3553
				xmax = 1507.4653
				text = "you"
			intervals [1458]:
				xmin = 1507.4653
				xmax = 1507.4953
				text = ""
			intervals [1459]:
				xmin = 1507.4953
				xmax = 1507.8553
				text = "wouldn't"
			intervals [1460]:
				xmin = 1507.8553
				xmax = 1507.9453
				text = "have"
			intervals [1461]:
				xmin = 1507.9453
				xmax = 1508.3553
				text = "done"
			intervals [1462]:
				xmin = 1508.3553
				xmax = 1516.8132
				text = ""
			intervals [1463]:
				xmin = 1516.8132
				xmax = 1516.8432
				text = "i"
			intervals [1464]:
				xmin = 1516.8432
				xmax = 1517.1732
				text = ""
			intervals [1465]:
				xmin = 1517.1732
				xmax = 1517.2732
				text = "knew"
			intervals [1466]:
				xmin = 1517.2732
				xmax = 1517.3832
				text = "that"
			intervals [1467]:
				xmin = 1517.3832
				xmax = 1517.4632
				text = "you"
			intervals [1468]:
				xmin = 1517.4632
				xmax = 1517.5232
				text = "were"
			intervals [1469]:
				xmin = 1517.5232
				xmax = 1517.6932
				text = "gonna"
			intervals [1470]:
				xmin = 1517.6932
				xmax = 1517.7432
				text = ""
			intervals [1471]:
				xmin = 1517.7432
				xmax = 1517.8032
				text = "say"
			intervals [1472]:
				xmin = 1517.8032
				xmax = 1517.9032
				text = "that"
			intervals [1473]:
				xmin = 1517.9032
				xmax = 1525.3811
				text = ""
			intervals [1474]:
				xmin = 1525.3811
				xmax = 1525.9411
				text = "mm-hm"
			intervals [1475]:
				xmin = 1525.9411
				xmax = 1526.9785
				text = ""
			intervals [1476]:
				xmin = 1526.9785
				xmax = 1527.1485
				text = "what"
			intervals [1477]:
				xmin = 1527.1485
				xmax = 1527.4885
				text = "about"
			intervals [1478]:
				xmin = 1527.4885
				xmax = 1527.5285
				text = ""
			intervals [1479]:
				xmin = 1527.5285
				xmax = 1527.8185
				text = "uh"
			intervals [1480]:
				xmin = 1527.8185
				xmax = 1527.9051
				text = ""
			intervals [1481]:
				xmin = 1527.9051
				xmax = 1528.0851
				text = "say"
			intervals [1482]:
				xmin = 1528.0851
				xmax = 1528.1751
				text = ""
			intervals [1483]:
				xmin = 1528.1751
				xmax = 1528.4751
				text = "school"
			intervals [1484]:
				xmin = 1528.4751
				xmax = 1528.6351
				text = "for"
			intervals [1485]:
				xmin = 1528.6351
				xmax = 1528.9351
				text = "instance"
			intervals [1486]:
				xmin = 1528.9351
				xmax = 1529.1051
				text = "would"
			intervals [1487]:
				xmin = 1529.1051
				xmax = 1529.2551
				text = "you"
			intervals [1488]:
				xmin = 1529.2551
				xmax = 1529.3451
				text = "have"
			intervals [1489]:
				xmin = 1529.3451
				xmax = 1529.7751
				text = "changed"
			intervals [1490]:
				xmin = 1529.7751
				xmax = 1530.2951
				text = "anything"
			intervals [1491]:
				xmin = 1530.2951
				xmax = 1530.5751
				text = "about"
			intervals [1492]:
				xmin = 1530.5751
				xmax = 1530.6951
				text = "your"
			intervals [1493]:
				xmin = 1530.6951
				xmax = 1530.7451
				text = ""
			intervals [1494]:
				xmin = 1530.7451
				xmax = 1530.9951
				text = "life"
			intervals [1495]:
				xmin = 1530.9951
				xmax = 1532.2775
				text = ""
			intervals [1496]:
				xmin = 1532.2775
				xmax = 1532.5475
				text = "anytime"
			intervals [1497]:
				xmin = 1532.5475
				xmax = 1540.6859
				text = ""
			intervals [1498]:
				xmin = 1540.6859
				xmax = 1541.2459
				text = "everything"
			intervals [1499]:
				xmin = 1541.2459
				xmax = 1541.2759
				text = ""
			intervals [1500]:
				xmin = 1541.2759
				xmax = 1541.3759
				text = "is"
			intervals [1501]:
				xmin = 1541.3759
				xmax = 1541.7359
				text = "good"
			intervals [1502]:
				xmin = 1541.7359
				xmax = 1542.2313
				text = ""
			intervals [1503]:
				xmin = 1542.2313
				xmax = 1542.4813
				text = "that"
			intervals [1504]:
				xmin = 1542.4813
				xmax = 1542.5313
				text = "s"
			intervals [1505]:
				xmin = 1542.5313
				xmax = 1542.7096
				text = ""
			intervals [1506]:
				xmin = 1542.7096
				xmax = 1542.7896
				text = "you"
			intervals [1507]:
				xmin = 1542.7896
				xmax = 1542.8196
				text = ""
			intervals [1508]:
				xmin = 1542.8196
				xmax = 1543.0396
				text = "don't"
			intervals [1509]:
				xmin = 1543.0396
				xmax = 1543.4296
				text = "find"
			intervals [1510]:
				xmin = 1543.4296
				xmax = 1543.5896
				text = "many"
			intervals [1511]:
				xmin = 1543.5896
				xmax = 1543.7396
				text = "people"
			intervals [1512]:
				xmin = 1543.7396
				xmax = 1543.9996
				text = "who"
			intervals [1513]:
				xmin = 1543.9996
				xmax = 1544.2096
				text = "say"
			intervals [1514]:
				xmin = 1544.2096
				xmax = 1544.4896
				text = "that"
			intervals [1515]:
				xmin = 1544.4896
				xmax = 1546.6255
				text = ""
			intervals [1516]:
				xmin = 1546.6255
				xmax = 1546.9855
				text = "um"
			intervals [1517]:
				xmin = 1546.9855
				xmax = 1550.5661
				text = ""
			intervals [1518]:
				xmin = 1550.5661
				xmax = 1550.6661
				text = "do"
			intervals [1519]:
				xmin = 1550.6661
				xmax = 1550.7361
				text = "you"
			intervals [1520]:
				xmin = 1550.7361
				xmax = 1550.8261
				text = "have"
			intervals [1521]:
				xmin = 1550.8261
				xmax = 1551.1961
				text = ""
			intervals [1522]:
				xmin = 1551.1961
				xmax = 1551.3761
				text = "any"
			intervals [1523]:
				xmin = 1551.3761
				xmax = 1551.5666
				text = ""
			intervals [1524]:
				xmin = 1551.5666
				xmax = 1552.5666
				text = "aspirations"
			intervals [1525]:
				xmin = 1552.5666
				xmax = 1552.7966
				text = "right"
			intervals [1526]:
				xmin = 1552.7966
				xmax = 1552.8266
				text = ""
			intervals [1527]:
				xmin = 1552.8266
				xmax = 1553.2366
				text = "now"
			intervals [1528]:
				xmin = 1553.2366
				xmax = 1553.2666
				text = ""
			intervals [1529]:
				xmin = 1553.2666
				xmax = 1553.3166
				text = "i"
			intervals [1530]:
				xmin = 1553.3166
				xmax = 1553.3466
				text = ""
			intervals [1531]:
				xmin = 1553.3466
				xmax = 1553.6366
				text = "mean"
			intervals [1532]:
				xmin = 1553.6366
				xmax = 1553.9619
				text = ""
			intervals [1533]:
				xmin = 1553.9619
				xmax = 1554.3519
				text = "um"
			intervals [1534]:
				xmin = 1554.3519
				xmax = 1554.9642
				text = ""
			intervals [1535]:
				xmin = 1554.9642
				xmax = 1555.0942
				text = "are"
			intervals [1536]:
				xmin = 1555.0942
				xmax = 1555.4042
				text = "you"
			intervals [1537]:
				xmin = 1555.4042
				xmax = 1556.1437
				text = ""
			intervals [1538]:
				xmin = 1556.1437
				xmax = 1556.6937
				text = "presently"
			intervals [1539]:
				xmin = 1556.6937
				xmax = 1556.9137
				text = ""
			intervals [1540]:
				xmin = 1556.9137
				xmax = 1556.9737
				text = "in"
			intervals [1541]:
				xmin = 1556.9737
				xmax = 1557.0037
				text = "a"
			intervals [1542]:
				xmin = 1557.0037
				xmax = 1557.7037
				text = "transitional"
			intervals [1543]:
				xmin = 1557.7037
				xmax = 1558.0637
				text = "stage"
			intervals [1544]:
				xmin = 1558.0637
				xmax = 1558.2937
				text = "or"
			intervals [1545]:
				xmin = 1558.2937
				xmax = 1558.5248
				text = ""
			intervals [1546]:
				xmin = 1558.5248
				xmax = 1558.5748
				text = "or"
			intervals [1547]:
				xmin = 1558.5748
				xmax = 1559.1848
				text = "or"
			intervals [1548]:
				xmin = 1559.1848
				xmax = 1559.2148
				text = ""
			intervals [1549]:
				xmin = 1559.2148
				xmax = 1559.4448
				text = "what"
			intervals [1550]:
				xmin = 1559.4448
				xmax = 1559.9351
				text = ""
			intervals [1551]:
				xmin = 1559.9351
				xmax = 1560.1651
				text = "wha-"
			intervals [1552]:
				xmin = 1560.1651
				xmax = 1560.3151
				text = "what"
			intervals [1553]:
				xmin = 1560.3151
				xmax = 1560.3551
				text = "are"
			intervals [1554]:
				xmin = 1560.3551
				xmax = 1560.5351
				text = "your"
			intervals [1555]:
				xmin = 1560.5351
				xmax = 1560.8951
				text = "plans"
			intervals [1556]:
				xmin = 1560.8951
				xmax = 1561.1651
				text = "for"
			intervals [1557]:
				xmin = 1561.1651
				xmax = 1561.1951
				text = ""
			intervals [1558]:
				xmin = 1561.1951
				xmax = 1561.3151
				text = "the"
			intervals [1559]:
				xmin = 1561.3151
				xmax = 1561.3851
				text = ""
			intervals [1560]:
				xmin = 1561.3851
				xmax = 1561.6851
				text = "future"
			intervals [1561]:
				xmin = 1561.6851
				xmax = 1587.5412
				text = ""
			intervals [1562]:
				xmin = 1587.5412
				xmax = 1588.0212
				text = "mm-hm"
			intervals [1563]:
				xmin = 1588.0212
				xmax = 1599.2836
				text = ""
			intervals [1564]:
				xmin = 1599.2836
				xmax = 1599.7936
				text = "mm-hm"
			intervals [1565]:
				xmin = 1599.7936
				xmax = 1600.7815
				text = ""
			intervals [1566]:
				xmin = 1600.7815
				xmax = 1600.8715
				text = "well"
			intervals [1567]:
				xmin = 1600.8715
				xmax = 1602.6726
				text = ""
			intervals [1568]:
				xmin = 1602.6726
				xmax = 1602.7226
				text = "i"
			intervals [1569]:
				xmin = 1602.7226
				xmax = 1602.7926
				text = ""
			intervals [1570]:
				xmin = 1602.7926
				xmax = 1602.9926
				text = "guess"
			intervals [1571]:
				xmin = 1602.9926
				xmax = 1603.1826
				text = "that"
			intervals [1572]:
				xmin = 1603.1826
				xmax = 1603.2126
				text = "s"
			intervals [1573]:
				xmin = 1603.2126
				xmax = 1603.3626
				text = "sort"
			intervals [1574]:
				xmin = 1603.3626
				xmax = 1603.4926
				text = "of"
			intervals [1575]:
				xmin = 1603.4926
				xmax = 1604.2826
				text = "understandable"
			intervals [1576]:
				xmin = 1604.2826
				xmax = 1604.5216
				text = ""
			intervals [1577]:
				xmin = 1604.5216
				xmax = 1604.6216
				text = "you"
			intervals [1578]:
				xmin = 1604.6216
				xmax = 1604.9616
				text = "know"
			intervals [1579]:
				xmin = 1604.9616
				xmax = 1610.3947
				text = ""
			intervals [1580]:
				xmin = 1610.3947
				xmax = 1610.6147
				text = "that"
			intervals [1581]:
				xmin = 1610.6147
				xmax = 1610.7347
				text = "long"
			intervals [1582]:
				xmin = 1610.7347
				xmax = 1610.9747
				text = "huh"
			intervals [1583]:
				xmin = 1610.9747
				xmax = 1615.0983
				text = ""
			intervals [1584]:
				xmin = 1615.0983
				xmax = 1615.4983
				text = "mm"
			intervals [1585]:
				xmin = 1615.4983
				xmax = 1620.2905
				text = ""
			intervals [1586]:
				xmin = 1620.2905
				xmax = 1620.9205
				text = "mm-hm"
			intervals [1587]:
				xmin = 1620.9205
				xmax = 1623.0445
				text = ""
			intervals [1588]:
				xmin = 1623.0445
				xmax = 1623.8145
				text = "mm-hm"
			intervals [1589]:
				xmin = 1623.8145
				xmax = 1626.5112
				text = ""
			intervals [1590]:
				xmin = 1626.5112
				xmax = 1626.7312
				text = "good"
			intervals [1591]:
				xmin = 1626.7312
				xmax = 1626.7812
				text = ""
			intervals [1592]:
				xmin = 1626.7812
				xmax = 1627.1812
				text = "philosophy"
			intervals [1593]:
				xmin = 1627.1812
				xmax = 1628.0016
				text = ""
			intervals [1594]:
				xmin = 1628.0016
				xmax = 1628.2516
				text = "yes"
			intervals [1595]:
				xmin = 1628.2516
				xmax = 1628.2816
				text = ""
			intervals [1596]:
				xmin = 1628.2816
				xmax = 1628.3816
				text = "well"
			intervals [1597]:
				xmin = 1628.3816
				xmax = 1628.4316
				text = ""
			intervals [1598]:
				xmin = 1628.4316
				xmax = 1628.6616
				text = "i'm"
			intervals [1599]:
				xmin = 1628.6616
				xmax = 1629.0116
				text = "making"
			intervals [1600]:
				xmin = 1629.0116
				xmax = 1629.1216
				text = "you"
			intervals [1601]:
				xmin = 1629.1216
				xmax = 1629.3416
				text = "see"
			intervals [1602]:
				xmin = 1629.3416
				xmax = 1629.5516
				text = "you"
			intervals [1603]:
				xmin = 1629.5516
				xmax = 1629.8016
				text = "talk"
			intervals [1604]:
				xmin = 1629.8016
				xmax = 1629.8716
				text = ""
			intervals [1605]:
				xmin = 1629.8716
				xmax = 1630.0516
				text = "you"
			intervals [1606]:
				xmin = 1630.0516
				xmax = 1630.0816
				text = ""
			intervals [1607]:
				xmin = 1630.0816
				xmax = 1630.3416
				text = "talk"
			intervals [1608]:
				xmin = 1630.3416
				xmax = 1630.3716
				text = ""
			intervals [1609]:
				xmin = 1630.3716
				xmax = 1630.5116
				text = "more"
			intervals [1610]:
				xmin = 1630.5116
				xmax = 1630.5416
				text = ""
			intervals [1611]:
				xmin = 1630.5416
				xmax = 1630.6816
				text = "than"
			intervals [1612]:
				xmin = 1630.6816
				xmax = 1630.9516
				text = "most"
			intervals [1613]:
				xmin = 1630.9516
				xmax = 1630.9816
				text = ""
			intervals [1614]:
				xmin = 1630.9816
				xmax = 1631.1816
				text = "people"
			intervals [1615]:
				xmin = 1631.1816
				xmax = 1631.6816
				text = ""
			intervals [1616]:
				xmin = 1631.6816
				xmax = 1631.7516
				text = "you"
			intervals [1617]:
				xmin = 1631.7516
				xmax = 1631.8216
				text = "know"
			intervals [1618]:
				xmin = 1631.8216
				xmax = 1632.0916
				text = "that"
			intervals [1619]:
				xmin = 1632.0916
				xmax = 1632.1216
				text = "s"
			intervals [1620]:
				xmin = 1632.1216
				xmax = 1632.2216
				text = "good"
			intervals [1621]:
				xmin = 1632.2216
				xmax = 1632.4016
				text = "enough"
			intervals [1622]:
				xmin = 1632.4016
				xmax = 1632.5516
				text = "because"
			intervals [1623]:
				xmin = 1632.5516
				xmax = 1632.5916
				text = "i"
			intervals [1624]:
				xmin = 1632.5916
				xmax = 1632.8616
				text = "have"
			intervals [1625]:
				xmin = 1632.8616
				xmax = 1632.9216
				text = "to"
			intervals [1626]:
				xmin = 1632.9216
				xmax = 1633.1316
				text = "stop"
			intervals [1627]:
				xmin = 1633.1316
				xmax = 1633.9000226757369
				text = ""
	item [2]:
		class = "IntervalTier"
		name = "DCA_int_03 - phones"
		xmin = 0.0
		xmax = 1633.9000226757369
		intervals: size = 3880
			intervals [1]:
				xmin = 0.0
				xmax = 0.3687
				text = ""
			intervals [2]:
				xmin = 0.3687
				xmax = 0.4087
				text = "sil"
			intervals [3]:
				xmin = 0.4087
				xmax = 0.4987
				text = "OW2"
			intervals [4]:
				xmin = 0.4987
				xmax = 0.6187
				text = "K"
			intervals [5]:
				xmin = 0.6187
				xmax = 0.7087
				text = "EY1"
			intervals [6]:
				xmin = 0.7087
				xmax = 0.7787
				text = "sp"
			intervals [7]:
				xmin = 0.7787
				xmax = 0.8287
				text = "W"
			intervals [8]:
				xmin = 0.8287
				xmax = 0.8587
				text = "IY1"
			intervals [9]:
				xmin = 0.8587
				xmax = 0.8887
				text = "spn"
			intervals [10]:
				xmin = 0.8887
				xmax = 0.9487
				text = "sp"
			intervals [11]:
				xmin = 0.9487
				xmax = 1.0087
				text = "S"
			intervals [12]:
				xmin = 1.0087
				xmax = 1.0687
				text = "T"
			intervals [13]:
				xmin = 1.0687
				xmax = 1.0987
				text = "AA1"
			intervals [14]:
				xmin = 1.0987
				xmax = 1.1287
				text = "R"
			intervals [15]:
				xmin = 1.1287
				xmax = 1.1587
				text = "T"
			intervals [16]:
				xmin = 1.1587
				xmax = 1.645
				text = ""
			intervals [17]:
				xmin = 1.645
				xmax = 1.815
				text = "N"
			intervals [18]:
				xmin = 1.815
				xmax = 1.865
				text = "AW1"
			intervals [19]:
				xmin = 1.865
				xmax = 2.075
				text = "sp"
			intervals [20]:
				xmin = 2.075
				xmax = 2.105
				text = "F"
			intervals [21]:
				xmin = 2.105
				xmax = 2.155
				text = "ER1"
			intervals [22]:
				xmin = 2.155
				xmax = 2.185
				text = "S"
			intervals [23]:
				xmin = 2.185
				xmax = 2.655
				text = "T"
			intervals [24]:
				xmin = 2.655
				xmax = 2.755
				text = "sp"
			intervals [25]:
				xmin = 2.755
				xmax = 2.785
				text = "K"
			intervals [26]:
				xmin = 2.785
				xmax = 2.815
				text = "W"
			intervals [27]:
				xmin = 2.815
				xmax = 2.845
				text = "EH1"
			intervals [28]:
				xmin = 2.845
				xmax = 2.875
				text = "SH"
			intervals [29]:
				xmin = 2.875
				xmax = 2.905
				text = "AH0"
			intervals [30]:
				xmin = 2.905
				xmax = 2.945
				text = "N"
			intervals [31]:
				xmin = 2.945
				xmax = 2.975
				text = "IH0"
			intervals [32]:
				xmin = 2.975
				xmax = 3.125
				text = "Z"
			intervals [33]:
				xmin = 3.125
				xmax = 3.307
				text = "sp"
			intervals [34]:
				xmin = 3.307
				xmax = 3.337
				text = "W"
			intervals [35]:
				xmin = 3.337
				xmax = 3.367
				text = "AH1"
			intervals [36]:
				xmin = 3.367
				xmax = 3.417
				text = "T"
			intervals [37]:
				xmin = 3.417
				xmax = 3.527
				text = "K"
			intervals [38]:
				xmin = 3.527
				xmax = 3.687
				text = "AY1"
			intervals [39]:
				xmin = 3.687
				xmax = 3.717
				text = "N"
			intervals [40]:
				xmin = 3.717
				xmax = 3.747
				text = "AH0"
			intervals [41]:
				xmin = 3.747
				xmax = 3.777
				text = "V"
			intervals [42]:
				xmin = 3.777
				xmax = 3.857
				text = "G"
			intervals [43]:
				xmin = 3.857
				xmax = 3.887
				text = "EY1"
			intervals [44]:
				xmin = 3.887
				xmax = 3.997
				text = "M"
			intervals [45]:
				xmin = 3.997
				xmax = 4.027
				text = "Z"
			intervals [46]:
				xmin = 4.027
				xmax = 4.117
				text = "sp"
			intervals [47]:
				xmin = 4.117
				xmax = 4.3181
				text = ""
			intervals [48]:
				xmin = 4.3181
				xmax = 4.6381
				text = "AH1"
			intervals [49]:
				xmin = 4.6381
				xmax = 4.7481
				text = "sp"
			intervals [50]:
				xmin = 4.7481
				xmax = 4.7781
				text = "D"
			intervals [51]:
				xmin = 4.7781
				xmax = 4.8081
				text = "IH0"
			intervals [52]:
				xmin = 4.8081
				xmax = 4.8981
				text = "D"
			intervals [53]:
				xmin = 4.8981
				xmax = 4.9281
				text = "Y"
			intervals [54]:
				xmin = 4.9281
				xmax = 4.9581
				text = "UW1"
			intervals [55]:
				xmin = 4.9581
				xmax = 5.0181
				text = "sp"
			intervals [56]:
				xmin = 5.0181
				xmax = 5.1081
				text = "P"
			intervals [57]:
				xmin = 5.1081
				xmax = 5.1581
				text = "L"
			intervals [58]:
				xmin = 5.1581
				xmax = 5.1881
				text = "EY1"
			intervals [59]:
				xmin = 5.1881
				xmax = 5.2981
				text = "sp"
			intervals [60]:
				xmin = 5.2981
				xmax = 5.3281
				text = "W"
			intervals [61]:
				xmin = 5.3281
				xmax = 5.3581
				text = "EH1"
			intervals [62]:
				xmin = 5.3581
				xmax = 5.3881
				text = "N"
			intervals [63]:
				xmin = 5.3881
				xmax = 5.4181
				text = "Y"
			intervals [64]:
				xmin = 5.4181
				xmax = 5.4481
				text = "UW1"
			intervals [65]:
				xmin = 5.4481
				xmax = 5.4781
				text = "sp"
			intervals [66]:
				xmin = 5.4781
				xmax = 5.5281
				text = "W"
			intervals [67]:
				xmin = 5.5281
				xmax = 5.5581
				text = "ER0"
			intervals [68]:
				xmin = 5.5581
				xmax = 5.6081
				text = "sp"
			intervals [69]:
				xmin = 5.6081
				xmax = 5.6381
				text = "AH0"
			intervals [70]:
				xmin = 5.6381
				xmax = 5.7381
				text = "K"
			intervals [71]:
				xmin = 5.7381
				xmax = 5.7781
				text = "IH1"
			intervals [72]:
				xmin = 5.7781
				xmax = 5.8481
				text = "D"
			intervals [73]:
				xmin = 5.8481
				xmax = 10.1728
				text = "sp"
			intervals [74]:
				xmin = 10.1728
				xmax = 10.2028
				text = "spn"
			intervals [75]:
				xmin = 10.2028
				xmax = 10.3428
				text = "sp"
			intervals [76]:
				xmin = 10.3428
				xmax = 13.2185
				text = ""
			intervals [77]:
				xmin = 13.2185
				xmax = 13.2785
				text = "HH"
			intervals [78]:
				xmin = 13.2785
				xmax = 13.3185
				text = "AW1"
			intervals [79]:
				xmin = 13.3185
				xmax = 13.3485
				text = "AH0"
			intervals [80]:
				xmin = 13.3485
				xmax = 13.3785
				text = "D"
			intervals [81]:
				xmin = 13.3785
				xmax = 13.4285
				text = "sp"
			intervals [82]:
				xmin = 13.4285
				xmax = 13.4585
				text = "Y"
			intervals [83]:
				xmin = 13.4585
				xmax = 13.4885
				text = "UW1"
			intervals [84]:
				xmin = 13.4885
				xmax = 13.5385
				text = "sp"
			intervals [85]:
				xmin = 13.5385
				xmax = 13.6185
				text = "P"
			intervals [86]:
				xmin = 13.6185
				xmax = 13.6585
				text = "L"
			intervals [87]:
				xmin = 13.6585
				xmax = 13.6885
				text = "EY1"
			intervals [88]:
				xmin = 13.6885
				xmax = 13.7385
				text = "sp"
			intervals [89]:
				xmin = 13.7385
				xmax = 13.8485
				text = "JH"
			intervals [90]:
				xmin = 13.8485
				xmax = 13.8785
				text = "AE1"
			intervals [91]:
				xmin = 13.8785
				xmax = 13.9085
				text = "K"
			intervals [92]:
				xmin = 13.9085
				xmax = 13.9385
				text = "S"
			intervals [93]:
				xmin = 13.9385
				xmax = 14.2585
				text = "sp"
			intervals [94]:
				xmin = 14.2585
				xmax = 18.2152
				text = ""
			intervals [95]:
				xmin = 18.2152
				xmax = 18.3352
				text = "Y"
			intervals [96]:
				xmin = 18.3352
				xmax = 18.3852
				text = "AE1"
			intervals [97]:
				xmin = 18.3852
				xmax = 18.4552
				text = "HH"
			intervals [98]:
				xmin = 18.4552
				xmax = 18.6552
				text = "UW1"
			intervals [99]:
				xmin = 18.6552
				xmax = 18.6852
				text = "HH"
			intervals [100]:
				xmin = 18.6852
				xmax = 18.7152
				text = "AE1"
			intervals [101]:
				xmin = 18.7152
				xmax = 18.7852
				text = "D"
			intervals [102]:
				xmin = 18.7852
				xmax = 18.8152
				text = "sp"
			intervals [103]:
				xmin = 18.8152
				xmax = 18.8752
				text = "Y"
			intervals [104]:
				xmin = 18.8752
				xmax = 18.9152
				text = "AA1"
			intervals [105]:
				xmin = 18.9152
				xmax = 18.9652
				text = "HH"
			intervals [106]:
				xmin = 18.9652
				xmax = 19.0052
				text = "AW1"
			intervals [107]:
				xmin = 19.0052
				xmax = 19.0452
				text = "D"
			intervals [108]:
				xmin = 19.0452
				xmax = 19.0852
				text = "UW1"
			intervals [109]:
				xmin = 19.0852
				xmax = 19.1152
				text = "Y"
			intervals [110]:
				xmin = 19.1152
				xmax = 19.1652
				text = "UW1"
			intervals [111]:
				xmin = 19.1652
				xmax = 19.2452
				text = "P"
			intervals [112]:
				xmin = 19.2452
				xmax = 19.2952
				text = "L"
			intervals [113]:
				xmin = 19.2952
				xmax = 19.3552
				text = "EY1"
			intervals [114]:
				xmin = 19.3552
				xmax = 19.4352
				text = "sp"
			intervals [115]:
				xmin = 19.4352
				xmax = 19.4652
				text = "JH"
			intervals [116]:
				xmin = 19.4652
				xmax = 19.4952
				text = "AE1"
			intervals [117]:
				xmin = 19.4952
				xmax = 19.5252
				text = "K"
			intervals [118]:
				xmin = 19.5252
				xmax = 19.5552
				text = "S"
			intervals [119]:
				xmin = 19.5552
				xmax = 20.4691
				text = "sp"
			intervals [120]:
				xmin = 20.4691
				xmax = 20.4991
				text = "AY1"
			intervals [121]:
				xmin = 20.4991
				xmax = 20.5391
				text = "D"
			intervals [122]:
				xmin = 20.5391
				xmax = 20.5791
				text = "OW1"
			intervals [123]:
				xmin = 20.5791
				xmax = 20.6891
				text = "N"
			intervals [124]:
				xmin = 20.6891
				xmax = 20.7191
				text = "T"
			intervals [125]:
				xmin = 20.7191
				xmax = 20.7891
				text = "N"
			intervals [126]:
				xmin = 20.7891
				xmax = 20.8391
				text = "OW1"
			intervals [127]:
				xmin = 20.8391
				xmax = 20.9091
				text = "HH"
			intervals [128]:
				xmin = 20.9091
				xmax = 20.9591
				text = "AW1"
			intervals [129]:
				xmin = 20.9591
				xmax = 20.9891
				text = "T"
			intervals [130]:
				xmin = 20.9891
				xmax = 21.0291
				text = "AH0"
			intervals [131]:
				xmin = 21.0291
				xmax = 21.1191
				text = "sp"
			intervals [132]:
				xmin = 21.1191
				xmax = 21.1591
				text = "P"
			intervals [133]:
				xmin = 21.1591
				xmax = 21.1891
				text = "L"
			intervals [134]:
				xmin = 21.1891
				xmax = 21.2591
				text = "EY1"
			intervals [135]:
				xmin = 21.2591
				xmax = 21.3291
				text = "sp"
			intervals [136]:
				xmin = 21.3291
				xmax = 21.3791
				text = "JH"
			intervals [137]:
				xmin = 21.3791
				xmax = 21.4191
				text = "AE1"
			intervals [138]:
				xmin = 21.4191
				xmax = 21.4491
				text = "K"
			intervals [139]:
				xmin = 21.4491
				xmax = 21.4791
				text = "S"
			intervals [140]:
				xmin = 21.4791
				xmax = 21.5991
				text = "sp"
			intervals [141]:
				xmin = 21.5991
				xmax = 47.5057
				text = ""
			intervals [142]:
				xmin = 47.5057
				xmax = 47.7357
				text = "M"
			intervals [143]:
				xmin = 47.7357
				xmax = 47.7657
				text = "HH"
			intervals [144]:
				xmin = 47.7657
				xmax = 47.8057
				text = "M"
			intervals [145]:
				xmin = 47.8057
				xmax = 66.7132
				text = "sp"
			intervals [146]:
				xmin = 66.7132
				xmax = 66.7432
				text = "W"
			intervals [147]:
				xmin = 66.7432
				xmax = 66.7732
				text = "AH1"
			intervals [148]:
				xmin = 66.7732
				xmax = 66.8632
				text = "T"
			intervals [149]:
				xmin = 66.8632
				xmax = 66.8932
				text = "W"
			intervals [150]:
				xmin = 66.8932
				xmax = 66.9232
				text = "AH0"
			intervals [151]:
				xmin = 66.9232
				xmax = 66.9532
				text = "Z"
			intervals [152]:
				xmin = 66.9532
				xmax = 66.9832
				text = "sp"
			intervals [153]:
				xmin = 66.9832
				xmax = 67.0132
				text = "DH"
			intervals [154]:
				xmin = 67.0132
				xmax = 67.0732
				text = "AH0"
			intervals [155]:
				xmin = 67.0732
				xmax = 67.1332
				text = "L"
			intervals [156]:
				xmin = 67.1332
				xmax = 67.1732
				text = "AE1"
			intervals [157]:
				xmin = 67.1732
				xmax = 67.2032
				text = "S"
			intervals [158]:
				xmin = 67.2032
				xmax = 67.3132
				text = "sp"
			intervals [159]:
				xmin = 67.3132
				xmax = 67.3432
				text = "TH"
			intervals [160]:
				xmin = 67.3432
				xmax = 67.3732
				text = "IH1"
			intervals [161]:
				xmin = 67.3732
				xmax = 67.4032
				text = "NG"
			intervals [162]:
				xmin = 67.4032
				xmax = 67.4632
				text = "Y"
			intervals [163]:
				xmin = 67.4632
				xmax = 67.5832
				text = "UW1"
			intervals [164]:
				xmin = 67.5832
				xmax = 67.6132
				text = "sp"
			intervals [165]:
				xmin = 67.6132
				xmax = 67.6432
				text = "S"
			intervals [166]:
				xmin = 67.6432
				xmax = 67.6732
				text = "EH1"
			intervals [167]:
				xmin = 67.6732
				xmax = 67.7032
				text = "D"
			intervals [168]:
				xmin = 67.7032
				xmax = 72.0056
				text = "sp"
			intervals [169]:
				xmin = 72.0056
				xmax = 72.0956
				text = "OW1"
			intervals [170]:
				xmin = 72.0956
				xmax = 72.1356
				text = "Y"
			intervals [171]:
				xmin = 72.1356
				xmax = 72.2156
				text = "UW1"
			intervals [172]:
				xmin = 72.2156
				xmax = 72.2456
				text = "sp"
			intervals [173]:
				xmin = 72.2456
				xmax = 72.2756
				text = "W"
			intervals [174]:
				xmin = 72.2756
				xmax = 72.3056
				text = "ER0"
			intervals [175]:
				xmin = 72.3056
				xmax = 72.3356
				text = "T"
			intervals [176]:
				xmin = 72.3356
				xmax = 72.4056
				text = "AO1"
			intervals [177]:
				xmin = 72.4056
				xmax = 72.4656
				text = "K"
			intervals [178]:
				xmin = 72.4656
				xmax = 72.4956
				text = "IH0"
			intervals [179]:
				xmin = 72.4956
				xmax = 72.5256
				text = "N"
			intervals [180]:
				xmin = 72.5256
				xmax = 72.5656
				text = "AH0"
			intervals [181]:
				xmin = 72.5656
				xmax = 72.5956
				text = "B"
			intervals [182]:
				xmin = 72.5956
				xmax = 72.6356
				text = "AW1"
			intervals [183]:
				xmin = 72.6356
				xmax = 72.6856
				text = "T"
			intervals [184]:
				xmin = 72.6856
				xmax = 72.7156
				text = "sp"
			intervals [185]:
				xmin = 72.7156
				xmax = 72.8456
				text = "JH"
			intervals [186]:
				xmin = 72.8456
				xmax = 72.9956
				text = "AE1"
			intervals [187]:
				xmin = 72.9956
				xmax = 73.0256
				text = "K"
			intervals [188]:
				xmin = 73.0256
				xmax = 73.0556
				text = "S"
			intervals [189]:
				xmin = 73.0556
				xmax = 73.2556
				text = "sp"
			intervals [190]:
				xmin = 73.2556
				xmax = 74.2963
				text = ""
			intervals [191]:
				xmin = 74.2963
				xmax = 74.3963
				text = "OW2"
			intervals [192]:
				xmin = 74.3963
				xmax = 74.4263
				text = "K"
			intervals [193]:
				xmin = 74.4263
				xmax = 74.4663
				text = "EY1"
			intervals [194]:
				xmin = 74.4663
				xmax = 75.0835
				text = "sp"
			intervals [195]:
				xmin = 75.0835
				xmax = 75.1335
				text = "W"
			intervals [196]:
				xmin = 75.1335
				xmax = 75.1835
				text = "AH1"
			intervals [197]:
				xmin = 75.1835
				xmax = 75.2135
				text = "T"
			intervals [198]:
				xmin = 75.2135
				xmax = 75.2935
				text = "AH0"
			intervals [199]:
				xmin = 75.2935
				xmax = 75.3335
				text = "B"
			intervals [200]:
				xmin = 75.3335
				xmax = 75.4535
				text = "AW1"
			intervals [201]:
				xmin = 75.4535
				xmax = 75.5735
				text = "T"
			intervals [202]:
				xmin = 75.5735
				xmax = 75.6435
				text = "sp"
			intervals [203]:
				xmin = 75.6435
				xmax = 75.8935
				text = "AH1"
			intervals [204]:
				xmin = 75.8935
				xmax = 76.0935
				text = "M"
			intervals [205]:
				xmin = 76.0935
				xmax = 76.1435
				text = "sp"
			intervals [206]:
				xmin = 76.1435
				xmax = 76.3435
				text = "S"
			intervals [207]:
				xmin = 76.3435
				xmax = 76.4935
				text = "EY1"
			intervals [208]:
				xmin = 76.4935
				xmax = 76.7235
				text = "sp"
			intervals [209]:
				xmin = 76.7235
				xmax = 76.8535
				text = "HH"
			intervals [210]:
				xmin = 76.8535
				xmax = 76.9435
				text = "AY1"
			intervals [211]:
				xmin = 76.9435
				xmax = 76.9835
				text = "D"
			intervals [212]:
				xmin = 76.9835
				xmax = 77.0135
				text = "AH0"
			intervals [213]:
				xmin = 77.0135
				xmax = 77.0935
				text = "N"
			intervals [214]:
				xmin = 77.0935
				xmax = 77.2335
				text = "sp"
			intervals [215]:
				xmin = 77.2335
				xmax = 77.2735
				text = "S"
			intervals [216]:
				xmin = 77.2735
				xmax = 77.3135
				text = "IY1"
			intervals [217]:
				xmin = 77.3135
				xmax = 77.3535
				text = "K"
			intervals [218]:
				xmin = 77.3535
				xmax = 81.5263
				text = "sp"
			intervals [219]:
				xmin = 81.5263
				xmax = 81.5563
				text = "spn"
			intervals [220]:
				xmin = 81.5563
				xmax = 81.7863
				text = "sp"
			intervals [221]:
				xmin = 81.7863
				xmax = 87.0336
				text = ""
			intervals [222]:
				xmin = 87.0336
				xmax = 87.1536
				text = "W"
			intervals [223]:
				xmin = 87.1536
				xmax = 87.1836
				text = "EH1"
			intervals [224]:
				xmin = 87.1836
				xmax = 87.2636
				text = "L"
			intervals [225]:
				xmin = 87.2636
				xmax = 87.7036
				text = "HH"
			intervals [226]:
				xmin = 87.7036
				xmax = 87.7536
				text = "W"
			intervals [227]:
				xmin = 87.7536
				xmax = 87.8236
				text = "AH1"
			intervals [228]:
				xmin = 87.8236
				xmax = 87.9836
				text = "T"
			intervals [229]:
				xmin = 87.9836
				xmax = 88.0336
				text = "AY1"
			intervals [230]:
				xmin = 88.0336
				xmax = 88.1036
				text = "M"
			intervals [231]:
				xmin = 88.1036
				xmax = 88.1736
				text = "IY1"
			intervals [232]:
				xmin = 88.1736
				xmax = 88.3736
				text = "N"
			intervals [233]:
				xmin = 88.3736
				xmax = 88.4236
				text = "sp"
			intervals [234]:
				xmin = 88.4236
				xmax = 88.478
				text = ""
			intervals [235]:
				xmin = 88.478
				xmax = 88.508
				text = "HH"
			intervals [236]:
				xmin = 88.508
				xmax = 88.558
				text = "W"
			intervals [237]:
				xmin = 88.558
				xmax = 88.588
				text = "AH1"
			intervals [238]:
				xmin = 88.588
				xmax = 88.638
				text = "T"
			intervals [239]:
				xmin = 88.638
				xmax = 88.718
				text = "HH"
			intervals [240]:
				xmin = 88.718
				xmax = 88.748
				text = "W"
			intervals [241]:
				xmin = 88.748
				xmax = 88.778
				text = "AH1"
			intervals [242]:
				xmin = 88.778
				xmax = 88.808
				text = "T"
			intervals [243]:
				xmin = 88.808
				xmax = 88.838
				text = "D"
			intervals [244]:
				xmin = 88.838
				xmax = 88.868
				text = "IH0"
			intervals [245]:
				xmin = 88.868
				xmax = 89.028
				text = "D"
			intervals [246]:
				xmin = 89.028
				xmax = 89.068
				text = "Y"
			intervals [247]:
				xmin = 89.068
				xmax = 89.098
				text = "UW1"
			intervals [248]:
				xmin = 89.098
				xmax = 89.128
				text = "D"
			intervals [249]:
				xmin = 89.128
				xmax = 89.278
				text = "UW1"
			intervals [250]:
				xmin = 89.278
				xmax = 89.338
				text = "W"
			intervals [251]:
				xmin = 89.338
				xmax = 89.408
				text = "EH1"
			intervals [252]:
				xmin = 89.408
				xmax = 89.438
				text = "N"
			intervals [253]:
				xmin = 89.438
				xmax = 89.468
				text = "Y"
			intervals [254]:
				xmin = 89.468
				xmax = 89.498
				text = "UW1"
			intervals [255]:
				xmin = 89.498
				xmax = 89.528
				text = "P"
			intervals [256]:
				xmin = 89.528
				xmax = 89.568
				text = "L"
			intervals [257]:
				xmin = 89.568
				xmax = 89.618
				text = "EY1"
			intervals [258]:
				xmin = 89.618
				xmax = 89.668
				text = "D"
			intervals [259]:
				xmin = 89.668
				xmax = 89.698
				text = "sp"
			intervals [260]:
				xmin = 89.698
				xmax = 89.768
				text = "HH"
			intervals [261]:
				xmin = 89.768
				xmax = 89.818
				text = "AY1"
			intervals [262]:
				xmin = 89.818
				xmax = 89.848
				text = "D"
			intervals [263]:
				xmin = 89.848
				xmax = 89.878
				text = "AH0"
			intervals [264]:
				xmin = 89.878
				xmax = 89.908
				text = "N"
			intervals [265]:
				xmin = 89.908
				xmax = 90.088
				text = "sp"
			intervals [266]:
				xmin = 90.088
				xmax = 90.118
				text = "S"
			intervals [267]:
				xmin = 90.118
				xmax = 90.148
				text = "IY1"
			intervals [268]:
				xmin = 90.148
				xmax = 90.178
				text = "K"
			intervals [269]:
				xmin = 90.178
				xmax = 98.1602
				text = "sp"
			intervals [270]:
				xmin = 98.1602
				xmax = 98.2902
				text = "M"
			intervals [271]:
				xmin = 98.2902
				xmax = 98.3202
				text = "HH"
			intervals [272]:
				xmin = 98.3202
				xmax = 98.4702
				text = "M"
			intervals [273]:
				xmin = 98.4702
				xmax = 98.5102
				text = "sp"
			intervals [274]:
				xmin = 98.5102
				xmax = 102.4251
				text = ""
			intervals [275]:
				xmin = 102.4251
				xmax = 102.5451
				text = "W"
			intervals [276]:
				xmin = 102.5451
				xmax = 102.5751
				text = "AH0"
			intervals [277]:
				xmin = 102.5751
				xmax = 102.6251
				text = "Z"
			intervals [278]:
				xmin = 102.6251
				xmax = 102.6551
				text = "sp"
			intervals [279]:
				xmin = 102.6551
				xmax = 102.6851
				text = "DH"
			intervals [280]:
				xmin = 102.6851
				xmax = 102.7151
				text = "EH1"
			intervals [281]:
				xmin = 102.7151
				xmax = 102.7451
				text = "R"
			intervals [282]:
				xmin = 102.7451
				xmax = 102.7751
				text = "EH1"
			intervals [283]:
				xmin = 102.7751
				xmax = 102.8051
				text = "N"
			intervals [284]:
				xmin = 102.8051
				xmax = 102.8351
				text = "IY0"
			intervals [285]:
				xmin = 102.8351
				xmax = 102.9151
				text = "sp"
			intervals [286]:
				xmin = 102.9151
				xmax = 102.9551
				text = "K"
			intervals [287]:
				xmin = 102.9551
				xmax = 102.9951
				text = "AY1"
			intervals [288]:
				xmin = 102.9951
				xmax = 103.0451
				text = "N"
			intervals [289]:
				xmin = 103.0451
				xmax = 103.1151
				text = "AH0"
			intervals [290]:
				xmin = 103.1151
				xmax = 103.2451
				text = "V"
			intervals [291]:
				xmin = 103.2451
				xmax = 103.2951
				text = "R"
			intervals [292]:
				xmin = 103.2951
				xmax = 103.3951
				text = "AY1"
			intervals [293]:
				xmin = 103.3951
				xmax = 103.5751
				text = "M"
			intervals [294]:
				xmin = 103.5751
				xmax = 103.6051
				text = "sp"
			intervals [295]:
				xmin = 103.6051
				xmax = 103.6451
				text = "DH"
			intervals [296]:
				xmin = 103.6451
				xmax = 103.6751
				text = "AH0"
			intervals [297]:
				xmin = 103.6751
				xmax = 103.7451
				text = "T"
			intervals [298]:
				xmin = 103.7451
				xmax = 103.8251
				text = "Y"
			intervals [299]:
				xmin = 103.8251
				xmax = 103.8551
				text = "UW1"
			intervals [300]:
				xmin = 103.8551
				xmax = 103.9951
				text = "sp"
			intervals [301]:
				xmin = 103.9951
				xmax = 104.0251
				text = "S"
			intervals [302]:
				xmin = 104.0251
				xmax = 104.0551
				text = "EH1"
			intervals [303]:
				xmin = 104.0551
				xmax = 104.1251
				text = "D"
			intervals [304]:
				xmin = 104.1251
				xmax = 104.3451
				text = "sp"
			intervals [305]:
				xmin = 104.3451
				xmax = 107.8994
				text = ""
			intervals [306]:
				xmin = 107.8994
				xmax = 108.3394
				text = "spn"
			intervals [307]:
				xmin = 108.3394
				xmax = 110.2012
				text = ""
			intervals [308]:
				xmin = 110.2012
				xmax = 110.2312
				text = "sil"
			intervals [309]:
				xmin = 110.2312
				xmax = 110.3812
				text = "OW2"
			intervals [310]:
				xmin = 110.3812
				xmax = 110.4512
				text = "K"
			intervals [311]:
				xmin = 110.4512
				xmax = 110.8512
				text = "EY1"
			intervals [312]:
				xmin = 110.8512
				xmax = 111.9079
				text = ""
			intervals [313]:
				xmin = 111.9079
				xmax = 111.9379
				text = "sil"
			intervals [314]:
				xmin = 111.9379
				xmax = 112.0179
				text = "AH1"
			intervals [315]:
				xmin = 112.0179
				xmax = 112.4479
				text = "M"
			intervals [316]:
				xmin = 112.4479
				xmax = 112.5079
				text = "sp"
			intervals [317]:
				xmin = 112.5079
				xmax = 112.9098
				text = ""
			intervals [318]:
				xmin = 112.9098
				xmax = 112.9498
				text = "HH"
			intervals [319]:
				xmin = 112.9498
				xmax = 112.9798
				text = "W"
			intervals [320]:
				xmin = 112.9798
				xmax = 113.0198
				text = "AH1"
			intervals [321]:
				xmin = 113.0198
				xmax = 113.0598
				text = "T"
			intervals [322]:
				xmin = 113.0598
				xmax = 113.1398
				text = "AH0"
			intervals [323]:
				xmin = 113.1398
				xmax = 113.1698
				text = "B"
			intervals [324]:
				xmin = 113.1698
				xmax = 113.2398
				text = "AW1"
			intervals [325]:
				xmin = 113.2398
				xmax = 113.3198
				text = "T"
			intervals [326]:
				xmin = 113.3198
				xmax = 113.3498
				text = "sp"
			intervals [327]:
				xmin = 113.3498
				xmax = 113.4498
				text = "M"
			intervals [328]:
				xmin = 113.4498
				xmax = 113.5298
				text = "AH1"
			intervals [329]:
				xmin = 113.5298
				xmax = 113.6598
				text = "DH"
			intervals [330]:
				xmin = 113.6598
				xmax = 113.8698
				text = "ER0"
			intervals [331]:
				xmin = 113.8698
				xmax = 114.0398
				text = "M"
			intervals [332]:
				xmin = 114.0398
				xmax = 114.0698
				text = "EY1"
			intervals [333]:
				xmin = 114.0698
				xmax = 114.1798
				text = "AY1"
			intervals [334]:
				xmin = 114.1798
				xmax = 114.3398
				text = "sp"
			intervals [335]:
				xmin = 114.3398
				xmax = 149.6262
				text = ""
			intervals [336]:
				xmin = 149.6262
				xmax = 149.6662
				text = "M"
			intervals [337]:
				xmin = 149.6662
				xmax = 149.7262
				text = "HH"
			intervals [338]:
				xmin = 149.7262
				xmax = 150.1562
				text = "M"
			intervals [339]:
				xmin = 150.1562
				xmax = 152.9847
				text = ""
			intervals [340]:
				xmin = 152.9847
				xmax = 153.0647
				text = "W"
			intervals [341]:
				xmin = 153.0647
				xmax = 153.0947
				text = "AH1"
			intervals [342]:
				xmin = 153.0947
				xmax = 153.1247
				text = "T"
			intervals [343]:
				xmin = 153.1247
				xmax = 153.1547
				text = "sp"
			intervals [344]:
				xmin = 153.1547
				xmax = 153.1947
				text = "AH0"
			intervals [345]:
				xmin = 153.1947
				xmax = 153.2647
				text = "B"
			intervals [346]:
				xmin = 153.2647
				xmax = 153.4147
				text = "AW1"
			intervals [347]:
				xmin = 153.4147
				xmax = 153.4447
				text = "T"
			intervals [348]:
				xmin = 153.4447
				xmax = 153.5247
				text = "JH"
			intervals [349]:
				xmin = 153.5247
				xmax = 153.5747
				text = "AH1"
			intervals [350]:
				xmin = 153.5747
				xmax = 153.6347
				text = "M"
			intervals [351]:
				xmin = 153.6347
				xmax = 153.6947
				text = "P"
			intervals [352]:
				xmin = 153.6947
				xmax = 153.7247
				text = "sp"
			intervals [353]:
				xmin = 153.7247
				xmax = 153.8047
				text = "R"
			intervals [354]:
				xmin = 153.8047
				xmax = 154.0647
				text = "OW1"
			intervals [355]:
				xmin = 154.0647
				xmax = 154.1347
				text = "P"
			intervals [356]:
				xmin = 154.1347
				xmax = 154.1947
				text = "sp"
			intervals [357]:
				xmin = 154.1947
				xmax = 162.9489
				text = ""
			intervals [358]:
				xmin = 162.9489
				xmax = 162.9789
				text = "M"
			intervals [359]:
				xmin = 162.9789
				xmax = 163.0089
				text = "HH"
			intervals [360]:
				xmin = 163.0089
				xmax = 163.5889
				text = "M"
			intervals [361]:
				xmin = 163.5889
				xmax = 181.461
				text = ""
			intervals [362]:
				xmin = 181.461
				xmax = 181.491
				text = "M"
			intervals [363]:
				xmin = 181.491
				xmax = 181.521
				text = "HH"
			intervals [364]:
				xmin = 181.521
				xmax = 182.011
				text = "M"
			intervals [365]:
				xmin = 182.011
				xmax = 182.2448
				text = ""
			intervals [366]:
				xmin = 182.2448
				xmax = 182.2848
				text = "M"
			intervals [367]:
				xmin = 182.2848
				xmax = 182.3148
				text = "HH"
			intervals [368]:
				xmin = 182.3148
				xmax = 182.7348
				text = "M"
			intervals [369]:
				xmin = 182.7348
				xmax = 186.7269
				text = ""
			intervals [370]:
				xmin = 186.7269
				xmax = 186.7969
				text = "HH"
			intervals [371]:
				xmin = 186.7969
				xmax = 186.8269
				text = "W"
			intervals [372]:
				xmin = 186.8269
				xmax = 186.8969
				text = "AH1"
			intervals [373]:
				xmin = 186.8969
				xmax = 186.9269
				text = "T"
			intervals [374]:
				xmin = 186.9269
				xmax = 186.9569
				text = "W"
			intervals [375]:
				xmin = 186.9569
				xmax = 187.0369
				text = "ER0"
			intervals [376]:
				xmin = 187.0369
				xmax = 187.1569
				text = "Y"
			intervals [377]:
				xmin = 187.1569
				xmax = 187.1869
				text = "UW1"
			intervals [378]:
				xmin = 187.1869
				xmax = 187.2969
				text = "G"
			intervals [379]:
				xmin = 187.2969
				xmax = 187.3769
				text = "IH0"
			intervals [380]:
				xmin = 187.3769
				xmax = 187.4369
				text = "D"
			intervals [381]:
				xmin = 187.4369
				xmax = 187.5269
				text = "AE1"
			intervals [382]:
				xmin = 187.5269
				xmax = 187.5669
				text = "T"
			intervals [383]:
				xmin = 187.5669
				xmax = 187.6069
				text = "HH"
			intervals [384]:
				xmin = 187.6069
				xmax = 187.6469
				text = "W"
			intervals [385]:
				xmin = 187.6469
				xmax = 187.6769
				text = "EH1"
			intervals [386]:
				xmin = 187.6769
				xmax = 187.8669
				text = "N"
			intervals [387]:
				xmin = 187.8669
				xmax = 187.8969
				text = "Y"
			intervals [388]:
				xmin = 187.8969
				xmax = 187.9269
				text = "UW1"
			intervals [389]:
				xmin = 187.9269
				xmax = 187.9569
				text = "W"
			intervals [390]:
				xmin = 187.9569
				xmax = 187.9869
				text = "ER0"
			intervals [391]:
				xmin = 187.9869
				xmax = 188.0369
				text = "AH0"
			intervals [392]:
				xmin = 188.0369
				xmax = 188.1369
				text = "K"
			intervals [393]:
				xmin = 188.1369
				xmax = 188.2269
				text = "IH1"
			intervals [394]:
				xmin = 188.2269
				xmax = 188.3269
				text = "D"
			intervals [395]:
				xmin = 188.3269
				xmax = 188.3669
				text = "sp"
			intervals [396]:
				xmin = 188.3669
				xmax = 188.7582
				text = ""
			intervals [397]:
				xmin = 188.7582
				xmax = 188.8282
				text = "HH"
			intervals [398]:
				xmin = 188.8282
				xmax = 188.8682
				text = "W"
			intervals [399]:
				xmin = 188.8682
				xmax = 188.8982
				text = "AH1"
			intervals [400]:
				xmin = 188.8982
				xmax = 188.9582
				text = "T"
			intervals [401]:
				xmin = 188.9582
				xmax = 189.0582
				text = "G"
			intervals [402]:
				xmin = 189.0582
				xmax = 189.1582
				text = "EY1"
			intervals [403]:
				xmin = 189.1582
				xmax = 189.2582
				text = "M"
			intervals [404]:
				xmin = 189.2582
				xmax = 189.3682
				text = "Z"
			intervals [405]:
				xmin = 189.3682
				xmax = 189.4182
				text = "W"
			intervals [406]:
				xmin = 189.4182
				xmax = 189.4682
				text = "ER0"
			intervals [407]:
				xmin = 189.4682
				xmax = 189.5782
				text = "Y"
			intervals [408]:
				xmin = 189.5782
				xmax = 189.6282
				text = "UW1"
			intervals [409]:
				xmin = 189.6282
				xmax = 189.7182
				text = "G"
			intervals [410]:
				xmin = 189.7182
				xmax = 189.9682
				text = "IH0"
			intervals [411]:
				xmin = 189.9682
				xmax = 189.9982
				text = "D"
			intervals [412]:
				xmin = 189.9982
				xmax = 190.0382
				text = "AE1"
			intervals [413]:
				xmin = 190.0382
				xmax = 190.0682
				text = "T"
			intervals [414]:
				xmin = 190.0682
				xmax = 190.1282
				text = "sp"
			intervals [415]:
				xmin = 190.1282
				xmax = 191.8893
				text = ""
			intervals [416]:
				xmin = 191.8893
				xmax = 192.2593
				text = "OW1"
			intervals [417]:
				xmin = 192.2593
				xmax = 192.2993
				text = "sp"
			intervals [418]:
				xmin = 192.2993
				xmax = 194.3447
				text = ""
			intervals [419]:
				xmin = 194.3447
				xmax = 194.3747
				text = "D"
			intervals [420]:
				xmin = 194.3747
				xmax = 194.4247
				text = "IH0"
			intervals [421]:
				xmin = 194.4247
				xmax = 194.4547
				text = "D"
			intervals [422]:
				xmin = 194.4547
				xmax = 194.5247
				text = "IH0"
			intervals [423]:
				xmin = 194.5247
				xmax = 194.5547
				text = "T"
			intervals [424]:
				xmin = 194.5547
				xmax = 194.6147
				text = "G"
			intervals [425]:
				xmin = 194.6147
				xmax = 194.6547
				text = "IH1"
			intervals [426]:
				xmin = 194.6547
				xmax = 194.7047
				text = "V"
			intervals [427]:
				xmin = 194.7047
				xmax = 194.7347
				text = "sp"
			intervals [428]:
				xmin = 194.7347
				xmax = 194.7947
				text = "Y"
			intervals [429]:
				xmin = 194.7947
				xmax = 194.8747
				text = "UW1"
			intervals [430]:
				xmin = 194.8747
				xmax = 194.9047
				text = "sp"
			intervals [431]:
				xmin = 194.9047
				xmax = 194.9847
				text = "V"
			intervals [432]:
				xmin = 194.9847
				xmax = 195.0147
				text = "EH1"
			intervals [433]:
				xmin = 195.0147
				xmax = 195.0747
				text = "R"
			intervals [434]:
				xmin = 195.0747
				xmax = 195.1147
				text = "IY0"
			intervals [435]:
				xmin = 195.1147
				xmax = 195.1447
				text = "sp"
			intervals [436]:
				xmin = 195.1447
				xmax = 195.1747
				text = "EH1"
			intervals [437]:
				xmin = 195.1747
				xmax = 195.2647
				text = "N"
			intervals [438]:
				xmin = 195.2647
				xmax = 195.3847
				text = "IY0"
			intervals [439]:
				xmin = 195.3847
				xmax = 195.4247
				text = "S"
			intervals [440]:
				xmin = 195.4247
				xmax = 195.4947
				text = "P"
			intervals [441]:
				xmin = 195.4947
				xmax = 195.5847
				text = "EH1"
			intervals [442]:
				xmin = 195.5847
				xmax = 195.7047
				text = "SH"
			intervals [443]:
				xmin = 195.7047
				xmax = 195.7647
				text = "AH0"
			intervals [444]:
				xmin = 195.7647
				xmax = 195.8647
				text = "L"
			intervals [445]:
				xmin = 195.8647
				xmax = 195.9747
				text = "sp"
			intervals [446]:
				xmin = 195.9747
				xmax = 196.0724
				text = ""
			intervals [447]:
				xmin = 196.0724
				xmax = 196.1024
				text = "P"
			intervals [448]:
				xmin = 196.1024
				xmax = 196.1324
				text = "R"
			intervals [449]:
				xmin = 196.1324
				xmax = 196.2124
				text = "EH0"
			intervals [450]:
				xmin = 196.2124
				xmax = 196.2424
				text = "S"
			intervals [451]:
				xmin = 196.2424
				xmax = 196.2924
				text = "T"
			intervals [452]:
				xmin = 196.2924
				xmax = 196.5724
				text = "IY1"
			intervals [453]:
				xmin = 196.5724
				xmax = 196.7024
				text = "ZH"
			intervals [454]:
				xmin = 196.7024
				xmax = 196.8124
				text = "ER0"
			intervals [455]:
				xmin = 196.8124
				xmax = 196.8724
				text = "EH1"
			intervals [456]:
				xmin = 196.8724
				xmax = 196.9624
				text = "N"
			intervals [457]:
				xmin = 196.9624
				xmax = 196.9924
				text = "IY0"
			intervals [458]:
				xmin = 196.9924
				xmax = 197.0224
				text = "TH"
			intervals [459]:
				xmin = 197.0224
				xmax = 197.0524
				text = "IH2"
			intervals [460]:
				xmin = 197.0524
				xmax = 197.1424
				text = "N"
			intervals [461]:
				xmin = 197.1424
				xmax = 203.0558
				text = "sp"
			intervals [462]:
				xmin = 203.0558
				xmax = 203.2258
				text = "M"
			intervals [463]:
				xmin = 203.2258
				xmax = 203.2558
				text = "HH"
			intervals [464]:
				xmin = 203.2558
				xmax = 203.5558
				text = "M"
			intervals [465]:
				xmin = 203.5558
				xmax = 204.3837
				text = "sp"
			intervals [466]:
				xmin = 204.3837
				xmax = 204.5637
				text = "OW2"
			intervals [467]:
				xmin = 204.5637
				xmax = 204.6937
				text = "K"
			intervals [468]:
				xmin = 204.6937
				xmax = 204.8437
				text = "EY1"
			intervals [469]:
				xmin = 204.8437
				xmax = 205.5942
				text = "sp"
			intervals [470]:
				xmin = 205.5942
				xmax = 205.7642
				text = "AH1"
			intervals [471]:
				xmin = 205.7642
				xmax = 206.0442
				text = "M"
			intervals [472]:
				xmin = 206.0442
				xmax = 206.0742
				text = "sp"
			intervals [473]:
				xmin = 206.0742
				xmax = 206.4589
				text = ""
			intervals [474]:
				xmin = 206.4589
				xmax = 206.5189
				text = "HH"
			intervals [475]:
				xmin = 206.5189
				xmax = 206.5489
				text = "W"
			intervals [476]:
				xmin = 206.5489
				xmax = 206.5889
				text = "AH1"
			intervals [477]:
				xmin = 206.5889
				xmax = 206.6189
				text = "T"
			intervals [478]:
				xmin = 206.6189
				xmax = 206.6789
				text = "AH0"
			intervals [479]:
				xmin = 206.6789
				xmax = 206.7289
				text = "B"
			intervals [480]:
				xmin = 206.7289
				xmax = 206.8189
				text = "AW1"
			intervals [481]:
				xmin = 206.8189
				xmax = 206.9189
				text = "T"
			intervals [482]:
				xmin = 206.9189
				xmax = 206.9489
				text = "sp"
			intervals [483]:
				xmin = 206.9489
				xmax = 207.0489
				text = "T"
			intervals [484]:
				xmin = 207.0489
				xmax = 207.0889
				text = "EH1"
			intervals [485]:
				xmin = 207.0889
				xmax = 207.1789
				text = "L"
			intervals [486]:
				xmin = 207.1789
				xmax = 207.2089
				text = "AH0"
			intervals [487]:
				xmin = 207.2089
				xmax = 207.2889
				text = "V"
			intervals [488]:
				xmin = 207.2889
				xmax = 207.3389
				text = "IH2"
			intervals [489]:
				xmin = 207.3389
				xmax = 207.4389
				text = "ZH"
			intervals [490]:
				xmin = 207.4389
				xmax = 207.4689
				text = "AH0"
			intervals [491]:
				xmin = 207.4689
				xmax = 207.5289
				text = "N"
			intervals [492]:
				xmin = 207.5289
				xmax = 207.5689
				text = "sp"
			intervals [493]:
				xmin = 207.5689
				xmax = 207.7889
				text = "SH"
			intervals [494]:
				xmin = 207.7889
				xmax = 207.8189
				text = "OW1"
			intervals [495]:
				xmin = 207.8189
				xmax = 208.2289
				text = "Z"
			intervals [496]:
				xmin = 208.2289
				xmax = 209.3528
				text = "sp"
			intervals [497]:
				xmin = 209.3528
				xmax = 209.3828
				text = "W"
			intervals [498]:
				xmin = 209.3828
				xmax = 209.4128
				text = "AH1"
			intervals [499]:
				xmin = 209.4128
				xmax = 209.4528
				text = "T"
			intervals [500]:
				xmin = 209.4528
				xmax = 209.5528
				text = "HH"
			intervals [501]:
				xmin = 209.5528
				xmax = 209.5928
				text = "W"
			intervals [502]:
				xmin = 209.5928
				xmax = 209.6328
				text = "AH1"
			intervals [503]:
				xmin = 209.6328
				xmax = 209.6628
				text = "T"
			intervals [504]:
				xmin = 209.6628
				xmax = 209.6928
				text = "ER0"
			intervals [505]:
				xmin = 209.6928
				xmax = 209.8128
				text = "Y"
			intervals [506]:
				xmin = 209.8128
				xmax = 209.8428
				text = "UH1"
			intervals [507]:
				xmin = 209.8428
				xmax = 209.9028
				text = "R"
			intervals [508]:
				xmin = 209.9028
				xmax = 209.9628
				text = "F"
			intervals [509]:
				xmin = 209.9628
				xmax = 210.0028
				text = "EY1"
			intervals [510]:
				xmin = 210.0028
				xmax = 210.0328
				text = "V"
			intervals [511]:
				xmin = 210.0328
				xmax = 210.0628
				text = "ER0"
			intervals [512]:
				xmin = 210.0628
				xmax = 210.0928
				text = "IH0"
			intervals [513]:
				xmin = 210.0928
				xmax = 210.1328
				text = "T"
			intervals [514]:
				xmin = 210.1328
				xmax = 210.2328
				text = "sp"
			intervals [515]:
				xmin = 210.2328
				xmax = 210.3128
				text = "T"
			intervals [516]:
				xmin = 210.3128
				xmax = 210.3528
				text = "EH1"
			intervals [517]:
				xmin = 210.3528
				xmax = 210.3828
				text = "L"
			intervals [518]:
				xmin = 210.3828
				xmax = 210.4128
				text = "AH0"
			intervals [519]:
				xmin = 210.4128
				xmax = 210.5228
				text = "V"
			intervals [520]:
				xmin = 210.5228
				xmax = 210.5528
				text = "IH2"
			intervals [521]:
				xmin = 210.5528
				xmax = 210.6628
				text = "ZH"
			intervals [522]:
				xmin = 210.6628
				xmax = 210.7028
				text = "AH0"
			intervals [523]:
				xmin = 210.7028
				xmax = 210.7328
				text = "N"
			intervals [524]:
				xmin = 210.7328
				xmax = 210.7828
				text = "sp"
			intervals [525]:
				xmin = 210.7828
				xmax = 210.9428
				text = "SH"
			intervals [526]:
				xmin = 210.9428
				xmax = 210.9828
				text = "OW1"
			intervals [527]:
				xmin = 210.9828
				xmax = 211.1028
				text = "Z"
			intervals [528]:
				xmin = 211.1028
				xmax = 211.1328
				text = "sp"
			intervals [529]:
				xmin = 211.1328
				xmax = 222.195
				text = ""
			intervals [530]:
				xmin = 222.195
				xmax = 222.275
				text = "M"
			intervals [531]:
				xmin = 222.275
				xmax = 222.315
				text = "HH"
			intervals [532]:
				xmin = 222.315
				xmax = 222.845
				text = "M"
			intervals [533]:
				xmin = 222.845
				xmax = 227.4215
				text = "sp"
			intervals [534]:
				xmin = 227.4215
				xmax = 227.4515
				text = "W"
			intervals [535]:
				xmin = 227.4515
				xmax = 227.4915
				text = "AH1"
			intervals [536]:
				xmin = 227.4915
				xmax = 227.5315
				text = "T"
			intervals [537]:
				xmin = 227.5315
				xmax = 227.5615
				text = "D"
			intervals [538]:
				xmin = 227.5615
				xmax = 227.5915
				text = "UW1"
			intervals [539]:
				xmin = 227.5915
				xmax = 227.6415
				text = "Y"
			intervals [540]:
				xmin = 227.6415
				xmax = 227.7415
				text = "UW1"
			intervals [541]:
				xmin = 227.7415
				xmax = 227.8015
				text = "W"
			intervals [542]:
				xmin = 227.8015
				xmax = 227.9415
				text = "AA1"
			intervals [543]:
				xmin = 227.9415
				xmax = 228.0615
				text = "CH"
			intervals [544]:
				xmin = 228.0615
				xmax = 228.1315
				text = "N"
			intervals [545]:
				xmin = 228.1315
				xmax = 228.3215
				text = "AW1"
			intervals [546]:
				xmin = 228.3215
				xmax = 228.3515
				text = "sp"
			intervals [547]:
				xmin = 228.3515
				xmax = 233.6536
				text = ""
			intervals [548]:
				xmin = 233.6536
				xmax = 233.9436
				text = "OW1"
			intervals [549]:
				xmin = 233.9436
				xmax = 233.9836
				text = "T"
			intervals [550]:
				xmin = 233.9836
				xmax = 234.0136
				text = "EH1"
			intervals [551]:
				xmin = 234.0136
				xmax = 234.0436
				text = "L"
			intervals [552]:
				xmin = 234.0436
				xmax = 234.1336
				text = "sp"
			intervals [553]:
				xmin = 234.1336
				xmax = 234.1636
				text = "M"
			intervals [554]:
				xmin = 234.1636
				xmax = 234.1936
				text = "IY1"
			intervals [555]:
				xmin = 234.1936
				xmax = 234.2236
				text = "AH0"
			intervals [556]:
				xmin = 234.2236
				xmax = 234.2536
				text = "B"
			intervals [557]:
				xmin = 234.2536
				xmax = 234.2836
				text = "AW1"
			intervals [558]:
				xmin = 234.2836
				xmax = 234.3136
				text = "T"
			intervals [559]:
				xmin = 234.3136
				xmax = 234.3436
				text = "IH0"
			intervals [560]:
				xmin = 234.3436
				xmax = 234.3736
				text = "T"
			intervals [561]:
				xmin = 234.3736
				xmax = 234.8939
				text = "sp"
			intervals [562]:
				xmin = 234.8939
				xmax = 234.9439
				text = "L"
			intervals [563]:
				xmin = 234.9439
				xmax = 235.0039
				text = "IH1"
			intervals [564]:
				xmin = 235.0039
				xmax = 235.1039
				text = "S"
			intervals [565]:
				xmin = 235.1039
				xmax = 235.1539
				text = "AH0"
			intervals [566]:
				xmin = 235.1539
				xmax = 235.3039
				text = "N"
			intervals [567]:
				xmin = 235.3039
				xmax = 235.4839
				text = "AY1"
			intervals [568]:
				xmin = 235.4839
				xmax = 235.5139
				text = "HH"
			intervals [569]:
				xmin = 235.5139
				xmax = 235.5439
				text = "AE1"
			intervals [570]:
				xmin = 235.5439
				xmax = 235.5739
				text = "V"
			intervals [571]:
				xmin = 235.5739
				xmax = 236.7839
				text = "spn"
			intervals [572]:
				xmin = 236.7839
				xmax = 237.1505
				text = ""
			intervals [573]:
				xmin = 237.1505
				xmax = 237.1805
				text = "P"
			intervals [574]:
				xmin = 237.1805
				xmax = 237.2705
				text = "L"
			intervals [575]:
				xmin = 237.2705
				xmax = 237.3105
				text = "IY1"
			intervals [576]:
				xmin = 237.3105
				xmax = 237.4805
				text = "Z"
			intervals [577]:
				xmin = 237.4805
				xmax = 237.5605
				text = "T"
			intervals [578]:
				xmin = 237.5605
				xmax = 237.6005
				text = "EH1"
			intervals [579]:
				xmin = 237.6005
				xmax = 237.6505
				text = "L"
			intervals [580]:
				xmin = 237.6505
				xmax = 237.7005
				text = "M"
			intervals [581]:
				xmin = 237.7005
				xmax = 237.7305
				text = "IY1"
			intervals [582]:
				xmin = 237.7305
				xmax = 238.0405
				text = "sp"
			intervals [583]:
				xmin = 238.0405
				xmax = 238.0705
				text = "T"
			intervals [584]:
				xmin = 238.0705
				xmax = 238.1005
				text = "EH1"
			intervals [585]:
				xmin = 238.1005
				xmax = 238.1305
				text = "L"
			intervals [586]:
				xmin = 238.1305
				xmax = 238.1705
				text = "M"
			intervals [587]:
				xmin = 238.1705
				xmax = 238.2005
				text = "IY1"
			intervals [588]:
				xmin = 238.2005
				xmax = 238.2305
				text = "AH0"
			intervals [589]:
				xmin = 238.2305
				xmax = 238.2605
				text = "B"
			intervals [590]:
				xmin = 238.2605
				xmax = 238.4305
				text = "AW1"
			intervals [591]:
				xmin = 238.4305
				xmax = 238.4605
				text = "T"
			intervals [592]:
				xmin = 238.4605
				xmax = 238.4905
				text = "P"
			intervals [593]:
				xmin = 238.4905
				xmax = 238.5705
				text = "EY1"
			intervals [594]:
				xmin = 238.5705
				xmax = 238.6105
				text = "T"
			intervals [595]:
				xmin = 238.6105
				xmax = 238.6405
				text = "AH0"
			intervals [596]:
				xmin = 238.6405
				xmax = 238.7205
				text = "N"
			intervals [597]:
				xmin = 238.7205
				xmax = 238.7505
				text = "sp"
			intervals [598]:
				xmin = 238.7505
				xmax = 238.8005
				text = "P"
			intervals [599]:
				xmin = 238.8005
				xmax = 238.8805
				text = "L"
			intervals [600]:
				xmin = 238.8805
				xmax = 238.9305
				text = "EY1"
			intervals [601]:
				xmin = 238.9305
				xmax = 239.1305
				text = "S"
			intervals [602]:
				xmin = 239.1305
				xmax = 239.4621
				text = "sp"
			intervals [603]:
				xmin = 239.4621
				xmax = 239.5221
				text = "T"
			intervals [604]:
				xmin = 239.5221
				xmax = 239.5621
				text = "EH1"
			intervals [605]:
				xmin = 239.5621
				xmax = 239.6221
				text = "L"
			intervals [606]:
				xmin = 239.6221
				xmax = 239.6921
				text = "M"
			intervals [607]:
				xmin = 239.6921
				xmax = 239.7221
				text = "IY1"
			intervals [608]:
				xmin = 239.7221
				xmax = 239.7921
				text = "AH0"
			intervals [609]:
				xmin = 239.7921
				xmax = 239.8521
				text = "B"
			intervals [610]:
				xmin = 239.8521
				xmax = 239.9921
				text = "AW1"
			intervals [611]:
				xmin = 239.9921
				xmax = 240.0221
				text = "T"
			intervals [612]:
				xmin = 240.0221
				xmax = 240.0521
				text = "DH"
			intervals [613]:
				xmin = 240.0521
				xmax = 240.1221
				text = "IY0"
			intervals [614]:
				xmin = 240.1221
				xmax = 240.1821
				text = "EH1"
			intervals [615]:
				xmin = 240.1821
				xmax = 240.2821
				text = "P"
			intervals [616]:
				xmin = 240.2821
				xmax = 240.4221
				text = "AH0"
			intervals [617]:
				xmin = 240.4221
				xmax = 240.4821
				text = "S"
			intervals [618]:
				xmin = 240.4821
				xmax = 240.5521
				text = "OW2"
			intervals [619]:
				xmin = 240.5521
				xmax = 240.6221
				text = "D"
			intervals [620]:
				xmin = 240.6221
				xmax = 240.6521
				text = "AY1"
			intervals [621]:
				xmin = 240.6521
				xmax = 240.7221
				text = "HH"
			intervals [622]:
				xmin = 240.7221
				xmax = 240.7521
				text = "AE1"
			intervals [623]:
				xmin = 240.7521
				xmax = 240.8021
				text = "V"
			intervals [624]:
				xmin = 240.8021
				xmax = 240.8421
				text = "AH0"
			intervals [625]:
				xmin = 240.8421
				xmax = 240.8721
				text = "N"
			intervals [626]:
				xmin = 240.8721
				xmax = 240.9021
				text = "S"
			intervals [627]:
				xmin = 240.9021
				xmax = 240.9321
				text = "IY1"
			intervals [628]:
				xmin = 240.9321
				xmax = 241.1221
				text = "N"
			intervals [629]:
				xmin = 241.1221
				xmax = 241.1521
				text = "IH1"
			intervals [630]:
				xmin = 241.1521
				xmax = 241.1821
				text = "T"
			intervals [631]:
				xmin = 241.1821
				xmax = 242.3821
				text = "sp"
			intervals [632]:
				xmin = 242.3821
				xmax = 253.3527
				text = ""
			intervals [633]:
				xmin = 253.3527
				xmax = 253.4027
				text = "W"
			intervals [634]:
				xmin = 253.4027
				xmax = 253.4527
				text = "EH1"
			intervals [635]:
				xmin = 253.4527
				xmax = 253.4827
				text = "L"
			intervals [636]:
				xmin = 253.4827
				xmax = 253.5227
				text = "HH"
			intervals [637]:
				xmin = 253.5227
				xmax = 253.5527
				text = "W"
			intervals [638]:
				xmin = 253.5527
				xmax = 253.6027
				text = "AH1"
			intervals [639]:
				xmin = 253.6027
				xmax = 253.6327
				text = "T"
			intervals [640]:
				xmin = 253.6327
				xmax = 253.6627
				text = "EH1"
			intervals [641]:
				xmin = 253.6627
				xmax = 253.7627
				text = "S"
			intervals [642]:
				xmin = 253.7627
				xmax = 253.8027
				text = "G"
			intervals [643]:
				xmin = 253.8027
				xmax = 253.8627
				text = "OW1"
			intervals [644]:
				xmin = 253.8627
				xmax = 253.9327
				text = "IH0"
			intervals [645]:
				xmin = 253.9327
				xmax = 254.0327
				text = "NG"
			intervals [646]:
				xmin = 254.0327
				xmax = 254.1527
				text = "AA1"
			intervals [647]:
				xmin = 254.1527
				xmax = 254.2227
				text = "N"
			intervals [648]:
				xmin = 254.2227
				xmax = 254.3027
				text = "N"
			intervals [649]:
				xmin = 254.3027
				xmax = 254.5027
				text = "AW1"
			intervals [650]:
				xmin = 254.5027
				xmax = 254.5427
				text = "IH0"
			intervals [651]:
				xmin = 254.5427
				xmax = 254.6327
				text = "N"
			intervals [652]:
				xmin = 254.6327
				xmax = 254.6627
				text = "sp"
			intervals [653]:
				xmin = 254.6627
				xmax = 254.6927
				text = "P"
			intervals [654]:
				xmin = 254.6927
				xmax = 254.7227
				text = "EY1"
			intervals [655]:
				xmin = 254.7227
				xmax = 254.7527
				text = "T"
			intervals [656]:
				xmin = 254.7527
				xmax = 254.7827
				text = "AH0"
			intervals [657]:
				xmin = 254.7827
				xmax = 254.8927
				text = "N"
			intervals [658]:
				xmin = 254.8927
				xmax = 254.9327
				text = "sp"
			intervals [659]:
				xmin = 254.9327
				xmax = 255.2627
				text = "Z"
			intervals [660]:
				xmin = 255.2627
				xmax = 255.2927
				text = "sp"
			intervals [661]:
				xmin = 255.2927
				xmax = 255.3227
				text = "P"
			intervals [662]:
				xmin = 255.3227
				xmax = 255.3527
				text = "L"
			intervals [663]:
				xmin = 255.3527
				xmax = 255.3827
				text = "EY1"
			intervals [664]:
				xmin = 255.3827
				xmax = 255.4627
				text = "S"
			intervals [665]:
				xmin = 255.4627
				xmax = 255.5227
				text = "sp"
			intervals [666]:
				xmin = 255.5227
				xmax = 274.4987
				text = ""
			intervals [667]:
				xmin = 274.4987
				xmax = 274.5687
				text = "HH"
			intervals [668]:
				xmin = 274.5687
				xmax = 274.6287
				text = "IH0"
			intervals [669]:
				xmin = 274.6287
				xmax = 274.7387
				text = "Z"
			intervals [670]:
				xmin = 274.7387
				xmax = 274.7787
				text = "B"
			intervals [671]:
				xmin = 274.7787
				xmax = 274.8287
				text = "R"
			intervals [672]:
				xmin = 274.8287
				xmax = 274.9487
				text = "AH1"
			intervals [673]:
				xmin = 274.9487
				xmax = 274.9787
				text = "DH"
			intervals [674]:
				xmin = 274.9787
				xmax = 275.1487
				text = "ER0"
			intervals [675]:
				xmin = 275.1487
				xmax = 275.1987
				text = "Z"
			intervals [676]:
				xmin = 275.1987
				xmax = 275.2587
				text = "HH"
			intervals [677]:
				xmin = 275.2587
				xmax = 275.3387
				text = "UW1"
			intervals [678]:
				xmin = 275.3387
				xmax = 275.3787
				text = "Z"
			intervals [679]:
				xmin = 275.3787
				xmax = 275.4087
				text = "IH0"
			intervals [680]:
				xmin = 275.4087
				xmax = 275.4387
				text = "Z"
			intervals [681]:
				xmin = 275.4387
				xmax = 275.4787
				text = "HH"
			intervals [682]:
				xmin = 275.4787
				xmax = 275.5087
				text = "IH0"
			intervals [683]:
				xmin = 275.5087
				xmax = 275.5487
				text = "Z"
			intervals [684]:
				xmin = 275.5487
				xmax = 275.5787
				text = "B"
			intervals [685]:
				xmin = 275.5787
				xmax = 275.6087
				text = "R"
			intervals [686]:
				xmin = 275.6087
				xmax = 275.6387
				text = "AH1"
			intervals [687]:
				xmin = 275.6387
				xmax = 275.6687
				text = "DH"
			intervals [688]:
				xmin = 275.6687
				xmax = 275.6987
				text = "ER0"
			intervals [689]:
				xmin = 275.6987
				xmax = 275.8987
				text = "sp"
			intervals [690]:
				xmin = 275.8987
				xmax = 292.1939
				text = ""
			intervals [691]:
				xmin = 292.1939
				xmax = 292.2239
				text = "M"
			intervals [692]:
				xmin = 292.2239
				xmax = 292.2739
				text = "HH"
			intervals [693]:
				xmin = 292.2739
				xmax = 292.6939
				text = "M"
			intervals [694]:
				xmin = 292.6939
				xmax = 295.2008
				text = ""
			intervals [695]:
				xmin = 295.2008
				xmax = 295.2308
				text = "sil"
			intervals [696]:
				xmin = 295.2308
				xmax = 295.4108
				text = "M"
			intervals [697]:
				xmin = 295.4108
				xmax = 295.4408
				text = "HH"
			intervals [698]:
				xmin = 295.4408
				xmax = 295.6108
				text = "M"
			intervals [699]:
				xmin = 295.6108
				xmax = 295.6408
				text = "sp"
			intervals [700]:
				xmin = 295.6408
				xmax = 318.6989
				text = ""
			intervals [701]:
				xmin = 318.6989
				xmax = 318.9089
				text = "HH"
			intervals [702]:
				xmin = 318.9089
				xmax = 318.9389
				text = "UW1"
			intervals [703]:
				xmin = 318.9389
				xmax = 318.9689
				text = "Z"
			intervals [704]:
				xmin = 318.9689
				xmax = 319.0189
				text = "DH"
			intervals [705]:
				xmin = 319.0189
				xmax = 319.2389
				text = "AH1"
			intervals [706]:
				xmin = 319.2389
				xmax = 319.2889
				text = "M"
			intervals [707]:
				xmin = 319.2889
				xmax = 319.3389
				text = "IH1"
			intervals [708]:
				xmin = 319.3389
				xmax = 319.3889
				text = "N"
			intervals [709]:
				xmin = 319.3889
				xmax = 319.4889
				text = "AH0"
			intervals [710]:
				xmin = 319.4889
				xmax = 319.5189
				text = "S"
			intervals [711]:
				xmin = 319.5189
				xmax = 319.5489
				text = "T"
			intervals [712]:
				xmin = 319.5489
				xmax = 319.5789
				text = "ER0"
			intervals [713]:
				xmin = 319.5789
				xmax = 321.7378
				text = ""
			intervals [714]:
				xmin = 321.7378
				xmax = 321.7878
				text = "sil"
			intervals [715]:
				xmin = 321.7878
				xmax = 321.8978
				text = "IH0"
			intervals [716]:
				xmin = 321.8978
				xmax = 321.9978
				text = "Z"
			intervals [717]:
				xmin = 321.9978
				xmax = 322.0378
				text = "AH0"
			intervals [718]:
				xmin = 322.0378
				xmax = 322.1278
				text = "N"
			intervals [719]:
				xmin = 322.1278
				xmax = 322.1578
				text = "T"
			intervals [720]:
				xmin = 322.1578
				xmax = 322.1878
				text = "HH"
			intervals [721]:
				xmin = 322.1878
				xmax = 322.2178
				text = "IY1"
			intervals [722]:
				xmin = 322.2178
				xmax = 322.2678
				text = "N"
			intervals [723]:
				xmin = 322.2678
				xmax = 322.2978
				text = "Y"
			intervals [724]:
				xmin = 322.2978
				xmax = 322.5578
				text = "UW1"
			intervals [725]:
				xmin = 322.5578
				xmax = 322.5978
				text = "sp"
			intervals [726]:
				xmin = 322.5978
				xmax = 322.6378
				text = "ER0"
			intervals [727]:
				xmin = 322.6378
				xmax = 322.7278
				text = "S"
			intervals [728]:
				xmin = 322.7278
				xmax = 322.7578
				text = "AH1"
			intervals [729]:
				xmin = 322.7578
				xmax = 322.7878
				text = "M"
			intervals [730]:
				xmin = 322.7878
				xmax = 322.8178
				text = "TH"
			intervals [731]:
				xmin = 322.8178
				xmax = 322.8478
				text = "IH0"
			intervals [732]:
				xmin = 322.8478
				xmax = 323.0678
				text = "N"
			intervals [733]:
				xmin = 323.0678
				xmax = 323.1078
				text = "sp"
			intervals [734]:
				xmin = 323.1078
				xmax = 323.4098
				text = ""
			intervals [735]:
				xmin = 323.4098
				xmax = 323.5698
				text = "IH0"
			intervals [736]:
				xmin = 323.5698
				xmax = 323.6098
				text = "Z"
			intervals [737]:
				xmin = 323.6098
				xmax = 323.6398
				text = "HH"
			intervals [738]:
				xmin = 323.6398
				xmax = 323.6698
				text = "IY1"
			intervals [739]:
				xmin = 323.6698
				xmax = 325.940
				text = "sp"
			intervals [740]:
				xmin = 325.940
				xmax = 326.020
				text = "AY1"
			intervals [741]:
				xmin = 326.020
				xmax = 326.050
				text = "HH"
			intervals [742]:
				xmin = 326.050
				xmax = 326.080
				text = "AE1"
			intervals [743]:
				xmin = 326.080
				xmax = 326.130
				text = "V"
			intervals [744]:
				xmin = 326.130
				xmax = 326.160
				text = "AH0"
			intervals [745]:
				xmin = 326.160
				xmax = 326.220
				text = "N"
			intervals [746]:
				xmin = 326.220
				xmax = 326.300
				text = "S"
			intervals [747]:
				xmin = 326.300
				xmax = 326.350
				text = "IY1"
			intervals [748]:
				xmin = 326.350
				xmax = 326.420
				text = "N"
			intervals [749]:
				xmin = 326.420
				xmax = 326.460
				text = "IH0"
			intervals [750]:
				xmin = 326.460
				xmax = 326.510
				text = "T"
			intervals [751]:
				xmin = 326.510
				xmax = 326.610
				text = "S"
			intervals [752]:
				xmin = 326.610
				xmax = 326.640
				text = "IH1"
			intervals [753]:
				xmin = 326.640
				xmax = 326.680
				text = "N"
			intervals [754]:
				xmin = 326.680
				xmax = 326.730
				text = "S"
			intervals [755]:
				xmin = 326.730
				xmax = 326.860
				text = "L"
			intervals [756]:
				xmin = 326.860
				xmax = 327.000
				text = "AE1"
			intervals [757]:
				xmin = 327.000
				xmax = 327.090
				text = "S"
			intervals [758]:
				xmin = 327.090
				xmax = 327.200
				text = "T"
			intervals [759]:
				xmin = 327.200
				xmax = 327.260
				text = "sp"
			intervals [760]:
				xmin = 327.260
				xmax = 327.310
				text = "Y"
			intervals [761]:
				xmin = 327.310
				xmax = 327.400
				text = "IH1"
			intervals [762]:
				xmin = 327.400
				xmax = 327.440
				text = "R"
			intervals [763]:
				xmin = 327.440
				xmax = 327.760
				text = "spn"
			intervals [764]:
				xmin = 327.760
				xmax = 329.7674
				text = ""
			intervals [765]:
				xmin = 329.7674
				xmax = 329.8074
				text = "sil"
			intervals [766]:
				xmin = 329.8074
				xmax = 329.8474
				text = "AY1"
			intervals [767]:
				xmin = 329.8474
				xmax = 330.3074
				text = "sp"
			intervals [768]:
				xmin = 330.3074
				xmax = 330.3374
				text = "N"
			intervals [769]:
				xmin = 330.3374
				xmax = 330.5374
				text = "OW1"
			intervals [770]:
				xmin = 330.5374
				xmax = 335.1245
				text = ""
			intervals [771]:
				xmin = 335.1245
				xmax = 335.3945
				text = "OW1"
			intervals [772]:
				xmin = 335.3945
				xmax = 335.4245
				text = "K"
			intervals [773]:
				xmin = 335.4245
				xmax = 335.4545
				text = "UH1"
			intervals [774]:
				xmin = 335.4545
				xmax = 335.5145
				text = "D"
			intervals [775]:
				xmin = 335.5145
				xmax = 335.5745
				text = "Y"
			intervals [776]:
				xmin = 335.5745
				xmax = 335.6045
				text = "UW1"
			intervals [777]:
				xmin = 335.6045
				xmax = 335.7745
				text = "S"
			intervals [778]:
				xmin = 335.7745
				xmax = 335.8545
				text = "EY1"
			intervals [779]:
				xmin = 335.8545
				xmax = 335.9445
				text = "DH"
			intervals [780]:
				xmin = 335.9445
				xmax = 335.9845
				text = "AE1"
			intervals [781]:
				xmin = 335.9845
				xmax = 336.0245
				text = "T"
			intervals [782]:
				xmin = 336.0245
				xmax = 336.0945
				text = "AH0"
			intervals [783]:
				xmin = 336.0945
				xmax = 336.1245
				text = "L"
			intervals [784]:
				xmin = 336.1245
				xmax = 336.1545
				text = "IH1"
			intervals [785]:
				xmin = 336.1545
				xmax = 336.1845
				text = "T"
			intervals [786]:
				xmin = 336.1845
				xmax = 336.2145
				text = "AH0"
			intervals [787]:
				xmin = 336.2145
				xmax = 336.2445
				text = "L"
			intervals [788]:
				xmin = 336.2445
				xmax = 336.3645
				text = "L"
			intervals [789]:
				xmin = 336.3645
				xmax = 336.5345
				text = "AW1"
			intervals [790]:
				xmin = 336.5345
				xmax = 336.5845
				text = "D"
			intervals [791]:
				xmin = 336.5845
				xmax = 336.7545
				text = "ER0"
			intervals [792]:
				xmin = 336.7545
				xmax = 336.8445
				text = "sp"
			intervals [793]:
				xmin = 336.8445
				xmax = 355.9735
				text = ""
			intervals [794]:
				xmin = 355.9735
				xmax = 356.3335
				text = "M"
			intervals [795]:
				xmin = 356.3335
				xmax = 367.2598
				text = ""
			intervals [796]:
				xmin = 367.2598
				xmax = 367.3098
				text = "HH"
			intervals [797]:
				xmin = 367.3098
				xmax = 367.3498
				text = "W"
			intervals [798]:
				xmin = 367.3498
				xmax = 367.3798
				text = "AH1"
			intervals [799]:
				xmin = 367.3798
				xmax = 367.4298
				text = "T"
			intervals [800]:
				xmin = 367.4298
				xmax = 367.4898
				text = "EH1"
			intervals [801]:
				xmin = 367.4898
				xmax = 367.5698
				text = "L"
			intervals [802]:
				xmin = 367.5698
				xmax = 367.6398
				text = "S"
			intervals [803]:
				xmin = 367.6398
				xmax = 367.6698
				text = "sp"
			intervals [804]:
				xmin = 367.6698
				xmax = 367.7098
				text = "D"
			intervals [805]:
				xmin = 367.7098
				xmax = 367.7398
				text = "UW1"
			intervals [806]:
				xmin = 367.7398
				xmax = 367.7698
				text = "Y"
			intervals [807]:
				xmin = 367.7698
				xmax = 367.8598
				text = "UW1"
			intervals [808]:
				xmin = 367.8598
				xmax = 367.9298
				text = "W"
			intervals [809]:
				xmin = 367.9298
				xmax = 368.0098
				text = "AA1"
			intervals [810]:
				xmin = 368.0098
				xmax = 368.1098
				text = "CH"
			intervals [811]:
				xmin = 368.1098
				xmax = 368.1398
				text = "AA1"
			intervals [812]:
				xmin = 368.1398
				xmax = 368.2298
				text = "N"
			intervals [813]:
				xmin = 368.2298
				xmax = 368.2698
				text = "sp"
			intervals [814]:
				xmin = 368.2698
				xmax = 368.3698
				text = "T"
			intervals [815]:
				xmin = 368.3698
				xmax = 368.3998
				text = "EH1"
			intervals [816]:
				xmin = 368.3998
				xmax = 368.4798
				text = "L"
			intervals [817]:
				xmin = 368.4798
				xmax = 368.5098
				text = "AH0"
			intervals [818]:
				xmin = 368.5098
				xmax = 368.5698
				text = "V"
			intervals [819]:
				xmin = 368.5698
				xmax = 368.6498
				text = "IH2"
			intervals [820]:
				xmin = 368.6498
				xmax = 368.7098
				text = "ZH"
			intervals [821]:
				xmin = 368.7098
				xmax = 368.7398
				text = "AH0"
			intervals [822]:
				xmin = 368.7398
				xmax = 368.7698
				text = "N"
			intervals [823]:
				xmin = 368.7698
				xmax = 376.1418
				text = "sp"
			intervals [824]:
				xmin = 376.1418
				xmax = 376.3218
				text = "OW1"
			intervals [825]:
				xmin = 376.3218
				xmax = 376.3518
				text = "sp"
			intervals [826]:
				xmin = 376.3518
				xmax = 378.195
				text = ""
			intervals [827]:
				xmin = 378.195
				xmax = 378.275
				text = "Y"
			intervals [828]:
				xmin = 378.275
				xmax = 378.695
				text = "AE1"
			intervals [829]:
				xmin = 378.695
				xmax = 379.485
				text = "spn"
			intervals [830]:
				xmin = 379.485
				xmax = 396.7081
				text = ""
			intervals [831]:
				xmin = 396.7081
				xmax = 396.7381
				text = "sil"
			intervals [832]:
				xmin = 396.7381
				xmax = 396.8881
				text = "M"
			intervals [833]:
				xmin = 396.8881
				xmax = 396.9581
				text = "HH"
			intervals [834]:
				xmin = 396.9581
				xmax = 397.1881
				text = "M"
			intervals [835]:
				xmin = 397.1881
				xmax = 409.7026
				text = ""
			intervals [836]:
				xmin = 409.7026
				xmax = 409.7326
				text = "sil"
			intervals [837]:
				xmin = 409.7326
				xmax = 409.9226
				text = "M"
			intervals [838]:
				xmin = 409.9226
				xmax = 409.9626
				text = "HH"
			intervals [839]:
				xmin = 409.9626
				xmax = 410.0426
				text = "M"
			intervals [840]:
				xmin = 410.0426
				xmax = 414.4638
				text = ""
			intervals [841]:
				xmin = 414.4638
				xmax = 414.5138
				text = "M"
			intervals [842]:
				xmin = 414.5138
				xmax = 414.5438
				text = "HH"
			intervals [843]:
				xmin = 414.5438
				xmax = 414.9538
				text = "M"
			intervals [844]:
				xmin = 414.9538
				xmax = 425.6719
				text = ""
			intervals [845]:
				xmin = 425.6719
				xmax = 426.0019
				text = "OW1"
			intervals [846]:
				xmin = 426.0019
				xmax = 426.1619
				text = "Y"
			intervals [847]:
				xmin = 426.1619
				xmax = 426.5019
				text = "AE1"
			intervals [848]:
				xmin = 426.5019
				xmax = 435.0665
				text = ""
			intervals [849]:
				xmin = 435.0665
				xmax = 435.2865
				text = "M"
			intervals [850]:
				xmin = 435.2865
				xmax = 435.6065
				text = "HH"
			intervals [851]:
				xmin = 435.6065
				xmax = 435.6965
				text = "M"
			intervals [852]:
				xmin = 435.6965
				xmax = 435.7665
				text = "sp"
			intervals [853]:
				xmin = 435.7665
				xmax = 435.8065
				text = "Y"
			intervals [854]:
				xmin = 435.8065
				xmax = 435.8565
				text = "AE1"
			intervals [855]:
				xmin = 435.8565
				xmax = 436.1865
				text = "sp"
			intervals [856]:
				xmin = 436.1865
				xmax = 447.349
				text = ""
			intervals [857]:
				xmin = 447.349
				xmax = 447.379
				text = "M"
			intervals [858]:
				xmin = 447.379
				xmax = 447.419
				text = "HH"
			intervals [859]:
				xmin = 447.419
				xmax = 447.789
				text = "M"
			intervals [860]:
				xmin = 447.789
				xmax = 453.1886
				text = ""
			intervals [861]:
				xmin = 453.1886
				xmax = 453.3786
				text = "Y"
			intervals [862]:
				xmin = 453.3786
				xmax = 453.6886
				text = "AE1"
			intervals [863]:
				xmin = 453.6886
				xmax = 457.7896
				text = "sp"
			intervals [864]:
				xmin = 457.7896
				xmax = 458.0196
				text = "AH1"
			intervals [865]:
				xmin = 458.0196
				xmax = 458.0996
				text = "M"
			intervals [866]:
				xmin = 458.0996
				xmax = 458.1296
				text = "sp"
			intervals [867]:
				xmin = 458.1296
				xmax = 458.1814
				text = ""
			intervals [868]:
				xmin = 458.1814
				xmax = 458.2314
				text = "D"
			intervals [869]:
				xmin = 458.2314
				xmax = 458.3014
				text = "UW1"
			intervals [870]:
				xmin = 458.3014
				xmax = 458.3314
				text = "sp"
			intervals [871]:
				xmin = 458.3314
				xmax = 458.3714
				text = "Y"
			intervals [872]:
				xmin = 458.3714
				xmax = 458.5014
				text = "UW1"
			intervals [873]:
				xmin = 458.5014
				xmax = 458.5714
				text = "HH"
			intervals [874]:
				xmin = 458.5714
				xmax = 458.6214
				text = "AE1"
			intervals [875]:
				xmin = 458.6214
				xmax = 458.7514
				text = "V"
			intervals [876]:
				xmin = 458.7514
				xmax = 458.9214
				text = "AH0"
			intervals [877]:
				xmin = 458.9214
				xmax = 458.9614
				text = "sp"
			intervals [878]:
				xmin = 458.9614
				xmax = 459.3587
				text = ""
			intervals [879]:
				xmin = 459.3587
				xmax = 459.5087
				text = "AH0"
			intervals [880]:
				xmin = 459.5087
				xmax = 459.5387
				text = "sp"
			intervals [881]:
				xmin = 459.5387
				xmax = 459.7787
				text = "Z"
			intervals [882]:
				xmin = 459.7787
				xmax = 459.9687
				text = "AH1"
			intervals [883]:
				xmin = 459.9687
				xmax = 460.1587
				text = "M"
			intervals [884]:
				xmin = 460.1587
				xmax = 460.1887
				text = "sp"
			intervals [885]:
				xmin = 460.1887
				xmax = 460.3821
				text = ""
			intervals [886]:
				xmin = 460.3821
				xmax = 460.4421
				text = "F"
			intervals [887]:
				xmin = 460.4421
				xmax = 460.5821
				text = "EY1"
			intervals [888]:
				xmin = 460.5821
				xmax = 460.7021
				text = "V"
			intervals [889]:
				xmin = 460.7021
				xmax = 460.7321
				text = "R"
			intervals [890]:
				xmin = 460.7321
				xmax = 460.7621
				text = "AH0"
			intervals [891]:
				xmin = 460.7621
				xmax = 460.8821
				text = "T"
			intervals [892]:
				xmin = 460.8821
				xmax = 460.9521
				text = "EH1"
			intervals [893]:
				xmin = 460.9521
				xmax = 461.0321
				text = "P"
			intervals [894]:
				xmin = 461.0321
				xmax = 461.1221
				text = "AH0"
			intervals [895]:
				xmin = 461.1221
				xmax = 461.2721
				text = "S"
			intervals [896]:
				xmin = 461.2721
				xmax = 461.4521
				text = "OW2"
			intervals [897]:
				xmin = 461.4521
				xmax = 461.5521
				text = "D"
			intervals [898]:
				xmin = 461.5521
				xmax = 461.6521
				text = "S"
			intervals [899]:
				xmin = 461.6521
				xmax = 461.8221
				text = "EY1"
			intervals [900]:
				xmin = 461.8221
				xmax = 461.8921
				text = "L"
			intervals [901]:
				xmin = 461.8921
				xmax = 461.9621
				text = "AY1"
			intervals [902]:
				xmin = 461.9621
				xmax = 462.0421
				text = "K"
			intervals [903]:
				xmin = 462.0421
				xmax = 462.0921
				text = "sp"
			intervals [904]:
				xmin = 462.0921
				xmax = 462.1221
				text = "F"
			intervals [905]:
				xmin = 462.1221
				xmax = 462.4221
				text = "ER0"
			intervals [906]:
				xmin = 462.4221
				xmax = 462.7047
				text = ""
			intervals [907]:
				xmin = 462.7047
				xmax = 462.9847
				text = "AY1"
			intervals [908]:
				xmin = 462.9847
				xmax = 463.0447
				text = "sp"
			intervals [909]:
				xmin = 463.0447
				xmax = 463.1547
				text = "S"
			intervals [910]:
				xmin = 463.1547
				xmax = 463.2247
				text = "P"
			intervals [911]:
				xmin = 463.2247
				xmax = 463.5647
				text = "AY1"
			intervals [912]:
				xmin = 463.5647
				xmax = 463.8047
				text = "ER0"
			intervals [913]:
				xmin = 463.8047
				xmax = 464.0881
				text = ""
			intervals [914]:
				xmin = 464.0881
				xmax = 464.2481
				text = "EH1"
			intervals [915]:
				xmin = 464.2481
				xmax = 464.3881
				text = "N"
			intervals [916]:
				xmin = 464.3881
				xmax = 464.4181
				text = "IY0"
			intervals [917]:
				xmin = 464.4181
				xmax = 464.4481
				text = "sp"
			intervals [918]:
				xmin = 464.4481
				xmax = 464.6981
				text = "AH0"
			intervals [919]:
				xmin = 464.6981
				xmax = 464.7281
				text = "V"
			intervals [920]:
				xmin = 464.7281
				xmax = 464.7581
				text = "DH"
			intervals [921]:
				xmin = 464.7581
				xmax = 464.8981
				text = "AH0"
			intervals [922]:
				xmin = 464.8981
				xmax = 465.1139
				text = ""
			intervals [923]:
				xmin = 465.1139
				xmax = 465.2939
				text = "W"
			intervals [924]:
				xmin = 465.2939
				xmax = 465.3439
				text = "AH1"
			intervals [925]:
				xmin = 465.3439
				xmax = 465.4739
				text = "N"
			intervals [926]:
				xmin = 465.4739
				xmax = 465.5039
				text = "Z"
			intervals [927]:
				xmin = 465.5039
				xmax = 465.5339
				text = "DH"
			intervals [928]:
				xmin = 465.5339
				xmax = 465.5739
				text = "AH0"
			intervals [929]:
				xmin = 465.5739
				xmax = 465.6239
				text = "T"
			intervals [930]:
				xmin = 465.6239
				xmax = 465.6739
				text = "sp"
			intervals [931]:
				xmin = 465.6739
				xmax = 465.7239
				text = "T"
			intervals [932]:
				xmin = 465.7239
				xmax = 465.7639
				text = "EH1"
			intervals [933]:
				xmin = 465.7639
				xmax = 465.8739
				text = "L"
			intervals [934]:
				xmin = 465.8739
				xmax = 465.9539
				text = "AH0"
			intervals [935]:
				xmin = 465.9539
				xmax = 466.0939
				text = "S"
			intervals [936]:
				xmin = 466.0939
				xmax = 466.1539
				text = "T"
			intervals [937]:
				xmin = 466.1539
				xmax = 466.3239
				text = "AO1"
			intervals [938]:
				xmin = 466.3239
				xmax = 466.3839
				text = "R"
			intervals [939]:
				xmin = 466.3839
				xmax = 466.4839
				text = "IY0"
			intervals [940]:
				xmin = 466.4839
				xmax = 466.5139
				text = "Y"
			intervals [941]:
				xmin = 466.5139
				xmax = 466.5539
				text = "UW1"
			intervals [942]:
				xmin = 466.5539
				xmax = 466.5839
				text = "N"
			intervals [943]:
				xmin = 466.5839
				xmax = 466.8139
				text = "OW1"
			intervals [944]:
				xmin = 466.8139
				xmax = 466.8539
				text = "sp"
			intervals [945]:
				xmin = 466.8539
				xmax = 466.9759
				text = ""
			intervals [946]:
				xmin = 466.9759
				xmax = 467.0759
				text = "IH0"
			intervals [947]:
				xmin = 467.0759
				xmax = 467.1859
				text = "Z"
			intervals [948]:
				xmin = 467.1859
				xmax = 467.2259
				text = "DH"
			intervals [949]:
				xmin = 467.2259
				xmax = 467.2759
				text = "EH1"
			intervals [950]:
				xmin = 467.2759
				xmax = 467.3259
				text = "R"
			intervals [951]:
				xmin = 467.3259
				xmax = 467.3759
				text = "AH0"
			intervals [952]:
				xmin = 467.3759
				xmax = 467.4259
				text = "sp"
			intervals [953]:
				xmin = 467.4259
				xmax = 467.4659
				text = "F"
			intervals [954]:
				xmin = 467.4659
				xmax = 467.5759
				text = "EY1"
			intervals [955]:
				xmin = 467.5759
				xmax = 467.6559
				text = "V"
			intervals [956]:
				xmin = 467.6559
				xmax = 467.7559
				text = "R"
			intervals [957]:
				xmin = 467.7559
				xmax = 467.9159
				text = "AH0"
			intervals [958]:
				xmin = 467.9159
				xmax = 467.9459
				text = "T"
			intervals [959]:
				xmin = 467.9459
				xmax = 468.2709
				text = "sp"
			intervals [960]:
				xmin = 468.2709
				xmax = 468.4509
				text = "SH"
			intervals [961]:
				xmin = 468.4509
				xmax = 468.6409
				text = "OW1"
			intervals [962]:
				xmin = 468.6409
				xmax = 468.7409
				text = "DH"
			intervals [963]:
				xmin = 468.7409
				xmax = 468.8209
				text = "AH0"
			intervals [964]:
				xmin = 468.8209
				xmax = 468.9109
				text = "T"
			intervals [965]:
				xmin = 468.9109
				xmax = 468.9609
				text = "W"
			intervals [966]:
				xmin = 468.9609
				xmax = 469.0009
				text = "AO1"
			intervals [967]:
				xmin = 469.0009
				xmax = 469.1309
				text = "Z"
			intervals [968]:
				xmin = 469.1309
				xmax = 469.1609
				text = "EH1"
			intervals [969]:
				xmin = 469.1609
				xmax = 469.2409
				text = "V"
			intervals [970]:
				xmin = 469.2409
				xmax = 469.2809
				text = "ER0"
			intervals [971]:
				xmin = 469.2809
				xmax = 469.4609
				text = "AO1"
			intervals [972]:
				xmin = 469.4609
				xmax = 469.5409
				text = "N"
			intervals [973]:
				xmin = 469.5409
				xmax = 469.5709
				text = "sp"
			intervals [974]:
				xmin = 469.5709
				xmax = 469.6009
				text = "DH"
			intervals [975]:
				xmin = 469.6009
				xmax = 469.6409
				text = "AH0"
			intervals [976]:
				xmin = 469.6409
				xmax = 469.7009
				text = "T"
			intervals [977]:
				xmin = 469.7009
				xmax = 469.7609
				text = "Y"
			intervals [978]:
				xmin = 469.7609
				xmax = 469.7909
				text = "UW1"
			intervals [979]:
				xmin = 469.7909
				xmax = 469.9209
				text = "R"
			intervals [980]:
				xmin = 469.9209
				xmax = 469.9809
				text = "IH0"
			intervals [981]:
				xmin = 469.9809
				xmax = 470.0509
				text = "M"
			intervals [982]:
				xmin = 470.0509
				xmax = 470.0809
				text = "EH1"
			intervals [983]:
				xmin = 470.0809
				xmax = 470.1109
				text = "M"
			intervals [984]:
				xmin = 470.1109
				xmax = 470.1409
				text = "B"
			intervals [985]:
				xmin = 470.1409
				xmax = 470.4709
				text = "ER0"
			intervals [986]:
				xmin = 470.4709
				xmax = 472.4034
				text = "sp"
			intervals [987]:
				xmin = 472.4034
				xmax = 472.4334
				text = "M"
			intervals [988]:
				xmin = 472.4334
				xmax = 472.5934
				text = "EY1"
			intervals [989]:
				xmin = 472.5934
				xmax = 472.6934
				text = "B"
			intervals [990]:
				xmin = 472.6934
				xmax = 472.7234
				text = "IY0"
			intervals [991]:
				xmin = 472.7234
				xmax = 472.8234
				text = "AH0"
			intervals [992]:
				xmin = 472.8234
				xmax = 472.9734
				text = "S"
			intervals [993]:
				xmin = 472.9734
				xmax = 473.0234
				text = "T"
			intervals [994]:
				xmin = 473.0234
				xmax = 473.1934
				text = "AO1"
			intervals [995]:
				xmin = 473.1934
				xmax = 473.2734
				text = "R"
			intervals [996]:
				xmin = 473.2734
				xmax = 473.3934
				text = "IY0"
			intervals [997]:
				xmin = 473.3934
				xmax = 473.5534
				text = "ER0"
			intervals [998]:
				xmin = 473.5534
				xmax = 473.6434
				text = "EH1"
			intervals [999]:
				xmin = 473.6434
				xmax = 473.6834
				text = "N"
			intervals [1000]:
				xmin = 473.6834
				xmax = 473.7134
				text = "IY0"
			intervals [1001]:
				xmin = 473.7134
				xmax = 473.7434
				text = "TH"
			intervals [1002]:
				xmin = 473.7434
				xmax = 473.7734
				text = "IH2"
			intervals [1003]:
				xmin = 473.7734
				xmax = 474.0334
				text = "N"
			intervals [1004]:
				xmin = 474.0334
				xmax = 474.1534
				text = "sp"
			intervals [1005]:
				xmin = 474.1534
				xmax = 477.8321
				text = ""
			intervals [1006]:
				xmin = 477.8321
				xmax = 477.8821
				text = "D"
			intervals [1007]:
				xmin = 477.8821
				xmax = 477.9121
				text = "UW1"
			intervals [1008]:
				xmin = 477.9121
				xmax = 477.9421
				text = "Y"
			intervals [1009]:
				xmin = 477.9421
				xmax = 477.9721
				text = "UW1"
			intervals [1010]:
				xmin = 477.9721
				xmax = 478.6021
				text = "sp"
			intervals [1011]:
				xmin = 478.6021
				xmax = 480.7832
				text = ""
			intervals [1012]:
				xmin = 480.7832
				xmax = 480.8332
				text = "HH"
			intervals [1013]:
				xmin = 480.8332
				xmax = 480.8632
				text = "W"
			intervals [1014]:
				xmin = 480.8632
				xmax = 480.9032
				text = "AH1"
			intervals [1015]:
				xmin = 480.9032
				xmax = 480.9332
				text = "T"
			intervals [1016]:
				xmin = 480.9332
				xmax = 481.0232
				text = "AH0"
			intervals [1017]:
				xmin = 481.0232
				xmax = 481.1032
				text = "B"
			intervals [1018]:
				xmin = 481.1032
				xmax = 481.2032
				text = "AW1"
			intervals [1019]:
				xmin = 481.2032
				xmax = 481.2332
				text = "T"
			intervals [1020]:
				xmin = 481.2332
				xmax = 481.2632
				text = "M"
			intervals [1021]:
				xmin = 481.2632
				xmax = 481.3332
				text = "OW1"
			intervals [1022]:
				xmin = 481.3332
				xmax = 481.3832
				text = "DH"
			intervals [1023]:
				xmin = 481.3832
				xmax = 481.4132
				text = "AH0"
			intervals [1024]:
				xmin = 481.4132
				xmax = 481.9732
				text = "M"
			intervals [1025]:
				xmin = 481.9732
				xmax = 482.0032
				text = "UW1"
			intervals [1026]:
				xmin = 482.0032
				xmax = 482.0332
				text = "V"
			intervals [1027]:
				xmin = 482.0332
				xmax = 482.1132
				text = "IY0"
			intervals [1028]:
				xmin = 482.1132
				xmax = 482.1432
				text = "Z"
			intervals [1029]:
				xmin = 482.1432
				xmax = 482.1732
				text = "sp"
			intervals [1030]:
				xmin = 482.1732
				xmax = 482.2382
				text = ""
			intervals [1031]:
				xmin = 482.2382
				xmax = 482.2682
				text = "D"
			intervals [1032]:
				xmin = 482.2682
				xmax = 482.3082
				text = "UW1"
			intervals [1033]:
				xmin = 482.3082
				xmax = 482.3582
				text = "Y"
			intervals [1034]:
				xmin = 482.3582
				xmax = 482.3982
				text = "UW1"
			intervals [1035]:
				xmin = 482.3982
				xmax = 482.4482
				text = "G"
			intervals [1036]:
				xmin = 482.4482
				xmax = 482.5582
				text = "OW1"
			intervals [1037]:
				xmin = 482.5582
				xmax = 482.6082
				text = "sp"
			intervals [1038]:
				xmin = 482.6082
				xmax = 482.6382
				text = "T"
			intervals [1039]:
				xmin = 482.6382
				xmax = 482.7382
				text = "IH0"
			intervals [1040]:
				xmin = 482.7382
				xmax = 482.7682
				text = "sp"
			intervals [1041]:
				xmin = 482.7682
				xmax = 482.7982
				text = "DH"
			intervals [1042]:
				xmin = 482.7982
				xmax = 482.8282
				text = "AH0"
			intervals [1043]:
				xmin = 482.8282
				xmax = 482.8682
				text = "M"
			intervals [1044]:
				xmin = 482.8682
				xmax = 482.8982
				text = "UW1"
			intervals [1045]:
				xmin = 482.8982
				xmax = 482.9282
				text = "V"
			intervals [1046]:
				xmin = 482.9282
				xmax = 482.9682
				text = "IY0"
			intervals [1047]:
				xmin = 482.9682
				xmax = 483.1182
				text = "Z"
			intervals [1048]:
				xmin = 483.1182
				xmax = 483.1482
				text = "sp"
			intervals [1049]:
				xmin = 483.1482
				xmax = 492.8761
				text = ""
			intervals [1050]:
				xmin = 492.8761
				xmax = 493.0461
				text = "OW1"
			intervals [1051]:
				xmin = 493.0461
				xmax = 493.1861
				text = "sp"
			intervals [1052]:
				xmin = 493.1861
				xmax = 493.2301
				text = ""
			intervals [1053]:
				xmin = 493.2301
				xmax = 493.2601
				text = "K"
			intervals [1054]:
				xmin = 493.2601
				xmax = 493.2901
				text = "UH1"
			intervals [1055]:
				xmin = 493.2901
				xmax = 493.3201
				text = "D"
			intervals [1056]:
				xmin = 493.3201
				xmax = 493.3801
				text = "Y"
			intervals [1057]:
				xmin = 493.3801
				xmax = 493.4301
				text = "UW1"
			intervals [1058]:
				xmin = 493.4301
				xmax = 493.4701
				text = "sp"
			intervals [1059]:
				xmin = 493.4701
				xmax = 493.5201
				text = "T"
			intervals [1060]:
				xmin = 493.5201
				xmax = 493.5501
				text = "EH1"
			intervals [1061]:
				xmin = 493.5501
				xmax = 493.5901
				text = "L"
			intervals [1062]:
				xmin = 493.5901
				xmax = 493.8001
				text = "M"
			intervals [1063]:
				xmin = 493.8001
				xmax = 493.8301
				text = "IY1"
			intervals [1064]:
				xmin = 493.8301
				xmax = 493.8601
				text = "AH0"
			intervals [1065]:
				xmin = 493.8601
				xmax = 493.8901
				text = "B"
			intervals [1066]:
				xmin = 493.8901
				xmax = 494.0501
				text = "AW1"
			intervals [1067]:
				xmin = 494.0501
				xmax = 494.1101
				text = "T"
			intervals [1068]:
				xmin = 494.1101
				xmax = 494.1601
				text = "DH"
			intervals [1069]:
				xmin = 494.1601
				xmax = 494.1901
				text = "AH0"
			intervals [1070]:
				xmin = 494.1901
				xmax = 494.2301
				text = "T"
			intervals [1071]:
				xmin = 494.2301
				xmax = 494.2601
				text = "M"
			intervals [1072]:
				xmin = 494.2601
				xmax = 494.2901
				text = "UW1"
			intervals [1073]:
				xmin = 494.2901
				xmax = 494.3201
				text = "V"
			intervals [1074]:
				xmin = 494.3201
				xmax = 494.3501
				text = "IY0"
			intervals [1075]:
				xmin = 494.3501
				xmax = 494.6501
				text = "sp"
			intervals [1076]:
				xmin = 494.6501
				xmax = 513.0682
				text = ""
			intervals [1077]:
				xmin = 513.0682
				xmax = 513.4382
				text = "spn"
			intervals [1078]:
				xmin = 513.4382
				xmax = 513.5082
				text = "sp"
			intervals [1079]:
				xmin = 513.5082
				xmax = 525.5012
				text = ""
			intervals [1080]:
				xmin = 525.5012
				xmax = 525.5612
				text = "Y"
			intervals [1081]:
				xmin = 525.5612
				xmax = 525.8512
				text = "AE1"
			intervals [1082]:
				xmin = 525.8512
				xmax = 525.8912
				text = "OW1"
			intervals [1083]:
				xmin = 525.8912
				xmax = 525.9412
				text = "Y"
			intervals [1084]:
				xmin = 525.9412
				xmax = 526.2612
				text = "AE1"
			intervals [1085]:
				xmin = 526.2612
				xmax = 526.5212
				text = "AH1"
			intervals [1086]:
				xmin = 526.5212
				xmax = 526.5512
				text = "HH"
			intervals [1087]:
				xmin = 526.5512
				xmax = 526.6012
				text = "AH1"
			intervals [1088]:
				xmin = 526.6012
				xmax = 578.8184
				text = ""
			intervals [1089]:
				xmin = 578.8184
				xmax = 578.8584
				text = "M"
			intervals [1090]:
				xmin = 578.8584
				xmax = 578.8884
				text = "HH"
			intervals [1091]:
				xmin = 578.8884
				xmax = 579.4084
				text = "M"
			intervals [1092]:
				xmin = 579.4084
				xmax = 579.4484
				text = "sp"
			intervals [1093]:
				xmin = 579.4484
				xmax = 617.2572
				text = ""
			intervals [1094]:
				xmin = 617.2572
				xmax = 617.7372
				text = "M"
			intervals [1095]:
				xmin = 617.7372
				xmax = 646.7339
				text = ""
			intervals [1096]:
				xmin = 646.7339
				xmax = 646.9039
				text = "sil"
			intervals [1097]:
				xmin = 646.9039
				xmax = 646.9539
				text = "M"
			intervals [1098]:
				xmin = 646.9539
				xmax = 646.9839
				text = "HH"
			intervals [1099]:
				xmin = 646.9839
				xmax = 647.2139
				text = "M"
			intervals [1100]:
				xmin = 647.2139
				xmax = 647.2439
				text = "sp"
			intervals [1101]:
				xmin = 647.2439
				xmax = 686.2636
				text = ""
			intervals [1102]:
				xmin = 686.2636
				xmax = 686.2936
				text = "M"
			intervals [1103]:
				xmin = 686.2936
				xmax = 686.3336
				text = "HH"
			intervals [1104]:
				xmin = 686.3336
				xmax = 686.8036
				text = "M"
			intervals [1105]:
				xmin = 686.8036
				xmax = 689.6525
				text = ""
			intervals [1106]:
				xmin = 689.6525
				xmax = 689.6825
				text = "M"
			intervals [1107]:
				xmin = 689.6825
				xmax = 689.7125
				text = "HH"
			intervals [1108]:
				xmin = 689.7125
				xmax = 690.2225
				text = "M"
			intervals [1109]:
				xmin = 690.2225
				xmax = 699.2376
				text = ""
			intervals [1110]:
				xmin = 699.2376
				xmax = 699.2676
				text = "sil"
			intervals [1111]:
				xmin = 699.2676
				xmax = 699.4376
				text = "M"
			intervals [1112]:
				xmin = 699.4376
				xmax = 699.4776
				text = "HH"
			intervals [1113]:
				xmin = 699.4776
				xmax = 699.5976
				text = "M"
			intervals [1114]:
				xmin = 699.5976
				xmax = 724.0833
				text = ""
			intervals [1115]:
				xmin = 724.0833
				xmax = 724.1133
				text = "M"
			intervals [1116]:
				xmin = 724.1133
				xmax = 724.1633
				text = "HH"
			intervals [1117]:
				xmin = 724.1633
				xmax = 724.6633
				text = "M"
			intervals [1118]:
				xmin = 724.6633
				xmax = 797.4574
				text = ""
			intervals [1119]:
				xmin = 797.4574
				xmax = 797.4874
				text = "sil"
			intervals [1120]:
				xmin = 797.4874
				xmax = 797.5874
				text = "AY1"
			intervals [1121]:
				xmin = 797.5874
				xmax = 797.6974
				text = "N"
			intervals [1122]:
				xmin = 797.6974
				xmax = 797.7474
				text = "EH1"
			intervals [1123]:
				xmin = 797.7474
				xmax = 797.8174
				text = "V"
			intervals [1124]:
				xmin = 797.8174
				xmax = 797.9874
				text = "ER0"
			intervals [1125]:
				xmin = 797.9874
				xmax = 798.0574
				text = "S"
			intervals [1126]:
				xmin = 798.0574
				xmax = 798.1774
				text = "AO1"
			intervals [1127]:
				xmin = 798.1774
				xmax = 798.3874
				text = "IH0"
			intervals [1128]:
				xmin = 798.3874
				xmax = 798.4174
				text = "T"
			intervals [1129]:
				xmin = 798.4174
				xmax = 798.4574
				text = "sp"
			intervals [1130]:
				xmin = 798.4574
				xmax = 798.4874
				text = "B"
			intervals [1131]:
				xmin = 798.4874
				xmax = 798.5174
				text = "IH0"
			intervals [1132]:
				xmin = 798.5174
				xmax = 798.5474
				text = "F"
			intervals [1133]:
				xmin = 798.5474
				xmax = 798.5774
				text = "AO1"
			intervals [1134]:
				xmin = 798.5774
				xmax = 798.6974
				text = "R"
			intervals [1135]:
				xmin = 798.6974
				xmax = 799.2339
				text = "sp"
			intervals [1136]:
				xmin = 799.2339
				xmax = 799.3439
				text = "AY1"
			intervals [1137]:
				xmin = 799.3439
				xmax = 799.3739
				text = "sp"
			intervals [1138]:
				xmin = 799.3739
				xmax = 799.4139
				text = "G"
			intervals [1139]:
				xmin = 799.4139
				xmax = 799.5239
				text = "EH1"
			intervals [1140]:
				xmin = 799.5239
				xmax = 799.5839
				text = "S"
			intervals [1141]:
				xmin = 799.5839
				xmax = 799.6239
				text = "DH"
			intervals [1142]:
				xmin = 799.6239
				xmax = 799.6639
				text = "AH0"
			intervals [1143]:
				xmin = 799.6639
				xmax = 799.7039
				text = "T"
			intervals [1144]:
				xmin = 799.7039
				xmax = 799.7439
				text = "W"
			intervals [1145]:
				xmin = 799.7439
				xmax = 799.7739
				text = "AH1"
			intervals [1146]:
				xmin = 799.7739
				xmax = 799.8039
				text = "Z"
			intervals [1147]:
				xmin = 799.8039
				xmax = 799.8539
				text = "AH0"
			intervals [1148]:
				xmin = 799.8539
				xmax = 799.8839
				text = "sp"
			intervals [1149]:
				xmin = 799.8839
				xmax = 799.9139
				text = "P"
			intervals [1150]:
				xmin = 799.9139
				xmax = 799.9439
				text = "R"
			intervals [1151]:
				xmin = 799.9439
				xmax = 799.9739
				text = "IH1"
			intervals [1152]:
				xmin = 799.9739
				xmax = 800.0139
				text = "T"
			intervals [1153]:
				xmin = 800.0139
				xmax = 800.0439
				text = "IY0"
			intervals [1154]:
				xmin = 800.0439
				xmax = 800.0739
				text = "B"
			intervals [1155]:
				xmin = 800.0739
				xmax = 800.1039
				text = "IH1"
			intervals [1156]:
				xmin = 800.1039
				xmax = 800.1339
				text = "G"
			intervals [1157]:
				xmin = 800.1339
				xmax = 800.1639
				text = "D"
			intervals [1158]:
				xmin = 800.1639
				xmax = 800.1939
				text = "IY1"
			intervals [1159]:
				xmin = 800.1939
				xmax = 800.2239
				text = "L"
			intervals [1160]:
				xmin = 800.2239
				xmax = 800.2539
				text = "F"
			intervals [1161]:
				xmin = 800.2539
				xmax = 801.5539
				text = "ER0"
			intervals [1162]:
				xmin = 801.5539
				xmax = 801.5839
				text = "spn"
			intervals [1163]:
				xmin = 801.5839
				xmax = 802.8677
				text = ""
			intervals [1164]:
				xmin = 802.8677
				xmax = 802.9777
				text = "L"
			intervals [1165]:
				xmin = 802.9777
				xmax = 803.0377
				text = "EH1"
			intervals [1166]:
				xmin = 803.0377
				xmax = 803.0677
				text = "T"
			intervals [1167]:
				xmin = 803.0677
				xmax = 803.0977
				text = "Z"
			intervals [1168]:
				xmin = 803.0977
				xmax = 803.1277
				text = "sp"
			intervals [1169]:
				xmin = 803.1277
				xmax = 803.2377
				text = "S"
			intervals [1170]:
				xmin = 803.2377
				xmax = 803.3177
				text = "IY1"
			intervals [1171]:
				xmin = 803.3177
				xmax = 805.7183
				text = "sp"
			intervals [1172]:
				xmin = 805.7183
				xmax = 805.7483
				text = "AY1"
			intervals [1173]:
				xmin = 805.7483
				xmax = 805.8683
				text = "G"
			intervals [1174]:
				xmin = 805.8683
				xmax = 805.9383
				text = "EH1"
			intervals [1175]:
				xmin = 805.9383
				xmax = 806.0683
				text = "S"
			intervals [1176]:
				xmin = 806.0683
				xmax = 806.0983
				text = "W"
			intervals [1177]:
				xmin = 806.0983
				xmax = 806.1383
				text = "IY1"
			intervals [1178]:
				xmin = 806.1383
				xmax = 806.2083
				text = "sp"
			intervals [1179]:
				xmin = 806.2083
				xmax = 806.2383
				text = "K"
			intervals [1180]:
				xmin = 806.2383
				xmax = 806.2783
				text = "AH0"
			intervals [1181]:
				xmin = 806.2783
				xmax = 806.3583
				text = "N"
			intervals [1182]:
				xmin = 806.3583
				xmax = 806.4383
				text = "G"
			intervals [1183]:
				xmin = 806.4383
				xmax = 806.4883
				text = "OW1"
			intervals [1184]:
				xmin = 806.4883
				xmax = 806.5183
				text = "sp"
			intervals [1185]:
				xmin = 806.5183
				xmax = 806.6483
				text = "AO1"
			intervals [1186]:
				xmin = 806.6483
				xmax = 806.6783
				text = "N"
			intervals [1187]:
				xmin = 806.6783
				xmax = 806.7983
				text = "sp"
			intervals [1188]:
				xmin = 806.7983
				xmax = 806.8383
				text = "DH"
			intervals [1189]:
				xmin = 806.8383
				xmax = 806.9083
				text = "IH0"
			intervals [1190]:
				xmin = 806.9083
				xmax = 807.1583
				text = "S"
			intervals [1191]:
				xmin = 807.1583
				xmax = 807.2183
				text = "sp"
			intervals [1192]:
				xmin = 807.2183
				xmax = 808.436
				text = ""
			intervals [1193]:
				xmin = 808.436
				xmax = 808.466
				text = "S"
			intervals [1194]:
				xmin = 808.466
				xmax = 808.496
				text = "K"
			intervals [1195]:
				xmin = 808.496
				xmax = 808.676
				text = "UW1"
			intervals [1196]:
				xmin = 808.676
				xmax = 808.906
				text = "L"
			intervals [1197]:
				xmin = 808.906
				xmax = 809.106
				text = "Z"
			intervals [1198]:
				xmin = 809.106
				xmax = 809.396
				text = "ER0"
			intervals [1199]:
				xmin = 809.396
				xmax = 809.466
				text = "sp"
			intervals [1200]:
				xmin = 809.466
				xmax = 809.5645
				text = ""
			intervals [1201]:
				xmin = 809.5645
				xmax = 809.6745
				text = "D"
			intervals [1202]:
				xmin = 809.6745
				xmax = 809.7045
				text = "UW1"
			intervals [1203]:
				xmin = 809.7045
				xmax = 809.7445
				text = "Y"
			intervals [1204]:
				xmin = 809.7445
				xmax = 809.8045
				text = "UW1"
			intervals [1205]:
				xmin = 809.8045
				xmax = 809.8345
				text = "HH"
			intervals [1206]:
				xmin = 809.8345
				xmax = 809.8645
				text = "AE1"
			intervals [1207]:
				xmin = 809.8645
				xmax = 809.8945
				text = "V"
			intervals [1208]:
				xmin = 809.8945
				xmax = 809.9245
				text = "sp"
			intervals [1209]:
				xmin = 809.9245
				xmax = 809.9545
				text = "AH0"
			intervals [1210]:
				xmin = 809.9545
				xmax = 809.9845
				text = "sp"
			intervals [1211]:
				xmin = 809.9845
				xmax = 810.0245
				text = "P"
			intervals [1212]:
				xmin = 810.0245
				xmax = 810.1345
				text = "EH1"
			intervals [1213]:
				xmin = 810.1345
				xmax = 810.1945
				text = "T"
			intervals [1214]:
				xmin = 810.1945
				xmax = 810.2445
				text = "sp"
			intervals [1215]:
				xmin = 810.2445
				xmax = 814.0441
				text = ""
			intervals [1216]:
				xmin = 814.0441
				xmax = 815.1541
				text = "OW1"
			intervals [1217]:
				xmin = 815.1541
				xmax = 815.1841
				text = "sp"
			intervals [1218]:
				xmin = 815.1841
				xmax = 815.2141
				text = "OW2"
			intervals [1219]:
				xmin = 815.2141
				xmax = 815.2441
				text = "K"
			intervals [1220]:
				xmin = 815.2441
				xmax = 815.2841
				text = "EY1"
			intervals [1221]:
				xmin = 815.2841
				xmax = 816.3361
				text = ""
			intervals [1222]:
				xmin = 816.3361
				xmax = 816.3661
				text = "sil"
			intervals [1223]:
				xmin = 816.3661
				xmax = 816.6061
				text = "AH1"
			intervals [1224]:
				xmin = 816.6061
				xmax = 816.7661
				text = "M"
			intervals [1225]:
				xmin = 816.7661
				xmax = 818.4029
				text = "sp"
			intervals [1226]:
				xmin = 818.4029
				xmax = 818.4329
				text = "HH"
			intervals [1227]:
				xmin = 818.4329
				xmax = 818.4629
				text = "W"
			intervals [1228]:
				xmin = 818.4629
				xmax = 818.4929
				text = "AH1"
			intervals [1229]:
				xmin = 818.4929
				xmax = 818.5229
				text = "T"
			intervals [1230]:
				xmin = 818.5229
				xmax = 818.5529
				text = "D"
			intervals [1231]:
				xmin = 818.5529
				xmax = 818.5829
				text = "IH0"
			intervals [1232]:
				xmin = 818.5829
				xmax = 818.6829
				text = "D"
			intervals [1233]:
				xmin = 818.6829
				xmax = 818.7529
				text = "Y"
			intervals [1234]:
				xmin = 818.7529
				xmax = 818.8129
				text = "UW1"
			intervals [1235]:
				xmin = 818.8129
				xmax = 818.8429
				text = "sp"
			intervals [1236]:
				xmin = 818.8429
				xmax = 818.9429
				text = "T"
			intervals [1237]:
				xmin = 818.9429
				xmax = 818.9729
				text = "EY1"
			intervals [1238]:
				xmin = 818.9729
				xmax = 819.0529
				text = "K"
			intervals [1239]:
				xmin = 819.0529
				xmax = 819.0929
				text = "sp"
			intervals [1240]:
				xmin = 819.0929
				xmax = 819.1329
				text = "IH0"
			intervals [1241]:
				xmin = 819.1329
				xmax = 819.2129
				text = "N"
			intervals [1242]:
				xmin = 819.2129
				xmax = 819.2429
				text = "sp"
			intervals [1243]:
				xmin = 819.2429
				xmax = 819.4029
				text = "S"
			intervals [1244]:
				xmin = 819.4029
				xmax = 819.4429
				text = "K"
			intervals [1245]:
				xmin = 819.4429
				xmax = 819.4729
				text = "UW1"
			intervals [1246]:
				xmin = 819.4729
				xmax = 819.8229
				text = "L"
			intervals [1247]:
				xmin = 819.8229
				xmax = 820.7585
				text = "sp"
			intervals [1248]:
				xmin = 820.7585
				xmax = 820.7985
				text = "HH"
			intervals [1249]:
				xmin = 820.7985
				xmax = 820.8285
				text = "W"
			intervals [1250]:
				xmin = 820.8285
				xmax = 820.9085
				text = "AH1"
			intervals [1251]:
				xmin = 820.9085
				xmax = 820.9685
				text = "T"
			intervals [1252]:
				xmin = 820.9685
				xmax = 821.0385
				text = "S"
			intervals [1253]:
				xmin = 821.0385
				xmax = 821.0985
				text = "K"
			intervals [1254]:
				xmin = 821.0985
				xmax = 821.1385
				text = "UW1"
			intervals [1255]:
				xmin = 821.1385
				xmax = 821.1885
				text = "L"
			intervals [1256]:
				xmin = 821.1885
				xmax = 821.2185
				text = "D"
			intervals [1257]:
				xmin = 821.2185
				xmax = 821.2485
				text = "IH0"
			intervals [1258]:
				xmin = 821.2485
				xmax = 821.3085
				text = "D"
			intervals [1259]:
				xmin = 821.3085
				xmax = 821.4085
				text = "Y"
			intervals [1260]:
				xmin = 821.4085
				xmax = 821.4385
				text = "UW1"
			intervals [1261]:
				xmin = 821.4385
				xmax = 821.4685
				text = "G"
			intervals [1262]:
				xmin = 821.4685
				xmax = 821.5585
				text = "OW1"
			intervals [1263]:
				xmin = 821.5585
				xmax = 821.6085
				text = "sp"
			intervals [1264]:
				xmin = 821.6085
				xmax = 821.6385
				text = "T"
			intervals [1265]:
				xmin = 821.6385
				xmax = 821.9685
				text = "IH0"
			intervals [1266]:
				xmin = 821.9685
				xmax = 823.5787
				text = ""
			intervals [1267]:
				xmin = 823.5787
				xmax = 823.6287
				text = "sil"
			intervals [1268]:
				xmin = 823.6287
				xmax = 823.7187
				text = "M"
			intervals [1269]:
				xmin = 823.7187
				xmax = 823.7487
				text = "HH"
			intervals [1270]:
				xmin = 823.7487
				xmax = 824.0087
				text = "M"
			intervals [1271]:
				xmin = 824.0087
				xmax = 824.8885
				text = ""
			intervals [1272]:
				xmin = 824.8885
				xmax = 825.0085
				text = "OW1"
			intervals [1273]:
				xmin = 825.0085
				xmax = 825.0385
				text = "Y"
			intervals [1274]:
				xmin = 825.0385
				xmax = 825.0685
				text = "UW1"
			intervals [1275]:
				xmin = 825.0685
				xmax = 825.0985
				text = "sp"
			intervals [1276]:
				xmin = 825.0985
				xmax = 825.1385
				text = "W"
			intervals [1277]:
				xmin = 825.1385
				xmax = 825.1885
				text = "EH1"
			intervals [1278]:
				xmin = 825.1885
				xmax = 825.2185
				text = "N"
			intervals [1279]:
				xmin = 825.2185
				xmax = 825.2485
				text = "T"
			intervals [1280]:
				xmin = 825.2485
				xmax = 825.2985
				text = "T"
			intervals [1281]:
				xmin = 825.2985
				xmax = 825.3285
				text = "IH0"
			intervals [1282]:
				xmin = 825.3285
				xmax = 825.6385
				text = "TN"
			intervals [1283]:
				xmin = 825.6385
				xmax = 825.6685
				text = "sp"
			intervals [1284]:
				xmin = 825.6685
				xmax = 826.0547
				text = ""
			intervals [1285]:
				xmin = 826.0547
				xmax = 826.0947
				text = "HH"
			intervals [1286]:
				xmin = 826.0947
				xmax = 826.1247
				text = "W"
			intervals [1287]:
				xmin = 826.1247
				xmax = 826.1547
				text = "AH1"
			intervals [1288]:
				xmin = 826.1547
				xmax = 826.1847
				text = "T"
			intervals [1289]:
				xmin = 826.1847
				xmax = 826.2147
				text = "D"
			intervals [1290]:
				xmin = 826.2147
				xmax = 826.2447
				text = "IH0"
			intervals [1291]:
				xmin = 826.2447
				xmax = 826.3147
				text = "D"
			intervals [1292]:
				xmin = 826.3147
				xmax = 826.3847
				text = "Y"
			intervals [1293]:
				xmin = 826.3847
				xmax = 826.4247
				text = "UW1"
			intervals [1294]:
				xmin = 826.4247
				xmax = 826.5447
				text = "T"
			intervals [1295]:
				xmin = 826.5447
				xmax = 826.5747
				text = "EY1"
			intervals [1296]:
				xmin = 826.5747
				xmax = 826.6047
				text = "K"
			intervals [1297]:
				xmin = 826.6047
				xmax = 826.7547
				text = "HH"
			intervals [1298]:
				xmin = 826.7547
				xmax = 826.7847
				text = "W"
			intervals [1299]:
				xmin = 826.7847
				xmax = 826.8247
				text = "EH1"
			intervals [1300]:
				xmin = 826.8247
				xmax = 827.1047
				text = "N"
			intervals [1301]:
				xmin = 827.1047
				xmax = 827.1347
				text = "sp"
			intervals [1302]:
				xmin = 827.1347
				xmax = 827.1647
				text = "Y"
			intervals [1303]:
				xmin = 827.1647
				xmax = 827.2047
				text = "UW1"
			intervals [1304]:
				xmin = 827.2047
				xmax = 827.2347
				text = "W"
			intervals [1305]:
				xmin = 827.2347
				xmax = 827.4647
				text = "ER0"
			intervals [1306]:
				xmin = 827.4647
				xmax = 827.4947
				text = "sp"
			intervals [1307]:
				xmin = 827.4947
				xmax = 827.5247
				text = "DH"
			intervals [1308]:
				xmin = 827.5247
				xmax = 827.5547
				text = "EH1"
			intervals [1309]:
				xmin = 827.5547
				xmax = 827.5847
				text = "R"
			intervals [1310]:
				xmin = 827.5847
				xmax = 829.147
				text = ""
			intervals [1311]:
				xmin = 829.147
				xmax = 829.177
				text = "sil"
			intervals [1312]:
				xmin = 829.177
				xmax = 829.277
				text = "M"
			intervals [1313]:
				xmin = 829.277
				xmax = 829.307
				text = "HH"
			intervals [1314]:
				xmin = 829.307
				xmax = 829.637
				text = "M"
			intervals [1315]:
				xmin = 829.637
				xmax = 829.687
				text = "sp"
			intervals [1316]:
				xmin = 829.687
				xmax = 829.835
				text = ""
			intervals [1317]:
				xmin = 829.835
				xmax = 830.305
				text = "spn"
			intervals [1318]:
				xmin = 830.305
				xmax = 840.9623
				text = "sp"
			intervals [1319]:
				xmin = 840.9623
				xmax = 841.1023
				text = "M"
			intervals [1320]:
				xmin = 841.1023
				xmax = 841.1623
				text = "HH"
			intervals [1321]:
				xmin = 841.1623
				xmax = 841.2323
				text = "M"
			intervals [1322]:
				xmin = 841.2323
				xmax = 845.9141
				text = ""
			intervals [1323]:
				xmin = 845.9141
				xmax = 845.9441
				text = "sil"
			intervals [1324]:
				xmin = 845.9441
				xmax = 846.2141
				text = "M"
			intervals [1325]:
				xmin = 846.2141
				xmax = 846.2641
				text = "HH"
			intervals [1326]:
				xmin = 846.2641
				xmax = 846.3841
				text = "M"
			intervals [1327]:
				xmin = 846.3841
				xmax = 852.1356
				text = ""
			intervals [1328]:
				xmin = 852.1356
				xmax = 852.1756
				text = "sil"
			intervals [1329]:
				xmin = 852.1756
				xmax = 852.2256
				text = "M"
			intervals [1330]:
				xmin = 852.2256
				xmax = 852.2556
				text = "HH"
			intervals [1331]:
				xmin = 852.2556
				xmax = 852.5756
				text = "M"
			intervals [1332]:
				xmin = 852.5756
				xmax = 856.0588
				text = "sp"
			intervals [1333]:
				xmin = 856.0588
				xmax = 856.3488
				text = "AH1"
			intervals [1334]:
				xmin = 856.3488
				xmax = 856.5188
				text = "M"
			intervals [1335]:
				xmin = 856.5188
				xmax = 856.5488
				text = "sp"
			intervals [1336]:
				xmin = 856.5488
				xmax = 857.8758
				text = ""
			intervals [1337]:
				xmin = 857.8758
				xmax = 858.0658
				text = "HH"
			intervals [1338]:
				xmin = 858.0658
				xmax = 858.0958
				text = "W"
			intervals [1339]:
				xmin = 858.0958
				xmax = 858.1258
				text = "AH1"
			intervals [1340]:
				xmin = 858.1258
				xmax = 858.1558
				text = "T"
			intervals [1341]:
				xmin = 858.1558
				xmax = 858.1858
				text = "D"
			intervals [1342]:
				xmin = 858.1858
				xmax = 858.2158
				text = "IH0"
			intervals [1343]:
				xmin = 858.2158
				xmax = 858.3058
				text = "D"
			intervals [1344]:
				xmin = 858.3058
				xmax = 858.3758
				text = "Y"
			intervals [1345]:
				xmin = 858.3758
				xmax = 858.4158
				text = "UW1"
			intervals [1346]:
				xmin = 858.4158
				xmax = 858.4958
				text = "D"
			intervals [1347]:
				xmin = 858.4958
				xmax = 858.6158
				text = "UW1"
			intervals [1348]:
				xmin = 858.6158
				xmax = 858.6658
				text = "AE1"
			intervals [1349]:
				xmin = 858.6658
				xmax = 858.7458
				text = "F"
			intervals [1350]:
				xmin = 858.7458
				xmax = 858.7758
				text = "T"
			intervals [1351]:
				xmin = 858.7758
				xmax = 858.8258
				text = "ER0"
			intervals [1352]:
				xmin = 858.8258
				xmax = 858.9258
				text = "S"
			intervals [1353]:
				xmin = 858.9258
				xmax = 859.0058
				text = "K"
			intervals [1354]:
				xmin = 859.0058
				xmax = 859.0858
				text = "UW1"
			intervals [1355]:
				xmin = 859.0858
				xmax = 859.1158
				text = "L"
			intervals [1356]:
				xmin = 859.1158
				xmax = 859.1558
				text = "HH"
			intervals [1357]:
				xmin = 859.1558
				xmax = 859.1958
				text = "W"
			intervals [1358]:
				xmin = 859.1958
				xmax = 859.2558
				text = "EH1"
			intervals [1359]:
				xmin = 859.2558
				xmax = 859.3058
				text = "N"
			intervals [1360]:
				xmin = 859.3058
				xmax = 859.3358
				text = "Y"
			intervals [1361]:
				xmin = 859.3358
				xmax = 859.3658
				text = "UW1"
			intervals [1362]:
				xmin = 859.3658
				xmax = 859.3958
				text = "W"
			intervals [1363]:
				xmin = 859.3958
				xmax = 859.4258
				text = "ER0"
			intervals [1364]:
				xmin = 859.4258
				xmax = 859.4758
				text = "AH0"
			intervals [1365]:
				xmin = 859.4758
				xmax = 859.5058
				text = "sp"
			intervals [1366]:
				xmin = 859.5058
				xmax = 859.6258
				text = "K"
			intervals [1367]:
				xmin = 859.6258
				xmax = 859.7058
				text = "IH1"
			intervals [1368]:
				xmin = 859.7058
				xmax = 859.8758
				text = "D"
			intervals [1369]:
				xmin = 859.8758
				xmax = 859.9858
				text = "sp"
			intervals [1370]:
				xmin = 859.9858
				xmax = 860.5011
				text = ""
			intervals [1371]:
				xmin = 860.5011
				xmax = 860.5611
				text = "HH"
			intervals [1372]:
				xmin = 860.5611
				xmax = 860.5911
				text = "W"
			intervals [1373]:
				xmin = 860.5911
				xmax = 860.6211
				text = "IH1"
			intervals [1374]:
				xmin = 860.6211
				xmax = 860.7111
				text = "N"
			intervals [1375]:
				xmin = 860.7111
				xmax = 860.7511
				text = "Y"
			intervals [1376]:
				xmin = 860.7511
				xmax = 860.8111
				text = "UW1"
			intervals [1377]:
				xmin = 860.8111
				xmax = 860.8411
				text = "W"
			intervals [1378]:
				xmin = 860.8411
				xmax = 860.9011
				text = "ER0"
			intervals [1379]:
				xmin = 860.9011
				xmax = 861.0511
				text = "S"
			intervals [1380]:
				xmin = 861.0511
				xmax = 861.1411
				text = "EY1"
			intervals [1381]:
				xmin = 861.1411
				xmax = 861.3411
				text = "OW2"
			intervals [1382]:
				xmin = 861.3411
				xmax = 861.3911
				text = "K"
			intervals [1383]:
				xmin = 861.3911
				xmax = 861.5811
				text = "EY1"
			intervals [1384]:
				xmin = 861.5811
				xmax = 861.8516
				text = "sp"
			intervals [1385]:
				xmin = 861.8516
				xmax = 861.8916
				text = "AE1"
			intervals [1386]:
				xmin = 861.8916
				xmax = 861.9216
				text = "T"
			intervals [1387]:
				xmin = 861.9216
				xmax = 861.9516
				text = "sp"
			intervals [1388]:
				xmin = 861.9516
				xmax = 862.5616
				text = "TN"
			intervals [1389]:
				xmin = 862.5616
				xmax = 862.9663
				text = ""
			intervals [1390]:
				xmin = 862.9663
				xmax = 863.0163
				text = "sil"
			intervals [1391]:
				xmin = 863.0163
				xmax = 863.1463
				text = "AE1"
			intervals [1392]:
				xmin = 863.1463
				xmax = 863.2163
				text = "F"
			intervals [1393]:
				xmin = 863.2163
				xmax = 863.2463
				text = "T"
			intervals [1394]:
				xmin = 863.2463
				xmax = 863.4863
				text = "ER0"
			intervals [1395]:
				xmin = 863.4863
				xmax = 863.5163
				text = "sp"
			intervals [1396]:
				xmin = 863.5163
				xmax = 863.742
				text = ""
			intervals [1397]:
				xmin = 863.742
				xmax = 863.792
				text = "TH"
			intervals [1398]:
				xmin = 863.792
				xmax = 863.862
				text = "R"
			intervals [1399]:
				xmin = 863.862
				xmax = 863.952
				text = "IY1"
			intervals [1400]:
				xmin = 863.952
				xmax = 864.062
				text = "AH0"
			intervals [1401]:
				xmin = 864.062
				xmax = 864.132
				text = "K"
			intervals [1402]:
				xmin = 864.132
				xmax = 864.162
				text = "L"
			intervals [1403]:
				xmin = 864.162
				xmax = 864.302
				text = "AA1"
			intervals [1404]:
				xmin = 864.302
				xmax = 864.342
				text = "K"
			intervals [1405]:
				xmin = 864.342
				xmax = 864.6658
				text = ""
			intervals [1406]:
				xmin = 864.6658
				xmax = 864.7458
				text = "HH"
			intervals [1407]:
				xmin = 864.7458
				xmax = 864.7758
				text = "W"
			intervals [1408]:
				xmin = 864.7758
				xmax = 864.8058
				text = "AH1"
			intervals [1409]:
				xmin = 864.8058
				xmax = 864.8358
				text = "T"
			intervals [1410]:
				xmin = 864.8358
				xmax = 864.8858
				text = "W"
			intervals [1411]:
				xmin = 864.8858
				xmax = 864.9258
				text = "AO1"
			intervals [1412]:
				xmin = 864.9258
				xmax = 865.0458
				text = "Z"
			intervals [1413]:
				xmin = 865.0458
				xmax = 865.1058
				text = "sp"
			intervals [1414]:
				xmin = 865.1058
				xmax = 865.1458
				text = "HH"
			intervals [1415]:
				xmin = 865.1458
				xmax = 865.1758
				text = "W"
			intervals [1416]:
				xmin = 865.1758
				xmax = 865.2058
				text = "AH1"
			intervals [1417]:
				xmin = 865.2058
				xmax = 865.2358
				text = "T"
			intervals [1418]:
				xmin = 865.2358
				xmax = 865.2858
				text = "W"
			intervals [1419]:
				xmin = 865.2858
				xmax = 865.3158
				text = "UH1"
			intervals [1420]:
				xmin = 865.3158
				xmax = 865.3758
				text = "D"
			intervals [1421]:
				xmin = 865.3758
				xmax = 865.5058
				text = "Y"
			intervals [1422]:
				xmin = 865.5058
				xmax = 865.5558
				text = "UW1"
			intervals [1423]:
				xmin = 865.5558
				xmax = 865.6158
				text = "D"
			intervals [1424]:
				xmin = 865.6158
				xmax = 865.7558
				text = "UW1"
			intervals [1425]:
				xmin = 865.7558
				xmax = 877.1414
				text = "sp"
			intervals [1426]:
				xmin = 877.1414
				xmax = 877.2714
				text = "M"
			intervals [1427]:
				xmin = 877.2714
				xmax = 877.3114
				text = "HH"
			intervals [1428]:
				xmin = 877.3114
				xmax = 877.5014
				text = "M"
			intervals [1429]:
				xmin = 877.5014
				xmax = 878.7884
				text = "sp"
			intervals [1430]:
				xmin = 878.7884
				xmax = 878.9984
				text = "OW2"
			intervals [1431]:
				xmin = 878.9984
				xmax = 879.0284
				text = "K"
			intervals [1432]:
				xmin = 879.0284
				xmax = 879.2784
				text = "EY1"
			intervals [1433]:
				xmin = 879.2784
				xmax = 880.8531
				text = "sp"
			intervals [1434]:
				xmin = 880.8531
				xmax = 881.0631
				text = "AH1"
			intervals [1435]:
				xmin = 881.0631
				xmax = 881.3131
				text = "M"
			intervals [1436]:
				xmin = 881.3131
				xmax = 881.3931
				text = "sp"
			intervals [1437]:
				xmin = 881.3931
				xmax = 882.6308
				text = ""
			intervals [1438]:
				xmin = 882.6308
				xmax = 882.6708
				text = "W"
			intervals [1439]:
				xmin = 882.6708
				xmax = 882.7008
				text = "EH1"
			intervals [1440]:
				xmin = 882.7008
				xmax = 882.7308
				text = "L"
			intervals [1441]:
				xmin = 882.7308
				xmax = 882.7808
				text = "D"
			intervals [1442]:
				xmin = 882.7808
				xmax = 882.8308
				text = "IH0"
			intervals [1443]:
				xmin = 882.8308
				xmax = 882.8908
				text = "D"
			intervals [1444]:
				xmin = 882.8908
				xmax = 882.9608
				text = "Y"
			intervals [1445]:
				xmin = 882.9608
				xmax = 882.9908
				text = "UW1"
			intervals [1446]:
				xmin = 882.9908
				xmax = 883.0208
				text = "EH1"
			intervals [1447]:
				xmin = 883.0208
				xmax = 883.1308
				text = "V"
			intervals [1448]:
				xmin = 883.1308
				xmax = 883.2008
				text = "ER0"
			intervals [1449]:
				xmin = 883.2008
				xmax = 883.2808
				text = "HH"
			intervals [1450]:
				xmin = 883.2808
				xmax = 883.3208
				text = "AE1"
			intervals [1451]:
				xmin = 883.3208
				xmax = 883.4108
				text = "V"
			intervals [1452]:
				xmin = 883.4108
				xmax = 883.4508
				text = "AH0"
			intervals [1453]:
				xmin = 883.4508
				xmax = 883.5208
				text = "sp"
			intervals [1454]:
				xmin = 883.5208
				xmax = 883.6408
				text = "T"
			intervals [1455]:
				xmin = 883.6408
				xmax = 883.7008
				text = "IY1"
			intervals [1456]:
				xmin = 883.7008
				xmax = 883.8408
				text = "CH"
			intervals [1457]:
				xmin = 883.8408
				xmax = 883.8808
				text = "ER0"
			intervals [1458]:
				xmin = 883.8808
				xmax = 883.9408
				text = "sp"
			intervals [1459]:
				xmin = 883.9408
				xmax = 884.0008
				text = "DH"
			intervals [1460]:
				xmin = 884.0008
				xmax = 884.1108
				text = "AH0"
			intervals [1461]:
				xmin = 884.1108
				xmax = 884.1608
				text = "T"
			intervals [1462]:
				xmin = 884.1608
				xmax = 884.1908
				text = "sp"
			intervals [1463]:
				xmin = 884.1908
				xmax = 884.6378
				text = ""
			intervals [1464]:
				xmin = 884.6378
				xmax = 884.7278
				text = "HH"
			intervals [1465]:
				xmin = 884.7278
				xmax = 884.8678
				text = "AA1"
			intervals [1466]:
				xmin = 884.8678
				xmax = 884.9678
				text = "L"
			intervals [1467]:
				xmin = 884.9678
				xmax = 885.0178
				text = "ER0"
			intervals [1468]:
				xmin = 885.0178
				xmax = 885.0578
				text = "D"
			intervals [1469]:
				xmin = 885.0578
				xmax = 885.1078
				text = "AH0"
			intervals [1470]:
				xmin = 885.1078
				xmax = 885.1378
				text = "sp"
			intervals [1471]:
				xmin = 885.1378
				xmax = 885.2278
				text = "L"
			intervals [1472]:
				xmin = 885.2278
				xmax = 885.3578
				text = "AO1"
			intervals [1473]:
				xmin = 885.3578
				xmax = 885.4178
				text = "T"
			intervals [1474]:
				xmin = 885.4178
				xmax = 886.3448
				text = "sp"
			intervals [1475]:
				xmin = 886.3448
				xmax = 886.3948
				text = "Y"
			intervals [1476]:
				xmin = 886.3948
				xmax = 886.4248
				text = "UW1"
			intervals [1477]:
				xmin = 886.4248
				xmax = 886.4548
				text = "sp"
			intervals [1478]:
				xmin = 886.4548
				xmax = 886.5048
				text = "N"
			intervals [1479]:
				xmin = 886.5048
				xmax = 886.7648
				text = "OW1"
			intervals [1480]:
				xmin = 886.7648
				xmax = 886.7948
				text = "sp"
			intervals [1481]:
				xmin = 886.7948
				xmax = 886.9948
				text = "Y"
			intervals [1482]:
				xmin = 886.9948
				xmax = 887.0648
				text = "EH1"
			intervals [1483]:
				xmin = 887.0648
				xmax = 887.1348
				text = "L"
			intervals [1484]:
				xmin = 887.1348
				xmax = 887.1748
				text = "D"
			intervals [1485]:
				xmin = 887.1748
				xmax = 887.3148
				text = "AE1"
			intervals [1486]:
				xmin = 887.3148
				xmax = 887.4048
				text = "T"
			intervals [1487]:
				xmin = 887.4048
				xmax = 887.5048
				text = "Y"
			intervals [1488]:
				xmin = 887.5048
				xmax = 887.5748
				text = "UW1"
			intervals [1489]:
				xmin = 887.5748
				xmax = 887.6548
				text = "sp"
			intervals [1490]:
				xmin = 887.6548
				xmax = 888.3262
				text = ""
			intervals [1491]:
				xmin = 888.3262
				xmax = 888.6762
				text = "ER0"
			intervals [1492]:
				xmin = 888.6762
				xmax = 888.7062
				text = "IY1"
			intervals [1493]:
				xmin = 888.7062
				xmax = 888.7362
				text = "V"
			intervals [1494]:
				xmin = 888.7362
				xmax = 888.7662
				text = "IH0"
			intervals [1495]:
				xmin = 888.7662
				xmax = 888.8162
				text = "N"
			intervals [1496]:
				xmin = 888.8162
				xmax = 888.8662
				text = "Y"
			intervals [1497]:
				xmin = 888.8662
				xmax = 888.9362
				text = "EH1"
			intervals [1498]:
				xmin = 888.9362
				xmax = 888.9862
				text = "L"
			intervals [1499]:
				xmin = 888.9862
				xmax = 889.0262
				text = "D"
			intervals [1500]:
				xmin = 889.0262
				xmax = 889.0962
				text = "AE1"
			intervals [1501]:
				xmin = 889.0962
				xmax = 889.1262
				text = "T"
			intervals [1502]:
				xmin = 889.1262
				xmax = 889.1662
				text = "sp"
			intervals [1503]:
				xmin = 889.1662
				xmax = 889.2162
				text = "DH"
			intervals [1504]:
				xmin = 889.2162
				xmax = 889.2562
				text = "AH0"
			intervals [1505]:
				xmin = 889.2562
				xmax = 889.3662
				text = "K"
			intervals [1506]:
				xmin = 889.3662
				xmax = 889.4062
				text = "L"
			intervals [1507]:
				xmin = 889.4062
				xmax = 889.4462
				text = "AE1"
			intervals [1508]:
				xmin = 889.4462
				xmax = 889.8062
				text = "S"
			intervals [1509]:
				xmin = 889.8062
				xmax = 889.8462
				text = "sp"
			intervals [1510]:
				xmin = 889.8462
				xmax = 895.4966
				text = ""
			intervals [1511]:
				xmin = 895.4966
				xmax = 895.6166
				text = "W"
			intervals [1512]:
				xmin = 895.6166
				xmax = 895.6866
				text = "EH1"
			intervals [1513]:
				xmin = 895.6866
				xmax = 896.0066
				text = "L"
			intervals [1514]:
				xmin = 896.0066
				xmax = 896.0466
				text = "sp"
			intervals [1515]:
				xmin = 896.0466
				xmax = 896.1366
				text = "HH"
			intervals [1516]:
				xmin = 896.1366
				xmax = 896.1766
				text = "W"
			intervals [1517]:
				xmin = 896.1766
				xmax = 896.2166
				text = "AH1"
			intervals [1518]:
				xmin = 896.2166
				xmax = 896.2466
				text = "T"
			intervals [1519]:
				xmin = 896.2466
				xmax = 896.3466
				text = "AH0"
			intervals [1520]:
				xmin = 896.3466
				xmax = 896.3766
				text = "B"
			intervals [1521]:
				xmin = 896.3766
				xmax = 896.4266
				text = "AW1"
			intervals [1522]:
				xmin = 896.4266
				xmax = 896.5066
				text = "T"
			intervals [1523]:
				xmin = 896.5066
				xmax = 896.5566
				text = "Y"
			intervals [1524]:
				xmin = 896.5566
				xmax = 896.5866
				text = "UH1"
			intervals [1525]:
				xmin = 896.5866
				xmax = 896.6266
				text = "R"
			intervals [1526]:
				xmin = 896.6266
				xmax = 896.7066
				text = "sp"
			intervals [1527]:
				xmin = 896.7066
				xmax = 896.7566
				text = "F"
			intervals [1528]:
				xmin = 896.7566
				xmax = 896.7966
				text = "EY1"
			intervals [1529]:
				xmin = 896.7966
				xmax = 896.8366
				text = "V"
			intervals [1530]:
				xmin = 896.8366
				xmax = 896.9366
				text = "ER0"
			intervals [1531]:
				xmin = 896.9366
				xmax = 897.0166
				text = "IH0"
			intervals [1532]:
				xmin = 897.0166
				xmax = 897.0566
				text = "T"
			intervals [1533]:
				xmin = 897.0566
				xmax = 897.1166
				text = "T"
			intervals [1534]:
				xmin = 897.1166
				xmax = 897.2166
				text = "IY1"
			intervals [1535]:
				xmin = 897.2166
				xmax = 897.3166
				text = "CH"
			intervals [1536]:
				xmin = 897.3166
				xmax = 897.3566
				text = "ER0"
			intervals [1537]:
				xmin = 897.3566
				xmax = 897.4366
				text = "sp"
			intervals [1538]:
				xmin = 897.4366
				xmax = 903.6745
				text = ""
			intervals [1539]:
				xmin = 903.6745
				xmax = 903.7745
				text = "HH"
			intervals [1540]:
				xmin = 903.7745
				xmax = 903.8345
				text = "W"
			intervals [1541]:
				xmin = 903.8345
				xmax = 904.0645
				text = "AY1"
			intervals [1542]:
				xmin = 904.0645
				xmax = 904.1045
				text = "sp"
			intervals [1543]:
				xmin = 904.1045
				xmax = 911.1596
				text = ""
			intervals [1544]:
				xmin = 911.1596
				xmax = 911.1896
				text = "M"
			intervals [1545]:
				xmin = 911.1896
				xmax = 911.2196
				text = "HH"
			intervals [1546]:
				xmin = 911.2196
				xmax = 911.7096
				text = "M"
			intervals [1547]:
				xmin = 911.7096
				xmax = 914.8725
				text = ""
			intervals [1548]:
				xmin = 914.8725
				xmax = 914.9525
				text = "M"
			intervals [1549]:
				xmin = 914.9525
				xmax = 914.9825
				text = "HH"
			intervals [1550]:
				xmin = 914.9825
				xmax = 915.3825
				text = "M"
			intervals [1551]:
				xmin = 915.3825
				xmax = 916.9949
				text = ""
			intervals [1552]:
				xmin = 916.9949
				xmax = 917.1349
				text = "W"
			intervals [1553]:
				xmin = 917.1349
				xmax = 917.1949
				text = "ER0"
			intervals [1554]:
				xmin = 917.1949
				xmax = 917.2949
				text = "Y"
			intervals [1555]:
				xmin = 917.2949
				xmax = 917.3349
				text = "UW1"
			intervals [1556]:
				xmin = 917.3349
				xmax = 917.4549
				text = "G"
			intervals [1557]:
				xmin = 917.4549
				xmax = 917.5449
				text = "IH0"
			intervals [1558]:
				xmin = 917.5449
				xmax = 917.6049
				text = "D"
			intervals [1559]:
				xmin = 917.6049
				xmax = 917.6349
				text = "AE1"
			intervals [1560]:
				xmin = 917.6349
				xmax = 917.6649
				text = "T"
			intervals [1561]:
				xmin = 917.6649
				xmax = 917.8349
				text = "M"
			intervals [1562]:
				xmin = 917.8349
				xmax = 917.9149
				text = "AE1"
			intervals [1563]:
				xmin = 917.9149
				xmax = 917.9949
				text = "TH"
			intervals [1564]:
				xmin = 917.9949
				xmax = 918.0949
				text = "sp"
			intervals [1565]:
				xmin = 918.0949
				xmax = 924.7326
				text = ""
			intervals [1566]:
				xmin = 924.7326
				xmax = 924.9626
				text = "AH1"
			intervals [1567]:
				xmin = 924.9626
				xmax = 925.0426
				text = "HH"
			intervals [1568]:
				xmin = 925.0426
				xmax = 925.0926
				text = "AW1"
			intervals [1569]:
				xmin = 925.0926
				xmax = 925.1926
				text = "D"
			intervals [1570]:
				xmin = 925.1926
				xmax = 925.2226
				text = "UW1"
			intervals [1571]:
				xmin = 925.2226
				xmax = 925.2526
				text = "Y"
			intervals [1572]:
				xmin = 925.2526
				xmax = 925.3326
				text = "UW1"
			intervals [1573]:
				xmin = 925.3326
				xmax = 925.3626
				text = "sp"
			intervals [1574]:
				xmin = 925.3626
				xmax = 925.3926
				text = "TH"
			intervals [1575]:
				xmin = 925.3926
				xmax = 925.4226
				text = "IH1"
			intervals [1576]:
				xmin = 925.4226
				xmax = 925.4626
				text = "NG"
			intervals [1577]:
				xmin = 925.4626
				xmax = 925.5426
				text = "K"
			intervals [1578]:
				xmin = 925.5426
				xmax = 925.6526
				text = "SH"
			intervals [1579]:
				xmin = 925.6526
				xmax = 925.6826
				text = "IY1"
			intervals [1580]:
				xmin = 925.6826
				xmax = 925.7426
				text = "IH1"
			intervals [1581]:
				xmin = 925.7426
				xmax = 925.8226
				text = "N"
			intervals [1582]:
				xmin = 925.8226
				xmax = 925.9426
				text = "F"
			intervals [1583]:
				xmin = 925.9426
				xmax = 926.0426
				text = "L"
			intervals [1584]:
				xmin = 926.0426
				xmax = 926.0826
				text = "UW0"
			intervals [1585]:
				xmin = 926.0826
				xmax = 926.1226
				text = "AH0"
			intervals [1586]:
				xmin = 926.1226
				xmax = 926.1726
				text = "N"
			intervals [1587]:
				xmin = 926.1726
				xmax = 926.2226
				text = "S"
			intervals [1588]:
				xmin = 926.2226
				xmax = 926.2526
				text = "T"
			intervals [1589]:
				xmin = 926.2526
				xmax = 926.3126
				text = "Y"
			intervals [1590]:
				xmin = 926.3126
				xmax = 926.3426
				text = "UW1"
			intervals [1591]:
				xmin = 926.3426
				xmax = 926.3926
				text = "EH1"
			intervals [1592]:
				xmin = 926.3926
				xmax = 926.4726
				text = "Z"
			intervals [1593]:
				xmin = 926.4726
				xmax = 926.5526
				text = "F"
			intervals [1594]:
				xmin = 926.5526
				xmax = 926.7026
				text = "AA1"
			intervals [1595]:
				xmin = 926.7026
				xmax = 926.7326
				text = "R"
			intervals [1596]:
				xmin = 926.7326
				xmax = 926.7726
				text = "EH1"
			intervals [1597]:
				xmin = 926.7726
				xmax = 926.8626
				text = "Z"
			intervals [1598]:
				xmin = 926.8626
				xmax = 926.8926
				text = "sp"
			intervals [1599]:
				xmin = 926.8926
				xmax = 926.9326
				text = "Y"
			intervals [1600]:
				xmin = 926.9326
				xmax = 926.9626
				text = "UH1"
			intervals [1601]:
				xmin = 926.9626
				xmax = 927.1826
				text = "R"
			intervals [1602]:
				xmin = 927.1826
				xmax = 927.2726
				text = "sp"
			intervals [1603]:
				xmin = 927.2726
				xmax = 927.9115
				text = ""
			intervals [1604]:
				xmin = 927.9115
				xmax = 927.9915
				text = "W"
			intervals [1605]:
				xmin = 927.9915
				xmax = 928.0515
				text = "ER0"
			intervals [1606]:
				xmin = 928.0515
				xmax = 928.1215
				text = "Y"
			intervals [1607]:
				xmin = 928.1215
				xmax = 928.2415
				text = "UW1"
			intervals [1608]:
				xmin = 928.2415
				xmax = 928.2915
				text = "sp"
			intervals [1609]:
				xmin = 928.2915
				xmax = 928.3415
				text = "G"
			intervals [1610]:
				xmin = 928.3415
				xmax = 928.4615
				text = "UH1"
			intervals [1611]:
				xmin = 928.4615
				xmax = 928.4915
				text = "D"
			intervals [1612]:
				xmin = 928.4915
				xmax = 928.5615
				text = "sp"
			intervals [1613]:
				xmin = 928.5615
				xmax = 928.6215
				text = "D"
			intervals [1614]:
				xmin = 928.6215
				xmax = 928.6815
				text = "UW1"
			intervals [1615]:
				xmin = 928.6815
				xmax = 928.7415
				text = "Y"
			intervals [1616]:
				xmin = 928.7415
				xmax = 928.8115
				text = "UW1"
			intervals [1617]:
				xmin = 928.8115
				xmax = 928.8415
				text = "TH"
			intervals [1618]:
				xmin = 928.8415
				xmax = 928.8715
				text = "IH1"
			intervals [1619]:
				xmin = 928.8715
				xmax = 928.9415
				text = "NG"
			intervals [1620]:
				xmin = 928.9415
				xmax = 929.0115
				text = "K"
			intervals [1621]:
				xmin = 929.0115
				xmax = 929.0415
				text = "Y"
			intervals [1622]:
				xmin = 929.0415
				xmax = 929.0715
				text = "UW1"
			intervals [1623]:
				xmin = 929.0715
				xmax = 929.1015
				text = "W"
			intervals [1624]:
				xmin = 929.1015
				xmax = 929.2215
				text = "ER0"
			intervals [1625]:
				xmin = 929.2215
				xmax = 929.2515
				text = "sp"
			intervals [1626]:
				xmin = 929.2515
				xmax = 929.2815
				text = "N"
			intervals [1627]:
				xmin = 929.2815
				xmax = 929.3815
				text = "AE1"
			intervals [1628]:
				xmin = 929.3815
				xmax = 929.4915
				text = "CH"
			intervals [1629]:
				xmin = 929.4915
				xmax = 929.5215
				text = "R"
			intervals [1630]:
				xmin = 929.5215
				xmax = 929.5915
				text = "AH0"
			intervals [1631]:
				xmin = 929.5915
				xmax = 929.6315
				text = "L"
			intervals [1632]:
				xmin = 929.6315
				xmax = 929.6815
				text = "IY0"
			intervals [1633]:
				xmin = 929.6815
				xmax = 929.7215
				text = "sp"
			intervals [1634]:
				xmin = 929.7215
				xmax = 929.8015
				text = "G"
			intervals [1635]:
				xmin = 929.8015
				xmax = 929.9815
				text = "IH0"
			intervals [1636]:
				xmin = 929.9815
				xmax = 930.0115
				text = "D"
			intervals [1637]:
				xmin = 930.0115
				xmax = 930.0415
				text = "IH1"
			intervals [1638]:
				xmin = 930.0415
				xmax = 930.2915
				text = "N"
			intervals [1639]:
				xmin = 930.2915
				xmax = 930.3215
				text = "sp"
			intervals [1640]:
				xmin = 930.3215
				xmax = 930.3515
				text = "M"
			intervals [1641]:
				xmin = 930.3515
				xmax = 930.4015
				text = "AE1"
			intervals [1642]:
				xmin = 930.4015
				xmax = 930.4315
				text = "TH"
			intervals [1643]:
				xmin = 930.4315
				xmax = 930.4615
				text = "F"
			intervals [1644]:
				xmin = 930.4615
				xmax = 930.5015
				text = "ER0"
			intervals [1645]:
				xmin = 930.5015
				xmax = 930.5515
				text = "IH1"
			intervals [1646]:
				xmin = 930.5515
				xmax = 930.5915
				text = "N"
			intervals [1647]:
				xmin = 930.5915
				xmax = 930.7315
				text = "S"
			intervals [1648]:
				xmin = 930.7315
				xmax = 930.7815
				text = "T"
			intervals [1649]:
				xmin = 930.7815
				xmax = 930.8115
				text = "AH0"
			intervals [1650]:
				xmin = 930.8115
				xmax = 930.8415
				text = "N"
			intervals [1651]:
				xmin = 930.8415
				xmax = 931.2415
				text = "S"
			intervals [1652]:
				xmin = 931.2415
				xmax = 931.2715
				text = "sp"
			intervals [1653]:
				xmin = 931.2715
				xmax = 931.3015
				text = "AH0"
			intervals [1654]:
				xmin = 931.3015
				xmax = 931.3315
				text = "N"
			intervals [1655]:
				xmin = 931.3315
				xmax = 931.701
				text = ""
			intervals [1656]:
				xmin = 931.701
				xmax = 931.751
				text = "B"
			intervals [1657]:
				xmin = 931.751
				xmax = 931.841
				text = "IH0"
			intervals [1658]:
				xmin = 931.841
				xmax = 931.911
				text = "K"
			intervals [1659]:
				xmin = 931.911
				xmax = 931.991
				text = "AA1"
			intervals [1660]:
				xmin = 931.991
				xmax = 932.101
				text = "Z"
			intervals [1661]:
				xmin = 932.101
				xmax = 932.141
				text = "Y"
			intervals [1662]:
				xmin = 932.141
				xmax = 932.231
				text = "UW1"
			intervals [1663]:
				xmin = 932.231
				xmax = 932.321
				text = "L"
			intervals [1664]:
				xmin = 932.321
				xmax = 932.401
				text = "AY1"
			intervals [1665]:
				xmin = 932.401
				xmax = 932.521
				text = "K"
			intervals [1666]:
				xmin = 932.521
				xmax = 932.561
				text = "T"
			intervals [1667]:
				xmin = 932.561
				xmax = 932.651
				text = "IH0"
			intervals [1668]:
				xmin = 932.651
				xmax = 932.681
				text = "T"
			intervals [1669]:
				xmin = 932.681
				xmax = 932.711
				text = "D"
			intervals [1670]:
				xmin = 932.711
				xmax = 932.771
				text = "IH0"
			intervals [1671]:
				xmin = 932.771
				xmax = 932.841
				text = "D"
			intervals [1672]:
				xmin = 932.841
				xmax = 932.901
				text = "Y"
			intervals [1673]:
				xmin = 932.901
				xmax = 932.971
				text = "UW1"
			intervals [1674]:
				xmin = 932.971
				xmax = 933.001
				text = "sp"
			intervals [1675]:
				xmin = 933.001
				xmax = 933.041
				text = "D"
			intervals [1676]:
				xmin = 933.041
				xmax = 933.131
				text = "UW1"
			intervals [1677]:
				xmin = 933.131
				xmax = 933.201
				text = "B"
			intervals [1678]:
				xmin = 933.201
				xmax = 933.271
				text = "EH1"
			intervals [1679]:
				xmin = 933.271
				xmax = 933.311
				text = "T"
			intervals [1680]:
				xmin = 933.311
				xmax = 933.621
				text = "ER0"
			intervals [1681]:
				xmin = 933.621
				xmax = 933.651
				text = "ER0"
			intervals [1682]:
				xmin = 933.651
				xmax = 933.681
				text = "W"
			intervals [1683]:
				xmin = 933.681
				xmax = 933.731
				text = "AH1"
			intervals [1684]:
				xmin = 933.731
				xmax = 933.861
				text = "T"
			intervals [1685]:
				xmin = 933.861
				xmax = 933.921
				text = "sp"
			intervals [1686]:
				xmin = 933.921
				xmax = 948.1686
				text = ""
			intervals [1687]:
				xmin = 948.1686
				xmax = 948.2186
				text = "M"
			intervals [1688]:
				xmin = 948.2186
				xmax = 948.2486
				text = "HH"
			intervals [1689]:
				xmin = 948.2486
				xmax = 948.6486
				text = "M"
			intervals [1690]:
				xmin = 948.6486
				xmax = 950.0702
				text = ""
			intervals [1691]:
				xmin = 950.0702
				xmax = 950.1702
				text = "OW2"
			intervals [1692]:
				xmin = 950.1702
				xmax = 950.2002
				text = "K"
			intervals [1693]:
				xmin = 950.2002
				xmax = 950.4302
				text = "EY1"
			intervals [1694]:
				xmin = 950.4302
				xmax = 951.5184
				text = "sp"
			intervals [1695]:
				xmin = 951.5184
				xmax = 951.6484
				text = "AH1"
			intervals [1696]:
				xmin = 951.6484
				xmax = 951.8284
				text = "M"
			intervals [1697]:
				xmin = 951.8284
				xmax = 951.9784
				text = "sp"
			intervals [1698]:
				xmin = 951.9784
				xmax = 955.0442
				text = ""
			intervals [1699]:
				xmin = 955.0442
				xmax = 955.1342
				text = "D"
			intervals [1700]:
				xmin = 955.1342
				xmax = 955.1642
				text = "IH0"
			intervals [1701]:
				xmin = 955.1642
				xmax = 955.2442
				text = "D"
			intervals [1702]:
				xmin = 955.2442
				xmax = 955.3542
				text = "Y"
			intervals [1703]:
				xmin = 955.3542
				xmax = 955.5042
				text = "UW1"
			intervals [1704]:
				xmin = 955.5042
				xmax = 955.8042
				text = "sp"
			intervals [1705]:
				xmin = 955.8042
				xmax = 955.8342
				text = "HH"
			intervals [1706]:
				xmin = 955.8342
				xmax = 955.8642
				text = "AE1"
			intervals [1707]:
				xmin = 955.8642
				xmax = 956.1342
				text = "V"
			intervals [1708]:
				xmin = 956.1342
				xmax = 956.2742
				text = "AH0"
			intervals [1709]:
				xmin = 956.2742
				xmax = 956.3042
				text = "AH0"
			intervals [1710]:
				xmin = 956.3042
				xmax = 956.4142
				text = "T"
			intervals [1711]:
				xmin = 956.4142
				xmax = 956.4842
				text = "IY1"
			intervals [1712]:
				xmin = 956.4842
				xmax = 956.6342
				text = "CH"
			intervals [1713]:
				xmin = 956.6342
				xmax = 956.7742
				text = "ER0"
			intervals [1714]:
				xmin = 956.7742
				xmax = 956.8342
				text = "sp"
			intervals [1715]:
				xmin = 956.8342
				xmax = 956.8642
				text = "DH"
			intervals [1716]:
				xmin = 956.8642
				xmax = 957.0742
				text = "AH0"
			intervals [1717]:
				xmin = 957.0742
				xmax = 957.1342
				text = "T"
			intervals [1718]:
				xmin = 957.1342
				xmax = 957.2342
				text = "Y"
			intervals [1719]:
				xmin = 957.2342
				xmax = 957.2642
				text = "UW1"
			intervals [1720]:
				xmin = 957.2642
				xmax = 957.2942
				text = "sp"
			intervals [1721]:
				xmin = 957.2942
				xmax = 957.3642
				text = "K"
			intervals [1722]:
				xmin = 957.3642
				xmax = 957.3942
				text = "UH1"
			intervals [1723]:
				xmin = 957.3942
				xmax = 957.4242
				text = "D"
			intervals [1724]:
				xmin = 957.4242
				xmax = 957.4642
				text = "AH0"
			intervals [1725]:
				xmin = 957.4642
				xmax = 957.5242
				text = "N"
			intervals [1726]:
				xmin = 957.5242
				xmax = 957.5842
				text = "T"
			intervals [1727]:
				xmin = 957.5842
				xmax = 957.7042
				text = "S"
			intervals [1728]:
				xmin = 957.7042
				xmax = 957.7642
				text = "T"
			intervals [1729]:
				xmin = 957.7642
				xmax = 957.7942
				text = "AE1"
			intervals [1730]:
				xmin = 957.7942
				xmax = 957.8742
				text = "N"
			intervals [1731]:
				xmin = 957.8742
				xmax = 957.9042
				text = "D"
			intervals [1732]:
				xmin = 957.9042
				xmax = 957.9342
				text = "F"
			intervals [1733]:
				xmin = 957.9342
				xmax = 957.9642
				text = "R"
			intervals [1734]:
				xmin = 957.9642
				xmax = 958.3342
				text = "ER0"
			intervals [1735]:
				xmin = 958.3342
				xmax = 958.3642
				text = "IH1"
			intervals [1736]:
				xmin = 958.3642
				xmax = 958.4342
				text = "N"
			intervals [1737]:
				xmin = 958.4342
				xmax = 958.4842
				text = "S"
			intervals [1738]:
				xmin = 958.4842
				xmax = 958.5142
				text = "T"
			intervals [1739]:
				xmin = 958.5142
				xmax = 958.5742
				text = "AH0"
			intervals [1740]:
				xmin = 958.5742
				xmax = 958.6142
				text = "N"
			intervals [1741]:
				xmin = 958.6142
				xmax = 958.8242
				text = "S"
			intervals [1742]:
				xmin = 958.8242
				xmax = 959.4698
				text = "sp"
			intervals [1743]:
				xmin = 959.4698
				xmax = 959.5098
				text = "DH"
			intervals [1744]:
				xmin = 959.5098
				xmax = 959.6098
				text = "AH1"
			intervals [1745]:
				xmin = 959.6098
				xmax = 959.6398
				text = "P"
			intervals [1746]:
				xmin = 959.6398
				xmax = 959.7098
				text = "ER1"
			intervals [1747]:
				xmin = 959.7098
				xmax = 959.7398
				text = "F"
			intervals [1748]:
				xmin = 959.7398
				xmax = 959.7698
				text = "IH2"
			intervals [1749]:
				xmin = 959.7698
				xmax = 959.7998
				text = "K"
			intervals [1750]:
				xmin = 959.7998
				xmax = 959.8298
				text = "T"
			intervals [1751]:
				xmin = 959.8298
				xmax = 959.9498
				text = "AA1"
			intervals [1752]:
				xmin = 959.9498
				xmax = 960.0598
				text = "P"
			intervals [1753]:
				xmin = 960.0598
				xmax = 960.1098
				text = "AH0"
			intervals [1754]:
				xmin = 960.1098
				xmax = 960.2298
				text = "Z"
			intervals [1755]:
				xmin = 960.2298
				xmax = 960.2898
				text = "AH0"
			intervals [1756]:
				xmin = 960.2898
				xmax = 960.3298
				text = "T"
			intervals [1757]:
				xmin = 960.3298
				xmax = 960.3698
				text = "AH0"
			intervals [1758]:
				xmin = 960.3698
				xmax = 960.4298
				text = "V"
			intervals [1759]:
				xmin = 960.4298
				xmax = 960.4598
				text = "sp"
			intervals [1760]:
				xmin = 960.4598
				xmax = 960.5198
				text = "Y"
			intervals [1761]:
				xmin = 960.5198
				xmax = 960.5498
				text = "UH1"
			intervals [1762]:
				xmin = 960.5498
				xmax = 960.5998
				text = "R"
			intervals [1763]:
				xmin = 960.5998
				xmax = 960.7098
				text = "F"
			intervals [1764]:
				xmin = 960.7098
				xmax = 960.7998
				text = "EY1"
			intervals [1765]:
				xmin = 960.7998
				xmax = 960.9098
				text = "V"
			intervals [1766]:
				xmin = 960.9098
				xmax = 960.9398
				text = "R"
			intervals [1767]:
				xmin = 960.9398
				xmax = 960.9698
				text = "AH0"
			intervals [1768]:
				xmin = 960.9698
				xmax = 961.0098
				text = "T"
			intervals [1769]:
				xmin = 961.0098
				xmax = 961.0898
				text = "T"
			intervals [1770]:
				xmin = 961.0898
				xmax = 961.1198
				text = "IY1"
			intervals [1771]:
				xmin = 961.1198
				xmax = 961.1498
				text = "CH"
			intervals [1772]:
				xmin = 961.1498
				xmax = 961.3098
				text = "ER0"
			intervals [1773]:
				xmin = 961.3098
				xmax = 961.3398
				text = "sp"
			intervals [1774]:
				xmin = 961.3398
				xmax = 961.3798
				text = "DH"
			intervals [1775]:
				xmin = 961.3798
				xmax = 961.8498
				text = "AH0"
			intervals [1776]:
				xmin = 961.8498
				xmax = 961.8798
				text = "T"
			intervals [1777]:
				xmin = 961.8798
				xmax = 961.9098
				text = "M"
			intervals [1778]:
				xmin = 961.9098
				xmax = 961.9398
				text = "AE1"
			intervals [1779]:
				xmin = 961.9398
				xmax = 961.9798
				text = "TH"
			intervals [1780]:
				xmin = 961.9798
				xmax = 962.0198
				text = "T"
			intervals [1781]:
				xmin = 962.0198
				xmax = 962.0498
				text = "IY1"
			intervals [1782]:
				xmin = 962.0498
				xmax = 962.1098
				text = "CH"
			intervals [1783]:
				xmin = 962.1098
				xmax = 962.1698
				text = "ER0"
			intervals [1784]:
				xmin = 962.1698
				xmax = 962.1998
				text = "sp"
			intervals [1785]:
				xmin = 962.1998
				xmax = 980.3312
				text = ""
			intervals [1786]:
				xmin = 980.3312
				xmax = 980.3612
				text = "M"
			intervals [1787]:
				xmin = 980.3612
				xmax = 980.4512
				text = "HH"
			intervals [1788]:
				xmin = 980.4512
				xmax = 980.8412
				text = "M"
			intervals [1789]:
				xmin = 980.8412
				xmax = 986.493
				text = ""
			intervals [1790]:
				xmin = 986.493
				xmax = 986.563
				text = "M"
			intervals [1791]:
				xmin = 986.563
				xmax = 986.593
				text = "HH"
			intervals [1792]:
				xmin = 986.593
				xmax = 987.063
				text = "M"
			intervals [1793]:
				xmin = 987.063
				xmax = 987.093
				text = "sp"
			intervals [1794]:
				xmin = 987.093
				xmax = 989.4545
				text = ""
			intervals [1795]:
				xmin = 989.4545
				xmax = 989.8545
				text = "M"
			intervals [1796]:
				xmin = 989.8545
				xmax = 991.079
				text = ""
			intervals [1797]:
				xmin = 991.079
				xmax = 991.149
				text = "Y"
			intervals [1798]:
				xmin = 991.149
				xmax = 991.489
				text = "AE1"
			intervals [1799]:
				xmin = 991.489
				xmax = 991.6996
				text = ""
			intervals [1800]:
				xmin = 991.6996
				xmax = 991.7296
				text = "W"
			intervals [1801]:
				xmin = 991.7296
				xmax = 991.7596
				text = "IH0"
			intervals [1802]:
				xmin = 991.7596
				xmax = 991.7896
				text = "DH"
			intervals [1803]:
				xmin = 991.7896
				xmax = 992.0496
				text = "sp"
			intervals [1804]:
				xmin = 992.0496
				xmax = 992.1196
				text = "S"
			intervals [1805]:
				xmin = 992.1196
				xmax = 992.1496
				text = "AH1"
			intervals [1806]:
				xmin = 992.1496
				xmax = 992.2196
				text = "M"
			intervals [1807]:
				xmin = 992.2196
				xmax = 992.2596
				text = "TH"
			intervals [1808]:
				xmin = 992.2596
				xmax = 992.2996
				text = "IH0"
			intervals [1809]:
				xmin = 992.2996
				xmax = 992.3896
				text = "N"
			intervals [1810]:
				xmin = 992.3896
				xmax = 992.4296
				text = "L"
			intervals [1811]:
				xmin = 992.4296
				xmax = 992.4796
				text = "AY1"
			intervals [1812]:
				xmin = 992.4796
				xmax = 992.5396
				text = "K"
			intervals [1813]:
				xmin = 992.5396
				xmax = 992.6196
				text = "JH"
			intervals [1814]:
				xmin = 992.6196
				xmax = 992.6996
				text = "IY0"
			intervals [1815]:
				xmin = 992.6996
				xmax = 992.7296
				text = "AA1"
			intervals [1816]:
				xmin = 992.7296
				xmax = 992.8496
				text = "M"
			intervals [1817]:
				xmin = 992.8496
				xmax = 992.9596
				text = "AH0"
			intervals [1818]:
				xmin = 992.9596
				xmax = 993.0096
				text = "T"
			intervals [1819]:
				xmin = 993.0096
				xmax = 993.0696
				text = "R"
			intervals [1820]:
				xmin = 993.0696
				xmax = 993.1296
				text = "IY0"
			intervals [1821]:
				xmin = 993.1296
				xmax = 993.1696
				text = "sp"
			intervals [1822]:
				xmin = 993.1696
				xmax = 1007.6469
				text = ""
			intervals [1823]:
				xmin = 1007.6469
				xmax = 1008.0069
				text = "M"
			intervals [1824]:
				xmin = 1008.0069
				xmax = 1009.7693
				text = ""
			intervals [1825]:
				xmin = 1009.7693
				xmax = 1009.7993
				text = "M"
			intervals [1826]:
				xmin = 1009.7993
				xmax = 1009.8393
				text = "HH"
			intervals [1827]:
				xmin = 1009.8393
				xmax = 1010.2093
				text = "M"
			intervals [1828]:
				xmin = 1010.2093
				xmax = 1010.2493
				text = "sp"
			intervals [1829]:
				xmin = 1010.2493
				xmax = 1014.4356
				text = ""
			intervals [1830]:
				xmin = 1014.4356
				xmax = 1014.4656
				text = "Y"
			intervals [1831]:
				xmin = 1014.4656
				xmax = 1014.4956
				text = "AE1"
			intervals [1832]:
				xmin = 1014.4956
				xmax = 1014.7856
				text = "sp"
			intervals [1833]:
				xmin = 1014.7856
				xmax = 1014.8156
				text = "DH"
			intervals [1834]:
				xmin = 1014.8156
				xmax = 1014.9656
				text = "AH0"
			intervals [1835]:
				xmin = 1014.9656
				xmax = 1015.0356
				text = "T"
			intervals [1836]:
				xmin = 1015.0356
				xmax = 1015.0656
				text = "Z"
			intervals [1837]:
				xmin = 1015.0656
				xmax = 1015.0956
				text = "DH"
			intervals [1838]:
				xmin = 1015.0956
				xmax = 1015.1556
				text = "AH0"
			intervals [1839]:
				xmin = 1015.1556
				xmax = 1015.2256
				text = "T"
			intervals [1840]:
				xmin = 1015.2256
				xmax = 1015.2656
				text = "R"
			intervals [1841]:
				xmin = 1015.2656
				xmax = 1015.3256
				text = "AH1"
			intervals [1842]:
				xmin = 1015.3256
				xmax = 1015.3656
				text = "B"
			intervals [1843]:
				xmin = 1015.3656
				xmax = 1015.3956
				text = "AH0"
			intervals [1844]:
				xmin = 1015.3956
				xmax = 1015.4356
				text = "L"
			intervals [1845]:
				xmin = 1015.4356
				xmax = 1015.5056
				text = "W"
			intervals [1846]:
				xmin = 1015.5056
				xmax = 1015.5456
				text = "IH0"
			intervals [1847]:
				xmin = 1015.5456
				xmax = 1015.5956
				text = "TH"
			intervals [1848]:
				xmin = 1015.5956
				xmax = 1016.2902
				text = ""
			intervals [1849]:
				xmin = 1016.2902
				xmax = 1016.3202
				text = "sil"
			intervals [1850]:
				xmin = 1016.3202
				xmax = 1016.4002
				text = "K"
			intervals [1851]:
				xmin = 1016.4002
				xmax = 1016.4602
				text = "IH1"
			intervals [1852]:
				xmin = 1016.4602
				xmax = 1016.5802
				text = "D"
			intervals [1853]:
				xmin = 1016.5802
				xmax = 1016.6702
				text = "Z"
			intervals [1854]:
				xmin = 1016.6702
				xmax = 1016.7302
				text = "T"
			intervals [1855]:
				xmin = 1016.7302
				xmax = 1016.7602
				text = "AH0"
			intervals [1856]:
				xmin = 1016.7602
				xmax = 1016.8902
				text = "D"
			intervals [1857]:
				xmin = 1016.8902
				xmax = 1016.9202
				text = "EY1"
			intervals [1858]:
				xmin = 1016.9202
				xmax = 1016.9502
				text = "EH1"
			intervals [1859]:
				xmin = 1016.9502
				xmax = 1016.9802
				text = "N"
			intervals [1860]:
				xmin = 1016.9802
				xmax = 1017.0102
				text = "IY0"
			intervals [1861]:
				xmin = 1017.0102
				xmax = 1017.0402
				text = "HH"
			intervals [1862]:
				xmin = 1017.0402
				xmax = 1017.0702
				text = "AW2"
			intervals [1863]:
				xmin = 1017.0702
				xmax = 1017.6402
				text = "sp"
			intervals [1864]:
				xmin = 1017.6402
				xmax = 1017.6702
				text = "Y"
			intervals [1865]:
				xmin = 1017.6702
				xmax = 1017.7202
				text = "UW1"
			intervals [1866]:
				xmin = 1017.7202
				xmax = 1017.7602
				text = "N"
			intervals [1867]:
				xmin = 1017.7602
				xmax = 1017.9102
				text = "OW1"
			intervals [1868]:
				xmin = 1017.9102
				xmax = 1018.9937
				text = "sp"
			intervals [1869]:
				xmin = 1018.9937
				xmax = 1019.0537
				text = "AH1"
			intervals [1870]:
				xmin = 1019.0537
				xmax = 1019.3937
				text = "M"
			intervals [1871]:
				xmin = 1019.3937
				xmax = 1019.4837
				text = "sp"
			intervals [1872]:
				xmin = 1019.4837
				xmax = 1022.2714
				text = ""
			intervals [1873]:
				xmin = 1022.2714
				xmax = 1022.4214
				text = "W"
			intervals [1874]:
				xmin = 1022.4214
				xmax = 1022.4514
				text = "EH1"
			intervals [1875]:
				xmin = 1022.4514
				xmax = 1022.4814
				text = "L"
			intervals [1876]:
				xmin = 1022.4814
				xmax = 1022.5614
				text = "L"
			intervals [1877]:
				xmin = 1022.5614
				xmax = 1022.6014
				text = "EH1"
			intervals [1878]:
				xmin = 1022.6014
				xmax = 1022.6314
				text = "T"
			intervals [1879]:
				xmin = 1022.6314
				xmax = 1022.8114
				text = "sp"
			intervals [1880]:
				xmin = 1022.8114
				xmax = 1023.1914
				text = "S"
			intervals [1881]:
				xmin = 1023.1914
				xmax = 1023.3514
				text = "sp"
			intervals [1882]:
				xmin = 1023.3514
				xmax = 1023.3814
				text = "S"
			intervals [1883]:
				xmin = 1023.3814
				xmax = 1023.5514
				text = "IY1"
			intervals [1884]:
				xmin = 1023.5514
				xmax = 1025.6841
				text = ""
			intervals [1885]:
				xmin = 1025.6841
				xmax = 1025.7341
				text = "sil"
			intervals [1886]:
				xmin = 1025.7341
				xmax = 1025.8241
				text = "IH1"
			intervals [1887]:
				xmin = 1025.8241
				xmax = 1025.9941
				text = "Z"
			intervals [1888]:
				xmin = 1025.9941
				xmax = 1026.0241
				text = "DH"
			intervals [1889]:
				xmin = 1026.0241
				xmax = 1026.0841
				text = "EH1"
			intervals [1890]:
				xmin = 1026.0841
				xmax = 1026.1641
				text = "R"
			intervals [1891]:
				xmin = 1026.1641
				xmax = 1026.2141
				text = "AH0"
			intervals [1892]:
				xmin = 1026.2141
				xmax = 1026.2941
				text = "sp"
			intervals [1893]:
				xmin = 1026.2941
				xmax = 1026.3341
				text = "G"
			intervals [1894]:
				xmin = 1026.3341
				xmax = 1026.3741
				text = "R"
			intervals [1895]:
				xmin = 1026.3741
				xmax = 1026.4241
				text = "UW1"
			intervals [1896]:
				xmin = 1026.4241
				xmax = 1026.4541
				text = "P"
			intervals [1897]:
				xmin = 1026.4541
				xmax = 1026.4841
				text = "sp"
			intervals [1898]:
				xmin = 1026.4841
				xmax = 1027.0841
				text = "AH0"
			intervals [1899]:
				xmin = 1027.0841
				xmax = 1027.1141
				text = "V"
			intervals [1900]:
				xmin = 1027.1141
				xmax = 1027.1441
				text = "AH1"
			intervals [1901]:
				xmin = 1027.1441
				xmax = 1027.1741
				text = "K"
			intervals [1902]:
				xmin = 1027.1741
				xmax = 1027.2141
				text = "IH1"
			intervals [1903]:
				xmin = 1027.2141
				xmax = 1027.2541
				text = "D"
			intervals [1904]:
				xmin = 1027.2541
				xmax = 1027.2941
				text = "Z"
			intervals [1905]:
				xmin = 1027.2941
				xmax = 1027.3241
				text = "DH"
			intervals [1906]:
				xmin = 1027.3241
				xmax = 1027.5241
				text = "AH0"
			intervals [1907]:
				xmin = 1027.5241
				xmax = 1027.5541
				text = "T"
			intervals [1908]:
				xmin = 1027.5541
				xmax = 1027.6041
				text = "Y"
			intervals [1909]:
				xmin = 1027.6041
				xmax = 1027.6341
				text = "UW1"
			intervals [1910]:
				xmin = 1027.6341
				xmax = 1027.7641
				text = "HH"
			intervals [1911]:
				xmin = 1027.7641
				xmax = 1027.7941
				text = "AH1"
			intervals [1912]:
				xmin = 1027.7941
				xmax = 1027.8241
				text = "NG"
			intervals [1913]:
				xmin = 1027.8241
				xmax = 1027.9741
				text = "sp"
			intervals [1914]:
				xmin = 1027.9741
				xmax = 1028.1041
				text = "ER0"
			intervals [1915]:
				xmin = 1028.1041
				xmax = 1028.2741
				text = "AW1"
			intervals [1916]:
				xmin = 1028.2741
				xmax = 1028.3341
				text = "N"
			intervals [1917]:
				xmin = 1028.3341
				xmax = 1028.3641
				text = "D"
			intervals [1918]:
				xmin = 1028.3641
				xmax = 1028.3941
				text = "W"
			intervals [1919]:
				xmin = 1028.3941
				xmax = 1028.4541
				text = "IH1"
			intervals [1920]:
				xmin = 1028.4541
				xmax = 1028.4841
				text = "TH"
			intervals [1921]:
				xmin = 1028.4841
				xmax = 1030.3865
				text = ""
			intervals [1922]:
				xmin = 1030.3865
				xmax = 1030.4465
				text = "HH"
			intervals [1923]:
				xmin = 1030.4465
				xmax = 1030.4765
				text = "W"
			intervals [1924]:
				xmin = 1030.4765
				xmax = 1030.5065
				text = "EH1"
			intervals [1925]:
				xmin = 1030.5065
				xmax = 1030.5865
				text = "N"
			intervals [1926]:
				xmin = 1030.5865
				xmax = 1030.6265
				text = "Y"
			intervals [1927]:
				xmin = 1030.6265
				xmax = 1030.6765
				text = "UW1"
			intervals [1928]:
				xmin = 1030.6765
				xmax = 1030.7265
				text = "W"
			intervals [1929]:
				xmin = 1030.7265
				xmax = 1030.8365
				text = "ER0"
			intervals [1930]:
				xmin = 1030.8365
				xmax = 1030.8665
				text = "sp"
			intervals [1931]:
				xmin = 1030.8665
				xmax = 1030.9365
				text = "Y"
			intervals [1932]:
				xmin = 1030.9365
				xmax = 1030.9765
				text = "AH1"
			intervals [1933]:
				xmin = 1030.9765
				xmax = 1031.0565
				text = "NG"
			intervals [1934]:
				xmin = 1031.0565
				xmax = 1031.0865
				text = "G"
			intervals [1935]:
				xmin = 1031.0865
				xmax = 1031.2165
				text = "ER0"
			intervals [1936]:
				xmin = 1031.2165
				xmax = 1031.2465
				text = "sp"
			intervals [1937]:
				xmin = 1031.2465
				xmax = 1031.3282
				text = ""
			intervals [1938]:
				xmin = 1031.3282
				xmax = 1031.4382
				text = "W"
			intervals [1939]:
				xmin = 1031.4382
				xmax = 1031.4782
				text = "AH0"
			intervals [1940]:
				xmin = 1031.4782
				xmax = 1031.5182
				text = "Z"
			intervals [1941]:
				xmin = 1031.5182
				xmax = 1031.6182
				text = "DH"
			intervals [1942]:
				xmin = 1031.6182
				xmax = 1031.6682
				text = "EH1"
			intervals [1943]:
				xmin = 1031.6682
				xmax = 1031.6982
				text = "R"
			intervals [1944]:
				xmin = 1031.6982
				xmax = 1032.0582
				text = "sp"
			intervals [1945]:
				xmin = 1032.0582
				xmax = 1032.0882
				text = "K"
			intervals [1946]:
				xmin = 1032.0882
				xmax = 1032.1182
				text = "IH1"
			intervals [1947]:
				xmin = 1032.1182
				xmax = 1032.1482
				text = "D"
			intervals [1948]:
				xmin = 1032.1482
				xmax = 1032.1782
				text = "Z"
			intervals [1949]:
				xmin = 1032.1782
				xmax = 1032.3082
				text = "EH1"
			intervals [1950]:
				xmin = 1032.3082
				xmax = 1032.3682
				text = "N"
			intervals [1951]:
				xmin = 1032.3682
				xmax = 1032.4182
				text = "IY0"
			intervals [1952]:
				xmin = 1032.4182
				xmax = 1032.4482
				text = "K"
			intervals [1953]:
				xmin = 1032.4482
				xmax = 1032.4982
				text = "IH1"
			intervals [1954]:
				xmin = 1032.4982
				xmax = 1032.5582
				text = "D"
			intervals [1955]:
				xmin = 1032.5582
				xmax = 1032.6082
				text = "Z"
			intervals [1956]:
				xmin = 1032.6082
				xmax = 1032.6482
				text = "DH"
			intervals [1957]:
				xmin = 1032.6482
				xmax = 1032.8382
				text = "AH0"
			intervals [1958]:
				xmin = 1032.8382
				xmax = 1032.8682
				text = "T"
			intervals [1959]:
				xmin = 1032.8682
				xmax = 1032.8982
				text = "Y"
			intervals [1960]:
				xmin = 1032.8982
				xmax = 1032.9282
				text = "UW1"
			intervals [1961]:
				xmin = 1032.9282
				xmax = 1032.9582
				text = "HH"
			intervals [1962]:
				xmin = 1032.9582
				xmax = 1032.9882
				text = "AH1"
			intervals [1963]:
				xmin = 1032.9882
				xmax = 1033.0282
				text = "NG"
			intervals [1964]:
				xmin = 1033.0282
				xmax = 1033.1182
				text = "ER0"
			intervals [1965]:
				xmin = 1033.1182
				xmax = 1033.1882
				text = "AW1"
			intervals [1966]:
				xmin = 1033.1882
				xmax = 1033.2182
				text = "N"
			intervals [1967]:
				xmin = 1033.2182
				xmax = 1033.2682
				text = "D"
			intervals [1968]:
				xmin = 1033.2682
				xmax = 1034.3774
				text = "sp"
			intervals [1969]:
				xmin = 1034.3774
				xmax = 1034.4674
				text = "M"
			intervals [1970]:
				xmin = 1034.4674
				xmax = 1034.5674
				text = "AO1"
			intervals [1971]:
				xmin = 1034.5674
				xmax = 1034.5974
				text = "R"
			intervals [1972]:
				xmin = 1034.5974
				xmax = 1034.6274
				text = "DH"
			intervals [1973]:
				xmin = 1034.6274
				xmax = 1034.6574
				text = "AH0"
			intervals [1974]:
				xmin = 1034.6574
				xmax = 1034.6874
				text = "N"
			intervals [1975]:
				xmin = 1034.6874
				xmax = 1034.7174
				text = "EH1"
			intervals [1976]:
				xmin = 1034.7174
				xmax = 1035.2474
				text = "N"
			intervals [1977]:
				xmin = 1035.2474
				xmax = 1035.2774
				text = "IY0"
			intervals [1978]:
				xmin = 1035.2774
				xmax = 1035.3274
				text = "AH1"
			intervals [1979]:
				xmin = 1035.3274
				xmax = 1035.3574
				text = "DH"
			intervals [1980]:
				xmin = 1035.3574
				xmax = 1035.4174
				text = "ER0"
			intervals [1981]:
				xmin = 1035.4174
				xmax = 1035.4574
				text = "Z"
			intervals [1982]:
				xmin = 1035.4574
				xmax = 1035.9274
				text = "sp"
			intervals [1983]:
				xmin = 1035.9274
				xmax = 1048.2288
				text = ""
			intervals [1984]:
				xmin = 1048.2288
				xmax = 1048.2888
				text = "HH"
			intervals [1985]:
				xmin = 1048.2888
				xmax = 1048.3188
				text = "W"
			intervals [1986]:
				xmin = 1048.3188
				xmax = 1048.3488
				text = "AH1"
			intervals [1987]:
				xmin = 1048.3488
				xmax = 1048.3788
				text = "T"
			intervals [1988]:
				xmin = 1048.3788
				xmax = 1048.4688
				text = "W"
			intervals [1989]:
				xmin = 1048.4688
				xmax = 1048.5388
				text = "AO1"
			intervals [1990]:
				xmin = 1048.5388
				xmax = 1048.6188
				text = "Z"
			intervals [1991]:
				xmin = 1048.6188
				xmax = 1048.6688
				text = "IH0"
			intervals [1992]:
				xmin = 1048.6688
				xmax = 1048.6988
				text = "T"
			intervals [1993]:
				xmin = 1048.6988
				xmax = 1048.7588
				text = "AH0"
			intervals [1994]:
				xmin = 1048.7588
				xmax = 1048.7988
				text = "B"
			intervals [1995]:
				xmin = 1048.7988
				xmax = 1048.9088
				text = "AW1"
			intervals [1996]:
				xmin = 1048.9088
				xmax = 1048.9388
				text = "T"
			intervals [1997]:
				xmin = 1048.9388
				xmax = 1049.0288
				text = "HH"
			intervals [1998]:
				xmin = 1049.0288
				xmax = 1049.1188
				text = "ER0"
			intervals [1999]:
				xmin = 1049.1188
				xmax = 1049.1988
				text = "DH"
			intervals [2000]:
				xmin = 1049.1988
				xmax = 1049.2988
				text = "AH0"
			intervals [2001]:
				xmin = 1049.2988
				xmax = 1049.3288
				text = "T"
			intervals [2002]:
				xmin = 1049.3288
				xmax = 1049.3588
				text = "sp"
			intervals [2003]:
				xmin = 1049.3588
				xmax = 1049.4088
				text = "Y"
			intervals [2004]:
				xmin = 1049.4088
				xmax = 1049.4888
				text = "UW1"
			intervals [2005]:
				xmin = 1049.4888
				xmax = 1049.5188
				text = "M"
			intervals [2006]:
				xmin = 1049.5188
				xmax = 1049.5488
				text = "EY1"
			intervals [2007]:
				xmin = 1049.5488
				xmax = 1049.6088
				text = "D"
			intervals [2008]:
				xmin = 1049.6088
				xmax = 1049.6388
				text = "Y"
			intervals [2009]:
				xmin = 1049.6388
				xmax = 1049.6688
				text = "UW1"
			intervals [2010]:
				xmin = 1049.6688
				xmax = 1050.1288
				text = "spn"
			intervals [2011]:
				xmin = 1050.1288
				xmax = 1053.2307
				text = ""
			intervals [2012]:
				xmin = 1053.2307
				xmax = 1053.2807
				text = "sil"
			intervals [2013]:
				xmin = 1053.2807
				xmax = 1053.4107
				text = "M"
			intervals [2014]:
				xmin = 1053.4107
				xmax = 1053.4607
				text = "HH"
			intervals [2015]:
				xmin = 1053.4607
				xmax = 1053.6607
				text = "M"
			intervals [2016]:
				xmin = 1053.6607
				xmax = 1058.8315
				text = ""
			intervals [2017]:
				xmin = 1058.8315
				xmax = 1058.8615
				text = "sil"
			intervals [2018]:
				xmin = 1058.8615
				xmax = 1058.9015
				text = "W"
			intervals [2019]:
				xmin = 1058.9015
				xmax = 1058.9715
				text = "AH1"
			intervals [2020]:
				xmin = 1058.9715
				xmax = 1059.0215
				text = "T"
			intervals [2021]:
				xmin = 1059.0215
				xmax = 1059.0815
				text = "IH0"
			intervals [2022]:
				xmin = 1059.0815
				xmax = 1059.2015
				text = "Z"
			intervals [2023]:
				xmin = 1059.2015
				xmax = 1059.3615
				text = "AH0"
			intervals [2024]:
				xmin = 1059.3615
				xmax = 1059.4015
				text = "B"
			intervals [2025]:
				xmin = 1059.4015
				xmax = 1059.4615
				text = "AW1"
			intervals [2026]:
				xmin = 1059.4615
				xmax = 1059.4915
				text = "T"
			intervals [2027]:
				xmin = 1059.4915
				xmax = 1060.0115
				text = "sp"
			intervals [2028]:
				xmin = 1060.0115
				xmax = 1060.0515
				text = "HH"
			intervals [2029]:
				xmin = 1060.0515
				xmax = 1060.3015
				text = "ER1"
			intervals [2030]:
				xmin = 1060.3015
				xmax = 1060.3315
				text = "Y"
			intervals [2031]:
				xmin = 1060.3315
				xmax = 1060.3615
				text = "UW1"
			intervals [2032]:
				xmin = 1060.3615
				xmax = 1060.3915
				text = "D"
			intervals [2033]:
				xmin = 1060.3915
				xmax = 1060.4315
				text = "IH1"
			intervals [2034]:
				xmin = 1060.4315
				xmax = 1060.4615
				text = "N"
			intervals [2035]:
				xmin = 1060.4615
				xmax = 1060.5115
				text = "T"
			intervals [2036]:
				xmin = 1060.5115
				xmax = 1060.5415
				text = "L"
			intervals [2037]:
				xmin = 1060.5415
				xmax = 1060.5715
				text = "AY1"
			intervals [2038]:
				xmin = 1060.5715
				xmax = 1060.6015
				text = "K"
			intervals [2039]:
				xmin = 1060.6015
				xmax = 1073.4805
				text = ""
			intervals [2040]:
				xmin = 1073.4805
				xmax = 1073.7305
				text = "OW1"
			intervals [2041]:
				xmin = 1073.7305
				xmax = 1073.7605
				text = "Y"
			intervals [2042]:
				xmin = 1073.7605
				xmax = 1074.1205
				text = "AE1"
			intervals [2043]:
				xmin = 1074.1205
				xmax = 1083.2713
				text = ""
			intervals [2044]:
				xmin = 1083.2713
				xmax = 1083.6213
				text = "spn"
			intervals [2045]:
				xmin = 1083.6213
				xmax = 1086.7901
				text = ""
			intervals [2046]:
				xmin = 1086.7901
				xmax = 1086.8301
				text = "M"
			intervals [2047]:
				xmin = 1086.8301
				xmax = 1086.8601
				text = "HH"
			intervals [2048]:
				xmin = 1086.8601
				xmax = 1087.5101
				text = "M"
			intervals [2049]:
				xmin = 1087.5101
				xmax = 1088.3345
				text = ""
			intervals [2050]:
				xmin = 1088.3345
				xmax = 1088.4945
				text = "Y"
			intervals [2051]:
				xmin = 1088.4945
				xmax = 1088.7845
				text = "AE1"
			intervals [2052]:
				xmin = 1088.7845
				xmax = 1089.780
				text = ""
			intervals [2053]:
				xmin = 1089.780
				xmax = 1091.500
				text = "spn"
			intervals [2054]:
				xmin = 1091.500
				xmax = 1092.2653
				text = ""
			intervals [2055]:
				xmin = 1092.2653
				xmax = 1092.3253
				text = "sil"
			intervals [2056]:
				xmin = 1092.3253
				xmax = 1092.4253
				text = "OW2"
			intervals [2057]:
				xmin = 1092.4253
				xmax = 1092.5353
				text = "K"
			intervals [2058]:
				xmin = 1092.5353
				xmax = 1092.6453
				text = "EY1"
			intervals [2059]:
				xmin = 1092.6453
				xmax = 1092.6753
				text = "sp"
			intervals [2060]:
				xmin = 1092.6753
				xmax = 1092.8345
				text = ""
			intervals [2061]:
				xmin = 1092.8345
				xmax = 1092.9145
				text = "G"
			intervals [2062]:
				xmin = 1092.9145
				xmax = 1093.0845
				text = "EH1"
			intervals [2063]:
				xmin = 1093.0845
				xmax = 1093.2145
				text = "S"
			intervals [2064]:
				xmin = 1093.2145
				xmax = 1093.2445
				text = "W"
			intervals [2065]:
				xmin = 1093.2445
				xmax = 1093.2745
				text = "ER1"
			intervals [2066]:
				xmin = 1093.2745
				xmax = 1093.3045
				text = "G"
			intervals [2067]:
				xmin = 1093.3045
				xmax = 1093.3345
				text = "AA1"
			intervals [2068]:
				xmin = 1093.3345
				xmax = 1093.3645
				text = "N"
			intervals [2069]:
				xmin = 1093.3645
				xmax = 1093.4245
				text = "AH0"
			intervals [2070]:
				xmin = 1093.4245
				xmax = 1093.4645
				text = "S"
			intervals [2071]:
				xmin = 1093.4645
				xmax = 1093.5245
				text = "T"
			intervals [2072]:
				xmin = 1093.5245
				xmax = 1093.6445
				text = "AA1"
			intervals [2073]:
				xmin = 1093.6445
				xmax = 1093.7245
				text = "R"
			intervals [2074]:
				xmin = 1093.7245
				xmax = 1093.7645
				text = "T"
			intervals [2075]:
				xmin = 1093.7645
				xmax = 1094.2108
				text = "sp"
			intervals [2076]:
				xmin = 1094.2108
				xmax = 1094.3508
				text = "AH1"
			intervals [2077]:
				xmin = 1094.3508
				xmax = 1094.3808
				text = "M"
			intervals [2078]:
				xmin = 1094.3808
				xmax = 1094.4108
				text = "D"
			intervals [2079]:
				xmin = 1094.4108
				xmax = 1094.4508
				text = "UW1"
			intervals [2080]:
				xmin = 1094.4508
				xmax = 1094.5008
				text = "Y"
			intervals [2081]:
				xmin = 1094.5008
				xmax = 1094.7208
				text = "UW1"
			intervals [2082]:
				xmin = 1094.7208
				xmax = 1094.7908
				text = "HH"
			intervals [2083]:
				xmin = 1094.7908
				xmax = 1094.8308
				text = "AE1"
			intervals [2084]:
				xmin = 1094.8308
				xmax = 1094.8608
				text = "V"
			intervals [2085]:
				xmin = 1094.8608
				xmax = 1095.5408
				text = "sp"
			intervals [2086]:
				xmin = 1095.5408
				xmax = 1096.2408
				text = "AH1"
			intervals [2087]:
				xmin = 1096.2408
				xmax = 1097.6631
				text = ""
			intervals [2088]:
				xmin = 1097.6631
				xmax = 1097.9331
				text = "sil"
			intervals [2089]:
				xmin = 1097.9331
				xmax = 1097.9831
				text = "EY1"
			intervals [2090]:
				xmin = 1097.9831
				xmax = 1098.0231
				text = "P"
			intervals [2091]:
				xmin = 1098.0231
				xmax = 1098.0531
				text = "ER0"
			intervals [2092]:
				xmin = 1098.0531
				xmax = 1098.1231
				text = "T"
			intervals [2093]:
				xmin = 1098.1231
				xmax = 1098.1531
				text = "IH1"
			intervals [2094]:
				xmin = 1098.1531
				xmax = 1098.1831
				text = "K"
			intervals [2095]:
				xmin = 1098.1831
				xmax = 1098.2131
				text = "Y"
			intervals [2096]:
				xmin = 1098.2131
				xmax = 1098.2431
				text = "AH0"
			intervals [2097]:
				xmin = 1098.2431
				xmax = 1098.2731
				text = "L"
			intervals [2098]:
				xmin = 1098.2731
				xmax = 1098.4331
				text = "ER0"
			intervals [2099]:
				xmin = 1098.4331
				xmax = 1102.689
				text = "sp"
			intervals [2100]:
				xmin = 1102.689
				xmax = 1102.839
				text = "AH1"
			intervals [2101]:
				xmin = 1102.839
				xmax = 1103.049
				text = "M"
			intervals [2102]:
				xmin = 1103.049
				xmax = 1103.089
				text = "sp"
			intervals [2103]:
				xmin = 1103.089
				xmax = 1104.1088
				text = ""
			intervals [2104]:
				xmin = 1104.1088
				xmax = 1104.1888
				text = "D"
			intervals [2105]:
				xmin = 1104.1888
				xmax = 1104.2488
				text = "UW1"
			intervals [2106]:
				xmin = 1104.2488
				xmax = 1104.2888
				text = "Y"
			intervals [2107]:
				xmin = 1104.2888
				xmax = 1104.3288
				text = "UW1"
			intervals [2108]:
				xmin = 1104.3288
				xmax = 1104.3788
				text = "HH"
			intervals [2109]:
				xmin = 1104.3788
				xmax = 1104.4088
				text = "AE1"
			intervals [2110]:
				xmin = 1104.4088
				xmax = 1104.4488
				text = "V"
			intervals [2111]:
				xmin = 1104.4488
				xmax = 1104.7688
				text = "AH0"
			intervals [2112]:
				xmin = 1104.7688
				xmax = 1104.9173
				text = ""
			intervals [2113]:
				xmin = 1104.9173
				xmax = 1105.0073
				text = "sil"
			intervals [2114]:
				xmin = 1105.0073
				xmax = 1105.0373
				text = "G"
			intervals [2115]:
				xmin = 1105.0373
				xmax = 1105.0973
				text = "R"
			intervals [2116]:
				xmin = 1105.0973
				xmax = 1105.3173
				text = "UW1"
			intervals [2117]:
				xmin = 1105.3173
				xmax = 1105.3573
				text = "P"
			intervals [2118]:
				xmin = 1105.3573
				xmax = 1105.5373
				text = "AO1"
			intervals [2119]:
				xmin = 1105.5373
				xmax = 1105.7573
				text = "R"
			intervals [2120]:
				xmin = 1105.7573
				xmax = 1106.5587
				text = ""
			intervals [2121]:
				xmin = 1106.5587
				xmax = 1106.6987
				text = "Y"
			intervals [2122]:
				xmin = 1106.6987
				xmax = 1106.7387
				text = "UW1"
			intervals [2123]:
				xmin = 1106.7387
				xmax = 1106.7687
				text = "N"
			intervals [2124]:
				xmin = 1106.7687
				xmax = 1107.0287
				text = "OW1"
			intervals [2125]:
				xmin = 1107.0287
				xmax = 1107.0587
				text = "sp"
			intervals [2126]:
				xmin = 1107.0587
				xmax = 1107.2087
				text = "S"
			intervals [2127]:
				xmin = 1107.2087
				xmax = 1107.3487
				text = "EY1"
			intervals [2128]:
				xmin = 1107.3487
				xmax = 1107.3987
				text = "sp"
			intervals [2129]:
				xmin = 1107.3987
				xmax = 1107.595
				text = ""
			intervals [2130]:
				xmin = 1107.595
				xmax = 1107.625
				text = "S"
			intervals [2131]:
				xmin = 1107.625
				xmax = 1107.675
				text = "P"
			intervals [2132]:
				xmin = 1107.675
				xmax = 1107.755
				text = "EH1"
			intervals [2133]:
				xmin = 1107.755
				xmax = 1107.845
				text = "SH"
			intervals [2134]:
				xmin = 1107.845
				xmax = 1107.895
				text = "AH0"
			intervals [2135]:
				xmin = 1107.895
				xmax = 1107.995
				text = "L"
			intervals [2136]:
				xmin = 1107.995
				xmax = 1108.025
				text = "sp"
			intervals [2137]:
				xmin = 1108.025
				xmax = 1108.055
				text = "P"
			intervals [2138]:
				xmin = 1108.055
				xmax = 1108.085
				text = "IY1"
			intervals [2139]:
				xmin = 1108.085
				xmax = 1108.115
				text = "P"
			intervals [2140]:
				xmin = 1108.115
				xmax = 1108.145
				text = "AH0"
			intervals [2141]:
				xmin = 1108.145
				xmax = 1108.315
				text = "L"
			intervals [2142]:
				xmin = 1108.315
				xmax = 1108.395
				text = "sp"
			intervals [2143]:
				xmin = 1108.395
				xmax = 1108.425
				text = "DH"
			intervals [2144]:
				xmin = 1108.425
				xmax = 1108.485
				text = "AH0"
			intervals [2145]:
				xmin = 1108.485
				xmax = 1108.555
				text = "T"
			intervals [2146]:
				xmin = 1108.555
				xmax = 1108.635
				text = "Y"
			intervals [2147]:
				xmin = 1108.635
				xmax = 1108.755
				text = "UW1"
			intervals [2148]:
				xmin = 1108.755
				xmax = 1108.785
				text = "sp"
			intervals [2149]:
				xmin = 1108.785
				xmax = 1109.1454
				text = ""
			intervals [2150]:
				xmin = 1109.1454
				xmax = 1109.2454
				text = "F"
			intervals [2151]:
				xmin = 1109.2454
				xmax = 1109.3554
				text = "AY1"
			intervals [2152]:
				xmin = 1109.3554
				xmax = 1109.3854
				text = "N"
			intervals [2153]:
				xmin = 1109.3854
				xmax = 1109.4154
				text = "D"
			intervals [2154]:
				xmin = 1109.4154
				xmax = 1109.4454
				text = "sp"
			intervals [2155]:
				xmin = 1109.4454
				xmax = 1109.4854
				text = "Y"
			intervals [2156]:
				xmin = 1109.4854
				xmax = 1109.5454
				text = "ER0"
			intervals [2157]:
				xmin = 1109.5454
				xmax = 1109.6354
				text = "S"
			intervals [2158]:
				xmin = 1109.6354
				xmax = 1109.6754
				text = "EH1"
			intervals [2159]:
				xmin = 1109.6754
				xmax = 1109.7354
				text = "L"
			intervals [2160]:
				xmin = 1109.7354
				xmax = 1109.7954
				text = "F"
			intervals [2161]:
				xmin = 1109.7954
				xmax = 1109.8854
				text = "W"
			intervals [2162]:
				xmin = 1109.8854
				xmax = 1109.9354
				text = "IH0"
			intervals [2163]:
				xmin = 1109.9354
				xmax = 1109.9754
				text = "DH"
			intervals [2164]:
				xmin = 1109.9754
				xmax = 1110.0254
				text = "sp"
			intervals [2165]:
				xmin = 1110.0254
				xmax = 1110.0854
				text = "M"
			intervals [2166]:
				xmin = 1110.0854
				xmax = 1110.1154
				text = "OW1"
			intervals [2167]:
				xmin = 1110.1154
				xmax = 1110.1454
				text = "S"
			intervals [2168]:
				xmin = 1110.1454
				xmax = 1110.1754
				text = "sp"
			intervals [2169]:
				xmin = 1110.1754
				xmax = 1110.3954
				text = "AH0"
			intervals [2170]:
				xmin = 1110.3954
				xmax = 1110.4254
				text = "V"
			intervals [2171]:
				xmin = 1110.4254
				xmax = 1110.4554
				text = "DH"
			intervals [2172]:
				xmin = 1110.4554
				xmax = 1110.4854
				text = "AH0"
			intervals [2173]:
				xmin = 1110.4854
				xmax = 1110.5154
				text = "sp"
			intervals [2174]:
				xmin = 1110.5154
				xmax = 1110.5454
				text = "T"
			intervals [2175]:
				xmin = 1110.5454
				xmax = 1110.6954
				text = "AY1"
			intervals [2176]:
				xmin = 1110.6954
				xmax = 1110.7654
				text = "M"
			intervals [2177]:
				xmin = 1110.7654
				xmax = 1110.8254
				text = "N"
			intervals [2178]:
				xmin = 1110.8254
				xmax = 1110.9954
				text = "AW1"
			intervals [2179]:
				xmin = 1110.9954
				xmax = 1113.4362
				text = ""
			intervals [2180]:
				xmin = 1113.4362
				xmax = 1113.6562
				text = "OW1"
			intervals [2181]:
				xmin = 1113.6562
				xmax = 1113.6962
				text = "Y"
			intervals [2182]:
				xmin = 1113.6962
				xmax = 1113.9662
				text = "AE1"
			intervals [2183]:
				xmin = 1113.9662
				xmax = 1114.0362
				text = "Y"
			intervals [2184]:
				xmin = 1114.0362
				xmax = 1114.1562
				text = "EH1"
			intervals [2185]:
				xmin = 1114.1562
				xmax = 1114.1862
				text = "S"
			intervals [2186]:
				xmin = 1114.1862
				xmax = 1114.4562
				text = "sp"
			intervals [2187]:
				xmin = 1114.4562
				xmax = 1132.6092
				text = ""
			intervals [2188]:
				xmin = 1132.6092
				xmax = 1132.6492
				text = "M"
			intervals [2189]:
				xmin = 1132.6492
				xmax = 1132.6992
				text = "HH"
			intervals [2190]:
				xmin = 1132.6992
				xmax = 1132.9892
				text = "M"
			intervals [2191]:
				xmin = 1132.9892
				xmax = 1133.0892
				text = "sp"
			intervals [2192]:
				xmin = 1133.0892
				xmax = 1140.6964
				text = ""
			intervals [2193]:
				xmin = 1140.6964
				xmax = 1140.7664
				text = "M"
			intervals [2194]:
				xmin = 1140.7664
				xmax = 1140.9964
				text = "M"
			intervals [2195]:
				xmin = 1140.9964
				xmax = 1141.0364
				text = "sp"
			intervals [2196]:
				xmin = 1141.0364
				xmax = 1142.4273
				text = ""
			intervals [2197]:
				xmin = 1142.4273
				xmax = 1142.7473
				text = "OW1"
			intervals [2198]:
				xmin = 1142.7473
				xmax = 1142.8073
				text = "Y"
			intervals [2199]:
				xmin = 1142.8073
				xmax = 1143.1773
				text = "AE1"
			intervals [2200]:
				xmin = 1143.1773
				xmax = 1144.8255
				text = ""
			intervals [2201]:
				xmin = 1144.8255
				xmax = 1144.8655
				text = "M"
			intervals [2202]:
				xmin = 1144.8655
				xmax = 1144.8955
				text = "HH"
			intervals [2203]:
				xmin = 1144.8955
				xmax = 1145.2655
				text = "M"
			intervals [2204]:
				xmin = 1145.2655
				xmax = 1150.6084
				text = ""
			intervals [2205]:
				xmin = 1150.6084
				xmax = 1150.6484
				text = "M"
			intervals [2206]:
				xmin = 1150.6484
				xmax = 1150.6784
				text = "HH"
			intervals [2207]:
				xmin = 1150.6784
				xmax = 1151.0084
				text = "M"
			intervals [2208]:
				xmin = 1151.0084
				xmax = 1151.0984
				text = "sp"
			intervals [2209]:
				xmin = 1151.0984
				xmax = 1162.1851
				text = ""
			intervals [2210]:
				xmin = 1162.1851
				xmax = 1162.4751
				text = "OW1"
			intervals [2211]:
				xmin = 1162.4751
				xmax = 1162.5051
				text = "sp"
			intervals [2212]:
				xmin = 1162.5051
				xmax = 1162.5351
				text = "W"
			intervals [2213]:
				xmin = 1162.5351
				xmax = 1162.7251
				text = "AW1"
			intervals [2214]:
				xmin = 1162.7251
				xmax = 1162.7551
				text = "sp"
			intervals [2215]:
				xmin = 1162.7551
				xmax = 1162.7851
				text = "DH"
			intervals [2216]:
				xmin = 1162.7851
				xmax = 1162.9851
				text = "AH0"
			intervals [2217]:
				xmin = 1162.9851
				xmax = 1163.0151
				text = "T"
			intervals [2218]:
				xmin = 1163.0151
				xmax = 1163.3051
				text = "Z"
			intervals [2219]:
				xmin = 1163.3051
				xmax = 1163.3351
				text = "sp"
			intervals [2220]:
				xmin = 1163.3351
				xmax = 1163.3851
				text = "N"
			intervals [2221]:
				xmin = 1163.3851
				xmax = 1163.4251
				text = "AY1"
			intervals [2222]:
				xmin = 1163.4251
				xmax = 1163.4851
				text = "S"
			intervals [2223]:
				xmin = 1163.4851
				xmax = 1163.5751
				text = "sp"
			intervals [2224]:
				xmin = 1163.5751
				xmax = 1164.6159
				text = ""
			intervals [2225]:
				xmin = 1164.6159
				xmax = 1165.2459
				text = "spn"
			intervals [2226]:
				xmin = 1165.2459
				xmax = 1165.2759
				text = "W"
			intervals [2227]:
				xmin = 1165.2759
				xmax = 1165.3059
				text = "AH0"
			intervals [2228]:
				xmin = 1165.3059
				xmax = 1165.3559
				text = "Z"
			intervals [2229]:
				xmin = 1165.3559
				xmax = 1165.3859
				text = "sp"
			intervals [2230]:
				xmin = 1165.3859
				xmax = 1165.4259
				text = "DH"
			intervals [2231]:
				xmin = 1165.4259
				xmax = 1165.5059
				text = "EH1"
			intervals [2232]:
				xmin = 1165.5059
				xmax = 1165.5859
				text = "R"
			intervals [2233]:
				xmin = 1165.5859
				xmax = 1165.9859
				text = "HH"
			intervals [2234]:
				xmin = 1165.9859
				xmax = 1166.0259
				text = "W"
			intervals [2235]:
				xmin = 1166.0259
				xmax = 1166.0959
				text = "AH1"
			intervals [2236]:
				xmin = 1166.0959
				xmax = 1166.1559
				text = "N"
			intervals [2237]:
				xmin = 1166.1559
				xmax = 1166.1859
				text = "sp"
			intervals [2238]:
				xmin = 1166.1859
				xmax = 1166.2359
				text = "DH"
			intervals [2239]:
				xmin = 1166.2359
				xmax = 1166.3159
				text = "AH0"
			intervals [2240]:
				xmin = 1166.3159
				xmax = 1166.3459
				text = "T"
			intervals [2241]:
				xmin = 1166.3459
				xmax = 1166.3859
				text = "Z"
			intervals [2242]:
				xmin = 1166.3859
				xmax = 1166.4159
				text = "sp"
			intervals [2243]:
				xmin = 1166.4159
				xmax = 1166.9431
				text = ""
			intervals [2244]:
				xmin = 1166.9431
				xmax = 1166.9931
				text = "S"
			intervals [2245]:
				xmin = 1166.9931
				xmax = 1167.0231
				text = "AO1"
			intervals [2246]:
				xmin = 1167.0231
				xmax = 1167.0631
				text = "R"
			intervals [2247]:
				xmin = 1167.0631
				xmax = 1167.0931
				text = "T"
			intervals [2248]:
				xmin = 1167.0931
				xmax = 1167.1231
				text = "AH0"
			intervals [2249]:
				xmin = 1167.1231
				xmax = 1167.2331
				text = "V"
			intervals [2250]:
				xmin = 1167.2331
				xmax = 1167.3831
				text = "AH0"
			intervals [2251]:
				xmin = 1167.3831
				xmax = 1167.4431
				text = "L"
			intervals [2252]:
				xmin = 1167.4431
				xmax = 1167.5631
				text = "IY1"
			intervals [2253]:
				xmin = 1167.5631
				xmax = 1167.6331
				text = "D"
			intervals [2254]:
				xmin = 1167.6331
				xmax = 1167.9131
				text = "ER0"
			intervals [2255]:
				xmin = 1167.9131
				xmax = 1168.8232
				text = ""
			intervals [2256]:
				xmin = 1168.8232
				xmax = 1168.8632
				text = "sil"
			intervals [2257]:
				xmin = 1168.8632
				xmax = 1168.9432
				text = "ER0"
			intervals [2258]:
				xmin = 1168.9432
				xmax = 1169.0732
				text = "S"
			intervals [2259]:
				xmin = 1169.0732
				xmax = 1169.1732
				text = "EY1"
			intervals [2260]:
				xmin = 1169.1732
				xmax = 1169.2332
				text = "B"
			intervals [2261]:
				xmin = 1169.2332
				xmax = 1169.2932
				text = "IH0"
			intervals [2262]:
				xmin = 1169.2932
				xmax = 1169.4332
				text = "F"
			intervals [2263]:
				xmin = 1169.4332
				xmax = 1169.5032
				text = "AO1"
			intervals [2264]:
				xmin = 1169.5032
				xmax = 1169.5632
				text = "R"
			intervals [2265]:
				xmin = 1169.5632
				xmax = 1169.6632
				text = "Y"
			intervals [2266]:
				xmin = 1169.6632
				xmax = 1169.7232
				text = "UW1"
			intervals [2267]:
				xmin = 1169.7232
				xmax = 1169.8132
				text = "S"
			intervals [2268]:
				xmin = 1169.8132
				xmax = 1169.8532
				text = "T"
			intervals [2269]:
				xmin = 1169.8532
				xmax = 1169.9332
				text = "AA1"
			intervals [2270]:
				xmin = 1169.9332
				xmax = 1169.9832
				text = "R"
			intervals [2271]:
				xmin = 1169.9832
				xmax = 1170.0232
				text = "T"
			intervals [2272]:
				xmin = 1170.0232
				xmax = 1170.1432
				text = "AH0"
			intervals [2273]:
				xmin = 1170.1432
				xmax = 1170.1732
				text = "D"
			intervals [2274]:
				xmin = 1170.1732
				xmax = 1170.2032
				text = "F"
			intervals [2275]:
				xmin = 1170.2032
				xmax = 1170.3032
				text = "AY1"
			intervals [2276]:
				xmin = 1170.3032
				xmax = 1170.4432
				text = "N"
			intervals [2277]:
				xmin = 1170.4432
				xmax = 1170.4832
				text = "D"
			intervals [2278]:
				xmin = 1170.4832
				xmax = 1170.5132
				text = "IH0"
			intervals [2279]:
				xmin = 1170.5132
				xmax = 1170.6532
				text = "N"
			intervals [2280]:
				xmin = 1170.6532
				xmax = 1170.6832
				text = "sp"
			intervals [2281]:
				xmin = 1170.6832
				xmax = 1170.7432
				text = "B"
			intervals [2282]:
				xmin = 1170.7432
				xmax = 1170.8832
				text = "OY1"
			intervals [2283]:
				xmin = 1170.8832
				xmax = 1170.9832
				text = "F"
			intervals [2284]:
				xmin = 1170.9832
				xmax = 1171.0232
				text = "R"
			intervals [2285]:
				xmin = 1171.0232
				xmax = 1171.0532
				text = "EH2"
			intervals [2286]:
				xmin = 1171.0532
				xmax = 1171.0932
				text = "N"
			intervals [2287]:
				xmin = 1171.0932
				xmax = 1171.1332
				text = "Z"
			intervals [2288]:
				xmin = 1171.1332
				xmax = 1171.2832
				text = "AE1"
			intervals [2289]:
				xmin = 1171.2832
				xmax = 1171.3132
				text = "N"
			intervals [2290]:
				xmin = 1171.3132
				xmax = 1171.3432
				text = "D"
			intervals [2291]:
				xmin = 1171.3432
				xmax = 1171.3732
				text = "G"
			intervals [2292]:
				xmin = 1171.3732
				xmax = 1171.4032
				text = "ER1"
			intervals [2293]:
				xmin = 1171.4032
				xmax = 1171.5032
				text = "L"
			intervals [2294]:
				xmin = 1171.5032
				xmax = 1171.5432
				text = "F"
			intervals [2295]:
				xmin = 1171.5432
				xmax = 1171.5732
				text = "R"
			intervals [2296]:
				xmin = 1171.5732
				xmax = 1171.6832
				text = "EH2"
			intervals [2297]:
				xmin = 1171.6832
				xmax = 1171.7532
				text = "N"
			intervals [2298]:
				xmin = 1171.7532
				xmax = 1171.7832
				text = "D"
			intervals [2299]:
				xmin = 1171.7832
				xmax = 1171.8332
				text = "Z"
			intervals [2300]:
				xmin = 1171.8332
				xmax = 1171.9832
				text = "W"
			intervals [2301]:
				xmin = 1171.9832
				xmax = 1172.0132
				text = "AH0"
			intervals [2302]:
				xmin = 1172.0132
				xmax = 1172.1632
				text = "Z"
			intervals [2303]:
				xmin = 1172.1632
				xmax = 1172.2032
				text = "sp"
			intervals [2304]:
				xmin = 1172.2032
				xmax = 1172.4899
				text = ""
			intervals [2305]:
				xmin = 1172.4899
				xmax = 1172.6199
				text = "EH1"
			intervals [2306]:
				xmin = 1172.6199
				xmax = 1172.7199
				text = "N"
			intervals [2307]:
				xmin = 1172.7199
				xmax = 1172.7499
				text = "IY0"
			intervals [2308]:
				xmin = 1172.7499
				xmax = 1172.8299
				text = "HH"
			intervals [2309]:
				xmin = 1172.8299
				xmax = 1172.8599
				text = "W"
			intervals [2310]:
				xmin = 1172.8599
				xmax = 1172.9199
				text = "AH1"
			intervals [2311]:
				xmin = 1172.9199
				xmax = 1172.9599
				text = "N"
			intervals [2312]:
				xmin = 1172.9599
				xmax = 1172.9999
				text = "AH1"
			intervals [2313]:
				xmin = 1172.9999
				xmax = 1173.0799
				text = "V"
			intervals [2314]:
				xmin = 1173.0799
				xmax = 1173.1099
				text = "sp"
			intervals [2315]:
				xmin = 1173.1099
				xmax = 1173.1499
				text = "Y"
			intervals [2316]:
				xmin = 1173.1499
				xmax = 1173.3499
				text = "UW1"
			intervals [2317]:
				xmin = 1173.3499
				xmax = 1173.5683
				text = "sp"
			intervals [2318]:
				xmin = 1173.5683
				xmax = 1173.6583
				text = "M"
			intervals [2319]:
				xmin = 1173.6583
				xmax = 1173.7083
				text = "AO1"
			intervals [2320]:
				xmin = 1173.7083
				xmax = 1173.7383
				text = "R"
			intervals [2321]:
				xmin = 1173.7383
				xmax = 1173.7983
				text = "ER0"
			intervals [2322]:
				xmin = 1173.7983
				xmax = 1173.8583
				text = "L"
			intervals [2323]:
				xmin = 1173.8583
				xmax = 1173.9183
				text = "EH1"
			intervals [2324]:
				xmin = 1173.9183
				xmax = 1174.0383
				text = "S"
			intervals [2325]:
				xmin = 1174.0383
				xmax = 1174.0983
				text = "sp"
			intervals [2326]:
				xmin = 1174.0983
				xmax = 1174.1283
				text = "DH"
			intervals [2327]:
				xmin = 1174.1283
				xmax = 1174.1683
				text = "AH0"
			intervals [2328]:
				xmin = 1174.1683
				xmax = 1174.2983
				text = "L"
			intervals [2329]:
				xmin = 1174.2983
				xmax = 1174.3883
				text = "IY1"
			intervals [2330]:
				xmin = 1174.3883
				xmax = 1174.4383
				text = "D"
			intervals [2331]:
				xmin = 1174.4383
				xmax = 1174.6483
				text = "ER0"
			intervals [2332]:
				xmin = 1174.6483
				xmax = 1185.0631
				text = "sp"
			intervals [2333]:
				xmin = 1185.0631
				xmax = 1185.3431
				text = "M"
			intervals [2334]:
				xmin = 1185.3431
				xmax = 1185.3731
				text = "HH"
			intervals [2335]:
				xmin = 1185.3731
				xmax = 1185.4331
				text = "M"
			intervals [2336]:
				xmin = 1185.4331
				xmax = 1188.8008
				text = ""
			intervals [2337]:
				xmin = 1188.8008
				xmax = 1188.8308
				text = "M"
			intervals [2338]:
				xmin = 1188.8308
				xmax = 1188.8608
				text = "HH"
			intervals [2339]:
				xmin = 1188.8608
				xmax = 1189.2008
				text = "M"
			intervals [2340]:
				xmin = 1189.2008
				xmax = 1198.7131
				text = ""
			intervals [2341]:
				xmin = 1198.7131
				xmax = 1198.7431
				text = "M"
			intervals [2342]:
				xmin = 1198.7431
				xmax = 1198.7731
				text = "HH"
			intervals [2343]:
				xmin = 1198.7731
				xmax = 1199.2431
				text = "M"
			intervals [2344]:
				xmin = 1199.2431
				xmax = 1201.8657
				text = ""
			intervals [2345]:
				xmin = 1201.8657
				xmax = 1201.9457
				text = "W"
			intervals [2346]:
				xmin = 1201.9457
				xmax = 1201.9757
				text = "AH0"
			intervals [2347]:
				xmin = 1201.9757
				xmax = 1202.0357
				text = "Z"
			intervals [2348]:
				xmin = 1202.0357
				xmax = 1202.1657
				text = "sp"
			intervals [2349]:
				xmin = 1202.1657
				xmax = 1202.1957
				text = "DH"
			intervals [2350]:
				xmin = 1202.1957
				xmax = 1202.2357
				text = "EH1"
			intervals [2351]:
				xmin = 1202.2357
				xmax = 1202.2657
				text = "R"
			intervals [2352]:
				xmin = 1202.2657
				xmax = 1202.3157
				text = "HH"
			intervals [2353]:
				xmin = 1202.3157
				xmax = 1202.3557
				text = "W"
			intervals [2354]:
				xmin = 1202.3557
				xmax = 1202.4257
				text = "AH1"
			intervals [2355]:
				xmin = 1202.4257
				xmax = 1202.5657
				text = "N"
			intervals [2356]:
				xmin = 1202.5657
				xmax = 1202.6057
				text = "DH"
			intervals [2357]:
				xmin = 1202.6057
				xmax = 1202.8057
				text = "AH0"
			intervals [2358]:
				xmin = 1202.8057
				xmax = 1202.8357
				text = "T"
			intervals [2359]:
				xmin = 1202.8357
				xmax = 1202.8982
				text = ""
			intervals [2360]:
				xmin = 1202.8982
				xmax = 1202.9482
				text = "DH"
			intervals [2361]:
				xmin = 1202.9482
				xmax = 1203.1382
				text = "AH0"
			intervals [2362]:
				xmin = 1203.1382
				xmax = 1203.2382
				text = "T"
			intervals [2363]:
				xmin = 1203.2382
				xmax = 1203.2682
				text = "sp"
			intervals [2364]:
				xmin = 1203.2682
				xmax = 1203.5982
				text = "AH1"
			intervals [2365]:
				xmin = 1203.5982
				xmax = 1203.6282
				text = "sp"
			intervals [2366]:
				xmin = 1203.6282
				xmax = 1203.8557
				text = ""
			intervals [2367]:
				xmin = 1203.8557
				xmax = 1203.9057
				text = "DH"
			intervals [2368]:
				xmin = 1203.9057
				xmax = 1203.9757
				text = "AH0"
			intervals [2369]:
				xmin = 1203.9757
				xmax = 1204.0057
				text = "T"
			intervals [2370]:
				xmin = 1204.0057
				xmax = 1204.1157
				text = "sp"
			intervals [2371]:
				xmin = 1204.1157
				xmax = 1204.1457
				text = "Y"
			intervals [2372]:
				xmin = 1204.1457
				xmax = 1204.1757
				text = "UW1"
			intervals [2373]:
				xmin = 1204.1757
				xmax = 1204.2257
				text = "HH"
			intervals [2374]:
				xmin = 1204.2257
				xmax = 1204.2557
				text = "AE1"
			intervals [2375]:
				xmin = 1204.2557
				xmax = 1204.3257
				text = "D"
			intervals [2376]:
				xmin = 1204.3257
				xmax = 1204.4457
				text = "M"
			intervals [2377]:
				xmin = 1204.4457
				xmax = 1204.5357
				text = "AO1"
			intervals [2378]:
				xmin = 1204.5357
				xmax = 1204.8357
				text = "R"
			intervals [2379]:
				xmin = 1204.8357
				xmax = 1205.1243
				text = ""
			intervals [2380]:
				xmin = 1205.1243
				xmax = 1205.2243
				text = "N"
			intervals [2381]:
				xmin = 1205.2243
				xmax = 1205.2943
				text = "AA1"
			intervals [2382]:
				xmin = 1205.2943
				xmax = 1205.4143
				text = "T"
			intervals [2383]:
				xmin = 1205.4143
				xmax = 1205.5443
				text = "M"
			intervals [2384]:
				xmin = 1205.5443
				xmax = 1205.5843
				text = "AO1"
			intervals [2385]:
				xmin = 1205.5843
				xmax = 1205.6143
				text = "R"
			intervals [2386]:
				xmin = 1205.6143
				xmax = 1205.7043
				text = "R"
			intervals [2387]:
				xmin = 1205.7043
				xmax = 1205.7943
				text = "IH0"
			intervals [2388]:
				xmin = 1205.7943
				xmax = 1205.8543
				text = "S"
			intervals [2389]:
				xmin = 1205.8543
				xmax = 1205.9043
				text = "P"
			intervals [2390]:
				xmin = 1205.9043
				xmax = 1205.9343
				text = "EH1"
			intervals [2391]:
				xmin = 1205.9343
				xmax = 1205.9643
				text = "K"
			intervals [2392]:
				xmin = 1205.9643
				xmax = 1206.1643
				text = "T"
			intervals [2393]:
				xmin = 1206.1643
				xmax = 1206.1943
				text = "sp"
			intervals [2394]:
				xmin = 1206.1943
				xmax = 1206.2443
				text = "B"
			intervals [2395]:
				xmin = 1206.2443
				xmax = 1206.3043
				text = "AH1"
			intervals [2396]:
				xmin = 1206.3043
				xmax = 1206.4243
				text = "T"
			intervals [2397]:
				xmin = 1206.4243
				xmax = 1206.6497
				text = "sp"
			intervals [2398]:
				xmin = 1206.6497
				xmax = 1206.6797
				text = "Y"
			intervals [2399]:
				xmin = 1206.6797
				xmax = 1206.7397
				text = "UW1"
			intervals [2400]:
				xmin = 1206.7397
				xmax = 1207.0597
				text = "sp"
			intervals [2401]:
				xmin = 1207.0597
				xmax = 1207.0897
				text = "L"
			intervals [2402]:
				xmin = 1207.0897
				xmax = 1207.1197
				text = "IH1"
			intervals [2403]:
				xmin = 1207.1197
				xmax = 1207.1497
				text = "S"
			intervals [2404]:
				xmin = 1207.1497
				xmax = 1207.1797
				text = "AH0"
			intervals [2405]:
				xmin = 1207.1797
				xmax = 1207.2097
				text = "N"
			intervals [2406]:
				xmin = 1207.2097
				xmax = 1207.2697
				text = "D"
			intervals [2407]:
				xmin = 1207.2697
				xmax = 1207.3197
				text = "T"
			intervals [2408]:
				xmin = 1207.3197
				xmax = 1207.5297
				text = "IH0"
			intervals [2409]:
				xmin = 1207.5297
				xmax = 1207.5597
				text = "sp"
			intervals [2410]:
				xmin = 1207.5597
				xmax = 1207.6197
				text = "DH"
			intervals [2411]:
				xmin = 1207.6197
				xmax = 1207.6597
				text = "AH0"
			intervals [2412]:
				xmin = 1207.6597
				xmax = 1207.7297
				text = "T"
			intervals [2413]:
				xmin = 1207.7297
				xmax = 1207.7797
				text = "Y"
			intervals [2414]:
				xmin = 1207.7797
				xmax = 1207.8197
				text = "UW1"
			intervals [2415]:
				xmin = 1207.8197
				xmax = 1208.0197
				text = "sp"
			intervals [2416]:
				xmin = 1208.0197
				xmax = 1208.0497
				text = "TH"
			intervals [2417]:
				xmin = 1208.0497
				xmax = 1208.0897
				text = "AO1"
			intervals [2418]:
				xmin = 1208.0897
				xmax = 1208.1797
				text = "T"
			intervals [2419]:
				xmin = 1208.1797
				xmax = 1208.2397
				text = "W"
			intervals [2420]:
				xmin = 1208.2397
				xmax = 1208.2797
				text = "AH0"
			intervals [2421]:
				xmin = 1208.2797
				xmax = 1208.4097
				text = "Z"
			intervals [2422]:
				xmin = 1208.4097
				xmax = 1208.8256
				text = ""
			intervals [2423]:
				xmin = 1208.8256
				xmax = 1208.8956
				text = "S"
			intervals [2424]:
				xmin = 1208.8956
				xmax = 1208.9756
				text = "EY1"
			intervals [2425]:
				xmin = 1208.9756
				xmax = 1209.1256
				text = "M"
			intervals [2426]:
				xmin = 1209.1256
				xmax = 1209.2056
				text = "AO1"
			intervals [2427]:
				xmin = 1209.2056
				xmax = 1209.2956
				text = "R"
			intervals [2428]:
				xmin = 1209.2956
				xmax = 1209.3856
				text = "IH0"
			intervals [2429]:
				xmin = 1209.3856
				xmax = 1209.4156
				text = "N"
			intervals [2430]:
				xmin = 1209.4156
				xmax = 1209.5156
				text = "T"
			intervals [2431]:
				xmin = 1209.5156
				xmax = 1209.5456
				text = "EH1"
			intervals [2432]:
				xmin = 1209.5456
				xmax = 1209.6556
				text = "L"
			intervals [2433]:
				xmin = 1209.6556
				xmax = 1209.7256
				text = "AH0"
			intervals [2434]:
				xmin = 1209.7256
				xmax = 1209.8056
				text = "JH"
			intervals [2435]:
				xmin = 1209.8056
				xmax = 1209.8556
				text = "AH0"
			intervals [2436]:
				xmin = 1209.8556
				xmax = 1209.8856
				text = "N"
			intervals [2437]:
				xmin = 1209.8856
				xmax = 1209.9156
				text = "T"
			intervals [2438]:
				xmin = 1209.9156
				xmax = 1210.0456
				text = "ER0"
			intervals [2439]:
				xmin = 1210.0456
				xmax = 1210.0856
				text = "sp"
			intervals [2440]:
				xmin = 1210.0856
				xmax = 1210.1656
				text = "M"
			intervals [2441]:
				xmin = 1210.1656
				xmax = 1210.2656
				text = "AO1"
			intervals [2442]:
				xmin = 1210.2656
				xmax = 1210.3356
				text = "R"
			intervals [2443]:
				xmin = 1210.3356
				xmax = 1210.3656
				text = "sp"
			intervals [2444]:
				xmin = 1210.3656
				xmax = 1210.3956
				text = "AO1"
			intervals [2445]:
				xmin = 1210.3956
				xmax = 1210.4456
				text = "R"
			intervals [2446]:
				xmin = 1210.4456
				xmax = 1210.5056
				text = "G"
			intervals [2447]:
				xmin = 1210.5056
				xmax = 1210.5856
				text = "AH0"
			intervals [2448]:
				xmin = 1210.5856
				xmax = 1210.6256
				text = "N"
			intervals [2449]:
				xmin = 1210.6256
				xmax = 1210.7656
				text = "AY2"
			intervals [2450]:
				xmin = 1210.7656
				xmax = 1210.8956
				text = "Z"
			intervals [2451]:
				xmin = 1210.8956
				xmax = 1210.9456
				text = "D"
			intervals [2452]:
				xmin = 1210.9456
				xmax = 1210.9756
				text = "sp"
			intervals [2453]:
				xmin = 1210.9756
				xmax = 1211.9703
				text = ""
			intervals [2454]:
				xmin = 1211.9703
				xmax = 1212.0603
				text = "EH1"
			intervals [2455]:
				xmin = 1212.0603
				xmax = 1212.1503
				text = "V"
			intervals [2456]:
				xmin = 1212.1503
				xmax = 1212.1803
				text = "R"
			intervals [2457]:
				xmin = 1212.1803
				xmax = 1212.2403
				text = "IY0"
			intervals [2458]:
				xmin = 1212.2403
				xmax = 1212.3003
				text = "B"
			intervals [2459]:
				xmin = 1212.3003
				xmax = 1212.3803
				text = "AA2"
			intervals [2460]:
				xmin = 1212.3803
				xmax = 1212.4803
				text = "D"
			intervals [2461]:
				xmin = 1212.4803
				xmax = 1212.5103
				text = "IY0"
			intervals [2462]:
				xmin = 1212.5103
				xmax = 1212.5903
				text = "W"
			intervals [2463]:
				xmin = 1212.5903
				xmax = 1212.6203
				text = "AH0"
			intervals [2464]:
				xmin = 1212.6203
				xmax = 1212.6503
				text = "Z"
			intervals [2465]:
				xmin = 1212.6503
				xmax = 1212.6803
				text = "AH0"
			intervals [2466]:
				xmin = 1212.6803
				xmax = 1212.7403
				text = "sp"
			intervals [2467]:
				xmin = 1212.7403
				xmax = 1212.7703
				text = "F"
			intervals [2468]:
				xmin = 1212.7703
				xmax = 1212.8303
				text = "R"
			intervals [2469]:
				xmin = 1212.8303
				xmax = 1213.0003
				text = "EH1"
			intervals [2470]:
				xmin = 1213.0003
				xmax = 1213.0303
				text = "N"
			intervals [2471]:
				xmin = 1213.0303
				xmax = 1213.0603
				text = "D"
			intervals [2472]:
				xmin = 1213.0603
				xmax = 1213.0903
				text = "DH"
			intervals [2473]:
				xmin = 1213.0903
				xmax = 1213.1203
				text = "EH1"
			intervals [2474]:
				xmin = 1213.1203
				xmax = 1213.1903
				text = "N"
			intervals [2475]:
				xmin = 1213.1903
				xmax = 1213.2203
				text = "sp"
			intervals [2476]:
				xmin = 1213.2203
				xmax = 1215.9511
				text = ""
			intervals [2477]:
				xmin = 1215.9511
				xmax = 1216.2711
				text = "AH1"
			intervals [2478]:
				xmin = 1216.2711
				xmax = 1216.3011
				text = "sp"
			intervals [2479]:
				xmin = 1216.3011
				xmax = 1216.3907
				text = ""
			intervals [2480]:
				xmin = 1216.3907
				xmax = 1216.4207
				text = "spn"
			intervals [2481]:
				xmin = 1216.4207
				xmax = 1216.4707
				text = "sp"
			intervals [2482]:
				xmin = 1216.4707
				xmax = 1217.3407
				text = "IH0"
			intervals [2483]:
				xmin = 1217.3407
				xmax = 1217.4107
				text = "Z"
			intervals [2484]:
				xmin = 1217.4107
				xmax = 1217.4907
				text = "DH"
			intervals [2485]:
				xmin = 1217.4907
				xmax = 1217.5807
				text = "EH1"
			intervals [2486]:
				xmin = 1217.5807
				xmax = 1217.7107
				text = "R"
			intervals [2487]:
				xmin = 1217.7107
				xmax = 1217.8607
				text = "EH1"
			intervals [2488]:
				xmin = 1217.8607
				xmax = 1217.9507
				text = "N"
			intervals [2489]:
				xmin = 1217.9507
				xmax = 1218.0007
				text = "IY0"
			intervals [2490]:
				xmin = 1218.0007
				xmax = 1218.0307
				text = "AH0"
			intervals [2491]:
				xmin = 1218.0307
				xmax = 1218.1607
				text = "V"
			intervals [2492]:
				xmin = 1218.1607
				xmax = 1218.1907
				text = "Y"
			intervals [2493]:
				xmin = 1218.1907
				xmax = 1218.2207
				text = "UH1"
			intervals [2494]:
				xmin = 1218.2207
				xmax = 1218.3407
				text = "R"
			intervals [2495]:
				xmin = 1218.3407
				xmax = 1218.3807
				text = "F"
			intervals [2496]:
				xmin = 1218.3807
				xmax = 1218.4307
				text = "R"
			intervals [2497]:
				xmin = 1218.4307
				xmax = 1218.5107
				text = "EH1"
			intervals [2498]:
				xmin = 1218.5107
				xmax = 1218.5807
				text = "N"
			intervals [2499]:
				xmin = 1218.5807
				xmax = 1218.6207
				text = "D"
			intervals [2500]:
				xmin = 1218.6207
				xmax = 1218.7307
				text = "Z"
			intervals [2501]:
				xmin = 1218.7307
				xmax = 1218.8507
				text = "ER0"
			intervals [2502]:
				xmin = 1218.8507
				xmax = 1218.8807
				text = "sp"
			intervals [2503]:
				xmin = 1218.8807
				xmax = 1218.9307
				text = "AH0"
			intervals [2504]:
				xmin = 1218.9307
				xmax = 1218.9807
				text = "K"
			intervals [2505]:
				xmin = 1218.9807
				xmax = 1219.0307
				text = "W"
			intervals [2506]:
				xmin = 1219.0307
				xmax = 1219.0807
				text = "EY1"
			intervals [2507]:
				xmin = 1219.0807
				xmax = 1219.1107
				text = "N"
			intervals [2508]:
				xmin = 1219.1107
				xmax = 1219.1707
				text = "T"
			intervals [2509]:
				xmin = 1219.1707
				xmax = 1219.2007
				text = "AH0"
			intervals [2510]:
				xmin = 1219.2007
				xmax = 1219.2407
				text = "N"
			intervals [2511]:
				xmin = 1219.2407
				xmax = 1219.3007
				text = "S"
			intervals [2512]:
				xmin = 1219.3007
				xmax = 1219.3407
				text = "IH0"
			intervals [2513]:
				xmin = 1219.3407
				xmax = 1219.5007
				text = "Z"
			intervals [2514]:
				xmin = 1219.5007
				xmax = 1219.5307
				text = "sp"
			intervals [2515]:
				xmin = 1219.5307
				xmax = 1219.5607
				text = "DH"
			intervals [2516]:
				xmin = 1219.5607
				xmax = 1219.6307
				text = "AH0"
			intervals [2517]:
				xmin = 1219.6307
				xmax = 1219.7507
				text = "T"
			intervals [2518]:
				xmin = 1219.7507
				xmax = 1219.7807
				text = "sp"
			intervals [2519]:
				xmin = 1219.7807
				xmax = 1219.9107
				text = "S"
			intervals [2520]:
				xmin = 1219.9107
				xmax = 1219.9907
				text = "P"
			intervals [2521]:
				xmin = 1219.9907
				xmax = 1220.0307
				text = "IY1"
			intervals [2522]:
				xmin = 1220.0307
				xmax = 1220.1407
				text = "K"
			intervals [2523]:
				xmin = 1220.1407
				xmax = 1220.2507
				text = "EY1"
			intervals [2524]:
				xmin = 1220.2507
				xmax = 1220.2807
				text = "sp"
			intervals [2525]:
				xmin = 1220.2807
				xmax = 1220.3107
				text = "F"
			intervals [2526]:
				xmin = 1220.3107
				xmax = 1220.4007
				text = "AA1"
			intervals [2527]:
				xmin = 1220.4007
				xmax = 1220.4307
				text = "R"
			intervals [2528]:
				xmin = 1220.4307
				xmax = 1220.4607
				text = "AH0"
			intervals [2529]:
				xmin = 1220.4607
				xmax = 1220.6507
				text = "N"
			intervals [2530]:
				xmin = 1220.6507
				xmax = 1220.6807
				text = "sp"
			intervals [2531]:
				xmin = 1220.6807
				xmax = 1220.7107
				text = "L"
			intervals [2532]:
				xmin = 1220.7107
				xmax = 1220.7507
				text = "AE1"
			intervals [2533]:
				xmin = 1220.7507
				xmax = 1220.8507
				text = "NG"
			intervals [2534]:
				xmin = 1220.8507
				xmax = 1220.8807
				text = "G"
			intervals [2535]:
				xmin = 1220.8807
				xmax = 1220.9207
				text = "W"
			intervals [2536]:
				xmin = 1220.9207
				xmax = 1220.9507
				text = "AH0"
			intervals [2537]:
				xmin = 1220.9507
				xmax = 1221.0507
				text = "JH"
			intervals [2538]:
				xmin = 1221.0507
				xmax = 1221.1407
				text = "sp"
			intervals [2539]:
				xmin = 1221.1407
				xmax = 1226.1617
				text = ""
			intervals [2540]:
				xmin = 1226.1617
				xmax = 1226.2517
				text = "D"
			intervals [2541]:
				xmin = 1226.2517
				xmax = 1226.3517
				text = "IH0"
			intervals [2542]:
				xmin = 1226.3517
				xmax = 1226.4417
				text = "D"
			intervals [2543]:
				xmin = 1226.4417
				xmax = 1226.4917
				text = "Y"
			intervals [2544]:
				xmin = 1226.4917
				xmax = 1226.5617
				text = "UW1"
			intervals [2545]:
				xmin = 1226.5617
				xmax = 1226.6017
				text = "HH"
			intervals [2546]:
				xmin = 1226.6017
				xmax = 1226.6517
				text = "AE1"
			intervals [2547]:
				xmin = 1226.6517
				xmax = 1226.7317
				text = "V"
			intervals [2548]:
				xmin = 1226.7317
				xmax = 1226.7717
				text = "EH1"
			intervals [2549]:
				xmin = 1226.7717
				xmax = 1226.8317
				text = "N"
			intervals [2550]:
				xmin = 1226.8317
				xmax = 1226.8717
				text = "IY0"
			intervals [2551]:
				xmin = 1226.8717
				xmax = 1226.9617
				text = "HH"
			intervals [2552]:
				xmin = 1226.9617
				xmax = 1227.0017
				text = "W"
			intervals [2553]:
				xmin = 1227.0017
				xmax = 1227.0817
				text = "AY1"
			intervals [2554]:
				xmin = 1227.0817
				xmax = 1227.1917
				text = "T"
			intervals [2555]:
				xmin = 1227.1917
				xmax = 1227.3717
				text = "sp"
			intervals [2556]:
				xmin = 1227.3717
				xmax = 1227.4017
				text = "P"
			intervals [2557]:
				xmin = 1227.4017
				xmax = 1227.4317
				text = "IY1"
			intervals [2558]:
				xmin = 1227.4317
				xmax = 1227.4617
				text = "P"
			intervals [2559]:
				xmin = 1227.4617
				xmax = 1227.4917
				text = "AH0"
			intervals [2560]:
				xmin = 1227.4917
				xmax = 1227.5217
				text = "L"
			intervals [2561]:
				xmin = 1227.5217
				xmax = 1227.5617
				text = "IH0"
			intervals [2562]:
				xmin = 1227.5617
				xmax = 1227.6617
				text = "N"
			intervals [2563]:
				xmin = 1227.6617
				xmax = 1227.7217
				text = "sp"
			intervals [2564]:
				xmin = 1227.7217
				xmax = 1227.7517
				text = "Y"
			intervals [2565]:
				xmin = 1227.7517
				xmax = 1227.7817
				text = "UH1"
			intervals [2566]:
				xmin = 1227.7817
				xmax = 1227.8117
				text = "R"
			intervals [2567]:
				xmin = 1227.8117
				xmax = 1227.8917
				text = "sp"
			intervals [2568]:
				xmin = 1227.8917
				xmax = 1227.9217
				text = "G"
			intervals [2569]:
				xmin = 1227.9217
				xmax = 1227.9517
				text = "R"
			intervals [2570]:
				xmin = 1227.9517
				xmax = 1228.0417
				text = "UW1"
			intervals [2571]:
				xmin = 1228.0417
				xmax = 1228.1617
				text = "P"
			intervals [2572]:
				xmin = 1228.1617
				xmax = 1230.4407
				text = ""
			intervals [2573]:
				xmin = 1230.4407
				xmax = 1230.5507
				text = "EH1"
			intervals [2574]:
				xmin = 1230.5507
				xmax = 1230.6107
				text = "N"
			intervals [2575]:
				xmin = 1230.6107
				xmax = 1230.7007
				text = "IY0"
			intervals [2576]:
				xmin = 1230.7007
				xmax = 1230.7507
				text = "G"
			intervals [2577]:
				xmin = 1230.7507
				xmax = 1230.7907
				text = "R"
			intervals [2578]:
				xmin = 1230.7907
				xmax = 1230.8807
				text = "UW1"
			intervals [2579]:
				xmin = 1230.8807
				xmax = 1230.9107
				text = "P"
			intervals [2580]:
				xmin = 1230.9107
				xmax = 1230.9407
				text = "DH"
			intervals [2581]:
				xmin = 1230.9407
				xmax = 1231.2207
				text = "AH0"
			intervals [2582]:
				xmin = 1231.2207
				xmax = 1231.2607
				text = "T"
			intervals [2583]:
				xmin = 1231.2607
				xmax = 1231.3207
				text = "Y"
			intervals [2584]:
				xmin = 1231.3207
				xmax = 1231.5207
				text = "UW1"
			intervals [2585]:
				xmin = 1231.5207
				xmax = 1232.4393
				text = ""
			intervals [2586]:
				xmin = 1232.4393
				xmax = 1232.4693
				text = "HH"
			intervals [2587]:
				xmin = 1232.4693
				xmax = 1232.5793
				text = "AE1"
			intervals [2588]:
				xmin = 1232.5793
				xmax = 1232.6093
				text = "D"
			intervals [2589]:
				xmin = 1232.6093
				xmax = 1232.6393
				text = "F"
			intervals [2590]:
				xmin = 1232.6393
				xmax = 1232.6693
				text = "R"
			intervals [2591]:
				xmin = 1232.6693
				xmax = 1232.6993
				text = "EH1"
			intervals [2592]:
				xmin = 1232.6993
				xmax = 1232.7293
				text = "N"
			intervals [2593]:
				xmin = 1232.7293
				xmax = 1232.7593
				text = "Z"
			intervals [2594]:
				xmin = 1232.7593
				xmax = 1232.7893
				text = "sp"
			intervals [2595]:
				xmin = 1232.7893
				xmax = 1232.8193
				text = "W"
			intervals [2596]:
				xmin = 1232.8193
				xmax = 1232.8493
				text = "IH0"
			intervals [2597]:
				xmin = 1232.8493
				xmax = 1232.8793
				text = "DH"
			intervals [2598]:
				xmin = 1232.8793
				xmax = 1233.3493
				text = "sp"
			intervals [2599]:
				xmin = 1233.3493
				xmax = 1242.9828
				text = ""
			intervals [2600]:
				xmin = 1242.9828
				xmax = 1243.0128
				text = "M"
			intervals [2601]:
				xmin = 1243.0128
				xmax = 1243.0728
				text = "HH"
			intervals [2602]:
				xmin = 1243.0728
				xmax = 1243.4128
				text = "M"
			intervals [2603]:
				xmin = 1243.4128
				xmax = 1252.428
				text = ""
			intervals [2604]:
				xmin = 1252.428
				xmax = 1252.488
				text = "D"
			intervals [2605]:
				xmin = 1252.488
				xmax = 1252.528
				text = "UW1"
			intervals [2606]:
				xmin = 1252.528
				xmax = 1252.628
				text = "Y"
			intervals [2607]:
				xmin = 1252.628
				xmax = 1252.668
				text = "UW1"
			intervals [2608]:
				xmin = 1252.668
				xmax = 1252.698
				text = "F"
			intervals [2609]:
				xmin = 1252.698
				xmax = 1252.868
				text = "IY1"
			intervals [2610]:
				xmin = 1252.868
				xmax = 1252.928
				text = "L"
			intervals [2611]:
				xmin = 1252.928
				xmax = 1253.008
				text = "L"
			intervals [2612]:
				xmin = 1253.008
				xmax = 1253.058
				text = "AY1"
			intervals [2613]:
				xmin = 1253.058
				xmax = 1253.148
				text = "K"
			intervals [2614]:
				xmin = 1253.148
				xmax = 1253.218
				text = "T"
			intervals [2615]:
				xmin = 1253.218
				xmax = 1253.428
				text = "AO1"
			intervals [2616]:
				xmin = 1253.428
				xmax = 1253.458
				text = "K"
			intervals [2617]:
				xmin = 1253.458
				xmax = 1253.488
				text = "IH0"
			intervals [2618]:
				xmin = 1253.488
				xmax = 1253.648
				text = "N"
			intervals [2619]:
				xmin = 1253.648
				xmax = 1253.678
				text = "sp"
			intervals [2620]:
				xmin = 1253.678
				xmax = 1253.708
				text = "AH0"
			intervals [2621]:
				xmin = 1253.708
				xmax = 1253.748
				text = "B"
			intervals [2622]:
				xmin = 1253.748
				xmax = 1253.868
				text = "AW1"
			intervals [2623]:
				xmin = 1253.868
				xmax = 1253.978
				text = "T"
			intervals [2624]:
				xmin = 1253.978
				xmax = 1254.008
				text = "sp"
			intervals [2625]:
				xmin = 1254.008
				xmax = 1254.408
				text = "AH1"
			intervals [2626]:
				xmin = 1254.408
				xmax = 1254.458
				text = "sp"
			intervals [2627]:
				xmin = 1254.458
				xmax = 1254.6621
				text = ""
			intervals [2628]:
				xmin = 1254.6621
				xmax = 1254.7421
				text = "S"
			intervals [2629]:
				xmin = 1254.7421
				xmax = 1255.0321
				text = "EY1"
			intervals [2630]:
				xmin = 1255.0321
				xmax = 1255.2705
				text = ""
			intervals [2631]:
				xmin = 1255.2705
				xmax = 1255.3105
				text = "B"
			intervals [2632]:
				xmin = 1255.3105
				xmax = 1255.3705
				text = "L"
			intervals [2633]:
				xmin = 1255.3705
				xmax = 1255.4405
				text = "AE1"
			intervals [2634]:
				xmin = 1255.4405
				xmax = 1255.5205
				text = "K"
			intervals [2635]:
				xmin = 1255.5205
				xmax = 1255.5905
				text = "sp"
			intervals [2636]:
				xmin = 1255.5905
				xmax = 1255.6405
				text = "P"
			intervals [2637]:
				xmin = 1255.6405
				xmax = 1255.7705
				text = "AW1"
			intervals [2638]:
				xmin = 1255.7705
				xmax = 1255.8005
				text = "ER0"
			intervals [2639]:
				xmin = 1255.8005
				xmax = 1255.8305
				text = "AO1"
			intervals [2640]:
				xmin = 1255.8305
				xmax = 1256.0705
				text = "N"
			intervals [2641]:
				xmin = 1256.0705
				xmax = 1256.1205
				text = "sp"
			intervals [2642]:
				xmin = 1256.1205
				xmax = 1256.1605
				text = "DH"
			intervals [2643]:
				xmin = 1256.1605
				xmax = 1256.1905
				text = "AH0"
			intervals [2644]:
				xmin = 1256.1905
				xmax = 1256.2205
				text = "sp"
			intervals [2645]:
				xmin = 1256.2205
				xmax = 1256.2605
				text = "T"
			intervals [2646]:
				xmin = 1256.2605
				xmax = 1256.3305
				text = "EY1"
			intervals [2647]:
				xmin = 1256.3305
				xmax = 1256.3805
				text = "P"
			intervals [2648]:
				xmin = 1256.3805
				xmax = 1256.6179
				text = "sp"
			intervals [2649]:
				xmin = 1256.6179
				xmax = 1256.6479
				text = "K"
			intervals [2650]:
				xmin = 1256.6479
				xmax = 1256.6879
				text = "AO1"
			intervals [2651]:
				xmin = 1256.6879
				xmax = 1256.8579
				text = "Z"
			intervals [2652]:
				xmin = 1256.8579
				xmax = 1256.9479
				text = "IH0"
			intervals [2653]:
				xmin = 1256.9479
				xmax = 1256.9779
				text = "F"
			intervals [2654]:
				xmin = 1256.9779
				xmax = 1257.0079
				text = "sp"
			intervals [2655]:
				xmin = 1257.0079
				xmax = 1257.0579
				text = "Y"
			intervals [2656]:
				xmin = 1257.0579
				xmax = 1257.0879
				text = "UW1"
			intervals [2657]:
				xmin = 1257.0879
				xmax = 1257.1179
				text = "sp"
			intervals [2658]:
				xmin = 1257.1179
				xmax = 1257.1779
				text = "D"
			intervals [2659]:
				xmin = 1257.1779
				xmax = 1257.2279
				text = "OW1"
			intervals [2660]:
				xmin = 1257.2279
				xmax = 1257.2779
				text = "N"
			intervals [2661]:
				xmin = 1257.2779
				xmax = 1257.3179
				text = "sp"
			intervals [2662]:
				xmin = 1257.3179
				xmax = 1257.3479
				text = "W"
			intervals [2663]:
				xmin = 1257.3479
				xmax = 1257.3779
				text = "AO1"
			intervals [2664]:
				xmin = 1257.3779
				xmax = 1257.4079
				text = "N"
			intervals [2665]:
				xmin = 1257.4079
				xmax = 1257.4379
				text = "T"
			intervals [2666]:
				xmin = 1257.4379
				xmax = 1257.4679
				text = "T"
			intervals [2667]:
				xmin = 1257.4679
				xmax = 1257.4979
				text = "IH0"
			intervals [2668]:
				xmin = 1257.4979
				xmax = 1258.3414
				text = "sp"
			intervals [2669]:
				xmin = 1258.3414
				xmax = 1258.5214
				text = "Y"
			intervals [2670]:
				xmin = 1258.5214
				xmax = 1258.5514
				text = "UW1"
			intervals [2671]:
				xmin = 1258.5514
				xmax = 1258.6014
				text = "D"
			intervals [2672]:
				xmin = 1258.6014
				xmax = 1258.6714
				text = "OW1"
			intervals [2673]:
				xmin = 1258.6714
				xmax = 1258.7014
				text = "N"
			intervals [2674]:
				xmin = 1258.7014
				xmax = 1258.7414
				text = "W"
			intervals [2675]:
				xmin = 1258.7414
				xmax = 1258.7814
				text = "AA1"
			intervals [2676]:
				xmin = 1258.7814
				xmax = 1258.8114
				text = "N"
			intervals [2677]:
				xmin = 1258.8114
				xmax = 1258.8414
				text = "AH0"
			intervals [2678]:
				xmin = 1258.8414
				xmax = 1258.8814
				text = "T"
			intervals [2679]:
				xmin = 1258.8814
				xmax = 1258.9314
				text = "AO1"
			intervals [2680]:
				xmin = 1258.9314
				xmax = 1258.9714
				text = "K"
			intervals [2681]:
				xmin = 1258.9714
				xmax = 1259.0114
				text = "AH0"
			intervals [2682]:
				xmin = 1259.0114
				xmax = 1259.0414
				text = "B"
			intervals [2683]:
				xmin = 1259.0414
				xmax = 1259.0714
				text = "AW1"
			intervals [2684]:
				xmin = 1259.0714
				xmax = 1259.1114
				text = "T"
			intervals [2685]:
				xmin = 1259.1114
				xmax = 1259.1414
				text = "IH0"
			intervals [2686]:
				xmin = 1259.1414
				xmax = 1259.2114
				text = "T"
			intervals [2687]:
				xmin = 1259.2114
				xmax = 1259.2814
				text = "OW2"
			intervals [2688]:
				xmin = 1259.2814
				xmax = 1259.3114
				text = "K"
			intervals [2689]:
				xmin = 1259.3114
				xmax = 1259.6214
				text = "EY1"
			intervals [2690]:
				xmin = 1259.6214
				xmax = 1259.6914
				text = "sp"
			intervals [2691]:
				xmin = 1259.6914
				xmax = 1262.3756
				text = ""
			intervals [2692]:
				xmin = 1262.3756
				xmax = 1262.4456
				text = "Y"
			intervals [2693]:
				xmin = 1262.4456
				xmax = 1262.4756
				text = "UW1"
			intervals [2694]:
				xmin = 1262.4756
				xmax = 1262.5356
				text = "D"
			intervals [2695]:
				xmin = 1262.5356
				xmax = 1262.6956
				text = "OW1"
			intervals [2696]:
				xmin = 1262.6956
				xmax = 1262.7256
				text = "N"
			intervals [2697]:
				xmin = 1262.7256
				xmax = 1262.7556
				text = "T"
			intervals [2698]:
				xmin = 1262.7556
				xmax = 1262.7956
				text = "Y"
			intervals [2699]:
				xmin = 1262.7956
				xmax = 1262.8356
				text = "UW1"
			intervals [2700]:
				xmin = 1262.8356
				xmax = 1262.8656
				text = "sp"
			intervals [2701]:
				xmin = 1262.8656
				xmax = 1262.9156
				text = "D"
			intervals [2702]:
				xmin = 1262.9156
				xmax = 1262.9756
				text = "OW1"
			intervals [2703]:
				xmin = 1262.9756
				xmax = 1263.0056
				text = "N"
			intervals [2704]:
				xmin = 1263.0056
				xmax = 1263.0356
				text = "T"
			intervals [2705]:
				xmin = 1263.0356
				xmax = 1263.1356
				text = "sp"
			intervals [2706]:
				xmin = 1263.1356
				xmax = 1263.1656
				text = "B"
			intervals [2707]:
				xmin = 1263.1656
				xmax = 1263.1956
				text = "IH0"
			intervals [2708]:
				xmin = 1263.1956
				xmax = 1263.2256
				text = "L"
			intervals [2709]:
				xmin = 1263.2256
				xmax = 1263.2556
				text = "IY1"
			intervals [2710]:
				xmin = 1263.2556
				xmax = 1263.2856
				text = "V"
			intervals [2711]:
				xmin = 1263.2856
				xmax = 1263.3256
				text = "sp"
			intervals [2712]:
				xmin = 1263.3256
				xmax = 1263.3656
				text = "IH0"
			intervals [2713]:
				xmin = 1263.3656
				xmax = 1263.3956
				text = "N"
			intervals [2714]:
				xmin = 1263.3956
				xmax = 1263.7656
				text = "IH0"
			intervals [2715]:
				xmin = 1263.7656
				xmax = 1263.7956
				text = "T"
			intervals [2716]:
				xmin = 1263.7956
				xmax = 1264.1773
				text = "sp"
			intervals [2717]:
				xmin = 1264.1773
				xmax = 1264.2773
				text = "Y"
			intervals [2718]:
				xmin = 1264.2773
				xmax = 1264.3273
				text = "UW1"
			intervals [2719]:
				xmin = 1264.3273
				xmax = 1264.3873
				text = "HH"
			intervals [2720]:
				xmin = 1264.3873
				xmax = 1264.4673
				text = "AE1"
			intervals [2721]:
				xmin = 1264.4673
				xmax = 1264.5073
				text = "V"
			intervals [2722]:
				xmin = 1264.5073
				xmax = 1264.5373
				text = "EH1"
			intervals [2723]:
				xmin = 1264.5373
				xmax = 1264.8073
				text = "N"
			intervals [2724]:
				xmin = 1264.8073
				xmax = 1264.8373
				text = "IY0"
			intervals [2725]:
				xmin = 1264.8373
				xmax = 1265.0573
				text = "sp"
			intervals [2726]:
				xmin = 1265.0573
				xmax = 1265.0973
				text = "F"
			intervals [2727]:
				xmin = 1265.0973
				xmax = 1265.1773
				text = "IY1"
			intervals [2728]:
				xmin = 1265.1773
				xmax = 1265.2073
				text = "L"
			intervals [2729]:
				xmin = 1265.2073
				xmax = 1265.2973
				text = "IH0"
			intervals [2730]:
				xmin = 1265.2973
				xmax = 1265.3273
				text = "NG"
			intervals [2731]:
				xmin = 1265.3273
				xmax = 1265.3573
				text = "Z"
			intervals [2732]:
				xmin = 1265.3573
				xmax = 1265.3873
				text = "sp"
			intervals [2733]:
				xmin = 1265.3873
				xmax = 1265.748
				text = ""
			intervals [2734]:
				xmin = 1265.748
				xmax = 1265.968
				text = "AH0"
			intervals [2735]:
				xmin = 1265.968
				xmax = 1266.008
				text = "P"
			intervals [2736]:
				xmin = 1266.008
				xmax = 1266.098
				text = "IH1"
			intervals [2737]:
				xmin = 1266.098
				xmax = 1266.158
				text = "N"
			intervals [2738]:
				xmin = 1266.158
				xmax = 1266.188
				text = "Y"
			intervals [2739]:
				xmin = 1266.188
				xmax = 1266.268
				text = "AH0"
			intervals [2740]:
				xmin = 1266.268
				xmax = 1266.328
				text = "N"
			intervals [2741]:
				xmin = 1266.328
				xmax = 1266.368
				text = "HH"
			intervals [2742]:
				xmin = 1266.368
				xmax = 1266.418
				text = "W"
			intervals [2743]:
				xmin = 1266.418
				xmax = 1266.448
				text = "AH1"
			intervals [2744]:
				xmin = 1266.448
				xmax = 1266.478
				text = "N"
			intervals [2745]:
				xmin = 1266.478
				xmax = 1266.508
				text = "W"
			intervals [2746]:
				xmin = 1266.508
				xmax = 1266.578
				text = "EY1"
			intervals [2747]:
				xmin = 1266.578
				xmax = 1266.608
				text = "ER0"
			intervals [2748]:
				xmin = 1266.608
				xmax = 1266.648
				text = "DH"
			intervals [2749]:
				xmin = 1266.648
				xmax = 1266.758
				text = "IY0"
			intervals [2750]:
				xmin = 1266.758
				xmax = 1266.788
				text = "AH1"
			intervals [2751]:
				xmin = 1266.788
				xmax = 1266.838
				text = "DH"
			intervals [2752]:
				xmin = 1266.838
				xmax = 1266.888
				text = "ER0"
			intervals [2753]:
				xmin = 1266.888
				xmax = 1267.318
				text = "sp"
			intervals [2754]:
				xmin = 1267.318
				xmax = 1268.4374
				text = ""
			intervals [2755]:
				xmin = 1268.4374
				xmax = 1268.4674
				text = "D"
			intervals [2756]:
				xmin = 1268.4674
				xmax = 1268.4974
				text = "UW1"
			intervals [2757]:
				xmin = 1268.4974
				xmax = 1268.5274
				text = "Y"
			intervals [2758]:
				xmin = 1268.5274
				xmax = 1268.5574
				text = "UW1"
			intervals [2759]:
				xmin = 1268.5574
				xmax = 1268.5874
				text = "HH"
			intervals [2760]:
				xmin = 1268.5874
				xmax = 1268.6174
				text = "AE1"
			intervals [2761]:
				xmin = 1268.6174
				xmax = 1268.6474
				text = "V"
			intervals [2762]:
				xmin = 1268.6474
				xmax = 1268.6774
				text = "AE1"
			intervals [2763]:
				xmin = 1268.6774
				xmax = 1268.7174
				text = "N"
			intervals [2764]:
				xmin = 1268.7174
				xmax = 1269.0374
				text = "AE1"
			intervals [2765]:
				xmin = 1269.0374
				xmax = 1269.0674
				text = "N"
			intervals [2766]:
				xmin = 1269.0674
				xmax = 1269.0974
				text = "S"
			intervals [2767]:
				xmin = 1269.0974
				xmax = 1269.2074
				text = "ER0"
			intervals [2768]:
				xmin = 1269.2074
				xmax = 1269.2474
				text = "sp"
			intervals [2769]:
				xmin = 1269.2474
				xmax = 1269.2774
				text = "F"
			intervals [2770]:
				xmin = 1269.2774
				xmax = 1269.3274
				text = "ER0"
			intervals [2771]:
				xmin = 1269.3274
				xmax = 1269.3574
				text = "sp"
			intervals [2772]:
				xmin = 1269.3574
				xmax = 1269.3874
				text = "M"
			intervals [2773]:
				xmin = 1269.3874
				xmax = 1269.4174
				text = "IY1"
			intervals [2774]:
				xmin = 1269.4174
				xmax = 1269.9957
				text = ""
			intervals [2775]:
				xmin = 1269.9957
				xmax = 1270.0257
				text = "D"
			intervals [2776]:
				xmin = 1270.0257
				xmax = 1270.0557
				text = "UW1"
			intervals [2777]:
				xmin = 1270.0557
				xmax = 1270.0857
				text = "Y"
			intervals [2778]:
				xmin = 1270.0857
				xmax = 1270.1157
				text = "UW1"
			intervals [2779]:
				xmin = 1270.1157
				xmax = 1270.1457
				text = "HH"
			intervals [2780]:
				xmin = 1270.1457
				xmax = 1270.1757
				text = "AE1"
			intervals [2781]:
				xmin = 1270.1757
				xmax = 1270.2057
				text = "V"
			intervals [2782]:
				xmin = 1270.2057
				xmax = 1270.2357
				text = "EH1"
			intervals [2783]:
				xmin = 1270.2357
				xmax = 1270.2757
				text = "N"
			intervals [2784]:
				xmin = 1270.2757
				xmax = 1270.3057
				text = "IY0"
			intervals [2785]:
				xmin = 1270.3057
				xmax = 1270.3357
				text = "sp"
			intervals [2786]:
				xmin = 1270.3357
				xmax = 1270.3657
				text = "AH0"
			intervals [2787]:
				xmin = 1270.3657
				xmax = 1270.3957
				text = "P"
			intervals [2788]:
				xmin = 1270.3957
				xmax = 1270.4257
				text = "IH1"
			intervals [2789]:
				xmin = 1270.4257
				xmax = 1270.4557
				text = "N"
			intervals [2790]:
				xmin = 1270.4557
				xmax = 1270.5057
				text = "Y"
			intervals [2791]:
				xmin = 1270.5057
				xmax = 1270.5457
				text = "AH0"
			intervals [2792]:
				xmin = 1270.5457
				xmax = 1270.5757
				text = "N"
			intervals [2793]:
				xmin = 1270.5757
				xmax = 1270.6057
				text = "Z"
			intervals [2794]:
				xmin = 1270.6057
				xmax = 1270.7857
				text = "spn"
			intervals [2795]:
				xmin = 1270.7857
				xmax = 1272.4781
				text = "sp"
			intervals [2796]:
				xmin = 1272.4781
				xmax = 1272.5081
				text = "M"
			intervals [2797]:
				xmin = 1272.5081
				xmax = 1272.5381
				text = "HH"
			intervals [2798]:
				xmin = 1272.5381
				xmax = 1272.5681
				text = "M"
			intervals [2799]:
				xmin = 1272.5681
				xmax = 1273.109
				text = ""
			intervals [2800]:
				xmin = 1273.109
				xmax = 1273.159
				text = "ER0"
			intervals [2801]:
				xmin = 1273.159
				xmax = 1273.189
				text = "sp"
			intervals [2802]:
				xmin = 1273.189
				xmax = 1273.219
				text = "Y"
			intervals [2803]:
				xmin = 1273.219
				xmax = 1273.249
				text = "UW1"
			intervals [2804]:
				xmin = 1273.249
				xmax = 1273.279
				text = "sp"
			intervals [2805]:
				xmin = 1273.279
				xmax = 1273.309
				text = "G"
			intervals [2806]:
				xmin = 1273.309
				xmax = 1273.739
				text = "AA1"
			intervals [2807]:
				xmin = 1273.739
				xmax = 1273.769
				text = "N"
			intervals [2808]:
				xmin = 1273.769
				xmax = 1273.799
				text = "AH0"
			intervals [2809]:
				xmin = 1273.799
				xmax = 1273.945
				text = ""
			intervals [2810]:
				xmin = 1273.945
				xmax = 1274.015
				text = "S"
			intervals [2811]:
				xmin = 1274.015
				xmax = 1274.205
				text = "EY1"
			intervals [2812]:
				xmin = 1274.205
				xmax = 1274.235
				text = "sp"
			intervals [2813]:
				xmin = 1274.235
				xmax = 1274.385
				text = "AH1"
			intervals [2814]:
				xmin = 1274.385
				xmax = 1275.185
				text = "sp"
			intervals [2815]:
				xmin = 1275.185
				xmax = 1276.5827
				text = ""
			intervals [2816]:
				xmin = 1276.5827
				xmax = 1276.6827
				text = "S"
			intervals [2817]:
				xmin = 1276.6827
				xmax = 1276.8027
				text = "EY1"
			intervals [2818]:
				xmin = 1276.8027
				xmax = 1276.8827
				text = "DH"
			intervals [2819]:
				xmin = 1276.8827
				xmax = 1276.9127
				text = "AH0"
			intervals [2820]:
				xmin = 1276.9127
				xmax = 1276.9827
				text = "T"
			intervals [2821]:
				xmin = 1276.9827
				xmax = 1277.0527
				text = "B"
			intervals [2822]:
				xmin = 1277.0527
				xmax = 1277.1127
				text = "L"
			intervals [2823]:
				xmin = 1277.1127
				xmax = 1277.2027
				text = "AE1"
			intervals [2824]:
				xmin = 1277.2027
				xmax = 1277.2327
				text = "K"
			intervals [2825]:
				xmin = 1277.2327
				xmax = 1277.2627
				text = "AH0"
			intervals [2826]:
				xmin = 1277.2627
				xmax = 1277.5627
				text = "N"
			intervals [2827]:
				xmin = 1277.5627
				xmax = 1277.5927
				text = "sp"
			intervals [2828]:
				xmin = 1277.5927
				xmax = 1277.6227
				text = "HH"
			intervals [2829]:
				xmin = 1277.6227
				xmax = 1277.6727
				text = "W"
			intervals [2830]:
				xmin = 1277.6727
				xmax = 1277.8927
				text = "AY1"
			intervals [2831]:
				xmin = 1277.8927
				xmax = 1277.9427
				text = "T"
			intervals [2832]:
				xmin = 1277.9427
				xmax = 1277.9727
				text = "K"
			intervals [2833]:
				xmin = 1277.9727
				xmax = 1278.0027
				text = "AH0"
			intervals [2834]:
				xmin = 1278.0027
				xmax = 1278.1127
				text = "M"
			intervals [2835]:
				xmin = 1278.1127
				xmax = 1278.1527
				text = "Y"
			intervals [2836]:
				xmin = 1278.1527
				xmax = 1278.2027
				text = "UW1"
			intervals [2837]:
				xmin = 1278.2027
				xmax = 1278.2727
				text = "N"
			intervals [2838]:
				xmin = 1278.2727
				xmax = 1278.3827
				text = "IH0"
			intervals [2839]:
				xmin = 1278.3827
				xmax = 1278.4527
				text = "T"
			intervals [2840]:
				xmin = 1278.4527
				xmax = 1278.5327
				text = "IY0"
			intervals [2841]:
				xmin = 1278.5327
				xmax = 1278.5727
				text = "Z"
			intervals [2842]:
				xmin = 1278.5727
				xmax = 1278.9127
				text = "ER0"
			intervals [2843]:
				xmin = 1278.9127
				xmax = 1278.9427
				text = "sp"
			intervals [2844]:
				xmin = 1278.9427
				xmax = 1279.0027
				text = "DH"
			intervals [2845]:
				xmin = 1279.0027
				xmax = 1279.0627
				text = "AH0"
			intervals [2846]:
				xmin = 1279.0627
				xmax = 1279.0927
				text = "sp"
			intervals [2847]:
				xmin = 1279.0927
				xmax = 1279.2878
				text = ""
			intervals [2848]:
				xmin = 1279.2878
				xmax = 1279.3878
				text = "R"
			intervals [2849]:
				xmin = 1279.3878
				xmax = 1279.4278
				text = "IY0"
			intervals [2850]:
				xmin = 1279.4278
				xmax = 1279.4878
				text = "L"
			intervals [2851]:
				xmin = 1279.4878
				xmax = 1279.5678
				text = "EY1"
			intervals [2852]:
				xmin = 1279.5678
				xmax = 1279.6578
				text = "SH"
			intervals [2853]:
				xmin = 1279.6578
				xmax = 1279.7478
				text = "AH0"
			intervals [2854]:
				xmin = 1279.7478
				xmax = 1279.7778
				text = "N"
			intervals [2855]:
				xmin = 1279.7778
				xmax = 1279.8878
				text = "SH"
			intervals [2856]:
				xmin = 1279.8878
				xmax = 1279.9478
				text = "IH2"
			intervals [2857]:
				xmin = 1279.9478
				xmax = 1279.9778
				text = "P"
			intervals [2858]:
				xmin = 1279.9778
				xmax = 1280.0078
				text = "HH"
			intervals [2859]:
				xmin = 1280.0078
				xmax = 1280.0378
				text = "IY1"
			intervals [2860]:
				xmin = 1280.0378
				xmax = 1280.5378
				text = "R"
			intervals [2861]:
				xmin = 1280.5378
				xmax = 1280.5678
				text = "sp"
			intervals [2862]:
				xmin = 1280.5678
				xmax = 1322.5372
				text = ""
			intervals [2863]:
				xmin = 1322.5372
				xmax = 1324.0972
				text = "spn"
			intervals [2864]:
				xmin = 1324.0972
				xmax = 1340.2727
				text = ""
			intervals [2865]:
				xmin = 1340.2727
				xmax = 1340.3027
				text = "sil"
			intervals [2866]:
				xmin = 1340.3027
				xmax = 1340.5527
				text = "M"
			intervals [2867]:
				xmin = 1340.5527
				xmax = 1340.5827
				text = "HH"
			intervals [2868]:
				xmin = 1340.5827
				xmax = 1340.6127
				text = "M"
			intervals [2869]:
				xmin = 1340.6127
				xmax = 1347.2254
				text = ""
			intervals [2870]:
				xmin = 1347.2254
				xmax = 1347.2554
				text = "M"
			intervals [2871]:
				xmin = 1347.2554
				xmax = 1347.2854
				text = "HH"
			intervals [2872]:
				xmin = 1347.2854
				xmax = 1347.6454
				text = "M"
			intervals [2873]:
				xmin = 1347.6454
				xmax = 1347.6754
				text = "sp"
			intervals [2874]:
				xmin = 1347.6754
				xmax = 1359.0924
				text = ""
			intervals [2875]:
				xmin = 1359.0924
				xmax = 1359.1224
				text = "M"
			intervals [2876]:
				xmin = 1359.1224
				xmax = 1359.1624
				text = "HH"
			intervals [2877]:
				xmin = 1359.1624
				xmax = 1359.4624
				text = "M"
			intervals [2878]:
				xmin = 1359.4624
				xmax = 1359.5124
				text = "sp"
			intervals [2879]:
				xmin = 1359.5124
				xmax = 1360.7617
				text = ""
			intervals [2880]:
				xmin = 1360.7617
				xmax = 1361.1517
				text = "OW1"
			intervals [2881]:
				xmin = 1361.1517
				xmax = 1361.1817
				text = "sp"
			intervals [2882]:
				xmin = 1361.1817
				xmax = 1361.9785
				text = ""
			intervals [2883]:
				xmin = 1361.9785
				xmax = 1362.0185
				text = "D"
			intervals [2884]:
				xmin = 1362.0185
				xmax = 1362.0685
				text = "UW1"
			intervals [2885]:
				xmin = 1362.0685
				xmax = 1362.1485
				text = "Y"
			intervals [2886]:
				xmin = 1362.1485
				xmax = 1362.2385
				text = "UW1"
			intervals [2887]:
				xmin = 1362.2385
				xmax = 1362.2785
				text = "sp"
			intervals [2888]:
				xmin = 1362.2785
				xmax = 1362.3085
				text = "TH"
			intervals [2889]:
				xmin = 1362.3085
				xmax = 1362.3385
				text = "IH1"
			intervals [2890]:
				xmin = 1362.3385
				xmax = 1362.3685
				text = "NG"
			intervals [2891]:
				xmin = 1362.3685
				xmax = 1362.4585
				text = "K"
			intervals [2892]:
				xmin = 1362.4585
				xmax = 1362.4885
				text = "DH"
			intervals [2893]:
				xmin = 1362.4885
				xmax = 1362.7985
				text = "AH0"
			intervals [2894]:
				xmin = 1362.7985
				xmax = 1362.8685
				text = "T"
			intervals [2895]:
				xmin = 1362.8685
				xmax = 1362.9185
				text = "AH1"
			intervals [2896]:
				xmin = 1362.9185
				xmax = 1363.1485
				text = "M"
			intervals [2897]:
				xmin = 1363.1485
				xmax = 1363.1785
				text = "sp"
			intervals [2898]:
				xmin = 1363.1785
				xmax = 1363.5956
				text = ""
			intervals [2899]:
				xmin = 1363.5956
				xmax = 1363.6856
				text = "M"
			intervals [2900]:
				xmin = 1363.6856
				xmax = 1363.7756
				text = "EY1"
			intervals [2901]:
				xmin = 1363.7756
				xmax = 1363.8456
				text = "B"
			intervals [2902]:
				xmin = 1363.8456
				xmax = 1363.9056
				text = "IY0"
			intervals [2903]:
				xmin = 1363.9056
				xmax = 1363.9756
				text = "DH"
			intervals [2904]:
				xmin = 1363.9756
				xmax = 1364.0256
				text = "IY0"
			intervals [2905]:
				xmin = 1364.0256
				xmax = 1364.1056
				text = "OW1"
			intervals [2906]:
				xmin = 1364.1056
				xmax = 1364.1556
				text = "N"
			intervals [2907]:
				xmin = 1364.1556
				xmax = 1364.1856
				text = "L"
			intervals [2908]:
				xmin = 1364.1856
				xmax = 1364.2556
				text = "IY0"
			intervals [2909]:
				xmin = 1364.2556
				xmax = 1364.3556
				text = "W"
			intervals [2910]:
				xmin = 1364.3556
				xmax = 1364.4656
				text = "EY1"
			intervals [2911]:
				xmin = 1364.4656
				xmax = 1364.4956
				text = "sp"
			intervals [2912]:
				xmin = 1364.4956
				xmax = 1364.5556
				text = "T"
			intervals [2913]:
				xmin = 1364.5556
				xmax = 1364.7056
				text = "IH0"
			intervals [2914]:
				xmin = 1364.7056
				xmax = 1365.3548
				text = ""
			intervals [2915]:
				xmin = 1365.3548
				xmax = 1365.5848
				text = "R"
			intervals [2916]:
				xmin = 1365.5848
				xmax = 1365.6148
				text = "IY0"
			intervals [2917]:
				xmin = 1365.6148
				xmax = 1365.6448
				text = "L"
			intervals [2918]:
				xmin = 1365.6448
				xmax = 1365.6848
				text = "IY1"
			intervals [2919]:
				xmin = 1365.6848
				xmax = 1365.7648
				text = "S"
			intervals [2920]:
				xmin = 1365.7648
				xmax = 1365.7948
				text = "sp"
			intervals [2921]:
				xmin = 1365.7948
				xmax = 1365.8248
				text = "DH"
			intervals [2922]:
				xmin = 1365.8248
				xmax = 1365.9348
				text = "IY0"
			intervals [2923]:
				xmin = 1365.9348
				xmax = 1365.9848
				text = "AE1"
			intervals [2924]:
				xmin = 1365.9848
				xmax = 1366.0848
				text = "NG"
			intervals [2925]:
				xmin = 1366.0848
				xmax = 1366.1448
				text = "K"
			intervals [2926]:
				xmin = 1366.1448
				xmax = 1366.3748
				text = "ER0"
			intervals [2927]:
				xmin = 1366.3748
				xmax = 1366.4248
				text = "AH0"
			intervals [2928]:
				xmin = 1366.4248
				xmax = 1366.6448
				text = "N"
			intervals [2929]:
				xmin = 1366.6448
				xmax = 1366.6748
				text = "D"
			intervals [2930]:
				xmin = 1366.6748
				xmax = 1366.7248
				text = "sp"
			intervals [2931]:
				xmin = 1366.7248
				xmax = 1366.7548
				text = "AH1"
			intervals [2932]:
				xmin = 1366.7548
				xmax = 1366.8648
				text = "sp"
			intervals [2933]:
				xmin = 1366.8648
				xmax = 1366.9548
				text = "G"
			intervals [2934]:
				xmin = 1366.9548
				xmax = 1367.0048
				text = "EH1"
			intervals [2935]:
				xmin = 1367.0048
				xmax = 1367.0348
				text = "T"
			intervals [2936]:
				xmin = 1367.0348
				xmax = 1367.0648
				text = "IY1"
			intervals [2937]:
				xmin = 1367.0648
				xmax = 1367.1448
				text = "V"
			intervals [2938]:
				xmin = 1367.1448
				xmax = 1367.2248
				text = "IH0"
			intervals [2939]:
				xmin = 1367.2248
				xmax = 1367.3248
				text = "N"
			intervals [2940]:
				xmin = 1367.3248
				xmax = 1367.3548
				text = "W"
			intervals [2941]:
				xmin = 1367.3548
				xmax = 1367.3848
				text = "IH0"
			intervals [2942]:
				xmin = 1367.3848
				xmax = 1367.4748
				text = "DH"
			intervals [2943]:
				xmin = 1367.4748
				xmax = 1367.5048
				text = "DH"
			intervals [2944]:
				xmin = 1367.5048
				xmax = 1367.5348
				text = "AH0"
			intervals [2945]:
				xmin = 1367.5348
				xmax = 1367.5848
				text = "HH"
			intervals [2946]:
				xmin = 1367.5848
				xmax = 1367.6248
				text = "W"
			intervals [2947]:
				xmin = 1367.6248
				xmax = 1367.6948
				text = "AY1"
			intervals [2948]:
				xmin = 1367.6948
				xmax = 1367.7448
				text = "T"
			intervals [2949]:
				xmin = 1367.7448
				xmax = 1367.7948
				text = "sp"
			intervals [2950]:
				xmin = 1367.7948
				xmax = 1367.8448
				text = "M"
			intervals [2951]:
				xmin = 1367.8448
				xmax = 1367.8748
				text = "EH1"
			intervals [2952]:
				xmin = 1367.8748
				xmax = 1368.0748
				text = "N"
			intervals [2953]:
				xmin = 1368.0748
				xmax = 1368.1048
				text = "sp"
			intervals [2954]:
				xmin = 1368.1048
				xmax = 1368.1548
				text = "S"
			intervals [2955]:
				xmin = 1368.1548
				xmax = 1368.2148
				text = "EY1"
			intervals [2956]:
				xmin = 1368.2148
				xmax = 1368.2448
				text = "sp"
			intervals [2957]:
				xmin = 1368.2448
				xmax = 1368.3448
				text = "IH0"
			intervals [2958]:
				xmin = 1368.3448
				xmax = 1368.4448
				text = "Z"
			intervals [2959]:
				xmin = 1368.4448
				xmax = 1368.4848
				text = "sp"
			intervals [2960]:
				xmin = 1368.4848
				xmax = 1368.5148
				text = "T"
			intervals [2961]:
				xmin = 1368.5148
				xmax = 1368.6248
				text = "IH0"
			intervals [2962]:
				xmin = 1368.6248
				xmax = 1368.9658
				text = ""
			intervals [2963]:
				xmin = 1368.9658
				xmax = 1369.2858
				text = "AH1"
			intervals [2964]:
				xmin = 1369.2858
				xmax = 1369.3158
				text = "sp"
			intervals [2965]:
				xmin = 1369.3158
				xmax = 1369.3758
				text = "HH"
			intervals [2966]:
				xmin = 1369.3758
				xmax = 1369.4258
				text = "IH1"
			intervals [2967]:
				xmin = 1369.4258
				xmax = 1369.5158
				text = "T"
			intervals [2968]:
				xmin = 1369.5158
				xmax = 1369.5458
				text = "IH0"
			intervals [2969]:
				xmin = 1369.5458
				xmax = 1369.6158
				text = "M"
			intervals [2970]:
				xmin = 1369.6158
				xmax = 1369.6458
				text = "IH0"
			intervals [2971]:
				xmin = 1369.6458
				xmax = 1369.7958
				text = "N"
			intervals [2972]:
				xmin = 1369.7958
				xmax = 1370.1958
				text = "HH"
			intervals [2973]:
				xmin = 1370.1958
				xmax = 1370.2458
				text = "IH0"
			intervals [2974]:
				xmin = 1370.2458
				xmax = 1370.2958
				text = "Z"
			intervals [2975]:
				xmin = 1370.2958
				xmax = 1370.3658
				text = "sp"
			intervals [2976]:
				xmin = 1370.3658
				xmax = 1370.4058
				text = "P"
			intervals [2977]:
				xmin = 1370.4058
				xmax = 1370.5158
				text = "AA1"
			intervals [2978]:
				xmin = 1370.5158
				xmax = 1370.5458
				text = "K"
			intervals [2979]:
				xmin = 1370.5458
				xmax = 1370.5758
				text = "AH0"
			intervals [2980]:
				xmin = 1370.5758
				xmax = 1370.6158
				text = "T"
			intervals [2981]:
				xmin = 1370.6158
				xmax = 1370.6458
				text = "sp"
			intervals [2982]:
				xmin = 1370.6458
				xmax = 1370.9017
				text = ""
			intervals [2983]:
				xmin = 1370.9017
				xmax = 1371.0117
				text = "IH0"
			intervals [2984]:
				xmin = 1371.0117
				xmax = 1371.0417
				text = "N"
			intervals [2985]:
				xmin = 1371.0417
				xmax = 1371.0817
				text = "DH"
			intervals [2986]:
				xmin = 1371.0817
				xmax = 1371.1317
				text = "AH0"
			intervals [2987]:
				xmin = 1371.1317
				xmax = 1371.1817
				text = "sp"
			intervals [2988]:
				xmin = 1371.1817
				xmax = 1371.2417
				text = "P"
			intervals [2989]:
				xmin = 1371.2417
				xmax = 1371.3717
				text = "AA1"
			intervals [2990]:
				xmin = 1371.3717
				xmax = 1371.4017
				text = "K"
			intervals [2991]:
				xmin = 1371.4017
				xmax = 1371.4317
				text = "AH0"
			intervals [2992]:
				xmin = 1371.4317
				xmax = 1371.5217
				text = "T"
			intervals [2993]:
				xmin = 1371.5217
				xmax = 1371.5517
				text = "B"
			intervals [2994]:
				xmin = 1371.5517
				xmax = 1371.7017
				text = "UH2"
			intervals [2995]:
				xmin = 1371.7017
				xmax = 1371.7417
				text = "K"
			intervals [2996]:
				xmin = 1371.7417
				xmax = 1371.9817
				text = "sp"
			intervals [2997]:
				xmin = 1371.9817
				xmax = 1374.3603
				text = ""
			intervals [2998]:
				xmin = 1374.3603
				xmax = 1374.3903
				text = "AY1"
			intervals [2999]:
				xmin = 1374.3903
				xmax = 1375.1803
				text = "sp"
			intervals [3000]:
				xmin = 1375.1803
				xmax = 1375.2103
				text = "TH"
			intervals [3001]:
				xmin = 1375.2103
				xmax = 1375.2403
				text = "IH1"
			intervals [3002]:
				xmin = 1375.2403
				xmax = 1375.2703
				text = "NG"
			intervals [3003]:
				xmin = 1375.2703
				xmax = 1375.3103
				text = "K"
			intervals [3004]:
				xmin = 1375.3103
				xmax = 1375.3503
				text = "DH"
			intervals [3005]:
				xmin = 1375.3503
				xmax = 1375.4303
				text = "AE1"
			intervals [3006]:
				xmin = 1375.4303
				xmax = 1375.4603
				text = "T"
			intervals [3007]:
				xmin = 1375.4603
				xmax = 1375.4903
				text = "W"
			intervals [3008]:
				xmin = 1375.4903
				xmax = 1375.5203
				text = "AH0"
			intervals [3009]:
				xmin = 1375.5203
				xmax = 1375.5803
				text = "Z"
			intervals [3010]:
				xmin = 1375.5803
				xmax = 1375.6103
				text = "sp"
			intervals [3011]:
				xmin = 1375.6103
				xmax = 1375.6403
				text = "DH"
			intervals [3012]:
				xmin = 1375.6403
				xmax = 1375.6703
				text = "AH0"
			intervals [3013]:
				xmin = 1375.6703
				xmax = 1375.7103
				text = "R"
			intervals [3014]:
				xmin = 1375.7103
				xmax = 1375.8103
				text = "AE2"
			intervals [3015]:
				xmin = 1375.8103
				xmax = 1375.8403
				text = "SH"
			intervals [3016]:
				xmin = 1375.8403
				xmax = 1375.8703
				text = "AH0"
			intervals [3017]:
				xmin = 1375.8703
				xmax = 1375.9003
				text = "N"
			intervals [3018]:
				xmin = 1375.9003
				xmax = 1375.9303
				text = "AE1"
			intervals [3019]:
				xmin = 1375.9303
				xmax = 1376.0803
				text = "L"
			intervals [3020]:
				xmin = 1376.0803
				xmax = 1376.3003
				text = "sp"
			intervals [3021]:
				xmin = 1376.3003
				xmax = 1389.376
				text = ""
			intervals [3022]:
				xmin = 1389.376
				xmax = 1390.196
				text = "M"
			intervals [3023]:
				xmin = 1390.196
				xmax = 1390.226
				text = "sp"
			intervals [3024]:
				xmin = 1390.226
				xmax = 1390.266
				text = "Y"
			intervals [3025]:
				xmin = 1390.266
				xmax = 1390.316
				text = "AE1"
			intervals [3026]:
				xmin = 1390.316
				xmax = 1396.1553
				text = ""
			intervals [3027]:
				xmin = 1396.1553
				xmax = 1396.1853
				text = "sil"
			intervals [3028]:
				xmin = 1396.1853
				xmax = 1396.4053
				text = "M"
			intervals [3029]:
				xmin = 1396.4053
				xmax = 1396.4353
				text = "HH"
			intervals [3030]:
				xmin = 1396.4353
				xmax = 1396.6153
				text = "M"
			intervals [3031]:
				xmin = 1396.6153
				xmax = 1403.2634
				text = ""
			intervals [3032]:
				xmin = 1403.2634
				xmax = 1403.3034
				text = "sil"
			intervals [3033]:
				xmin = 1403.3034
				xmax = 1403.3534
				text = "W"
			intervals [3034]:
				xmin = 1403.3534
				xmax = 1403.3934
				text = "EH1"
			intervals [3035]:
				xmin = 1403.3934
				xmax = 1403.5634
				text = "L"
			intervals [3036]:
				xmin = 1403.5634
				xmax = 1403.8634
				text = "spn"
			intervals [3037]:
				xmin = 1403.8634
				xmax = 1406.4776
				text = "sp"
			intervals [3038]:
				xmin = 1406.4776
				xmax = 1406.5076
				text = "N"
			intervals [3039]:
				xmin = 1406.5076
				xmax = 1406.6576
				text = "OW1"
			intervals [3040]:
				xmin = 1406.6576
				xmax = 1406.6876
				text = "N"
			intervals [3041]:
				xmin = 1406.6876
				xmax = 1406.9276
				text = "OW1"
			intervals [3042]:
				xmin = 1406.9276
				xmax = 1406.9576
				text = "N"
			intervals [3043]:
				xmin = 1406.9576
				xmax = 1406.9976
				text = "OW1"
			intervals [3044]:
				xmin = 1406.9976
				xmax = 1407.114
				text = "sp"
			intervals [3045]:
				xmin = 1407.114
				xmax = 1407.194
				text = "IH1"
			intervals [3046]:
				xmin = 1407.194
				xmax = 1407.224
				text = "T"
			intervals [3047]:
				xmin = 1407.224
				xmax = 1407.254
				text = "sp"
			intervals [3048]:
				xmin = 1407.254
				xmax = 1407.314
				text = "Z"
			intervals [3049]:
				xmin = 1407.314
				xmax = 1407.454
				text = "IH0"
			intervals [3050]:
				xmin = 1407.454
				xmax = 1407.664
				text = "T"
			intervals [3051]:
				xmin = 1407.664
				xmax = 1407.964
				text = "Z"
			intervals [3052]:
				xmin = 1407.964
				xmax = 1408.004
				text = "sp"
			intervals [3053]:
				xmin = 1408.004
				xmax = 1408.034
				text = "OW1"
			intervals [3054]:
				xmin = 1408.034
				xmax = 1408.084
				text = "N"
			intervals [3055]:
				xmin = 1408.084
				xmax = 1408.114
				text = "L"
			intervals [3056]:
				xmin = 1408.114
				xmax = 1408.144
				text = "IY0"
			intervals [3057]:
				xmin = 1408.144
				xmax = 1408.194
				text = "sp"
			intervals [3058]:
				xmin = 1408.194
				xmax = 1408.244
				text = "spn"
			intervals [3059]:
				xmin = 1408.244
				xmax = 1409.5716
				text = ""
			intervals [3060]:
				xmin = 1409.5716
				xmax = 1409.6116
				text = "sil"
			intervals [3061]:
				xmin = 1409.6116
				xmax = 1409.7216
				text = "AY1"
			intervals [3062]:
				xmin = 1409.7216
				xmax = 1409.7916
				text = "JH"
			intervals [3063]:
				xmin = 1409.7916
				xmax = 1409.8416
				text = "IH0"
			intervals [3064]:
				xmin = 1409.8416
				xmax = 1409.9516
				text = "S"
			intervals [3065]:
				xmin = 1409.9516
				xmax = 1409.9816
				text = "sp"
			intervals [3066]:
				xmin = 1409.9816
				xmax = 1410.0116
				text = "TH"
			intervals [3067]:
				xmin = 1410.0116
				xmax = 1410.0416
				text = "IH1"
			intervals [3068]:
				xmin = 1410.0416
				xmax = 1410.0716
				text = "NG"
			intervals [3069]:
				xmin = 1410.0716
				xmax = 1410.1416
				text = "K"
			intervals [3070]:
				xmin = 1410.1416
				xmax = 1410.1716
				text = "sp"
			intervals [3071]:
				xmin = 1410.1716
				xmax = 1410.2116
				text = "AH0"
			intervals [3072]:
				xmin = 1410.2116
				xmax = 1410.2516
				text = "V"
			intervals [3073]:
				xmin = 1410.2516
				xmax = 1410.3416
				text = "Y"
			intervals [3074]:
				xmin = 1410.3416
				xmax = 1410.4116
				text = "UW1"
			intervals [3075]:
				xmin = 1410.4116
				xmax = 1410.4616
				text = "G"
			intervals [3076]:
				xmin = 1410.4616
				xmax = 1410.5216
				text = "IH1"
			intervals [3077]:
				xmin = 1410.5216
				xmax = 1410.6016
				text = "T"
			intervals [3078]:
				xmin = 1410.6016
				xmax = 1410.6816
				text = "IH0"
			intervals [3079]:
				xmin = 1410.6816
				xmax = 1410.7616
				text = "NG"
			intervals [3080]:
				xmin = 1410.7616
				xmax = 1410.7916
				text = "IH0"
			intervals [3081]:
				xmin = 1410.7916
				xmax = 1410.8416
				text = "M"
			intervals [3082]:
				xmin = 1410.8416
				xmax = 1410.9716
				text = "OW1"
			intervals [3083]:
				xmin = 1410.9716
				xmax = 1411.1216
				text = "SH"
			intervals [3084]:
				xmin = 1411.1216
				xmax = 1411.1516
				text = "AH0"
			intervals [3085]:
				xmin = 1411.1516
				xmax = 1411.1816
				text = "N"
			intervals [3086]:
				xmin = 1411.1816
				xmax = 1411.2116
				text = "AH0"
			intervals [3087]:
				xmin = 1411.2116
				xmax = 1411.2616
				text = "L"
			intervals [3088]:
				xmin = 1411.2616
				xmax = 1411.6016
				text = "HH"
			intervals [3089]:
				xmin = 1411.6016
				xmax = 1411.6516
				text = "W"
			intervals [3090]:
				xmin = 1411.6516
				xmax = 1411.7316
				text = "IH1"
			intervals [3091]:
				xmin = 1411.7316
				xmax = 1411.8216
				text = "N"
			intervals [3092]:
				xmin = 1411.8216
				xmax = 1411.9216
				text = "sp"
			intervals [3093]:
				xmin = 1411.9216
				xmax = 1412.0316
				text = "DH"
			intervals [3094]:
				xmin = 1412.0316
				xmax = 1412.0616
				text = "AH1"
			intervals [3095]:
				xmin = 1412.0616
				xmax = 1413.1016
				text = "spn"
			intervals [3096]:
				xmin = 1413.1016
				xmax = 1438.0804
				text = ""
			intervals [3097]:
				xmin = 1438.0804
				xmax = 1438.1204
				text = "sil"
			intervals [3098]:
				xmin = 1438.1204
				xmax = 1438.2604
				text = "M"
			intervals [3099]:
				xmin = 1438.2604
				xmax = 1438.2904
				text = "HH"
			intervals [3100]:
				xmin = 1438.2904
				xmax = 1438.4704
				text = "M"
			intervals [3101]:
				xmin = 1438.4704
				xmax = 1438.5004
				text = "sp"
			intervals [3102]:
				xmin = 1438.5004
				xmax = 1444.2918
				text = ""
			intervals [3103]:
				xmin = 1444.2918
				xmax = 1444.4418
				text = "M"
			intervals [3104]:
				xmin = 1444.4418
				xmax = 1444.5618
				text = "HH"
			intervals [3105]:
				xmin = 1444.5618
				xmax = 1444.8318
				text = "M"
			intervals [3106]:
				xmin = 1444.8318
				xmax = 1460.0395
				text = ""
			intervals [3107]:
				xmin = 1460.0395
				xmax = 1460.0695
				text = "M"
			intervals [3108]:
				xmin = 1460.0695
				xmax = 1460.0995
				text = "HH"
			intervals [3109]:
				xmin = 1460.0995
				xmax = 1460.4395
				text = "M"
			intervals [3110]:
				xmin = 1460.4395
				xmax = 1462.3312
				text = "sp"
			intervals [3111]:
				xmin = 1462.3312
				xmax = 1462.4212
				text = "T"
			intervals [3112]:
				xmin = 1462.4212
				xmax = 1462.5112
				text = "AO1"
			intervals [3113]:
				xmin = 1462.5112
				xmax = 1462.5412
				text = "K"
			intervals [3114]:
				xmin = 1462.5412
				xmax = 1462.6212
				text = "AH0"
			intervals [3115]:
				xmin = 1462.6212
				xmax = 1462.6512
				text = "L"
			intervals [3116]:
				xmin = 1462.6512
				xmax = 1462.6812
				text = "IH1"
			intervals [3117]:
				xmin = 1462.6812
				xmax = 1462.7112
				text = "T"
			intervals [3118]:
				xmin = 1462.7112
				xmax = 1462.7412
				text = "AH0"
			intervals [3119]:
				xmin = 1462.7412
				xmax = 1462.7712
				text = "L"
			intervals [3120]:
				xmin = 1462.7712
				xmax = 1462.8112
				text = "AH0"
			intervals [3121]:
				xmin = 1462.8112
				xmax = 1462.8412
				text = "B"
			intervals [3122]:
				xmin = 1462.8412
				xmax = 1462.9812
				text = "AW1"
			intervals [3123]:
				xmin = 1462.9812
				xmax = 1463.0212
				text = "T"
			intervals [3124]:
				xmin = 1463.0212
				xmax = 1463.0512
				text = "IH0"
			intervals [3125]:
				xmin = 1463.0512
				xmax = 1463.1612
				text = "T"
			intervals [3126]:
				xmin = 1463.1612
				xmax = 1463.1912
				text = "sp"
			intervals [3127]:
				xmin = 1463.1912
				xmax = 1464.9978
				text = ""
			intervals [3128]:
				xmin = 1464.9978
				xmax = 1465.0678
				text = "D"
			intervals [3129]:
				xmin = 1465.0678
				xmax = 1465.0978
				text = "UW1"
			intervals [3130]:
				xmin = 1465.0978
				xmax = 1465.1278
				text = "Y"
			intervals [3131]:
				xmin = 1465.1278
				xmax = 1465.1578
				text = "UW1"
			intervals [3132]:
				xmin = 1465.1578
				xmax = 1465.1878
				text = "W"
			intervals [3133]:
				xmin = 1465.1878
				xmax = 1465.2178
				text = "AA1"
			intervals [3134]:
				xmin = 1465.2178
				xmax = 1465.2478
				text = "N"
			intervals [3135]:
				xmin = 1465.2478
				xmax = 1465.2778
				text = "T"
			intervals [3136]:
				xmin = 1465.2778
				xmax = 1465.3078
				text = "T"
			intervals [3137]:
				xmin = 1465.3078
				xmax = 1465.3478
				text = "AH0"
			intervals [3138]:
				xmin = 1465.3478
				xmax = 1465.4378
				text = "HH"
			intervals [3139]:
				xmin = 1465.4378
				xmax = 1465.4678
				text = "OW1"
			intervals [3140]:
				xmin = 1465.4678
				xmax = 1465.4978
				text = "L"
			intervals [3141]:
				xmin = 1465.4978
				xmax = 1465.5678
				text = "D"
			intervals [3142]:
				xmin = 1465.5678
				xmax = 1465.7278
				text = "IH0"
			intervals [3143]:
				xmin = 1465.7278
				xmax = 1465.8078
				text = "T"
			intervals [3144]:
				xmin = 1465.8078
				xmax = 1465.8478
				text = "Y"
			intervals [3145]:
				xmin = 1465.8478
				xmax = 1465.8978
				text = "UW1"
			intervals [3146]:
				xmin = 1465.8978
				xmax = 1465.9278
				text = "sp"
			intervals [3147]:
				xmin = 1465.9278
				xmax = 1465.9578
				text = "K"
			intervals [3148]:
				xmin = 1465.9578
				xmax = 1465.9878
				text = "AH0"
			intervals [3149]:
				xmin = 1465.9878
				xmax = 1466.0378
				text = "N"
			intervals [3150]:
				xmin = 1466.0378
				xmax = 1466.1278
				text = "HH"
			intervals [3151]:
				xmin = 1466.1278
				xmax = 1466.2278
				text = "OW1"
			intervals [3152]:
				xmin = 1466.2278
				xmax = 1466.2778
				text = "L"
			intervals [3153]:
				xmin = 1466.2778
				xmax = 1466.3278
				text = "D"
			intervals [3154]:
				xmin = 1466.3278
				xmax = 1466.3978
				text = "IH0"
			intervals [3155]:
				xmin = 1466.3978
				xmax = 1466.4278
				text = "T"
			intervals [3156]:
				xmin = 1466.4278
				xmax = 1466.4578
				text = "IH0"
			intervals [3157]:
				xmin = 1466.4578
				xmax = 1466.5078
				text = "F"
			intervals [3158]:
				xmin = 1466.5078
				xmax = 1466.5478
				text = "sp"
			intervals [3159]:
				xmin = 1466.5478
				xmax = 1466.5878
				text = "Y"
			intervals [3160]:
				xmin = 1466.5878
				xmax = 1466.6378
				text = "UW1"
			intervals [3161]:
				xmin = 1466.6378
				xmax = 1466.7078
				text = "sp"
			intervals [3162]:
				xmin = 1466.7078
				xmax = 1466.7478
				text = "W"
			intervals [3163]:
				xmin = 1466.7478
				xmax = 1466.7778
				text = "AO1"
			intervals [3164]:
				xmin = 1466.7778
				xmax = 1466.8078
				text = "N"
			intervals [3165]:
				xmin = 1466.8078
				xmax = 1466.8778
				text = "T"
			intervals [3166]:
				xmin = 1466.8778
				xmax = 1466.9078
				text = "sp"
			intervals [3167]:
				xmin = 1466.9078
				xmax = 1466.9978
				text = "T"
			intervals [3168]:
				xmin = 1466.9978
				xmax = 1467.2478
				text = "IH0"
			intervals [3169]:
				xmin = 1467.2478
				xmax = 1467.8805
				text = ""
			intervals [3170]:
				xmin = 1467.8805
				xmax = 1467.9405
				text = "sil"
			intervals [3171]:
				xmin = 1467.9405
				xmax = 1468.1005
				text = "OW2"
			intervals [3172]:
				xmin = 1468.1005
				xmax = 1468.2305
				text = "K"
			intervals [3173]:
				xmin = 1468.2305
				xmax = 1468.3305
				text = "EY1"
			intervals [3174]:
				xmin = 1468.3305
				xmax = 1468.7772
				text = ""
			intervals [3175]:
				xmin = 1468.7772
				xmax = 1468.8772
				text = "Y"
			intervals [3176]:
				xmin = 1468.8772
				xmax = 1469.1972
				text = "AE1"
			intervals [3177]:
				xmin = 1469.1972
				xmax = 1470.0172
				text = "spn"
			intervals [3178]:
				xmin = 1470.0172
				xmax = 1470.0472
				text = "AY1"
			intervals [3179]:
				xmin = 1470.0472
				xmax = 1470.1372
				text = "N"
			intervals [3180]:
				xmin = 1470.1372
				xmax = 1470.1772
				text = "OW1"
			intervals [3181]:
				xmin = 1470.1772
				xmax = 1470.2072
				text = "AY1"
			intervals [3182]:
				xmin = 1470.2072
				xmax = 1470.2372
				text = "N"
			intervals [3183]:
				xmin = 1470.2372
				xmax = 1470.2772
				text = "OW1"
			intervals [3184]:
				xmin = 1470.2772
				xmax = 1470.3472
				text = "IH1"
			intervals [3185]:
				xmin = 1470.3472
				xmax = 1470.3772
				text = "T"
			intervals [3186]:
				xmin = 1470.3772
				xmax = 1470.4172
				text = "sp"
			intervals [3187]:
				xmin = 1470.4172
				xmax = 1473.1473
				text = ""
			intervals [3188]:
				xmin = 1473.1473
				xmax = 1473.2473
				text = "Y"
			intervals [3189]:
				xmin = 1473.2473
				xmax = 1473.3173
				text = "AE1"
			intervals [3190]:
				xmin = 1473.3173
				xmax = 1473.4573
				text = "AY1"
			intervals [3191]:
				xmin = 1473.4573
				xmax = 1473.4873
				text = "W"
			intervals [3192]:
				xmin = 1473.4873
				xmax = 1473.5173
				text = "AO1"
			intervals [3193]:
				xmin = 1473.5173
				xmax = 1473.5473
				text = "N"
			intervals [3194]:
				xmin = 1473.5473
				xmax = 1473.5773
				text = "T"
			intervals [3195]:
				xmin = 1473.5773
				xmax = 1473.6073
				text = "T"
			intervals [3196]:
				xmin = 1473.6073
				xmax = 1473.6373
				text = "AH0"
			intervals [3197]:
				xmin = 1473.6373
				xmax = 1473.6673
				text = "M"
			intervals [3198]:
				xmin = 1473.6673
				xmax = 1473.7073
				text = "EY1"
			intervals [3199]:
				xmin = 1473.7073
				xmax = 1473.7373
				text = "K"
			intervals [3200]:
				xmin = 1473.7373
				xmax = 1473.8573
				text = "sp"
			intervals [3201]:
				xmin = 1473.8573
				xmax = 1473.8973
				text = "SH"
			intervals [3202]:
				xmin = 1473.8973
				xmax = 1473.9273
				text = "UH1"
			intervals [3203]:
				xmin = 1473.9273
				xmax = 1474.1473
				text = "R"
			intervals [3204]:
				xmin = 1474.1473
				xmax = 1474.1773
				text = "sp"
			intervals [3205]:
				xmin = 1474.1773
				xmax = 1474.2073
				text = "DH"
			intervals [3206]:
				xmin = 1474.2073
				xmax = 1474.2373
				text = "AH0"
			intervals [3207]:
				xmin = 1474.2373
				xmax = 1474.2973
				text = "T"
			intervals [3208]:
				xmin = 1474.2973
				xmax = 1474.3273
				text = "Y"
			intervals [3209]:
				xmin = 1474.3273
				xmax = 1474.3573
				text = "UW1"
			intervals [3210]:
				xmin = 1474.3573
				xmax = 1474.4173
				text = "R"
			intervals [3211]:
				xmin = 1474.4173
				xmax = 1474.5573
				text = "EH1"
			intervals [3212]:
				xmin = 1474.5573
				xmax = 1474.5873
				text = "JH"
			intervals [3213]:
				xmin = 1474.5873
				xmax = 1474.6473
				text = "IH0"
			intervals [3214]:
				xmin = 1474.6473
				xmax = 1474.7973
				text = "S"
			intervals [3215]:
				xmin = 1474.7973
				xmax = 1474.8273
				text = "T"
			intervals [3216]:
				xmin = 1474.8273
				xmax = 1474.9573
				text = "ER0"
			intervals [3217]:
				xmin = 1474.9573
				xmax = 1474.9873
				text = "sp"
			intervals [3218]:
				xmin = 1474.9873
				xmax = 1478.5049
				text = ""
			intervals [3219]:
				xmin = 1478.5049
				xmax = 1478.6149
				text = "Y"
			intervals [3220]:
				xmin = 1478.6149
				xmax = 1479.2449
				text = "AE1"
			intervals [3221]:
				xmin = 1479.2449
				xmax = 1479.3449
				text = "AY1"
			intervals [3222]:
				xmin = 1479.3449
				xmax = 1479.4549
				text = "N"
			intervals [3223]:
				xmin = 1479.4549
				xmax = 1479.5549
				text = "OW1"
			intervals [3224]:
				xmin = 1479.5549
				xmax = 1479.5949
				text = "AY1"
			intervals [3225]:
				xmin = 1479.5949
				xmax = 1479.6349
				text = "N"
			intervals [3226]:
				xmin = 1479.6349
				xmax = 1479.6649
				text = "OW1"
			intervals [3227]:
				xmin = 1479.6649
				xmax = 1479.6949
				text = "DH"
			intervals [3228]:
				xmin = 1479.6949
				xmax = 1479.7249
				text = "AE1"
			intervals [3229]:
				xmin = 1479.7249
				xmax = 1479.8049
				text = "T"
			intervals [3230]:
				xmin = 1479.8049
				xmax = 1479.8449
				text = "S"
			intervals [3231]:
				xmin = 1479.8449
				xmax = 1479.8849
				text = "W"
			intervals [3232]:
				xmin = 1479.8849
				xmax = 1479.9149
				text = "AH1"
			intervals [3233]:
				xmin = 1479.9149
				xmax = 1479.9449
				text = "T"
			intervals [3234]:
				xmin = 1479.9449
				xmax = 1479.9749
				text = "AY1"
			intervals [3235]:
				xmin = 1479.9749
				xmax = 1480.0249
				text = "W"
			intervals [3236]:
				xmin = 1480.0249
				xmax = 1480.0549
				text = "AH0"
			intervals [3237]:
				xmin = 1480.0549
				xmax = 1480.1049
				text = "Z"
			intervals [3238]:
				xmin = 1480.1049
				xmax = 1480.1349
				text = "sp"
			intervals [3239]:
				xmin = 1480.1349
				xmax = 1480.1749
				text = "T"
			intervals [3240]:
				xmin = 1480.1749
				xmax = 1480.2349
				text = "R"
			intervals [3241]:
				xmin = 1480.2349
				xmax = 1480.3349
				text = "AY1"
			intervals [3242]:
				xmin = 1480.3349
				xmax = 1480.4949
				text = "N"
			intervals [3243]:
				xmin = 1480.4949
				xmax = 1480.5349
				text = "sp"
			intervals [3244]:
				xmin = 1480.5349
				xmax = 1480.5749
				text = "T"
			intervals [3245]:
				xmin = 1480.5749
				xmax = 1480.6249
				text = "IH0"
			intervals [3246]:
				xmin = 1480.6249
				xmax = 1480.6549
				text = "sp"
			intervals [3247]:
				xmin = 1480.6549
				xmax = 1480.6849
				text = "G"
			intervals [3248]:
				xmin = 1480.6849
				xmax = 1480.7149
				text = "EH1"
			intervals [3249]:
				xmin = 1480.7149
				xmax = 1480.7549
				text = "T"
			intervals [3250]:
				xmin = 1480.7549
				xmax = 1480.8149
				text = "AE1"
			intervals [3251]:
				xmin = 1480.8149
				xmax = 1480.8549
				text = "T"
			intervals [3252]:
				xmin = 1480.8549
				xmax = 1480.8849
				text = "AY1"
			intervals [3253]:
				xmin = 1480.8849
				xmax = 1480.9849
				text = "T"
			intervals [3254]:
				xmin = 1480.9849
				xmax = 1481.0249
				text = "ER1"
			intervals [3255]:
				xmin = 1481.0249
				xmax = 1481.0949
				text = "N"
			intervals [3256]:
				xmin = 1481.0949
				xmax = 1481.1249
				text = "D"
			intervals [3257]:
				xmin = 1481.1249
				xmax = 1481.1549
				text = "IH0"
			intervals [3258]:
				xmin = 1481.1549
				xmax = 1481.2249
				text = "T"
			intervals [3259]:
				xmin = 1481.2249
				xmax = 1481.2649
				text = "AO1"
			intervals [3260]:
				xmin = 1481.2649
				xmax = 1481.3449
				text = "L"
			intervals [3261]:
				xmin = 1481.3449
				xmax = 1481.3749
				text = "DH"
			intervals [3262]:
				xmin = 1481.3749
				xmax = 1481.4049
				text = "AH0"
			intervals [3263]:
				xmin = 1481.4049
				xmax = 1481.4449
				text = "W"
			intervals [3264]:
				xmin = 1481.4449
				xmax = 1481.5049
				text = "EY1"
			intervals [3265]:
				xmin = 1481.5049
				xmax = 1481.5449
				text = "AH1"
			intervals [3266]:
				xmin = 1481.5449
				xmax = 1481.5749
				text = "P"
			intervals [3267]:
				xmin = 1481.5749
				xmax = 1481.6049
				text = "sp"
			intervals [3268]:
				xmin = 1481.6049
				xmax = 1482.3249
				text = "spn"
			intervals [3269]:
				xmin = 1482.3249
				xmax = 1484.1974
				text = ""
			intervals [3270]:
				xmin = 1484.1974
				xmax = 1484.2274
				text = "sil"
			intervals [3271]:
				xmin = 1484.2274
				xmax = 1484.2774
				text = "S"
			intervals [3272]:
				xmin = 1484.2774
				xmax = 1484.4274
				text = "OW1"
			intervals [3273]:
				xmin = 1484.4274
				xmax = 1485.8414
				text = ""
			intervals [3274]:
				xmin = 1485.8414
				xmax = 1485.8714
				text = "AY1"
			intervals [3275]:
				xmin = 1485.8714
				xmax = 1485.9514
				text = "TH"
			intervals [3276]:
				xmin = 1485.9514
				xmax = 1485.9914
				text = "IH1"
			intervals [3277]:
				xmin = 1485.9914
				xmax = 1486.0214
				text = "NG"
			intervals [3278]:
				xmin = 1486.0214
				xmax = 1486.0514
				text = "K"
			intervals [3279]:
				xmin = 1486.0514
				xmax = 1486.0814
				text = "sp"
			intervals [3280]:
				xmin = 1486.0814
				xmax = 1486.1114
				text = "AY1"
			intervals [3281]:
				xmin = 1486.1114
				xmax = 1486.1414
				text = "sp"
			intervals [3282]:
				xmin = 1486.1414
				xmax = 1486.1814
				text = "HH"
			intervals [3283]:
				xmin = 1486.1814
				xmax = 1486.2314
				text = "AE1"
			intervals [3284]:
				xmin = 1486.2314
				xmax = 1486.2714
				text = "V"
			intervals [3285]:
				xmin = 1486.2714
				xmax = 1486.3014
				text = "T"
			intervals [3286]:
				xmin = 1486.3014
				xmax = 1486.3314
				text = "AH0"
			intervals [3287]:
				xmin = 1486.3314
				xmax = 1486.4714
				text = "T"
			intervals [3288]:
				xmin = 1486.4714
				xmax = 1486.5414
				text = "ER1"
			intervals [3289]:
				xmin = 1486.5414
				xmax = 1486.5714
				text = "N"
			intervals [3290]:
				xmin = 1486.5714
				xmax = 1486.6014
				text = "DH"
			intervals [3291]:
				xmin = 1486.6014
				xmax = 1487.1714
				text = "AH1"
			intervals [3292]:
				xmin = 1487.1714
				xmax = 1487.2014
				text = "P"
			intervals [3293]:
				xmin = 1487.2014
				xmax = 1487.2314
				text = "EY1"
			intervals [3294]:
				xmin = 1487.2314
				xmax = 1487.2614
				text = "JH"
			intervals [3295]:
				xmin = 1487.2614
				xmax = 1488.5077
				text = ""
			intervals [3296]:
				xmin = 1488.5077
				xmax = 1488.5477
				text = "sil"
			intervals [3297]:
				xmin = 1488.5477
				xmax = 1488.8377
				text = "AH1"
			intervals [3298]:
				xmin = 1488.8377
				xmax = 1489.3077
				text = "M"
			intervals [3299]:
				xmin = 1489.3077
				xmax = 1489.3477
				text = "sp"
			intervals [3300]:
				xmin = 1489.3477
				xmax = 1489.5909
				text = ""
			intervals [3301]:
				xmin = 1489.5909
				xmax = 1489.6409
				text = "K"
			intervals [3302]:
				xmin = 1489.6409
				xmax = 1489.6709
				text = "UH1"
			intervals [3303]:
				xmin = 1489.6709
				xmax = 1489.7009
				text = "D"
			intervals [3304]:
				xmin = 1489.7009
				xmax = 1489.7309
				text = "Y"
			intervals [3305]:
				xmin = 1489.7309
				xmax = 1489.7909
				text = "UW1"
			intervals [3306]:
				xmin = 1489.7909
				xmax = 1489.9309
				text = "sp"
			intervals [3307]:
				xmin = 1489.9309
				xmax = 1490.2909
				text = "AH2"
			intervals [3308]:
				xmin = 1490.2909
				xmax = 1490.3209
				text = "N"
			intervals [3309]:
				xmin = 1490.3209
				xmax = 1490.3509
				text = "IH0"
			intervals [3310]:
				xmin = 1490.3509
				xmax = 1490.4609
				text = "N"
			intervals [3311]:
				xmin = 1490.4609
				xmax = 1490.4909
				text = "T"
			intervals [3312]:
				xmin = 1490.4909
				xmax = 1490.7809
				text = "EH1"
			intervals [3313]:
				xmin = 1490.7809
				xmax = 1490.8109
				text = "L"
			intervals [3314]:
				xmin = 1490.8109
				xmax = 1490.8409
				text = "AH0"
			intervals [3315]:
				xmin = 1490.8409
				xmax = 1490.8709
				text = "JH"
			intervals [3316]:
				xmin = 1490.8709
				xmax = 1490.9109
				text = "AH0"
			intervals [3317]:
				xmin = 1490.9109
				xmax = 1490.9509
				text = "B"
			intervals [3318]:
				xmin = 1490.9509
				xmax = 1490.9809
				text = "AH0"
			intervals [3319]:
				xmin = 1490.9809
				xmax = 1491.0109
				text = "L"
			intervals [3320]:
				xmin = 1491.0109
				xmax = 1491.0409
				text = "sp"
			intervals [3321]:
				xmin = 1491.0409
				xmax = 1494.2659
				text = ""
			intervals [3322]:
				xmin = 1494.2659
				xmax = 1494.3959
				text = "N"
			intervals [3323]:
				xmin = 1494.3959
				xmax = 1494.6359
				text = "AW1"
			intervals [3324]:
				xmin = 1494.6359
				xmax = 1494.8059
				text = "sp"
			intervals [3325]:
				xmin = 1494.8059
				xmax = 1495.599
				text = ""
			intervals [3326]:
				xmin = 1495.599
				xmax = 1495.649
				text = "AH0"
			intervals [3327]:
				xmin = 1495.649
				xmax = 1495.819
				text = "M"
			intervals [3328]:
				xmin = 1495.819
				xmax = 1495.859
				text = "S"
			intervals [3329]:
				xmin = 1495.859
				xmax = 1495.999
				text = "EY1"
			intervals [3330]:
				xmin = 1495.999
				xmax = 1496.029
				text = "IH0"
			intervals [3331]:
				xmin = 1496.029
				xmax = 1496.109
				text = "NG"
			intervals [3332]:
				xmin = 1496.109
				xmax = 1496.139
				text = "AY1"
			intervals [3333]:
				xmin = 1496.139
				xmax = 1496.269
				text = "N"
			intervals [3334]:
				xmin = 1496.269
				xmax = 1496.349
				text = "OW1"
			intervals [3335]:
				xmin = 1496.349
				xmax = 1496.399
				text = "AY1"
			intervals [3336]:
				xmin = 1496.399
				xmax = 1496.519
				text = "N"
			intervals [3337]:
				xmin = 1496.519
				xmax = 1496.589
				text = "OW1"
			intervals [3338]:
				xmin = 1496.589
				xmax = 1496.709
				text = "Y"
			intervals [3339]:
				xmin = 1496.709
				xmax = 1496.739
				text = "UH1"
			intervals [3340]:
				xmin = 1496.739
				xmax = 1496.769
				text = "R"
			intervals [3341]:
				xmin = 1496.769
				xmax = 1496.859
				text = "N"
			intervals [3342]:
				xmin = 1496.859
				xmax = 1496.949
				text = "AA1"
			intervals [3343]:
				xmin = 1496.949
				xmax = 1496.989
				text = "T"
			intervals [3344]:
				xmin = 1496.989
				xmax = 1497.029
				text = "AH0"
			intervals [3345]:
				xmin = 1497.029
				xmax = 1497.129
				text = "N"
			intervals [3346]:
				xmin = 1497.129
				xmax = 1497.249
				text = "OW1"
			intervals [3347]:
				xmin = 1497.249
				xmax = 1497.369
				text = "L"
			intervals [3348]:
				xmin = 1497.369
				xmax = 1497.399
				text = "D"
			intervals [3349]:
				xmin = 1497.399
				xmax = 1497.439
				text = "P"
			intervals [3350]:
				xmin = 1497.439
				xmax = 1497.529
				text = "ER1"
			intervals [3351]:
				xmin = 1497.529
				xmax = 1497.629
				text = "S"
			intervals [3352]:
				xmin = 1497.629
				xmax = 1497.699
				text = "AH0"
			intervals [3353]:
				xmin = 1497.699
				xmax = 1497.729
				text = "N"
			intervals [3354]:
				xmin = 1497.729
				xmax = 1497.759
				text = "ER0"
			intervals [3355]:
				xmin = 1497.759
				xmax = 1497.789
				text = "EH1"
			intervals [3356]:
				xmin = 1497.789
				xmax = 1497.969
				text = "N"
			intervals [3357]:
				xmin = 1497.969
				xmax = 1497.999
				text = "IY0"
			intervals [3358]:
				xmin = 1497.999
				xmax = 1498.069
				text = "TH"
			intervals [3359]:
				xmin = 1498.069
				xmax = 1498.119
				text = "IH2"
			intervals [3360]:
				xmin = 1498.119
				xmax = 1498.249
				text = "NG"
			intervals [3361]:
				xmin = 1498.249
				xmax = 1498.289
				text = "B"
			intervals [3362]:
				xmin = 1498.289
				xmax = 1498.349
				text = "AH1"
			intervals [3363]:
				xmin = 1498.349
				xmax = 1498.409
				text = "T"
			intervals [3364]:
				xmin = 1498.409
				xmax = 1498.8406
				text = "sp"
			intervals [3365]:
				xmin = 1498.8406
				xmax = 1499.0606
				text = "AH1"
			intervals [3366]:
				xmin = 1499.0606
				xmax = 1499.1906
				text = "M"
			intervals [3367]:
				xmin = 1499.1906
				xmax = 1499.4224
				text = "sp"
			intervals [3368]:
				xmin = 1499.4224
				xmax = 1499.5324
				text = "Y"
			intervals [3369]:
				xmin = 1499.5324
				xmax = 1499.5624
				text = "UW1"
			intervals [3370]:
				xmin = 1499.5624
				xmax = 1499.6324
				text = "V"
			intervals [3371]:
				xmin = 1499.6324
				xmax = 1499.7124
				text = "L"
			intervals [3372]:
				xmin = 1499.7124
				xmax = 1499.7924
				text = "IH1"
			intervals [3373]:
				xmin = 1499.7924
				xmax = 1499.9224
				text = "V"
			intervals [3374]:
				xmin = 1499.9224
				xmax = 1499.9524
				text = "D"
			intervals [3375]:
				xmin = 1499.9524
				xmax = 1499.9824
				text = "F"
			intervals [3376]:
				xmin = 1499.9824
				xmax = 1500.4624
				text = "ER0"
			intervals [3377]:
				xmin = 1500.4624
				xmax = 1501.1718
				text = ""
			intervals [3378]:
				xmin = 1501.1718
				xmax = 1501.2318
				text = "DH"
			intervals [3379]:
				xmin = 1501.2318
				xmax = 1501.3918
				text = "AH1"
			intervals [3380]:
				xmin = 1501.3918
				xmax = 1501.4218
				text = "P"
			intervals [3381]:
				xmin = 1501.4218
				xmax = 1501.4518
				text = "AE1"
			intervals [3382]:
				xmin = 1501.4518
				xmax = 1501.4818
				text = "S"
			intervals [3383]:
				xmin = 1501.4818
				xmax = 1501.5118
				text = "T"
			intervals [3384]:
				xmin = 1501.5118
				xmax = 1501.5418
				text = "sp"
			intervals [3385]:
				xmin = 1501.5418
				xmax = 1501.7818
				text = "AH1"
			intervals [3386]:
				xmin = 1501.7818
				xmax = 1501.9771
				text = "sp"
			intervals [3387]:
				xmin = 1501.9771
				xmax = 1502.5771
				text = "spn"
			intervals [3388]:
				xmin = 1502.5771
				xmax = 1502.6671
				text = "EH1"
			intervals [3389]:
				xmin = 1502.6671
				xmax = 1502.7271
				text = "N"
			intervals [3390]:
				xmin = 1502.7271
				xmax = 1502.7771
				text = "IY0"
			intervals [3391]:
				xmin = 1502.7771
				xmax = 1502.9471
				text = "W"
			intervals [3392]:
				xmin = 1502.9471
				xmax = 1503.0171
				text = "EY2"
			intervals [3393]:
				xmin = 1503.0171
				xmax = 1503.1071
				text = "sp"
			intervals [3394]:
				xmin = 1503.1071
				xmax = 1503.312
				text = ""
			intervals [3395]:
				xmin = 1503.312
				xmax = 1503.472
				text = "IH0"
			intervals [3396]:
				xmin = 1503.472
				xmax = 1503.512
				text = "Z"
			intervals [3397]:
				xmin = 1503.512
				xmax = 1503.542
				text = "DH"
			intervals [3398]:
				xmin = 1503.542
				xmax = 1503.572
				text = "EH1"
			intervals [3399]:
				xmin = 1503.572
				xmax = 1503.602
				text = "R"
			intervals [3400]:
				xmin = 1503.602
				xmax = 1503.632
				text = "EH1"
			intervals [3401]:
				xmin = 1503.632
				xmax = 1503.702
				text = "N"
			intervals [3402]:
				xmin = 1503.702
				xmax = 1503.732
				text = "IY0"
			intervals [3403]:
				xmin = 1503.732
				xmax = 1503.762
				text = "TH"
			intervals [3404]:
				xmin = 1503.762
				xmax = 1503.792
				text = "IH2"
			intervals [3405]:
				xmin = 1503.792
				xmax = 1504.022
				text = "N"
			intervals [3406]:
				xmin = 1504.022
				xmax = 1504.052
				text = "sp"
			intervals [3407]:
				xmin = 1504.052
				xmax = 1504.082
				text = "DH"
			intervals [3408]:
				xmin = 1504.082
				xmax = 1504.142
				text = "AH0"
			intervals [3409]:
				xmin = 1504.142
				xmax = 1504.212
				text = "T"
			intervals [3410]:
				xmin = 1504.212
				xmax = 1504.272
				text = "Y"
			intervals [3411]:
				xmin = 1504.272
				xmax = 1504.312
				text = "UW1"
			intervals [3412]:
				xmin = 1504.312
				xmax = 1504.432
				text = "sp"
			intervals [3413]:
				xmin = 1504.432
				xmax = 1504.462
				text = "F"
			intervals [3414]:
				xmin = 1504.462
				xmax = 1504.602
				text = "IY1"
			intervals [3415]:
				xmin = 1504.602
				xmax = 1504.692
				text = "L"
			intervals [3416]:
				xmin = 1504.692
				xmax = 1504.732
				text = "DH"
			intervals [3417]:
				xmin = 1504.732
				xmax = 1504.772
				text = "AH0"
			intervals [3418]:
				xmin = 1504.772
				xmax = 1504.892
				text = "T"
			intervals [3419]:
				xmin = 1504.892
				xmax = 1504.962
				text = "Y"
			intervals [3420]:
				xmin = 1504.962
				xmax = 1505.062
				text = "UW1"
			intervals [3421]:
				xmin = 1505.062
				xmax = 1505.092
				text = "sp"
			intervals [3422]:
				xmin = 1505.092
				xmax = 1505.132
				text = "W"
			intervals [3423]:
				xmin = 1505.132
				xmax = 1505.162
				text = "UH1"
			intervals [3424]:
				xmin = 1505.162
				xmax = 1505.192
				text = "D"
			intervals [3425]:
				xmin = 1505.192
				xmax = 1505.222
				text = "HH"
			intervals [3426]:
				xmin = 1505.222
				xmax = 1505.252
				text = "AE1"
			intervals [3427]:
				xmin = 1505.252
				xmax = 1505.282
				text = "V"
			intervals [3428]:
				xmin = 1505.282
				xmax = 1505.332
				text = "sp"
			intervals [3429]:
				xmin = 1505.332
				xmax = 1505.412
				text = "D"
			intervals [3430]:
				xmin = 1505.412
				xmax = 1505.512
				text = "AH1"
			intervals [3431]:
				xmin = 1505.512
				xmax = 1505.552
				text = "N"
			intervals [3432]:
				xmin = 1505.552
				xmax = 1505.652
				text = "OW1"
			intervals [3433]:
				xmin = 1505.652
				xmax = 1505.682
				text = "V"
			intervals [3434]:
				xmin = 1505.682
				xmax = 1505.712
				text = "ER0"
			intervals [3435]:
				xmin = 1505.712
				xmax = 1505.742
				text = "sp"
			intervals [3436]:
				xmin = 1505.742
				xmax = 1505.912
				text = "AH0"
			intervals [3437]:
				xmin = 1505.912
				xmax = 1505.972
				text = "G"
			intervals [3438]:
				xmin = 1505.972
				xmax = 1506.012
				text = "EH1"
			intervals [3439]:
				xmin = 1506.012
				xmax = 1506.122
				text = "N"
			intervals [3440]:
				xmin = 1506.122
				xmax = 1506.212
				text = "sp"
			intervals [3441]:
				xmin = 1506.212
				xmax = 1507.1453
				text = ""
			intervals [3442]:
				xmin = 1507.1453
				xmax = 1507.1753
				text = "DH"
			intervals [3443]:
				xmin = 1507.1753
				xmax = 1507.2853
				text = "AH0"
			intervals [3444]:
				xmin = 1507.2853
				xmax = 1507.3553
				text = "T"
			intervals [3445]:
				xmin = 1507.3553
				xmax = 1507.4353
				text = "Y"
			intervals [3446]:
				xmin = 1507.4353
				xmax = 1507.4653
				text = "UW1"
			intervals [3447]:
				xmin = 1507.4653
				xmax = 1507.4953
				text = "sp"
			intervals [3448]:
				xmin = 1507.4953
				xmax = 1507.5553
				text = "W"
			intervals [3449]:
				xmin = 1507.5553
				xmax = 1507.5953
				text = "UH1"
			intervals [3450]:
				xmin = 1507.5953
				xmax = 1507.6253
				text = "D"
			intervals [3451]:
				xmin = 1507.6253
				xmax = 1507.7153
				text = "AH0"
			intervals [3452]:
				xmin = 1507.7153
				xmax = 1507.8253
				text = "N"
			intervals [3453]:
				xmin = 1507.8253
				xmax = 1507.8553
				text = "T"
			intervals [3454]:
				xmin = 1507.8553
				xmax = 1507.8853
				text = "HH"
			intervals [3455]:
				xmin = 1507.8853
				xmax = 1507.9153
				text = "AE1"
			intervals [3456]:
				xmin = 1507.9153
				xmax = 1507.9453
				text = "V"
			intervals [3457]:
				xmin = 1507.9453
				xmax = 1507.9853
				text = "D"
			intervals [3458]:
				xmin = 1507.9853
				xmax = 1508.1253
				text = "AH1"
			intervals [3459]:
				xmin = 1508.1253
				xmax = 1508.3553
				text = "N"
			intervals [3460]:
				xmin = 1508.3553
				xmax = 1516.8132
				text = ""
			intervals [3461]:
				xmin = 1516.8132
				xmax = 1516.8432
				text = "AY1"
			intervals [3462]:
				xmin = 1516.8432
				xmax = 1517.1732
				text = "sp"
			intervals [3463]:
				xmin = 1517.1732
				xmax = 1517.2432
				text = "N"
			intervals [3464]:
				xmin = 1517.2432
				xmax = 1517.2732
				text = "UW1"
			intervals [3465]:
				xmin = 1517.2732
				xmax = 1517.3032
				text = "DH"
			intervals [3466]:
				xmin = 1517.3032
				xmax = 1517.3332
				text = "AH0"
			intervals [3467]:
				xmin = 1517.3332
				xmax = 1517.3832
				text = "T"
			intervals [3468]:
				xmin = 1517.3832
				xmax = 1517.4332
				text = "Y"
			intervals [3469]:
				xmin = 1517.4332
				xmax = 1517.4632
				text = "UW1"
			intervals [3470]:
				xmin = 1517.4632
				xmax = 1517.4932
				text = "W"
			intervals [3471]:
				xmin = 1517.4932
				xmax = 1517.5232
				text = "ER0"
			intervals [3472]:
				xmin = 1517.5232
				xmax = 1517.5532
				text = "G"
			intervals [3473]:
				xmin = 1517.5532
				xmax = 1517.6032
				text = "AA1"
			intervals [3474]:
				xmin = 1517.6032
				xmax = 1517.6432
				text = "N"
			intervals [3475]:
				xmin = 1517.6432
				xmax = 1517.6932
				text = "AH0"
			intervals [3476]:
				xmin = 1517.6932
				xmax = 1517.7432
				text = "sp"
			intervals [3477]:
				xmin = 1517.7432
				xmax = 1517.7732
				text = "S"
			intervals [3478]:
				xmin = 1517.7732
				xmax = 1517.8032
				text = "EY1"
			intervals [3479]:
				xmin = 1517.8032
				xmax = 1517.8432
				text = "DH"
			intervals [3480]:
				xmin = 1517.8432
				xmax = 1517.8732
				text = "AH0"
			intervals [3481]:
				xmin = 1517.8732
				xmax = 1517.9032
				text = "T"
			intervals [3482]:
				xmin = 1517.9032
				xmax = 1518.2032
				text = "sp"
			intervals [3483]:
				xmin = 1518.2032
				xmax = 1525.3811
				text = ""
			intervals [3484]:
				xmin = 1525.3811
				xmax = 1525.4111
				text = "M"
			intervals [3485]:
				xmin = 1525.4111
				xmax = 1525.4611
				text = "HH"
			intervals [3486]:
				xmin = 1525.4611
				xmax = 1525.9411
				text = "M"
			intervals [3487]:
				xmin = 1525.9411
				xmax = 1525.9711
				text = "sp"
			intervals [3488]:
				xmin = 1525.9711
				xmax = 1526.9785
				text = ""
			intervals [3489]:
				xmin = 1526.9785
				xmax = 1527.0385
				text = "HH"
			intervals [3490]:
				xmin = 1527.0385
				xmax = 1527.0785
				text = "W"
			intervals [3491]:
				xmin = 1527.0785
				xmax = 1527.1185
				text = "AH1"
			intervals [3492]:
				xmin = 1527.1185
				xmax = 1527.1485
				text = "T"
			intervals [3493]:
				xmin = 1527.1485
				xmax = 1527.1985
				text = "AH0"
			intervals [3494]:
				xmin = 1527.1985
				xmax = 1527.2285
				text = "B"
			intervals [3495]:
				xmin = 1527.2285
				xmax = 1527.3185
				text = "AW1"
			intervals [3496]:
				xmin = 1527.3185
				xmax = 1527.4885
				text = "T"
			intervals [3497]:
				xmin = 1527.4885
				xmax = 1527.5285
				text = "sp"
			intervals [3498]:
				xmin = 1527.5285
				xmax = 1527.8185
				text = "AH1"
			intervals [3499]:
				xmin = 1527.8185
				xmax = 1527.9051
				text = ""
			intervals [3500]:
				xmin = 1527.9051
				xmax = 1528.0051
				text = "S"
			intervals [3501]:
				xmin = 1528.0051
				xmax = 1528.0851
				text = "EY1"
			intervals [3502]:
				xmin = 1528.0851
				xmax = 1528.1751
				text = "sp"
			intervals [3503]:
				xmin = 1528.1751
				xmax = 1528.2951
				text = "S"
			intervals [3504]:
				xmin = 1528.2951
				xmax = 1528.3351
				text = "K"
			intervals [3505]:
				xmin = 1528.3351
				xmax = 1528.4251
				text = "UW1"
			intervals [3506]:
				xmin = 1528.4251
				xmax = 1528.4751
				text = "L"
			intervals [3507]:
				xmin = 1528.4751
				xmax = 1528.5851
				text = "F"
			intervals [3508]:
				xmin = 1528.5851
				xmax = 1528.6351
				text = "ER0"
			intervals [3509]:
				xmin = 1528.6351
				xmax = 1528.6651
				text = "IH1"
			intervals [3510]:
				xmin = 1528.6651
				xmax = 1528.7051
				text = "N"
			intervals [3511]:
				xmin = 1528.7051
				xmax = 1528.7651
				text = "S"
			intervals [3512]:
				xmin = 1528.7651
				xmax = 1528.7951
				text = "T"
			intervals [3513]:
				xmin = 1528.7951
				xmax = 1528.8251
				text = "AH0"
			intervals [3514]:
				xmin = 1528.8251
				xmax = 1528.8851
				text = "N"
			intervals [3515]:
				xmin = 1528.8851
				xmax = 1528.9351
				text = "S"
			intervals [3516]:
				xmin = 1528.9351
				xmax = 1529.0051
				text = "W"
			intervals [3517]:
				xmin = 1529.0051
				xmax = 1529.0351
				text = "UH1"
			intervals [3518]:
				xmin = 1529.0351
				xmax = 1529.1051
				text = "D"
			intervals [3519]:
				xmin = 1529.1051
				xmax = 1529.1951
				text = "Y"
			intervals [3520]:
				xmin = 1529.1951
				xmax = 1529.2551
				text = "UW1"
			intervals [3521]:
				xmin = 1529.2551
				xmax = 1529.2851
				text = "HH"
			intervals [3522]:
				xmin = 1529.2851
				xmax = 1529.3151
				text = "AE1"
			intervals [3523]:
				xmin = 1529.3151
				xmax = 1529.3451
				text = "V"
			intervals [3524]:
				xmin = 1529.3451
				xmax = 1529.4451
				text = "CH"
			intervals [3525]:
				xmin = 1529.4451
				xmax = 1529.5251
				text = "EY1"
			intervals [3526]:
				xmin = 1529.5251
				xmax = 1529.6451
				text = "N"
			intervals [3527]:
				xmin = 1529.6451
				xmax = 1529.7351
				text = "JH"
			intervals [3528]:
				xmin = 1529.7351
				xmax = 1529.7751
				text = "D"
			intervals [3529]:
				xmin = 1529.7751
				xmax = 1529.8851
				text = "EH1"
			intervals [3530]:
				xmin = 1529.8851
				xmax = 1529.9951
				text = "N"
			intervals [3531]:
				xmin = 1529.9951
				xmax = 1530.0451
				text = "IY0"
			intervals [3532]:
				xmin = 1530.0451
				xmax = 1530.1251
				text = "TH"
			intervals [3533]:
				xmin = 1530.1251
				xmax = 1530.1851
				text = "IH2"
			intervals [3534]:
				xmin = 1530.1851
				xmax = 1530.2951
				text = "NG"
			intervals [3535]:
				xmin = 1530.2951
				xmax = 1530.3751
				text = "AH0"
			intervals [3536]:
				xmin = 1530.3751
				xmax = 1530.4151
				text = "B"
			intervals [3537]:
				xmin = 1530.4151
				xmax = 1530.5251
				text = "AW1"
			intervals [3538]:
				xmin = 1530.5251
				xmax = 1530.5751
				text = "T"
			intervals [3539]:
				xmin = 1530.5751
				xmax = 1530.6351
				text = "Y"
			intervals [3540]:
				xmin = 1530.6351
				xmax = 1530.6651
				text = "UH1"
			intervals [3541]:
				xmin = 1530.6651
				xmax = 1530.6951
				text = "R"
			intervals [3542]:
				xmin = 1530.6951
				xmax = 1530.7451
				text = "sp"
			intervals [3543]:
				xmin = 1530.7451
				xmax = 1530.8551
				text = "L"
			intervals [3544]:
				xmin = 1530.8551
				xmax = 1530.9651
				text = "AY1"
			intervals [3545]:
				xmin = 1530.9651
				xmax = 1530.9951
				text = "F"
			intervals [3546]:
				xmin = 1530.9951
				xmax = 1532.2775
				text = "sp"
			intervals [3547]:
				xmin = 1532.2775
[truncated: 1,266,071 more chars]
