# Supplementary material for: Considering Performance in the Automated and Manual Coding of Sociolinguistic Variables: Lessons From Variable (ING)
Source: Front Artif Intell. 2021 Apr 29;4:648543. doi: 10.3389/frai.2021.648543 (PMC8117961; doi:10.3389/frai.2021.648543)
Supplement: Supplementary file 5 [file Data_Sheet_5.ZIP › CORAAL_VARAligned_as_TextGrids_p1/DCA_se2_ag1_f_02_1.TextGrid]

File type = "ooTextFile"
Object class = "TextGrid"

xmin = 0.0
xmax = 1582.199931972789
tiers? <exists>
size = 4
item []:
	item [1]:
		class = "IntervalTier"
		name = "DCA_int_03 - words"
		xmin = 0.0
		xmax = 1582.199931972789
		intervals: size = 1054
			intervals [1]:
				xmin = 0.0
				xmax = 14.4462
				text = ""
			intervals [2]:
				xmin = 14.4462
				xmax = 14.8062
				text = "alright"
			intervals [3]:
				xmin = 14.8062
				xmax = 15.1842
				text = ""
			intervals [4]:
				xmin = 15.1842
				xmax = 15.3842
				text = "now"
			intervals [5]:
				xmin = 15.3842
				xmax = 15.6542
				text = "you"
			intervals [6]:
				xmin = 15.6542
				xmax = 15.8442
				text = "try"
			intervals [7]:
				xmin = 15.8442
				xmax = 15.8742
				text = ""
			intervals [8]:
				xmin = 15.8742
				xmax = 16.0242
				text = "and"
			intervals [9]:
				xmin = 16.0242
				xmax = 16.0542
				text = ""
			intervals [10]:
				xmin = 16.0542
				xmax = 16.1142
				text = "t"
			intervals [11]:
				xmin = 16.1142
				xmax = 16.3089
				text = ""
			intervals [12]:
				xmin = 16.3089
				xmax = 16.5689
				text = "and"
			intervals [13]:
				xmin = 16.5689
				xmax = 16.7389
				text = "tell"
			intervals [14]:
				xmin = 16.7389
				xmax = 16.8689
				text = "me"
			intervals [15]:
				xmin = 16.8689
				xmax = 17.0789
				text = "about"
			intervals [16]:
				xmin = 17.0789
				xmax = 17.1089
				text = ""
			intervals [17]:
				xmin = 17.1089
				xmax = 17.1889
				text = "the"
			intervals [18]:
				xmin = 17.1889
				xmax = 17.2589
				text = ""
			intervals [19]:
				xmin = 17.2589
				xmax = 17.7089
				text = "games"
			intervals [20]:
				xmin = 17.7089
				xmax = 17.9289
				text = "real"
			intervals [21]:
				xmin = 17.9289
				xmax = 17.9589
				text = ""
			intervals [22]:
				xmin = 17.9589
				xmax = 18.1789
				text = "quick"
			intervals [23]:
				xmin = 18.1789
				xmax = 19.098
				text = ""
			intervals [24]:
				xmin = 19.098
				xmax = 19.198
				text = "just"
			intervals [25]:
				xmin = 19.198
				xmax = 19.258
				text = ""
			intervals [26]:
				xmin = 19.258
				xmax = 19.458
				text = "just"
			intervals [27]:
				xmin = 19.458
				xmax = 19.558
				text = "to"
			intervals [28]:
				xmin = 19.558
				xmax = 19.908
				text = "see"
			intervals [29]:
				xmin = 19.908
				xmax = 19.988
				text = "if"
			intervals [30]:
				xmin = 19.988
				xmax = 20.148
				text = ""
			intervals [31]:
				xmin = 20.148
				xmax = 20.678
				text = "this"
			intervals [32]:
				xmin = 20.678
				xmax = 20.708
				text = ""
			intervals [33]:
				xmin = 20.708
				xmax = 20.918
				text = "works"
			intervals [34]:
				xmin = 20.918
				xmax = 51.6386
				text = ""
			intervals [35]:
				xmin = 51.6386
				xmax = 52.0486
				text = "mkay"
			intervals [36]:
				xmin = 52.0486
				xmax = 52.8218
				text = ""
			intervals [37]:
				xmin = 52.8218
				xmax = 53.0418
				text = "then"
			intervals [38]:
				xmin = 53.0418
				xmax = 53.1518
				text = "what"
			intervals [39]:
				xmin = 53.1518
				xmax = 53.5718
				text = "about"
			intervals [40]:
				xmin = 53.5718
				xmax = 54.5051
				text = ""
			intervals [41]:
				xmin = 54.5051
				xmax = 54.6251
				text = "the"
			intervals [42]:
				xmin = 54.6251
				xmax = 54.8851
				text = "other"
			intervals [43]:
				xmin = 54.8851
				xmax = 55.3951
				text = "games"
			intervals [44]:
				xmin = 55.3951
				xmax = 79.6055
				text = ""
			intervals [45]:
				xmin = 79.6055
				xmax = 79.8855
				text = "mm-hm"
			intervals [46]:
				xmin = 79.8855
				xmax = 113.0117
				text = ""
			intervals [47]:
				xmin = 113.0117
				xmax = 113.1517
				text = "<unk>"
			intervals [48]:
				xmin = 113.1517
				xmax = 113.2552
				text = ""
			intervals [49]:
				xmin = 113.2552
				xmax = 113.5552
				text = "mkay"
			intervals [50]:
				xmin = 113.5552
				xmax = 113.6152
				text = ""
			intervals [51]:
				xmin = 113.6152
				xmax = 113.7852
				text = "what"
			intervals [52]:
				xmin = 113.7852
				xmax = 113.8752
				text = "were"
			intervals [53]:
				xmin = 113.8752
				xmax = 114.0852
				text = "some"
			intervals [54]:
				xmin = 114.0852
				xmax = 114.1652
				text = "of"
			intervals [55]:
				xmin = 114.1652
				xmax = 114.3052
				text = "the"
			intervals [56]:
				xmin = 114.3052
				xmax = 114.6952
				text = "rhymes"
			intervals [57]:
				xmin = 114.6952
				xmax = 114.7552
				text = ""
			intervals [58]:
				xmin = 114.7552
				xmax = 114.8752
				text = "that"
			intervals [59]:
				xmin = 114.8752
				xmax = 114.9552
				text = ""
			intervals [60]:
				xmin = 114.9552
				xmax = 115.0252
				text = "you"
			intervals [61]:
				xmin = 115.0252
				xmax = 115.0552
				text = ""
			intervals [62]:
				xmin = 115.0552
				xmax = 115.2752
				text = "said"
			intervals [63]:
				xmin = 115.2752
				xmax = 115.3152
				text = ""
			intervals [64]:
				xmin = 115.3152
				xmax = 115.4452
				text = "to"
			intervals [65]:
				xmin = 115.4452
				xmax = 115.4752
				text = ""
			intervals [66]:
				xmin = 115.4752
				xmax = 115.5852
				text = "pick"
			intervals [67]:
				xmin = 115.5852
				xmax = 115.6752
				text = ""
			intervals [68]:
				xmin = 115.6752
				xmax = 116.1052
				text = "somebody"
			intervals [69]:
				xmin = 116.1052
				xmax = 125.4912
				text = ""
			intervals [70]:
				xmin = 125.4912
				xmax = 125.5812
				text = "do"
			intervals [71]:
				xmin = 125.5812
				xmax = 125.6412
				text = "you"
			intervals [72]:
				xmin = 125.6412
				xmax = 125.8612
				text = "remember"
			intervals [73]:
				xmin = 125.8612
				xmax = 125.9512
				text = "the"
			intervals [74]:
				xmin = 125.9512
				xmax = 126.3012
				text = "short"
			intervals [75]:
				xmin = 126.3012
				xmax = 126.4812
				text = "one"
			intervals [76]:
				xmin = 126.4812
				xmax = 127.361
				text = ""
			intervals [77]:
				xmin = 127.361
				xmax = 127.511
				text = "could"
			intervals [78]:
				xmin = 127.511
				xmax = 127.621
				text = ""
			intervals [79]:
				xmin = 127.621
				xmax = 127.751
				text = "you"
			intervals [80]:
				xmin = 127.751
				xmax = 146.8932
				text = ""
			intervals [81]:
				xmin = 146.8932
				xmax = 147.1832
				text = "okay"
			intervals [82]:
				xmin = 147.1832
				xmax = 147.3632
				text = "what"
			intervals [83]:
				xmin = 147.3632
				xmax = 147.7232
				text = "about"
			intervals [84]:
				xmin = 147.7232
				xmax = 147.9763
				text = ""
			intervals [85]:
				xmin = 147.9763
				xmax = 148.5363
				text = "bewitched"
			intervals [86]:
				xmin = 148.5363
				xmax = 193.8327
				text = ""
			intervals [87]:
				xmin = 193.8327
				xmax = 194.3827
				text = "mkay"
			intervals [88]:
				xmin = 194.3827
				xmax = 195.3168
				text = ""
			intervals [89]:
				xmin = 195.3168
				xmax = 195.7668
				text = "um"
			intervals [90]:
				xmin = 195.7668
				xmax = 197.5259
				text = ""
			intervals [91]:
				xmin = 197.5259
				xmax = 197.7659
				text = "so"
			intervals [92]:
				xmin = 197.7659
				xmax = 197.7959
				text = ""
			intervals [93]:
				xmin = 197.7959
				xmax = 198.2159
				text = "is"
			intervals [94]:
				xmin = 198.2159
				xmax = 198.2659
				text = ""
			intervals [95]:
				xmin = 198.2659
				xmax = 198.4459
				text = "there"
			intervals [96]:
				xmin = 198.4459
				xmax = 198.659
				text = ""
			intervals [97]:
				xmin = 198.659
				xmax = 198.829
				text = "oh"
			intervals [98]:
				xmin = 198.829
				xmax = 199.029
				text = "the"
			intervals [99]:
				xmin = 199.029
				xmax = 199.379
				text = "movie"
			intervals [100]:
				xmin = 199.379
				xmax = 199.409
				text = ""
			intervals [101]:
				xmin = 199.409
				xmax = 199.529
				text = "you"
			intervals [102]:
				xmin = 199.529
				xmax = 199.559
				text = ""
			intervals [103]:
				xmin = 199.559
				xmax = 199.839
				text = "saw"
			intervals [104]:
				xmin = 199.839
				xmax = 200.4195
				text = ""
			intervals [105]:
				xmin = 200.4195
				xmax = 200.5495
				text = "what"
			intervals [106]:
				xmin = 200.5495
				xmax = 200.5795
				text = ""
			intervals [107]:
				xmin = 200.5795
				xmax = 200.6695
				text = "was"
			intervals [108]:
				xmin = 200.6695
				xmax = 200.7195
				text = ""
			intervals [109]:
				xmin = 200.7195
				xmax = 200.8295
				text = "that"
			intervals [110]:
				xmin = 200.8295
				xmax = 200.8795
				text = ""
			intervals [111]:
				xmin = 200.8795
				xmax = 201.0295
				text = "one"
			intervals [112]:
				xmin = 201.0295
				xmax = 201.1095
				text = ""
			intervals [113]:
				xmin = 201.1095
				xmax = 201.4495
				text = "called"
			intervals [114]:
				xmin = 201.4495
				xmax = 204.0927
				text = ""
			intervals [115]:
				xmin = 204.0927
				xmax = 204.4827
				text = "millie"
			intervals [116]:
				xmin = 204.4827
				xmax = 268.9597
				text = ""
			intervals [117]:
				xmin = 268.9597
				xmax = 269.2797
				text = "mm-hm"
			intervals [118]:
				xmin = 269.2797
				xmax = 269.3697
				text = "what"
			intervals [119]:
				xmin = 269.3697
				xmax = 269.4797
				text = "d"
			intervals [120]:
				xmin = 269.4797
				xmax = 269.5397
				text = "she"
			intervals [121]:
				xmin = 269.5397
				xmax = 269.5997
				text = ""
			intervals [122]:
				xmin = 269.5997
				xmax = 269.7397
				text = "put"
			intervals [123]:
				xmin = 269.7397
				xmax = 270.0297
				text = "on"
			intervals [124]:
				xmin = 270.0297
				xmax = 270.8668
				text = ""
			intervals [125]:
				xmin = 270.8668
				xmax = 271.0068
				text = "what"
			intervals [126]:
				xmin = 271.0068
				xmax = 271.0568
				text = "d"
			intervals [127]:
				xmin = 271.0568
				xmax = 271.1568
				text = "she"
			intervals [128]:
				xmin = 271.1568
				xmax = 271.2668
				text = ""
			intervals [129]:
				xmin = 271.2668
				xmax = 271.4068
				text = "put"
			intervals [130]:
				xmin = 271.4068
				xmax = 271.6568
				text = "on"
			intervals [131]:
				xmin = 271.6568
				xmax = 319.7061
				text = ""
			intervals [132]:
				xmin = 319.7061
				xmax = 319.8061
				text = "can"
			intervals [133]:
				xmin = 319.8061
				xmax = 319.8661
				text = "you"
			intervals [134]:
				xmin = 319.8661
				xmax = 320.0261
				text = "tell"
			intervals [135]:
				xmin = 320.0261
				xmax = 320.0961
				text = "me"
			intervals [136]:
				xmin = 320.0961
				xmax = 323.300
				text = ""
			intervals [137]:
				xmin = 323.300
				xmax = 323.430
				text = "what"
			intervals [138]:
				xmin = 323.430
				xmax = 323.640
				text = "about"
			intervals [139]:
				xmin = 323.640
				xmax = 323.780
				text = "some"
			intervals [140]:
				xmin = 323.780
				xmax = 323.870
				text = "of"
			intervals [141]:
				xmin = 323.870
				xmax = 323.950
				text = "the"
			intervals [142]:
				xmin = 323.950
				xmax = 324.430
				text = "stories"
			intervals [143]:
				xmin = 324.430
				xmax = 324.460
				text = ""
			intervals [144]:
				xmin = 324.460
				xmax = 324.530
				text = "you"
			intervals [145]:
				xmin = 324.530
				xmax = 324.560
				text = ""
			intervals [146]:
				xmin = 324.560
				xmax = 324.800
				text = "said"
			intervals [147]:
				xmin = 324.800
				xmax = 325.7481
				text = ""
			intervals [148]:
				xmin = 325.7481
				xmax = 325.9081
				text = "you"
			intervals [149]:
				xmin = 325.9081
				xmax = 325.9381
				text = ""
			intervals [150]:
				xmin = 325.9381
				xmax = 326.0581
				text = "were"
			intervals [151]:
				xmin = 326.0581
				xmax = 326.0881
				text = ""
			intervals [152]:
				xmin = 326.0881
				xmax = 326.3781
				text = "gonna"
			intervals [153]:
				xmin = 326.3781
				xmax = 326.4081
				text = ""
			intervals [154]:
				xmin = 326.4081
				xmax = 326.4981
				text = "tell"
			intervals [155]:
				xmin = 326.4981
				xmax = 326.5581
				text = "me"
			intervals [156]:
				xmin = 326.5581
				xmax = 326.8345
				text = ""
			intervals [157]:
				xmin = 326.8345
				xmax = 327.1645
				text = "or"
			intervals [158]:
				xmin = 327.1645
				xmax = 327.1945
				text = ""
			intervals [159]:
				xmin = 327.1945
				xmax = 327.4445
				text = "books"
			intervals [160]:
				xmin = 327.4445
				xmax = 327.5345
				text = "that"
			intervals [161]:
				xmin = 327.5345
				xmax = 327.5645
				text = ""
			intervals [162]:
				xmin = 327.5645
				xmax = 327.7445
				text = "you"
			intervals [163]:
				xmin = 327.7445
				xmax = 327.8445
				text = "had"
			intervals [164]:
				xmin = 327.8445
				xmax = 327.8945
				text = ""
			intervals [165]:
				xmin = 327.8945
				xmax = 328.1345
				text = "read"
			intervals [166]:
				xmin = 328.1345
				xmax = 328.6752
				text = ""
			intervals [167]:
				xmin = 328.6752
				xmax = 328.7652
				text = "were"
			intervals [168]:
				xmin = 328.7652
				xmax = 329.0852
				text = "you"
			intervals [169]:
				xmin = 329.0852
				xmax = 329.1152
				text = ""
			intervals [170]:
				xmin = 329.1152
				xmax = 329.3752
				text = "gonna"
			intervals [171]:
				xmin = 329.3752
				xmax = 329.4052
				text = ""
			intervals [172]:
				xmin = 329.4052
				xmax = 329.4952
				text = "tell"
			intervals [173]:
				xmin = 329.4952
				xmax = 329.5452
				text = ""
			intervals [174]:
				xmin = 329.5452
				xmax = 329.6352
				text = "some"
			intervals [175]:
				xmin = 329.6352
				xmax = 329.9652
				text = "stories"
			intervals [176]:
				xmin = 329.9652
				xmax = 355.9019
				text = ""
			intervals [177]:
				xmin = 355.9019
				xmax = 356.2519
				text = "mm-hm"
			intervals [178]:
				xmin = 356.2519
				xmax = 413.428
				text = ""
			intervals [179]:
				xmin = 413.428
				xmax = 413.968
				text = "mm-hm"
			intervals [180]:
				xmin = 413.968
				xmax = 414.3632
				text = ""
			intervals [181]:
				xmin = 414.3632
				xmax = 414.4532
				text = "he"
			intervals [182]:
				xmin = 414.4532
				xmax = 414.5132
				text = ""
			intervals [183]:
				xmin = 414.5132
				xmax = 414.6732
				text = "sounds"
			intervals [184]:
				xmin = 414.6732
				xmax = 414.7032
				text = ""
			intervals [185]:
				xmin = 414.7032
				xmax = 414.8132
				text = "like"
			intervals [186]:
				xmin = 414.8132
				xmax = 414.8632
				text = ""
			intervals [187]:
				xmin = 414.8632
				xmax = 414.9032
				text = "a"
			intervals [188]:
				xmin = 414.9032
				xmax = 414.9332
				text = ""
			intervals [189]:
				xmin = 414.9332
				xmax = 415.0932
				text = "lots"
			intervals [190]:
				xmin = 415.0932
				xmax = 415.1232
				text = ""
			intervals [191]:
				xmin = 415.1232
				xmax = 415.2332
				text = "of"
			intervals [192]:
				xmin = 415.2332
				xmax = 415.3032
				text = ""
			intervals [193]:
				xmin = 415.3032
				xmax = 415.4832
				text = "fun"
			intervals [194]:
				xmin = 415.4832
				xmax = 415.8879
				text = ""
			intervals [195]:
				xmin = 415.8879
				xmax = 415.9979
				text = "tell"
			intervals [196]:
				xmin = 415.9979
				xmax = 416.1079
				text = "me"
			intervals [197]:
				xmin = 416.1079
				xmax = 416.3379
				text = "about"
			intervals [198]:
				xmin = 416.3379
				xmax = 416.3979
				text = "the"
			intervals [199]:
				xmin = 416.3979
				xmax = 416.5079
				text = ""
			intervals [200]:
				xmin = 416.5079
				xmax = 417.1779
				text = "principal"
			intervals [201]:
				xmin = 417.1779
				xmax = 417.3801
				text = ""
			intervals [202]:
				xmin = 417.3801
				xmax = 417.4501
				text = "at"
			intervals [203]:
				xmin = 417.4501
				xmax = 417.6501
				text = ""
			intervals [204]:
				xmin = 417.6501
				xmax = 417.8401
				text = "your"
			intervals [205]:
				xmin = 417.8401
				xmax = 418.2301
				text = "school"
			intervals [206]:
				xmin = 418.2301
				xmax = 418.6805
				text = ""
			intervals [207]:
				xmin = 418.6805
				xmax = 418.7705
				text = "can"
			intervals [208]:
				xmin = 418.7705
				xmax = 418.8305
				text = "you"
			intervals [209]:
				xmin = 418.8305
				xmax = 418.9205
				text = "tell"
			intervals [210]:
				xmin = 418.9205
				xmax = 418.9805
				text = "me"
			intervals [211]:
				xmin = 418.9805
				xmax = 419.1005
				text = "about"
			intervals [212]:
				xmin = 419.1005
				xmax = 419.1605
				text = ""
			intervals [213]:
				xmin = 419.1605
				xmax = 419.2505
				text = "that"
			intervals [214]:
				xmin = 419.2505
				xmax = 419.2805
				text = ""
			intervals [215]:
				xmin = 419.2805
				xmax = 419.4405
				text = "one"
			intervals [216]:
				xmin = 419.4405
				xmax = 419.6264
				text = ""
			intervals [217]:
				xmin = 419.6264
				xmax = 419.8064
				text = "maybe"
			intervals [218]:
				xmin = 419.8064
				xmax = 430.7172
				text = ""
			intervals [219]:
				xmin = 430.7172
				xmax = 431.0272
				text = "mm-hm"
			intervals [220]:
				xmin = 431.0272
				xmax = 455.0995
				text = ""
			intervals [221]:
				xmin = 455.0995
				xmax = 455.2195
				text = "what"
			intervals [222]:
				xmin = 455.2195
				xmax = 455.4395
				text = "about"
			intervals [223]:
				xmin = 455.4395
				xmax = 455.5595
				text = "your"
			intervals [224]:
				xmin = 455.5595
				xmax = 455.6095
				text = ""
			intervals [225]:
				xmin = 455.6095
				xmax = 455.9795
				text = "favorite"
			intervals [226]:
				xmin = 455.9795
				xmax = 456.0495
				text = ""
			intervals [227]:
				xmin = 456.0495
				xmax = 456.4495
				text = "teacher"
			intervals [228]:
				xmin = 456.4495
				xmax = 460.8757
				text = ""
			intervals [229]:
				xmin = 460.8757
				xmax = 461.1457
				text = "mm-hm"
			intervals [230]:
				xmin = 461.1457
				xmax = 509.6358
				text = ""
			intervals [231]:
				xmin = 509.6358
				xmax = 509.9558
				text = "mm-hm"
			intervals [232]:
				xmin = 509.9558
				xmax = 549.8184
				text = ""
			intervals [233]:
				xmin = 549.8184
				xmax = 550.2584
				text = "mm-hm"
			intervals [234]:
				xmin = 550.2584
				xmax = 567.5386
				text = ""
			intervals [235]:
				xmin = 567.5386
				xmax = 567.9386
				text = "mm-hm"
			intervals [236]:
				xmin = 567.9386
				xmax = 569.5005
				text = ""
			intervals [237]:
				xmin = 569.5005
				xmax = 569.9005
				text = "mm-hm"
			intervals [238]:
				xmin = 569.9005
				xmax = 571.9513
				text = ""
			intervals [239]:
				xmin = 571.9513
				xmax = 572.3913
				text = "mm-hm"
			intervals [240]:
				xmin = 572.3913
				xmax = 584.2171
				text = ""
			intervals [241]:
				xmin = 584.2171
				xmax = 584.4071
				text = "oh"
			intervals [242]:
				xmin = 584.4071
				xmax = 584.5471
				text = ""
			intervals [243]:
				xmin = 584.5471
				xmax = 584.6871
				text = "i"
			intervals [244]:
				xmin = 584.6871
				xmax = 584.7971
				text = ""
			intervals [245]:
				xmin = 584.7971
				xmax = 584.9071
				text = "do"
			intervals [246]:
				xmin = 584.9071
				xmax = 584.9371
				text = ""
			intervals [247]:
				xmin = 584.9371
				xmax = 585.0571
				text = "know"
			intervals [248]:
				xmin = 585.0571
				xmax = 586.9736
				text = ""
			intervals [249]:
				xmin = 586.9736
				xmax = 587.2136
				text = "mm-hm"
			intervals [250]:
				xmin = 587.2136
				xmax = 618.4564
				text = ""
			intervals [251]:
				xmin = 618.4564
				xmax = 618.7964
				text = "mm-hm"
			intervals [252]:
				xmin = 618.7964
				xmax = 623.5359
				text = ""
			intervals [253]:
				xmin = 623.5359
				xmax = 623.8659
				text = "mm-hm"
			intervals [254]:
				xmin = 623.8659
				xmax = 625.1159
				text = ""
			intervals [255]:
				xmin = 625.1159
				xmax = 625.4959
				text = "did"
			intervals [256]:
				xmin = 625.4959
				xmax = 625.5859
				text = ""
			intervals [257]:
				xmin = 625.5859
				xmax = 625.8159
				text = "is"
			intervals [258]:
				xmin = 625.8159
				xmax = 625.8759
				text = "she"
			intervals [259]:
				xmin = 625.8759
				xmax = 625.9159
				text = ""
			intervals [260]:
				xmin = 625.9159
				xmax = 626.1459
				text = "still"
			intervals [261]:
				xmin = 626.1459
				xmax = 626.3759
				text = "going"
			intervals [262]:
				xmin = 626.3759
				xmax = 626.4359
				text = "to"
			intervals [263]:
				xmin = 626.4359
				xmax = 626.6859
				text = "that"
			intervals [264]:
				xmin = 626.6859
				xmax = 626.9859
				text = "school"
			intervals [265]:
				xmin = 626.9859
				xmax = 627.0159
				text = ""
			intervals [266]:
				xmin = 627.0159
				xmax = 627.1959
				text = "now"
			intervals [267]:
				xmin = 627.1959
				xmax = 627.4827
				text = ""
			intervals [268]:
				xmin = 627.4827
				xmax = 627.5727
				text = "what"
			intervals [269]:
				xmin = 627.5727
				xmax = 627.7527
				text = "happened"
			intervals [270]:
				xmin = 627.7527
				xmax = 627.9927
				text = "to"
			intervals [271]:
				xmin = 627.9927
				xmax = 628.2427
				text = "her"
			intervals [272]:
				xmin = 628.2427
				xmax = 634.8617
				text = ""
			intervals [273]:
				xmin = 634.8617
				xmax = 635.3317
				text = "mm-hm"
			intervals [274]:
				xmin = 635.3317
				xmax = 647.4426
				text = ""
			intervals [275]:
				xmin = 647.4426
				xmax = 647.8426
				text = "mm-hm"
			intervals [276]:
				xmin = 647.8426
				xmax = 648.4984
				text = ""
			intervals [277]:
				xmin = 648.4984
				xmax = 648.6184
				text = "what"
			intervals [278]:
				xmin = 648.6184
				xmax = 648.8184
				text = "about"
			intervals [279]:
				xmin = 648.8184
				xmax = 648.9284
				text = "the"
			intervals [280]:
				xmin = 648.9284
				xmax = 648.9584
				text = ""
			intervals [281]:
				xmin = 648.9584
				xmax = 649.2484
				text = "teacher"
			intervals [282]:
				xmin = 649.2484
				xmax = 649.3184
				text = "you"
			intervals [283]:
				xmin = 649.3184
				xmax = 649.3484
				text = ""
			intervals [284]:
				xmin = 649.3484
				xmax = 649.5684
				text = "just"
			intervals [285]:
				xmin = 649.5684
				xmax = 649.5984
				text = ""
			intervals [286]:
				xmin = 649.5984
				xmax = 649.8884
				text = "couldn't"
			intervals [287]:
				xmin = 649.8884
				xmax = 650.4484
				text = "stand"
			intervals [288]:
				xmin = 650.4484
				xmax = 651.6738
				text = ""
			intervals [289]:
				xmin = 651.6738
				xmax = 651.7938
				text = "one"
			intervals [290]:
				xmin = 651.7938
				xmax = 651.8538
				text = "you"
			intervals [291]:
				xmin = 651.8538
				xmax = 652.1238
				text = "really"
			intervals [292]:
				xmin = 652.1238
				xmax = 652.4338
				text = "didn't"
			intervals [293]:
				xmin = 652.4338
				xmax = 652.4738
				text = ""
			intervals [294]:
				xmin = 652.4738
				xmax = 652.7138
				text = "like"
			intervals [295]:
				xmin = 652.7138
				xmax = 660.9768
				text = ""
			intervals [296]:
				xmin = 660.9768
				xmax = 661.0368
				text = "so"
			intervals [297]:
				xmin = 661.0368
				xmax = 661.1468
				text = ""
			intervals [298]:
				xmin = 661.1468
				xmax = 661.2868
				text = "she"
			intervals [299]:
				xmin = 661.2868
				xmax = 661.4168
				text = "was"
			intervals [300]:
				xmin = 661.4168
				xmax = 661.4768
				text = "the"
			intervals [301]:
				xmin = 661.4768
				xmax = 661.7368
				text = "one"
			intervals [302]:
				xmin = 661.7368
				xmax = 661.8468
				text = "that"
			intervals [303]:
				xmin = 661.8468
				xmax = 662.1168
				text = "hollered"
			intervals [304]:
				xmin = 662.1168
				xmax = 666.1907
				text = ""
			intervals [305]:
				xmin = 666.1907
				xmax = 666.6007
				text = "mm-hm"
			intervals [306]:
				xmin = 666.6007
				xmax = 667.3377
				text = ""
			intervals [307]:
				xmin = 667.3377
				xmax = 667.5577
				text = "what"
			intervals [308]:
				xmin = 667.5577
				xmax = 667.6977
				text = "about"
			intervals [309]:
				xmin = 667.6977
				xmax = 667.7577
				text = "the"
			intervals [310]:
				xmin = 667.7577
				xmax = 668.2777
				text = "group"
			intervals [311]:
				xmin = 668.2777
				xmax = 668.3977
				text = "of"
			intervals [312]:
				xmin = 668.3977
				xmax = 668.4277
				text = ""
			intervals [313]:
				xmin = 668.4277
				xmax = 668.7377
				text = "friends"
			intervals [314]:
				xmin = 668.7377
				xmax = 668.8577
				text = "that"
			intervals [315]:
				xmin = 668.8577
				xmax = 669.0577
				text = "you"
			intervals [316]:
				xmin = 669.0577
				xmax = 669.2377
				text = "hang"
			intervals [317]:
				xmin = 669.2377
				xmax = 669.7877
				text = "around"
			intervals [318]:
				xmin = 669.7877
				xmax = 669.8777
				text = "can"
			intervals [319]:
				xmin = 669.8777
				xmax = 669.9877
				text = "you"
			intervals [320]:
				xmin = 669.9877
				xmax = 670.0177
				text = ""
			intervals [321]:
				xmin = 670.0177
				xmax = 670.1177
				text = "tell"
			intervals [322]:
				xmin = 670.1177
				xmax = 670.2277
				text = "me"
			intervals [323]:
				xmin = 670.2277
				xmax = 670.6077
				text = "anything"
			intervals [324]:
				xmin = 670.6077
				xmax = 670.8977
				text = "about"
			intervals [325]:
				xmin = 670.8977
				xmax = 670.9577
				text = ""
			intervals [326]:
				xmin = 670.9577
				xmax = 671.1977
				text = "them"
			intervals [327]:
				xmin = 671.1977
				xmax = 671.2277
				text = ""
			intervals [328]:
				xmin = 671.2277
				xmax = 671.3877
				text = "what"
			intervals [329]:
				xmin = 671.3877
				xmax = 671.5277
				text = "you"
			intervals [330]:
				xmin = 671.5277
				xmax = 671.5577
				text = ""
			intervals [331]:
				xmin = 671.5577
				xmax = 671.8777
				text = "do"
			intervals [332]:
				xmin = 671.8777
				xmax = 672.0077
				text = "and"
			intervals [333]:
				xmin = 672.0077
				xmax = 679.3983
				text = ""
			intervals [334]:
				xmin = 679.3983
				xmax = 679.7883
				text = "<unk>"
			intervals [335]:
				xmin = 679.7883
				xmax = 689.314
				text = ""
			intervals [336]:
				xmin = 689.314
				xmax = 689.794
				text = "mm-hm"
			intervals [337]:
				xmin = 689.794
				xmax = 695.6171
				text = ""
			intervals [338]:
				xmin = 695.6171
				xmax = 696.0571
				text = "mm-hm"
			intervals [339]:
				xmin = 696.0571
				xmax = 717.3866
				text = ""
			intervals [340]:
				xmin = 717.3866
				xmax = 717.8066
				text = "mm-hm"
			intervals [341]:
				xmin = 717.8066
				xmax = 728.5734
				text = ""
			intervals [342]:
				xmin = 728.5734
				xmax = 729.0034
				text = "mm-hm"
			intervals [343]:
				xmin = 729.0034
				xmax = 736.7918
				text = ""
			intervals [344]:
				xmin = 736.7918
				xmax = 737.3118
				text = "mm-hm"
			intervals [345]:
				xmin = 737.3118
				xmax = 744.0601
				text = ""
			intervals [346]:
				xmin = 744.0601
				xmax = 744.4201
				text = "mm-hm"
			intervals [347]:
				xmin = 744.4201
				xmax = 754.7845
				text = ""
			intervals [348]:
				xmin = 754.7845
				xmax = 755.2045
				text = "mm-hm"
			intervals [349]:
				xmin = 755.2045
				xmax = 758.3236
				text = ""
			intervals [350]:
				xmin = 758.3236
				xmax = 758.8336
				text = "<unk>"
			intervals [351]:
				xmin = 758.8336
				xmax = 759.3408
				text = ""
			intervals [352]:
				xmin = 759.3408
				xmax = 759.4508
				text = "what"
			intervals [353]:
				xmin = 759.4508
				xmax = 759.7608
				text = "about"
			intervals [354]:
				xmin = 759.7608
				xmax = 759.8708
				text = "the"
			intervals [355]:
				xmin = 759.8708
				xmax = 759.9308
				text = ""
			intervals [356]:
				xmin = 759.9308
				xmax = 760.2008
				text = "friends"
			intervals [357]:
				xmin = 760.2008
				xmax = 760.2308
				text = ""
			intervals [358]:
				xmin = 760.2308
				xmax = 760.4008
				text = "that"
			intervals [359]:
				xmin = 760.4008
				xmax = 760.5708
				text = "you"
			intervals [360]:
				xmin = 760.5708
				xmax = 760.7108
				text = "hang"
			intervals [361]:
				xmin = 760.7108
				xmax = 760.8908
				text = "with"
			intervals [362]:
				xmin = 760.8908
				xmax = 761.0808
				text = "is"
			intervals [363]:
				xmin = 761.0808
				xmax = 761.2908
				text = "there"
			intervals [364]:
				xmin = 761.2908
				xmax = 761.3208
				text = ""
			intervals [365]:
				xmin = 761.3208
				xmax = 761.5308
				text = "one"
			intervals [366]:
				xmin = 761.5308
				xmax = 761.7708
				text = "group"
			intervals [367]:
				xmin = 761.7708
				xmax = 761.8608
				text = ""
			intervals [368]:
				xmin = 761.8608
				xmax = 761.9608
				text = "that"
			intervals [369]:
				xmin = 761.9608
				xmax = 761.9908
				text = ""
			intervals [370]:
				xmin = 761.9908
				xmax = 762.1608
				text = "you"
			intervals [371]:
				xmin = 762.1608
				xmax = 762.1908
				text = ""
			intervals [372]:
				xmin = 762.1908
				xmax = 762.4908
				text = "hang"
			intervals [373]:
				xmin = 762.4908
				xmax = 762.6308
				text = "with"
			intervals [374]:
				xmin = 762.6308
				xmax = 763.0999
				text = ""
			intervals [375]:
				xmin = 763.0999
				xmax = 763.3399
				text = "one"
			intervals [376]:
				xmin = 763.3399
				xmax = 763.5499
				text = "group"
			intervals [377]:
				xmin = 763.5499
				xmax = 763.6599
				text = "of"
			intervals [378]:
				xmin = 763.6599
				xmax = 763.7199
				text = ""
			intervals [379]:
				xmin = 763.7199
				xmax = 763.9799
				text = "friends"
			intervals [380]:
				xmin = 763.9799
				xmax = 764.0199
				text = ""
			intervals [381]:
				xmin = 764.0199
				xmax = 764.1699
				text = "that"
			intervals [382]:
				xmin = 764.1699
				xmax = 764.2399
				text = ""
			intervals [383]:
				xmin = 764.2399
				xmax = 764.2999
				text = "you"
			intervals [384]:
				xmin = 764.2999
				xmax = 764.3299
				text = ""
			intervals [385]:
				xmin = 764.3299
				xmax = 764.5799
				text = "do"
			intervals [386]:
				xmin = 764.5799
				xmax = 764.6099
				text = ""
			intervals [387]:
				xmin = 764.6099
				xmax = 764.6399
				text = "a"
			intervals [388]:
				xmin = 764.6399
				xmax = 764.7299
				text = "lot"
			intervals [389]:
				xmin = 764.7299
				xmax = 764.7999
				text = ""
			intervals [390]:
				xmin = 764.7999
				xmax = 765.0099
				text = "things"
			intervals [391]:
				xmin = 765.0099
				xmax = 769.4217
				text = ""
			intervals [392]:
				xmin = 769.4217
				xmax = 769.7717
				text = "mm-hm"
			intervals [393]:
				xmin = 769.7717
				xmax = 779.8316
				text = ""
			intervals [394]:
				xmin = 779.8316
				xmax = 780.2116
				text = "mm-hm"
			intervals [395]:
				xmin = 780.2116
				xmax = 782.1118
				text = ""
			intervals [396]:
				xmin = 782.1118
				xmax = 782.4118
				text = "mm-hm"
			intervals [397]:
				xmin = 782.4118
				xmax = 785.8503
				text = ""
			intervals [398]:
				xmin = 785.8503
				xmax = 786.1903
				text = "mm-hm"
			intervals [399]:
				xmin = 786.1903
				xmax = 787.1092
				text = ""
			intervals [400]:
				xmin = 787.1092
				xmax = 787.2092
				text = "what"
			intervals [401]:
				xmin = 787.2092
				xmax = 787.4192
				text = "kind"
			intervals [402]:
				xmin = 787.4192
				xmax = 787.4492
				text = ""
			intervals [403]:
				xmin = 787.4492
				xmax = 787.5092
				text = "of"
			intervals [404]:
				xmin = 787.5092
				xmax = 787.7892
				text = "things"
			intervals [405]:
				xmin = 787.7892
				xmax = 788.0192
				text = "do"
			intervals [406]:
				xmin = 788.0192
				xmax = 788.0592
				text = ""
			intervals [407]:
				xmin = 788.0592
				xmax = 788.1592
				text = "you"
			intervals [408]:
				xmin = 788.1592
				xmax = 788.1892
				text = ""
			intervals [409]:
				xmin = 788.1892
				xmax = 788.2592
				text = "do"
			intervals [410]:
				xmin = 788.2592
				xmax = 788.2892
				text = ""
			intervals [411]:
				xmin = 788.2892
				xmax = 788.5192
				text = "together"
			intervals [412]:
				xmin = 788.5192
				xmax = 795.1563
				text = ""
			intervals [413]:
				xmin = 795.1563
				xmax = 795.2763
				text = "where"
			intervals [414]:
				xmin = 795.2763
				xmax = 795.4163
				text = "do"
			intervals [415]:
				xmin = 795.4163
				xmax = 795.5263
				text = "you"
			intervals [416]:
				xmin = 795.5263
				xmax = 795.5963
				text = ""
			intervals [417]:
				xmin = 795.5963
				xmax = 795.6563
				text = "go"
			intervals [418]:
				xmin = 795.6563
				xmax = 814.8688
				text = ""
			intervals [419]:
				xmin = 814.8688
				xmax = 814.9788
				text = "you"
			intervals [420]:
				xmin = 814.9788
				xmax = 815.2188
				text = "do"
			intervals [421]:
				xmin = 815.2188
				xmax = 815.8281
				text = ""
			intervals [422]:
				xmin = 815.8281
				xmax = 816.0881
				text = "what"
			intervals [423]:
				xmin = 816.0881
				xmax = 817.8007
				text = ""
			intervals [424]:
				xmin = 817.8007
				xmax = 817.8607
				text = "so"
			intervals [425]:
				xmin = 817.8607
				xmax = 817.8907
				text = ""
			intervals [426]:
				xmin = 817.8907
				xmax = 818.2507
				text = "when"
			intervals [427]:
				xmin = 818.2507
				xmax = 818.3307
				text = "you"
			intervals [428]:
				xmin = 818.3307
				xmax = 818.4907
				text = "get"
			intervals [429]:
				xmin = 818.4907
				xmax = 818.5207
				text = ""
			intervals [430]:
				xmin = 818.5207
				xmax = 818.7307
				text = "bigger"
			intervals [431]:
				xmin = 818.7307
				xmax = 818.9807
				text = "then"
			intervals [432]:
				xmin = 818.9807
				xmax = 819.0407
				text = "they"
			intervals [433]:
				xmin = 819.0407
				xmax = 819.0707
				text = "<unk>"
			intervals [434]:
				xmin = 819.0707
				xmax = 819.1007
				text = ""
			intervals [435]:
				xmin = 819.1007
				xmax = 819.3107
				text = "let"
			intervals [436]:
				xmin = 819.3107
				xmax = 819.4007
				text = "you"
			intervals [437]:
				xmin = 819.4007
				xmax = 819.4407
				text = ""
			intervals [438]:
				xmin = 819.4407
				xmax = 819.6807
				text = "go"
			intervals [439]:
				xmin = 819.6807
				xmax = 819.7207
				text = ""
			intervals [440]:
				xmin = 819.7207
				xmax = 819.7807
				text = "up"
			intervals [441]:
				xmin = 819.7807
				xmax = 819.8907
				text = "there"
			intervals [442]:
				xmin = 819.8907
				xmax = 819.9807
				text = ""
			intervals [443]:
				xmin = 819.9807
				xmax = 820.3407
				text = "too"
			intervals [444]:
				xmin = 820.3407
				xmax = 820.3707
				text = ""
			intervals [445]:
				xmin = 820.3707
				xmax = 820.4707
				text = "huh"
			intervals [446]:
				xmin = 820.4707
				xmax = 821.7687
				text = ""
			intervals [447]:
				xmin = 821.7687
				xmax = 822.0387
				text = "<unk>"
			intervals [448]:
				xmin = 822.0387
				xmax = 822.7893
				text = ""
			intervals [449]:
				xmin = 822.7893
				xmax = 823.1493
				text = "um"
			intervals [450]:
				xmin = 823.1493
				xmax = 824.0198
				text = ""
			intervals [451]:
				xmin = 824.0198
				xmax = 824.2898
				text = "uh"
			intervals [452]:
				xmin = 824.2898
				xmax = 824.3695
				text = ""
			intervals [453]:
				xmin = 824.3695
				xmax = 824.4995
				text = "for"
			intervals [454]:
				xmin = 824.4995
				xmax = 824.7295
				text = "any"
			intervals [455]:
				xmin = 824.7295
				xmax = 824.8195
				text = "of"
			intervals [456]:
				xmin = 824.8195
				xmax = 825.0295
				text = "your"
			intervals [457]:
				xmin = 825.0295
				xmax = 825.3395
				text = "friends"
			intervals [458]:
				xmin = 825.3395
				xmax = 825.4795
				text = "do"
			intervals [459]:
				xmin = 825.4795
				xmax = 825.7495
				text = "any"
			intervals [460]:
				xmin = 825.7495
				xmax = 825.8395
				text = "of"
			intervals [461]:
				xmin = 825.8395
				xmax = 825.9595
				text = "them"
			intervals [462]:
				xmin = 825.9595
				xmax = 826.1895
				text = "speak"
			intervals [463]:
				xmin = 826.1895
				xmax = 826.2395
				text = ""
			intervals [464]:
				xmin = 826.2395
				xmax = 826.3395
				text = "a"
			intervals [465]:
				xmin = 826.3395
				xmax = 826.4305
				text = ""
			intervals [466]:
				xmin = 826.4305
				xmax = 826.6205
				text = "a"
			intervals [467]:
				xmin = 826.6205
				xmax = 826.6505
				text = ""
			intervals [468]:
				xmin = 826.6505
				xmax = 827.0505
				text = "foreign"
			intervals [469]:
				xmin = 827.0505
				xmax = 827.5705
				text = "language"
			intervals [470]:
				xmin = 827.5705
				xmax = 827.6005
				text = "or"
			intervals [471]:
				xmin = 827.6005
				xmax = 827.7305
				text = "is"
			intervals [472]:
				xmin = 827.7305
				xmax = 828.0705
				text = "english"
			intervals [473]:
				xmin = 828.0705
				xmax = 828.5468
				text = ""
			intervals [474]:
				xmin = 828.5468
				xmax = 828.6968
				text = "the"
			intervals [475]:
				xmin = 828.6968
				xmax = 828.7368
				text = ""
			intervals [476]:
				xmin = 828.7368
				xmax = 829.0368
				text = "first"
			intervals [477]:
				xmin = 829.0368
				xmax = 829.0668
				text = ""
			intervals [478]:
				xmin = 829.0668
				xmax = 829.5368
				text = "language"
			intervals [479]:
				xmin = 829.5368
				xmax = 829.6268
				text = "that"
			intervals [480]:
				xmin = 829.6268
				xmax = 829.6868
				text = "is"
			intervals [481]:
				xmin = 829.6868
				xmax = 830.2868
				text = "spoken"
			intervals [482]:
				xmin = 830.2868
				xmax = 836.6446
				text = ""
			intervals [483]:
				xmin = 836.6446
				xmax = 836.8146
				text = "uh-huh"
			intervals [484]:
				xmin = 836.8146
				xmax = 846.8013
				text = ""
			intervals [485]:
				xmin = 846.8013
				xmax = 847.0513
				text = "mm-hm"
			intervals [486]:
				xmin = 847.0513
				xmax = 854.3236
				text = ""
			intervals [487]:
				xmin = 854.3236
				xmax = 854.6936
				text = "mm-hm"
			intervals [488]:
				xmin = 854.6936
				xmax = 858.3776
				text = ""
			intervals [489]:
				xmin = 858.3776
				xmax = 858.7276
				text = "mm-hm"
			intervals [490]:
				xmin = 858.7276
				xmax = 861.2228
				text = ""
			intervals [491]:
				xmin = 861.2228
				xmax = 861.3828
				text = "are"
			intervals [492]:
				xmin = 861.3828
				xmax = 861.5528
				text = "all"
			intervals [493]:
				xmin = 861.5528
				xmax = 861.6128
				text = "of"
			intervals [494]:
				xmin = 861.6128
				xmax = 861.6528
				text = ""
			intervals [495]:
				xmin = 861.6528
				xmax = 861.8628
				text = "your"
			intervals [496]:
				xmin = 861.8628
				xmax = 861.8928
				text = ""
			intervals [497]:
				xmin = 861.8928
				xmax = 862.3428
				text = "friends"
			intervals [498]:
				xmin = 862.3428
				xmax = 862.645
				text = ""
			intervals [499]:
				xmin = 862.645
				xmax = 863.315
				text = "negros"
			intervals [500]:
				xmin = 863.315
				xmax = 868.0508
				text = ""
			intervals [501]:
				xmin = 868.0508
				xmax = 868.2808
				text = "mm"
			intervals [502]:
				xmin = 868.2808
				xmax = 876.2137
				text = ""
			intervals [503]:
				xmin = 876.2137
				xmax = 876.5937
				text = "mm-hm"
			intervals [504]:
				xmin = 876.5937
				xmax = 880.7009
				text = ""
			intervals [505]:
				xmin = 880.7009
				xmax = 881.0009
				text = "mm"
			intervals [506]:
				xmin = 881.0009
				xmax = 905.1952
				text = ""
			intervals [507]:
				xmin = 905.1952
				xmax = 905.6152
				text = "mm-hm"
			intervals [508]:
				xmin = 905.6152
				xmax = 908.4927
				text = ""
			intervals [509]:
				xmin = 908.4927
				xmax = 908.9227
				text = "mm-hm"
			intervals [510]:
				xmin = 908.9227
				xmax = 909.795
				text = ""
			intervals [511]:
				xmin = 909.795
				xmax = 910.175
				text = "okay"
			intervals [512]:
				xmin = 910.175
				xmax = 910.395
				text = "then"
			intervals [513]:
				xmin = 910.395
				xmax = 910.425
				text = ""
			intervals [514]:
				xmin = 910.425
				xmax = 910.615
				text = "is"
			intervals [515]:
				xmin = 910.615
				xmax = 910.755
				text = "there"
			intervals [516]:
				xmin = 910.755
				xmax = 910.905
				text = "any"
			intervals [517]:
				xmin = 910.905
				xmax = 911.315
				text = "one"
			intervals [518]:
				xmin = 911.315
				xmax = 911.5636
				text = ""
			intervals [519]:
				xmin = 911.5636
				xmax = 911.9336
				text = "person"
			intervals [520]:
				xmin = 911.9336
				xmax = 912.0436
				text = "in"
			intervals [521]:
				xmin = 912.0436
				xmax = 912.1336
				text = "the"
			intervals [522]:
				xmin = 912.1336
				xmax = 912.1636
				text = ""
			intervals [523]:
				xmin = 912.1636
				xmax = 912.4036
				text = "whole"
			intervals [524]:
				xmin = 912.4036
				xmax = 912.5836
				text = "group"
			intervals [525]:
				xmin = 912.5836
				xmax = 912.7713
				text = ""
			intervals [526]:
				xmin = 912.7713
				xmax = 912.9713
				text = "that"
			intervals [527]:
				xmin = 912.9713
				xmax = 913.1513
				text = ""
			intervals [528]:
				xmin = 913.1513
				xmax = 913.3913
				text = "um"
			intervals [529]:
				xmin = 913.3913
				xmax = 913.7446
				text = ""
			intervals [530]:
				xmin = 913.7446
				xmax = 913.8446
				text = "you"
			intervals [531]:
				xmin = 913.8446
				xmax = 913.9446
				text = "know"
			intervals [532]:
				xmin = 913.9446
				xmax = 914.0946
				text = "you"
			intervals [533]:
				xmin = 914.0946
				xmax = 914.2046
				text = "can"
			intervals [534]:
				xmin = 914.2046
				xmax = 914.3646
				text = "hold"
			intervals [535]:
				xmin = 914.3646
				xmax = 914.4046
				text = ""
			intervals [536]:
				xmin = 914.4046
				xmax = 914.5446
				text = "on"
			intervals [537]:
				xmin = 914.5446
				xmax = 914.6046
				text = "to"
			intervals [538]:
				xmin = 914.6046
				xmax = 914.9046
				text = "that"
			intervals [539]:
				xmin = 914.9046
				xmax = 915.2209
				text = ""
			intervals [540]:
				xmin = 915.2209
				xmax = 915.3209
				text = "<unk>"
			intervals [541]:
				xmin = 915.3209
				xmax = 918.1888
				text = ""
			intervals [542]:
				xmin = 918.1888
				xmax = 918.2788
				text = "what"
			intervals [543]:
				xmin = 918.2788
				xmax = 918.5288
				text = "was"
			intervals [544]:
				xmin = 918.5288
				xmax = 918.6288
				text = "that"
			intervals [545]:
				xmin = 918.6288
				xmax = 919.7254
				text = ""
			intervals [546]:
				xmin = 919.7254
				xmax = 919.8754
				text = "what"
			intervals [547]:
				xmin = 919.8754
				xmax = 919.9354
				text = "do"
			intervals [548]:
				xmin = 919.9354
				xmax = 919.9954
				text = "you"
			intervals [549]:
				xmin = 919.9954
				xmax = 920.1254
				text = "have"
			intervals [550]:
				xmin = 920.1254
				xmax = 920.2554
				text = "to"
			intervals [551]:
				xmin = 920.2554
				xmax = 920.2854
				text = ""
			intervals [552]:
				xmin = 920.2854
				xmax = 920.4354
				text = "say"
			intervals [553]:
				xmin = 920.4354
				xmax = 920.7354
				text = "about"
			intervals [554]:
				xmin = 920.7354
				xmax = 921.0654
				text = "that"
			intervals [555]:
				xmin = 921.0654
				xmax = 921.1342
				text = ""
			intervals [556]:
				xmin = 921.1342
				xmax = 921.3642
				text = "did"
			intervals [557]:
				xmin = 921.3642
				xmax = 921.4142
				text = ""
			intervals [558]:
				xmin = 921.4142
				xmax = 921.4442
				text = "i"
			intervals [559]:
				xmin = 921.4442
				xmax = 921.4742
				text = ""
			intervals [560]:
				xmin = 921.4742
				xmax = 921.8242
				text = "surprise"
			intervals [561]:
				xmin = 921.8242
				xmax = 921.8542
				text = ""
			intervals [562]:
				xmin = 921.8542
				xmax = 921.9542
				text = "you"
			intervals [563]:
				xmin = 921.9542
				xmax = 928.1787
				text = ""
			intervals [564]:
				xmin = 928.1787
				xmax = 928.4287
				text = "what"
			intervals [565]:
				xmin = 928.4287
				xmax = 928.4687
				text = "are"
			intervals [566]:
				xmin = 928.4687
				xmax = 928.5587
				text = "you"
			intervals [567]:
				xmin = 928.5587
				xmax = 928.7587
				text = "gonna"
			intervals [568]:
				xmin = 928.7587
				xmax = 928.8487
				text = "do"
			intervals [569]:
				xmin = 928.8487
				xmax = 928.9787
				text = "with"
			intervals [570]:
				xmin = 928.9787
				xmax = 929.1787
				text = "that"
			intervals [571]:
				xmin = 929.1787
				xmax = 936.7106
				text = ""
			intervals [572]:
				xmin = 936.7106
				xmax = 936.9806
				text = "hm"
			intervals [573]:
				xmin = 936.9806
				xmax = 939.4886
				text = ""
			intervals [574]:
				xmin = 939.4886
				xmax = 939.6586
				text = "what"
			intervals [575]:
				xmin = 939.6586
				xmax = 956.8398
				text = ""
			intervals [576]:
				xmin = 956.8398
				xmax = 957.1398
				text = "alright"
			intervals [577]:
				xmin = 957.1398
				xmax = 960.0629
				text = ""
			intervals [578]:
				xmin = 960.0629
				xmax = 960.3629
				text = "mm-hm"
			intervals [579]:
				xmin = 960.3629
				xmax = 961.0467
				text = ""
			intervals [580]:
				xmin = 961.0467
				xmax = 961.2667
				text = "so"
			intervals [581]:
				xmin = 961.2667
				xmax = 961.3667
				text = "what"
			intervals [582]:
				xmin = 961.3667
				xmax = 961.4667
				text = "are"
			intervals [583]:
				xmin = 961.4667
				xmax = 961.6167
				text = "you"
			intervals [584]:
				xmin = 961.6167
				xmax = 961.6567
				text = ""
			intervals [585]:
				xmin = 961.6567
				xmax = 961.9667
				text = "saving"
			intervals [586]:
				xmin = 961.9667
				xmax = 962.0567
				text = "your"
			intervals [587]:
				xmin = 962.0567
				xmax = 962.0867
				text = ""
			intervals [588]:
				xmin = 962.0867
				xmax = 962.2667
				text = "money"
			intervals [589]:
				xmin = 962.2667
				xmax = 962.3467
				text = ""
			intervals [590]:
				xmin = 962.3467
				xmax = 962.4367
				text = "for"
			intervals [591]:
				xmin = 962.4367
				xmax = 971.9056
				text = ""
			intervals [592]:
				xmin = 971.9056
				xmax = 972.1556
				text = "mm-hm"
			intervals [593]:
				xmin = 972.1556
				xmax = 972.725
				text = ""
			intervals [594]:
				xmin = 972.725
				xmax = 972.905
				text = "well"
			intervals [595]:
				xmin = 972.905
				xmax = 973.0421
				text = ""
			intervals [596]:
				xmin = 973.0421
				xmax = 973.2321
				text = "talk"
			intervals [597]:
				xmin = 973.2321
				xmax = 973.3121
				text = "to"
			intervals [598]:
				xmin = 973.3121
				xmax = 973.3821
				text = "me"
			intervals [599]:
				xmin = 973.3821
				xmax = 973.5821
				text = "about"
			intervals [600]:
				xmin = 973.5821
				xmax = 973.9294
				text = ""
			intervals [601]:
				xmin = 973.9294
				xmax = 974.2294
				text = "um"
			intervals [602]:
				xmin = 974.2294
				xmax = 974.3559
				text = ""
			intervals [603]:
				xmin = 974.3559
				xmax = 974.8559
				text = "christmas"
			intervals [604]:
				xmin = 974.8559
				xmax = 974.9559
				text = "and"
			intervals [605]:
				xmin = 974.9559
				xmax = 975.0659
				text = "all"
			intervals [606]:
				xmin = 975.0659
				xmax = 975.2559
				text = "that"
			intervals [607]:
				xmin = 975.2559
				xmax = 975.3159
				text = ""
			intervals [608]:
				xmin = 975.3159
				xmax = 975.4059
				text = "how"
			intervals [609]:
				xmin = 975.4059
				xmax = 975.5659
				text = "does"
			intervals [610]:
				xmin = 975.5659
				xmax = 975.6559
				text = "your"
			intervals [611]:
				xmin = 975.6559
				xmax = 975.7259
				text = ""
			intervals [612]:
				xmin = 975.7259
				xmax = 976.0459
				text = "family"
			intervals [613]:
				xmin = 976.0459
				xmax = 976.1359
				text = ""
			intervals [614]:
				xmin = 976.1359
				xmax = 976.5159
				text = "celebrate"
			intervals [615]:
				xmin = 976.5159
				xmax = 976.5859
				text = ""
			intervals [616]:
				xmin = 976.5859
				xmax = 976.6559
				text = "the"
			intervals [617]:
				xmin = 976.6559
				xmax = 976.7059
				text = ""
			intervals [618]:
				xmin = 976.7059
				xmax = 977.3159
				text = "holidays"
			intervals [619]:
				xmin = 977.3159
				xmax = 977.8743
				text = ""
			intervals [620]:
				xmin = 977.8743
				xmax = 978.1143
				text = "and"
			intervals [621]:
				xmin = 978.1143
				xmax = 978.2543
				text = "what"
			intervals [622]:
				xmin = 978.2543
				xmax = 978.3143
				text = ""
			intervals [623]:
				xmin = 978.3143
				xmax = 978.4043
				text = "and"
			intervals [624]:
				xmin = 978.4043
				xmax = 978.4943
				text = "what"
			intervals [625]:
				xmin = 978.4943
				xmax = 979.3243
				text = "holidays"
			intervals [626]:
				xmin = 979.3243
				xmax = 995.5339
				text = ""
			intervals [627]:
				xmin = 995.5339
				xmax = 995.8939
				text = "mm-hm"
			intervals [628]:
				xmin = 995.8939
				xmax = 998.3783
				text = ""
			intervals [629]:
				xmin = 998.3783
				xmax = 998.6383
				text = "mm-hm"
			intervals [630]:
				xmin = 998.6383
				xmax = 1002.0515
				text = ""
			intervals [631]:
				xmin = 1002.0515
				xmax = 1002.3815
				text = "mm-hm"
			intervals [632]:
				xmin = 1002.3815
				xmax = 1007.3461
				text = ""
			intervals [633]:
				xmin = 1007.3461
				xmax = 1007.6161
				text = "mm-hm"
			intervals [634]:
				xmin = 1007.6161
				xmax = 1010.1618
				text = ""
			intervals [635]:
				xmin = 1010.1618
				xmax = 1010.3818
				text = "mm-hm"
			intervals [636]:
				xmin = 1010.3818
				xmax = 1010.5855
				text = ""
			intervals [637]:
				xmin = 1010.5855
				xmax = 1010.6555
				text = "and"
			intervals [638]:
				xmin = 1010.6555
				xmax = 1010.7655
				text = "what"
			intervals [639]:
				xmin = 1010.7655
				xmax = 1011.1655
				text = "about"
			intervals [640]:
				xmin = 1011.1655
				xmax = 1011.1955
				text = ""
			intervals [641]:
				xmin = 1011.1955
				xmax = 1011.4655
				text = "your"
			intervals [642]:
				xmin = 1011.4655
				xmax = 1011.6454
				text = ""
			intervals [643]:
				xmin = 1011.6454
				xmax = 1011.7254
				text = "do"
			intervals [644]:
				xmin = 1011.7254
				xmax = 1011.7854
				text = "you"
			intervals [645]:
				xmin = 1011.7854
				xmax = 1012.1354
				text = "remember"
			intervals [646]:
				xmin = 1012.1354
				xmax = 1012.3254
				text = ""
			intervals [647]:
				xmin = 1012.3254
				xmax = 1012.4554
				text = "any"
			intervals [648]:
				xmin = 1012.4554
				xmax = 1012.5654
				text = ""
			intervals [649]:
				xmin = 1012.5654
				xmax = 1012.9454
				text = "favorite"
			intervals [650]:
				xmin = 1012.9454
				xmax = 1012.9954
				text = ""
			intervals [651]:
				xmin = 1012.9954
				xmax = 1013.5054
				text = "presents"
			intervals [652]:
				xmin = 1013.5054
				xmax = 1013.6054
				text = "or"
			intervals [653]:
				xmin = 1013.6054
				xmax = 1014.2986
				text = ""
			intervals [654]:
				xmin = 1014.2986
				xmax = 1014.6386
				text = "christmas"
			intervals [655]:
				xmin = 1014.6386
				xmax = 1014.7086
				text = ""
			intervals [656]:
				xmin = 1014.7086
				xmax = 1015.1686
				text = "celebrations"
			intervals [657]:
				xmin = 1015.1686
				xmax = 1018.2982
				text = ""
			intervals [658]:
				xmin = 1018.2982
				xmax = 1018.5582
				text = "mm-hm"
			intervals [659]:
				xmin = 1018.5582
				xmax = 1032.2613
				text = ""
			intervals [660]:
				xmin = 1032.2613
				xmax = 1032.5013
				text = "mm-hm"
			intervals [661]:
				xmin = 1032.5013
				xmax = 1036.0651
				text = ""
			intervals [662]:
				xmin = 1036.0651
				xmax = 1036.3451
				text = "mm-hm"
			intervals [663]:
				xmin = 1036.3451
				xmax = 1053.4449
				text = ""
			intervals [664]:
				xmin = 1053.4449
				xmax = 1053.7149
				text = "mm-hm"
			intervals [665]:
				xmin = 1053.7149
				xmax = 1058.7606
				text = ""
			intervals [666]:
				xmin = 1058.7606
				xmax = 1059.1506
				text = "mm-hm"
			intervals [667]:
				xmin = 1059.1506
				xmax = 1067.4546
				text = ""
			intervals [668]:
				xmin = 1067.4546
				xmax = 1067.6646
				text = "hm"
			intervals [669]:
				xmin = 1067.6646
				xmax = 1069.0847
				text = ""
			intervals [670]:
				xmin = 1069.0847
				xmax = 1069.3247
				text = "uh-huh"
			intervals [671]:
				xmin = 1069.3247
				xmax = 1073.3381
				text = ""
			intervals [672]:
				xmin = 1073.3381
				xmax = 1073.6081
				text = "mm-hm"
			intervals [673]:
				xmin = 1073.6081
				xmax = 1075.3012
				text = ""
			intervals [674]:
				xmin = 1075.3012
				xmax = 1075.5512
				text = "any"
			intervals [675]:
				xmin = 1075.5512
				xmax = 1075.6812
				text = "other"
			intervals [676]:
				xmin = 1075.6812
				xmax = 1075.7212
				text = ""
			intervals [677]:
				xmin = 1075.7212
				xmax = 1076.3112
				text = "holidays"
			intervals [678]:
				xmin = 1076.3112
				xmax = 1076.3412
				text = ""
			intervals [679]:
				xmin = 1076.3412
				xmax = 1076.4412
				text = "you"
			intervals [680]:
				xmin = 1076.4412
				xmax = 1076.8912
				text = "celebrate"
			intervals [681]:
				xmin = 1076.8912
				xmax = 1077.0637
				text = ""
			intervals [682]:
				xmin = 1077.0637
				xmax = 1077.2737
				text = "with"
			intervals [683]:
				xmin = 1077.2737
				xmax = 1077.3037
				text = ""
			intervals [684]:
				xmin = 1077.3037
				xmax = 1077.3937
				text = "your"
			intervals [685]:
				xmin = 1077.3937
				xmax = 1077.6037
				text = "family"
			intervals [686]:
				xmin = 1077.6037
				xmax = 1098.3546
				text = ""
			intervals [687]:
				xmin = 1098.3546
				xmax = 1098.6746
				text = "mm-hm"
			intervals [688]:
				xmin = 1098.6746
				xmax = 1100.8026
				text = ""
			intervals [689]:
				xmin = 1100.8026
				xmax = 1101.1326
				text = "mm-hm"
			intervals [690]:
				xmin = 1101.1326
				xmax = 1135.4131
				text = ""
			intervals [691]:
				xmin = 1135.4131
				xmax = 1135.6331
				text = "hm"
			intervals [692]:
				xmin = 1135.6331
				xmax = 1163.7937
				text = ""
			intervals [693]:
				xmin = 1163.7937
				xmax = 1164.1637
				text = "mm-hm"
			intervals [694]:
				xmin = 1164.1637
				xmax = 1169.851
				text = ""
			intervals [695]:
				xmin = 1169.851
				xmax = 1170.221
				text = "mm-hm"
			intervals [696]:
				xmin = 1170.221
				xmax = 1171.2452
				text = ""
			intervals [697]:
				xmin = 1171.2452
				xmax = 1171.4552
				text = "good"
			intervals [698]:
				xmin = 1171.4552
				xmax = 1172.0952
				text = "<unk>"
			intervals [699]:
				xmin = 1172.0952
				xmax = 1176.4232
				text = ""
			intervals [700]:
				xmin = 1176.4232
				xmax = 1176.5632
				text = "mm"
			intervals [701]:
				xmin = 1176.5632
				xmax = 1185.7712
				text = ""
			intervals [702]:
				xmin = 1185.7712
				xmax = 1186.1312
				text = "mm-hm"
			intervals [703]:
				xmin = 1186.1312
				xmax = 1192.7832
				text = ""
			intervals [704]:
				xmin = 1192.7832
				xmax = 1193.0832
				text = "mm-hm"
			intervals [705]:
				xmin = 1193.0832
				xmax = 1194.266
				text = ""
			intervals [706]:
				xmin = 1194.266
				xmax = 1194.586
				text = "uh-huh"
			intervals [707]:
				xmin = 1194.586
				xmax = 1195.3218
				text = ""
			intervals [708]:
				xmin = 1195.3218
				xmax = 1195.5818
				text = "um"
			intervals [709]:
				xmin = 1195.5818
				xmax = 1196.2664
				text = ""
			intervals [710]:
				xmin = 1196.2664
				xmax = 1196.5164
				text = "well"
			intervals [711]:
				xmin = 1196.5164
				xmax = 1196.7081
				text = ""
			intervals [712]:
				xmin = 1196.7081
				xmax = 1196.8081
				text = "what"
			intervals [713]:
				xmin = 1196.8081
				xmax = 1196.8981
				text = "would"
			intervals [714]:
				xmin = 1196.8981
				xmax = 1196.9281
				text = ""
			intervals [715]:
				xmin = 1196.9281
				xmax = 1196.9881
				text = "you"
			intervals [716]:
				xmin = 1196.9881
				xmax = 1197.1481
				text = "like"
			intervals [717]:
				xmin = 1197.1481
				xmax = 1197.1881
				text = ""
			intervals [718]:
				xmin = 1197.1881
				xmax = 1197.2681
				text = "to"
			intervals [719]:
				xmin = 1197.2681
				xmax = 1197.2981
				text = ""
			intervals [720]:
				xmin = 1197.2981
				xmax = 1197.4781
				text = "do"
			intervals [721]:
				xmin = 1197.4781
				xmax = 1197.5881
				text = "when"
			intervals [722]:
				xmin = 1197.5881
				xmax = 1197.7281
				text = "you've"
			intervals [723]:
				xmin = 1197.7281
				xmax = 1197.7581
				text = ""
			intervals [724]:
				xmin = 1197.7581
				xmax = 1198.0881
				text = "finished"
			intervals [725]:
				xmin = 1198.0881
				xmax = 1198.1181
				text = ""
			intervals [726]:
				xmin = 1198.1181
				xmax = 1198.4281
				text = "school"
			intervals [727]:
				xmin = 1198.4281
				xmax = 1202.8233
				text = ""
			intervals [728]:
				xmin = 1202.8233
				xmax = 1202.9733
				text = "oh"
			intervals [729]:
				xmin = 1202.9733
				xmax = 1203.3715
				text = ""
			intervals [730]:
				xmin = 1203.3715
				xmax = 1203.6215
				text = "well"
			intervals [731]:
				xmin = 1203.6215
				xmax = 1203.748
				text = ""
			intervals [732]:
				xmin = 1203.748
				xmax = 1203.898
				text = "how"
			intervals [733]:
				xmin = 1203.898
				xmax = 1204.098
				text = "do"
			intervals [734]:
				xmin = 1204.098
				xmax = 1204.128
				text = ""
			intervals [735]:
				xmin = 1204.128
				xmax = 1204.248
				text = "you"
			intervals [736]:
				xmin = 1204.248
				xmax = 1204.288
				text = ""
			intervals [737]:
				xmin = 1204.288
				xmax = 1204.408
				text = "think"
			intervals [738]:
				xmin = 1204.408
				xmax = 1204.498
				text = "you're"
			intervals [739]:
				xmin = 1204.498
				xmax = 1204.748
				text = ""
			intervals [740]:
				xmin = 1204.748
				xmax = 1204.868
				text = "gonna"
			intervals [741]:
				xmin = 1204.868
				xmax = 1205.028
				text = "become"
			intervals [742]:
				xmin = 1205.028
				xmax = 1205.128
				text = "one"
			intervals [743]:
				xmin = 1205.128
				xmax = 1205.4267
				text = ""
			intervals [744]:
				xmin = 1205.4267
				xmax = 1205.5867
				text = "what"
			intervals [745]:
				xmin = 1205.5867
				xmax = 1205.6467
				text = "do"
			intervals [746]:
				xmin = 1205.6467
				xmax = 1205.7167
				text = "you"
			intervals [747]:
				xmin = 1205.7167
				xmax = 1205.8367
				text = "have"
			intervals [748]:
				xmin = 1205.8367
				xmax = 1205.9167
				text = ""
			intervals [749]:
				xmin = 1205.9167
				xmax = 1206.0067
				text = "to"
			intervals [750]:
				xmin = 1206.0067
				xmax = 1206.0567
				text = ""
			intervals [751]:
				xmin = 1206.0567
				xmax = 1206.2267
				text = "do"
			intervals [752]:
				xmin = 1206.2267
				xmax = 1225.2006
				text = ""
			intervals [753]:
				xmin = 1225.2006
				xmax = 1225.5706
				text = "mm-hm"
			intervals [754]:
				xmin = 1225.5706
				xmax = 1237.9473
				text = ""
			intervals [755]:
				xmin = 1237.9473
				xmax = 1238.3873
				text = "mm-hm"
			intervals [756]:
				xmin = 1238.3873
				xmax = 1239.0311
				text = ""
			intervals [757]:
				xmin = 1239.0311
				xmax = 1239.1111
				text = "do"
			intervals [758]:
				xmin = 1239.1111
				xmax = 1239.2511
				text = "you"
			intervals [759]:
				xmin = 1239.2511
				xmax = 1239.6211
				text = "do"
			intervals [760]:
				xmin = 1239.6211
				xmax = 1239.6811
				text = ""
			intervals [761]:
				xmin = 1239.6811
				xmax = 1239.9411
				text = "any"
			intervals [762]:
				xmin = 1239.9411
				xmax = 1240.0211
				text = ""
			intervals [763]:
				xmin = 1240.0211
				xmax = 1240.2811
				text = "dancing"
			intervals [764]:
				xmin = 1240.2811
				xmax = 1240.3311
				text = ""
			intervals [765]:
				xmin = 1240.3311
				xmax = 1240.4111
				text = "or"
			intervals [766]:
				xmin = 1240.4111
				xmax = 1240.8511
				text = "acting"
			intervals [767]:
				xmin = 1240.8511
				xmax = 1241.0611
				text = "now"
			intervals [768]:
				xmin = 1241.0611
				xmax = 1243.6249
				text = ""
			intervals [769]:
				xmin = 1243.6249
				xmax = 1244.0849
				text = "<unk>"
			intervals [770]:
				xmin = 1244.0849
				xmax = 1244.5788
				text = ""
			intervals [771]:
				xmin = 1244.5788
				xmax = 1244.7888
				text = "that"
			intervals [772]:
				xmin = 1244.7888
				xmax = 1244.8188
				text = ""
			intervals [773]:
				xmin = 1244.8188
				xmax = 1244.8488
				text = "s"
			intervals [774]:
				xmin = 1244.8488
				xmax = 1244.9188
				text = "how"
			intervals [775]:
				xmin = 1244.9188
				xmax = 1245.0188
				text = "you"
			intervals [776]:
				xmin = 1245.0188
				xmax = 1245.1788
				text = ""
			intervals [777]:
				xmin = 1245.1788
				xmax = 1245.6288
				text = "practice"
			intervals [778]:
				xmin = 1245.6288
				xmax = 1247.9845
				text = ""
			intervals [779]:
				xmin = 1247.9845
				xmax = 1248.3445
				text = "mm-hm"
			intervals [780]:
				xmin = 1248.3445
				xmax = 1249.5687
				text = ""
			intervals [781]:
				xmin = 1249.5687
				xmax = 1249.7187
				text = "what"
			intervals [782]:
				xmin = 1249.7187
				xmax = 1249.9487
				text = "kind"
			intervals [783]:
				xmin = 1249.9487
				xmax = 1250.0287
				text = "of"
			intervals [784]:
				xmin = 1250.0287
				xmax = 1250.0787
				text = ""
			intervals [785]:
				xmin = 1250.0787
				xmax = 1250.3787
				text = "things"
			intervals [786]:
				xmin = 1250.3787
				xmax = 1250.4087
				text = ""
			intervals [787]:
				xmin = 1250.4087
				xmax = 1250.4787
				text = "do"
			intervals [788]:
				xmin = 1250.4787
				xmax = 1250.6587
				text = "you"
			intervals [789]:
				xmin = 1250.6587
				xmax = 1250.9187
				text = "act"
			intervals [790]:
				xmin = 1250.9187
				xmax = 1265.2431
				text = ""
			intervals [791]:
				xmin = 1265.2431
				xmax = 1265.4731
				text = "mm-hm"
			intervals [792]:
				xmin = 1265.4731
				xmax = 1277.5435
				text = ""
			intervals [793]:
				xmin = 1277.5435
				xmax = 1277.8835
				text = "mm-hm"
			intervals [794]:
				xmin = 1277.8835
				xmax = 1283.5695
				text = ""
			intervals [795]:
				xmin = 1283.5695
				xmax = 1283.9095
				text = "mm-hm"
			intervals [796]:
				xmin = 1283.9095
				xmax = 1305.2807
				text = ""
			intervals [797]:
				xmin = 1305.2807
				xmax = 1305.5907
				text = "mm-hm"
			intervals [798]:
				xmin = 1305.5907
				xmax = 1308.6029
				text = ""
			intervals [799]:
				xmin = 1308.6029
				xmax = 1308.9429
				text = "mm-hm"
			intervals [800]:
				xmin = 1308.9429
				xmax = 1316.9396
				text = ""
			intervals [801]:
				xmin = 1316.9396
				xmax = 1317.2696
				text = "mm-hm"
			intervals [802]:
				xmin = 1317.2696
				xmax = 1318.2639
				text = ""
			intervals [803]:
				xmin = 1318.2639
				xmax = 1318.5639
				text = "mm-hm"
			intervals [804]:
				xmin = 1318.5639
				xmax = 1321.0744
				text = ""
			intervals [805]:
				xmin = 1321.0744
				xmax = 1321.3644
				text = "mm-hm"
			intervals [806]:
				xmin = 1321.3644
				xmax = 1324.2905
				text = ""
			intervals [807]:
				xmin = 1324.2905
				xmax = 1324.5405
				text = "mm-hm"
			intervals [808]:
				xmin = 1324.5405
				xmax = 1326.1803
				text = ""
			intervals [809]:
				xmin = 1326.1803
				xmax = 1326.5303
				text = "you're"
			intervals [810]:
				xmin = 1326.5303
				xmax = 1326.6703
				text = ""
			intervals [811]:
				xmin = 1326.6703
				xmax = 1326.7903
				text = "gonna"
			intervals [812]:
				xmin = 1326.7903
				xmax = 1326.8903
				text = "save"
			intervals [813]:
				xmin = 1326.8903
				xmax = 1326.9703
				text = "it"
			intervals [814]:
				xmin = 1326.9703
				xmax = 1327.0703
				text = ""
			intervals [815]:
				xmin = 1327.0703
				xmax = 1327.1303
				text = "huh"
			intervals [816]:
				xmin = 1327.1303
				xmax = 1327.8665
				text = ""
			intervals [817]:
				xmin = 1327.8665
				xmax = 1328.1165
				text = "um"
			intervals [818]:
				xmin = 1328.1165
				xmax = 1328.2775
				text = ""
			intervals [819]:
				xmin = 1328.2775
				xmax = 1328.3475
				text = "do"
			intervals [820]:
				xmin = 1328.3475
				xmax = 1328.4075
				text = "you"
			intervals [821]:
				xmin = 1328.4075
				xmax = 1328.6875
				text = "ever"
			intervals [822]:
				xmin = 1328.6875
				xmax = 1328.8475
				text = "get"
			intervals [823]:
				xmin = 1328.8475
				xmax = 1328.9375
				text = "a"
			intervals [824]:
				xmin = 1328.9375
				xmax = 1329.2075
				text = "chance"
			intervals [825]:
				xmin = 1329.2075
				xmax = 1329.2675
				text = "to"
			intervals [826]:
				xmin = 1329.2675
				xmax = 1329.3775
				text = "do"
			intervals [827]:
				xmin = 1329.3775
				xmax = 1329.5575
				text = "any"
			intervals [828]:
				xmin = 1329.5575
				xmax = 1330.0775
				text = "acting"
			intervals [829]:
				xmin = 1330.0775
				xmax = 1330.2075
				text = "or"
			intervals [830]:
				xmin = 1330.2075
				xmax = 1330.2375
				text = ""
			intervals [831]:
				xmin = 1330.2375
				xmax = 1330.4475
				text = "d"
			intervals [832]:
				xmin = 1330.4475
				xmax = 1330.4775
				text = ""
			intervals [833]:
				xmin = 1330.4775
				xmax = 1330.9775
				text = "dancing"
			intervals [834]:
				xmin = 1330.9775
				xmax = 1331.0275
				text = ""
			intervals [835]:
				xmin = 1331.0275
				xmax = 1331.1875
				text = "stuff"
			intervals [836]:
				xmin = 1331.1875
				xmax = 1331.2375
				text = ""
			intervals [837]:
				xmin = 1331.2375
				xmax = 1331.2975
				text = "at"
			intervals [838]:
				xmin = 1331.2975
				xmax = 1331.3275
				text = ""
			intervals [839]:
				xmin = 1331.3275
				xmax = 1331.7275
				text = "school"
			intervals [840]:
				xmin = 1331.7275
				xmax = 1337.4463
				text = ""
			intervals [841]:
				xmin = 1337.4463
				xmax = 1337.7263
				text = "mm-hm"
			intervals [842]:
				xmin = 1337.7263
				xmax = 1345.2836
				text = ""
			intervals [843]:
				xmin = 1345.2836
				xmax = 1345.5436
				text = "<unk>"
			intervals [844]:
				xmin = 1345.5436
				xmax = 1351.6853
				text = ""
			intervals [845]:
				xmin = 1351.6853
				xmax = 1351.9953
				text = "mm-hm"
			intervals [846]:
				xmin = 1351.9953
				xmax = 1355.770
				text = ""
			intervals [847]:
				xmin = 1355.770
				xmax = 1356.020
				text = "mm-hm"
			intervals [848]:
				xmin = 1356.020
				xmax = 1358.1282
				text = ""
			intervals [849]:
				xmin = 1358.1282
				xmax = 1358.5082
				text = "mm-hm"
			intervals [850]:
				xmin = 1358.5082
				xmax = 1372.930
				text = ""
			intervals [851]:
				xmin = 1372.930
				xmax = 1373.490
				text = "lollipop"
			intervals [852]:
				xmin = 1373.490
				xmax = 1378.0907
				text = ""
			intervals [853]:
				xmin = 1378.0907
				xmax = 1378.1807
				text = "oh"
			intervals [854]:
				xmin = 1378.1807
				xmax = 1378.4178
				text = ""
			intervals [855]:
				xmin = 1378.4178
				xmax = 1378.7078
				text = "candy"
			intervals [856]:
				xmin = 1378.7078
				xmax = 1378.7678
				text = ""
			intervals [857]:
				xmin = 1378.7678
				xmax = 1379.1578
				text = "cane"
			intervals [858]:
				xmin = 1379.1578
				xmax = 1381.1537
				text = ""
			intervals [859]:
				xmin = 1381.1537
				xmax = 1381.3837
				text = "mm-hm"
			intervals [860]:
				xmin = 1381.3837
				xmax = 1400.5386
				text = ""
			intervals [861]:
				xmin = 1400.5386
				xmax = 1400.7386
				text = "uh-huh"
			intervals [862]:
				xmin = 1400.7386
				xmax = 1405.8018
				text = ""
			intervals [863]:
				xmin = 1405.8018
				xmax = 1406.1118
				text = "mm-hm"
			intervals [864]:
				xmin = 1406.1118
				xmax = 1408.1193
				text = ""
			intervals [865]:
				xmin = 1408.1193
				xmax = 1408.4393
				text = "mm-hm"
			intervals [866]:
				xmin = 1408.4393
				xmax = 1413.4385
				text = ""
			intervals [867]:
				xmin = 1413.4385
				xmax = 1413.7785
				text = "mm-hm"
			intervals [868]:
				xmin = 1413.7785
				xmax = 1417.9764
				text = ""
			intervals [869]:
				xmin = 1417.9764
				xmax = 1418.2364
				text = "mm-hm"
			intervals [870]:
				xmin = 1418.2364
				xmax = 1419.0542
				text = ""
			intervals [871]:
				xmin = 1419.0542
				xmax = 1419.5842
				text = "mm-hm"
			intervals [872]:
				xmin = 1419.5842
				xmax = 1420.2918
				text = ""
			intervals [873]:
				xmin = 1420.2918
				xmax = 1420.3218
				text = "oh"
			intervals [874]:
				xmin = 1420.3218
				xmax = 1420.7235
				text = ""
			intervals [875]:
				xmin = 1420.7235
				xmax = 1420.8335
				text = "so"
			intervals [876]:
				xmin = 1420.8335
				xmax = 1421.0835
				text = "maybe"
			intervals [877]:
				xmin = 1421.0835
				xmax = 1421.1535
				text = "you"
			intervals [878]:
				xmin = 1421.1535
				xmax = 1421.1835
				text = "<unk>"
			intervals [879]:
				xmin = 1421.1835
				xmax = 1421.2635
				text = ""
			intervals [880]:
				xmin = 1421.2635
				xmax = 1421.3535
				text = "get"
			intervals [881]:
				xmin = 1421.3535
				xmax = 1421.3835
				text = ""
			intervals [882]:
				xmin = 1421.3835
				xmax = 1421.4235
				text = "a"
			intervals [883]:
				xmin = 1421.4235
				xmax = 1421.4935
				text = ""
			intervals [884]:
				xmin = 1421.4935
				xmax = 1421.6735
				text = "chance"
			intervals [885]:
				xmin = 1421.6735
				xmax = 1421.9535
				text = ""
			intervals [886]:
				xmin = 1421.9535
				xmax = 1422.3535
				text = "again"
			intervals [887]:
				xmin = 1422.3535
				xmax = 1422.9392
				text = ""
			intervals [888]:
				xmin = 1422.9392
				xmax = 1423.0292
				text = "or"
			intervals [889]:
				xmin = 1423.0292
				xmax = 1423.0592
				text = ""
			intervals [890]:
				xmin = 1423.0592
				xmax = 1423.4292
				text = "something"
			intervals [891]:
				xmin = 1423.4292
				xmax = 1423.4592
				text = ""
			intervals [892]:
				xmin = 1423.4592
				xmax = 1423.5492
				text = "like"
			intervals [893]:
				xmin = 1423.5492
				xmax = 1423.7392
				text = "that"
			intervals [894]:
				xmin = 1423.7392
				xmax = 1452.6501
				text = ""
			intervals [895]:
				xmin = 1452.6501
				xmax = 1452.9901
				text = "mm-hm"
			intervals [896]:
				xmin = 1452.9901
				xmax = 1456.3245
				text = ""
			intervals [897]:
				xmin = 1456.3245
				xmax = 1456.5845
				text = "right"
			intervals [898]:
				xmin = 1456.5845
				xmax = 1456.9473
				text = ""
			intervals [899]:
				xmin = 1456.9473
				xmax = 1457.2373
				text = "um"
			intervals [900]:
				xmin = 1457.2373
				xmax = 1457.2673
				text = ""
			intervals [901]:
				xmin = 1457.2673
				xmax = 1457.3673
				text = "were"
			intervals [902]:
				xmin = 1457.3673
				xmax = 1457.5573
				text = "you"
			intervals [903]:
				xmin = 1457.5573
				xmax = 1457.7173
				text = "ever"
			intervals [904]:
				xmin = 1457.7173
				xmax = 1457.8473
				text = "in"
			intervals [905]:
				xmin = 1457.8473
				xmax = 1457.8773
				text = ""
			intervals [906]:
				xmin = 1457.8773
				xmax = 1457.9073
				text = "a"
			intervals [907]:
				xmin = 1457.9073
				xmax = 1458.5973
				text = "situation"
			intervals [908]:
				xmin = 1458.5973
				xmax = 1458.6273
				text = ""
			intervals [909]:
				xmin = 1458.6273
				xmax = 1458.7173
				text = "where"
			intervals [910]:
				xmin = 1458.7173
				xmax = 1458.9173
				text = "you"
			intervals [911]:
				xmin = 1458.9173
				xmax = 1458.9473
				text = ""
			intervals [912]:
				xmin = 1458.9473
				xmax = 1459.1073
				text = "thought"
			intervals [913]:
				xmin = 1459.1073
				xmax = 1459.1373
				text = ""
			intervals [914]:
				xmin = 1459.1373
				xmax = 1459.2373
				text = "you"
			intervals [915]:
				xmin = 1459.2373
				xmax = 1459.4873
				text = "might"
			intervals [916]:
				xmin = 1459.4873
				xmax = 1459.5373
				text = ""
			intervals [917]:
				xmin = 1459.5373
				xmax = 1459.8773
				text = "die"
			intervals [918]:
				xmin = 1459.8773
				xmax = 1459.9073
				text = ""
			intervals [919]:
				xmin = 1459.9073
				xmax = 1460.0473
				text = "or"
			intervals [920]:
				xmin = 1460.0473
				xmax = 1460.0773
				text = ""
			intervals [921]:
				xmin = 1460.0773
				xmax = 1460.1773
				text = "you"
			intervals [922]:
				xmin = 1460.1773
				xmax = 1460.3773
				text = "might"
			intervals [923]:
				xmin = 1460.3773
				xmax = 1460.4473
				text = ""
			intervals [924]:
				xmin = 1460.4473
				xmax = 1460.5473
				text = "be"
			intervals [925]:
				xmin = 1460.5473
				xmax = 1460.6673
				text = ""
			intervals [926]:
				xmin = 1460.6673
				xmax = 1460.9873
				text = "killed"
			intervals [927]:
				xmin = 1460.9873
				xmax = 1463.4482
				text = ""
			intervals [928]:
				xmin = 1463.4482
				xmax = 1463.6282
				text = "what"
			intervals [929]:
				xmin = 1463.6282
				xmax = 1463.8582
				text = "happened"
			intervals [930]:
				xmin = 1463.8582
				xmax = 1476.9043
				text = ""
			intervals [931]:
				xmin = 1476.9043
				xmax = 1477.2343
				text = "mm-hm"
			intervals [932]:
				xmin = 1477.2343
				xmax = 1486.1193
				text = ""
			intervals [933]:
				xmin = 1486.1193
				xmax = 1486.4693
				text = "mm-hm"
			intervals [934]:
				xmin = 1486.4693
				xmax = 1512.5149
				text = ""
			intervals [935]:
				xmin = 1512.5149
				xmax = 1512.5749
				text = "in"
			intervals [936]:
				xmin = 1512.5749
				xmax = 1512.6349
				text = "the"
			intervals [937]:
				xmin = 1512.6349
				xmax = 1512.8749
				text = "a"
			intervals [938]:
				xmin = 1512.8749
				xmax = 1512.9349
				text = ""
			intervals [939]:
				xmin = 1512.9349
				xmax = 1513.4149
				text = "oh"
			intervals [940]:
				xmin = 1513.4149
				xmax = 1513.4449
				text = ""
			intervals [941]:
				xmin = 1513.4449
				xmax = 1513.8449
				text = "you"
			intervals [942]:
				xmin = 1513.8449
				xmax = 1513.8749
				text = ""
			intervals [943]:
				xmin = 1513.8749
				xmax = 1514.0149
				text = "mean"
			intervals [944]:
				xmin = 1514.0149
				xmax = 1514.0549
				text = ""
			intervals [945]:
				xmin = 1514.0549
				xmax = 1514.1149
				text = "the"
			intervals [946]:
				xmin = 1514.1149
				xmax = 1514.2349
				text = "top"
			intervals [947]:
				xmin = 1514.2349
				xmax = 1514.2749
				text = ""
			intervals [948]:
				xmin = 1514.2749
				xmax = 1514.5349
				text = "of"
			intervals [949]:
				xmin = 1514.5349
				xmax = 1514.6249
				text = "your"
			intervals [950]:
				xmin = 1514.6249
				xmax = 1514.6549
				text = ""
			intervals [951]:
				xmin = 1514.6549
				xmax = 1514.8549
				text = "leg"
			intervals [952]:
				xmin = 1514.8549
				xmax = 1515.4059
				text = ""
			intervals [953]:
				xmin = 1515.4059
				xmax = 1515.5259
				text = "in"
			intervals [954]:
				xmin = 1515.5259
				xmax = 1515.5559
				text = ""
			intervals [955]:
				xmin = 1515.5559
				xmax = 1515.7159
				text = "the"
			intervals [956]:
				xmin = 1515.7159
				xmax = 1516.1459
				text = "ankle"
			intervals [957]:
				xmin = 1516.1459
				xmax = 1539.1168
				text = ""
			intervals [958]:
				xmin = 1539.1168
				xmax = 1539.3168
				text = "mm"
			intervals [959]:
				xmin = 1539.3168
				xmax = 1542.4843
				text = ""
			intervals [960]:
				xmin = 1542.4843
				xmax = 1542.9143
				text = "<unk>"
			intervals [961]:
				xmin = 1542.9143
				xmax = 1544.8903
				text = ""
			intervals [962]:
				xmin = 1544.8903
				xmax = 1545.5503
				text = "mm-hm"
			intervals [963]:
				xmin = 1545.5503
				xmax = 1545.7976
				text = ""
			intervals [964]:
				xmin = 1545.7976
				xmax = 1545.9076
				text = "that"
			intervals [965]:
				xmin = 1545.9076
				xmax = 1545.9476
				text = "s"
			intervals [966]:
				xmin = 1545.9476
				xmax = 1545.9776
				text = ""
			intervals [967]:
				xmin = 1545.9776
				xmax = 1546.1676
				text = "for"
			intervals [968]:
				xmin = 1546.1676
				xmax = 1546.1976
				text = ""
			intervals [969]:
				xmin = 1546.1976
				xmax = 1546.2876
				text = "sure"
			intervals [970]:
				xmin = 1546.2876
				xmax = 1546.7814
				text = ""
			intervals [971]:
				xmin = 1546.7814
				xmax = 1546.9614
				text = "some"
			intervals [972]:
				xmin = 1546.9614
				xmax = 1547.3314
				text = "people"
			intervals [973]:
				xmin = 1547.3314
				xmax = 1547.5714
				text = "say"
			intervals [974]:
				xmin = 1547.5714
				xmax = 1547.8114
				text = "that"
			intervals [975]:
				xmin = 1547.8114
				xmax = 1547.8814
				text = ""
			intervals [976]:
				xmin = 1547.8814
				xmax = 1548.1614
				text = "whatever"
			intervals [977]:
				xmin = 1548.1614
				xmax = 1548.1914
				text = ""
			intervals [978]:
				xmin = 1548.1914
				xmax = 1548.4214
				text = "is"
			intervals [979]:
				xmin = 1548.4214
				xmax = 1548.6014
				text = "going"
			intervals [980]:
				xmin = 1548.6014
				xmax = 1548.6914
				text = "to"
			intervals [981]:
				xmin = 1548.6914
				xmax = 1548.7714
				text = ""
			intervals [982]:
				xmin = 1548.7714
				xmax = 1549.1714
				text = "happen"
			intervals [983]:
				xmin = 1549.1714
				xmax = 1549.2014
				text = ""
			intervals [984]:
				xmin = 1549.2014
				xmax = 1549.3314
				text = "is"
			intervals [985]:
				xmin = 1549.3314
				xmax = 1549.3614
				text = ""
			intervals [986]:
				xmin = 1549.3614
				xmax = 1549.6114
				text = "going"
			intervals [987]:
				xmin = 1549.6114
				xmax = 1549.6714
				text = "to"
			intervals [988]:
				xmin = 1549.6714
				xmax = 1550.2114
				text = "happen"
			intervals [989]:
				xmin = 1550.2114
				xmax = 1550.7204
				text = ""
			intervals [990]:
				xmin = 1550.7204
				xmax = 1550.8404
				text = "and"
			intervals [991]:
				xmin = 1550.8404
				xmax = 1550.9504
				text = "that"
			intervals [992]:
				xmin = 1550.9504
				xmax = 1550.9904
				text = ""
			intervals [993]:
				xmin = 1550.9904
				xmax = 1551.0904
				text = "s"
			intervals [994]:
				xmin = 1551.0904
				xmax = 1551.2904
				text = "always"
			intervals [995]:
				xmin = 1551.2904
				xmax = 1551.4104
				text = ""
			intervals [996]:
				xmin = 1551.4104
				xmax = 1551.5004
				text = "what"
			intervals [997]:
				xmin = 1551.5004
				xmax = 1551.6204
				text = ""
			intervals [998]:
				xmin = 1551.6204
				xmax = 1551.8404
				text = "do"
			intervals [999]:
				xmin = 1551.8404
				xmax = 1551.9204
				text = ""
			intervals [1000]:
				xmin = 1551.9204
				xmax = 1552.0604
				text = "what"
			intervals [1001]:
				xmin = 1552.0604
				xmax = 1552.2404
				text = "do"
			intervals [1002]:
				xmin = 1552.2404
				xmax = 1552.2804
				text = ""
			intervals [1003]:
				xmin = 1552.2804
				xmax = 1552.3404
				text = "you"
			intervals [1004]:
				xmin = 1552.3404
				xmax = 1552.3704
				text = ""
			intervals [1005]:
				xmin = 1552.3704
				xmax = 1552.4304
				text = "say"
			intervals [1006]:
				xmin = 1552.4304
				xmax = 1552.5304
				text = ""
			intervals [1007]:
				xmin = 1552.5304
				xmax = 1552.6804
				text = "about"
			intervals [1008]:
				xmin = 1552.6804
				xmax = 1552.7704
				text = ""
			intervals [1009]:
				xmin = 1552.7704
				xmax = 1553.0704
				text = "that"
			intervals [1010]:
				xmin = 1553.0704
				xmax = 1558.5783
				text = ""
			intervals [1011]:
				xmin = 1558.5783
				xmax = 1558.8383
				text = "mm-hm"
			intervals [1012]:
				xmin = 1558.8383
				xmax = 1571.6934
				text = ""
			intervals [1013]:
				xmin = 1571.6934
				xmax = 1572.0234
				text = "mm-hm"
			intervals [1014]:
				xmin = 1572.0234
				xmax = 1572.7807
				text = ""
			intervals [1015]:
				xmin = 1572.7807
				xmax = 1572.8607
				text = "you"
			intervals [1016]:
				xmin = 1572.8607
				xmax = 1572.8907
				text = ""
			intervals [1017]:
				xmin = 1572.8907
				xmax = 1572.9207
				text = "d"
			intervals [1018]:
				xmin = 1572.9207
				xmax = 1573.0907
				text = "never"
			intervals [1019]:
				xmin = 1573.0907
				xmax = 1573.1207
				text = ""
			intervals [1020]:
				xmin = 1573.1207
				xmax = 1573.2407
				text = "be"
			intervals [1021]:
				xmin = 1573.2407
				xmax = 1573.3907
				text = "able"
			intervals [1022]:
				xmin = 1573.3907
				xmax = 1573.4507
				text = "to"
			intervals [1023]:
				xmin = 1573.4507
				xmax = 1573.5507
				text = "get"
			intervals [1024]:
				xmin = 1573.5507
				xmax = 1573.6907
				text = ""
			intervals [1025]:
				xmin = 1573.6907
				xmax = 1573.8907
				text = "through"
			intervals [1026]:
				xmin = 1573.8907
				xmax = 1574.0207
				text = ""
			intervals [1027]:
				xmin = 1574.0207
				xmax = 1574.1107
				text = "it"
			intervals [1028]:
				xmin = 1574.1107
				xmax = 1574.1607
				text = ""
			intervals [1029]:
				xmin = 1574.1607
				xmax = 1574.2407
				text = "huh"
			intervals [1030]:
				xmin = 1574.2407
				xmax = 1576.4764
				text = ""
			intervals [1031]:
				xmin = 1576.4764
				xmax = 1577.0064
				text = "<unk>"
			intervals [1032]:
				xmin = 1577.0064
				xmax = 1578.0145
				text = ""
			intervals [1033]:
				xmin = 1578.0145
				xmax = 1578.2645
				text = "okay"
			intervals [1034]:
				xmin = 1578.2645
				xmax = 1579.1611
				text = ""
			intervals [1035]:
				xmin = 1579.1611
				xmax = 1579.5211
				text = "alright"
			intervals [1036]:
				xmin = 1579.5211
				xmax = 1579.5511
				text = ""
			intervals [1037]:
				xmin = 1579.5511
				xmax = 1579.6511
				text = "i"
			intervals [1038]:
				xmin = 1579.6511
				xmax = 1579.7111
				text = ""
			intervals [1039]:
				xmin = 1579.7111
				xmax = 1579.8711
				text = "think"
			intervals [1040]:
				xmin = 1579.8711
				xmax = 1579.9311
				text = ""
			intervals [1041]:
				xmin = 1579.9311
				xmax = 1580.0611
				text = "we"
			intervals [1042]:
				xmin = 1580.0611
				xmax = 1580.0911
				text = ""
			intervals [1043]:
				xmin = 1580.0911
				xmax = 1580.1211
				text = "<unk>"
			intervals [1044]:
				xmin = 1580.1211
				xmax = 1580.1611
				text = ""
			intervals [1045]:
				xmin = 1580.1611
				xmax = 1580.3611
				text = "stop"
			intervals [1046]:
				xmin = 1580.3611
				xmax = 1580.4511
				text = ""
			intervals [1047]:
				xmin = 1580.4511
				xmax = 1580.6611
				text = "doing"
			intervals [1048]:
				xmin = 1580.6611
				xmax = 1580.6911
				text = ""
			intervals [1049]:
				xmin = 1580.6911
				xmax = 1580.9211
				text = "this"
			intervals [1050]:
				xmin = 1580.9211
				xmax = 1581.0311
				text = ""
			intervals [1051]:
				xmin = 1581.0311
				xmax = 1581.2911
				text = "part"
			intervals [1052]:
				xmin = 1581.2911
				xmax = 1581.3811
				text = ""
			intervals [1053]:
				xmin = 1581.3811
				xmax = 1581.8611
				text = "okay"
			intervals [1054]:
				xmin = 1581.8611
				xmax = 1582.199931972789
				text = ""
	item [2]:
		class = "IntervalTier"
		name = "DCA_int_03 - phones"
		xmin = 0.0
		xmax = 1582.199931972789
		intervals: size = 2443
			intervals [1]:
				xmin = 0.0
				xmax = 14.3962
				text = ""
			intervals [2]:
				xmin = 14.3962
				xmax = 14.4462
				text = "sil"
			intervals [3]:
				xmin = 14.4462
				xmax = 14.5062
				text = "AO2"
			intervals [4]:
				xmin = 14.5062
				xmax = 14.5362
				text = "L"
			intervals [5]:
				xmin = 14.5362
				xmax = 14.5962
				text = "R"
			intervals [6]:
				xmin = 14.5962
				xmax = 14.6662
				text = "AY1"
			intervals [7]:
				xmin = 14.6662
				xmax = 14.8062
				text = "T"
			intervals [8]:
				xmin = 14.8062
				xmax = 14.8462
				text = "sp"
			intervals [9]:
				xmin = 14.8462
				xmax = 15.1842
				text = ""
			intervals [10]:
				xmin = 15.1842
				xmax = 15.3242
				text = "N"
			intervals [11]:
				xmin = 15.3242
				xmax = 15.3842
				text = "AW1"
			intervals [12]:
				xmin = 15.3842
				xmax = 15.5342
				text = "Y"
			intervals [13]:
				xmin = 15.5342
				xmax = 15.6542
				text = "UW1"
			intervals [14]:
				xmin = 15.6542
				xmax = 15.7342
				text = "T"
			intervals [15]:
				xmin = 15.7342
				xmax = 15.8142
				text = "R"
			intervals [16]:
				xmin = 15.8142
				xmax = 15.8442
				text = "AY1"
			intervals [17]:
				xmin = 15.8442
				xmax = 15.8742
				text = "sp"
			intervals [18]:
				xmin = 15.8742
				xmax = 15.9042
				text = "AH0"
			intervals [19]:
				xmin = 15.9042
				xmax = 16.0242
				text = "N"
			intervals [20]:
				xmin = 16.0242
				xmax = 16.0542
				text = "sp"
			intervals [21]:
				xmin = 16.0542
				xmax = 16.0842
				text = "T"
			intervals [22]:
				xmin = 16.0842
				xmax = 16.1142
				text = "IY1"
			intervals [23]:
				xmin = 16.1142
				xmax = 16.3089
				text = "sp"
			intervals [24]:
				xmin = 16.3089
				xmax = 16.3989
				text = "AE1"
			intervals [25]:
				xmin = 16.3989
				xmax = 16.5389
				text = "N"
			intervals [26]:
				xmin = 16.5389
				xmax = 16.5689
				text = "D"
			intervals [27]:
				xmin = 16.5689
				xmax = 16.6489
				text = "T"
			intervals [28]:
				xmin = 16.6489
				xmax = 16.6989
				text = "EH1"
			intervals [29]:
				xmin = 16.6989
				xmax = 16.7389
				text = "L"
			intervals [30]:
				xmin = 16.7389
				xmax = 16.8089
				text = "M"
			intervals [31]:
				xmin = 16.8089
				xmax = 16.8689
				text = "IY1"
			intervals [32]:
				xmin = 16.8689
				xmax = 16.9389
				text = "AH0"
			intervals [33]:
				xmin = 16.9389
				xmax = 16.9789
				text = "B"
			intervals [34]:
				xmin = 16.9789
				xmax = 17.0289
				text = "AW1"
			intervals [35]:
				xmin = 17.0289
				xmax = 17.0789
				text = "T"
			intervals [36]:
				xmin = 17.0789
				xmax = 17.1089
				text = "sp"
			intervals [37]:
				xmin = 17.1089
				xmax = 17.1389
				text = "DH"
			intervals [38]:
				xmin = 17.1389
				xmax = 17.1889
				text = "AH0"
			intervals [39]:
				xmin = 17.1889
				xmax = 17.2589
				text = "sp"
			intervals [40]:
				xmin = 17.2589
				xmax = 17.3389
				text = "G"
			intervals [41]:
				xmin = 17.3389
				xmax = 17.4489
				text = "EY1"
			intervals [42]:
				xmin = 17.4489
				xmax = 17.5689
				text = "M"
			intervals [43]:
				xmin = 17.5689
				xmax = 17.7089
				text = "Z"
			intervals [44]:
				xmin = 17.7089
				xmax = 17.7489
				text = "R"
			intervals [45]:
				xmin = 17.7489
				xmax = 17.7889
				text = "IY1"
			intervals [46]:
				xmin = 17.7889
				xmax = 17.9289
				text = "L"
			intervals [47]:
				xmin = 17.9289
				xmax = 17.9589
				text = "sp"
			intervals [48]:
				xmin = 17.9589
				xmax = 17.9889
				text = "K"
			intervals [49]:
				xmin = 17.9889
				xmax = 18.0189
				text = "W"
			intervals [50]:
				xmin = 18.0189
				xmax = 18.0689
				text = "IH1"
			intervals [51]:
				xmin = 18.0689
				xmax = 18.1789
				text = "K"
			intervals [52]:
				xmin = 18.1789
				xmax = 19.098
				text = "sp"
			intervals [53]:
				xmin = 19.098
				xmax = 19.138
				text = "JH"
			intervals [54]:
				xmin = 19.138
				xmax = 19.168
				text = "IH0"
			intervals [55]:
				xmin = 19.168
				xmax = 19.198
				text = "S"
			intervals [56]:
				xmin = 19.198
				xmax = 19.258
				text = "sp"
			intervals [57]:
				xmin = 19.258
				xmax = 19.358
				text = "JH"
			intervals [58]:
				xmin = 19.358
				xmax = 19.428
				text = "AH1"
			intervals [59]:
				xmin = 19.428
				xmax = 19.458
				text = "S"
			intervals [60]:
				xmin = 19.458
				xmax = 19.488
				text = "T"
			intervals [61]:
				xmin = 19.488
				xmax = 19.558
				text = "IH0"
			intervals [62]:
				xmin = 19.558
				xmax = 19.788
				text = "S"
			intervals [63]:
				xmin = 19.788
				xmax = 19.908
				text = "IY1"
			intervals [64]:
				xmin = 19.908
				xmax = 19.948
				text = "IH1"
			intervals [65]:
				xmin = 19.948
				xmax = 19.988
				text = "F"
			intervals [66]:
				xmin = 19.988
				xmax = 20.148
				text = "sp"
			intervals [67]:
				xmin = 20.148
				xmax = 20.178
				text = "DH"
			intervals [68]:
				xmin = 20.178
				xmax = 20.258
				text = "IH0"
			intervals [69]:
				xmin = 20.258
				xmax = 20.678
				text = "S"
			intervals [70]:
				xmin = 20.678
				xmax = 20.708
				text = "sp"
			intervals [71]:
				xmin = 20.708
				xmax = 20.738
				text = "W"
			intervals [72]:
				xmin = 20.738
				xmax = 20.768
				text = "ER1"
			intervals [73]:
				xmin = 20.768
				xmax = 20.838
				text = "K"
			intervals [74]:
				xmin = 20.838
				xmax = 20.918
				text = "S"
			intervals [75]:
				xmin = 20.918
				xmax = 51.6386
				text = "sp"
			intervals [76]:
				xmin = 51.6386
				xmax = 51.7786
				text = "M"
			intervals [77]:
				xmin = 51.7786
				xmax = 51.8686
				text = "K"
			intervals [78]:
				xmin = 51.8686
				xmax = 52.0486
				text = "EY1"
			intervals [79]:
				xmin = 52.0486
				xmax = 52.8218
				text = "sp"
			intervals [80]:
				xmin = 52.8218
				xmax = 52.9118
				text = "DH"
			intervals [81]:
				xmin = 52.9118
				xmax = 52.9418
				text = "EH1"
			intervals [82]:
				xmin = 52.9418
				xmax = 53.0418
				text = "N"
			intervals [83]:
				xmin = 53.0418
				xmax = 53.0818
				text = "W"
			intervals [84]:
				xmin = 53.0818
				xmax = 53.1118
				text = "AH1"
			intervals [85]:
				xmin = 53.1118
				xmax = 53.1518
				text = "T"
			intervals [86]:
				xmin = 53.1518
				xmax = 53.1918
				text = "AH0"
			intervals [87]:
				xmin = 53.1918
				xmax = 53.2818
				text = "B"
			intervals [88]:
				xmin = 53.2818
				xmax = 53.5018
				text = "AW1"
			intervals [89]:
				xmin = 53.5018
				xmax = 53.5718
				text = "T"
			intervals [90]:
				xmin = 53.5718
				xmax = 54.5051
				text = "sp"
			intervals [91]:
				xmin = 54.5051
				xmax = 54.5351
				text = "DH"
			intervals [92]:
				xmin = 54.5351
				xmax = 54.6251
				text = "IY0"
			intervals [93]:
				xmin = 54.6251
				xmax = 54.6851
				text = "AH1"
			intervals [94]:
				xmin = 54.6851
				xmax = 54.7551
				text = "DH"
			intervals [95]:
				xmin = 54.7551
				xmax = 54.8851
				text = "ER0"
			intervals [96]:
				xmin = 54.8851
				xmax = 54.9551
				text = "G"
			intervals [97]:
				xmin = 54.9551
				xmax = 55.0151
				text = "EY1"
			intervals [98]:
				xmin = 55.0151
				xmax = 55.0451
				text = "M"
			intervals [99]:
				xmin = 55.0451
				xmax = 55.3951
				text = "Z"
			intervals [100]:
				xmin = 55.3951
				xmax = 79.6055
				text = "sp"
			intervals [101]:
				xmin = 79.6055
				xmax = 79.6655
				text = "M"
			intervals [102]:
				xmin = 79.6655
				xmax = 79.7055
				text = "HH"
			intervals [103]:
				xmin = 79.7055
				xmax = 79.8855
				text = "M"
			intervals [104]:
				xmin = 79.8855
				xmax = 112.9317
				text = ""
			intervals [105]:
				xmin = 112.9317
				xmax = 113.0117
				text = "sil"
			intervals [106]:
				xmin = 113.0117
				xmax = 113.1517
				text = "spn"
			intervals [107]:
				xmin = 113.1517
				xmax = 113.2152
				text = ""
			intervals [108]:
				xmin = 113.2152
				xmax = 113.2552
				text = "sil"
			intervals [109]:
				xmin = 113.2552
				xmax = 113.3652
				text = "M"
			intervals [110]:
				xmin = 113.3652
				xmax = 113.4552
				text = "K"
			intervals [111]:
				xmin = 113.4552
				xmax = 113.5552
				text = "EY1"
			intervals [112]:
				xmin = 113.5552
				xmax = 113.6152
				text = "sp"
			intervals [113]:
				xmin = 113.6152
				xmax = 113.6552
				text = "HH"
			intervals [114]:
				xmin = 113.6552
				xmax = 113.6852
				text = "W"
			intervals [115]:
				xmin = 113.6852
				xmax = 113.7152
				text = "AH1"
			intervals [116]:
				xmin = 113.7152
				xmax = 113.7852
				text = "T"
			intervals [117]:
				xmin = 113.7852
				xmax = 113.8252
				text = "W"
			intervals [118]:
				xmin = 113.8252
				xmax = 113.8752
				text = "ER0"
			intervals [119]:
				xmin = 113.8752
				xmax = 113.9752
				text = "S"
			intervals [120]:
				xmin = 113.9752
				xmax = 114.0152
				text = "AH1"
			intervals [121]:
				xmin = 114.0152
				xmax = 114.0852
				text = "M"
			intervals [122]:
				xmin = 114.0852
				xmax = 114.1252
				text = "AH0"
			intervals [123]:
				xmin = 114.1252
				xmax = 114.1652
				text = "V"
			intervals [124]:
				xmin = 114.1652
				xmax = 114.2052
				text = "DH"
			intervals [125]:
				xmin = 114.2052
				xmax = 114.3052
				text = "AH0"
			intervals [126]:
				xmin = 114.3052
				xmax = 114.3752
				text = "R"
			intervals [127]:
				xmin = 114.3752
				xmax = 114.5052
				text = "AY1"
			intervals [128]:
				xmin = 114.5052
				xmax = 114.6052
				text = "M"
			intervals [129]:
				xmin = 114.6052
				xmax = 114.6952
				text = "Z"
			intervals [130]:
				xmin = 114.6952
				xmax = 114.7552
				text = "sp"
			intervals [131]:
				xmin = 114.7552
				xmax = 114.7852
				text = "DH"
			intervals [132]:
				xmin = 114.7852
				xmax = 114.8152
				text = "AH0"
			intervals [133]:
				xmin = 114.8152
				xmax = 114.8752
				text = "T"
			intervals [134]:
				xmin = 114.8752
				xmax = 114.9552
				text = "sp"
			intervals [135]:
				xmin = 114.9552
				xmax = 114.9952
				text = "Y"
			intervals [136]:
				xmin = 114.9952
				xmax = 115.0252
				text = "UW1"
			intervals [137]:
				xmin = 115.0252
				xmax = 115.0552
				text = "sp"
			intervals [138]:
				xmin = 115.0552
				xmax = 115.1952
				text = "S"
			intervals [139]:
				xmin = 115.1952
				xmax = 115.2452
				text = "EH1"
			intervals [140]:
				xmin = 115.2452
				xmax = 115.2752
				text = "D"
			intervals [141]:
				xmin = 115.2752
				xmax = 115.3152
				text = "sp"
			intervals [142]:
				xmin = 115.3152
				xmax = 115.3452
				text = "T"
			intervals [143]:
				xmin = 115.3452
				xmax = 115.4452
				text = "AH0"
			intervals [144]:
				xmin = 115.4452
				xmax = 115.4752
				text = "sp"
			intervals [145]:
				xmin = 115.4752
				xmax = 115.5052
				text = "P"
			intervals [146]:
				xmin = 115.5052
				xmax = 115.5352
				text = "IH1"
			intervals [147]:
				xmin = 115.5352
				xmax = 115.5852
				text = "K"
			intervals [148]:
				xmin = 115.5852
				xmax = 115.6752
				text = "sp"
			intervals [149]:
				xmin = 115.6752
				xmax = 115.7652
				text = "S"
			intervals [150]:
				xmin = 115.7652
				xmax = 115.7952
				text = "AH1"
			intervals [151]:
				xmin = 115.7952
				xmax = 115.8952
				text = "M"
			intervals [152]:
				xmin = 115.8952
				xmax = 115.9352
				text = "B"
			intervals [153]:
				xmin = 115.9352
				xmax = 115.9952
				text = "AH0"
			intervals [154]:
				xmin = 115.9952
				xmax = 116.0552
				text = "D"
			intervals [155]:
				xmin = 116.0552
				xmax = 116.1052
				text = "IY0"
			intervals [156]:
				xmin = 116.1052
				xmax = 116.1852
				text = "sp"
			intervals [157]:
				xmin = 116.1852
				xmax = 125.4912
				text = ""
			intervals [158]:
				xmin = 125.4912
				xmax = 125.5512
				text = "D"
			intervals [159]:
				xmin = 125.5512
				xmax = 125.5812
				text = "UW1"
			intervals [160]:
				xmin = 125.5812
				xmax = 125.6112
				text = "Y"
			intervals [161]:
				xmin = 125.6112
				xmax = 125.6412
				text = "UW1"
			intervals [162]:
				xmin = 125.6412
				xmax = 125.6712
				text = "R"
			intervals [163]:
				xmin = 125.6712
				xmax = 125.7012
				text = "IY0"
			intervals [164]:
				xmin = 125.7012
				xmax = 125.7312
				text = "M"
			intervals [165]:
				xmin = 125.7312
				xmax = 125.7612
				text = "EH1"
			intervals [166]:
				xmin = 125.7612
				xmax = 125.7912
				text = "M"
			intervals [167]:
				xmin = 125.7912
				xmax = 125.8212
				text = "B"
			intervals [168]:
				xmin = 125.8212
				xmax = 125.8612
				text = "ER0"
			intervals [169]:
				xmin = 125.8612
				xmax = 125.8912
				text = "DH"
			intervals [170]:
				xmin = 125.8912
				xmax = 125.9512
				text = "AH0"
			intervals [171]:
				xmin = 125.9512
				xmax = 126.0812
				text = "SH"
			intervals [172]:
				xmin = 126.0812
				xmax = 126.1712
				text = "AO1"
			intervals [173]:
				xmin = 126.1712
				xmax = 126.2512
				text = "R"
			intervals [174]:
				xmin = 126.2512
				xmax = 126.3012
				text = "T"
			intervals [175]:
				xmin = 126.3012
				xmax = 126.3412
				text = "W"
			intervals [176]:
				xmin = 126.3412
				xmax = 126.3812
				text = "AH1"
			intervals [177]:
				xmin = 126.3812
				xmax = 126.4812
				text = "N"
			intervals [178]:
				xmin = 126.4812
				xmax = 126.5612
				text = "sp"
			intervals [179]:
				xmin = 126.5612
				xmax = 127.361
				text = ""
			intervals [180]:
				xmin = 127.361
				xmax = 127.411
				text = "K"
			intervals [181]:
				xmin = 127.411
				xmax = 127.461
				text = "UH1"
			intervals [182]:
				xmin = 127.461
				xmax = 127.511
				text = "D"
			intervals [183]:
				xmin = 127.511
				xmax = 127.621
				text = "sp"
			intervals [184]:
				xmin = 127.621
				xmax = 127.671
				text = "Y"
			intervals [185]:
				xmin = 127.671
				xmax = 127.751
				text = "UW1"
			intervals [186]:
				xmin = 127.751
				xmax = 146.8932
				text = "sp"
			intervals [187]:
				xmin = 146.8932
				xmax = 146.9932
				text = "OW2"
			intervals [188]:
				xmin = 146.9932
				xmax = 147.0632
				text = "K"
			intervals [189]:
				xmin = 147.0632
				xmax = 147.1832
				text = "EY1"
			intervals [190]:
				xmin = 147.1832
				xmax = 147.2732
				text = "W"
			intervals [191]:
				xmin = 147.2732
				xmax = 147.3332
				text = "AH1"
			intervals [192]:
				xmin = 147.3332
				xmax = 147.3632
				text = "T"
			intervals [193]:
				xmin = 147.3632
				xmax = 147.4632
				text = "AH0"
			intervals [194]:
				xmin = 147.4632
				xmax = 147.5032
				text = "B"
			intervals [195]:
				xmin = 147.5032
				xmax = 147.6632
				text = "AW1"
			intervals [196]:
				xmin = 147.6632
				xmax = 147.7232
				text = "T"
			intervals [197]:
				xmin = 147.7232
				xmax = 147.9163
				text = ""
			intervals [198]:
				xmin = 147.9163
				xmax = 147.9763
				text = "sil"
			intervals [199]:
				xmin = 147.9763
				xmax = 148.0063
				text = "B"
			intervals [200]:
				xmin = 148.0063
				xmax = 148.0863
				text = "IH0"
			intervals [201]:
				xmin = 148.0863
				xmax = 148.1763
				text = "W"
			intervals [202]:
				xmin = 148.1763
				xmax = 148.3563
				text = "IH1"
			intervals [203]:
				xmin = 148.3563
				xmax = 148.4763
				text = "CH"
			intervals [204]:
				xmin = 148.4763
				xmax = 148.5363
				text = "T"
			intervals [205]:
				xmin = 148.5363
				xmax = 193.8327
				text = "sp"
			intervals [206]:
				xmin = 193.8327
				xmax = 194.3227
				text = "M"
			intervals [207]:
				xmin = 194.3227
				xmax = 194.3527
				text = "K"
			intervals [208]:
				xmin = 194.3527
				xmax = 194.3827
				text = "EY1"
			intervals [209]:
				xmin = 194.3827
				xmax = 195.3168
				text = "sp"
			intervals [210]:
				xmin = 195.3168
				xmax = 195.3668
				text = "AH1"
			intervals [211]:
				xmin = 195.3668
				xmax = 195.7668
				text = "M"
			intervals [212]:
				xmin = 195.7668
				xmax = 197.4959
				text = ""
			intervals [213]:
				xmin = 197.4959
				xmax = 197.5259
				text = "sil"
			intervals [214]:
				xmin = 197.5259
				xmax = 197.7359
				text = "S"
			intervals [215]:
				xmin = 197.7359
				xmax = 197.7659
				text = "OW1"
			intervals [216]:
				xmin = 197.7659
				xmax = 197.7959
				text = "sp"
			intervals [217]:
				xmin = 197.7959
				xmax = 198.1859
				text = "IH0"
			intervals [218]:
				xmin = 198.1859
				xmax = 198.2159
				text = "Z"
			intervals [219]:
				xmin = 198.2159
				xmax = 198.2659
				text = "sp"
			intervals [220]:
				xmin = 198.2659
				xmax = 198.3059
				text = "DH"
			intervals [221]:
				xmin = 198.3059
				xmax = 198.3459
				text = "EH1"
			intervals [222]:
				xmin = 198.3459
				xmax = 198.4459
				text = "R"
			intervals [223]:
				xmin = 198.4459
				xmax = 198.659
				text = "sp"
			intervals [224]:
				xmin = 198.659
				xmax = 198.829
				text = "OW1"
			intervals [225]:
				xmin = 198.829
				xmax = 198.979
				text = "DH"
			intervals [226]:
				xmin = 198.979
				xmax = 199.029
				text = "AH0"
			intervals [227]:
				xmin = 199.029
				xmax = 199.159
				text = "M"
			intervals [228]:
				xmin = 199.159
				xmax = 199.249
				text = "UW1"
			intervals [229]:
				xmin = 199.249
				xmax = 199.329
				text = "V"
			intervals [230]:
				xmin = 199.329
				xmax = 199.379
				text = "IY0"
			intervals [231]:
				xmin = 199.379
				xmax = 199.409
				text = "sp"
			intervals [232]:
				xmin = 199.409
				xmax = 199.459
				text = "Y"
			intervals [233]:
				xmin = 199.459
				xmax = 199.529
				text = "UW1"
			intervals [234]:
				xmin = 199.529
				xmax = 199.559
				text = "sp"
			intervals [235]:
				xmin = 199.559
				xmax = 199.699
				text = "S"
			intervals [236]:
				xmin = 199.699
				xmax = 199.839
				text = "AO1"
			intervals [237]:
				xmin = 199.839
				xmax = 199.899
				text = "sp"
			intervals [238]:
				xmin = 199.899
				xmax = 200.4195
				text = ""
			intervals [239]:
				xmin = 200.4195
				xmax = 200.4595
				text = "HH"
			intervals [240]:
				xmin = 200.4595
				xmax = 200.4895
				text = "W"
			intervals [241]:
				xmin = 200.4895
				xmax = 200.5195
				text = "AH1"
			intervals [242]:
				xmin = 200.5195
				xmax = 200.5495
				text = "T"
			intervals [243]:
				xmin = 200.5495
				xmax = 200.5795
				text = "sp"
			intervals [244]:
				xmin = 200.5795
				xmax = 200.6095
				text = "W"
			intervals [245]:
				xmin = 200.6095
				xmax = 200.6395
				text = "AO1"
			intervals [246]:
				xmin = 200.6395
				xmax = 200.6695
				text = "Z"
			intervals [247]:
				xmin = 200.6695
				xmax = 200.7195
				text = "sp"
			intervals [248]:
				xmin = 200.7195
				xmax = 200.7595
				text = "DH"
			intervals [249]:
				xmin = 200.7595
				xmax = 200.7895
				text = "AH0"
			intervals [250]:
				xmin = 200.7895
				xmax = 200.8295
				text = "T"
			intervals [251]:
				xmin = 200.8295
				xmax = 200.8795
				text = "sp"
			intervals [252]:
				xmin = 200.8795
				xmax = 200.9195
				text = "W"
			intervals [253]:
				xmin = 200.9195
				xmax = 200.9495
				text = "AH1"
			intervals [254]:
				xmin = 200.9495
				xmax = 201.0295
				text = "N"
			intervals [255]:
				xmin = 201.0295
				xmax = 201.1095
				text = "sp"
			intervals [256]:
				xmin = 201.1095
				xmax = 201.1395
				text = "K"
			intervals [257]:
				xmin = 201.1395
				xmax = 201.1695
				text = "AO1"
			intervals [258]:
				xmin = 201.1695
				xmax = 201.3595
				text = "L"
			intervals [259]:
				xmin = 201.3595
				xmax = 201.4495
				text = "D"
			intervals [260]:
				xmin = 201.4495
				xmax = 201.5595
				text = "sp"
			intervals [261]:
				xmin = 201.5595
				xmax = 204.0927
				text = ""
			intervals [262]:
				xmin = 204.0927
				xmax = 204.1627
				text = "M"
			intervals [263]:
				xmin = 204.1627
				xmax = 204.2527
				text = "IH1"
			intervals [264]:
				xmin = 204.2527
				xmax = 204.4527
				text = "L"
			intervals [265]:
				xmin = 204.4527
				xmax = 204.4827
				text = "IY0"
			intervals [266]:
				xmin = 204.4827
				xmax = 204.5527
				text = "sp"
			intervals [267]:
				xmin = 204.5527
				xmax = 268.9597
				text = ""
			intervals [268]:
				xmin = 268.9597
				xmax = 269.0097
				text = "M"
			intervals [269]:
				xmin = 269.0097
				xmax = 269.0497
				text = "HH"
			intervals [270]:
				xmin = 269.0497
				xmax = 269.2797
				text = "M"
			intervals [271]:
				xmin = 269.2797
				xmax = 269.3097
				text = "W"
			intervals [272]:
				xmin = 269.3097
				xmax = 269.3397
				text = "AH1"
			intervals [273]:
				xmin = 269.3397
				xmax = 269.3697
				text = "T"
			intervals [274]:
				xmin = 269.3697
				xmax = 269.4297
				text = "IH0"
			intervals [275]:
				xmin = 269.4297
				xmax = 269.4797
				text = "D"
			intervals [276]:
				xmin = 269.4797
				xmax = 269.5097
				text = "SH"
			intervals [277]:
				xmin = 269.5097
				xmax = 269.5397
				text = "IY1"
			intervals [278]:
				xmin = 269.5397
				xmax = 269.5997
				text = "sp"
			intervals [279]:
				xmin = 269.5997
				xmax = 269.6397
				text = "P"
			intervals [280]:
				xmin = 269.6397
				xmax = 269.6897
				text = "UH1"
			intervals [281]:
				xmin = 269.6897
				xmax = 269.7397
				text = "T"
			intervals [282]:
				xmin = 269.7397
				xmax = 269.7697
				text = "AA1"
			intervals [283]:
				xmin = 269.7697
				xmax = 270.0297
				text = "N"
			intervals [284]:
				xmin = 270.0297
				xmax = 270.0597
				text = "sp"
			intervals [285]:
				xmin = 270.0597
				xmax = 270.8668
				text = ""
			intervals [286]:
				xmin = 270.8668
				xmax = 270.9268
				text = "W"
			intervals [287]:
				xmin = 270.9268
				xmax = 270.9568
				text = "AH1"
			intervals [288]:
				xmin = 270.9568
				xmax = 271.0068
				text = "T"
			intervals [289]:
				xmin = 271.0068
				xmax = 271.0568
				text = "D"
			intervals [290]:
				xmin = 271.0568
				xmax = 271.1168
				text = "SH"
			intervals [291]:
				xmin = 271.1168
				xmax = 271.1568
				text = "IY1"
			intervals [292]:
				xmin = 271.1568
				xmax = 271.2668
				text = "sp"
			intervals [293]:
				xmin = 271.2668
				xmax = 271.3068
				text = "P"
			intervals [294]:
				xmin = 271.3068
				xmax = 271.3568
				text = "UH1"
			intervals [295]:
				xmin = 271.3568
				xmax = 271.4068
				text = "T"
			intervals [296]:
				xmin = 271.4068
				xmax = 271.4368
				text = "AA1"
			intervals [297]:
				xmin = 271.4368
				xmax = 271.6568
				text = "N"
			intervals [298]:
				xmin = 271.6568
				xmax = 271.7168
				text = "sp"
			intervals [299]:
				xmin = 271.7168
				xmax = 319.7061
				text = ""
			intervals [300]:
				xmin = 319.7061
				xmax = 319.7361
				text = "K"
			intervals [301]:
				xmin = 319.7361
				xmax = 319.7661
				text = "AH0"
			intervals [302]:
				xmin = 319.7661
				xmax = 319.8061
				text = "N"
			intervals [303]:
				xmin = 319.8061
				xmax = 319.8361
				text = "Y"
			intervals [304]:
				xmin = 319.8361
				xmax = 319.8661
				text = "UW1"
			intervals [305]:
				xmin = 319.8661
				xmax = 319.9561
				text = "T"
			intervals [306]:
				xmin = 319.9561
				xmax = 319.9961
				text = "EH1"
			intervals [307]:
				xmin = 319.9961
				xmax = 320.0261
				text = "L"
			intervals [308]:
				xmin = 320.0261
				xmax = 320.0561
				text = "M"
			intervals [309]:
				xmin = 320.0561
				xmax = 320.0961
				text = "IY1"
			intervals [310]:
				xmin = 320.0961
				xmax = 320.1661
				text = "sp"
			intervals [311]:
				xmin = 320.1661
				xmax = 323.300
				text = ""
			intervals [312]:
				xmin = 323.300
				xmax = 323.370
				text = "W"
			intervals [313]:
				xmin = 323.370
				xmax = 323.400
				text = "AH1"
			intervals [314]:
				xmin = 323.400
				xmax = 323.430
				text = "T"
			intervals [315]:
				xmin = 323.430
				xmax = 323.460
				text = "AH0"
			intervals [316]:
				xmin = 323.460
				xmax = 323.500
				text = "B"
			intervals [317]:
				xmin = 323.500
				xmax = 323.570
				text = "AW1"
			intervals [318]:
				xmin = 323.570
				xmax = 323.640
				text = "T"
			intervals [319]:
				xmin = 323.640
				xmax = 323.700
				text = "S"
			intervals [320]:
				xmin = 323.700
				xmax = 323.740
				text = "AH1"
			intervals [321]:
				xmin = 323.740
				xmax = 323.780
				text = "M"
			intervals [322]:
				xmin = 323.780
				xmax = 323.820
				text = "AH0"
			intervals [323]:
				xmin = 323.820
				xmax = 323.870
				text = "V"
			intervals [324]:
				xmin = 323.870
				xmax = 323.900
				text = "DH"
			intervals [325]:
				xmin = 323.900
				xmax = 323.950
				text = "AH0"
			intervals [326]:
				xmin = 323.950
				xmax = 324.080
				text = "S"
			intervals [327]:
				xmin = 324.080
				xmax = 324.110
				text = "T"
			intervals [328]:
				xmin = 324.110
				xmax = 324.140
				text = "AO1"
			intervals [329]:
				xmin = 324.140
				xmax = 324.290
				text = "R"
			intervals [330]:
				xmin = 324.290
				xmax = 324.340
				text = "IY0"
			intervals [331]:
				xmin = 324.340
				xmax = 324.430
				text = "Z"
			intervals [332]:
				xmin = 324.430
				xmax = 324.460
				text = "sp"
			intervals [333]:
				xmin = 324.460
				xmax = 324.490
				text = "Y"
			intervals [334]:
				xmin = 324.490
				xmax = 324.530
				text = "UW1"
			intervals [335]:
				xmin = 324.530
				xmax = 324.560
				text = "sp"
			intervals [336]:
				xmin = 324.560
				xmax = 324.680
				text = "S"
			intervals [337]:
				xmin = 324.680
				xmax = 324.710
				text = "EH1"
			intervals [338]:
				xmin = 324.710
				xmax = 324.800
				text = "D"
			intervals [339]:
				xmin = 324.800
				xmax = 324.870
				text = "sp"
			intervals [340]:
				xmin = 324.870
				xmax = 325.7481
				text = ""
			intervals [341]:
				xmin = 325.7481
				xmax = 325.7981
				text = "Y"
			intervals [342]:
				xmin = 325.7981
				xmax = 325.9081
				text = "UW1"
			intervals [343]:
				xmin = 325.9081
				xmax = 325.9381
				text = "sp"
			intervals [344]:
				xmin = 325.9381
				xmax = 325.9681
				text = "W"
			intervals [345]:
				xmin = 325.9681
				xmax = 326.0581
				text = "ER0"
			intervals [346]:
				xmin = 326.0581
				xmax = 326.0881
				text = "sp"
			intervals [347]:
				xmin = 326.0881
				xmax = 326.1181
				text = "G"
			intervals [348]:
				xmin = 326.1181
				xmax = 326.1481
				text = "AH1"
			intervals [349]:
				xmin = 326.1481
				xmax = 326.1781
				text = "N"
			intervals [350]:
				xmin = 326.1781
				xmax = 326.3781
				text = "AH0"
			intervals [351]:
				xmin = 326.3781
				xmax = 326.4081
				text = "sp"
			intervals [352]:
				xmin = 326.4081
				xmax = 326.4381
				text = "T"
			intervals [353]:
				xmin = 326.4381
				xmax = 326.4681
				text = "EH1"
			intervals [354]:
				xmin = 326.4681
				xmax = 326.4981
				text = "L"
			intervals [355]:
				xmin = 326.4981
				xmax = 326.5281
				text = "M"
			intervals [356]:
				xmin = 326.5281
				xmax = 326.5581
				text = "IY1"
			intervals [357]:
				xmin = 326.5581
				xmax = 326.5981
				text = "sp"
			intervals [358]:
				xmin = 326.5981
				xmax = 326.8345
				text = ""
			intervals [359]:
				xmin = 326.8345
				xmax = 327.1645
				text = "ER0"
			intervals [360]:
				xmin = 327.1645
				xmax = 327.1945
				text = "sp"
			intervals [361]:
				xmin = 327.1945
				xmax = 327.2245
				text = "B"
			intervals [362]:
				xmin = 327.2245
				xmax = 327.2645
				text = "UH1"
			intervals [363]:
				xmin = 327.2645
				xmax = 327.3745
				text = "K"
			intervals [364]:
				xmin = 327.3745
				xmax = 327.4445
				text = "S"
			intervals [365]:
				xmin = 327.4445
				xmax = 327.4745
				text = "DH"
			intervals [366]:
				xmin = 327.4745
				xmax = 327.5045
				text = "AH0"
			intervals [367]:
				xmin = 327.5045
				xmax = 327.5345
				text = "T"
			intervals [368]:
				xmin = 327.5345
				xmax = 327.5645
				text = "sp"
			intervals [369]:
				xmin = 327.5645
				xmax = 327.6345
				text = "Y"
			intervals [370]:
				xmin = 327.6345
				xmax = 327.7445
				text = "UW1"
			intervals [371]:
				xmin = 327.7445
				xmax = 327.7745
				text = "HH"
			intervals [372]:
				xmin = 327.7745
				xmax = 327.8045
				text = "AE1"
			intervals [373]:
				xmin = 327.8045
				xmax = 327.8445
				text = "D"
			intervals [374]:
				xmin = 327.8445
				xmax = 327.8945
				text = "sp"
			intervals [375]:
				xmin = 327.8945
				xmax = 327.9845
				text = "R"
			intervals [376]:
				xmin = 327.9845
				xmax = 328.0245
				text = "EH1"
			intervals [377]:
				xmin = 328.0245
				xmax = 328.1345
				text = "D"
			intervals [378]:
				xmin = 328.1345
				xmax = 328.1645
				text = "sp"
			intervals [379]:
				xmin = 328.1645
				xmax = 328.6752
				text = ""
			intervals [380]:
				xmin = 328.6752
				xmax = 328.7252
				text = "W"
			intervals [381]:
				xmin = 328.7252
				xmax = 328.7652
				text = "ER0"
			intervals [382]:
				xmin = 328.7652
				xmax = 328.8252
				text = "Y"
			intervals [383]:
				xmin = 328.8252
				xmax = 329.0852
				text = "UW1"
			intervals [384]:
				xmin = 329.0852
				xmax = 329.1152
				text = "sp"
			intervals [385]:
				xmin = 329.1152
				xmax = 329.1452
				text = "G"
			intervals [386]:
				xmin = 329.1452
				xmax = 329.1752
				text = "AH1"
			intervals [387]:
				xmin = 329.1752
				xmax = 329.2052
				text = "N"
			intervals [388]:
				xmin = 329.2052
				xmax = 329.3752
				text = "AH0"
			intervals [389]:
				xmin = 329.3752
				xmax = 329.4052
				text = "sp"
			intervals [390]:
				xmin = 329.4052
				xmax = 329.4352
				text = "T"
			intervals [391]:
				xmin = 329.4352
				xmax = 329.4652
				text = "EH1"
			intervals [392]:
				xmin = 329.4652
				xmax = 329.4952
				text = "L"
			intervals [393]:
				xmin = 329.4952
				xmax = 329.5452
				text = "sp"
			intervals [394]:
				xmin = 329.5452
				xmax = 329.5752
				text = "S"
			intervals [395]:
				xmin = 329.5752
				xmax = 329.6052
				text = "AH1"
			intervals [396]:
				xmin = 329.6052
				xmax = 329.6352
				text = "M"
			intervals [397]:
				xmin = 329.6352
				xmax = 329.6652
				text = "S"
			intervals [398]:
				xmin = 329.6652
				xmax = 329.7052
				text = "T"
			intervals [399]:
				xmin = 329.7052
				xmax = 329.7452
				text = "AO1"
			intervals [400]:
				xmin = 329.7452
				xmax = 329.8852
				text = "R"
			intervals [401]:
				xmin = 329.8852
				xmax = 329.9152
				text = "IY0"
			intervals [402]:
				xmin = 329.9152
				xmax = 329.9652
				text = "Z"
			intervals [403]:
				xmin = 329.9652
				xmax = 330.2252
				text = "sp"
			intervals [404]:
				xmin = 330.2252
				xmax = 355.9019
				text = ""
			intervals [405]:
				xmin = 355.9019
				xmax = 355.9319
				text = "M"
			intervals [406]:
				xmin = 355.9319
				xmax = 355.9619
				text = "HH"
			intervals [407]:
				xmin = 355.9619
				xmax = 356.2519
				text = "M"
			intervals [408]:
				xmin = 356.2519
				xmax = 413.428
				text = "sp"
			intervals [409]:
				xmin = 413.428
				xmax = 413.538
				text = "M"
			intervals [410]:
				xmin = 413.538
				xmax = 413.568
				text = "HH"
			intervals [411]:
				xmin = 413.568
				xmax = 413.968
				text = "M"
			intervals [412]:
				xmin = 413.968
				xmax = 413.998
				text = "sp"
			intervals [413]:
				xmin = 413.998
				xmax = 414.3632
				text = ""
			intervals [414]:
				xmin = 414.3632
				xmax = 414.4232
				text = "HH"
			intervals [415]:
				xmin = 414.4232
				xmax = 414.4532
				text = "IY1"
			intervals [416]:
				xmin = 414.4532
				xmax = 414.5132
				text = "sp"
			intervals [417]:
				xmin = 414.5132
				xmax = 414.5532
				text = "S"
			intervals [418]:
				xmin = 414.5532
				xmax = 414.6132
				text = "AW1"
			intervals [419]:
				xmin = 414.6132
				xmax = 414.6432
				text = "N"
			intervals [420]:
				xmin = 414.6432
				xmax = 414.6732
				text = "Z"
			intervals [421]:
				xmin = 414.6732
				xmax = 414.7032
				text = "sp"
			intervals [422]:
				xmin = 414.7032
				xmax = 414.7532
				text = "L"
			intervals [423]:
				xmin = 414.7532
				xmax = 414.7832
				text = "AY1"
			intervals [424]:
				xmin = 414.7832
				xmax = 414.8132
				text = "K"
			intervals [425]:
				xmin = 414.8132
				xmax = 414.8632
				text = "sp"
			intervals [426]:
				xmin = 414.8632
				xmax = 414.9032
				text = "AH0"
			intervals [427]:
				xmin = 414.9032
				xmax = 414.9332
				text = "sp"
			intervals [428]:
				xmin = 414.9332
				xmax = 415.0032
				text = "L"
			intervals [429]:
				xmin = 415.0032
				xmax = 415.0332
				text = "AA1"
			intervals [430]:
				xmin = 415.0332
				xmax = 415.0632
				text = "T"
			intervals [431]:
				xmin = 415.0632
				xmax = 415.0932
				text = "S"
			intervals [432]:
				xmin = 415.0932
				xmax = 415.1232
				text = "sp"
			intervals [433]:
				xmin = 415.1232
				xmax = 415.2032
				text = "AH0"
			intervals [434]:
				xmin = 415.2032
				xmax = 415.2332
				text = "V"
			intervals [435]:
				xmin = 415.2332
				xmax = 415.3032
				text = "sp"
			intervals [436]:
				xmin = 415.3032
				xmax = 415.3332
				text = "F"
			intervals [437]:
				xmin = 415.3332
				xmax = 415.3632
				text = "AH1"
			intervals [438]:
				xmin = 415.3632
				xmax = 415.4832
				text = "N"
			intervals [439]:
				xmin = 415.4832
				xmax = 415.5332
				text = "sp"
			intervals [440]:
				xmin = 415.5332
				xmax = 415.8879
				text = ""
			intervals [441]:
				xmin = 415.8879
				xmax = 415.9279
				text = "T"
			intervals [442]:
				xmin = 415.9279
				xmax = 415.9579
				text = "EH1"
			intervals [443]:
				xmin = 415.9579
				xmax = 415.9979
				text = "L"
			intervals [444]:
				xmin = 415.9979
				xmax = 416.0479
				text = "M"
			intervals [445]:
				xmin = 416.0479
				xmax = 416.1079
				text = "IY1"
			intervals [446]:
				xmin = 416.1079
				xmax = 416.1579
				text = "AH0"
			intervals [447]:
				xmin = 416.1579
				xmax = 416.1979
				text = "B"
			intervals [448]:
				xmin = 416.1979
				xmax = 416.2479
				text = "AW1"
			intervals [449]:
				xmin = 416.2479
				xmax = 416.3379
				text = "T"
			intervals [450]:
				xmin = 416.3379
				xmax = 416.3679
				text = "DH"
			intervals [451]:
				xmin = 416.3679
				xmax = 416.3979
				text = "AH0"
			intervals [452]:
				xmin = 416.3979
				xmax = 416.5079
				text = "sp"
			intervals [453]:
				xmin = 416.5079
				xmax = 416.5379
				text = "P"
			intervals [454]:
				xmin = 416.5379
				xmax = 416.5679
				text = "R"
			intervals [455]:
				xmin = 416.5679
				xmax = 416.6679
				text = "IH1"
			intervals [456]:
				xmin = 416.6679
				xmax = 416.6979
				text = "N"
			intervals [457]:
				xmin = 416.6979
				xmax = 416.7479
				text = "S"
			intervals [458]:
				xmin = 416.7479
				xmax = 416.8179
				text = "AH0"
			intervals [459]:
				xmin = 416.8179
				xmax = 416.9179
				text = "P"
			intervals [460]:
				xmin = 416.9179
				xmax = 416.9579
				text = "AH0"
			intervals [461]:
				xmin = 416.9579
				xmax = 417.1779
				text = "L"
			intervals [462]:
				xmin = 417.1779
				xmax = 417.2279
				text = "sp"
			intervals [463]:
				xmin = 417.2279
				xmax = 417.3801
				text = ""
			intervals [464]:
				xmin = 417.3801
				xmax = 417.4201
				text = "AE1"
			intervals [465]:
				xmin = 417.4201
				xmax = 417.4501
				text = "T"
			intervals [466]:
				xmin = 417.4501
				xmax = 417.6501
				text = "sp"
			intervals [467]:
				xmin = 417.6501
				xmax = 417.7201
				text = "Y"
			intervals [468]:
				xmin = 417.7201
				xmax = 417.7501
				text = "UH1"
			intervals [469]:
				xmin = 417.7501
				xmax = 417.8401
				text = "R"
			intervals [470]:
				xmin = 417.8401
				xmax = 417.9701
				text = "S"
			intervals [471]:
				xmin = 417.9701
				xmax = 418.0401
				text = "K"
			intervals [472]:
				xmin = 418.0401
				xmax = 418.0901
				text = "UW1"
			intervals [473]:
				xmin = 418.0901
				xmax = 418.2301
				text = "L"
			intervals [474]:
				xmin = 418.2301
				xmax = 418.6805
				text = "sp"
			intervals [475]:
				xmin = 418.6805
				xmax = 418.7105
				text = "K"
			intervals [476]:
				xmin = 418.7105
				xmax = 418.7405
				text = "AH0"
			intervals [477]:
				xmin = 418.7405
				xmax = 418.7705
				text = "N"
			intervals [478]:
				xmin = 418.7705
				xmax = 418.8005
				text = "Y"
			intervals [479]:
				xmin = 418.8005
				xmax = 418.8305
				text = "UW1"
			intervals [480]:
				xmin = 418.8305
				xmax = 418.8605
				text = "T"
			intervals [481]:
				xmin = 418.8605
				xmax = 418.8905
				text = "EH1"
			intervals [482]:
				xmin = 418.8905
				xmax = 418.9205
				text = "L"
			intervals [483]:
				xmin = 418.9205
				xmax = 418.9505
				text = "M"
			intervals [484]:
				xmin = 418.9505
				xmax = 418.9805
				text = "IY1"
			intervals [485]:
				xmin = 418.9805
				xmax = 419.0105
				text = "AH0"
			intervals [486]:
				xmin = 419.0105
				xmax = 419.0405
				text = "B"
			intervals [487]:
				xmin = 419.0405
				xmax = 419.0705
				text = "AW1"
			intervals [488]:
				xmin = 419.0705
				xmax = 419.1005
				text = "T"
			intervals [489]:
				xmin = 419.1005
				xmax = 419.1605
				text = "sp"
			intervals [490]:
				xmin = 419.1605
				xmax = 419.1905
				text = "DH"
			intervals [491]:
				xmin = 419.1905
				xmax = 419.2205
				text = "AH0"
			intervals [492]:
				xmin = 419.2205
				xmax = 419.2505
				text = "T"
			intervals [493]:
				xmin = 419.2505
				xmax = 419.2805
				text = "sp"
			intervals [494]:
				xmin = 419.2805
				xmax = 419.3405
				text = "W"
			intervals [495]:
				xmin = 419.3405
				xmax = 419.3705
				text = "AH1"
			intervals [496]:
				xmin = 419.3705
				xmax = 419.4405
				text = "N"
			intervals [497]:
				xmin = 419.4405
				xmax = 419.5605
				text = "sp"
			intervals [498]:
				xmin = 419.5605
				xmax = 419.6264
				text = ""
			intervals [499]:
				xmin = 419.6264
				xmax = 419.6964
				text = "M"
			intervals [500]:
				xmin = 419.6964
				xmax = 419.7264
				text = "EY1"
			intervals [501]:
				xmin = 419.7264
				xmax = 419.7564
				text = "B"
			intervals [502]:
				xmin = 419.7564
				xmax = 419.8064
				text = "IY0"
			intervals [503]:
				xmin = 419.8064
				xmax = 419.9664
				text = "sp"
			intervals [504]:
				xmin = 419.9664
				xmax = 430.7172
				text = ""
			intervals [505]:
				xmin = 430.7172
				xmax = 430.8772
				text = "M"
			intervals [506]:
				xmin = 430.8772
				xmax = 430.9772
				text = "HH"
			intervals [507]:
				xmin = 430.9772
				xmax = 431.0272
				text = "M"
			intervals [508]:
				xmin = 431.0272
				xmax = 431.1572
				text = "sp"
			intervals [509]:
				xmin = 431.1572
				xmax = 455.0995
				text = ""
			intervals [510]:
				xmin = 455.0995
				xmax = 455.1595
				text = "W"
			intervals [511]:
				xmin = 455.1595
				xmax = 455.1895
				text = "AH1"
			intervals [512]:
				xmin = 455.1895
				xmax = 455.2195
				text = "T"
			intervals [513]:
				xmin = 455.2195
				xmax = 455.2495
				text = "AH0"
			intervals [514]:
				xmin = 455.2495
				xmax = 455.2895
				text = "B"
			intervals [515]:
				xmin = 455.2895
				xmax = 455.3795
				text = "AW1"
			intervals [516]:
				xmin = 455.3795
				xmax = 455.4395
				text = "T"
			intervals [517]:
				xmin = 455.4395
				xmax = 455.4895
				text = "Y"
			intervals [518]:
				xmin = 455.4895
				xmax = 455.5195
				text = "UH1"
			intervals [519]:
				xmin = 455.5195
				xmax = 455.5595
				text = "R"
			intervals [520]:
				xmin = 455.5595
				xmax = 455.6095
				text = "sp"
			intervals [521]:
				xmin = 455.6095
				xmax = 455.6495
				text = "F"
			intervals [522]:
				xmin = 455.6495
				xmax = 455.7495
				text = "EY1"
			intervals [523]:
				xmin = 455.7495
				xmax = 455.7895
				text = "V"
			intervals [524]:
				xmin = 455.7895
				xmax = 455.8195
				text = "R"
			intervals [525]:
				xmin = 455.8195
				xmax = 455.8495
				text = "AH0"
			intervals [526]:
				xmin = 455.8495
				xmax = 455.9795
				text = "T"
			intervals [527]:
				xmin = 455.9795
				xmax = 456.0495
				text = "sp"
			intervals [528]:
				xmin = 456.0495
				xmax = 456.0795
				text = "T"
			intervals [529]:
				xmin = 456.0795
				xmax = 456.1995
				text = "IY1"
			intervals [530]:
				xmin = 456.1995
				xmax = 456.2895
				text = "CH"
			intervals [531]:
				xmin = 456.2895
				xmax = 456.4495
				text = "ER0"
			intervals [532]:
				xmin = 456.4495
				xmax = 456.4795
				text = "sp"
			intervals [533]:
				xmin = 456.4795
				xmax = 460.8757
				text = ""
			intervals [534]:
				xmin = 460.8757
				xmax = 460.9057
				text = "M"
			intervals [535]:
				xmin = 460.9057
				xmax = 460.9557
				text = "HH"
			intervals [536]:
				xmin = 460.9557
				xmax = 461.1457
				text = "M"
			intervals [537]:
				xmin = 461.1457
				xmax = 461.1757
				text = "sp"
			intervals [538]:
				xmin = 461.1757
				xmax = 509.6358
				text = ""
			intervals [539]:
				xmin = 509.6358
				xmax = 509.8558
				text = "M"
			intervals [540]:
				xmin = 509.8558
				xmax = 509.8858
				text = "HH"
			intervals [541]:
				xmin = 509.8858
				xmax = 509.9558
				text = "M"
			intervals [542]:
				xmin = 509.9558
				xmax = 510.0458
				text = "sp"
			intervals [543]:
				xmin = 510.0458
				xmax = 549.8184
				text = ""
			intervals [544]:
				xmin = 549.8184
				xmax = 549.9884
				text = "M"
			intervals [545]:
				xmin = 549.9884
				xmax = 550.1284
				text = "HH"
			intervals [546]:
				xmin = 550.1284
				xmax = 550.2584
				text = "M"
			intervals [547]:
				xmin = 550.2584
				xmax = 567.5386
				text = ""
			intervals [548]:
				xmin = 567.5386
				xmax = 567.5986
				text = "M"
			intervals [549]:
				xmin = 567.5986
				xmax = 567.6286
				text = "HH"
			intervals [550]:
				xmin = 567.6286
				xmax = 567.9386
				text = "M"
			intervals [551]:
				xmin = 567.9386
				xmax = 569.5005
				text = ""
			intervals [552]:
				xmin = 569.5005
				xmax = 569.5305
				text = "M"
			intervals [553]:
				xmin = 569.5305
				xmax = 569.5605
				text = "HH"
			intervals [554]:
				xmin = 569.5605
				xmax = 569.9005
				text = "M"
			intervals [555]:
				xmin = 569.9005
				xmax = 571.9513
				text = "sp"
			intervals [556]:
				xmin = 571.9513
				xmax = 572.1113
				text = "M"
			intervals [557]:
				xmin = 572.1113
				xmax = 572.2213
				text = "HH"
			intervals [558]:
				xmin = 572.2213
				xmax = 572.3913
				text = "M"
			intervals [559]:
				xmin = 572.3913
				xmax = 584.2171
				text = "sp"
			intervals [560]:
				xmin = 584.2171
				xmax = 584.4071
				text = "OW1"
			intervals [561]:
				xmin = 584.4071
				xmax = 584.5471
				text = "sp"
			intervals [562]:
				xmin = 584.5471
				xmax = 584.6871
				text = "AY1"
			intervals [563]:
				xmin = 584.6871
				xmax = 584.7971
				text = "sp"
			intervals [564]:
				xmin = 584.7971
				xmax = 584.8271
				text = "D"
			intervals [565]:
				xmin = 584.8271
				xmax = 584.9071
				text = "UW1"
			intervals [566]:
				xmin = 584.9071
				xmax = 584.9371
				text = "sp"
			intervals [567]:
				xmin = 584.9371
				xmax = 585.0071
				text = "N"
			intervals [568]:
				xmin = 585.0071
				xmax = 585.0571
				text = "OW1"
			intervals [569]:
				xmin = 585.0571
				xmax = 585.1171
				text = "sp"
			intervals [570]:
				xmin = 585.1171
				xmax = 586.9736
				text = ""
			intervals [571]:
				xmin = 586.9736
				xmax = 587.0536
				text = "M"
			intervals [572]:
				xmin = 587.0536
				xmax = 587.1136
				text = "HH"
			intervals [573]:
				xmin = 587.1136
				xmax = 587.2136
				text = "M"
			intervals [574]:
				xmin = 587.2136
				xmax = 587.2636
				text = "sp"
			intervals [575]:
				xmin = 587.2636
				xmax = 618.4564
				text = ""
			intervals [576]:
				xmin = 618.4564
				xmax = 618.6664
				text = "M"
			intervals [577]:
				xmin = 618.6664
				xmax = 618.7264
				text = "HH"
			intervals [578]:
				xmin = 618.7264
				xmax = 618.7964
				text = "M"
			intervals [579]:
				xmin = 618.7964
				xmax = 623.4959
				text = ""
			intervals [580]:
				xmin = 623.4959
				xmax = 623.5359
				text = "sil"
			intervals [581]:
				xmin = 623.5359
				xmax = 623.6659
				text = "M"
			intervals [582]:
				xmin = 623.6659
				xmax = 623.8359
				text = "HH"
			intervals [583]:
				xmin = 623.8359
				xmax = 623.8659
				text = "M"
			intervals [584]:
				xmin = 623.8659
				xmax = 625.0859
				text = ""
			intervals [585]:
				xmin = 625.0859
				xmax = 625.1159
				text = "sil"
			intervals [586]:
				xmin = 625.1159
				xmax = 625.2759
				text = "D"
			intervals [587]:
				xmin = 625.2759
				xmax = 625.3559
				text = "IH1"
			intervals [588]:
				xmin = 625.3559
				xmax = 625.4959
				text = "D"
			intervals [589]:
				xmin = 625.4959
				xmax = 625.5859
				text = "sp"
			intervals [590]:
				xmin = 625.5859
				xmax = 625.7159
				text = "IH0"
			intervals [591]:
				xmin = 625.7159
				xmax = 625.8159
				text = "Z"
			intervals [592]:
				xmin = 625.8159
				xmax = 625.8459
				text = "SH"
			intervals [593]:
				xmin = 625.8459
				xmax = 625.8759
				text = "IY1"
			intervals [594]:
				xmin = 625.8759
				xmax = 625.9159
				text = "sp"
			intervals [595]:
				xmin = 625.9159
				xmax = 626.0559
				text = "S"
			intervals [596]:
				xmin = 626.0559
				xmax = 626.0859
				text = "T"
			intervals [597]:
				xmin = 626.0859
				xmax = 626.1159
				text = "IH1"
			intervals [598]:
				xmin = 626.1159
				xmax = 626.1459
				text = "L"
			intervals [599]:
				xmin = 626.1459
				xmax = 626.1959
				text = "G"
			intervals [600]:
				xmin = 626.1959
				xmax = 626.2759
				text = "OW1"
			intervals [601]:
				xmin = 626.2759
				xmax = 626.3459
				text = "IH0"
			intervals [602]:
				xmin = 626.3459
				xmax = 626.3759
				text = "N"
			intervals [603]:
				xmin = 626.3759
				xmax = 626.4059
				text = "T"
			intervals [604]:
				xmin = 626.4059
				xmax = 626.4359
				text = "IH0"
			intervals [605]:
				xmin = 626.4359
				xmax = 626.4659
				text = "DH"
			intervals [606]:
				xmin = 626.4659
				xmax = 626.6159
				text = "AH0"
			intervals [607]:
				xmin = 626.6159
				xmax = 626.6859
				text = "T"
			intervals [608]:
				xmin = 626.6859
				xmax = 626.8059
				text = "S"
			intervals [609]:
				xmin = 626.8059
				xmax = 626.8359
				text = "K"
			intervals [610]:
				xmin = 626.8359
				xmax = 626.8659
				text = "UW1"
			intervals [611]:
				xmin = 626.8659
				xmax = 626.9859
				text = "L"
			intervals [612]:
				xmin = 626.9859
				xmax = 627.0159
				text = "sp"
			intervals [613]:
				xmin = 627.0159
				xmax = 627.1159
				text = "N"
			intervals [614]:
				xmin = 627.1159
				xmax = 627.1959
				text = "AW1"
			intervals [615]:
				xmin = 627.1959
				xmax = 627.3259
				text = "sp"
			intervals [616]:
				xmin = 627.3259
				xmax = 627.4827
				text = ""
			intervals [617]:
				xmin = 627.4827
				xmax = 627.5127
				text = "W"
			intervals [618]:
				xmin = 627.5127
				xmax = 627.5427
				text = "AH1"
			intervals [619]:
				xmin = 627.5427
				xmax = 627.5727
				text = "T"
			intervals [620]:
				xmin = 627.5727
				xmax = 627.6027
				text = "HH"
			intervals [621]:
				xmin = 627.6027
				xmax = 627.6327
				text = "AE1"
			intervals [622]:
				xmin = 627.6327
				xmax = 627.6627
				text = "P"
			intervals [623]:
				xmin = 627.6627
				xmax = 627.6927
				text = "AH0"
			intervals [624]:
				xmin = 627.6927
				xmax = 627.7227
				text = "N"
			intervals [625]:
				xmin = 627.7227
				xmax = 627.7527
				text = "D"
			intervals [626]:
				xmin = 627.7527
				xmax = 627.8527
				text = "T"
			intervals [627]:
				xmin = 627.8527
				xmax = 627.9927
				text = "UW1"
			intervals [628]:
				xmin = 627.9927
				xmax = 628.0627
				text = "HH"
			intervals [629]:
				xmin = 628.0627
				xmax = 628.2427
				text = "ER0"
			intervals [630]:
				xmin = 628.2427
				xmax = 628.3627
				text = "sp"
			intervals [631]:
				xmin = 628.3627
				xmax = 634.8617
				text = ""
			intervals [632]:
				xmin = 634.8617
				xmax = 634.8917
				text = "M"
			intervals [633]:
				xmin = 634.8917
				xmax = 634.9217
				text = "HH"
			intervals [634]:
				xmin = 634.9217
				xmax = 635.3317
				text = "M"
			intervals [635]:
				xmin = 635.3317
				xmax = 647.4426
				text = "sp"
			intervals [636]:
				xmin = 647.4426
				xmax = 647.5726
				text = "M"
			intervals [637]:
				xmin = 647.5726
				xmax = 647.6026
				text = "HH"
			intervals [638]:
				xmin = 647.6026
				xmax = 647.8426
				text = "M"
			intervals [639]:
				xmin = 647.8426
				xmax = 647.8826
				text = "sp"
			intervals [640]:
				xmin = 647.8826
				xmax = 648.4984
				text = ""
			intervals [641]:
				xmin = 648.4984
				xmax = 648.5584
				text = "W"
			intervals [642]:
				xmin = 648.5584
				xmax = 648.5884
				text = "AH1"
			intervals [643]:
				xmin = 648.5884
				xmax = 648.6184
				text = "T"
			intervals [644]:
				xmin = 648.6184
				xmax = 648.6484
				text = "AH0"
			intervals [645]:
				xmin = 648.6484
				xmax = 648.7084
				text = "B"
			intervals [646]:
				xmin = 648.7084
				xmax = 648.7784
				text = "AW1"
			intervals [647]:
				xmin = 648.7784
				xmax = 648.8184
				text = "T"
			intervals [648]:
				xmin = 648.8184
				xmax = 648.8484
				text = "DH"
			intervals [649]:
				xmin = 648.8484
				xmax = 648.9284
				text = "AH0"
			intervals [650]:
				xmin = 648.9284
				xmax = 648.9584
				text = "sp"
			intervals [651]:
				xmin = 648.9584
				xmax = 649.0684
				text = "T"
			intervals [652]:
				xmin = 649.0684
				xmax = 649.1084
				text = "IY1"
			intervals [653]:
				xmin = 649.1084
				xmax = 649.2184
				text = "CH"
			intervals [654]:
				xmin = 649.2184
				xmax = 649.2484
				text = "ER0"
			intervals [655]:
				xmin = 649.2484
				xmax = 649.2784
				text = "Y"
			intervals [656]:
				xmin = 649.2784
				xmax = 649.3184
				text = "UW1"
			intervals [657]:
				xmin = 649.3184
				xmax = 649.3484
				text = "sp"
			intervals [658]:
				xmin = 649.3484
				xmax = 649.4084
				text = "JH"
			intervals [659]:
				xmin = 649.4084
				xmax = 649.4684
				text = "IH0"
			intervals [660]:
				xmin = 649.4684
				xmax = 649.5684
				text = "S"
			intervals [661]:
				xmin = 649.5684
				xmax = 649.5984
				text = "sp"
			intervals [662]:
				xmin = 649.5984
				xmax = 649.6284
				text = "K"
			intervals [663]:
				xmin = 649.6284
				xmax = 649.6784
				text = "UH1"
			intervals [664]:
				xmin = 649.6784
				xmax = 649.7084
				text = "D"
			intervals [665]:
				xmin = 649.7084
				xmax = 649.7484
				text = "AH0"
			intervals [666]:
				xmin = 649.7484
				xmax = 649.8284
				text = "N"
			intervals [667]:
				xmin = 649.8284
				xmax = 649.8884
				text = "T"
			intervals [668]:
				xmin = 649.8884
				xmax = 649.9784
				text = "S"
			intervals [669]:
				xmin = 649.9784
				xmax = 650.0084
				text = "T"
			intervals [670]:
				xmin = 650.0084
				xmax = 650.1784
				text = "AE1"
			intervals [671]:
				xmin = 650.1784
				xmax = 650.4184
				text = "N"
			intervals [672]:
				xmin = 650.4184
				xmax = 650.4484
				text = "D"
			intervals [673]:
				xmin = 650.4484
				xmax = 651.6738
				text = ""
			intervals [674]:
				xmin = 651.6738
				xmax = 651.7038
				text = "HH"
			intervals [675]:
				xmin = 651.7038
				xmax = 651.7338
				text = "W"
			intervals [676]:
				xmin = 651.7338
				xmax = 651.7638
				text = "AH1"
			intervals [677]:
				xmin = 651.7638
				xmax = 651.7938
				text = "N"
			intervals [678]:
				xmin = 651.7938
				xmax = 651.8238
				text = "Y"
			intervals [679]:
				xmin = 651.8238
				xmax = 651.8538
				text = "UW1"
			intervals [680]:
				xmin = 651.8538
				xmax = 652.0038
				text = "R"
			intervals [681]:
				xmin = 652.0038
				xmax = 652.0638
				text = "IY1"
			intervals [682]:
				xmin = 652.0638
				xmax = 652.0938
				text = "L"
			intervals [683]:
				xmin = 652.0938
				xmax = 652.1238
				text = "IY0"
			intervals [684]:
				xmin = 652.1238
				xmax = 652.1538
				text = "D"
			intervals [685]:
				xmin = 652.1538
				xmax = 652.1838
				text = "IH1"
			intervals [686]:
				xmin = 652.1838
				xmax = 652.3738
				text = "N"
			intervals [687]:
				xmin = 652.3738
				xmax = 652.4338
				text = "T"
			intervals [688]:
				xmin = 652.4338
				xmax = 652.4738
				text = "sp"
			intervals [689]:
				xmin = 652.4738
				xmax = 652.5638
				text = "L"
			intervals [690]:
				xmin = 652.5638
				xmax = 652.6038
				text = "AY1"
			intervals [691]:
				xmin = 652.6038
				xmax = 652.7138
				text = "K"
			intervals [692]:
				xmin = 652.7138
				xmax = 660.9768
				text = "sp"
			intervals [693]:
				xmin = 660.9768
				xmax = 661.0068
				text = "S"
			intervals [694]:
				xmin = 661.0068
				xmax = 661.0368
				text = "OW1"
			intervals [695]:
				xmin = 661.0368
				xmax = 661.1468
				text = "sp"
			intervals [696]:
				xmin = 661.1468
				xmax = 661.2168
				text = "SH"
			intervals [697]:
				xmin = 661.2168
				xmax = 661.2868
				text = "IY1"
			intervals [698]:
				xmin = 661.2868
				xmax = 661.3268
				text = "W"
			intervals [699]:
				xmin = 661.3268
				xmax = 661.3768
				text = "AH0"
			intervals [700]:
				xmin = 661.3768
				xmax = 661.4168
				text = "Z"
			intervals [701]:
				xmin = 661.4168
				xmax = 661.4468
				text = "DH"
			intervals [702]:
				xmin = 661.4468
				xmax = 661.4768
				text = "AH0"
			intervals [703]:
				xmin = 661.4768
				xmax = 661.5068
				text = "W"
			intervals [704]:
				xmin = 661.5068
				xmax = 661.5468
				text = "AH1"
			intervals [705]:
				xmin = 661.5468
				xmax = 661.7368
				text = "N"
			intervals [706]:
				xmin = 661.7368
				xmax = 661.7768
				text = "DH"
			intervals [707]:
				xmin = 661.7768
				xmax = 661.8168
				text = "AH0"
			intervals [708]:
				xmin = 661.8168
				xmax = 661.8468
				text = "T"
			intervals [709]:
				xmin = 661.8468
				xmax = 661.8768
				text = "HH"
			intervals [710]:
				xmin = 661.8768
				xmax = 661.9068
				text = "AA1"
			intervals [711]:
				xmin = 661.9068
				xmax = 661.9468
				text = "L"
			intervals [712]:
				xmin = 661.9468
				xmax = 662.0868
				text = "ER0"
			intervals [713]:
				xmin = 662.0868
				xmax = 662.1168
				text = "D"
			intervals [714]:
				xmin = 662.1168
				xmax = 662.2068
				text = "sp"
			intervals [715]:
				xmin = 662.2068
				xmax = 666.1907
				text = ""
			intervals [716]:
				xmin = 666.1907
				xmax = 666.2207
				text = "M"
			intervals [717]:
				xmin = 666.2207
				xmax = 666.2507
				text = "HH"
			intervals [718]:
				xmin = 666.2507
				xmax = 666.6007
				text = "M"
			intervals [719]:
				xmin = 666.6007
				xmax = 666.6307
				text = "sp"
			intervals [720]:
				xmin = 666.6307
				xmax = 667.3377
				text = ""
			intervals [721]:
				xmin = 667.3377
				xmax = 667.4477
				text = "HH"
			intervals [722]:
				xmin = 667.4477
				xmax = 667.4777
				text = "W"
			intervals [723]:
				xmin = 667.4777
				xmax = 667.5077
				text = "AH1"
			intervals [724]:
				xmin = 667.5077
				xmax = 667.5577
				text = "T"
			intervals [725]:
				xmin = 667.5577
				xmax = 667.5877
				text = "AH0"
			intervals [726]:
				xmin = 667.5877
				xmax = 667.6177
				text = "B"
			intervals [727]:
				xmin = 667.6177
				xmax = 667.6677
				text = "AW1"
			intervals [728]:
				xmin = 667.6677
				xmax = 667.6977
				text = "T"
			intervals [729]:
				xmin = 667.6977
				xmax = 667.7277
				text = "DH"
			intervals [730]:
				xmin = 667.7277
				xmax = 667.7577
				text = "AH0"
			intervals [731]:
				xmin = 667.7577
				xmax = 667.7877
				text = "G"
			intervals [732]:
				xmin = 667.7877
				xmax = 667.8177
				text = "R"
			intervals [733]:
				xmin = 667.8177
				xmax = 668.2477
				text = "UW1"
			intervals [734]:
				xmin = 668.2477
				xmax = 668.2777
				text = "P"
			intervals [735]:
				xmin = 668.2777
				xmax = 668.3077
				text = "AH0"
			intervals [736]:
				xmin = 668.3077
				xmax = 668.3977
				text = "V"
			intervals [737]:
				xmin = 668.3977
				xmax = 668.4277
				text = "sp"
			intervals [738]:
				xmin = 668.4277
				xmax = 668.4677
				text = "F"
			intervals [739]:
				xmin = 668.4677
				xmax = 668.4977
				text = "R"
			intervals [740]:
				xmin = 668.4977
				xmax = 668.6077
				text = "EH1"
			intervals [741]:
				xmin = 668.6077
				xmax = 668.7077
				text = "N"
			intervals [742]:
				xmin = 668.7077
				xmax = 668.7377
				text = "Z"
			intervals [743]:
				xmin = 668.7377
				xmax = 668.7677
				text = "DH"
			intervals [744]:
				xmin = 668.7677
				xmax = 668.8177
				text = "AH0"
			intervals [745]:
				xmin = 668.8177
				xmax = 668.8577
				text = "T"
			intervals [746]:
				xmin = 668.8577
				xmax = 668.9177
				text = "Y"
			intervals [747]:
				xmin = 668.9177
				xmax = 669.0577
				text = "UW1"
			intervals [748]:
				xmin = 669.0577
				xmax = 669.0877
				text = "HH"
			intervals [749]:
				xmin = 669.0877
				xmax = 669.1477
				text = "AE1"
			intervals [750]:
				xmin = 669.1477
				xmax = 669.2377
				text = "NG"
			intervals [751]:
				xmin = 669.2377
				xmax = 669.6977
				text = "ER0"
			intervals [752]:
				xmin = 669.6977
				xmax = 669.7277
				text = "AW1"
			intervals [753]:
				xmin = 669.7277
				xmax = 669.7577
				text = "N"
			intervals [754]:
				xmin = 669.7577
				xmax = 669.7877
				text = "D"
			intervals [755]:
				xmin = 669.7877
				xmax = 669.8177
				text = "K"
			intervals [756]:
				xmin = 669.8177
				xmax = 669.8477
				text = "AH0"
			intervals [757]:
				xmin = 669.8477
				xmax = 669.8777
				text = "N"
			intervals [758]:
				xmin = 669.8777
				xmax = 669.9077
				text = "Y"
			intervals [759]:
				xmin = 669.9077
				xmax = 669.9877
				text = "UW1"
			intervals [760]:
				xmin = 669.9877
				xmax = 670.0177
				text = "sp"
			intervals [761]:
				xmin = 670.0177
				xmax = 670.0477
				text = "T"
			intervals [762]:
				xmin = 670.0477
				xmax = 670.0877
				text = "EH1"
			intervals [763]:
				xmin = 670.0877
				xmax = 670.1177
				text = "L"
			intervals [764]:
				xmin = 670.1177
				xmax = 670.1777
				text = "M"
			intervals [765]:
				xmin = 670.1777
				xmax = 670.2277
				text = "IY1"
			intervals [766]:
				xmin = 670.2277
				xmax = 670.2877
				text = "EH1"
			intervals [767]:
				xmin = 670.2877
				xmax = 670.3977
				text = "N"
			intervals [768]:
				xmin = 670.3977
				xmax = 670.4277
				text = "IY0"
			intervals [769]:
				xmin = 670.4277
				xmax = 670.4777
				text = "TH"
			intervals [770]:
				xmin = 670.4777
				xmax = 670.5077
				text = "IH2"
			intervals [771]:
				xmin = 670.5077
				xmax = 670.6077
				text = "NG"
			intervals [772]:
				xmin = 670.6077
				xmax = 670.6577
				text = "AH0"
			intervals [773]:
				xmin = 670.6577
				xmax = 670.6977
				text = "B"
			intervals [774]:
				xmin = 670.6977
				xmax = 670.7977
				text = "AW1"
			intervals [775]:
				xmin = 670.7977
				xmax = 670.8977
				text = "T"
			intervals [776]:
				xmin = 670.8977
				xmax = 670.9577
				text = "sp"
			intervals [777]:
				xmin = 670.9577
				xmax = 671.0177
				text = "DH"
			intervals [778]:
				xmin = 671.0177
				xmax = 671.0877
				text = "AH0"
			intervals [779]:
				xmin = 671.0877
				xmax = 671.1977
				text = "M"
			intervals [780]:
				xmin = 671.1977
				xmax = 671.2277
				text = "sp"
			intervals [781]:
				xmin = 671.2277
				xmax = 671.2677
				text = "W"
			intervals [782]:
				xmin = 671.2677
				xmax = 671.3177
				text = "AH1"
			intervals [783]:
				xmin = 671.3177
				xmax = 671.3877
				text = "T"
			intervals [784]:
				xmin = 671.3877
				xmax = 671.4577
				text = "Y"
			intervals [785]:
				xmin = 671.4577
				xmax = 671.5277
				text = "UW1"
			intervals [786]:
				xmin = 671.5277
				xmax = 671.5577
				text = "sp"
			intervals [787]:
				xmin = 671.5577
				xmax = 671.6177
				text = "D"
			intervals [788]:
				xmin = 671.6177
				xmax = 671.8777
				text = "UW1"
			intervals [789]:
				xmin = 671.8777
				xmax = 671.9377
				text = "AH0"
			intervals [790]:
				xmin = 671.9377
				xmax = 672.0077
				text = "N"
			intervals [791]:
				xmin = 672.0077
				xmax = 672.0377
				text = "sp"
			intervals [792]:
				xmin = 672.0377
				xmax = 679.3983
				text = ""
			intervals [793]:
				xmin = 679.3983
				xmax = 679.7883
				text = "spn"
			intervals [794]:
				xmin = 679.7883
				xmax = 689.314
				text = ""
			intervals [795]:
				xmin = 689.314
				xmax = 689.404
				text = "M"
			intervals [796]:
				xmin = 689.404
				xmax = 689.444
				text = "HH"
			intervals [797]:
				xmin = 689.444
				xmax = 689.794
				text = "M"
			intervals [798]:
				xmin = 689.794
				xmax = 689.834
				text = "sp"
			intervals [799]:
				xmin = 689.834
				xmax = 695.6171
				text = ""
			intervals [800]:
				xmin = 695.6171
				xmax = 695.7471
				text = "M"
			intervals [801]:
				xmin = 695.7471
				xmax = 695.9671
				text = "HH"
			intervals [802]:
				xmin = 695.9671
				xmax = 696.0571
				text = "M"
			intervals [803]:
				xmin = 696.0571
				xmax = 717.3866
				text = "sp"
			intervals [804]:
				xmin = 717.3866
				xmax = 717.5466
				text = "M"
			intervals [805]:
				xmin = 717.5466
				xmax = 717.6666
				text = "HH"
			intervals [806]:
				xmin = 717.6666
				xmax = 717.8066
				text = "M"
			intervals [807]:
				xmin = 717.8066
				xmax = 728.5734
				text = ""
			intervals [808]:
				xmin = 728.5734
				xmax = 728.6334
				text = "M"
			intervals [809]:
				xmin = 728.6334
				xmax = 728.6834
				text = "HH"
			intervals [810]:
				xmin = 728.6834
				xmax = 729.0034
				text = "M"
			intervals [811]:
				xmin = 729.0034
				xmax = 729.0534
				text = "sp"
			intervals [812]:
				xmin = 729.0534
				xmax = 736.7918
				text = ""
			intervals [813]:
				xmin = 736.7918
				xmax = 737.0618
				text = "M"
			intervals [814]:
				xmin = 737.0618
				xmax = 737.1118
				text = "HH"
			intervals [815]:
				xmin = 737.1118
				xmax = 737.3118
				text = "M"
			intervals [816]:
				xmin = 737.3118
				xmax = 737.3418
				text = "sp"
			intervals [817]:
				xmin = 737.3418
				xmax = 744.0601
				text = ""
			intervals [818]:
				xmin = 744.0601
				xmax = 744.1601
				text = "M"
			intervals [819]:
				xmin = 744.1601
				xmax = 744.1901
				text = "HH"
			intervals [820]:
				xmin = 744.1901
				xmax = 744.4201
				text = "M"
			intervals [821]:
				xmin = 744.4201
				xmax = 754.7545
				text = ""
			intervals [822]:
				xmin = 754.7545
				xmax = 754.7845
				text = "sil"
			intervals [823]:
				xmin = 754.7845
				xmax = 755.1445
				text = "M"
			intervals [824]:
				xmin = 755.1445
				xmax = 755.1745
				text = "HH"
			intervals [825]:
				xmin = 755.1745
				xmax = 755.2045
				text = "M"
			intervals [826]:
				xmin = 755.2045
				xmax = 758.2936
				text = ""
			intervals [827]:
				xmin = 758.2936
				xmax = 758.3236
				text = "sil"
			intervals [828]:
				xmin = 758.3236
				xmax = 758.8336
				text = "spn"
			intervals [829]:
				xmin = 758.8336
				xmax = 759.3008
				text = ""
			intervals [830]:
				xmin = 759.3008
				xmax = 759.3408
				text = "sil"
			intervals [831]:
				xmin = 759.3408
				xmax = 759.3808
				text = "W"
			intervals [832]:
				xmin = 759.3808
				xmax = 759.4208
				text = "AH1"
			intervals [833]:
				xmin = 759.4208
				xmax = 759.4508
				text = "T"
			intervals [834]:
				xmin = 759.4508
				xmax = 759.5508
				text = "AH0"
			intervals [835]:
				xmin = 759.5508
				xmax = 759.6008
				text = "B"
			intervals [836]:
				xmin = 759.6008
				xmax = 759.6708
				text = "AW1"
			intervals [837]:
				xmin = 759.6708
				xmax = 759.7608
				text = "T"
			intervals [838]:
				xmin = 759.7608
				xmax = 759.8008
				text = "DH"
			intervals [839]:
				xmin = 759.8008
				xmax = 759.8708
				text = "AH0"
			intervals [840]:
				xmin = 759.8708
				xmax = 759.9308
				text = "sp"
			intervals [841]:
				xmin = 759.9308
				xmax = 759.9708
				text = "F"
			intervals [842]:
				xmin = 759.9708
				xmax = 760.0108
				text = "R"
			intervals [843]:
				xmin = 760.0108
				xmax = 760.0508
				text = "EH1"
			intervals [844]:
				xmin = 760.0508
				xmax = 760.1408
				text = "N"
			intervals [845]:
				xmin = 760.1408
				xmax = 760.1708
				text = "D"
			intervals [846]:
				xmin = 760.1708
				xmax = 760.2008
				text = "Z"
			intervals [847]:
				xmin = 760.2008
				xmax = 760.2308
				text = "sp"
			intervals [848]:
				xmin = 760.2308
				xmax = 760.2608
				text = "DH"
			intervals [849]:
				xmin = 760.2608
				xmax = 760.3408
				text = "AH0"
			intervals [850]:
				xmin = 760.3408
				xmax = 760.4008
				text = "T"
			intervals [851]:
				xmin = 760.4008
				xmax = 760.4608
				text = "Y"
			intervals [852]:
				xmin = 760.4608
				xmax = 760.5708
				text = "UW1"
			intervals [853]:
				xmin = 760.5708
				xmax = 760.6008
				text = "HH"
			intervals [854]:
				xmin = 760.6008
				xmax = 760.6308
				text = "AE1"
			intervals [855]:
				xmin = 760.6308
				xmax = 760.7108
				text = "NG"
			intervals [856]:
				xmin = 760.7108
				xmax = 760.7608
				text = "W"
			intervals [857]:
				xmin = 760.7608
				xmax = 760.8008
				text = "IH0"
			intervals [858]:
				xmin = 760.8008
				xmax = 760.8908
				text = "DH"
			intervals [859]:
				xmin = 760.8908
				xmax = 760.9908
				text = "IH1"
			intervals [860]:
				xmin = 760.9908
				xmax = 761.0808
				text = "Z"
			intervals [861]:
				xmin = 761.0808
				xmax = 761.1208
				text = "DH"
			intervals [862]:
				xmin = 761.1208
				xmax = 761.1908
				text = "EH1"
			intervals [863]:
				xmin = 761.1908
				xmax = 761.2908
				text = "R"
			intervals [864]:
				xmin = 761.2908
				xmax = 761.3208
				text = "sp"
			intervals [865]:
				xmin = 761.3208
				xmax = 761.3508
				text = "HH"
			intervals [866]:
				xmin = 761.3508
				xmax = 761.3808
				text = "W"
			intervals [867]:
				xmin = 761.3808
				xmax = 761.4208
				text = "AH1"
			intervals [868]:
				xmin = 761.4208
				xmax = 761.5308
				text = "N"
			intervals [869]:
				xmin = 761.5308
				xmax = 761.6108
				text = "G"
			intervals [870]:
				xmin = 761.6108
				xmax = 761.6508
				text = "R"
			intervals [871]:
				xmin = 761.6508
				xmax = 761.7408
				text = "UW1"
			intervals [872]:
				xmin = 761.7408
				xmax = 761.7708
				text = "P"
			intervals [873]:
				xmin = 761.7708
				xmax = 761.8608
				text = "sp"
			intervals [874]:
				xmin = 761.8608
				xmax = 761.9008
				text = "DH"
			intervals [875]:
				xmin = 761.9008
				xmax = 761.9308
				text = "AH0"
			intervals [876]:
				xmin = 761.9308
				xmax = 761.9608
				text = "T"
			intervals [877]:
				xmin = 761.9608
				xmax = 761.9908
				text = "sp"
			intervals [878]:
				xmin = 761.9908
				xmax = 762.0408
				text = "Y"
			intervals [879]:
				xmin = 762.0408
				xmax = 762.1608
				text = "UW1"
			intervals [880]:
				xmin = 762.1608
				xmax = 762.1908
				text = "sp"
			intervals [881]:
				xmin = 762.1908
				xmax = 762.2508
				text = "HH"
			intervals [882]:
				xmin = 762.2508
				xmax = 762.2808
				text = "AE1"
			intervals [883]:
				xmin = 762.2808
				xmax = 762.4908
				text = "NG"
			intervals [884]:
				xmin = 762.4908
				xmax = 762.5408
				text = "W"
			intervals [885]:
				xmin = 762.5408
				xmax = 762.5808
				text = "IH0"
			intervals [886]:
				xmin = 762.5808
				xmax = 762.6308
				text = "DH"
			intervals [887]:
				xmin = 762.6308
				xmax = 762.8008
				text = "sp"
			intervals [888]:
				xmin = 762.8008
				xmax = 763.0999
				text = ""
			intervals [889]:
				xmin = 763.0999
				xmax = 763.1699
				text = "HH"
			intervals [890]:
				xmin = 763.1699
				xmax = 763.1999
				text = "W"
			intervals [891]:
				xmin = 763.1999
				xmax = 763.2299
				text = "AH1"
			intervals [892]:
				xmin = 763.2299
				xmax = 763.3399
				text = "N"
			intervals [893]:
				xmin = 763.3399
				xmax = 763.3699
				text = "G"
			intervals [894]:
				xmin = 763.3699
				xmax = 763.3999
				text = "R"
			intervals [895]:
				xmin = 763.3999
				xmax = 763.4999
				text = "UW1"
			intervals [896]:
				xmin = 763.4999
				xmax = 763.5499
				text = "P"
			intervals [897]:
				xmin = 763.5499
				xmax = 763.5899
				text = "AH0"
			intervals [898]:
				xmin = 763.5899
				xmax = 763.6599
				text = "V"
			intervals [899]:
				xmin = 763.6599
				xmax = 763.7199
				text = "sp"
			intervals [900]:
				xmin = 763.7199
				xmax = 763.7499
				text = "F"
			intervals [901]:
				xmin = 763.7499
				xmax = 763.7799
				text = "R"
			intervals [902]:
				xmin = 763.7799
				xmax = 763.8999
				text = "EH1"
			intervals [903]:
				xmin = 763.8999
				xmax = 763.9399
				text = "N"
			intervals [904]:
				xmin = 763.9399
				xmax = 763.9799
				text = "Z"
			intervals [905]:
				xmin = 763.9799
				xmax = 764.0199
				text = "sp"
			intervals [906]:
				xmin = 764.0199
				xmax = 764.0899
				text = "DH"
			intervals [907]:
				xmin = 764.0899
				xmax = 764.1199
				text = "AH0"
			intervals [908]:
				xmin = 764.1199
				xmax = 764.1699
				text = "T"
			intervals [909]:
				xmin = 764.1699
				xmax = 764.2399
				text = "sp"
			intervals [910]:
				xmin = 764.2399
				xmax = 764.2699
				text = "Y"
			intervals [911]:
				xmin = 764.2699
				xmax = 764.2999
				text = "UW1"
			intervals [912]:
				xmin = 764.2999
				xmax = 764.3299
				text = "sp"
			intervals [913]:
				xmin = 764.3299
				xmax = 764.3699
				text = "D"
			intervals [914]:
				xmin = 764.3699
				xmax = 764.5799
				text = "UW1"
			intervals [915]:
				xmin = 764.5799
				xmax = 764.6099
				text = "sp"
			intervals [916]:
				xmin = 764.6099
				xmax = 764.6399
				text = "AH0"
			intervals [917]:
				xmin = 764.6399
				xmax = 764.6699
				text = "L"
			intervals [918]:
				xmin = 764.6699
				xmax = 764.6999
				text = "AO1"
			intervals [919]:
				xmin = 764.6999
				xmax = 764.7299
				text = "T"
			intervals [920]:
				xmin = 764.7299
				xmax = 764.7999
				text = "sp"
			intervals [921]:
				xmin = 764.7999
				xmax = 764.8399
				text = "TH"
			intervals [922]:
				xmin = 764.8399
				xmax = 764.8799
				text = "IH1"
			intervals [923]:
				xmin = 764.8799
				xmax = 764.9799
				text = "NG"
			intervals [924]:
				xmin = 764.9799
				xmax = 765.0099
				text = "Z"
			intervals [925]:
				xmin = 765.0099
				xmax = 765.3199
				text = "sp"
			intervals [926]:
				xmin = 765.3199
				xmax = 769.4217
				text = ""
			intervals [927]:
				xmin = 769.4217
				xmax = 769.4517
				text = "M"
			intervals [928]:
				xmin = 769.4517
				xmax = 769.5117
				text = "HH"
			intervals [929]:
				xmin = 769.5117
				xmax = 769.7717
				text = "M"
			intervals [930]:
				xmin = 769.7717
				xmax = 779.8316
				text = ""
			intervals [931]:
				xmin = 779.8316
				xmax = 780.1016
				text = "M"
			intervals [932]:
				xmin = 780.1016
				xmax = 780.1616
				text = "HH"
			intervals [933]:
				xmin = 780.1616
				xmax = 780.2116
				text = "M"
			intervals [934]:
				xmin = 780.2116
				xmax = 782.1118
				text = ""
			intervals [935]:
				xmin = 782.1118
				xmax = 782.3418
				text = "M"
			intervals [936]:
				xmin = 782.3418
				xmax = 782.3718
				text = "HH"
			intervals [937]:
				xmin = 782.3718
				xmax = 782.4118
				text = "M"
			intervals [938]:
				xmin = 782.4118
				xmax = 782.5218
				text = "sp"
			intervals [939]:
				xmin = 782.5218
				xmax = 785.8503
				text = ""
			intervals [940]:
				xmin = 785.8503
				xmax = 785.9203
				text = "M"
			intervals [941]:
				xmin = 785.9203
				xmax = 785.9503
				text = "HH"
			intervals [942]:
				xmin = 785.9503
				xmax = 786.1903
				text = "M"
			intervals [943]:
				xmin = 786.1903
				xmax = 786.2703
				text = "sp"
			intervals [944]:
				xmin = 786.2703
				xmax = 787.1092
				text = ""
			intervals [945]:
				xmin = 787.1092
				xmax = 787.1492
				text = "W"
			intervals [946]:
				xmin = 787.1492
				xmax = 787.1792
				text = "AH1"
			intervals [947]:
				xmin = 787.1792
				xmax = 787.2092
				text = "T"
			intervals [948]:
				xmin = 787.2092
				xmax = 787.2692
				text = "K"
			intervals [949]:
				xmin = 787.2692
				xmax = 787.3392
				text = "AY1"
			intervals [950]:
				xmin = 787.3392
				xmax = 787.4192
				text = "N"
			intervals [951]:
				xmin = 787.4192
				xmax = 787.4492
				text = "sp"
			intervals [952]:
				xmin = 787.4492
				xmax = 787.4792
				text = "AH0"
			intervals [953]:
				xmin = 787.4792
				xmax = 787.5092
				text = "V"
			intervals [954]:
				xmin = 787.5092
				xmax = 787.5392
				text = "TH"
			intervals [955]:
				xmin = 787.5392
				xmax = 787.5692
				text = "IH1"
			intervals [956]:
				xmin = 787.5692
				xmax = 787.6592
				text = "NG"
			intervals [957]:
				xmin = 787.6592
				xmax = 787.7892
				text = "Z"
			intervals [958]:
				xmin = 787.7892
				xmax = 787.8292
				text = "D"
			intervals [959]:
				xmin = 787.8292
				xmax = 788.0192
				text = "UW1"
			intervals [960]:
				xmin = 788.0192
				xmax = 788.0592
				text = "sp"
			intervals [961]:
				xmin = 788.0592
				xmax = 788.1092
				text = "Y"
			intervals [962]:
				xmin = 788.1092
				xmax = 788.1592
				text = "UW1"
			intervals [963]:
				xmin = 788.1592
				xmax = 788.1892
				text = "sp"
			intervals [964]:
				xmin = 788.1892
				xmax = 788.2192
				text = "D"
			intervals [965]:
				xmin = 788.2192
				xmax = 788.2592
				text = "UW1"
			intervals [966]:
				xmin = 788.2592
				xmax = 788.2892
				text = "sp"
			intervals [967]:
				xmin = 788.2892
				xmax = 788.3192
				text = "T"
			intervals [968]:
				xmin = 788.3192
				xmax = 788.3492
				text = "AH0"
			intervals [969]:
				xmin = 788.3492
				xmax = 788.3792
				text = "G"
			intervals [970]:
				xmin = 788.3792
				xmax = 788.4092
				text = "EH1"
			intervals [971]:
				xmin = 788.4092
				xmax = 788.4592
				text = "DH"
			intervals [972]:
				xmin = 788.4592
				xmax = 788.5192
				text = "ER0"
			intervals [973]:
				xmin = 788.5192
				xmax = 795.1563
				text = "sp"
			intervals [974]:
				xmin = 795.1563
				xmax = 795.1863
				text = "W"
			intervals [975]:
				xmin = 795.1863
				xmax = 795.2263
				text = "EH1"
			intervals [976]:
				xmin = 795.2263
				xmax = 795.2763
				text = "R"
			intervals [977]:
				xmin = 795.2763
				xmax = 795.3863
				text = "D"
			intervals [978]:
				xmin = 795.3863
				xmax = 795.4163
				text = "UW1"
			intervals [979]:
				xmin = 795.4163
				xmax = 795.4463
				text = "Y"
			intervals [980]:
				xmin = 795.4463
				xmax = 795.5263
				text = "UW1"
			intervals [981]:
				xmin = 795.5263
				xmax = 795.5963
				text = "sp"
			intervals [982]:
				xmin = 795.5963
				xmax = 795.6263
				text = "G"
			intervals [983]:
				xmin = 795.6263
				xmax = 795.6563
				text = "OW1"
			intervals [984]:
				xmin = 795.6563
				xmax = 814.8688
				text = ""
			intervals [985]:
				xmin = 814.8688
				xmax = 814.9488
				text = "Y"
			intervals [986]:
				xmin = 814.9488
				xmax = 814.9788
				text = "UW1"
			intervals [987]:
				xmin = 814.9788
				xmax = 815.0088
				text = "D"
			intervals [988]:
				xmin = 815.0088
				xmax = 815.2188
				text = "UW1"
			intervals [989]:
				xmin = 815.2188
				xmax = 815.8281
				text = "sp"
			intervals [990]:
				xmin = 815.8281
				xmax = 815.9081
				text = "W"
			intervals [991]:
				xmin = 815.9081
				xmax = 815.9481
				text = "AH1"
			intervals [992]:
				xmin = 815.9481
				xmax = 816.0881
				text = "T"
			intervals [993]:
				xmin = 816.0881
				xmax = 817.7307
				text = ""
			intervals [994]:
				xmin = 817.7307
				xmax = 817.8007
				text = "sil"
			intervals [995]:
				xmin = 817.8007
				xmax = 817.8307
				text = "S"
			intervals [996]:
				xmin = 817.8307
				xmax = 817.8607
				text = "OW1"
			intervals [997]:
				xmin = 817.8607
				xmax = 817.8907
				text = "sp"
			intervals [998]:
				xmin = 817.8907
				xmax = 818.1207
				text = "HH"
			intervals [999]:
				xmin = 818.1207
				xmax = 818.1507
				text = "W"
			intervals [1000]:
				xmin = 818.1507
				xmax = 818.1807
				text = "EH1"
			intervals [1001]:
				xmin = 818.1807
				xmax = 818.2507
				text = "N"
			intervals [1002]:
				xmin = 818.2507
				xmax = 818.2907
				text = "Y"
			intervals [1003]:
				xmin = 818.2907
				xmax = 818.3307
				text = "UW1"
			intervals [1004]:
				xmin = 818.3307
				xmax = 818.3707
				text = "G"
			intervals [1005]:
				xmin = 818.3707
				xmax = 818.4107
				text = "IH1"
			intervals [1006]:
				xmin = 818.4107
				xmax = 818.4907
				text = "T"
			intervals [1007]:
				xmin = 818.4907
				xmax = 818.5207
				text = "sp"
			intervals [1008]:
				xmin = 818.5207
				xmax = 818.5607
				text = "B"
			intervals [1009]:
				xmin = 818.5607
				xmax = 818.6307
				text = "IH1"
			intervals [1010]:
				xmin = 818.6307
				xmax = 818.6807
				text = "G"
			intervals [1011]:
				xmin = 818.6807
				xmax = 818.7307
				text = "ER0"
			intervals [1012]:
				xmin = 818.7307
				xmax = 818.8207
				text = "DH"
			intervals [1013]:
				xmin = 818.8207
				xmax = 818.8907
				text = "EH1"
			intervals [1014]:
				xmin = 818.8907
				xmax = 818.9807
				text = "N"
			intervals [1015]:
				xmin = 818.9807
				xmax = 819.0107
				text = "DH"
			intervals [1016]:
				xmin = 819.0107
				xmax = 819.0407
				text = "EY1"
			intervals [1017]:
				xmin = 819.0407
				xmax = 819.0707
				text = "spn"
			intervals [1018]:
				xmin = 819.0707
				xmax = 819.1007
				text = "sp"
			intervals [1019]:
				xmin = 819.1007
				xmax = 819.1607
				text = "L"
			intervals [1020]:
				xmin = 819.1607
				xmax = 819.2207
				text = "EH1"
			intervals [1021]:
				xmin = 819.2207
				xmax = 819.3107
				text = "T"
			intervals [1022]:
				xmin = 819.3107
				xmax = 819.3707
				text = "Y"
			intervals [1023]:
				xmin = 819.3707
				xmax = 819.4007
				text = "UW1"
			intervals [1024]:
				xmin = 819.4007
				xmax = 819.4407
				text = "sp"
			intervals [1025]:
				xmin = 819.4407
				xmax = 819.4907
				text = "G"
			intervals [1026]:
				xmin = 819.4907
				xmax = 819.6807
				text = "OW1"
			intervals [1027]:
				xmin = 819.6807
				xmax = 819.7207
				text = "sp"
			intervals [1028]:
				xmin = 819.7207
				xmax = 819.7507
				text = "AH1"
			intervals [1029]:
				xmin = 819.7507
				xmax = 819.7807
				text = "P"
			intervals [1030]:
				xmin = 819.7807
				xmax = 819.8107
				text = "DH"
			intervals [1031]:
				xmin = 819.8107
				xmax = 819.8407
				text = "EH1"
			intervals [1032]:
				xmin = 819.8407
				xmax = 819.8907
				text = "R"
			intervals [1033]:
				xmin = 819.8907
				xmax = 819.9807
				text = "sp"
			intervals [1034]:
				xmin = 819.9807
				xmax = 820.0607
				text = "T"
			intervals [1035]:
				xmin = 820.0607
				xmax = 820.3407
				text = "UW1"
			intervals [1036]:
				xmin = 820.3407
				xmax = 820.3707
				text = "sp"
			intervals [1037]:
				xmin = 820.3707
				xmax = 820.4007
				text = "HH"
			intervals [1038]:
				xmin = 820.4007
				xmax = 820.4707
				text = "AH1"
			intervals [1039]:
				xmin = 820.4707
				xmax = 821.7687
				text = ""
			intervals [1040]:
				xmin = 821.7687
				xmax = 822.0387
				text = "spn"
			intervals [1041]:
				xmin = 822.0387
				xmax = 822.7893
				text = "sp"
			intervals [1042]:
				xmin = 822.7893
				xmax = 822.9393
				text = "AH1"
			intervals [1043]:
				xmin = 822.9393
				xmax = 823.1493
				text = "M"
			intervals [1044]:
				xmin = 823.1493
				xmax = 823.1793
				text = "sp"
			intervals [1045]:
				xmin = 823.1793
				xmax = 824.0198
				text = ""
			intervals [1046]:
				xmin = 824.0198
				xmax = 824.2898
				text = "AH1"
			intervals [1047]:
				xmin = 824.2898
				xmax = 824.3695
				text = ""
			intervals [1048]:
				xmin = 824.3695
				xmax = 824.4095
				text = "F"
			intervals [1049]:
				xmin = 824.4095
				xmax = 824.4395
				text = "R"
			intervals [1050]:
				xmin = 824.4395
				xmax = 824.4995
				text = "ER0"
			intervals [1051]:
				xmin = 824.4995
				xmax = 824.5995
				text = "EH1"
			intervals [1052]:
				xmin = 824.5995
				xmax = 824.6395
				text = "N"
			intervals [1053]:
				xmin = 824.6395
				xmax = 824.7295
				text = "IY0"
			intervals [1054]:
				xmin = 824.7295
				xmax = 824.7695
				text = "AH0"
			intervals [1055]:
				xmin = 824.7695
				xmax = 824.8195
				text = "V"
			intervals [1056]:
				xmin = 824.8195
				xmax = 824.8695
				text = "Y"
			intervals [1057]:
				xmin = 824.8695
				xmax = 824.9195
				text = "UH1"
			intervals [1058]:
				xmin = 824.9195
				xmax = 825.0295
				text = "R"
			intervals [1059]:
				xmin = 825.0295
				xmax = 825.0595
				text = "F"
			intervals [1060]:
				xmin = 825.0595
				xmax = 825.1095
				text = "R"
			intervals [1061]:
				xmin = 825.1095
				xmax = 825.1595
				text = "EH1"
			intervals [1062]:
				xmin = 825.1595
				xmax = 825.2395
				text = "N"
			intervals [1063]:
				xmin = 825.2395
				xmax = 825.2795
				text = "D"
			intervals [1064]:
				xmin = 825.2795
				xmax = 825.3395
				text = "Z"
			intervals [1065]:
				xmin = 825.3395
				xmax = 825.4195
				text = "D"
			intervals [1066]:
				xmin = 825.4195
				xmax = 825.4795
				text = "UW1"
			intervals [1067]:
				xmin = 825.4795
				xmax = 825.6195
				text = "EH1"
			intervals [1068]:
				xmin = 825.6195
				xmax = 825.6595
				text = "N"
			intervals [1069]:
				xmin = 825.6595
				xmax = 825.7495
				text = "IY0"
			intervals [1070]:
				xmin = 825.7495
				xmax = 825.7895
				text = "AH0"
			intervals [1071]:
				xmin = 825.7895
				xmax = 825.8395
				text = "V"
			intervals [1072]:
				xmin = 825.8395
				xmax = 825.8695
				text = "DH"
			intervals [1073]:
				xmin = 825.8695
				xmax = 825.8995
				text = "AH0"
			intervals [1074]:
				xmin = 825.8995
				xmax = 825.9595
				text = "M"
			intervals [1075]:
				xmin = 825.9595
				xmax = 826.0695
				text = "S"
			intervals [1076]:
				xmin = 826.0695
				xmax = 826.1195
				text = "P"
			intervals [1077]:
				xmin = 826.1195
				xmax = 826.1595
				text = "IY1"
			intervals [1078]:
				xmin = 826.1595
				xmax = 826.1895
				text = "K"
			intervals [1079]:
				xmin = 826.1895
				xmax = 826.2395
				text = "sp"
			intervals [1080]:
				xmin = 826.2395
				xmax = 826.3395
				text = "AH0"
			intervals [1081]:
				xmin = 826.3395
				xmax = 826.3695
				text = "sp"
			intervals [1082]:
				xmin = 826.3695
				xmax = 826.4305
				text = ""
			intervals [1083]:
				xmin = 826.4305
				xmax = 826.6205
				text = "AH0"
			intervals [1084]:
				xmin = 826.6205
				xmax = 826.6505
				text = "sp"
			intervals [1085]:
				xmin = 826.6505
				xmax = 826.6805
				text = "F"
			intervals [1086]:
				xmin = 826.6805
				xmax = 826.7905
				text = "AO1"
			intervals [1087]:
				xmin = 826.7905
				xmax = 826.8405
				text = "R"
			intervals [1088]:
				xmin = 826.8405
				xmax = 826.8805
				text = "AH0"
			intervals [1089]:
				xmin = 826.8805
				xmax = 827.0505
				text = "N"
			intervals [1090]:
				xmin = 827.0505
				xmax = 827.0905
				text = "L"
			intervals [1091]:
				xmin = 827.0905
				xmax = 827.1205
				text = "AE1"
			intervals [1092]:
				xmin = 827.1205
				xmax = 827.4105
				text = "NG"
			intervals [1093]:
				xmin = 827.4105
				xmax = 827.4705
				text = "G"
			intervals [1094]:
				xmin = 827.4705
				xmax = 827.5105
				text = "W"
			intervals [1095]:
				xmin = 827.5105
				xmax = 827.5405
				text = "AH0"
			intervals [1096]:
				xmin = 827.5405
				xmax = 827.5705
				text = "JH"
			intervals [1097]:
				xmin = 827.5705
				xmax = 827.6005
				text = "ER0"
			intervals [1098]:
				xmin = 827.6005
				xmax = 827.6405
				text = "IH0"
			intervals [1099]:
				xmin = 827.6405
				xmax = 827.7305
				text = "Z"
			intervals [1100]:
				xmin = 827.7305
				xmax = 827.7605
				text = "IH1"
			intervals [1101]:
				xmin = 827.7605
				xmax = 827.9305
				text = "NG"
			intervals [1102]:
				xmin = 827.9305
				xmax = 827.9605
				text = "L"
			intervals [1103]:
				xmin = 827.9605
				xmax = 828.0005
				text = "IH0"
			intervals [1104]:
				xmin = 828.0005
				xmax = 828.0705
				text = "SH"
			intervals [1105]:
				xmin = 828.0705
				xmax = 828.5468
				text = "sp"
			intervals [1106]:
				xmin = 828.5468
				xmax = 828.5768
				text = "DH"
			intervals [1107]:
				xmin = 828.5768
				xmax = 828.6968
				text = "AH0"
			intervals [1108]:
				xmin = 828.6968
				xmax = 828.7368
				text = "sp"
			intervals [1109]:
				xmin = 828.7368
				xmax = 828.7668
				text = "F"
			intervals [1110]:
				xmin = 828.7668
				xmax = 828.8668
				text = "ER1"
			intervals [1111]:
				xmin = 828.8668
				xmax = 829.0068
				text = "S"
			intervals [1112]:
				xmin = 829.0068
				xmax = 829.0368
				text = "T"
			intervals [1113]:
				xmin = 829.0368
				xmax = 829.0668
				text = "sp"
			intervals [1114]:
				xmin = 829.0668
				xmax = 829.1768
				text = "L"
			intervals [1115]:
				xmin = 829.1768
				xmax = 829.2168
				text = "AE1"
			intervals [1116]:
				xmin = 829.2168
				xmax = 829.2868
				text = "NG"
			intervals [1117]:
				xmin = 829.2868
				xmax = 829.3368
				text = "G"
			intervals [1118]:
				xmin = 829.3368
				xmax = 829.4768
				text = "W"
			intervals [1119]:
				xmin = 829.4768
				xmax = 829.5068
				text = "IH0"
			intervals [1120]:
				xmin = 829.5068
				xmax = 829.5368
				text = "JH"
			intervals [1121]:
				xmin = 829.5368
				xmax = 829.5668
				text = "DH"
			intervals [1122]:
				xmin = 829.5668
				xmax = 829.5968
				text = "AH0"
			intervals [1123]:
				xmin = 829.5968
				xmax = 829.6268
				text = "T"
			intervals [1124]:
				xmin = 829.6268
				xmax = 829.6568
				text = "IH0"
			intervals [1125]:
				xmin = 829.6568
				xmax = 829.6868
				text = "Z"
			intervals [1126]:
				xmin = 829.6868
				xmax = 829.7168
				text = "S"
			intervals [1127]:
				xmin = 829.7168
				xmax = 829.7468
				text = "P"
			intervals [1128]:
				xmin = 829.7468
				xmax = 829.9368
				text = "OW1"
			intervals [1129]:
				xmin = 829.9368
				xmax = 829.9768
				text = "K"
			intervals [1130]:
				xmin = 829.9768
				xmax = 830.0068
				text = "AH0"
			intervals [1131]:
				xmin = 830.0068
				xmax = 830.2868
				text = "N"
			intervals [1132]:
				xmin = 830.2868
				xmax = 830.3268
				text = "sp"
			intervals [1133]:
				xmin = 830.3268
				xmax = 836.6446
				text = ""
			intervals [1134]:
				xmin = 836.6446
				xmax = 836.7546
				text = "AH1"
			intervals [1135]:
				xmin = 836.7546
				xmax = 836.7846
				text = "HH"
			intervals [1136]:
				xmin = 836.7846
				xmax = 836.8146
				text = "AH1"
			intervals [1137]:
				xmin = 836.8146
				xmax = 846.8013
				text = "sp"
			intervals [1138]:
				xmin = 846.8013
				xmax = 846.8613
				text = "M"
			intervals [1139]:
				xmin = 846.8613
				xmax = 846.9413
				text = "HH"
			intervals [1140]:
				xmin = 846.9413
				xmax = 847.0513
				text = "M"
			intervals [1141]:
				xmin = 847.0513
				xmax = 854.2436
				text = ""
			intervals [1142]:
				xmin = 854.2436
				xmax = 854.3236
				text = "sil"
			intervals [1143]:
				xmin = 854.3236
				xmax = 854.4936
				text = "M"
			intervals [1144]:
				xmin = 854.4936
				xmax = 854.5636
				text = "HH"
			intervals [1145]:
				xmin = 854.5636
				xmax = 854.6936
				text = "M"
			intervals [1146]:
				xmin = 854.6936
				xmax = 858.3776
				text = "sp"
			intervals [1147]:
				xmin = 858.3776
				xmax = 858.5476
				text = "M"
			intervals [1148]:
				xmin = 858.5476
				xmax = 858.5776
				text = "HH"
			intervals [1149]:
				xmin = 858.5776
				xmax = 858.7276
				text = "M"
			intervals [1150]:
				xmin = 858.7276
				xmax = 861.2228
				text = "sp"
			intervals [1151]:
				xmin = 861.2228
				xmax = 861.2928
				text = "AA1"
			intervals [1152]:
				xmin = 861.2928
				xmax = 861.3828
				text = "R"
			intervals [1153]:
				xmin = 861.3828
				xmax = 861.5028
				text = "AO1"
			intervals [1154]:
				xmin = 861.5028
				xmax = 861.5528
				text = "L"
			intervals [1155]:
				xmin = 861.5528
				xmax = 861.5828
				text = "AH0"
			intervals [1156]:
				xmin = 861.5828
				xmax = 861.6128
				text = "V"
			intervals [1157]:
				xmin = 861.6128
				xmax = 861.6528
				text = "sp"
			intervals [1158]:
				xmin = 861.6528
				xmax = 861.6928
				text = "Y"
			intervals [1159]:
				xmin = 861.6928
				xmax = 861.7228
				text = "UH1"
			intervals [1160]:
				xmin = 861.7228
				xmax = 861.8628
				text = "R"
			intervals [1161]:
				xmin = 861.8628
				xmax = 861.8928
				text = "sp"
			intervals [1162]:
				xmin = 861.8928
				xmax = 861.9228
				text = "F"
			intervals [1163]:
				xmin = 861.9228
				xmax = 861.9528
				text = "R"
			intervals [1164]:
				xmin = 861.9528
				xmax = 862.0228
				text = "EH1"
			intervals [1165]:
				xmin = 862.0228
				xmax = 862.1528
				text = "N"
			intervals [1166]:
				xmin = 862.1528
				xmax = 862.3428
				text = "Z"
			intervals [1167]:
				xmin = 862.3428
				xmax = 862.3728
				text = "sp"
			intervals [1168]:
				xmin = 862.3728
				xmax = 862.645
				text = ""
			intervals [1169]:
				xmin = 862.645
				xmax = 862.795
				text = "N"
			intervals [1170]:
				xmin = 862.795
				xmax = 862.905
				text = "IY1"
			intervals [1171]:
				xmin = 862.905
				xmax = 862.985
				text = "G"
			intervals [1172]:
				xmin = 862.985
				xmax = 863.065
				text = "R"
			intervals [1173]:
				xmin = 863.065
				xmax = 863.145
				text = "OW0"
			intervals [1174]:
				xmin = 863.145
				xmax = 863.315
				text = "Z"
			intervals [1175]:
				xmin = 863.315
				xmax = 868.0508
				text = "sp"
			intervals [1176]:
				xmin = 868.0508
				xmax = 868.2808
				text = "M"
			intervals [1177]:
				xmin = 868.2808
				xmax = 876.1837
				text = ""
			intervals [1178]:
				xmin = 876.1837
				xmax = 876.2137
				text = "sil"
			intervals [1179]:
				xmin = 876.2137
				xmax = 876.3337
				text = "M"
			intervals [1180]:
				xmin = 876.3337
				xmax = 876.4037
				text = "HH"
			intervals [1181]:
				xmin = 876.4037
				xmax = 876.5937
				text = "M"
			intervals [1182]:
				xmin = 876.5937
				xmax = 880.7009
				text = ""
			intervals [1183]:
				xmin = 880.7009
				xmax = 881.0009
				text = "M"
			intervals [1184]:
				xmin = 881.0009
				xmax = 881.0609
				text = "sp"
			intervals [1185]:
				xmin = 881.0609
				xmax = 905.1952
				text = ""
			intervals [1186]:
				xmin = 905.1952
				xmax = 905.2452
				text = "M"
			intervals [1187]:
				xmin = 905.2452
				xmax = 905.2752
				text = "HH"
			intervals [1188]:
				xmin = 905.2752
				xmax = 905.6152
				text = "M"
			intervals [1189]:
				xmin = 905.6152
				xmax = 908.4927
				text = "sp"
			intervals [1190]:
				xmin = 908.4927
				xmax = 908.6927
				text = "M"
			intervals [1191]:
				xmin = 908.6927
				xmax = 908.7327
				text = "HH"
			intervals [1192]:
				xmin = 908.7327
				xmax = 908.9227
				text = "M"
			intervals [1193]:
				xmin = 908.9227
				xmax = 909.795
				text = "sp"
			intervals [1194]:
				xmin = 909.795
				xmax = 909.975
				text = "OW2"
			intervals [1195]:
				xmin = 909.975
				xmax = 910.045
				text = "K"
			intervals [1196]:
				xmin = 910.045
				xmax = 910.175
				text = "EY1"
			intervals [1197]:
				xmin = 910.175
				xmax = 910.215
				text = "DH"
			intervals [1198]:
				xmin = 910.215
				xmax = 910.265
				text = "EH1"
			intervals [1199]:
				xmin = 910.265
				xmax = 910.395
				text = "N"
			intervals [1200]:
				xmin = 910.395
				xmax = 910.425
				text = "sp"
			intervals [1201]:
				xmin = 910.425
				xmax = 910.585
				text = "IH0"
			intervals [1202]:
				xmin = 910.585
				xmax = 910.615
				text = "Z"
			intervals [1203]:
				xmin = 910.615
				xmax = 910.655
				text = "DH"
			intervals [1204]:
				xmin = 910.655
				xmax = 910.715
				text = "EH1"
			intervals [1205]:
				xmin = 910.715
				xmax = 910.755
				text = "R"
			intervals [1206]:
				xmin = 910.755
				xmax = 910.795
				text = "EH1"
			intervals [1207]:
				xmin = 910.795
				xmax = 910.855
				text = "N"
			intervals [1208]:
				xmin = 910.855
				xmax = 910.905
				text = "IY0"
			intervals [1209]:
				xmin = 910.905
				xmax = 911.085
				text = "W"
			intervals [1210]:
				xmin = 911.085
				xmax = 911.125
				text = "AH1"
			intervals [1211]:
				xmin = 911.125
				xmax = 911.315
				text = "N"
			intervals [1212]:
				xmin = 911.315
				xmax = 911.345
				text = "sp"
			intervals [1213]:
				xmin = 911.345
				xmax = 911.5636
				text = ""
			intervals [1214]:
				xmin = 911.5636
				xmax = 911.6236
				text = "P"
			intervals [1215]:
				xmin = 911.6236
				xmax = 911.7136
				text = "ER1"
			intervals [1216]:
				xmin = 911.7136
				xmax = 911.8336
				text = "S"
			intervals [1217]:
				xmin = 911.8336
				xmax = 911.8836
				text = "AH0"
			intervals [1218]:
				xmin = 911.8836
				xmax = 911.9336
				text = "N"
			intervals [1219]:
				xmin = 911.9336
				xmax = 911.9836
				text = "IH0"
			intervals [1220]:
				xmin = 911.9836
				xmax = 912.0436
				text = "N"
			intervals [1221]:
				xmin = 912.0436
				xmax = 912.0936
				text = "DH"
			intervals [1222]:
				xmin = 912.0936
				xmax = 912.1336
				text = "AH0"
			intervals [1223]:
				xmin = 912.1336
				xmax = 912.1636
				text = "sp"
			intervals [1224]:
				xmin = 912.1636
				xmax = 912.2236
				text = "HH"
			intervals [1225]:
				xmin = 912.2236
				xmax = 912.2636
				text = "OW1"
			intervals [1226]:
				xmin = 912.2636
				xmax = 912.4036
				text = "L"
			intervals [1227]:
				xmin = 912.4036
				xmax = 912.4336
				text = "G"
			intervals [1228]:
				xmin = 912.4336
				xmax = 912.4636
				text = "R"
			intervals [1229]:
				xmin = 912.4636
				xmax = 912.5536
				text = "UW1"
			intervals [1230]:
				xmin = 912.5536
				xmax = 912.5836
				text = "P"
			intervals [1231]:
				xmin = 912.5836
				xmax = 912.6236
				text = "sp"
			intervals [1232]:
				xmin = 912.6236
				xmax = 912.7713
				text = ""
			intervals [1233]:
				xmin = 912.7713
				xmax = 912.8313
				text = "DH"
			intervals [1234]:
				xmin = 912.8313
				xmax = 912.9213
				text = "AH0"
			intervals [1235]:
				xmin = 912.9213
				xmax = 912.9713
				text = "T"
			intervals [1236]:
				xmin = 912.9713
				xmax = 913.1513
				text = "sp"
			intervals [1237]:
				xmin = 913.1513
				xmax = 913.2613
				text = "AH1"
			intervals [1238]:
				xmin = 913.2613
				xmax = 913.3913
				text = "M"
			intervals [1239]:
				xmin = 913.3913
				xmax = 913.4613
				text = "sp"
			intervals [1240]:
				xmin = 913.4613
				xmax = 913.7446
				text = ""
			intervals [1241]:
				xmin = 913.7446
				xmax = 913.8146
				text = "Y"
			intervals [1242]:
				xmin = 913.8146
				xmax = 913.8446
				text = "UW1"
			intervals [1243]:
				xmin = 913.8446
				xmax = 913.8746
				text = "N"
			intervals [1244]:
				xmin = 913.8746
				xmax = 913.9446
				text = "OW1"
			intervals [1245]:
				xmin = 913.9446
				xmax = 914.0246
				text = "Y"
			intervals [1246]:
				xmin = 914.0246
				xmax = 914.0946
				text = "UW1"
			intervals [1247]:
				xmin = 914.0946
				xmax = 914.1246
				text = "K"
			intervals [1248]:
				xmin = 914.1246
				xmax = 914.1646
				text = "AH0"
			intervals [1249]:
				xmin = 914.1646
				xmax = 914.2046
				text = "N"
			intervals [1250]:
				xmin = 914.2046
				xmax = 914.2546
				text = "HH"
			intervals [1251]:
				xmin = 914.2546
				xmax = 914.2846
				text = "OW1"
			intervals [1252]:
				xmin = 914.2846
				xmax = 914.3346
				text = "L"
			intervals [1253]:
				xmin = 914.3346
				xmax = 914.3646
				text = "D"
			intervals [1254]:
				xmin = 914.3646
				xmax = 914.4046
				text = "sp"
			intervals [1255]:
				xmin = 914.4046
				xmax = 914.5146
				text = "AO1"
			intervals [1256]:
				xmin = 914.5146
				xmax = 914.5446
				text = "N"
			intervals [1257]:
				xmin = 914.5446
				xmax = 914.5746
				text = "T"
			intervals [1258]:
				xmin = 914.5746
				xmax = 914.6046
				text = "AH0"
			intervals [1259]:
				xmin = 914.6046
				xmax = 914.7546
				text = "DH"
			intervals [1260]:
				xmin = 914.7546
				xmax = 914.8246
				text = "AH0"
			intervals [1261]:
				xmin = 914.8246
				xmax = 914.9046
				text = "T"
			intervals [1262]:
				xmin = 914.9046
				xmax = 915.2209
				text = "sp"
			intervals [1263]:
				xmin = 915.2209
				xmax = 915.3209
				text = "spn"
			intervals [1264]:
				xmin = 915.3209
				xmax = 918.1888
				text = "sp"
			intervals [1265]:
				xmin = 918.1888
				xmax = 918.2188
				text = "W"
			intervals [1266]:
				xmin = 918.2188
				xmax = 918.2488
				text = "AH1"
			intervals [1267]:
				xmin = 918.2488
				xmax = 918.2788
				text = "T"
			intervals [1268]:
				xmin = 918.2788
				xmax = 918.3088
				text = "W"
			intervals [1269]:
				xmin = 918.3088
				xmax = 918.4688
				text = "AA1"
			intervals [1270]:
				xmin = 918.4688
				xmax = 918.5288
				text = "Z"
			intervals [1271]:
				xmin = 918.5288
				xmax = 918.5588
				text = "DH"
			intervals [1272]:
				xmin = 918.5588
				xmax = 918.5888
				text = "AH0"
			intervals [1273]:
				xmin = 918.5888
				xmax = 918.6288
				text = "T"
			intervals [1274]:
				xmin = 918.6288
				xmax = 919.6654
				text = ""
			intervals [1275]:
				xmin = 919.6654
				xmax = 919.7254
				text = "sil"
			intervals [1276]:
				xmin = 919.7254
				xmax = 919.8054
				text = "W"
			intervals [1277]:
				xmin = 919.8054
				xmax = 919.8454
				text = "AH1"
			intervals [1278]:
				xmin = 919.8454
				xmax = 919.8754
				text = "T"
			intervals [1279]:
				xmin = 919.8754
				xmax = 919.9054
				text = "D"
			intervals [1280]:
				xmin = 919.9054
				xmax = 919.9354
				text = "UW1"
			intervals [1281]:
				xmin = 919.9354
				xmax = 919.9654
				text = "Y"
			intervals [1282]:
				xmin = 919.9654
				xmax = 919.9954
				text = "UW1"
			intervals [1283]:
				xmin = 919.9954
				xmax = 920.0454
				text = "HH"
			intervals [1284]:
				xmin = 920.0454
				xmax = 920.0854
				text = "AE1"
			intervals [1285]:
				xmin = 920.0854
				xmax = 920.1254
				text = "V"
			intervals [1286]:
				xmin = 920.1254
				xmax = 920.1754
				text = "T"
			intervals [1287]:
				xmin = 920.1754
				xmax = 920.2554
				text = "UW1"
			intervals [1288]:
				xmin = 920.2554
				xmax = 920.2854
				text = "sp"
			intervals [1289]:
				xmin = 920.2854
				xmax = 920.3554
				text = "S"
			intervals [1290]:
				xmin = 920.3554
				xmax = 920.4354
				text = "EY1"
			intervals [1291]:
				xmin = 920.4354
				xmax = 920.4954
				text = "AH0"
			intervals [1292]:
				xmin = 920.4954
				xmax = 920.5454
				text = "B"
			intervals [1293]:
				xmin = 920.5454
				xmax = 920.6654
				text = "AW1"
			intervals [1294]:
				xmin = 920.6654
				xmax = 920.7354
				text = "T"
			intervals [1295]:
				xmin = 920.7354
				xmax = 920.7854
				text = "DH"
			intervals [1296]:
				xmin = 920.7854
				xmax = 920.9254
				text = "AE1"
			intervals [1297]:
				xmin = 920.9254
				xmax = 921.0654
				text = "T"
			intervals [1298]:
				xmin = 921.0654
				xmax = 921.1342
				text = ""
			intervals [1299]:
				xmin = 921.1342
				xmax = 921.2042
				text = "D"
			intervals [1300]:
				xmin = 921.2042
				xmax = 921.2842
				text = "IH0"
			intervals [1301]:
				xmin = 921.2842
				xmax = 921.3642
				text = "D"
			intervals [1302]:
				xmin = 921.3642
				xmax = 921.4142
				text = "sp"
			intervals [1303]:
				xmin = 921.4142
				xmax = 921.4442
				text = "AY1"
			intervals [1304]:
				xmin = 921.4442
				xmax = 921.4742
				text = "sp"
			intervals [1305]:
				xmin = 921.4742
				xmax = 921.5042
				text = "S"
			intervals [1306]:
				xmin = 921.5042
				xmax = 921.5342
				text = "AH0"
			intervals [1307]:
				xmin = 921.5342
				xmax = 921.6042
				text = "P"
			intervals [1308]:
				xmin = 921.6042
				xmax = 921.6342
				text = "R"
			intervals [1309]:
				xmin = 921.6342
				xmax = 921.7942
				text = "AY1"
			intervals [1310]:
				xmin = 921.7942
				xmax = 921.8242
				text = "Z"
			intervals [1311]:
				xmin = 921.8242
				xmax = 921.8542
				text = "sp"
			intervals [1312]:
				xmin = 921.8542
				xmax = 921.8842
				text = "Y"
			intervals [1313]:
				xmin = 921.8842
				xmax = 921.9542
				text = "UW1"
			intervals [1314]:
				xmin = 921.9542
				xmax = 928.1787
				text = ""
			intervals [1315]:
				xmin = 928.1787
				xmax = 928.2487
				text = "W"
			intervals [1316]:
				xmin = 928.2487
				xmax = 928.3987
				text = "AH1"
			intervals [1317]:
				xmin = 928.3987
				xmax = 928.4287
				text = "T"
			intervals [1318]:
				xmin = 928.4287
				xmax = 928.4687
				text = "ER0"
			intervals [1319]:
				xmin = 928.4687
				xmax = 928.5287
				text = "Y"
			intervals [1320]:
				xmin = 928.5287
				xmax = 928.5587
				text = "UW1"
			intervals [1321]:
				xmin = 928.5587
				xmax = 928.6187
				text = "G"
			intervals [1322]:
				xmin = 928.6187
				xmax = 928.6687
				text = "AA1"
			intervals [1323]:
				xmin = 928.6687
				xmax = 928.6987
				text = "N"
			intervals [1324]:
				xmin = 928.6987
				xmax = 928.7587
				text = "AH0"
			intervals [1325]:
				xmin = 928.7587
				xmax = 928.8087
				text = "D"
			intervals [1326]:
				xmin = 928.8087
				xmax = 928.8487
				text = "UW1"
			intervals [1327]:
				xmin = 928.8487
				xmax = 928.8787
				text = "W"
			intervals [1328]:
				xmin = 928.8787
				xmax = 928.9087
				text = "IH0"
			intervals [1329]:
				xmin = 928.9087
				xmax = 928.9787
				text = "DH"
			intervals [1330]:
				xmin = 928.9787
				xmax = 929.0087
				text = "DH"
			intervals [1331]:
				xmin = 929.0087
				xmax = 929.0387
				text = "AH0"
			intervals [1332]:
				xmin = 929.0387
				xmax = 929.1787
				text = "T"
			intervals [1333]:
				xmin = 929.1787
				xmax = 936.7106
				text = ""
			intervals [1334]:
				xmin = 936.7106
				xmax = 936.7406
				text = "HH"
			intervals [1335]:
				xmin = 936.7406
				xmax = 936.9806
				text = "M"
			intervals [1336]:
				xmin = 936.9806
				xmax = 939.4886
				text = ""
			intervals [1337]:
				xmin = 939.4886
				xmax = 939.5886
				text = "W"
			intervals [1338]:
				xmin = 939.5886
				xmax = 939.6186
				text = "AH1"
			intervals [1339]:
				xmin = 939.6186
				xmax = 939.6586
				text = "T"
			intervals [1340]:
				xmin = 939.6586
				xmax = 956.8398
				text = "sp"
			intervals [1341]:
				xmin = 956.8398
				xmax = 956.9198
				text = "AO2"
			intervals [1342]:
				xmin = 956.9198
				xmax = 956.9498
				text = "L"
			intervals [1343]:
				xmin = 956.9498
				xmax = 956.9798
				text = "R"
			intervals [1344]:
				xmin = 956.9798
				xmax = 957.0298
				text = "AY1"
			intervals [1345]:
				xmin = 957.0298
				xmax = 957.1398
				text = "T"
			intervals [1346]:
				xmin = 957.1398
				xmax = 959.9629
				text = ""
			intervals [1347]:
				xmin = 959.9629
				xmax = 960.0629
				text = "sil"
			intervals [1348]:
				xmin = 960.0629
				xmax = 960.1529
				text = "M"
			intervals [1349]:
				xmin = 960.1529
				xmax = 960.1929
				text = "HH"
			intervals [1350]:
				xmin = 960.1929
				xmax = 960.3629
				text = "M"
			intervals [1351]:
				xmin = 960.3629
				xmax = 961.0467
				text = "sp"
			intervals [1352]:
				xmin = 961.0467
				xmax = 961.1567
				text = "S"
			intervals [1353]:
				xmin = 961.1567
				xmax = 961.2667
				text = "OW1"
			intervals [1354]:
				xmin = 961.2667
				xmax = 961.2967
				text = "W"
			intervals [1355]:
				xmin = 961.2967
				xmax = 961.3367
				text = "AH1"
			intervals [1356]:
				xmin = 961.3367
				xmax = 961.3667
				text = "T"
			intervals [1357]:
				xmin = 961.3667
				xmax = 961.4667
				text = "ER0"
			intervals [1358]:
				xmin = 961.4667
				xmax = 961.5867
				text = "Y"
			intervals [1359]:
				xmin = 961.5867
				xmax = 961.6167
				text = "UW1"
			intervals [1360]:
				xmin = 961.6167
				xmax = 961.6567
				text = "sp"
			intervals [1361]:
				xmin = 961.6567
				xmax = 961.7567
				text = "S"
			intervals [1362]:
				xmin = 961.7567
				xmax = 961.8367
				text = "EY1"
			intervals [1363]:
				xmin = 961.8367
				xmax = 961.8767
				text = "V"
			intervals [1364]:
				xmin = 961.8767
				xmax = 961.9167
				text = "IH0"
			intervals [1365]:
				xmin = 961.9167
				xmax = 961.9667
				text = "N"
			intervals [1366]:
				xmin = 961.9667
				xmax = 961.9967
				text = "Y"
			intervals [1367]:
				xmin = 961.9967
				xmax = 962.0267
				text = "UH1"
			intervals [1368]:
				xmin = 962.0267
				xmax = 962.0567
				text = "R"
			intervals [1369]:
				xmin = 962.0567
				xmax = 962.0867
				text = "sp"
			intervals [1370]:
				xmin = 962.0867
				xmax = 962.1267
				text = "M"
			intervals [1371]:
				xmin = 962.1267
				xmax = 962.1667
				text = "AH1"
			intervals [1372]:
				xmin = 962.1667
				xmax = 962.2067
				text = "N"
			intervals [1373]:
				xmin = 962.2067
				xmax = 962.2667
				text = "IY0"
			intervals [1374]:
				xmin = 962.2667
				xmax = 962.3467
				text = "sp"
			intervals [1375]:
				xmin = 962.3467
				xmax = 962.3767
				text = "F"
			intervals [1376]:
				xmin = 962.3767
				xmax = 962.4367
				text = "ER0"
			intervals [1377]:
				xmin = 962.4367
				xmax = 971.9056
				text = "sp"
			intervals [1378]:
				xmin = 971.9056
				xmax = 971.9856
				text = "M"
			intervals [1379]:
				xmin = 971.9856
				xmax = 972.0456
				text = "HH"
			intervals [1380]:
				xmin = 972.0456
				xmax = 972.1556
				text = "M"
			intervals [1381]:
				xmin = 972.1556
				xmax = 972.725
				text = "sp"
			intervals [1382]:
				xmin = 972.725
				xmax = 972.775
				text = "W"
			intervals [1383]:
				xmin = 972.775
				xmax = 972.805
				text = "EH1"
			intervals [1384]:
				xmin = 972.805
				xmax = 972.905
				text = "L"
			intervals [1385]:
				xmin = 972.905
				xmax = 973.0121
				text = ""
			intervals [1386]:
				xmin = 973.0121
				xmax = 973.0421
				text = "sil"
			intervals [1387]:
				xmin = 973.0421
				xmax = 973.1021
				text = "T"
			intervals [1388]:
				xmin = 973.1021
				xmax = 973.1621
				text = "AO1"
			intervals [1389]:
				xmin = 973.1621
				xmax = 973.2321
				text = "K"
			intervals [1390]:
				xmin = 973.2321
				xmax = 973.2621
				text = "T"
			intervals [1391]:
				xmin = 973.2621
				xmax = 973.3121
				text = "UW1"
			intervals [1392]:
				xmin = 973.3121
				xmax = 973.3421
				text = "M"
			intervals [1393]:
				xmin = 973.3421
				xmax = 973.3821
				text = "IY1"
			intervals [1394]:
				xmin = 973.3821
				xmax = 973.4521
				text = "AH0"
			intervals [1395]:
				xmin = 973.4521
				xmax = 973.4921
				text = "B"
			intervals [1396]:
				xmin = 973.4921
				xmax = 973.5521
				text = "AW1"
			intervals [1397]:
				xmin = 973.5521
				xmax = 973.5821
				text = "T"
			intervals [1398]:
				xmin = 973.5821
				xmax = 973.9294
				text = "sp"
			intervals [1399]:
				xmin = 973.9294
				xmax = 973.9794
				text = "AH1"
			intervals [1400]:
				xmin = 973.9794
				xmax = 974.2294
				text = "M"
			intervals [1401]:
				xmin = 974.2294
				xmax = 974.2994
				text = "sp"
			intervals [1402]:
				xmin = 974.2994
				xmax = 974.3559
				text = ""
			intervals [1403]:
				xmin = 974.3559
				xmax = 974.4459
				text = "K"
			intervals [1404]:
				xmin = 974.4459
				xmax = 974.4759
				text = "R"
			intervals [1405]:
				xmin = 974.4759
				xmax = 974.5359
				text = "IH1"
			intervals [1406]:
				xmin = 974.5359
				xmax = 974.6259
				text = "S"
			intervals [1407]:
				xmin = 974.6259
				xmax = 974.7259
				text = "M"
			intervals [1408]:
				xmin = 974.7259
				xmax = 974.8259
				text = "AH0"
			intervals [1409]:
				xmin = 974.8259
				xmax = 974.8559
				text = "S"
			intervals [1410]:
				xmin = 974.8559
				xmax = 974.8959
				text = "AH0"
			intervals [1411]:
				xmin = 974.8959
				xmax = 974.9259
				text = "N"
			intervals [1412]:
				xmin = 974.9259
				xmax = 974.9559
				text = "D"
			intervals [1413]:
				xmin = 974.9559
				xmax = 975.0159
				text = "AO1"
			intervals [1414]:
				xmin = 975.0159
				xmax = 975.0659
				text = "L"
			intervals [1415]:
				xmin = 975.0659
				xmax = 975.1259
				text = "DH"
			intervals [1416]:
				xmin = 975.1259
				xmax = 975.2259
				text = "AH0"
			intervals [1417]:
				xmin = 975.2259
				xmax = 975.2559
				text = "T"
			intervals [1418]:
				xmin = 975.2559
				xmax = 975.3159
				text = "sp"
			intervals [1419]:
				xmin = 975.3159
				xmax = 975.3759
				text = "HH"
			intervals [1420]:
				xmin = 975.3759
				xmax = 975.4059
				text = "AW1"
			intervals [1421]:
				xmin = 975.4059
				xmax = 975.4659
				text = "D"
			intervals [1422]:
				xmin = 975.4659
				xmax = 975.5159
				text = "IH0"
			intervals [1423]:
				xmin = 975.5159
				xmax = 975.5659
				text = "Z"
			intervals [1424]:
				xmin = 975.5659
				xmax = 975.5959
				text = "Y"
			intervals [1425]:
				xmin = 975.5959
				xmax = 975.6259
				text = "UH1"
			intervals [1426]:
				xmin = 975.6259
				xmax = 975.6559
				text = "R"
			intervals [1427]:
				xmin = 975.6559
				xmax = 975.7259
				text = "sp"
			intervals [1428]:
				xmin = 975.7259
				xmax = 975.7659
				text = "F"
			intervals [1429]:
				xmin = 975.7659
				xmax = 975.8759
				text = "AE1"
			intervals [1430]:
				xmin = 975.8759
				xmax = 975.9559
				text = "M"
			intervals [1431]:
				xmin = 975.9559
				xmax = 975.9959
				text = "L"
			intervals [1432]:
				xmin = 975.9959
				xmax = 976.0459
				text = "IY0"
			intervals [1433]:
				xmin = 976.0459
				xmax = 976.1359
				text = "sp"
			intervals [1434]:
				xmin = 976.1359
				xmax = 976.1659
				text = "S"
			intervals [1435]:
				xmin = 976.1659
				xmax = 976.1959
				text = "EH1"
			intervals [1436]:
				xmin = 976.1959
				xmax = 976.2459
				text = "L"
			intervals [1437]:
				xmin = 976.2459
				xmax = 976.3459
				text = "AH0"
			intervals [1438]:
				xmin = 976.3459
				xmax = 976.3759
				text = "B"
			intervals [1439]:
				xmin = 976.3759
				xmax = 976.4159
				text = "R"
			intervals [1440]:
				xmin = 976.4159
				xmax = 976.4859
				text = "EY2"
			intervals [1441]:
				xmin = 976.4859
				xmax = 976.5159
				text = "T"
			intervals [1442]:
				xmin = 976.5159
				xmax = 976.5859
				text = "sp"
			intervals [1443]:
				xmin = 976.5859
				xmax = 976.6259
				text = "DH"
			intervals [1444]:
				xmin = 976.6259
				xmax = 976.6559
				text = "AH0"
			intervals [1445]:
				xmin = 976.6559
				xmax = 976.7059
				text = "sp"
			intervals [1446]:
				xmin = 976.7059
				xmax = 976.7459
				text = "HH"
			intervals [1447]:
				xmin = 976.7459
				xmax = 976.8359
				text = "AA1"
			intervals [1448]:
				xmin = 976.8359
				xmax = 977.0759
				text = "L"
			intervals [1449]:
				xmin = 977.0759
				xmax = 977.1059
				text = "AH0"
			intervals [1450]:
				xmin = 977.1059
				xmax = 977.1759
				text = "D"
			intervals [1451]:
				xmin = 977.1759
				xmax = 977.2059
				text = "EY2"
			intervals [1452]:
				xmin = 977.2059
				xmax = 977.3159
				text = "Z"
			intervals [1453]:
				xmin = 977.3159
				xmax = 977.3559
				text = "sp"
			intervals [1454]:
				xmin = 977.3559
				xmax = 977.8743
				text = ""
			intervals [1455]:
				xmin = 977.8743
				xmax = 978.0343
				text = "AH0"
			intervals [1456]:
				xmin = 978.0343
				xmax = 978.1143
				text = "N"
			intervals [1457]:
				xmin = 978.1143
				xmax = 978.1743
				text = "W"
			intervals [1458]:
				xmin = 978.1743
				xmax = 978.2143
				text = "AH1"
			intervals [1459]:
				xmin = 978.2143
				xmax = 978.2543
				text = "T"
			intervals [1460]:
				xmin = 978.2543
				xmax = 978.3143
				text = "sp"
			intervals [1461]:
				xmin = 978.3143
				xmax = 978.3743
				text = "AH0"
			intervals [1462]:
				xmin = 978.3743
				xmax = 978.4043
				text = "N"
			intervals [1463]:
				xmin = 978.4043
				xmax = 978.4343
				text = "W"
			intervals [1464]:
				xmin = 978.4343
				xmax = 978.4643
				text = "AH1"
			intervals [1465]:
				xmin = 978.4643
				xmax = 978.4943
				text = "T"
			intervals [1466]:
				xmin = 978.4943
				xmax = 978.5343
				text = "HH"
			intervals [1467]:
				xmin = 978.5343
				xmax = 978.8443
				text = "AA1"
			intervals [1468]:
				xmin = 978.8443
				xmax = 978.9443
				text = "L"
			intervals [1469]:
				xmin = 978.9443
				xmax = 979.0043
				text = "AH0"
			intervals [1470]:
				xmin = 979.0043
				xmax = 979.0643
				text = "D"
			intervals [1471]:
				xmin = 979.0643
				xmax = 979.1643
				text = "EY2"
			intervals [1472]:
				xmin = 979.1643
				xmax = 979.3243
				text = "Z"
			intervals [1473]:
				xmin = 979.3243
				xmax = 979.3543
				text = "sp"
			intervals [1474]:
				xmin = 979.3543
				xmax = 995.5339
				text = ""
			intervals [1475]:
				xmin = 995.5339
				xmax = 995.5639
				text = "M"
			intervals [1476]:
				xmin = 995.5639
				xmax = 995.6039
				text = "HH"
			intervals [1477]:
				xmin = 995.6039
				xmax = 995.8939
				text = "M"
			intervals [1478]:
				xmin = 995.8939
				xmax = 998.3783
				text = ""
			intervals [1479]:
				xmin = 998.3783
				xmax = 998.5183
				text = "M"
			intervals [1480]:
				xmin = 998.5183
				xmax = 998.5583
				text = "HH"
			intervals [1481]:
				xmin = 998.5583
				xmax = 998.6383
				text = "M"
			intervals [1482]:
				xmin = 998.6383
				xmax = 998.7183
				text = "sp"
			intervals [1483]:
				xmin = 998.7183
				xmax = 1002.0515
				text = ""
			intervals [1484]:
				xmin = 1002.0515
				xmax = 1002.0815
				text = "M"
			intervals [1485]:
				xmin = 1002.0815
				xmax = 1002.1315
				text = "HH"
			intervals [1486]:
				xmin = 1002.1315
				xmax = 1002.3815
				text = "M"
			intervals [1487]:
				xmin = 1002.3815
				xmax = 1007.3461
				text = "sp"
			intervals [1488]:
				xmin = 1007.3461
				xmax = 1007.4661
				text = "M"
			intervals [1489]:
				xmin = 1007.4661
				xmax = 1007.5561
				text = "HH"
			intervals [1490]:
				xmin = 1007.5561
				xmax = 1007.6161
				text = "M"
			intervals [1491]:
				xmin = 1007.6161
				xmax = 1010.1218
				text = ""
			intervals [1492]:
				xmin = 1010.1218
				xmax = 1010.1618
				text = "sil"
			intervals [1493]:
				xmin = 1010.1618
				xmax = 1010.2118
				text = "M"
			intervals [1494]:
				xmin = 1010.2118
				xmax = 1010.2618
				text = "HH"
			intervals [1495]:
				xmin = 1010.2618
				xmax = 1010.3818
				text = "M"
			intervals [1496]:
				xmin = 1010.3818
				xmax = 1010.5855
				text = "sp"
			intervals [1497]:
				xmin = 1010.5855
				xmax = 1010.6155
				text = "AH0"
			intervals [1498]:
				xmin = 1010.6155
				xmax = 1010.6555
				text = "N"
			intervals [1499]:
				xmin = 1010.6555
				xmax = 1010.6955
				text = "W"
			intervals [1500]:
				xmin = 1010.6955
				xmax = 1010.7355
				text = "AH1"
			intervals [1501]:
				xmin = 1010.7355
				xmax = 1010.7655
				text = "T"
			intervals [1502]:
				xmin = 1010.7655
				xmax = 1010.8655
				text = "AH0"
			intervals [1503]:
				xmin = 1010.8655
				xmax = 1010.9255
				text = "B"
			intervals [1504]:
				xmin = 1010.9255
				xmax = 1011.0655
				text = "AW1"
			intervals [1505]:
				xmin = 1011.0655
				xmax = 1011.1655
				text = "T"
			intervals [1506]:
				xmin = 1011.1655
				xmax = 1011.1955
				text = "sp"
			intervals [1507]:
				xmin = 1011.1955
				xmax = 1011.2655
				text = "Y"
			intervals [1508]:
				xmin = 1011.2655
				xmax = 1011.3255
				text = "UH1"
			intervals [1509]:
				xmin = 1011.3255
				xmax = 1011.4655
				text = "R"
			intervals [1510]:
				xmin = 1011.4655
				xmax = 1011.5255
				text = "sp"
			intervals [1511]:
				xmin = 1011.5255
				xmax = 1011.6454
				text = ""
			intervals [1512]:
				xmin = 1011.6454
				xmax = 1011.6954
				text = "D"
			intervals [1513]:
				xmin = 1011.6954
				xmax = 1011.7254
				text = "UW1"
			intervals [1514]:
				xmin = 1011.7254
				xmax = 1011.7554
				text = "Y"
			intervals [1515]:
				xmin = 1011.7554
				xmax = 1011.7854
				text = "UW1"
			intervals [1516]:
				xmin = 1011.7854
				xmax = 1011.8754
				text = "R"
			intervals [1517]:
				xmin = 1011.8754
				xmax = 1011.9054
				text = "IH0"
			intervals [1518]:
				xmin = 1011.9054
				xmax = 1011.9954
				text = "M"
			intervals [1519]:
				xmin = 1011.9954
				xmax = 1012.0454
				text = "EH1"
			intervals [1520]:
				xmin = 1012.0454
				xmax = 1012.0754
				text = "M"
			intervals [1521]:
				xmin = 1012.0754
				xmax = 1012.1054
				text = "B"
			intervals [1522]:
				xmin = 1012.1054
				xmax = 1012.1354
				text = "ER0"
			intervals [1523]:
				xmin = 1012.1354
				xmax = 1012.3254
				text = "sp"
			intervals [1524]:
				xmin = 1012.3254
				xmax = 1012.3554
				text = "EH1"
			intervals [1525]:
				xmin = 1012.3554
				xmax = 1012.4054
				text = "N"
			intervals [1526]:
				xmin = 1012.4054
				xmax = 1012.4554
				text = "IY0"
			intervals [1527]:
				xmin = 1012.4554
				xmax = 1012.5654
				text = "sp"
			intervals [1528]:
				xmin = 1012.5654
				xmax = 1012.5954
				text = "F"
			intervals [1529]:
				xmin = 1012.5954
				xmax = 1012.6754
				text = "EY1"
			intervals [1530]:
				xmin = 1012.6754
				xmax = 1012.7654
				text = "V"
			intervals [1531]:
				xmin = 1012.7654
				xmax = 1012.7954
				text = "ER0"
			intervals [1532]:
				xmin = 1012.7954
				xmax = 1012.8254
				text = "IH0"
			intervals [1533]:
				xmin = 1012.8254
				xmax = 1012.9454
				text = "T"
			intervals [1534]:
				xmin = 1012.9454
				xmax = 1012.9954
				text = "sp"
			intervals [1535]:
				xmin = 1012.9954
				xmax = 1013.0254
				text = "P"
			intervals [1536]:
				xmin = 1013.0254
				xmax = 1013.0554
				text = "R"
			intervals [1537]:
				xmin = 1013.0554
				xmax = 1013.1654
				text = "EH1"
			intervals [1538]:
				xmin = 1013.1654
				xmax = 1013.2254
				text = "Z"
			intervals [1539]:
				xmin = 1013.2254
				xmax = 1013.2554
				text = "AH0"
			intervals [1540]:
				xmin = 1013.2554
				xmax = 1013.3754
				text = "N"
			intervals [1541]:
				xmin = 1013.3754
				xmax = 1013.4554
				text = "T"
			intervals [1542]:
				xmin = 1013.4554
				xmax = 1013.5054
				text = "S"
			intervals [1543]:
				xmin = 1013.5054
				xmax = 1013.6054
				text = "ER0"
			intervals [1544]:
				xmin = 1013.6054
				xmax = 1013.6654
				text = "sp"
			intervals [1545]:
				xmin = 1013.6654
				xmax = 1014.2986
				text = ""
			intervals [1546]:
				xmin = 1014.2986
				xmax = 1014.3386
				text = "K"
			intervals [1547]:
				xmin = 1014.3386
				xmax = 1014.3686
				text = "R"
			intervals [1548]:
				xmin = 1014.3686
				xmax = 1014.3986
				text = "IH1"
			intervals [1549]:
				xmin = 1014.3986
				xmax = 1014.5186
				text = "S"
			intervals [1550]:
				xmin = 1014.5186
				xmax = 1014.5586
				text = "M"
			intervals [1551]:
				xmin = 1014.5586
				xmax = 1014.6086
				text = "AH0"
			intervals [1552]:
				xmin = 1014.6086
				xmax = 1014.6386
				text = "S"
			intervals [1553]:
				xmin = 1014.6386
				xmax = 1014.7086
				text = "sp"
			intervals [1554]:
				xmin = 1014.7086
				xmax = 1014.7386
				text = "S"
			intervals [1555]:
				xmin = 1014.7386
				xmax = 1014.7686
				text = "EH2"
			intervals [1556]:
				xmin = 1014.7686
				xmax = 1014.7986
				text = "L"
			intervals [1557]:
				xmin = 1014.7986
				xmax = 1014.8286
				text = "AH0"
			intervals [1558]:
				xmin = 1014.8286
				xmax = 1014.8686
				text = "B"
			intervals [1559]:
				xmin = 1014.8686
				xmax = 1014.8986
				text = "R"
			intervals [1560]:
				xmin = 1014.8986
				xmax = 1014.9286
				text = "EY1"
			intervals [1561]:
				xmin = 1014.9286
				xmax = 1014.9686
				text = "SH"
			intervals [1562]:
				xmin = 1014.9686
				xmax = 1014.9986
				text = "AH0"
			intervals [1563]:
				xmin = 1014.9986
				xmax = 1015.0386
				text = "N"
			intervals [1564]:
				xmin = 1015.0386
				xmax = 1015.1686
				text = "Z"
			intervals [1565]:
				xmin = 1015.1686
				xmax = 1015.3786
				text = "sp"
			intervals [1566]:
				xmin = 1015.3786
				xmax = 1018.2982
				text = ""
			intervals [1567]:
				xmin = 1018.2982
				xmax = 1018.3982
				text = "M"
			intervals [1568]:
				xmin = 1018.3982
				xmax = 1018.4482
				text = "HH"
			intervals [1569]:
				xmin = 1018.4482
				xmax = 1018.5582
				text = "M"
			intervals [1570]:
				xmin = 1018.5582
				xmax = 1032.2613
				text = ""
			intervals [1571]:
				xmin = 1032.2613
				xmax = 1032.4013
				text = "M"
			intervals [1572]:
				xmin = 1032.4013
				xmax = 1032.4313
				text = "HH"
			intervals [1573]:
				xmin = 1032.4313
				xmax = 1032.5013
				text = "M"
			intervals [1574]:
				xmin = 1032.5013
				xmax = 1032.5513
				text = "sp"
			intervals [1575]:
				xmin = 1032.5513
				xmax = 1036.0651
				text = ""
			intervals [1576]:
				xmin = 1036.0651
				xmax = 1036.1351
				text = "M"
			intervals [1577]:
				xmin = 1036.1351
				xmax = 1036.1651
				text = "HH"
			intervals [1578]:
				xmin = 1036.1651
				xmax = 1036.3451
				text = "M"
			intervals [1579]:
				xmin = 1036.3451
				xmax = 1036.3851
				text = "sp"
			intervals [1580]:
				xmin = 1036.3851
				xmax = 1053.4449
				text = ""
			intervals [1581]:
				xmin = 1053.4449
				xmax = 1053.4749
				text = "M"
			intervals [1582]:
				xmin = 1053.4749
				xmax = 1053.5049
				text = "HH"
			intervals [1583]:
				xmin = 1053.5049
				xmax = 1053.7149
				text = "M"
			intervals [1584]:
				xmin = 1053.7149
				xmax = 1053.7949
				text = "sp"
			intervals [1585]:
				xmin = 1053.7949
				xmax = 1058.7606
				text = ""
			intervals [1586]:
				xmin = 1058.7606
				xmax = 1058.7906
				text = "M"
			intervals [1587]:
				xmin = 1058.7906
				xmax = 1058.8306
				text = "HH"
			intervals [1588]:
				xmin = 1058.8306
				xmax = 1059.1506
				text = "M"
			intervals [1589]:
				xmin = 1059.1506
				xmax = 1067.4546
				text = ""
			intervals [1590]:
				xmin = 1067.4546
				xmax = 1067.5346
				text = "HH"
			intervals [1591]:
				xmin = 1067.5346
				xmax = 1067.6646
				text = "M"
			intervals [1592]:
				xmin = 1067.6646
				xmax = 1069.0847
				text = "sp"
			intervals [1593]:
				xmin = 1069.0847
				xmax = 1069.2047
				text = "AH1"
			intervals [1594]:
				xmin = 1069.2047
				xmax = 1069.2747
				text = "HH"
			intervals [1595]:
				xmin = 1069.2747
				xmax = 1069.3247
				text = "AH1"
			intervals [1596]:
				xmin = 1069.3247
				xmax = 1069.4247
				text = "sp"
			intervals [1597]:
				xmin = 1069.4247
				xmax = 1073.3381
				text = ""
			intervals [1598]:
				xmin = 1073.3381
				xmax = 1073.3981
				text = "M"
			intervals [1599]:
				xmin = 1073.3981
				xmax = 1073.4281
				text = "HH"
			intervals [1600]:
				xmin = 1073.4281
				xmax = 1073.6081
				text = "M"
			intervals [1601]:
				xmin = 1073.6081
				xmax = 1073.8681
				text = "sp"
			intervals [1602]:
				xmin = 1073.8681
				xmax = 1075.3012
				text = ""
			intervals [1603]:
				xmin = 1075.3012
				xmax = 1075.3912
				text = "EH1"
			intervals [1604]:
				xmin = 1075.3912
				xmax = 1075.4312
				text = "N"
			intervals [1605]:
				xmin = 1075.4312
				xmax = 1075.5512
				text = "IY0"
			intervals [1606]:
				xmin = 1075.5512
				xmax = 1075.5812
				text = "AH1"
			intervals [1607]:
				xmin = 1075.5812
				xmax = 1075.6112
				text = "DH"
			intervals [1608]:
				xmin = 1075.6112
				xmax = 1075.6812
				text = "ER0"
			intervals [1609]:
				xmin = 1075.6812
				xmax = 1075.7212
				text = "sp"
			intervals [1610]:
				xmin = 1075.7212
				xmax = 1075.7812
				text = "HH"
			intervals [1611]:
				xmin = 1075.7812
				xmax = 1075.8312
				text = "AA1"
			intervals [1612]:
				xmin = 1075.8312
				xmax = 1075.9212
				text = "L"
			intervals [1613]:
				xmin = 1075.9212
				xmax = 1075.9612
				text = "AH0"
			intervals [1614]:
				xmin = 1075.9612
				xmax = 1076.0612
				text = "D"
			intervals [1615]:
				xmin = 1076.0612
				xmax = 1076.1712
				text = "EY2"
			intervals [1616]:
				xmin = 1076.1712
				xmax = 1076.3112
				text = "Z"
			intervals [1617]:
				xmin = 1076.3112
				xmax = 1076.3412
				text = "sp"
			intervals [1618]:
				xmin = 1076.3412
				xmax = 1076.3712
				text = "Y"
			intervals [1619]:
				xmin = 1076.3712
				xmax = 1076.4412
				text = "UW1"
			intervals [1620]:
				xmin = 1076.4412
				xmax = 1076.5412
				text = "S"
			intervals [1621]:
				xmin = 1076.5412
				xmax = 1076.5812
				text = "EH1"
			intervals [1622]:
				xmin = 1076.5812
				xmax = 1076.6512
				text = "L"
			intervals [1623]:
				xmin = 1076.6512
				xmax = 1076.7412
				text = "AH0"
			intervals [1624]:
				xmin = 1076.7412
				xmax = 1076.7912
				text = "B"
			intervals [1625]:
				xmin = 1076.7912
				xmax = 1076.8312
				text = "R"
			intervals [1626]:
				xmin = 1076.8312
				xmax = 1076.8612
				text = "EY2"
			intervals [1627]:
				xmin = 1076.8612
				xmax = 1076.8912
				text = "T"
			intervals [1628]:
				xmin = 1076.8912
				xmax = 1076.9312
				text = "sp"
			intervals [1629]:
				xmin = 1076.9312
				xmax = 1077.0637
				text = ""
			intervals [1630]:
				xmin = 1077.0637
				xmax = 1077.1737
				text = "W"
			intervals [1631]:
				xmin = 1077.1737
				xmax = 1077.2037
				text = "IH0"
			intervals [1632]:
				xmin = 1077.2037
				xmax = 1077.2737
				text = "DH"
			intervals [1633]:
				xmin = 1077.2737
				xmax = 1077.3037
				text = "sp"
			intervals [1634]:
				xmin = 1077.3037
				xmax = 1077.3337
				text = "Y"
			intervals [1635]:
				xmin = 1077.3337
				xmax = 1077.3637
				text = "UH1"
			intervals [1636]:
				xmin = 1077.3637
				xmax = 1077.3937
				text = "R"
			intervals [1637]:
				xmin = 1077.3937
				xmax = 1077.4237
				text = "F"
			intervals [1638]:
				xmin = 1077.4237
				xmax = 1077.4537
				text = "AE1"
			intervals [1639]:
				xmin = 1077.4537
				xmax = 1077.5037
				text = "M"
			intervals [1640]:
				xmin = 1077.5037
				xmax = 1077.5337
				text = "L"
			intervals [1641]:
				xmin = 1077.5337
				xmax = 1077.6037
				text = "IY0"
			intervals [1642]:
				xmin = 1077.6037
				xmax = 1077.6637
				text = "sp"
			intervals [1643]:
				xmin = 1077.6637
				xmax = 1098.3546
				text = ""
			intervals [1644]:
				xmin = 1098.3546
				xmax = 1098.5246
				text = "M"
			intervals [1645]:
				xmin = 1098.5246
				xmax = 1098.5646
				text = "HH"
			intervals [1646]:
				xmin = 1098.5646
				xmax = 1098.6746
				text = "M"
			intervals [1647]:
				xmin = 1098.6746
				xmax = 1098.7046
				text = "sp"
			intervals [1648]:
				xmin = 1098.7046
				xmax = 1100.8026
				text = ""
			intervals [1649]:
				xmin = 1100.8026
				xmax = 1100.8326
				text = "M"
			intervals [1650]:
				xmin = 1100.8326
				xmax = 1100.8926
				text = "HH"
			intervals [1651]:
				xmin = 1100.8926
				xmax = 1101.1326
				text = "M"
			intervals [1652]:
				xmin = 1101.1326
				xmax = 1135.4131
				text = ""
			intervals [1653]:
				xmin = 1135.4131
				xmax = 1135.5031
				text = "HH"
			intervals [1654]:
				xmin = 1135.5031
				xmax = 1135.6331
				text = "M"
			intervals [1655]:
				xmin = 1135.6331
				xmax = 1163.7937
				text = "sp"
			intervals [1656]:
				xmin = 1163.7937
				xmax = 1163.9237
				text = "M"
			intervals [1657]:
				xmin = 1163.9237
				xmax = 1163.9537
				text = "HH"
			intervals [1658]:
				xmin = 1163.9537
				xmax = 1164.1637
				text = "M"
			intervals [1659]:
				xmin = 1164.1637
				xmax = 1164.2437
				text = "sp"
			intervals [1660]:
				xmin = 1164.2437
				xmax = 1169.851
				text = ""
			intervals [1661]:
				xmin = 1169.851
				xmax = 1169.881
				text = "M"
			intervals [1662]:
				xmin = 1169.881
				xmax = 1169.931
				text = "HH"
			intervals [1663]:
				xmin = 1169.931
				xmax = 1170.221
				text = "M"
			intervals [1664]:
				xmin = 1170.221
				xmax = 1170.251
				text = "sp"
			intervals [1665]:
				xmin = 1170.251
				xmax = 1171.2452
				text = ""
			intervals [1666]:
				xmin = 1171.2452
				xmax = 1171.3052
				text = "G"
			intervals [1667]:
				xmin = 1171.3052
				xmax = 1171.4252
				text = "IH0"
			intervals [1668]:
				xmin = 1171.4252
				xmax = 1171.4552
				text = "D"
			intervals [1669]:
				xmin = 1171.4552
				xmax = 1172.0952
				text = "spn"
			intervals [1670]:
				xmin = 1172.0952
				xmax = 1176.3732
				text = ""
			intervals [1671]:
				xmin = 1176.3732
				xmax = 1176.4232
				text = "sil"
			intervals [1672]:
				xmin = 1176.4232
				xmax = 1176.5632
				text = "M"
			intervals [1673]:
				xmin = 1176.5632
				xmax = 1185.7712
				text = "sp"
			intervals [1674]:
				xmin = 1185.7712
				xmax = 1185.8812
				text = "M"
			intervals [1675]:
				xmin = 1185.8812
				xmax = 1185.9412
				text = "HH"
			intervals [1676]:
				xmin = 1185.9412
				xmax = 1186.1312
				text = "M"
			intervals [1677]:
				xmin = 1186.1312
				xmax = 1192.7832
				text = ""
			intervals [1678]:
				xmin = 1192.7832
				xmax = 1193.0032
				text = "M"
			intervals [1679]:
				xmin = 1193.0032
				xmax = 1193.0332
				text = "HH"
			intervals [1680]:
				xmin = 1193.0332
				xmax = 1193.0832
				text = "M"
			intervals [1681]:
				xmin = 1193.0832
				xmax = 1193.1432
				text = "sp"
			intervals [1682]:
				xmin = 1193.1432
				xmax = 1194.266
				text = ""
			intervals [1683]:
				xmin = 1194.266
				xmax = 1194.316
				text = "AH1"
			intervals [1684]:
				xmin = 1194.316
				xmax = 1194.346
				text = "HH"
			intervals [1685]:
				xmin = 1194.346
				xmax = 1194.586
				text = "AH1"
			intervals [1686]:
				xmin = 1194.586
				xmax = 1195.3218
				text = "sp"
			intervals [1687]:
				xmin = 1195.3218
				xmax = 1195.4518
				text = "AH1"
			intervals [1688]:
				xmin = 1195.4518
				xmax = 1195.5818
				text = "M"
			intervals [1689]:
				xmin = 1195.5818
				xmax = 1195.6218
				text = "sp"
			intervals [1690]:
				xmin = 1195.6218
				xmax = 1196.2664
				text = ""
			intervals [1691]:
				xmin = 1196.2664
				xmax = 1196.3264
				text = "W"
			intervals [1692]:
				xmin = 1196.3264
				xmax = 1196.3564
				text = "EH1"
			intervals [1693]:
				xmin = 1196.3564
				xmax = 1196.5164
				text = "L"
			intervals [1694]:
				xmin = 1196.5164
				xmax = 1196.6581
				text = ""
			intervals [1695]:
				xmin = 1196.6581
				xmax = 1196.7081
				text = "sil"
			intervals [1696]:
				xmin = 1196.7081
				xmax = 1196.7481
				text = "W"
			intervals [1697]:
				xmin = 1196.7481
				xmax = 1196.7781
				text = "AH1"
			intervals [1698]:
				xmin = 1196.7781
				xmax = 1196.8081
				text = "T"
			intervals [1699]:
				xmin = 1196.8081
				xmax = 1196.8381
				text = "W"
			intervals [1700]:
				xmin = 1196.8381
				xmax = 1196.8681
				text = "UH1"
			intervals [1701]:
				xmin = 1196.8681
				xmax = 1196.8981
				text = "D"
			intervals [1702]:
				xmin = 1196.8981
				xmax = 1196.9281
				text = "sp"
			intervals [1703]:
				xmin = 1196.9281
				xmax = 1196.9581
				text = "Y"
			intervals [1704]:
				xmin = 1196.9581
				xmax = 1196.9881
				text = "UW1"
			intervals [1705]:
				xmin = 1196.9881
				xmax = 1197.0481
				text = "L"
			intervals [1706]:
				xmin = 1197.0481
				xmax = 1197.0781
				text = "AY1"
			intervals [1707]:
				xmin = 1197.0781
				xmax = 1197.1481
				text = "K"
			intervals [1708]:
				xmin = 1197.1481
				xmax = 1197.1881
				text = "sp"
			intervals [1709]:
				xmin = 1197.1881
				xmax = 1197.2381
				text = "T"
			intervals [1710]:
				xmin = 1197.2381
				xmax = 1197.2681
				text = "IH0"
			intervals [1711]:
				xmin = 1197.2681
				xmax = 1197.2981
				text = "sp"
			intervals [1712]:
				xmin = 1197.2981
				xmax = 1197.3481
				text = "D"
			intervals [1713]:
				xmin = 1197.3481
				xmax = 1197.4781
				text = "UW1"
			intervals [1714]:
				xmin = 1197.4781
				xmax = 1197.5081
				text = "W"
			intervals [1715]:
				xmin = 1197.5081
				xmax = 1197.5381
				text = "IH1"
			intervals [1716]:
				xmin = 1197.5381
				xmax = 1197.5881
				text = "N"
			intervals [1717]:
				xmin = 1197.5881
				xmax = 1197.6381
				text = "Y"
			intervals [1718]:
				xmin = 1197.6381
				xmax = 1197.6881
				text = "UW1"
			intervals [1719]:
				xmin = 1197.6881
				xmax = 1197.7281
				text = "V"
			intervals [1720]:
				xmin = 1197.7281
				xmax = 1197.7581
				text = "sp"
			intervals [1721]:
				xmin = 1197.7581
				xmax = 1197.7981
				text = "F"
			intervals [1722]:
				xmin = 1197.7981
				xmax = 1197.8281
				text = "IH1"
			intervals [1723]:
				xmin = 1197.8281
				xmax = 1197.8581
				text = "N"
			intervals [1724]:
				xmin = 1197.8581
				xmax = 1197.9581
				text = "IH0"
			intervals [1725]:
				xmin = 1197.9581
				xmax = 1198.0081
				text = "SH"
			intervals [1726]:
				xmin = 1198.0081
				xmax = 1198.0881
				text = "T"
			intervals [1727]:
				xmin = 1198.0881
				xmax = 1198.1181
				text = "sp"
			intervals [1728]:
				xmin = 1198.1181
				xmax = 1198.1481
				text = "S"
			intervals [1729]:
				xmin = 1198.1481
				xmax = 1198.1981
				text = "K"
			intervals [1730]:
				xmin = 1198.1981
				xmax = 1198.3181
				text = "UW1"
			intervals [1731]:
				xmin = 1198.3181
				xmax = 1198.4281
				text = "L"
			intervals [1732]:
				xmin = 1198.4281
				xmax = 1202.7933
				text = ""
			intervals [1733]:
				xmin = 1202.7933
				xmax = 1202.8233
				text = "sil"
			intervals [1734]:
				xmin = 1202.8233
				xmax = 1202.9733
				text = "OW1"
			intervals [1735]:
				xmin = 1202.9733
				xmax = 1203.1433
				text = "sp"
			intervals [1736]:
				xmin = 1203.1433
				xmax = 1203.3715
				text = ""
			intervals [1737]:
				xmin = 1203.3715
				xmax = 1203.5015
				text = "W"
			intervals [1738]:
				xmin = 1203.5015
				xmax = 1203.5315
				text = "EH1"
			intervals [1739]:
				xmin = 1203.5315
				xmax = 1203.6215
				text = "L"
			intervals [1740]:
				xmin = 1203.6215
				xmax = 1203.6715
				text = "sp"
			intervals [1741]:
				xmin = 1203.6715
				xmax = 1203.748
				text = ""
			intervals [1742]:
				xmin = 1203.748
				xmax = 1203.818
				text = "HH"
			intervals [1743]:
				xmin = 1203.818
				xmax = 1203.898
				text = "AW1"
			intervals [1744]:
				xmin = 1203.898
				xmax = 1203.938
				text = "D"
			intervals [1745]:
				xmin = 1203.938
				xmax = 1204.098
				text = "UW1"
			intervals [1746]:
				xmin = 1204.098
				xmax = 1204.128
				text = "sp"
			intervals [1747]:
				xmin = 1204.128
				xmax = 1204.178
				text = "Y"
			intervals [1748]:
				xmin = 1204.178
				xmax = 1204.248
				text = "UW1"
			intervals [1749]:
				xmin = 1204.248
				xmax = 1204.288
				text = "sp"
			intervals [1750]:
				xmin = 1204.288
				xmax = 1204.318
				text = "TH"
			intervals [1751]:
				xmin = 1204.318
				xmax = 1204.348
				text = "IH1"
			intervals [1752]:
				xmin = 1204.348
				xmax = 1204.378
				text = "NG"
			intervals [1753]:
				xmin = 1204.378
				xmax = 1204.408
				text = "K"
			intervals [1754]:
				xmin = 1204.408
				xmax = 1204.438
				text = "Y"
			intervals [1755]:
				xmin = 1204.438
				xmax = 1204.468
				text = "UH1"
			intervals [1756]:
				xmin = 1204.468
				xmax = 1204.498
				text = "R"
			intervals [1757]:
				xmin = 1204.498
				xmax = 1204.748
				text = "sp"
			intervals [1758]:
				xmin = 1204.748
				xmax = 1204.778
				text = "G"
			intervals [1759]:
				xmin = 1204.778
				xmax = 1204.808
				text = "AH1"
			intervals [1760]:
				xmin = 1204.808
				xmax = 1204.838
				text = "N"
			intervals [1761]:
				xmin = 1204.838
				xmax = 1204.868
				text = "AH0"
			intervals [1762]:
				xmin = 1204.868
				xmax = 1204.898
				text = "B"
			intervals [1763]:
				xmin = 1204.898
				xmax = 1204.928
				text = "IH0"
			intervals [1764]:
				xmin = 1204.928
				xmax = 1204.968
				text = "K"
			intervals [1765]:
				xmin = 1204.968
				xmax = 1204.998
				text = "AH1"
			intervals [1766]:
				xmin = 1204.998
				xmax = 1205.028
				text = "M"
			intervals [1767]:
				xmin = 1205.028
				xmax = 1205.058
				text = "W"
			intervals [1768]:
				xmin = 1205.058
				xmax = 1205.088
				text = "AH1"
			intervals [1769]:
				xmin = 1205.088
				xmax = 1205.128
				text = "N"
			intervals [1770]:
				xmin = 1205.128
				xmax = 1205.4267
				text = ""
			intervals [1771]:
				xmin = 1205.4267
				xmax = 1205.4967
				text = "HH"
			intervals [1772]:
				xmin = 1205.4967
				xmax = 1205.5267
				text = "W"
			intervals [1773]:
				xmin = 1205.5267
				xmax = 1205.5567
				text = "AH1"
			intervals [1774]:
				xmin = 1205.5567
				xmax = 1205.5867
				text = "T"
			intervals [1775]:
				xmin = 1205.5867
				xmax = 1205.6167
				text = "D"
			intervals [1776]:
				xmin = 1205.6167
				xmax = 1205.6467
				text = "UW1"
			intervals [1777]:
				xmin = 1205.6467
				xmax = 1205.6867
				text = "Y"
			intervals [1778]:
				xmin = 1205.6867
				xmax = 1205.7167
				text = "UW1"
			intervals [1779]:
				xmin = 1205.7167
				xmax = 1205.7767
				text = "HH"
			intervals [1780]:
				xmin = 1205.7767
				xmax = 1205.8067
				text = "AE1"
			intervals [1781]:
				xmin = 1205.8067
				xmax = 1205.8367
				text = "V"
			intervals [1782]:
				xmin = 1205.8367
				xmax = 1205.9167
				text = "sp"
			intervals [1783]:
				xmin = 1205.9167
				xmax = 1205.9567
				text = "T"
			intervals [1784]:
				xmin = 1205.9567
				xmax = 1206.0067
				text = "IH0"
			intervals [1785]:
				xmin = 1206.0067
				xmax = 1206.0567
				text = "sp"
			intervals [1786]:
				xmin = 1206.0567
				xmax = 1206.0967
				text = "D"
			intervals [1787]:
				xmin = 1206.0967
				xmax = 1206.2267
				text = "UW1"
			intervals [1788]:
				xmin = 1206.2267
				xmax = 1225.2006
				text = "sp"
			intervals [1789]:
				xmin = 1225.2006
				xmax = 1225.3306
				text = "M"
			intervals [1790]:
				xmin = 1225.3306
				xmax = 1225.5106
				text = "HH"
			intervals [1791]:
				xmin = 1225.5106
				xmax = 1225.5706
				text = "M"
			intervals [1792]:
				xmin = 1225.5706
				xmax = 1237.9073
				text = ""
			intervals [1793]:
				xmin = 1237.9073
				xmax = 1237.9473
				text = "sil"
			intervals [1794]:
				xmin = 1237.9473
				xmax = 1238.1573
				text = "M"
			intervals [1795]:
				xmin = 1238.1573
				xmax = 1238.2173
				text = "HH"
			intervals [1796]:
				xmin = 1238.2173
				xmax = 1238.3873
				text = "M"
			intervals [1797]:
				xmin = 1238.3873
				xmax = 1238.4173
				text = "sp"
			intervals [1798]:
				xmin = 1238.4173
				xmax = 1239.0311
				text = ""
			intervals [1799]:
				xmin = 1239.0311
				xmax = 1239.0811
				text = "D"
			intervals [1800]:
				xmin = 1239.0811
				xmax = 1239.1111
				text = "UW1"
			intervals [1801]:
				xmin = 1239.1111
				xmax = 1239.1711
				text = "Y"
			intervals [1802]:
				xmin = 1239.1711
				xmax = 1239.2511
				text = "UW1"
			intervals [1803]:
				xmin = 1239.2511
				xmax = 1239.3111
				text = "D"
			intervals [1804]:
				xmin = 1239.3111
				xmax = 1239.6211
				text = "UW1"
			intervals [1805]:
				xmin = 1239.6211
				xmax = 1239.6811
				text = "sp"
			intervals [1806]:
				xmin = 1239.6811
				xmax = 1239.8711
				text = "EH1"
			intervals [1807]:
				xmin = 1239.8711
				xmax = 1239.9111
				text = "N"
			intervals [1808]:
				xmin = 1239.9111
				xmax = 1239.9411
				text = "IY0"
			intervals [1809]:
				xmin = 1239.9411
				xmax = 1240.0211
				text = "sp"
			intervals [1810]:
				xmin = 1240.0211
				xmax = 1240.0611
				text = "D"
			intervals [1811]:
				xmin = 1240.0611
				xmax = 1240.1111
				text = "AE1"
			intervals [1812]:
				xmin = 1240.1111
				xmax = 1240.1411
				text = "N"
			intervals [1813]:
				xmin = 1240.1411
				xmax = 1240.1711
				text = "S"
			intervals [1814]:
				xmin = 1240.1711
				xmax = 1240.2011
				text = "IH0"
			intervals [1815]:
				xmin = 1240.2011
				xmax = 1240.2811
				text = "N"
			intervals [1816]:
				xmin = 1240.2811
				xmax = 1240.3311
				text = "sp"
			intervals [1817]:
				xmin = 1240.3311
				xmax = 1240.4111
				text = "ER0"
			intervals [1818]:
				xmin = 1240.4111
				xmax = 1240.4611
				text = "AE1"
			intervals [1819]:
				xmin = 1240.4611
				xmax = 1240.5911
				text = "K"
			intervals [1820]:
				xmin = 1240.5911
				xmax = 1240.6411
				text = "T"
			intervals [1821]:
				xmin = 1240.6411
				xmax = 1240.6711
				text = "IH0"
			intervals [1822]:
				xmin = 1240.6711
				xmax = 1240.8511
				text = "NG"
			intervals [1823]:
				xmin = 1240.8511
				xmax = 1240.8911
				text = "N"
			intervals [1824]:
				xmin = 1240.8911
				xmax = 1241.0611
				text = "AW1"
			intervals [1825]:
				xmin = 1241.0611
				xmax = 1243.6249
				text = "sp"
			intervals [1826]:
				xmin = 1243.6249
				xmax = 1244.0849
				text = "spn"
			intervals [1827]:
				xmin = 1244.0849
				xmax = 1244.5788
				text = ""
			intervals [1828]:
				xmin = 1244.5788
				xmax = 1244.6488
				text = "DH"
			intervals [1829]:
				xmin = 1244.6488
				xmax = 1244.7188
				text = "AE1"
			intervals [1830]:
				xmin = 1244.7188
				xmax = 1244.7888
				text = "T"
			intervals [1831]:
				xmin = 1244.7888
				xmax = 1244.8188
				text = "sp"
			intervals [1832]:
				xmin = 1244.8188
				xmax = 1244.8488
				text = "Z"
			intervals [1833]:
				xmin = 1244.8488
				xmax = 1244.8788
				text = "HH"
			intervals [1834]:
				xmin = 1244.8788
				xmax = 1244.9188
				text = "AW1"
			intervals [1835]:
				xmin = 1244.9188
				xmax = 1244.9888
				text = "Y"
			intervals [1836]:
				xmin = 1244.9888
				xmax = 1245.0188
				text = "UW1"
			intervals [1837]:
				xmin = 1245.0188
				xmax = 1245.1788
				text = "sp"
			intervals [1838]:
				xmin = 1245.1788
				xmax = 1245.2088
				text = "P"
			intervals [1839]:
				xmin = 1245.2088
				xmax = 1245.2488
				text = "R"
			intervals [1840]:
				xmin = 1245.2488
				xmax = 1245.3688
				text = "AE1"
			intervals [1841]:
				xmin = 1245.3688
				xmax = 1245.4888
				text = "K"
			intervals [1842]:
				xmin = 1245.4888
				xmax = 1245.5188
				text = "T"
			intervals [1843]:
				xmin = 1245.5188
				xmax = 1245.5988
				text = "AH0"
			intervals [1844]:
				xmin = 1245.5988
				xmax = 1245.6288
				text = "S"
			intervals [1845]:
				xmin = 1245.6288
				xmax = 1245.6888
				text = "sp"
			intervals [1846]:
				xmin = 1245.6888
				xmax = 1247.9845
				text = ""
			intervals [1847]:
				xmin = 1247.9845
				xmax = 1248.0145
				text = "M"
			intervals [1848]:
				xmin = 1248.0145
				xmax = 1248.0845
				text = "HH"
			intervals [1849]:
				xmin = 1248.0845
				xmax = 1248.3445
				text = "M"
			intervals [1850]:
				xmin = 1248.3445
				xmax = 1248.3745
				text = "sp"
			intervals [1851]:
				xmin = 1248.3745
				xmax = 1249.5687
				text = ""
			intervals [1852]:
				xmin = 1249.5687
				xmax = 1249.6387
				text = "W"
			intervals [1853]:
				xmin = 1249.6387
				xmax = 1249.6687
				text = "AH1"
			intervals [1854]:
				xmin = 1249.6687
				xmax = 1249.7187
				text = "T"
			intervals [1855]:
				xmin = 1249.7187
				xmax = 1249.7887
				text = "K"
			intervals [1856]:
				xmin = 1249.7887
				xmax = 1249.8587
				text = "AY1"
			intervals [1857]:
				xmin = 1249.8587
				xmax = 1249.9187
				text = "N"
			intervals [1858]:
				xmin = 1249.9187
				xmax = 1249.9487
				text = "D"
			intervals [1859]:
				xmin = 1249.9487
				xmax = 1249.9787
				text = "AH0"
			intervals [1860]:
				xmin = 1249.9787
				xmax = 1250.0287
				text = "V"
			intervals [1861]:
				xmin = 1250.0287
				xmax = 1250.0787
				text = "sp"
			intervals [1862]:
				xmin = 1250.0787
				xmax = 1250.1087
				text = "TH"
			intervals [1863]:
				xmin = 1250.1087
				xmax = 1250.1587
				text = "IH1"
			intervals [1864]:
				xmin = 1250.1587
				xmax = 1250.2887
				text = "NG"
			intervals [1865]:
				xmin = 1250.2887
				xmax = 1250.3787
				text = "Z"
			intervals [1866]:
				xmin = 1250.3787
				xmax = 1250.4087
				text = "sp"
			intervals [1867]:
				xmin = 1250.4087
				xmax = 1250.4487
				text = "D"
			intervals [1868]:
				xmin = 1250.4487
				xmax = 1250.4787
				text = "UW1"
			intervals [1869]:
				xmin = 1250.4787
				xmax = 1250.5387
				text = "Y"
			intervals [1870]:
				xmin = 1250.5387
				xmax = 1250.6587
				text = "UW1"
			intervals [1871]:
				xmin = 1250.6587
				xmax = 1250.7987
				text = "AE1"
			intervals [1872]:
				xmin = 1250.7987
				xmax = 1250.8787
				text = "K"
			intervals [1873]:
				xmin = 1250.8787
				xmax = 1250.9187
				text = "T"
			intervals [1874]:
				xmin = 1250.9187
				xmax = 1265.2431
				text = ""
			intervals [1875]:
				xmin = 1265.2431
				xmax = 1265.3731
				text = "M"
			intervals [1876]:
				xmin = 1265.3731
				xmax = 1265.4031
				text = "HH"
			intervals [1877]:
				xmin = 1265.4031
				xmax = 1265.4731
				text = "M"
			intervals [1878]:
				xmin = 1265.4731
				xmax = 1277.5435
				text = "sp"
			intervals [1879]:
				xmin = 1277.5435
				xmax = 1277.6235
				text = "M"
			intervals [1880]:
				xmin = 1277.6235
				xmax = 1277.6735
				text = "HH"
			intervals [1881]:
				xmin = 1277.6735
				xmax = 1277.8835
				text = "M"
			intervals [1882]:
				xmin = 1277.8835
				xmax = 1283.5695
				text = ""
			intervals [1883]:
				xmin = 1283.5695
				xmax = 1283.7695
				text = "M"
			intervals [1884]:
				xmin = 1283.7695
				xmax = 1283.8195
				text = "HH"
			intervals [1885]:
				xmin = 1283.8195
				xmax = 1283.9095
				text = "M"
			intervals [1886]:
				xmin = 1283.9095
				xmax = 1305.2007
				text = ""
			intervals [1887]:
				xmin = 1305.2007
				xmax = 1305.2807
				text = "sil"
			intervals [1888]:
				xmin = 1305.2807
				xmax = 1305.4407
				text = "M"
			intervals [1889]:
				xmin = 1305.4407
				xmax = 1305.4707
				text = "HH"
			intervals [1890]:
				xmin = 1305.4707
				xmax = 1305.5907
				text = "M"
			intervals [1891]:
				xmin = 1305.5907
				xmax = 1308.6029
				text = ""
			intervals [1892]:
				xmin = 1308.6029
				xmax = 1308.6329
				text = "M"
			intervals [1893]:
				xmin = 1308.6329
				xmax = 1308.6629
				text = "HH"
			intervals [1894]:
				xmin = 1308.6629
				xmax = 1308.9429
				text = "M"
			intervals [1895]:
				xmin = 1308.9429
				xmax = 1308.9929
				text = "sp"
			intervals [1896]:
				xmin = 1308.9929
				xmax = 1316.9396
				text = ""
			intervals [1897]:
				xmin = 1316.9396
				xmax = 1316.9696
				text = "M"
			intervals [1898]:
				xmin = 1316.9696
				xmax = 1316.9996
				text = "HH"
			intervals [1899]:
				xmin = 1316.9996
				xmax = 1317.2696
				text = "M"
			intervals [1900]:
				xmin = 1317.2696
				xmax = 1318.2639
				text = ""
			intervals [1901]:
				xmin = 1318.2639
				xmax = 1318.3339
				text = "M"
			intervals [1902]:
				xmin = 1318.3339
				xmax = 1318.4839
				text = "HH"
			intervals [1903]:
				xmin = 1318.4839
				xmax = 1318.5639
				text = "M"
			intervals [1904]:
				xmin = 1318.5639
				xmax = 1321.0744
				text = ""
			intervals [1905]:
				xmin = 1321.0744
				xmax = 1321.1044
				text = "M"
			intervals [1906]:
				xmin = 1321.1044
				xmax = 1321.1344
				text = "HH"
			intervals [1907]:
				xmin = 1321.1344
				xmax = 1321.3644
				text = "M"
			intervals [1908]:
				xmin = 1321.3644
				xmax = 1324.2905
				text = "sp"
			intervals [1909]:
				xmin = 1324.2905
				xmax = 1324.4005
				text = "M"
			intervals [1910]:
				xmin = 1324.4005
				xmax = 1324.4505
				text = "HH"
			intervals [1911]:
				xmin = 1324.4505
				xmax = 1324.5405
				text = "M"
			intervals [1912]:
				xmin = 1324.5405
				xmax = 1324.5705
				text = "sp"
			intervals [1913]:
				xmin = 1324.5705
				xmax = 1326.1803
				text = ""
			intervals [1914]:
				xmin = 1326.1803
				xmax = 1326.2203
				text = "Y"
			intervals [1915]:
				xmin = 1326.2203
				xmax = 1326.4403
				text = "UW1"
			intervals [1916]:
				xmin = 1326.4403
				xmax = 1326.5303
				text = "R"
			intervals [1917]:
				xmin = 1326.5303
				xmax = 1326.6703
				text = "sp"
			intervals [1918]:
				xmin = 1326.6703
				xmax = 1326.7003
				text = "G"
			intervals [1919]:
				xmin = 1326.7003
				xmax = 1326.7303
				text = "AH1"
			intervals [1920]:
				xmin = 1326.7303
				xmax = 1326.7603
				text = "N"
			intervals [1921]:
				xmin = 1326.7603
				xmax = 1326.7903
				text = "AH0"
			intervals [1922]:
				xmin = 1326.7903
				xmax = 1326.8203
				text = "S"
			intervals [1923]:
				xmin = 1326.8203
				xmax = 1326.8503
				text = "EY1"
			intervals [1924]:
				xmin = 1326.8503
				xmax = 1326.8903
				text = "V"
			intervals [1925]:
				xmin = 1326.8903
				xmax = 1326.9203
				text = "IH0"
			intervals [1926]:
				xmin = 1326.9203
				xmax = 1326.9703
				text = "T"
			intervals [1927]:
				xmin = 1326.9703
				xmax = 1327.0703
				text = "sp"
			intervals [1928]:
				xmin = 1327.0703
				xmax = 1327.1003
				text = "HH"
			intervals [1929]:
				xmin = 1327.1003
				xmax = 1327.1303
				text = "AH1"
			intervals [1930]:
				xmin = 1327.1303
				xmax = 1327.8665
				text = "sp"
			intervals [1931]:
				xmin = 1327.8665
				xmax = 1327.9265
				text = "AH1"
			intervals [1932]:
				xmin = 1327.9265
				xmax = 1328.1165
				text = "M"
			intervals [1933]:
				xmin = 1328.1165
				xmax = 1328.1465
				text = "sp"
			intervals [1934]:
				xmin = 1328.1465
				xmax = 1328.2775
				text = ""
			intervals [1935]:
				xmin = 1328.2775
				xmax = 1328.3175
				text = "D"
			intervals [1936]:
				xmin = 1328.3175
				xmax = 1328.3475
				text = "UW1"
			intervals [1937]:
				xmin = 1328.3475
				xmax = 1328.3775
				text = "Y"
			intervals [1938]:
				xmin = 1328.3775
				xmax = 1328.4075
				text = "UW1"
			intervals [1939]:
				xmin = 1328.4075
				xmax = 1328.4875
				text = "EH1"
			intervals [1940]:
				xmin = 1328.4875
				xmax = 1328.5675
				text = "V"
			intervals [1941]:
				xmin = 1328.5675
				xmax = 1328.6875
				text = "ER0"
			intervals [1942]:
				xmin = 1328.6875
				xmax = 1328.7275
				text = "G"
			intervals [1943]:
				xmin = 1328.7275
				xmax = 1328.7675
				text = "IH1"
			intervals [1944]:
				xmin = 1328.7675
				xmax = 1328.8475
				text = "T"
			intervals [1945]:
				xmin = 1328.8475
				xmax = 1328.9375
				text = "AH0"
			intervals [1946]:
				xmin = 1328.9375
				xmax = 1329.0175
				text = "CH"
			intervals [1947]:
				xmin = 1329.0175
				xmax = 1329.0675
				text = "AE1"
			intervals [1948]:
				xmin = 1329.0675
				xmax = 1329.1275
				text = "N"
			intervals [1949]:
				xmin = 1329.1275
				xmax = 1329.2075
				text = "S"
			intervals [1950]:
				xmin = 1329.2075
				xmax = 1329.2375
				text = "T"
			intervals [1951]:
				xmin = 1329.2375
				xmax = 1329.2675
				text = "AH0"
			intervals [1952]:
				xmin = 1329.2675
				xmax = 1329.3075
				text = "D"
			intervals [1953]:
				xmin = 1329.3075
				xmax = 1329.3775
				text = "UW1"
			intervals [1954]:
				xmin = 1329.3775
				xmax = 1329.4275
				text = "EH1"
			intervals [1955]:
				xmin = 1329.4275
				xmax = 1329.5275
				text = "N"
			intervals [1956]:
				xmin = 1329.5275
				xmax = 1329.5575
				text = "IY0"
			intervals [1957]:
				xmin = 1329.5575
				xmax = 1329.6975
				text = "AE1"
			intervals [1958]:
				xmin = 1329.6975
				xmax = 1329.8775
				text = "K"
			intervals [1959]:
				xmin = 1329.8775
				xmax = 1329.9075
				text = "T"
			intervals [1960]:
				xmin = 1329.9075
				xmax = 1329.9375
				text = "IH0"
			intervals [1961]:
				xmin = 1329.9375
				xmax = 1330.0775
				text = "NG"
			intervals [1962]:
				xmin = 1330.0775
				xmax = 1330.2075
				text = "ER0"
			intervals [1963]:
				xmin = 1330.2075
				xmax = 1330.2375
				text = "sp"
			intervals [1964]:
				xmin = 1330.2375
				xmax = 1330.2875
				text = "IH0"
			intervals [1965]:
				xmin = 1330.2875
				xmax = 1330.4475
				text = "D"
			intervals [1966]:
				xmin = 1330.4475
				xmax = 1330.4775
				text = "sp"
			intervals [1967]:
				xmin = 1330.4775
				xmax = 1330.5375
				text = "D"
			intervals [1968]:
				xmin = 1330.5375
				xmax = 1330.6075
				text = "AE1"
			intervals [1969]:
				xmin = 1330.6075
				xmax = 1330.7675
				text = "N"
			intervals [1970]:
				xmin = 1330.7675
				xmax = 1330.8275
				text = "S"
			intervals [1971]:
				xmin = 1330.8275
				xmax = 1330.9275
				text = "IH0"
			intervals [1972]:
				xmin = 1330.9275
				xmax = 1330.9775
				text = "N"
			intervals [1973]:
				xmin = 1330.9775
				xmax = 1331.0275
				text = "sp"
			intervals [1974]:
				xmin = 1331.0275
				xmax = 1331.0575
				text = "S"
			intervals [1975]:
				xmin = 1331.0575
				xmax = 1331.1075
				text = "T"
			intervals [1976]:
				xmin = 1331.1075
				xmax = 1331.1375
				text = "AH1"
			intervals [1977]:
				xmin = 1331.1375
				xmax = 1331.1875
				text = "F"
			intervals [1978]:
				xmin = 1331.1875
				xmax = 1331.2375
				text = "sp"
			intervals [1979]:
				xmin = 1331.2375
				xmax = 1331.2675
				text = "AE1"
			intervals [1980]:
				xmin = 1331.2675
				xmax = 1331.2975
				text = "T"
			intervals [1981]:
				xmin = 1331.2975
				xmax = 1331.3275
				text = "sp"
			intervals [1982]:
				xmin = 1331.3275
				xmax = 1331.5075
				text = "S"
			intervals [1983]:
				xmin = 1331.5075
				xmax = 1331.5475
				text = "K"
			intervals [1984]:
				xmin = 1331.5475
				xmax = 1331.5775
				text = "UW1"
			intervals [1985]:
				xmin = 1331.5775
				xmax = 1331.7275
				text = "L"
			intervals [1986]:
				xmin = 1331.7275
				xmax = 1337.4463
				text = "sp"
			intervals [1987]:
				xmin = 1337.4463
				xmax = 1337.5063
				text = "M"
			intervals [1988]:
				xmin = 1337.5063
				xmax = 1337.5663
				text = "HH"
			intervals [1989]:
				xmin = 1337.5663
				xmax = 1337.7263
				text = "M"
			intervals [1990]:
				xmin = 1337.7263
				xmax = 1345.2236
				text = ""
			intervals [1991]:
				xmin = 1345.2236
				xmax = 1345.2836
				text = "sil"
			intervals [1992]:
				xmin = 1345.2836
				xmax = 1345.5436
				text = "spn"
			intervals [1993]:
				xmin = 1345.5436
				xmax = 1345.6036
				text = "sp"
			intervals [1994]:
				xmin = 1345.6036
				xmax = 1351.6853
				text = ""
			intervals [1995]:
				xmin = 1351.6853
				xmax = 1351.8153
				text = "M"
			intervals [1996]:
				xmin = 1351.8153
				xmax = 1351.8653
				text = "HH"
			intervals [1997]:
				xmin = 1351.8653
				xmax = 1351.9953
				text = "M"
			intervals [1998]:
				xmin = 1351.9953
				xmax = 1352.0253
				text = "sp"
			intervals [1999]:
				xmin = 1352.0253
				xmax = 1355.770
				text = ""
			intervals [2000]:
				xmin = 1355.770
				xmax = 1355.810
				text = "M"
			intervals [2001]:
				xmin = 1355.810
				xmax = 1355.840
				text = "HH"
			intervals [2002]:
				xmin = 1355.840
				xmax = 1356.020
				text = "M"
			intervals [2003]:
				xmin = 1356.020
				xmax = 1356.080
				text = "sp"
			intervals [2004]:
				xmin = 1356.080
				xmax = 1358.1282
				text = ""
			intervals [2005]:
				xmin = 1358.1282
				xmax = 1358.2482
				text = "M"
			intervals [2006]:
				xmin = 1358.2482
				xmax = 1358.3682
				text = "HH"
			intervals [2007]:
				xmin = 1358.3682
				xmax = 1358.5082
				text = "M"
			intervals [2008]:
				xmin = 1358.5082
				xmax = 1372.870
				text = ""
			intervals [2009]:
				xmin = 1372.870
				xmax = 1372.930
				text = "sil"
			intervals [2010]:
				xmin = 1372.930
				xmax = 1372.990
				text = "L"
			intervals [2011]:
				xmin = 1372.990
				xmax = 1373.090
				text = "AA1"
			intervals [2012]:
				xmin = 1373.090
				xmax = 1373.160
				text = "L"
			intervals [2013]:
				xmin = 1373.160
				xmax = 1373.190
				text = "IY0"
			intervals [2014]:
				xmin = 1373.190
				xmax = 1373.330
				text = "P"
			intervals [2015]:
				xmin = 1373.330
				xmax = 1373.430
				text = "AA2"
			intervals [2016]:
				xmin = 1373.430
				xmax = 1373.490
				text = "P"
			intervals [2017]:
				xmin = 1373.490
				xmax = 1378.0907
				text = "sp"
			intervals [2018]:
				xmin = 1378.0907
				xmax = 1378.1807
				text = "OW1"
			intervals [2019]:
				xmin = 1378.1807
				xmax = 1378.4178
				text = "sp"
			intervals [2020]:
				xmin = 1378.4178
				xmax = 1378.4778
				text = "K"
			intervals [2021]:
				xmin = 1378.4778
				xmax = 1378.5678
				text = "AE1"
			intervals [2022]:
				xmin = 1378.5678
				xmax = 1378.6478
				text = "N"
			intervals [2023]:
				xmin = 1378.6478
				xmax = 1378.6778
				text = "D"
			intervals [2024]:
				xmin = 1378.6778
				xmax = 1378.7078
				text = "IY0"
			intervals [2025]:
				xmin = 1378.7078
				xmax = 1378.7678
				text = "sp"
			intervals [2026]:
				xmin = 1378.7678
				xmax = 1378.8278
				text = "K"
			intervals [2027]:
				xmin = 1378.8278
				xmax = 1378.8578
				text = "EY1"
			intervals [2028]:
				xmin = 1378.8578
				xmax = 1379.1578
				text = "N"
			intervals [2029]:
				xmin = 1379.1578
				xmax = 1379.1878
				text = "sp"
			intervals [2030]:
				xmin = 1379.1878
				xmax = 1381.1537
				text = ""
			intervals [2031]:
				xmin = 1381.1537
				xmax = 1381.1837
				text = "M"
			intervals [2032]:
				xmin = 1381.1837
				xmax = 1381.2137
				text = "HH"
			intervals [2033]:
				xmin = 1381.2137
				xmax = 1381.3837
				text = "M"
			intervals [2034]:
				xmin = 1381.3837
				xmax = 1381.4937
				text = "sp"
			intervals [2035]:
				xmin = 1381.4937
				xmax = 1400.5386
				text = ""
			intervals [2036]:
				xmin = 1400.5386
				xmax = 1400.5686
				text = "AH1"
			intervals [2037]:
				xmin = 1400.5686
				xmax = 1400.6186
				text = "HH"
			intervals [2038]:
				xmin = 1400.6186
				xmax = 1400.7386
				text = "AH1"
			intervals [2039]:
				xmin = 1400.7386
				xmax = 1400.8486
				text = "sp"
			intervals [2040]:
				xmin = 1400.8486
				xmax = 1405.8018
				text = ""
			intervals [2041]:
				xmin = 1405.8018
				xmax = 1405.9018
				text = "M"
			intervals [2042]:
				xmin = 1405.9018
				xmax = 1405.9318
				text = "HH"
			intervals [2043]:
				xmin = 1405.9318
				xmax = 1406.1118
				text = "M"
			intervals [2044]:
				xmin = 1406.1118
				xmax = 1406.1518
				text = "sp"
			intervals [2045]:
				xmin = 1406.1518
				xmax = 1408.1193
				text = ""
			intervals [2046]:
				xmin = 1408.1193
				xmax = 1408.2393
				text = "M"
			intervals [2047]:
				xmin = 1408.2393
				xmax = 1408.3193
				text = "HH"
			intervals [2048]:
				xmin = 1408.3193
				xmax = 1408.4393
				text = "M"
			intervals [2049]:
				xmin = 1408.4393
				xmax = 1408.4893
				text = "sp"
			intervals [2050]:
				xmin = 1408.4893
				xmax = 1413.4385
				text = ""
			intervals [2051]:
				xmin = 1413.4385
				xmax = 1413.4885
				text = "M"
			intervals [2052]:
				xmin = 1413.4885
				xmax = 1413.5185
				text = "HH"
			intervals [2053]:
				xmin = 1413.5185
				xmax = 1413.7785
				text = "M"
			intervals [2054]:
				xmin = 1413.7785
				xmax = 1417.9764
				text = "sp"
			intervals [2055]:
				xmin = 1417.9764
				xmax = 1418.0864
				text = "M"
			intervals [2056]:
				xmin = 1418.0864
				xmax = 1418.1664
				text = "HH"
			intervals [2057]:
				xmin = 1418.1664
				xmax = 1418.2364
				text = "M"
			intervals [2058]:
				xmin = 1418.2364
				xmax = 1419.0542
				text = "sp"
			intervals [2059]:
				xmin = 1419.0542
				xmax = 1419.1142
				text = "M"
			intervals [2060]:
				xmin = 1419.1142
				xmax = 1419.1742
				text = "HH"
			intervals [2061]:
				xmin = 1419.1742
				xmax = 1419.5842
				text = "M"
			intervals [2062]:
				xmin = 1419.5842
				xmax = 1420.2918
				text = ""
			intervals [2063]:
				xmin = 1420.2918
				xmax = 1420.3218
				text = "OW1"
			intervals [2064]:
				xmin = 1420.3218
				xmax = 1420.7235
				text = "sp"
			intervals [2065]:
				xmin = 1420.7235
				xmax = 1420.7835
				text = "S"
			intervals [2066]:
				xmin = 1420.7835
				xmax = 1420.8335
				text = "OW1"
			intervals [2067]:
				xmin = 1420.8335
				xmax = 1420.9335
				text = "M"
			intervals [2068]:
				xmin = 1420.9335
				xmax = 1420.9935
				text = "EY1"
			intervals [2069]:
				xmin = 1420.9935
				xmax = 1421.0535
				text = "B"
			intervals [2070]:
				xmin = 1421.0535
				xmax = 1421.0835
				text = "IY0"
			intervals [2071]:
				xmin = 1421.0835
				xmax = 1421.1135
				text = "Y"
			intervals [2072]:
				xmin = 1421.1135
				xmax = 1421.1535
				text = "UW1"
			intervals [2073]:
				xmin = 1421.1535
				xmax = 1421.1835
				text = "spn"
			intervals [2074]:
				xmin = 1421.1835
				xmax = 1421.2635
				text = "sp"
			intervals [2075]:
				xmin = 1421.2635
				xmax = 1421.2935
				text = "G"
			intervals [2076]:
				xmin = 1421.2935
				xmax = 1421.3235
				text = "EH1"
			intervals [2077]:
				xmin = 1421.3235
				xmax = 1421.3535
				text = "T"
			intervals [2078]:
				xmin = 1421.3535
				xmax = 1421.3835
				text = "sp"
			intervals [2079]:
				xmin = 1421.3835
				xmax = 1421.4235
				text = "AH0"
			intervals [2080]:
				xmin = 1421.4235
				xmax = 1421.4935
				text = "sp"
			intervals [2081]:
				xmin = 1421.4935
				xmax = 1421.5835
				text = "CH"
			intervals [2082]:
				xmin = 1421.5835
				xmax = 1421.6135
				text = "AE1"
			intervals [2083]:
				xmin = 1421.6135
				xmax = 1421.6435
				text = "N"
			intervals [2084]:
				xmin = 1421.6435
				xmax = 1421.6735
				text = "S"
			intervals [2085]:
				xmin = 1421.6735
				xmax = 1421.9535
				text = "sp"
			intervals [2086]:
				xmin = 1421.9535
				xmax = 1422.0235
				text = "AH0"
			intervals [2087]:
				xmin = 1422.0235
				xmax = 1422.0535
				text = "G"
			intervals [2088]:
				xmin = 1422.0535
				xmax = 1422.0835
				text = "EH1"
			intervals [2089]:
				xmin = 1422.0835
				xmax = 1422.3535
				text = "N"
			intervals [2090]:
				xmin = 1422.3535
				xmax = 1422.3935
				text = "sp"
			intervals [2091]:
				xmin = 1422.3935
				xmax = 1422.9392
				text = ""
			intervals [2092]:
				xmin = 1422.9392
				xmax = 1423.0292
				text = "ER0"
			intervals [2093]:
				xmin = 1423.0292
				xmax = 1423.0592
				text = "sp"
			intervals [2094]:
				xmin = 1423.0592
				xmax = 1423.1492
				text = "S"
			intervals [2095]:
				xmin = 1423.1492
				xmax = 1423.1792
				text = "AH1"
			intervals [2096]:
				xmin = 1423.1792
				xmax = 1423.2092
				text = "M"
			intervals [2097]:
				xmin = 1423.2092
				xmax = 1423.2492
				text = "TH"
			intervals [2098]:
				xmin = 1423.2492
				xmax = 1423.2792
				text = "IH0"
			intervals [2099]:
				xmin = 1423.2792
				xmax = 1423.4292
				text = "N"
			intervals [2100]:
				xmin = 1423.4292
				xmax = 1423.4592
				text = "sp"
			intervals [2101]:
				xmin = 1423.4592
				xmax = 1423.4892
				text = "L"
			intervals [2102]:
				xmin = 1423.4892
				xmax = 1423.5192
				text = "AY1"
			intervals [2103]:
				xmin = 1423.5192
				xmax = 1423.5492
				text = "K"
			intervals [2104]:
				xmin = 1423.5492
				xmax = 1423.5792
				text = "DH"
			intervals [2105]:
				xmin = 1423.5792
				xmax = 1423.6092
				text = "AH0"
			intervals [2106]:
				xmin = 1423.6092
				xmax = 1423.7392
				text = "T"
			intervals [2107]:
				xmin = 1423.7392
				xmax = 1423.8692
				text = "sp"
			intervals [2108]:
				xmin = 1423.8692
				xmax = 1452.6501
				text = ""
			intervals [2109]:
				xmin = 1452.6501
				xmax = 1452.6801
				text = "M"
			intervals [2110]:
				xmin = 1452.6801
				xmax = 1452.7101
				text = "HH"
			intervals [2111]:
				xmin = 1452.7101
				xmax = 1452.9901
				text = "M"
			intervals [2112]:
				xmin = 1452.9901
				xmax = 1453.0201
				text = "sp"
			intervals [2113]:
				xmin = 1453.0201
				xmax = 1456.3245
				text = ""
			intervals [2114]:
				xmin = 1456.3245
				xmax = 1456.3945
				text = "R"
			intervals [2115]:
				xmin = 1456.3945
				xmax = 1456.4945
				text = "AY1"
			intervals [2116]:
				xmin = 1456.4945
				xmax = 1456.5845
				text = "T"
			intervals [2117]:
				xmin = 1456.5845
				xmax = 1456.9473
				text = "sp"
			intervals [2118]:
				xmin = 1456.9473
				xmax = 1457.0273
				text = "AH1"
			intervals [2119]:
				xmin = 1457.0273
				xmax = 1457.2373
				text = "M"
			intervals [2120]:
				xmin = 1457.2373
				xmax = 1457.2673
				text = "sp"
			intervals [2121]:
				xmin = 1457.2673
				xmax = 1457.3373
				text = "W"
			intervals [2122]:
				xmin = 1457.3373
				xmax = 1457.3673
				text = "ER0"
			intervals [2123]:
				xmin = 1457.3673
				xmax = 1457.4373
				text = "Y"
			intervals [2124]:
				xmin = 1457.4373
				xmax = 1457.5573
				text = "UW1"
			intervals [2125]:
				xmin = 1457.5573
				xmax = 1457.5873
				text = "EH1"
			intervals [2126]:
				xmin = 1457.5873
				xmax = 1457.6273
				text = "V"
			intervals [2127]:
				xmin = 1457.6273
				xmax = 1457.7173
				text = "ER0"
			intervals [2128]:
				xmin = 1457.7173
				xmax = 1457.7573
				text = "IH0"
			intervals [2129]:
				xmin = 1457.7573
				xmax = 1457.8473
				text = "N"
			intervals [2130]:
				xmin = 1457.8473
				xmax = 1457.8773
				text = "sp"
			intervals [2131]:
				xmin = 1457.8773
				xmax = 1457.9073
				text = "AH0"
			intervals [2132]:
				xmin = 1457.9073
				xmax = 1457.9573
				text = "S"
			intervals [2133]:
				xmin = 1457.9573
				xmax = 1458.0373
				text = "IH2"
			intervals [2134]:
				xmin = 1458.0373
				xmax = 1458.1273
				text = "CH"
			intervals [2135]:
				xmin = 1458.1273
				xmax = 1458.2373
				text = "UW0"
			intervals [2136]:
				xmin = 1458.2373
				xmax = 1458.3573
				text = "EY1"
			intervals [2137]:
				xmin = 1458.3573
				xmax = 1458.4373
				text = "SH"
			intervals [2138]:
				xmin = 1458.4373
				xmax = 1458.5073
				text = "AH0"
			intervals [2139]:
				xmin = 1458.5073
				xmax = 1458.5973
				text = "N"
			intervals [2140]:
				xmin = 1458.5973
				xmax = 1458.6273
				text = "sp"
			intervals [2141]:
				xmin = 1458.6273
				xmax = 1458.6573
				text = "W"
			intervals [2142]:
				xmin = 1458.6573
				xmax = 1458.6873
				text = "EH1"
			intervals [2143]:
				xmin = 1458.6873
				xmax = 1458.7173
				text = "R"
			intervals [2144]:
				xmin = 1458.7173
				xmax = 1458.8173
				text = "Y"
			intervals [2145]:
				xmin = 1458.8173
				xmax = 1458.9173
				text = "UW1"
			intervals [2146]:
				xmin = 1458.9173
				xmax = 1458.9473
				text = "sp"
			intervals [2147]:
				xmin = 1458.9473
				xmax = 1458.9773
				text = "TH"
			intervals [2148]:
				xmin = 1458.9773
				xmax = 1459.0673
				text = "AO1"
			intervals [2149]:
				xmin = 1459.0673
				xmax = 1459.1073
				text = "T"
			intervals [2150]:
				xmin = 1459.1073
				xmax = 1459.1373
				text = "sp"
			intervals [2151]:
				xmin = 1459.1373
				xmax = 1459.1973
				text = "Y"
			intervals [2152]:
				xmin = 1459.1973
				xmax = 1459.2373
				text = "UW1"
			intervals [2153]:
				xmin = 1459.2373
				xmax = 1459.3073
				text = "M"
			intervals [2154]:
				xmin = 1459.3073
				xmax = 1459.3873
				text = "AY1"
			intervals [2155]:
				xmin = 1459.3873
				xmax = 1459.4873
				text = "T"
			intervals [2156]:
				xmin = 1459.4873
				xmax = 1459.5373
				text = "sp"
			intervals [2157]:
				xmin = 1459.5373
				xmax = 1459.5773
				text = "D"
			intervals [2158]:
				xmin = 1459.5773
				xmax = 1459.8773
				text = "AY1"
			intervals [2159]:
				xmin = 1459.8773
				xmax = 1459.9073
				text = "sp"
			intervals [2160]:
				xmin = 1459.9073
				xmax = 1460.0473
				text = "ER0"
			intervals [2161]:
				xmin = 1460.0473
				xmax = 1460.0773
				text = "sp"
			intervals [2162]:
				xmin = 1460.0773
				xmax = 1460.1473
				text = "Y"
			intervals [2163]:
				xmin = 1460.1473
				xmax = 1460.1773
				text = "UW1"
			intervals [2164]:
				xmin = 1460.1773
				xmax = 1460.2673
				text = "M"
			intervals [2165]:
				xmin = 1460.2673
				xmax = 1460.3073
				text = "AY1"
			intervals [2166]:
				xmin = 1460.3073
				xmax = 1460.3773
				text = "T"
			intervals [2167]:
				xmin = 1460.3773
				xmax = 1460.4473
				text = "sp"
			intervals [2168]:
				xmin = 1460.4473
				xmax = 1460.4773
				text = "B"
			intervals [2169]:
				xmin = 1460.4773
				xmax = 1460.5473
				text = "IY0"
			intervals [2170]:
				xmin = 1460.5473
				xmax = 1460.6673
				text = "sp"
			intervals [2171]:
				xmin = 1460.6673
				xmax = 1460.6973
				text = "K"
			intervals [2172]:
				xmin = 1460.6973
				xmax = 1460.7873
				text = "IH1"
			intervals [2173]:
				xmin = 1460.7873
				xmax = 1460.9173
				text = "L"
			intervals [2174]:
				xmin = 1460.9173
				xmax = 1460.9873
				text = "D"
			intervals [2175]:
				xmin = 1460.9873
				xmax = 1461.0173
				text = "sp"
			intervals [2176]:
				xmin = 1461.0173
				xmax = 1463.4482
				text = ""
			intervals [2177]:
				xmin = 1463.4482
				xmax = 1463.5682
				text = "W"
			intervals [2178]:
				xmin = 1463.5682
				xmax = 1463.5982
				text = "AH1"
			intervals [2179]:
				xmin = 1463.5982
				xmax = 1463.6282
				text = "T"
			intervals [2180]:
				xmin = 1463.6282
				xmax = 1463.6582
				text = "HH"
			intervals [2181]:
				xmin = 1463.6582
				xmax = 1463.6982
				text = "AE1"
			intervals [2182]:
				xmin = 1463.6982
				xmax = 1463.7382
				text = "P"
			intervals [2183]:
				xmin = 1463.7382
				xmax = 1463.7682
				text = "AH0"
			intervals [2184]:
				xmin = 1463.7682
				xmax = 1463.7982
				text = "N"
			intervals [2185]:
				xmin = 1463.7982
				xmax = 1463.8582
				text = "D"
			intervals [2186]:
				xmin = 1463.8582
				xmax = 1476.9043
				text = ""
			intervals [2187]:
				xmin = 1476.9043
				xmax = 1476.9743
				text = "M"
			intervals [2188]:
				xmin = 1476.9743
				xmax = 1477.0043
				text = "HH"
			intervals [2189]:
				xmin = 1477.0043
				xmax = 1477.2343
				text = "M"
			intervals [2190]:
				xmin = 1477.2343
				xmax = 1477.2743
				text = "sp"
			intervals [2191]:
				xmin = 1477.2743
				xmax = 1486.1193
				text = ""
			intervals [2192]:
				xmin = 1486.1193
				xmax = 1486.1693
				text = "M"
			intervals [2193]:
				xmin = 1486.1693
				xmax = 1486.2093
				text = "HH"
			intervals [2194]:
				xmin = 1486.2093
				xmax = 1486.4693
				text = "M"
			intervals [2195]:
				xmin = 1486.4693
				xmax = 1512.5149
				text = ""
			intervals [2196]:
				xmin = 1512.5149
				xmax = 1512.5449
				text = "IH0"
			intervals [2197]:
				xmin = 1512.5449
				xmax = 1512.5749
				text = "N"
			intervals [2198]:
				xmin = 1512.5749
				xmax = 1512.6049
				text = "DH"
			intervals [2199]:
				xmin = 1512.6049
				xmax = 1512.6349
				text = "AH0"
			intervals [2200]:
				xmin = 1512.6349
				xmax = 1512.8749
				text = "AH0"
			intervals [2201]:
				xmin = 1512.8749
				xmax = 1512.9349
				text = "sp"
			intervals [2202]:
				xmin = 1512.9349
				xmax = 1513.4149
				text = "OW1"
			intervals [2203]:
				xmin = 1513.4149
				xmax = 1513.4449
				text = "sp"
			intervals [2204]:
				xmin = 1513.4449
				xmax = 1513.4849
				text = "Y"
			intervals [2205]:
				xmin = 1513.4849
				xmax = 1513.8449
				text = "UW1"
			intervals [2206]:
				xmin = 1513.8449
				xmax = 1513.8749
				text = "sp"
			intervals [2207]:
				xmin = 1513.8749
				xmax = 1513.9249
				text = "M"
			intervals [2208]:
				xmin = 1513.9249
				xmax = 1513.9549
				text = "IY1"
			intervals [2209]:
				xmin = 1513.9549
				xmax = 1514.0149
				text = "N"
			intervals [2210]:
				xmin = 1514.0149
				xmax = 1514.0549
				text = "sp"
			intervals [2211]:
				xmin = 1514.0549
				xmax = 1514.0849
				text = "DH"
			intervals [2212]:
				xmin = 1514.0849
				xmax = 1514.1149
				text = "AH0"
			intervals [2213]:
				xmin = 1514.1149
				xmax = 1514.1449
				text = "T"
			intervals [2214]:
				xmin = 1514.1449
				xmax = 1514.2049
				text = "AO1"
			intervals [2215]:
				xmin = 1514.2049
				xmax = 1514.2349
				text = "P"
			intervals [2216]:
				xmin = 1514.2349
				xmax = 1514.2749
				text = "sp"
			intervals [2217]:
				xmin = 1514.2749
				xmax = 1514.4949
				text = "AH0"
			intervals [2218]:
				xmin = 1514.4949
				xmax = 1514.5349
				text = "V"
			intervals [2219]:
				xmin = 1514.5349
				xmax = 1514.5649
				text = "Y"
			intervals [2220]:
				xmin = 1514.5649
				xmax = 1514.5949
				text = "UH1"
			intervals [2221]:
				xmin = 1514.5949
				xmax = 1514.6249
				text = "R"
			intervals [2222]:
				xmin = 1514.6249
				xmax = 1514.6549
				text = "sp"
			intervals [2223]:
				xmin = 1514.6549
				xmax = 1514.7949
				text = "L"
			intervals [2224]:
				xmin = 1514.7949
				xmax = 1514.8249
				text = "EH1"
			intervals [2225]:
				xmin = 1514.8249
				xmax = 1514.8549
				text = "G"
			intervals [2226]:
				xmin = 1514.8549
				xmax = 1515.4059
				text = ""
			intervals [2227]:
				xmin = 1515.4059
				xmax = 1515.4359
				text = "IH0"
			intervals [2228]:
				xmin = 1515.4359
				xmax = 1515.5259
				text = "N"
			intervals [2229]:
				xmin = 1515.5259
				xmax = 1515.5559
				text = "sp"
			intervals [2230]:
				xmin = 1515.5559
				xmax = 1515.5859
				text = "DH"
			intervals [2231]:
				xmin = 1515.5859
				xmax = 1515.7159
				text = "IY0"
			intervals [2232]:
				xmin = 1515.7159
				xmax = 1515.8059
				text = "AE1"
			intervals [2233]:
				xmin = 1515.8059
				xmax = 1515.9159
				text = "NG"
			intervals [2234]:
				xmin = 1515.9159
				xmax = 1515.9459
				text = "K"
			intervals [2235]:
				xmin = 1515.9459
				xmax = 1515.9759
				text = "AH0"
			intervals [2236]:
				xmin = 1515.9759
				xmax = 1516.1459
				text = "L"
			intervals [2237]:
				xmin = 1516.1459
				xmax = 1516.2259
				text = "sp"
			intervals [2238]:
				xmin = 1516.2259
				xmax = 1539.1168
				text = ""
			intervals [2239]:
				xmin = 1539.1168
				xmax = 1539.3168
				text = "M"
			intervals [2240]:
				xmin = 1539.3168
				xmax = 1542.4843
				text = "sp"
			intervals [2241]:
				xmin = 1542.4843
				xmax = 1542.9143
				text = "spn"
			intervals [2242]:
				xmin = 1542.9143
				xmax = 1544.8603
				text = ""
			intervals [2243]:
				xmin = 1544.8603
				xmax = 1544.8903
				text = "sil"
			intervals [2244]:
				xmin = 1544.8903
				xmax = 1545.0303
				text = "M"
			intervals [2245]:
				xmin = 1545.0303
				xmax = 1545.0603
				text = "HH"
			intervals [2246]:
				xmin = 1545.0603
				xmax = 1545.5503
				text = "M"
			intervals [2247]:
				xmin = 1545.5503
				xmax = 1545.6203
				text = "sp"
			intervals [2248]:
				xmin = 1545.6203
				xmax = 1545.7976
				text = ""
			intervals [2249]:
				xmin = 1545.7976
				xmax = 1545.8476
				text = "DH"
			intervals [2250]:
				xmin = 1545.8476
				xmax = 1545.8776
				text = "AH0"
			intervals [2251]:
				xmin = 1545.8776
				xmax = 1545.9076
				text = "T"
			intervals [2252]:
				xmin = 1545.9076
				xmax = 1545.9476
				text = "Z"
			intervals [2253]:
				xmin = 1545.9476
				xmax = 1545.9776
				text = "sp"
			intervals [2254]:
				xmin = 1545.9776
				xmax = 1546.0076
				text = "F"
			intervals [2255]:
				xmin = 1546.0076
				xmax = 1546.1676
				text = "ER0"
			intervals [2256]:
				xmin = 1546.1676
				xmax = 1546.1976
				text = "sp"
			intervals [2257]:
				xmin = 1546.1976
				xmax = 1546.2276
				text = "SH"
			intervals [2258]:
				xmin = 1546.2276
				xmax = 1546.2576
				text = "UH1"
			intervals [2259]:
				xmin = 1546.2576
				xmax = 1546.2876
				text = "R"
			intervals [2260]:
				xmin = 1546.2876
				xmax = 1546.4076
				text = "sp"
			intervals [2261]:
				xmin = 1546.4076
				xmax = 1546.7814
				text = ""
			intervals [2262]:
				xmin = 1546.7814
				xmax = 1546.8314
				text = "S"
			intervals [2263]:
				xmin = 1546.8314
				xmax = 1546.8614
				text = "AH1"
			intervals [2264]:
				xmin = 1546.8614
				xmax = 1546.9614
				text = "M"
			intervals [2265]:
				xmin = 1546.9614
				xmax = 1547.0014
				text = "P"
			intervals [2266]:
				xmin = 1547.0014
				xmax = 1547.0914
				text = "IY1"
			intervals [2267]:
				xmin = 1547.0914
				xmax = 1547.1914
				text = "P"
			intervals [2268]:
				xmin = 1547.1914
				xmax = 1547.2314
				text = "AH0"
			intervals [2269]:
				xmin = 1547.2314
				xmax = 1547.3314
				text = "L"
			intervals [2270]:
				xmin = 1547.3314
				xmax = 1547.4514
				text = "S"
			intervals [2271]:
				xmin = 1547.4514
				xmax = 1547.5714
				text = "EY1"
			intervals [2272]:
				xmin = 1547.5714
				xmax = 1547.6314
				text = "DH"
			intervals [2273]:
				xmin = 1547.6314
				xmax = 1547.7514
				text = "AH0"
			intervals [2274]:
				xmin = 1547.7514
				xmax = 1547.8114
				text = "T"
			intervals [2275]:
				xmin = 1547.8114
				xmax = 1547.8814
				text = "sp"
			intervals [2276]:
				xmin = 1547.8814
				xmax = 1547.9614
				text = "W"
			intervals [2277]:
				xmin = 1547.9614
				xmax = 1547.9914
				text = "AH2"
			intervals [2278]:
				xmin = 1547.9914
				xmax = 1548.0514
				text = "T"
			intervals [2279]:
				xmin = 1548.0514
				xmax = 1548.1014
				text = "EH1"
			intervals [2280]:
				xmin = 1548.1014
				xmax = 1548.1314
				text = "V"
			intervals [2281]:
				xmin = 1548.1314
				xmax = 1548.1614
				text = "ER0"
			intervals [2282]:
				xmin = 1548.1614
				xmax = 1548.1914
				text = "sp"
			intervals [2283]:
				xmin = 1548.1914
				xmax = 1548.3214
				text = "IH0"
			intervals [2284]:
				xmin = 1548.3214
				xmax = 1548.4214
				text = "Z"
			intervals [2285]:
				xmin = 1548.4214
				xmax = 1548.4714
				text = "G"
			intervals [2286]:
				xmin = 1548.4714
				xmax = 1548.5014
				text = "OW1"
			intervals [2287]:
				xmin = 1548.5014
				xmax = 1548.5614
				text = "IH0"
			intervals [2288]:
				xmin = 1548.5614
				xmax = 1548.6014
				text = "N"
			intervals [2289]:
				xmin = 1548.6014
				xmax = 1548.6614
				text = "T"
			intervals [2290]:
				xmin = 1548.6614
				xmax = 1548.6914
				text = "AH0"
			intervals [2291]:
				xmin = 1548.6914
				xmax = 1548.7714
				text = "sp"
			intervals [2292]:
				xmin = 1548.7714
				xmax = 1548.8414
				text = "HH"
			intervals [2293]:
				xmin = 1548.8414
				xmax = 1548.9314
				text = "AE1"
			intervals [2294]:
				xmin = 1548.9314
				xmax = 1549.0314
				text = "P"
			intervals [2295]:
				xmin = 1549.0314
				xmax = 1549.0614
				text = "AH0"
			intervals [2296]:
				xmin = 1549.0614
				xmax = 1549.1714
				text = "N"
			intervals [2297]:
				xmin = 1549.1714
				xmax = 1549.2014
				text = "sp"
			intervals [2298]:
				xmin = 1549.2014
				xmax = 1549.2514
				text = "IH0"
			intervals [2299]:
				xmin = 1549.2514
				xmax = 1549.3314
				text = "Z"
			intervals [2300]:
				xmin = 1549.3314
				xmax = 1549.3614
				text = "sp"
			intervals [2301]:
				xmin = 1549.3614
				xmax = 1549.4014
				text = "G"
			intervals [2302]:
				xmin = 1549.4014
				xmax = 1549.4314
				text = "OW1"
			intervals [2303]:
				xmin = 1549.4314
				xmax = 1549.5114
				text = "IH0"
			intervals [2304]:
				xmin = 1549.5114
				xmax = 1549.6114
				text = "N"
			intervals [2305]:
				xmin = 1549.6114
				xmax = 1549.6414
				text = "T"
			intervals [2306]:
				xmin = 1549.6414
				xmax = 1549.6714
				text = "AH0"
			intervals [2307]:
				xmin = 1549.6714
				xmax = 1549.7014
				text = "HH"
			intervals [2308]:
				xmin = 1549.7014
				xmax = 1549.7614
				text = "AE1"
			intervals [2309]:
				xmin = 1549.7614
				xmax = 1549.7914
				text = "P"
			intervals [2310]:
				xmin = 1549.7914
				xmax = 1549.8314
				text = "AH0"
			intervals [2311]:
				xmin = 1549.8314
				xmax = 1550.2114
				text = "N"
			intervals [2312]:
				xmin = 1550.2114
				xmax = 1550.2814
				text = "sp"
			intervals [2313]:
				xmin = 1550.2814
				xmax = 1550.7204
				text = ""
			intervals [2314]:
				xmin = 1550.7204
				xmax = 1550.8104
				text = "AH0"
			intervals [2315]:
				xmin = 1550.8104
				xmax = 1550.8404
				text = "N"
			intervals [2316]:
				xmin = 1550.8404
				xmax = 1550.8804
				text = "DH"
			intervals [2317]:
				xmin = 1550.8804
				xmax = 1550.9204
				text = "AH0"
			intervals [2318]:
				xmin = 1550.9204
				xmax = 1550.9504
				text = "T"
			intervals [2319]:
				xmin = 1550.9504
				xmax = 1550.9904
				text = "sp"
			intervals [2320]:
				xmin = 1550.9904
				xmax = 1551.0904
				text = "Z"
			intervals [2321]:
				xmin = 1551.0904
				xmax = 1551.1504
				text = "AO1"
			intervals [2322]:
				xmin = 1551.1504
				xmax = 1551.1804
				text = "L"
			intervals [2323]:
				xmin = 1551.1804
				xmax = 1551.2104
				text = "W"
			intervals [2324]:
				xmin = 1551.2104
				xmax = 1551.2404
				text = "IY0"
			intervals [2325]:
				xmin = 1551.2404
				xmax = 1551.2904
				text = "Z"
			intervals [2326]:
				xmin = 1551.2904
				xmax = 1551.4104
				text = "sp"
			intervals [2327]:
				xmin = 1551.4104
				xmax = 1551.4404
				text = "W"
			intervals [2328]:
				xmin = 1551.4404
				xmax = 1551.4704
				text = "AH1"
			intervals [2329]:
				xmin = 1551.4704
				xmax = 1551.5004
				text = "T"
			intervals [2330]:
				xmin = 1551.5004
				xmax = 1551.6204
				text = "sp"
			intervals [2331]:
				xmin = 1551.6204
				xmax = 1551.6504
				text = "D"
			intervals [2332]:
				xmin = 1551.6504
				xmax = 1551.8404
				text = "UW1"
			intervals [2333]:
				xmin = 1551.8404
				xmax = 1551.9204
				text = "sp"
			intervals [2334]:
				xmin = 1551.9204
				xmax = 1552.0004
				text = "W"
			intervals [2335]:
				xmin = 1552.0004
				xmax = 1552.0304
				text = "AH1"
			intervals [2336]:
				xmin = 1552.0304
				xmax = 1552.0604
				text = "T"
			intervals [2337]:
				xmin = 1552.0604
				xmax = 1552.0904
				text = "D"
			intervals [2338]:
				xmin = 1552.0904
				xmax = 1552.2404
				text = "UW1"
			intervals [2339]:
				xmin = 1552.2404
				xmax = 1552.2804
				text = "sp"
			intervals [2340]:
				xmin = 1552.2804
				xmax = 1552.3104
				text = "Y"
			intervals [2341]:
				xmin = 1552.3104
				xmax = 1552.3404
				text = "UW1"
			intervals [2342]:
				xmin = 1552.3404
				xmax = 1552.3704
				text = "sp"
			intervals [2343]:
				xmin = 1552.3704
				xmax = 1552.4004
				text = "S"
			intervals [2344]:
				xmin = 1552.4004
				xmax = 1552.4304
				text = "EY1"
			intervals [2345]:
				xmin = 1552.4304
				xmax = 1552.5304
				text = "sp"
			intervals [2346]:
				xmin = 1552.5304
				xmax = 1552.5804
				text = "AH0"
			intervals [2347]:
				xmin = 1552.5804
				xmax = 1552.6104
				text = "B"
			intervals [2348]:
				xmin = 1552.6104
				xmax = 1552.6504
				text = "AW1"
			intervals [2349]:
				xmin = 1552.6504
				xmax = 1552.6804
				text = "T"
			intervals [2350]:
				xmin = 1552.6804
				xmax = 1552.7704
				text = "sp"
			intervals [2351]:
				xmin = 1552.7704
				xmax = 1552.8104
				text = "DH"
			intervals [2352]:
				xmin = 1552.8104
				xmax = 1552.8404
				text = "AH0"
			intervals [2353]:
				xmin = 1552.8404
				xmax = 1553.0704
				text = "T"
			intervals [2354]:
				xmin = 1553.0704
				xmax = 1558.5783
				text = "sp"
			intervals [2355]:
				xmin = 1558.5783
				xmax = 1558.7483
				text = "M"
			intervals [2356]:
				xmin = 1558.7483
				xmax = 1558.7783
				text = "HH"
			intervals [2357]:
				xmin = 1558.7783
				xmax = 1558.8383
				text = "M"
			intervals [2358]:
				xmin = 1558.8383
				xmax = 1571.6934
				text = "sp"
			intervals [2359]:
				xmin = 1571.6934
				xmax = 1571.8034
				text = "M"
			intervals [2360]:
				xmin = 1571.8034
				xmax = 1571.8434
				text = "HH"
			intervals [2361]:
				xmin = 1571.8434
				xmax = 1572.0234
				text = "M"
			intervals [2362]:
				xmin = 1572.0234
				xmax = 1572.7807
				text = "sp"
			intervals [2363]:
				xmin = 1572.7807
				xmax = 1572.8107
				text = "Y"
			intervals [2364]:
				xmin = 1572.8107
				xmax = 1572.8607
				text = "UW1"
			intervals [2365]:
				xmin = 1572.8607
				xmax = 1572.8907
				text = "sp"
			intervals [2366]:
				xmin = 1572.8907
				xmax = 1572.9207
				text = "D"
			intervals [2367]:
				xmin = 1572.9207
				xmax = 1572.9807
				text = "N"
			intervals [2368]:
				xmin = 1572.9807
				xmax = 1573.0107
				text = "EH1"
			intervals [2369]:
				xmin = 1573.0107
				xmax = 1573.0407
				text = "V"
			intervals [2370]:
				xmin = 1573.0407
				xmax = 1573.0907
				text = "ER0"
			intervals [2371]:
				xmin = 1573.0907
				xmax = 1573.1207
				text = "sp"
			intervals [2372]:
				xmin = 1573.1207
				xmax = 1573.2107
				text = "B"
			intervals [2373]:
				xmin = 1573.2107
				xmax = 1573.2407
				text = "IY0"
			intervals [2374]:
				xmin = 1573.2407
				xmax = 1573.2707
				text = "EY1"
			intervals [2375]:
				xmin = 1573.2707
				xmax = 1573.3007
				text = "B"
			intervals [2376]:
				xmin = 1573.3007
				xmax = 1573.3607
				text = "AH0"
			intervals [2377]:
				xmin = 1573.3607
				xmax = 1573.3907
				text = "L"
			intervals [2378]:
				xmin = 1573.3907
				xmax = 1573.4207
				text = "T"
			intervals [2379]:
				xmin = 1573.4207
				xmax = 1573.4507
				text = "AH0"
			intervals [2380]:
				xmin = 1573.4507
				xmax = 1573.4907
				text = "G"
			intervals [2381]:
				xmin = 1573.4907
				xmax = 1573.5207
				text = "IH1"
			intervals [2382]:
				xmin = 1573.5207
				xmax = 1573.5507
				text = "T"
			intervals [2383]:
				xmin = 1573.5507
				xmax = 1573.6907
				text = "sp"
			intervals [2384]:
				xmin = 1573.6907
				xmax = 1573.7607
				text = "TH"
			intervals [2385]:
				xmin = 1573.7607
				xmax = 1573.8207
				text = "R"
			intervals [2386]:
				xmin = 1573.8207
				xmax = 1573.8907
				text = "UW1"
			intervals [2387]:
				xmin = 1573.8907
				xmax = 1574.0207
				text = "sp"
			intervals [2388]:
				xmin = 1574.0207
				xmax = 1574.0807
				text = "IH0"
			intervals [2389]:
				xmin = 1574.0807
				xmax = 1574.1107
				text = "T"
			intervals [2390]:
				xmin = 1574.1107
				xmax = 1574.1607
				text = "sp"
			intervals [2391]:
				xmin = 1574.1607
				xmax = 1574.1907
				text = "HH"
			intervals [2392]:
				xmin = 1574.1907
				xmax = 1574.2407
				text = "AH1"
			intervals [2393]:
				xmin = 1574.2407
				xmax = 1576.4364
				text = ""
			intervals [2394]:
				xmin = 1576.4364
				xmax = 1576.4764
				text = "sil"
			intervals [2395]:
				xmin = 1576.4764
				xmax = 1577.0064
				text = "spn"
			intervals [2396]:
				xmin = 1577.0064
				xmax = 1578.0145
				text = "sp"
			intervals [2397]:
				xmin = 1578.0145
				xmax = 1578.0445
				text = "OW2"
			intervals [2398]:
				xmin = 1578.0445
				xmax = 1578.0745
				text = "K"
			intervals [2399]:
				xmin = 1578.0745
				xmax = 1578.2645
				text = "EY1"
			intervals [2400]:
				xmin = 1578.2645
				xmax = 1578.6945
				text = "sp"
			intervals [2401]:
				xmin = 1578.6945
				xmax = 1579.1611
				text = ""
			intervals [2402]:
				xmin = 1579.1611
				xmax = 1579.1911
				text = "AO2"
			intervals [2403]:
				xmin = 1579.1911
				xmax = 1579.2211
				text = "L"
			intervals [2404]:
				xmin = 1579.2211
				xmax = 1579.2711
				text = "R"
			intervals [2405]:
				xmin = 1579.2711
				xmax = 1579.4611
				text = "AY1"
			intervals [2406]:
				xmin = 1579.4611
				xmax = 1579.5211
				text = "T"
			intervals [2407]:
				xmin = 1579.5211
				xmax = 1579.5511
				text = "sp"
			intervals [2408]:
				xmin = 1579.5511
				xmax = 1579.6511
				text = "AY1"
			intervals [2409]:
				xmin = 1579.6511
				xmax = 1579.7111
				text = "sp"
			intervals [2410]:
				xmin = 1579.7111
				xmax = 1579.7411
				text = "TH"
			intervals [2411]:
				xmin = 1579.7411
				xmax = 1579.7811
				text = "IH1"
			intervals [2412]:
				xmin = 1579.7811
				xmax = 1579.8411
				text = "NG"
			intervals [2413]:
				xmin = 1579.8411
				xmax = 1579.8711
				text = "K"
			intervals [2414]:
				xmin = 1579.8711
				xmax = 1579.9311
				text = "sp"
			intervals [2415]:
				xmin = 1579.9311
				xmax = 1580.0111
				text = "W"
			intervals [2416]:
				xmin = 1580.0111
				xmax = 1580.0611
				text = "IY1"
			intervals [2417]:
				xmin = 1580.0611
				xmax = 1580.0911
				text = "sp"
			intervals [2418]:
				xmin = 1580.0911
				xmax = 1580.1211
				text = "spn"
			intervals [2419]:
				xmin = 1580.1211
				xmax = 1580.1611
				text = "sp"
			intervals [2420]:
				xmin = 1580.1611
				xmax = 1580.1911
				text = "S"
			intervals [2421]:
				xmin = 1580.1911
				xmax = 1580.2411
				text = "T"
			intervals [2422]:
				xmin = 1580.2411
				xmax = 1580.3011
				text = "AA1"
			intervals [2423]:
				xmin = 1580.3011
				xmax = 1580.3611
				text = "P"
			intervals [2424]:
				xmin = 1580.3611
				xmax = 1580.4511
				text = "sp"
			intervals [2425]:
				xmin = 1580.4511
				xmax = 1580.5011
				text = "D"
			intervals [2426]:
				xmin = 1580.5011
				xmax = 1580.5411
				text = "UW1"
			intervals [2427]:
				xmin = 1580.5411
				xmax = 1580.6111
				text = "IH0"
			intervals [2428]:
				xmin = 1580.6111
				xmax = 1580.6611
				text = "N"
			intervals [2429]:
				xmin = 1580.6611
				xmax = 1580.6911
				text = "sp"
			intervals [2430]:
				xmin = 1580.6911
				xmax = 1580.7411
				text = "DH"
			intervals [2431]:
				xmin = 1580.7411
				xmax = 1580.8211
				text = "IH0"
			intervals [2432]:
				xmin = 1580.8211
				xmax = 1580.9211
				text = "S"
			intervals [2433]:
				xmin = 1580.9211
				xmax = 1581.0311
				text = "sp"
			intervals [2434]:
				xmin = 1581.0311
				xmax = 1581.0611
				text = "P"
			intervals [2435]:
				xmin = 1581.0611
				xmax = 1581.1111
				text = "AA1"
			intervals [2436]:
				xmin = 1581.1111
				xmax = 1581.2011
				text = "R"
			intervals [2437]:
				xmin = 1581.2011
				xmax = 1581.2911
				text = "T"
			intervals [2438]:
				xmin = 1581.2911
				xmax = 1581.3811
				text = "sp"
			intervals [2439]:
				xmin = 1581.3811
				xmax = 1581.6611
				text = "OW2"
			intervals [2440]:
				xmin = 1581.6611
				xmax = 1581.7311
				text = "K"
			intervals [2441]:
				xmin = 1581.7311
				xmax = 1581.8611
				text = "EY1"
			intervals [2442]:
				xmin = 1581.8611
				xmax = 1581.9611
				text = "sp"
			intervals [2443]:
				xmin = 1581.9611
				xmax = 1582.199931972789
				text = ""
	item [3]:
		class = "IntervalTier"
		name = "DCA_se2_ag1_f_02 - words"
		xmin = 0.0
		xmax = 1582.199931972789
		intervals: size = 6000
			intervals [1]:
				xmin = 0.0
				xmax = 0.3792
				text = ""
			intervals [2]:
				xmin = 0.3792
				xmax = 0.5092
				text = "my"
			intervals [3]:
				xmin = 0.5092
				xmax = 0.8092
				text = "name"
			intervals [4]:
				xmin = 0.8092
				xmax = 0.9192
				text = "is"
			intervals [5]:
				xmin = 0.9192
				xmax = 0.9492
				text = ""
			intervals [6]:
				xmin = 0.9492
				xmax = 2.3692
				text = "rdx"
			intervals [7]:
				xmin = 2.3692
				xmax = 3.075
				text = ""
			intervals [8]:
				xmin = 3.075
				xmax = 3.535
				text = "one"
			intervals [9]:
				xmin = 3.535
				xmax = 3.6851
				text = ""
			intervals [10]:
				xmin = 3.6851
				xmax = 4.1951
				text = "two"
			intervals [11]:
				xmin = 4.1951
				xmax = 4.3395
				text = ""
			intervals [12]:
				xmin = 4.3395
				xmax = 4.8295
				text = "three"
			intervals [13]:
				xmin = 4.8295
				xmax = 4.9995
				text = ""
			intervals [14]:
				xmin = 4.9995
				xmax = 5.4095
				text = "four"
			intervals [15]:
				xmin = 5.4095
				xmax = 5.5938
				text = ""
			intervals [16]:
				xmin = 5.5938
				xmax = 6.0538
				text = "five"
			intervals [17]:
				xmin = 6.0538
				xmax = 6.0838
				text = ""
			intervals [18]:
				xmin = 6.0838
				xmax = 6.4738
				text = "six"
			intervals [19]:
				xmin = 6.4738
				xmax = 6.6038
				text = ""
			intervals [20]:
				xmin = 6.6038
				xmax = 7.2838
				text = "seven"
			intervals [21]:
				xmin = 7.2838
				xmax = 7.403
				text = ""
			intervals [22]:
				xmin = 7.403
				xmax = 7.753
				text = "eight"
			intervals [23]:
				xmin = 7.753
				xmax = 7.9253
				text = ""
			intervals [24]:
				xmin = 7.9253
				xmax = 8.4953
				text = "nine"
			intervals [25]:
				xmin = 8.4953
				xmax = 8.6053
				text = ""
			intervals [26]:
				xmin = 8.6053
				xmax = 9.0153
				text = "ten"
			intervals [27]:
				xmin = 9.0153
				xmax = 18.7855
				text = ""
			intervals [28]:
				xmin = 18.7855
				xmax = 19.0155
				text = "um"
			intervals [29]:
				xmin = 19.0155
				xmax = 22.0696
				text = ""
			intervals [30]:
				xmin = 22.0696
				xmax = 22.4896
				text = "well"
			intervals [31]:
				xmin = 22.4896
				xmax = 22.7172
				text = ""
			intervals [32]:
				xmin = 22.7172
				xmax = 22.8672
				text = "in"
			intervals [33]:
				xmin = 22.8672
				xmax = 23.7472
				text = "hopscotch"
			intervals [34]:
				xmin = 23.7472
				xmax = 24.1372
				text = "see"
			intervals [35]:
				xmin = 24.1372
				xmax = 24.4331
				text = ""
			intervals [36]:
				xmin = 24.4331
				xmax = 24.5831
				text = "you"
			intervals [37]:
				xmin = 24.5831
				xmax = 24.8731
				text = "go"
			intervals [38]:
				xmin = 24.8731
				xmax = 25.0031
				text = "up"
			intervals [39]:
				xmin = 25.0031
				xmax = 25.1631
				text = "and"
			intervals [40]:
				xmin = 25.1631
				xmax = 25.4731
				text = "down"
			intervals [41]:
				xmin = 25.4731
				xmax = 25.5731
				text = "a"
			intervals [42]:
				xmin = 25.5731
				xmax = 26.0531
				text = "board"
			intervals [43]:
				xmin = 26.0531
				xmax = 26.4222
				text = ""
			intervals [44]:
				xmin = 26.4222
				xmax = 26.4922
				text = "a"
			intervals [45]:
				xmin = 26.4922
				xmax = 26.5922
				text = ""
			intervals [46]:
				xmin = 26.5922
				xmax = 26.9122
				text = "couple"
			intervals [47]:
				xmin = 26.9122
				xmax = 27.0022
				text = "of"
			intervals [48]:
				xmin = 27.0022
				xmax = 27.0322
				text = ""
			intervals [49]:
				xmin = 27.0322
				xmax = 27.5722
				text = "times"
			intervals [50]:
				xmin = 27.5722
				xmax = 28.0189
				text = ""
			intervals [51]:
				xmin = 28.0189
				xmax = 28.2889
				text = "and"
			intervals [52]:
				xmin = 28.2889
				xmax = 28.6189
				text = "then"
			intervals [53]:
				xmin = 28.6189
				xmax = 29.5219
				text = ""
			intervals [54]:
				xmin = 29.5219
				xmax = 30.0519
				text = "and"
			intervals [55]:
				xmin = 30.0519
				xmax = 30.0819
				text = ""
			intervals [56]:
				xmin = 30.0819
				xmax = 30.3919
				text = "um"
			intervals [57]:
				xmin = 30.3919
				xmax = 30.5777
				text = ""
			intervals [58]:
				xmin = 30.5777
				xmax = 30.9577
				text = "after"
			intervals [59]:
				xmin = 30.9577
				xmax = 31.2777
				text = "that"
			intervals [60]:
				xmin = 31.2777
				xmax = 31.6828
				text = ""
			intervals [61]:
				xmin = 31.6828
				xmax = 31.8228
				text = "you"
			intervals [62]:
				xmin = 31.8228
				xmax = 32.0628
				text = "try"
			intervals [63]:
				xmin = 32.0628
				xmax = 32.1628
				text = "to"
			intervals [64]:
				xmin = 32.1628
				xmax = 32.2528
				text = ""
			intervals [65]:
				xmin = 32.2528
				xmax = 32.4328
				text = "throw"
			intervals [66]:
				xmin = 32.4328
				xmax = 32.5628
				text = ""
			intervals [67]:
				xmin = 32.5628
				xmax = 32.6728
				text = "for"
			intervals [68]:
				xmin = 32.6728
				xmax = 32.7028
				text = "a"
			intervals [69]:
				xmin = 32.7028
				xmax = 33.0028
				text = "lucky"
			intervals [70]:
				xmin = 33.0028
				xmax = 33.3728
				text = "number"
			intervals [71]:
				xmin = 33.3728
				xmax = 33.7831
				text = ""
			intervals [72]:
				xmin = 33.7831
				xmax = 33.9231
				text = "and"
			intervals [73]:
				xmin = 33.9231
				xmax = 34.1431
				text = "you"
			intervals [74]:
				xmin = 34.1431
				xmax = 34.1731
				text = ""
			intervals [75]:
				xmin = 34.1731
				xmax = 34.3531
				text = "you"
			intervals [76]:
				xmin = 34.3531
				xmax = 34.5531
				text = "get"
			intervals [77]:
				xmin = 34.5531
				xmax = 34.6331
				text = ""
			intervals [78]:
				xmin = 34.6331
				xmax = 34.8531
				text = "three"
			intervals [79]:
				xmin = 34.8531
				xmax = 35.3831
				text = "chances"
			intervals [80]:
				xmin = 35.3831
				xmax = 35.5231
				text = "to"
			intervals [81]:
				xmin = 35.5231
				xmax = 35.7831
				text = "throw"
			intervals [82]:
				xmin = 35.7831
				xmax = 36.0131
				text = "for"
			intervals [83]:
				xmin = 36.0131
				xmax = 36.2331
				text = "this"
			intervals [84]:
				xmin = 36.2331
				xmax = 36.5431
				text = "number"
			intervals [85]:
				xmin = 36.5431
				xmax = 36.9414
				text = ""
			intervals [86]:
				xmin = 36.9414
				xmax = 37.1514
				text = "and"
			intervals [87]:
				xmin = 37.1514
				xmax = 37.2814
				text = "if"
			intervals [88]:
				xmin = 37.2814
				xmax = 37.3814
				text = "you"
			intervals [89]:
				xmin = 37.3814
				xmax = 37.5114
				text = "t"
			intervals [90]:
				xmin = 37.5114
				xmax = 37.5914
				text = ""
			intervals [91]:
				xmin = 37.5914
				xmax = 37.8814
				text = "and"
			intervals [92]:
				xmin = 37.8814
				xmax = 38.0114
				text = ""
			intervals [93]:
				xmin = 38.0114
				xmax = 38.4614
				text = "and"
			intervals [94]:
				xmin = 38.4614
				xmax = 39.1749
				text = ""
			intervals [95]:
				xmin = 39.1749
				xmax = 39.5549
				text = "between"
			intervals [96]:
				xmin = 39.5549
				xmax = 39.6449
				text = "the"
			intervals [97]:
				xmin = 39.6449
				xmax = 39.8949
				text = "three"
			intervals [98]:
				xmin = 39.8949
				xmax = 40.3649
				text = "numbers"
			intervals [99]:
				xmin = 40.3649
				xmax = 40.6659
				text = ""
			intervals [100]:
				xmin = 40.6659
				xmax = 40.8059
				text = "you"
			intervals [101]:
				xmin = 40.8059
				xmax = 40.9859
				text = "have"
			intervals [102]:
				xmin = 40.9859
				xmax = 41.1059
				text = "to"
			intervals [103]:
				xmin = 41.1059
				xmax = 41.1959
				text = ""
			intervals [104]:
				xmin = 41.1959
				xmax = 41.5459
				text = "pick"
			intervals [105]:
				xmin = 41.5459
				xmax = 41.8716
				text = ""
			intervals [106]:
				xmin = 41.8716
				xmax = 42.1116
				text = "which"
			intervals [107]:
				xmin = 42.1116
				xmax = 42.5416
				text = "number"
			intervals [108]:
				xmin = 42.5416
				xmax = 42.7216
				text = "that"
			intervals [109]:
				xmin = 42.7216
				xmax = 42.9016
				text = "you"
			intervals [110]:
				xmin = 42.9016
				xmax = 43.1916
				text = "want"
			intervals [111]:
				xmin = 43.1916
				xmax = 43.6062
				text = ""
			intervals [112]:
				xmin = 43.6062
				xmax = 43.7262
				text = "and"
			intervals [113]:
				xmin = 43.7262
				xmax = 43.8962
				text = "when"
			intervals [114]:
				xmin = 43.8962
				xmax = 44.0562
				text = "you"
			intervals [115]:
				xmin = 44.0562
				xmax = 44.2462
				text = "get"
			intervals [116]:
				xmin = 44.2462
				xmax = 44.3662
				text = "to"
			intervals [117]:
				xmin = 44.3662
				xmax = 44.5762
				text = "this"
			intervals [118]:
				xmin = 44.5762
				xmax = 44.7962
				text = "number"
			intervals [119]:
				xmin = 44.7962
				xmax = 44.8762
				text = "you"
			intervals [120]:
				xmin = 44.8762
				xmax = 45.0062
				text = "have"
			intervals [121]:
				xmin = 45.0062
				xmax = 45.0862
				text = "to"
			intervals [122]:
				xmin = 45.0862
				xmax = 45.2662
				text = "put"
			intervals [123]:
				xmin = 45.2662
				xmax = 45.3062
				text = ""
			intervals [124]:
				xmin = 45.3062
				xmax = 45.5262
				text = "two"
			intervals [125]:
				xmin = 45.5262
				xmax = 45.8262
				text = "feet"
			intervals [126]:
				xmin = 45.8262
				xmax = 46.0062
				text = "in"
			intervals [127]:
				xmin = 46.0062
				xmax = 46.1162
				text = "it"
			intervals [128]:
				xmin = 46.1162
				xmax = 46.4572
				text = ""
			intervals [129]:
				xmin = 46.4572
				xmax = 46.6772
				text = "and"
			intervals [130]:
				xmin = 46.6772
				xmax = 47.0572
				text = "you"
			intervals [131]:
				xmin = 47.0572
				xmax = 47.2235
				text = ""
			intervals [132]:
				xmin = 47.2235
				xmax = 47.4035
				text = "and"
			intervals [133]:
				xmin = 47.4035
				xmax = 47.5835
				text = "you"
			intervals [134]:
				xmin = 47.5835
				xmax = 48.1035
				text = "only"
			intervals [135]:
				xmin = 48.1035
				xmax = 48.4458
				text = ""
			intervals [136]:
				xmin = 48.4458
				xmax = 48.7958
				text = "can"
			intervals [137]:
				xmin = 48.7958
				xmax = 49.1745
				text = ""
			intervals [138]:
				xmin = 49.1745
				xmax = 49.5345
				text = "step"
			intervals [139]:
				xmin = 49.5345
				xmax = 49.6245
				text = "in"
			intervals [140]:
				xmin = 49.6245
				xmax = 49.8845
				text = "this"
			intervals [141]:
				xmin = 49.8845
				xmax = 50.3145
				text = "block"
			intervals [142]:
				xmin = 50.3145
				xmax = 50.4245
				text = "or"
			intervals [143]:
				xmin = 50.4245
				xmax = 50.7945
				text = "touch"
			intervals [144]:
				xmin = 50.7945
				xmax = 50.8945
				text = "it"
			intervals [145]:
				xmin = 50.8945
				xmax = 55.415
				text = ""
			intervals [146]:
				xmin = 55.415
				xmax = 55.785
				text = "um"
			intervals [147]:
				xmin = 55.785
				xmax = 56.4415
				text = ""
			intervals [148]:
				xmin = 56.4415
				xmax = 56.6115
				text = "in"
			intervals [149]:
				xmin = 56.6115
				xmax = 56.9315
				text = "girls"
			intervals [150]:
				xmin = 56.9315
				xmax = 57.3415
				text = "law"
			intervals [151]:
				xmin = 57.3415
				xmax = 57.5852
				text = ""
			intervals [152]:
				xmin = 57.5852
				xmax = 57.7052
				text = "you"
			intervals [153]:
				xmin = 57.7052
				xmax = 57.9052
				text = "have"
			intervals [154]:
				xmin = 57.9052
				xmax = 58.0552
				text = "to"
			intervals [155]:
				xmin = 58.0552
				xmax = 58.3552
				text = "write"
			intervals [156]:
				xmin = 58.3552
				xmax = 58.9204
				text = ""
			intervals [157]:
				xmin = 58.9204
				xmax = 59.2304
				text = "um"
			intervals [158]:
				xmin = 59.2304
				xmax = 59.6404
				text = ""
			intervals [159]:
				xmin = 59.6404
				xmax = 59.9504
				text = "some"
			intervals [160]:
				xmin = 59.9504
				xmax = 59.9804
				text = ""
			intervals [161]:
				xmin = 59.9804
				xmax = 60.4004
				text = "um"
			intervals [162]:
				xmin = 60.4004
				xmax = 60.4304
				text = ""
			intervals [163]:
				xmin = 60.4304
				xmax = 60.8004
				text = "words"
			intervals [164]:
				xmin = 60.8004
				xmax = 60.9004
				text = "on"
			intervals [165]:
				xmin = 60.9004
				xmax = 61.0004
				text = "the"
			intervals [166]:
				xmin = 61.0004
				xmax = 61.3704
				text = "ground"
			intervals [167]:
				xmin = 61.3704
				xmax = 61.5904
				text = "like"
			intervals [168]:
				xmin = 61.5904
				xmax = 61.9252
				text = ""
			intervals [169]:
				xmin = 61.9252
				xmax = 62.0252
				text = "the"
			intervals [170]:
				xmin = 62.0252
				xmax = 62.0652
				text = ""
			intervals [171]:
				xmin = 62.0652
				xmax = 62.1752
				text = "gir-"
			intervals [172]:
				xmin = 62.1752
				xmax = 62.2552
				text = ""
			intervals [173]:
				xmin = 62.2552
				xmax = 62.3852
				text = "the"
			intervals [174]:
				xmin = 62.3852
				xmax = 62.7652
				text = "words"
			intervals [175]:
				xmin = 62.7652
				xmax = 63.0152
				text = "are"
			intervals [176]:
				xmin = 63.0152
				xmax = 63.0852
				text = ""
			intervals [177]:
				xmin = 63.0852
				xmax = 63.7852
				text = "girls"
			intervals [178]:
				xmin = 63.7852
				xmax = 63.8152
				text = ""
			intervals [179]:
				xmin = 63.8152
				xmax = 64.3052
				text = "foods"
			intervals [180]:
				xmin = 64.3052
				xmax = 64.554
				text = ""
			intervals [181]:
				xmin = 64.554
				xmax = 65.194
				text = "cigarettes"
			intervals [182]:
				xmin = 65.194
				xmax = 65.274
				text = ""
			intervals [183]:
				xmin = 65.274
				xmax = 65.864
				text = "cars"
			intervals [184]:
				xmin = 65.864
				xmax = 65.944
				text = ""
			intervals [185]:
				xmin = 65.944
				xmax = 66.554
				text = "meats"
			intervals [186]:
				xmin = 66.554
				xmax = 66.7828
				text = ""
			intervals [187]:
				xmin = 66.7828
				xmax = 67.4128
				text = "colors"
			intervals [188]:
				xmin = 67.4128
				xmax = 67.5169
				text = ""
			intervals [189]:
				xmin = 67.5169
				xmax = 67.6269
				text = "and"
			intervals [190]:
				xmin = 67.6269
				xmax = 67.7469
				text = "there"
			intervals [191]:
				xmin = 67.7469
				xmax = 67.8969
				text = "s"
			intervals [192]:
				xmin = 67.8969
				xmax = 68.2217
				text = ""
			intervals [193]:
				xmin = 68.2217
				xmax = 68.3217
				text = "and"
			intervals [194]:
				xmin = 68.3217
				xmax = 68.4317
				text = "there"
			intervals [195]:
				xmin = 68.4317
				xmax = 68.5217
				text = "s"
			intervals [196]:
				xmin = 68.5217
				xmax = 68.9317
				text = "twelve"
			intervals [197]:
				xmin = 68.9317
				xmax = 68.9917
				text = "of"
			intervals [198]:
				xmin = 68.9917
				xmax = 69.2217
				text = "'em"
			intervals [199]:
				xmin = 69.2217
				xmax = 69.6119
				text = ""
			intervals [200]:
				xmin = 69.6119
				xmax = 69.7119
				text = "and"
			intervals [201]:
				xmin = 69.7119
				xmax = 69.8519
				text = "when"
			intervals [202]:
				xmin = 69.8519
				xmax = 69.9319
				text = "you"
			intervals [203]:
				xmin = 69.9319
				xmax = 70.1219
				text = "get"
			intervals [204]:
				xmin = 70.1219
				xmax = 70.2019
				text = "to"
			intervals [205]:
				xmin = 70.2019
				xmax = 70.5019
				text = "each"
			intervals [206]:
				xmin = 70.5019
				xmax = 70.5419
				text = ""
			intervals [207]:
				xmin = 70.5419
				xmax = 70.8919
				text = "one"
			intervals [208]:
				xmin = 70.8919
				xmax = 71.2674
				text = ""
			intervals [209]:
				xmin = 71.2674
				xmax = 71.3974
				text = "you"
			intervals [210]:
				xmin = 71.3974
				xmax = 71.8174
				text = "bounce"
			intervals [211]:
				xmin = 71.8174
				xmax = 71.9174
				text = "the"
			intervals [212]:
				xmin = 71.9174
				xmax = 72.1074
				text = "ball"
			intervals [213]:
				xmin = 72.1074
				xmax = 72.1774
				text = "and"
			intervals [214]:
				xmin = 72.1774
				xmax = 72.2374
				text = "you"
			intervals [215]:
				xmin = 72.2374
				xmax = 72.5074
				text = "say"
			intervals [216]:
				xmin = 72.5074
				xmax = 72.5674
				text = ""
			intervals [217]:
				xmin = 72.5674
				xmax = 73.1774
				text = "colors"
			intervals [218]:
				xmin = 73.1774
				xmax = 73.2074
				text = ""
			intervals [219]:
				xmin = 73.2074
				xmax = 73.5774
				text = "are"
			intervals [220]:
				xmin = 73.5774
				xmax = 73.8273
				text = ""
			intervals [221]:
				xmin = 73.8273
				xmax = 74.2873
				text = "pink"
			intervals [222]:
				xmin = 74.2873
				xmax = 74.4373
				text = ""
			intervals [223]:
				xmin = 74.4373
				xmax = 75.1773
				text = "blue"
			intervals [224]:
				xmin = 75.1773
				xmax = 75.2073
				text = ""
			intervals [225]:
				xmin = 75.2073
				xmax = 75.7573
				text = "red"
			intervals [226]:
				xmin = 75.7573
				xmax = 75.9383
				text = ""
			intervals [227]:
				xmin = 75.9383
				xmax = 76.5583
				text = "orange"
			intervals [228]:
				xmin = 76.5583
				xmax = 76.5883
				text = ""
			intervals [229]:
				xmin = 76.5883
				xmax = 76.9683
				text = "yellow"
			intervals [230]:
				xmin = 76.9683
				xmax = 77.3167
				text = ""
			intervals [231]:
				xmin = 77.3167
				xmax = 77.4567
				text = "til"
			intervals [232]:
				xmin = 77.4567
				xmax = 77.5167
				text = "you"
			intervals [233]:
				xmin = 77.5167
				xmax = 77.6367
				text = "get"
			intervals [234]:
				xmin = 77.6367
				xmax = 77.7767
				text = "to"
			intervals [235]:
				xmin = 77.7767
				xmax = 77.8167
				text = ""
			intervals [236]:
				xmin = 77.8167
				xmax = 77.9267
				text = "the"
			intervals [237]:
				xmin = 77.9267
				xmax = 78.1367
				text = "end"
			intervals [238]:
				xmin = 78.1367
				xmax = 78.1967
				text = ""
			intervals [239]:
				xmin = 78.1967
				xmax = 78.2867
				text = "you"
			intervals [240]:
				xmin = 78.2867
				xmax = 78.4567
				text = "say"
			intervals [241]:
				xmin = 78.4567
				xmax = 78.5267
				text = ""
			intervals [242]:
				xmin = 78.5267
				xmax = 78.7767
				text = "out"
			intervals [243]:
				xmin = 78.7767
				xmax = 80.2683
				text = ""
			intervals [244]:
				xmin = 80.2683
				xmax = 80.5883
				text = "and"
			intervals [245]:
				xmin = 80.5883
				xmax = 81.0537
				text = ""
			intervals [246]:
				xmin = 81.0537
				xmax = 81.2037
				text = "when"
			intervals [247]:
				xmin = 81.2037
				xmax = 81.2937
				text = "we"
			intervals [248]:
				xmin = 81.2937
				xmax = 81.3437
				text = ""
			intervals [249]:
				xmin = 81.3437
				xmax = 81.5437
				text = "play"
			intervals [250]:
				xmin = 81.5437
				xmax = 81.7537
				text = "hide"
			intervals [251]:
				xmin = 81.7537
				xmax = 81.8637
				text = "and"
			intervals [252]:
				xmin = 81.8637
				xmax = 81.9937
				text = "go"
			intervals [253]:
				xmin = 81.9937
				xmax = 82.2837
				text = "seek"
			intervals [254]:
				xmin = 82.2837
				xmax = 82.4137
				text = ""
			intervals [255]:
				xmin = 82.4137
				xmax = 82.5637
				text = "on"
			intervals [256]:
				xmin = 82.5637
				xmax = 82.6637
				text = "the"
			intervals [257]:
				xmin = 82.6637
				xmax = 82.7537
				text = "uh"
			intervals [258]:
				xmin = 82.7537
				xmax = 82.9037
				text = ""
			intervals [259]:
				xmin = 82.9037
				xmax = 83.1937
				text = "uh"
			intervals [260]:
				xmin = 83.1937
				xmax = 83.6571
				text = ""
			intervals [261]:
				xmin = 83.6571
				xmax = 83.7371
				text = "we"
			intervals [262]:
				xmin = 83.7371
				xmax = 83.7871
				text = ""
			intervals [263]:
				xmin = 83.7871
				xmax = 83.9671
				text = "put"
			intervals [264]:
				xmin = 83.9671
				xmax = 84.1871
				text = "our"
			intervals [265]:
				xmin = 84.1871
				xmax = 84.2371
				text = ""
			intervals [266]:
				xmin = 84.2371
				xmax = 84.3971
				text = "foot"
			intervals [267]:
				xmin = 84.3971
				xmax = 84.5371
				text = "in"
			intervals [268]:
				xmin = 84.5371
				xmax = 84.6271
				text = "and"
			intervals [269]:
				xmin = 84.6271
				xmax = 84.6971
				text = "we"
			intervals [270]:
				xmin = 84.6971
				xmax = 84.7471
				text = ""
			intervals [271]:
				xmin = 84.7471
				xmax = 85.0971
				text = "say"
			intervals [272]:
				xmin = 85.0971
				xmax = 85.4237
				text = ""
			intervals [273]:
				xmin = 85.4237
				xmax = 85.6337
				text = "sort"
			intervals [274]:
				xmin = 85.6337
				xmax = 85.7537
				text = "of"
			intervals [275]:
				xmin = 85.7537
				xmax = 85.8637
				text = "a"
			intervals [276]:
				xmin = 85.8637
				xmax = 86.1237
				text = "riddle"
			intervals [277]:
				xmin = 86.1237
				xmax = 86.3837
				text = "like"
			intervals [278]:
				xmin = 86.3837
				xmax = 86.6414
				text = ""
			intervals [279]:
				xmin = 86.6414
				xmax = 86.9314
				text = "and"
			intervals [280]:
				xmin = 86.9314
				xmax = 87.3614
				text = ""
			intervals [281]:
				xmin = 87.3614
				xmax = 87.4714
				text = "the"
			intervals [282]:
				xmin = 87.4714
				xmax = 87.7214
				text = "one"
			intervals [283]:
				xmin = 87.7214
				xmax = 87.8614
				text = "who"
			intervals [284]:
				xmin = 87.8614
				xmax = 87.9514
				text = "s"
			intervals [285]:
				xmin = 87.9514
				xmax = 88.2414
				text = "out"
			intervals [286]:
				xmin = 88.2414
				xmax = 88.512
				text = ""
			intervals [287]:
				xmin = 88.512
				xmax = 89.062
				text = "last"
			intervals [288]:
				xmin = 89.062
				xmax = 89.092
				text = ""
			intervals [289]:
				xmin = 89.092
				xmax = 89.302
				text = "is"
			intervals [290]:
				xmin = 89.302
				xmax = 89.392
				text = "the"
			intervals [291]:
				xmin = 89.392
				xmax = 89.572
				text = "one"
			intervals [292]:
				xmin = 89.572
				xmax = 89.672
				text = ""
			intervals [293]:
				xmin = 89.672
				xmax = 89.782
				text = "who"
			intervals [294]:
				xmin = 89.782
				xmax = 89.852
				text = ""
			intervals [295]:
				xmin = 89.852
				xmax = 89.892
				text = "s"
			intervals [296]:
				xmin = 89.892
				xmax = 90.082
				text = "it"
			intervals [297]:
				xmin = 90.082
				xmax = 90.591
				text = ""
			intervals [298]:
				xmin = 90.591
				xmax = 90.671
				text = "and"
			intervals [299]:
				xmin = 90.671
				xmax = 90.901
				text = "that"
			intervals [300]:
				xmin = 90.901
				xmax = 91.231
				text = "person"
			intervals [301]:
				xmin = 91.231
				xmax = 91.601
				text = "hides"
			intervals [302]:
				xmin = 91.601
				xmax = 91.751
				text = "his"
			intervals [303]:
				xmin = 91.751
				xmax = 91.781
				text = ""
			intervals [304]:
				xmin = 91.781
				xmax = 92.091
				text = "face"
			intervals [305]:
				xmin = 92.091
				xmax = 92.281
				text = "on"
			intervals [306]:
				xmin = 92.281
				xmax = 92.690
				text = ""
			intervals [307]:
				xmin = 92.690
				xmax = 92.960
				text = "any"
			intervals [308]:
				xmin = 92.960
				xmax = 93.210
				text = "kind"
			intervals [309]:
				xmin = 93.210
				xmax = 93.270
				text = "of"
			intervals [310]:
				xmin = 93.270
				xmax = 93.300
				text = ""
			intervals [311]:
				xmin = 93.300
				xmax = 93.720
				text = "item"
			intervals [312]:
				xmin = 93.720
				xmax = 94.1235
				text = ""
			intervals [313]:
				xmin = 94.1235
				xmax = 94.3535
				text = "and"
			intervals [314]:
				xmin = 94.3535
				xmax = 94.3835
				text = ""
			intervals [315]:
				xmin = 94.3835
				xmax = 94.6335
				text = "um"
			intervals [316]:
				xmin = 94.6335
				xmax = 95.388
				text = ""
			intervals [317]:
				xmin = 95.388
				xmax = 95.658
				text = "after"
			intervals [318]:
				xmin = 95.658
				xmax = 95.908
				text = "that"
			intervals [319]:
				xmin = 95.908
				xmax = 96.3659
				text = ""
			intervals [320]:
				xmin = 96.3659
				xmax = 96.4659
				text = "the"
			intervals [321]:
				xmin = 96.4659
				xmax = 96.5459
				text = ""
			intervals [322]:
				xmin = 96.5459
				xmax = 96.7559
				text = "he"
			intervals [323]:
				xmin = 96.7559
				xmax = 97.2859
				text = "counts"
			intervals [324]:
				xmin = 97.2859
				xmax = 97.4959
				text = "to"
			intervals [325]:
				xmin = 97.4959
				xmax = 97.5959
				text = "a"
			intervals [326]:
				xmin = 97.5959
				xmax = 97.6259
				text = ""
			intervals [327]:
				xmin = 97.6259
				xmax = 97.9759
				text = "certain"
			intervals [328]:
				xmin = 97.9759
				xmax = 98.4059
				text = "number"
			intervals [329]:
				xmin = 98.4059
				xmax = 98.620
				text = ""
			intervals [330]:
				xmin = 98.620
				xmax = 99.080
				text = "ten"
			intervals [331]:
				xmin = 99.080
				xmax = 99.190
				text = "and"
			intervals [332]:
				xmin = 99.190
				xmax = 99.250
				text = ""
			intervals [333]:
				xmin = 99.250
				xmax = 99.620
				text = "twenty"
			intervals [334]:
				xmin = 99.620
				xmax = 99.650
				text = ""
			intervals [335]:
				xmin = 99.650
				xmax = 99.770
				text = "or"
			intervals [336]:
				xmin = 99.770
				xmax = 99.850
				text = ""
			intervals [337]:
				xmin = 99.850
				xmax = 100.230
				text = "thirty"
			intervals [338]:
				xmin = 100.230
				xmax = 100.9071
				text = ""
			intervals [339]:
				xmin = 100.9071
				xmax = 101.2871
				text = "and"
			intervals [340]:
				xmin = 101.2871
				xmax = 101.4571
				text = ""
			intervals [341]:
				xmin = 101.4571
				xmax = 101.6071
				text = "or"
			intervals [342]:
				xmin = 101.6071
				xmax = 101.6371
				text = ""
			intervals [343]:
				xmin = 101.6371
				xmax = 101.8771
				text = "either"
			intervals [344]:
				xmin = 101.8771
				xmax = 102.1871
				text = "says"
			intervals [345]:
				xmin = 102.1871
				xmax = 102.2571
				text = "a"
			intervals [346]:
				xmin = 102.2571
				xmax = 102.5671
				text = "rhyme"
			intervals [347]:
				xmin = 102.5671
				xmax = 102.7471
				text = "like"
			intervals [348]:
				xmin = 102.7471
				xmax = 102.7771
				text = ""
			intervals [349]:
				xmin = 102.7771
				xmax = 103.0971
				text = "my"
			intervals [350]:
				xmin = 103.0971
				xmax = 103.3771
				text = "mother"
			intervals [351]:
				xmin = 103.3771
				xmax = 103.6471
				text = "your"
			intervals [352]:
				xmin = 103.6471
				xmax = 103.9171
				text = "mother"
			intervals [353]:
				xmin = 103.9171
				xmax = 104.2071
				text = "hang"
			intervals [354]:
				xmin = 104.2071
				xmax = 104.3171
				text = "out"
			intervals [355]:
				xmin = 104.3171
				xmax = 104.3571
				text = ""
			intervals [356]:
				xmin = 104.3571
				xmax = 104.4371
				text = "the"
			intervals [357]:
				xmin = 104.4371
				xmax = 104.4771
				text = ""
			intervals [358]:
				xmin = 104.4771
				xmax = 104.9371
				text = "clothes"
			intervals [359]:
				xmin = 104.9371
				xmax = 105.0971
				text = "my"
			intervals [360]:
				xmin = 105.0971
				xmax = 105.3271
				text = "mother"
			intervals [361]:
				xmin = 105.3271
				xmax = 105.3571
				text = ""
			intervals [362]:
				xmin = 105.3571
				xmax = 105.6871
				text = "socked"
			intervals [363]:
				xmin = 105.6871
				xmax = 105.8171
				text = "your"
			intervals [364]:
				xmin = 105.8171
				xmax = 106.1171
				text = "mother"
			intervals [365]:
				xmin = 106.1171
				xmax = 106.1771
				text = "in"
			intervals [366]:
				xmin = 106.1771
				xmax = 106.2671
				text = "the"
			intervals [367]:
				xmin = 106.2671
				xmax = 106.2971
				text = ""
			intervals [368]:
				xmin = 106.2971
				xmax = 106.5371
				text = "nose"
			intervals [369]:
				xmin = 106.5371
				xmax = 106.6871
				text = "did"
			intervals [370]:
				xmin = 106.6871
				xmax = 106.7471
				text = "it"
			intervals [371]:
				xmin = 106.7471
				xmax = 106.7971
				text = ""
			intervals [372]:
				xmin = 106.7971
				xmax = 107.0371
				text = "hurt"
			intervals [373]:
				xmin = 107.0371
				xmax = 107.4053
				text = ""
			intervals [374]:
				xmin = 107.4053
				xmax = 107.5153
				text = "and"
			intervals [375]:
				xmin = 107.5153
				xmax = 107.5853
				text = "the"
			intervals [376]:
				xmin = 107.5853
				xmax = 107.8453
				text = "people"
			intervals [377]:
				xmin = 107.8453
				xmax = 108.1653
				text = "shout"
			intervals [378]:
				xmin = 108.1653
				xmax = 108.1953
				text = ""
			intervals [379]:
				xmin = 108.1953
				xmax = 108.5353
				text = "yeah"
			intervals [380]:
				xmin = 108.5353
				xmax = 108.5653
				text = ""
			intervals [381]:
				xmin = 108.5653
				xmax = 108.9053
				text = "no"
			intervals [382]:
				xmin = 108.9053
				xmax = 108.9553
				text = ""
			intervals [383]:
				xmin = 108.9553
				xmax = 109.1653
				text = "whether"
			intervals [384]:
				xmin = 109.1653
				xmax = 109.1953
				text = ""
			intervals [385]:
				xmin = 109.1953
				xmax = 109.3953
				text = "they're"
			intervals [386]:
				xmin = 109.3953
				xmax = 109.4253
				text = ""
			intervals [387]:
				xmin = 109.4253
				xmax = 109.6953
				text = "ready"
			intervals [388]:
				xmin = 109.6953
				xmax = 110.0865
				text = ""
			intervals [389]:
				xmin = 110.0865
				xmax = 110.2065
				text = "and"
			intervals [390]:
				xmin = 110.2065
				xmax = 110.3265
				text = "the"
			intervals [391]:
				xmin = 110.3265
				xmax = 110.5265
				text = "other"
			intervals [392]:
				xmin = 110.5265
				xmax = 110.8665
				text = "person"
			intervals [393]:
				xmin = 110.8665
				xmax = 111.2122
				text = ""
			intervals [394]:
				xmin = 111.2122
				xmax = 111.5122
				text = "comes"
			intervals [395]:
				xmin = 111.5122
				xmax = 111.7822
				text = "looking"
			intervals [396]:
				xmin = 111.7822
				xmax = 112.0022
				text = "for"
			intervals [397]:
				xmin = 112.0022
				xmax = 112.0422
				text = ""
			intervals [398]:
				xmin = 112.0422
				xmax = 112.1822
				text = "them"
			intervals [399]:
				xmin = 112.1822
				xmax = 117.023
				text = ""
			intervals [400]:
				xmin = 117.023
				xmax = 117.423
				text = "um"
			intervals [401]:
				xmin = 117.423
				xmax = 118.3988
				text = ""
			intervals [402]:
				xmin = 118.3988
				xmax = 118.8288
				text = "another"
			intervals [403]:
				xmin = 118.8288
				xmax = 118.9688
				text = "one"
			intervals [404]:
				xmin = 118.9688
				xmax = 118.9988
				text = ""
			intervals [405]:
				xmin = 118.9988
				xmax = 119.3688
				text = "is"
			intervals [406]:
				xmin = 119.3688
				xmax = 127.0746
				text = ""
			intervals [407]:
				xmin = 127.0746
				xmax = 127.1846
				text = "oh"
			intervals [408]:
				xmin = 127.1846
				xmax = 127.3146
				text = "yeah"
			intervals [409]:
				xmin = 127.3146
				xmax = 127.9579
				text = ""
			intervals [410]:
				xmin = 127.9579
				xmax = 128.6679
				text = "doodie"
			intervals [411]:
				xmin = 128.6679
				xmax = 129.0379
				text = "doggie"
			intervals [412]:
				xmin = 129.0379
				xmax = 129.5079
				text = "please"
			intervals [413]:
				xmin = 129.5079
				xmax = 129.5379
				text = ""
			intervals [414]:
				xmin = 129.5379
				xmax = 129.8079
				text = "step"
			intervals [415]:
				xmin = 129.8079
				xmax = 129.8379
				text = ""
			intervals [416]:
				xmin = 129.8379
				xmax = 130.1179
				text = "out"
			intervals [417]:
				xmin = 130.1179
				xmax = 130.8684
				text = ""
			intervals [418]:
				xmin = 130.8684
				xmax = 131.1184
				text = "and"
			intervals [419]:
				xmin = 131.1184
				xmax = 131.1484
				text = ""
			intervals [420]:
				xmin = 131.1484
				xmax = 131.5784
				text = "another"
			intervals [421]:
				xmin = 131.5784
				xmax = 131.7484
				text = "one"
			intervals [422]:
				xmin = 131.7484
				xmax = 132.0184
				text = "is"
			intervals [423]:
				xmin = 132.0184
				xmax = 132.0484
				text = ""
			intervals [424]:
				xmin = 132.0484
				xmax = 132.4184
				text = "um"
			intervals [425]:
				xmin = 132.4184
				xmax = 133.1421
				text = ""
			intervals [426]:
				xmin = 133.1421
				xmax = 133.2421
				text = "<unk>"
			intervals [427]:
				xmin = 133.2421
				xmax = 133.417
				text = ""
			intervals [428]:
				xmin = 133.417
				xmax = 133.837
				text = "tarzan"
			intervals [429]:
				xmin = 133.837
				xmax = 134.077
				text = "was"
			intervals [430]:
				xmin = 134.077
				xmax = 134.227
				text = "in"
			intervals [431]:
				xmin = 134.227
				xmax = 134.337
				text = "a"
			intervals [432]:
				xmin = 134.337
				xmax = 134.387
				text = ""
			intervals [433]:
				xmin = 134.387
				xmax = 134.707
				text = "tree"
			intervals [434]:
				xmin = 134.707
				xmax = 134.977
				text = "and"
			intervals [435]:
				xmin = 134.977
				xmax = 135.007
				text = ""
			intervals [436]:
				xmin = 135.007
				xmax = 135.127
				text = "he"
			intervals [437]:
				xmin = 135.127
				xmax = 135.197
				text = ""
			intervals [438]:
				xmin = 135.197
				xmax = 135.527
				text = "fell"
			intervals [439]:
				xmin = 135.527
				xmax = 135.707
				text = "out"
			intervals [440]:
				xmin = 135.707
				xmax = 135.737
				text = ""
			intervals [441]:
				xmin = 135.737
				xmax = 135.947
				text = "what"
			intervals [442]:
				xmin = 135.947
				xmax = 136.237
				text = "color"
			intervals [443]:
				xmin = 136.237
				xmax = 136.447
				text = "was"
			intervals [444]:
				xmin = 136.447
				xmax = 136.597
				text = "his"
			intervals [445]:
				xmin = 136.597
				xmax = 136.687
				text = ""
			intervals [446]:
				xmin = 136.687
				xmax = 137.097
				text = "blood"
			intervals [447]:
				xmin = 137.097
				xmax = 137.4986
				text = ""
			intervals [448]:
				xmin = 137.4986
				xmax = 137.5786
				text = "and"
			intervals [449]:
				xmin = 137.5786
				xmax = 137.6386
				text = "a"
			intervals [450]:
				xmin = 137.6386
				xmax = 138.0586
				text = "person"
			intervals [451]:
				xmin = 138.0586
				xmax = 138.3586
				text = "says"
			intervals [452]:
				xmin = 138.3586
				xmax = 138.4086
				text = "a"
			intervals [453]:
				xmin = 138.4086
				xmax = 138.4786
				text = ""
			intervals [454]:
				xmin = 138.4786
				xmax = 138.7586
				text = "color"
			intervals [455]:
				xmin = 138.7586
				xmax = 138.9486
				text = "and"
			intervals [456]:
				xmin = 138.9486
				xmax = 139.0686
				text = "you"
			intervals [457]:
				xmin = 139.0686
				xmax = 139.1386
				text = ""
			intervals [458]:
				xmin = 139.1386
				xmax = 139.2986
				text = "go"
			intervals [459]:
				xmin = 139.2986
				xmax = 139.6286
				text = "around"
			intervals [460]:
				xmin = 139.6286
				xmax = 139.6786
				text = ""
			intervals [461]:
				xmin = 139.6786
				xmax = 139.7586
				text = "and"
			intervals [462]:
				xmin = 139.7586
				xmax = 139.9786
				text = "see"
			intervals [463]:
				xmin = 139.9786
				xmax = 140.0286
				text = ""
			intervals [464]:
				xmin = 140.0286
				xmax = 140.2286
				text = "who"
			intervals [465]:
				xmin = 140.2286
				xmax = 140.2586
				text = ""
			intervals [466]:
				xmin = 140.2586
				xmax = 140.4186
				text = "that"
			intervals [467]:
				xmin = 140.4186
				xmax = 140.4486
				text = ""
			intervals [468]:
				xmin = 140.4486
				xmax = 140.5986
				text = "one"
			intervals [469]:
				xmin = 140.5986
				xmax = 141.0164
				text = ""
			intervals [470]:
				xmin = 141.0164
				xmax = 141.1864
				text = "who"
			intervals [471]:
				xmin = 141.1864
				xmax = 141.2164
				text = "s"
			intervals [472]:
				xmin = 141.2164
				xmax = 141.2564
				text = ""
			intervals [473]:
				xmin = 141.2564
				xmax = 141.4864
				text = "gonna"
			intervals [474]:
				xmin = 141.4864
				xmax = 141.6664
				text = "get"
			intervals [475]:
				xmin = 141.6664
				xmax = 141.9064
				text = "out"
			intervals [476]:
				xmin = 141.9064
				xmax = 142.4587
				text = ""
			intervals [477]:
				xmin = 142.4587
				xmax = 142.5787
				text = "and"
			intervals [478]:
				xmin = 142.5787
				xmax = 142.7287
				text = "if"
			intervals [479]:
				xmin = 142.7287
				xmax = 142.8687
				text = "you"
			intervals [480]:
				xmin = 142.8687
				xmax = 143.0787
				text = "out"
			intervals [481]:
				xmin = 143.0787
				xmax = 143.1087
				text = ""
			intervals [482]:
				xmin = 143.1087
				xmax = 143.5887
				text = "everybody"
			intervals [483]:
				xmin = 143.5887
				xmax = 143.6787
				text = ""
			intervals [484]:
				xmin = 143.6787
				xmax = 143.7787
				text = "be"
			intervals [485]:
				xmin = 143.7787
				xmax = 143.8187
				text = ""
			intervals [486]:
				xmin = 143.8187
				xmax = 144.3387
				text = "jumping"
			intervals [487]:
				xmin = 144.3387
				xmax = 144.3687
				text = ""
			intervals [488]:
				xmin = 144.3687
				xmax = 144.5587
				text = "be"
			intervals [489]:
				xmin = 144.5587
				xmax = 144.5987
				text = ""
			intervals [490]:
				xmin = 144.5987
				xmax = 144.7187
				text = "all"
			intervals [491]:
				xmin = 144.7187
				xmax = 144.7487
				text = ""
			intervals [492]:
				xmin = 144.7487
				xmax = 144.9687
				text = "happy"
			intervals [493]:
				xmin = 144.9687
				xmax = 145.1987
				text = ""
			intervals [494]:
				xmin = 145.1987
				xmax = 145.3087
				text = "so"
			intervals [495]:
				xmin = 145.3087
				xmax = 145.4587
				text = "you"
			intervals [496]:
				xmin = 145.4587
				xmax = 145.7187
				text = "don't"
			intervals [497]:
				xmin = 145.7187
				xmax = 145.8287
				text = ""
			intervals [498]:
				xmin = 145.8287
				xmax = 146.2387
				text = "be"
			intervals [499]:
				xmin = 146.2387
				xmax = 146.2687
				text = ""
			intervals [500]:
				xmin = 146.2687
				xmax = 146.3987
				text = "it"
			intervals [501]:
				xmin = 146.3987
				xmax = 149.1695
				text = ""
			intervals [502]:
				xmin = 149.1695
				xmax = 149.3195
				text = "um"
			intervals [503]:
				xmin = 149.3195
				xmax = 150.1394
				text = ""
			intervals [504]:
				xmin = 150.1394
				xmax = 150.2094
				text = "it"
			intervals [505]:
				xmin = 150.2094
				xmax = 150.4194
				text = "w"
			intervals [506]:
				xmin = 150.4194
				xmax = 150.6194
				text = "it"
			intervals [507]:
				xmin = 150.6194
				xmax = 151.2392
				text = ""
			intervals [508]:
				xmin = 151.2392
				xmax = 151.4592
				text = "e"
			intervals [509]:
				xmin = 151.4592
				xmax = 151.7927
				text = ""
			intervals [510]:
				xmin = 151.7927
				xmax = 152.4827
				text = "um"
			intervals [511]:
				xmin = 152.4827
				xmax = 152.6311
				text = ""
			intervals [512]:
				xmin = 152.6311
				xmax = 152.7611
				text = "let"
			intervals [513]:
				xmin = 152.7611
				xmax = 152.7911
				text = ""
			intervals [514]:
				xmin = 152.7911
				xmax = 152.8211
				text = "s"
			intervals [515]:
				xmin = 152.8211
				xmax = 153.0011
				text = ""
			intervals [516]:
				xmin = 153.0011
				xmax = 153.0611
				text = "see"
			intervals [517]:
				xmin = 153.0611
				xmax = 155.0296
				text = ""
			intervals [518]:
				xmin = 155.0296
				xmax = 155.3096
				text = "she"
			intervals [519]:
				xmin = 155.3096
				xmax = 155.5096
				text = "she"
			intervals [520]:
				xmin = 155.5096
				xmax = 155.6896
				text = "was"
			intervals [521]:
				xmin = 155.6896
				xmax = 156.2396
				text = "babysitting"
			intervals [522]:
				xmin = 156.2396
				xmax = 156.3296
				text = ""
			intervals [523]:
				xmin = 156.3296
				xmax = 156.6396
				text = "for"
			intervals [524]:
				xmin = 156.6396
				xmax = 156.9507
				text = ""
			intervals [525]:
				xmin = 156.9507
				xmax = 157.1607
				text = "for"
			intervals [526]:
				xmin = 157.1607
				xmax = 157.2007
				text = ""
			intervals [527]:
				xmin = 157.2007
				xmax = 157.2307
				text = "a"
			intervals [528]:
				xmin = 157.2307
				xmax = 157.4707
				text = "friend"
			intervals [529]:
				xmin = 157.4707
				xmax = 157.5807
				text = "of"
			intervals [530]:
				xmin = 157.5807
				xmax = 157.6107
				text = ""
			intervals [531]:
				xmin = 157.6107
				xmax = 158.1207
				text = "hers"
			intervals [532]:
				xmin = 158.1207
				xmax = 158.5941
				text = ""
			intervals [533]:
				xmin = 158.5941
				xmax = 158.8541
				text = "and"
			intervals [534]:
				xmin = 158.8541
				xmax = 159.0441
				text = "um"
			intervals [535]:
				xmin = 159.0441
				xmax = 159.5413
				text = ""
			intervals [536]:
				xmin = 159.5413
				xmax = 159.7913
				text = "her"
			intervals [537]:
				xmin = 159.7913
				xmax = 160.3013
				text = "father"
			intervals [538]:
				xmin = 160.3013
				xmax = 160.3913
				text = ""
			intervals [539]:
				xmin = 160.3913
				xmax = 160.6513
				text = "see"
			intervals [540]:
				xmin = 160.6513
				xmax = 160.8513
				text = "she"
			intervals [541]:
				xmin = 160.8513
				xmax = 161.1013
				text = "was"
			intervals [542]:
				xmin = 161.1013
				xmax = 161.1913
				text = "a"
			intervals [543]:
				xmin = 161.1913
				xmax = 161.5213
				text = "witch"
			intervals [544]:
				xmin = 161.5213
				xmax = 161.7477
				text = ""
			intervals [545]:
				xmin = 161.7477
				xmax = 161.9077
				text = "she"
			intervals [546]:
				xmin = 161.9077
				xmax = 162.0377
				text = "was"
			intervals [547]:
				xmin = 162.0377
				xmax = 162.5777
				text = "babysitting"
			intervals [548]:
				xmin = 162.5777
				xmax = 162.6877
				text = ""
			intervals [549]:
				xmin = 162.6877
				xmax = 162.8077
				text = "for"
			intervals [550]:
				xmin = 162.8077
				xmax = 162.8477
				text = "a"
			intervals [551]:
				xmin = 162.8477
				xmax = 163.1777
				text = "friend"
			intervals [552]:
				xmin = 163.1777
				xmax = 163.2677
				text = "of"
			intervals [553]:
				xmin = 163.2677
				xmax = 163.3377
				text = ""
			intervals [554]:
				xmin = 163.3377
				xmax = 163.6277
				text = "hers"
			intervals [555]:
				xmin = 163.6277
				xmax = 163.8906
				text = ""
			intervals [556]:
				xmin = 163.8906
				xmax = 164.0006
				text = "and"
			intervals [557]:
				xmin = 164.0006
				xmax = 164.1606
				text = "her"
			intervals [558]:
				xmin = 164.1606
				xmax = 164.7206
				text = "father"
			intervals [559]:
				xmin = 164.7206
				xmax = 164.7606
				text = ""
			intervals [560]:
				xmin = 164.7606
				xmax = 164.8906
				text = "a"
			intervals [561]:
				xmin = 164.8906
				xmax = 165.3206
				text = "witch"
			intervals [562]:
				xmin = 165.3206
				xmax = 166.4152
				text = ""
			intervals [563]:
				xmin = 166.4152
				xmax = 166.9152
				text = "came"
			intervals [564]:
				xmin = 166.9152
				xmax = 167.2428
				text = ""
			intervals [565]:
				xmin = 167.2428
				xmax = 167.3628
				text = "and"
			intervals [566]:
				xmin = 167.3628
				xmax = 167.6228
				text = "took"
			intervals [567]:
				xmin = 167.6228
				xmax = 167.7128
				text = "the"
			intervals [568]:
				xmin = 167.7128
				xmax = 168.0928
				text = "baby"
			intervals [569]:
				xmin = 168.0928
				xmax = 168.4118
				text = ""
			intervals [570]:
				xmin = 168.4118
				xmax = 168.5518
				text = "and"
			intervals [571]:
				xmin = 168.5518
				xmax = 168.8018
				text = "took"
			intervals [572]:
				xmin = 168.8018
				xmax = 168.9918
				text = "him"
			intervals [573]:
				xmin = 168.9918
				xmax = 169.846
				text = ""
			intervals [574]:
				xmin = 169.846
				xmax = 170.026
				text = "to"
			intervals [575]:
				xmin = 170.026
				xmax = 170.076
				text = "a"
			intervals [576]:
				xmin = 170.076
				xmax = 170.496
				text = "special"
			intervals [577]:
				xmin = 170.496
				xmax = 170.896
				text = "place"
			intervals [578]:
				xmin = 170.896
				xmax = 171.4081
				text = ""
			intervals [579]:
				xmin = 171.4081
				xmax = 171.7481
				text = "and"
			intervals [580]:
				xmin = 171.7481
				xmax = 171.9981
				text = "um"
			intervals [581]:
				xmin = 171.9981
				xmax = 172.1781
				text = "where"
			intervals [582]:
				xmin = 172.1781
				xmax = 172.3881
				text = "all"
			intervals [583]:
				xmin = 172.3881
				xmax = 172.4981
				text = "the"
			intervals [584]:
				xmin = 172.4981
				xmax = 172.7781
				text = "other"
			intervals [585]:
				xmin = 172.7781
				xmax = 173.0881
				text = "witches"
			intervals [586]:
				xmin = 173.0881
				xmax = 173.3381
				text = "hang"
			intervals [587]:
				xmin = 173.3381
				xmax = 173.5281
				text = "out"
			intervals [588]:
				xmin = 173.5281
				xmax = 173.8689
				text = ""
			intervals [589]:
				xmin = 173.8689
				xmax = 174.0289
				text = "and"
			intervals [590]:
				xmin = 174.0289
				xmax = 174.3389
				text = "tried"
			intervals [591]:
				xmin = 174.3389
				xmax = 174.4189
				text = "to"
			intervals [592]:
				xmin = 174.4189
				xmax = 174.9789
				text = "show"
			intervals [593]:
				xmin = 174.9789
				xmax = 175.2585
				text = ""
			intervals [594]:
				xmin = 175.2585
				xmax = 175.4385
				text = "or"
			intervals [595]:
				xmin = 175.4385
				xmax = 176.0985
				text = "display"
			intervals [596]:
				xmin = 176.0985
				xmax = 176.3589
				text = ""
			intervals [597]:
				xmin = 176.3589
				xmax = 176.5189
				text = "the"
			intervals [598]:
				xmin = 176.5189
				xmax = 176.9789
				text = "baby"
			intervals [599]:
				xmin = 176.9789
				xmax = 177.0989
				text = "s"
			intervals [600]:
				xmin = 177.0989
				xmax = 177.5089
				text = "talent"
			intervals [601]:
				xmin = 177.5089
				xmax = 177.7811
				text = ""
			intervals [602]:
				xmin = 177.7811
				xmax = 177.9111
				text = "but"
			intervals [603]:
				xmin = 177.9111
				xmax = 178.0011
				text = "it"
			intervals [604]:
				xmin = 178.0011
				xmax = 178.2011
				text = "was"
			intervals [605]:
				xmin = 178.2011
				xmax = 178.4811
				text = "nothing"
			intervals [606]:
				xmin = 178.4811
				xmax = 178.6211
				text = "but"
			intervals [607]:
				xmin = 178.6211
				xmax = 178.6711
				text = "a"
			intervals [608]:
				xmin = 178.6711
				xmax = 178.9811
				text = "mere"
			intervals [609]:
				xmin = 178.9811
				xmax = 179.4411
				text = "mortal"
			intervals [610]:
				xmin = 179.4411
				xmax = 179.6498
				text = ""
			intervals [611]:
				xmin = 179.6498
				xmax = 179.7898
				text = "so"
			intervals [612]:
				xmin = 179.7898
				xmax = 179.9098
				text = "he"
			intervals [613]:
				xmin = 179.9098
				xmax = 180.1098
				text = "was"
			intervals [614]:
				xmin = 180.1098
				xmax = 180.5398
				text = "very"
			intervals [615]:
				xmin = 180.5398
				xmax = 180.7595
				text = ""
			intervals [616]:
				xmin = 180.7595
				xmax = 181.2795
				text = "displeased"
			intervals [617]:
				xmin = 181.2795
				xmax = 181.3695
				text = "and"
			intervals [618]:
				xmin = 181.3695
				xmax = 181.5695
				text = "took"
			intervals [619]:
				xmin = 181.5695
				xmax = 181.6695
				text = "the"
			intervals [620]:
				xmin = 181.6695
				xmax = 182.0495
				text = "child"
			intervals [621]:
				xmin = 182.0495
				xmax = 182.3895
				text = "back"
			intervals [622]:
				xmin = 182.3895
				xmax = 182.730
				text = ""
			intervals [623]:
				xmin = 182.730
				xmax = 182.820
				text = "and"
			intervals [624]:
				xmin = 182.820
				xmax = 182.930
				text = "so"
			intervals [625]:
				xmin = 182.930
				xmax = 183.090
				text = "she"
			intervals [626]:
				xmin = 183.090
				xmax = 183.350
				text = "was"
			intervals [627]:
				xmin = 183.350
				xmax = 183.750
				text = "angry"
			intervals [628]:
				xmin = 183.750
				xmax = 183.870
				text = "and"
			intervals [629]:
				xmin = 183.870
				xmax = 184.030
				text = "she"
			intervals [630]:
				xmin = 184.030
				xmax = 184.310
				text = "said"
			intervals [631]:
				xmin = 184.310
				xmax = 184.350
				text = ""
			intervals [632]:
				xmin = 184.350
				xmax = 184.560
				text = "to"
			intervals [633]:
				xmin = 184.560
				xmax = 184.690
				text = "him"
			intervals [634]:
				xmin = 184.690
				xmax = 185.2461
				text = ""
			intervals [635]:
				xmin = 185.2461
				xmax = 185.5861
				text = "um"
			intervals [636]:
				xmin = 185.5861
				xmax = 186.1887
				text = ""
			intervals [637]:
				xmin = 186.1887
				xmax = 186.5087
				text = "this"
			intervals [638]:
				xmin = 186.5087
				xmax = 186.5591
				text = ""
			intervals [639]:
				xmin = 186.5591
				xmax = 186.6391
				text = "and"
			intervals [640]:
				xmin = 186.6391
				xmax = 186.7691
				text = "she"
			intervals [641]:
				xmin = 186.7691
				xmax = 187.0891
				text = "said"
			intervals [642]:
				xmin = 187.0891
				xmax = 187.3331
				text = ""
			intervals [643]:
				xmin = 187.3331
				xmax = 187.4731
				text = "you"
			intervals [644]:
				xmin = 187.4731
				xmax = 187.6431
				text = "know"
			intervals [645]:
				xmin = 187.6431
				xmax = 187.9031
				text = "what"
			intervals [646]:
				xmin = 187.9031
				xmax = 188.1471
				text = ""
			intervals [647]:
				xmin = 188.1471
				xmax = 188.3271
				text = "you've"
			intervals [648]:
				xmin = 188.3271
				xmax = 188.5671
				text = "had"
			intervals [649]:
				xmin = 188.5671
				xmax = 188.6371
				text = "a"
			intervals [650]:
				xmin = 188.6371
				xmax = 188.9971
				text = "mere"
			intervals [651]:
				xmin = 188.9971
				xmax = 189.4071
				text = "mortal"
			intervals [652]:
				xmin = 189.4071
				xmax = 189.8571
				text = "baby"
			intervals [653]:
				xmin = 189.8571
				xmax = 190.0862
				text = ""
			intervals [654]:
				xmin = 190.0862
				xmax = 190.1862
				text = "and"
			intervals [655]:
				xmin = 190.1862
				xmax = 190.3162
				text = "she"
			intervals [656]:
				xmin = 190.3162
				xmax = 190.5162
				text = "said"
			intervals [657]:
				xmin = 190.5162
				xmax = 190.6462
				text = "well"
			intervals [658]:
				xmin = 190.6462
				xmax = 190.8462
				text = "this"
			intervals [659]:
				xmin = 190.8462
				xmax = 190.9562
				text = "is"
			intervals [660]:
				xmin = 190.9562
				xmax = 191.1762
				text = "not"
			intervals [661]:
				xmin = 191.1762
				xmax = 191.3262
				text = "my"
			intervals [662]:
				xmin = 191.3262
				xmax = 191.7162
				text = "child"
			intervals [663]:
				xmin = 191.7162
				xmax = 191.8362
				text = "i"
			intervals [664]:
				xmin = 191.8362
				xmax = 191.8662
				text = "<unk>"
			intervals [665]:
				xmin = 191.8662
				xmax = 192.1062
				text = "take"
			intervals [666]:
				xmin = 192.1062
				xmax = 192.2562
				text = "it"
			intervals [667]:
				xmin = 192.2562
				xmax = 192.3462
				text = "up"
			intervals [668]:
				xmin = 192.3462
				xmax = 192.3862
				text = ""
			intervals [669]:
				xmin = 192.3862
				xmax = 192.5862
				text = "with"
			intervals [670]:
				xmin = 192.5862
				xmax = 192.7262
				text = "you"
			intervals [671]:
				xmin = 192.7262
				xmax = 193.0162
				text = "later"
			intervals [672]:
				xmin = 193.0162
				xmax = 202.1995
				text = ""
			intervals [673]:
				xmin = 202.1995
				xmax = 202.6595
				text = "well"
			intervals [674]:
				xmin = 202.6595
				xmax = 203.3081
				text = ""
			intervals [675]:
				xmin = 203.3081
				xmax = 203.3381
				text = "i"
			intervals [676]:
				xmin = 203.3381
				xmax = 203.4781
				text = "m"
			intervals [677]:
				xmin = 203.4781
				xmax = 203.5181
				text = "a"
			intervals [678]:
				xmin = 203.5181
				xmax = 203.6681
				text = "tell"
			intervals [679]:
				xmin = 203.6681
				xmax = 203.7681
				text = "you"
			intervals [680]:
				xmin = 203.7681
				xmax = 204.0181
				text = "another"
			intervals [681]:
				xmin = 204.0181
				xmax = 204.1081
				text = "one"
			intervals [682]:
				xmin = 204.1081
				xmax = 204.9028
				text = ""
			intervals [683]:
				xmin = 204.9028
				xmax = 204.9828
				text = "oh"
			intervals [684]:
				xmin = 204.9828
				xmax = 205.1728
				text = "yeah"
			intervals [685]:
				xmin = 205.1728
				xmax = 205.495
				text = ""
			intervals [686]:
				xmin = 205.495
				xmax = 205.785
				text = "okay"
			intervals [687]:
				xmin = 205.785
				xmax = 206.2656
				text = ""
			intervals [688]:
				xmin = 206.2656
				xmax = 206.4256
				text = "it"
			intervals [689]:
				xmin = 206.4256
				xmax = 206.6356
				text = "was"
			intervals [690]:
				xmin = 206.6356
				xmax = 206.8456
				text = "this"
			intervals [691]:
				xmin = 206.8456
				xmax = 206.8756
				text = ""
			intervals [692]:
				xmin = 206.8756
				xmax = 206.9656
				text = "it"
			intervals [693]:
				xmin = 206.9656
				xmax = 207.1756
				text = "was"
			intervals [694]:
				xmin = 207.1756
				xmax = 207.4156
				text = "one"
			intervals [695]:
				xmin = 207.4156
				xmax = 207.7556
				text = "about"
			intervals [696]:
				xmin = 207.7556
				xmax = 208.1774
				text = ""
			intervals [697]:
				xmin = 208.1774
				xmax = 208.2374
				text = "it"
			intervals [698]:
				xmin = 208.2374
				xmax = 208.2974
				text = "s"
			intervals [699]:
				xmin = 208.2974
				xmax = 208.5474
				text = "called"
			intervals [700]:
				xmin = 208.5474
				xmax = 208.5874
				text = ""
			intervals [701]:
				xmin = 208.5874
				xmax = 208.8874
				text = "thoroughly"
			intervals [702]:
				xmin = 208.8874
				xmax = 209.2774
				text = "modern"
			intervals [703]:
				xmin = 209.2774
				xmax = 209.5574
				text = "millie"
			intervals [704]:
				xmin = 209.5574
				xmax = 209.6874
				text = "and"
			intervals [705]:
				xmin = 209.6874
				xmax = 210.0174
				text = "julie"
			intervals [706]:
				xmin = 210.0174
				xmax = 210.4974
				text = "andrews"
			intervals [707]:
				xmin = 210.4974
				xmax = 210.6374
				text = "is"
			intervals [708]:
				xmin = 210.6374
				xmax = 210.6974
				text = ""
			intervals [709]:
				xmin = 210.6974
				xmax = 210.9874
				text = "playing"
			intervals [710]:
				xmin = 210.9874
				xmax = 211.1974
				text = "it"
			intervals [711]:
				xmin = 211.1974
				xmax = 211.7974
				text = ""
			intervals [712]:
				xmin = 211.7974
				xmax = 212.0274
				text = "and"
			intervals [713]:
				xmin = 212.0274
				xmax = 212.2074
				text = "um"
			intervals [714]:
				xmin = 212.2074
				xmax = 212.720
				text = ""
			intervals [715]:
				xmin = 212.720
				xmax = 213.090
				text = "she"
			intervals [716]:
				xmin = 213.090
				xmax = 213.380
				text = "she"
			intervals [717]:
				xmin = 213.380
				xmax = 213.640
				text = "she"
			intervals [718]:
				xmin = 213.640
				xmax = 214.040
				text = "saw"
			intervals [719]:
				xmin = 214.040
				xmax = 214.290
				text = "these"
			intervals [720]:
				xmin = 214.290
				xmax = 214.580
				text = "pretty"
			intervals [721]:
				xmin = 214.580
				xmax = 214.860
				text = "looking"
			intervals [722]:
				xmin = 214.860
				xmax = 215.290
				text = "girls"
			intervals [723]:
				xmin = 215.290
				xmax = 215.9742
				text = ""
			intervals [724]:
				xmin = 215.9742
				xmax = 216.1842
				text = "they"
			intervals [725]:
				xmin = 216.1842
				xmax = 216.4542
				text = "was"
			intervals [726]:
				xmin = 216.4542
				xmax = 216.6142
				text = "uh"
			intervals [727]:
				xmin = 216.6142
				xmax = 216.9542
				text = "all"
			intervals [728]:
				xmin = 216.9542
				xmax = 217.2642
				text = "hip"
			intervals [729]:
				xmin = 217.2642
				xmax = 217.3742
				text = "and"
			intervals [730]:
				xmin = 217.3742
				xmax = 217.7442
				text = "everything"
			intervals [731]:
				xmin = 217.7442
				xmax = 217.8642
				text = "they"
			intervals [732]:
				xmin = 217.8642
				xmax = 218.0442
				text = "had"
			intervals [733]:
				xmin = 218.0442
				xmax = 218.8642
				text = "minis"
			intervals [734]:
				xmin = 218.8642
				xmax = 219.0342
				text = "and"
			intervals [735]:
				xmin = 219.0342
				xmax = 219.2635
				text = ""
			intervals [736]:
				xmin = 219.2635
				xmax = 220.0935
				text = "stockings"
			intervals [737]:
				xmin = 220.0935
				xmax = 220.2935
				text = "and"
			intervals [738]:
				xmin = 220.2935
				xmax = 220.6286
				text = ""
			intervals [739]:
				xmin = 220.6286
				xmax = 220.7186
				text = "<unk>"
			intervals [740]:
				xmin = 220.7186
				xmax = 220.8058
				text = ""
			intervals [741]:
				xmin = 220.8058
				xmax = 221.1858
				text = "high"
			intervals [742]:
				xmin = 221.1858
				xmax = 221.8258
				text = "heels"
			intervals [743]:
				xmin = 221.8258
				xmax = 222.0358
				text = "and"
			intervals [744]:
				xmin = 222.0358
				xmax = 222.5497
				text = ""
			intervals [745]:
				xmin = 222.5497
				xmax = 223.4597
				text = "sandals"
			intervals [746]:
				xmin = 223.4597
				xmax = 223.6722
				text = ""
			intervals [747]:
				xmin = 223.6722
				xmax = 223.7822
				text = "and"
			intervals [748]:
				xmin = 223.7822
				xmax = 224.1022
				text = "short"
			intervals [749]:
				xmin = 224.1022
				xmax = 224.5422
				text = "hair"
			intervals [750]:
				xmin = 224.5422
				xmax = 225.0922
				text = "bob"
			intervals [751]:
				xmin = 225.0922
				xmax = 225.7505
				text = ""
			intervals [752]:
				xmin = 225.7505
				xmax = 225.9805
				text = "um"
			intervals [753]:
				xmin = 225.9805
				xmax = 226.1805
				text = ""
			intervals [754]:
				xmin = 226.1805
				xmax = 226.9105
				text = "jewelry"
			intervals [755]:
				xmin = 226.9105
				xmax = 227.0105
				text = "and"
			intervals [756]:
				xmin = 227.0105
				xmax = 227.0805
				text = ""
			intervals [757]:
				xmin = 227.0805
				xmax = 227.6705
				text = "earrings"
			intervals [758]:
				xmin = 227.6705
				xmax = 227.8405
				text = "and"
			intervals [759]:
				xmin = 227.8405
				xmax = 228.0305
				text = "she"
			intervals [760]:
				xmin = 228.0305
				xmax = 228.0805
				text = ""
			intervals [761]:
				xmin = 228.0805
				xmax = 228.2505
				text = "was"
			intervals [762]:
				xmin = 228.2505
				xmax = 228.5005
				text = "all"
			intervals [763]:
				xmin = 228.5005
				xmax = 228.6803
				text = ""
			intervals [764]:
				xmin = 228.6803
				xmax = 228.9103
				text = "she"
			intervals [765]:
				xmin = 228.9103
				xmax = 229.0603
				text = "was"
			intervals [766]:
				xmin = 229.0603
				xmax = 229.2803
				text = "all"
			intervals [767]:
				xmin = 229.2803
				xmax = 229.5603
				text = "old"
			intervals [768]:
				xmin = 229.5603
				xmax = 229.9103
				text = "fashion"
			intervals [769]:
				xmin = 229.9103
				xmax = 230.0703
				text = "cause"
			intervals [770]:
				xmin = 230.0703
				xmax = 230.2703
				text = "she"
			intervals [771]:
				xmin = 230.2703
				xmax = 230.4703
				text = "had"
			intervals [772]:
				xmin = 230.4703
				xmax = 230.6103
				text = "on"
			intervals [773]:
				xmin = 230.6103
				xmax = 231.0603
				text = "long"
			intervals [774]:
				xmin = 231.0603
				xmax = 231.5303
				text = "dresses"
			intervals [775]:
				xmin = 231.5303
				xmax = 232.376
				text = ""
			intervals [776]:
				xmin = 232.376
				xmax = 232.446
				text = "<unk>"
			intervals [777]:
				xmin = 232.446
				xmax = 232.596
				text = ""
			intervals [778]:
				xmin = 232.596
				xmax = 232.636
				text = "a"
			intervals [779]:
				xmin = 232.636
				xmax = 233.016
				text = "long"
			intervals [780]:
				xmin = 233.016
				xmax = 233.316
				text = "dress"
			intervals [781]:
				xmin = 233.316
				xmax = 233.546
				text = "on"
			intervals [782]:
				xmin = 233.546
				xmax = 233.716
				text = "and"
			intervals [783]:
				xmin = 233.716
				xmax = 233.9948
				text = ""
			intervals [784]:
				xmin = 233.9948
				xmax = 234.4748
				text = "all"
			intervals [785]:
				xmin = 234.4748
				xmax = 234.7016
				text = ""
			intervals [786]:
				xmin = 234.7016
				xmax = 235.0916
				text = "shoe"
			intervals [787]:
				xmin = 235.0916
				xmax = 235.2211
				text = ""
			intervals [788]:
				xmin = 235.2211
				xmax = 235.4111
				text = "she"
			intervals [789]:
				xmin = 235.4111
				xmax = 235.5111
				text = "had"
			intervals [790]:
				xmin = 235.5111
				xmax = 235.9611
				text = "shoes"
			intervals [791]:
				xmin = 235.9611
				xmax = 236.1211
				text = "on"
			intervals [792]:
				xmin = 236.1211
				xmax = 236.3311
				text = "like"
			intervals [793]:
				xmin = 236.3311
				xmax = 236.3911
				text = "a"
			intervals [794]:
				xmin = 236.3911
				xmax = 237.0211
				text = "nun"
			intervals [795]:
				xmin = 237.0211
				xmax = 237.3211
				text = "wears"
			intervals [796]:
				xmin = 237.3211
				xmax = 238.2095
				text = ""
			intervals [797]:
				xmin = 238.2095
				xmax = 238.3995
				text = "she"
			intervals [798]:
				xmin = 238.3995
				xmax = 238.5695
				text = "had"
			intervals [799]:
				xmin = 238.5695
				xmax = 238.7159
				text = ""
			intervals [800]:
				xmin = 238.7159
				xmax = 238.8559
				text = "her"
			intervals [801]:
				xmin = 238.8559
				xmax = 239.1259
				text = "hair"
			intervals [802]:
				xmin = 239.1259
				xmax = 239.1959
				text = "in"
			intervals [803]:
				xmin = 239.1959
				xmax = 239.5659
				text = "shirley"
			intervals [804]:
				xmin = 239.5659
				xmax = 239.8959
				text = "temple"
			intervals [805]:
				xmin = 239.8959
				xmax = 240.2759
				text = "curls"
			intervals [806]:
				xmin = 240.2759
				xmax = 240.5171
				text = ""
			intervals [807]:
				xmin = 240.5171
				xmax = 240.7371
				text = "she"
			intervals [808]:
				xmin = 240.7371
				xmax = 240.8271
				text = "ain't"
			intervals [809]:
				xmin = 240.8271
				xmax = 241.0571
				text = "had"
			intervals [810]:
				xmin = 241.0571
				xmax = 241.2671
				text = "not"
			intervals [811]:
				xmin = 241.2671
				xmax = 241.3171
				text = "a"
			intervals [812]:
				xmin = 241.3171
				xmax = 241.5971
				text = "drop"
			intervals [813]:
				xmin = 241.5971
				xmax = 241.6771
				text = "of"
			intervals [814]:
				xmin = 241.6771
				xmax = 241.9971
				text = "jewelry"
			intervals [815]:
				xmin = 241.9971
				xmax = 242.1771
				text = "on"
			intervals [816]:
				xmin = 242.1771
				xmax = 242.5921
				text = ""
			intervals [817]:
				xmin = 242.5921
				xmax = 242.7821
				text = "and"
			intervals [818]:
				xmin = 242.7821
				xmax = 242.8921
				text = "the"
			intervals [819]:
				xmin = 242.8921
				xmax = 243.1721
				text = "clothes"
			intervals [820]:
				xmin = 243.1721
				xmax = 243.2721
				text = "that"
			intervals [821]:
				xmin = 243.2721
				xmax = 243.4021
				text = "the"
			intervals [822]:
				xmin = 243.4021
				xmax = 243.6821
				text = "other"
			intervals [823]:
				xmin = 243.6821
				xmax = 243.9621
				text = "girls"
			intervals [824]:
				xmin = 243.9621
				xmax = 244.1821
				text = "had"
			intervals [825]:
				xmin = 244.1821
				xmax = 244.3521
				text = "on"
			intervals [826]:
				xmin = 244.3521
				xmax = 244.6772
				text = ""
			intervals [827]:
				xmin = 244.6772
				xmax = 244.8672
				text = "were"
			intervals [828]:
				xmin = 244.8672
				xmax = 244.9172
				text = ""
			intervals [829]:
				xmin = 244.9172
				xmax = 245.0172
				text = "i"
			intervals [830]:
				xmin = 245.0172
				xmax = 245.0572
				text = "d"
			intervals [831]:
				xmin = 245.0572
				xmax = 245.2872
				text = "say"
			intervals [832]:
				xmin = 245.2872
				xmax = 245.5372
				text = "sort"
			intervals [833]:
				xmin = 245.5372
				xmax = 245.5972
				text = "of"
			intervals [834]:
				xmin = 245.5972
				xmax = 246.3072
				text = "loud"
			intervals [835]:
				xmin = 246.3072
				xmax = 246.4937
				text = ""
			intervals [836]:
				xmin = 246.4937
				xmax = 246.7337
				text = "because"
			intervals [837]:
				xmin = 246.7337
				xmax = 246.8537
				text = "they"
			intervals [838]:
				xmin = 246.8537
				xmax = 247.0137
				text = "had"
			intervals [839]:
				xmin = 247.0137
				xmax = 247.0937
				text = ""
			intervals [840]:
				xmin = 247.0937
				xmax = 247.4837
				text = "pink"
			intervals [841]:
				xmin = 247.4837
				xmax = 247.5137
				text = ""
			intervals [842]:
				xmin = 247.5137
				xmax = 247.8437
				text = "on"
			intervals [843]:
				xmin = 247.8437
				xmax = 248.0337
				text = "and"
			intervals [844]:
				xmin = 248.0337
				xmax = 248.3196
				text = ""
			intervals [845]:
				xmin = 248.3196
				xmax = 248.4996
				text = "and"
			intervals [846]:
				xmin = 248.4996
				xmax = 248.7596
				text = "white"
			intervals [847]:
				xmin = 248.7596
				xmax = 248.8096
				text = ""
			intervals [848]:
				xmin = 248.8096
				xmax = 249.5196
				text = "yellow"
			intervals [849]:
				xmin = 249.5196
				xmax = 249.8796
				text = "and"
			intervals [850]:
				xmin = 249.8796
				xmax = 250.1796
				text = "all"
			intervals [851]:
				xmin = 250.1796
				xmax = 250.4596
				text = "that"
			intervals [852]:
				xmin = 250.4596
				xmax = 250.7705
				text = ""
			intervals [853]:
				xmin = 250.7705
				xmax = 250.8305
				text = "it"
			intervals [854]:
				xmin = 250.8305
				xmax = 250.9805
				text = "was"
			intervals [855]:
				xmin = 250.9805
				xmax = 251.3305
				text = "real"
			intervals [856]:
				xmin = 251.3305
				xmax = 251.4773
				text = ""
			intervals [857]:
				xmin = 251.4773
				xmax = 251.6373
				text = "you"
			intervals [858]:
				xmin = 251.6373
				xmax = 251.7873
				text = "know"
			intervals [859]:
				xmin = 251.7873
				xmax = 251.9173
				text = "it"
			intervals [860]:
				xmin = 251.9173
				xmax = 252.2973
				text = "stood"
			intervals [861]:
				xmin = 252.2973
				xmax = 252.5573
				text = "out"
			intervals [862]:
				xmin = 252.5573
				xmax = 252.7642
				text = ""
			intervals [863]:
				xmin = 252.7642
				xmax = 252.8642
				text = "but"
			intervals [864]:
				xmin = 252.8642
				xmax = 253.0942
				text = "she"
			intervals [865]:
				xmin = 253.0942
				xmax = 253.2742
				text = "had"
			intervals [866]:
				xmin = 253.2742
				xmax = 253.6842
				text = "on"
			intervals [867]:
				xmin = 253.6842
				xmax = 253.7142
				text = "a"
			intervals [868]:
				xmin = 253.7142
				xmax = 254.1842
				text = "dull"
			intervals [869]:
				xmin = 254.1842
				xmax = 254.2442
				text = ""
			intervals [870]:
				xmin = 254.2442
				xmax = 254.6342
				text = "grey"
			intervals [871]:
				xmin = 254.6342
				xmax = 255.081
				text = ""
			intervals [872]:
				xmin = 255.081
				xmax = 255.141
				text = "i"
			intervals [873]:
				xmin = 255.141
				xmax = 255.401
				text = "mean"
			intervals [874]:
				xmin = 255.401
				xmax = 255.6505
				text = ""
			intervals [875]:
				xmin = 255.6505
				xmax = 255.8505
				text = "she"
			intervals [876]:
				xmin = 255.8505
				xmax = 256.2505
				text = "wasn't"
			intervals [877]:
				xmin = 256.2505
				xmax = 256.3805
				text = ""
			intervals [878]:
				xmin = 256.3805
				xmax = 256.5105
				text = "you"
			intervals [879]:
				xmin = 256.5105
				xmax = 256.6905
				text = "know"
			intervals [880]:
				xmin = 256.6905
				xmax = 256.7305
				text = ""
			intervals [881]:
				xmin = 256.7305
				xmax = 256.8505
				text = "she"
			intervals [882]:
				xmin = 256.8505
				xmax = 257.1805
				text = "wasn't"
			intervals [883]:
				xmin = 257.1805
				xmax = 257.6805
				text = "anything"
			intervals [884]:
				xmin = 257.6805
				xmax = 257.9015
				text = ""
			intervals [885]:
				xmin = 257.9015
				xmax = 258.0215
				text = "he"
			intervals [886]:
				xmin = 258.0215
				xmax = 258.1315
				text = "s"
			intervals [887]:
				xmin = 258.1315
				xmax = 258.2114
				text = ""
			intervals [888]:
				xmin = 258.2114
				xmax = 258.4414
				text = "she"
			intervals [889]:
				xmin = 258.4414
				xmax = 258.5314
				text = "s"
			intervals [890]:
				xmin = 258.5314
				xmax = 258.8414
				text = "she"
			intervals [891]:
				xmin = 258.8414
				xmax = 259.0206
				text = ""
			intervals [892]:
				xmin = 259.0206
				xmax = 259.2206
				text = "she"
			intervals [893]:
				xmin = 259.2206
				xmax = 259.4206
				text = "looked"
			intervals [894]:
				xmin = 259.4206
				xmax = 259.7206
				text = "upon"
			intervals [895]:
				xmin = 259.7206
				xmax = 260.1306
				text = "herself"
			intervals [896]:
				xmin = 260.1306
				xmax = 260.2906
				text = "as"
			intervals [897]:
				xmin = 260.2906
				xmax = 260.5806
				text = "old"
			intervals [898]:
				xmin = 260.5806
				xmax = 260.6106
				text = ""
			intervals [899]:
				xmin = 260.6106
				xmax = 261.0206
				text = "fashioned"
			intervals [900]:
				xmin = 261.0206
				xmax = 261.3521
				text = ""
			intervals [901]:
				xmin = 261.3521
				xmax = 261.4721
				text = "so"
			intervals [902]:
				xmin = 261.4721
				xmax = 261.6821
				text = "she"
			intervals [903]:
				xmin = 261.6821
				xmax = 261.8621
				text = "went"
			intervals [904]:
				xmin = 261.8621
				xmax = 262.0621
				text = "into"
			intervals [905]:
				xmin = 262.0621
				xmax = 262.1921
				text = "the"
			intervals [906]:
				xmin = 262.1921
				xmax = 262.5521
				text = "store"
			intervals [907]:
				xmin = 262.5521
				xmax = 262.6921
				text = "and"
			intervals [908]:
				xmin = 262.6921
				xmax = 263.3621
				text = "changed"
			intervals [909]:
				xmin = 263.3621
				xmax = 263.6821
				text = "into"
			intervals [910]:
				xmin = 263.6821
				xmax = 263.8421
				text = "a"
			intervals [911]:
				xmin = 263.8421
				xmax = 263.8721
				text = ""
			intervals [912]:
				xmin = 263.8721
				xmax = 264.0921
				text = "just"
			intervals [913]:
				xmin = 264.0921
				xmax = 264.1821
				text = "a"
			intervals [914]:
				xmin = 264.1821
				xmax = 264.3221
				text = ""
			intervals [915]:
				xmin = 264.3221
				xmax = 264.9621
				text = "entirely"
			intervals [916]:
				xmin = 264.9621
				xmax = 265.3521
				text = "different"
			intervals [917]:
				xmin = 265.3521
				xmax = 265.7121
				text = "girl"
			intervals [918]:
				xmin = 265.7121
				xmax = 266.3915
				text = ""
			intervals [919]:
				xmin = 266.3915
				xmax = 266.6515
				text = "she"
			intervals [920]:
				xmin = 266.6515
				xmax = 266.8615
				text = "looked"
			intervals [921]:
				xmin = 266.8615
				xmax = 266.9815
				text = ""
			intervals [922]:
				xmin = 266.9815
				xmax = 267.2415
				text = "just"
			intervals [923]:
				xmin = 267.2415
				xmax = 267.6015
				text = "as"
			intervals [924]:
				xmin = 267.6015
				xmax = 267.6615
				text = ""
			intervals [925]:
				xmin = 267.6615
				xmax = 267.8415
				text = "good"
			intervals [926]:
				xmin = 267.8415
				xmax = 268.0515
				text = "as"
			intervals [927]:
				xmin = 268.0515
				xmax = 268.1315
				text = "the"
			intervals [928]:
				xmin = 268.1315
				xmax = 268.3615
				text = "rest"
			intervals [929]:
				xmin = 268.3615
				xmax = 268.4415
				text = ""
			intervals [930]:
				xmin = 268.4415
				xmax = 268.6415
				text = "of"
			intervals [931]:
				xmin = 268.6415
				xmax = 268.6915
				text = ""
			intervals [932]:
				xmin = 268.6915
				xmax = 268.8115
				text = "'em"
			intervals [933]:
				xmin = 268.8115
				xmax = 270.4778
				text = ""
			intervals [934]:
				xmin = 270.4778
				xmax = 270.6178
				text = "huh"
			intervals [935]:
				xmin = 270.6178
				xmax = 271.7294
				text = ""
			intervals [936]:
				xmin = 271.7294
				xmax = 271.8694
				text = "she"
			intervals [937]:
				xmin = 271.8694
				xmax = 272.1494
				text = "put"
			intervals [938]:
				xmin = 272.1494
				xmax = 272.4615
				text = ""
			intervals [939]:
				xmin = 272.4615
				xmax = 272.5915
				text = "see"
			intervals [940]:
				xmin = 272.5915
				xmax = 272.7715
				text = "she"
			intervals [941]:
				xmin = 272.7715
				xmax = 273.0015
				text = "saw"
			intervals [942]:
				xmin = 273.0015
				xmax = 273.3315
				text = "another"
			intervals [943]:
				xmin = 273.3315
				xmax = 273.6515
				text = "girl"
			intervals [944]:
				xmin = 273.6515
				xmax = 273.851
				text = ""
			intervals [945]:
				xmin = 273.851
				xmax = 274.101
				text = "with"
			intervals [946]:
				xmin = 274.101
				xmax = 274.131
				text = ""
			intervals [947]:
				xmin = 274.131
				xmax = 274.271
				text = "a"
			intervals [948]:
				xmin = 274.271
				xmax = 274.631
				text = "um"
			intervals [949]:
				xmin = 274.631
				xmax = 275.2441
				text = ""
			intervals [950]:
				xmin = 275.2441
				xmax = 275.3841
				text = "an"
			intervals [951]:
				xmin = 275.3841
				xmax = 275.6541
				text = "um"
			intervals [952]:
				xmin = 275.6541
				xmax = 276.988
				text = ""
			intervals [953]:
				xmin = 276.988
				xmax = 277.048
				text = "she"
			intervals [954]:
				xmin = 277.048
				xmax = 277.268
				text = "saw"
			intervals [955]:
				xmin = 277.268
				xmax = 277.338
				text = "a"
			intervals [956]:
				xmin = 277.338
				xmax = 277.638
				text = "girl"
			intervals [957]:
				xmin = 277.638
				xmax = 277.878
				text = "with"
			intervals [958]:
				xmin = 277.878
				xmax = 277.908
				text = "a"
			intervals [959]:
				xmin = 277.908
				xmax = 278.298
				text = "um"
			intervals [960]:
				xmin = 278.298
				xmax = 278.4682
				text = ""
			intervals [961]:
				xmin = 278.4682
				xmax = 278.8482
				text = "short"
			intervals [962]:
				xmin = 278.8482
				xmax = 278.9182
				text = "and"
			intervals [963]:
				xmin = 278.9182
				xmax = 279.2082
				text = "beanie"
			intervals [964]:
				xmin = 279.2082
				xmax = 279.3782
				text = "on"
			intervals [965]:
				xmin = 279.3782
				xmax = 279.4682
				text = "so"
			intervals [966]:
				xmin = 279.4682
				xmax = 279.7782
				text = "she"
			intervals [967]:
				xmin = 279.7782
				xmax = 280.1082
				text = "ran"
			intervals [968]:
				xmin = 280.1082
				xmax = 280.3582
				text = "in"
			intervals [969]:
				xmin = 280.3582
				xmax = 280.582
				text = ""
			intervals [970]:
				xmin = 280.582
				xmax = 280.712
				text = "and"
			intervals [971]:
				xmin = 280.712
				xmax = 280.772
				text = "a"
			intervals [972]:
				xmin = 280.772
				xmax = 281.112
				text = "minute"
			intervals [973]:
				xmin = 281.112
				xmax = 281.2954
				text = ""
			intervals [974]:
				xmin = 281.2954
				xmax = 281.6954
				text = "m-"
			intervals [975]:
				xmin = 281.6954
				xmax = 281.9754
				text = "minute"
			intervals [976]:
				xmin = 281.9754
				xmax = 282.3354
				text = "later"
			intervals [977]:
				xmin = 282.3354
				xmax = 282.5497
				text = ""
			intervals [978]:
				xmin = 282.5497
				xmax = 282.7497
				text = "she"
			intervals [979]:
				xmin = 282.7497
				xmax = 282.9897
				text = "just"
			intervals [980]:
				xmin = 282.9897
				xmax = 283.0197
				text = ""
			intervals [981]:
				xmin = 283.0197
				xmax = 283.2197
				text = "she"
			intervals [982]:
				xmin = 283.2197
				xmax = 283.6197
				text = "ran"
			intervals [983]:
				xmin = 283.6197
				xmax = 283.7997
				text = "in"
			intervals [984]:
				xmin = 283.7997
				xmax = 284.0597
				text = "came"
			intervals [985]:
				xmin = 284.0597
				xmax = 284.3797
				text = "straight"
			intervals [986]:
				xmin = 284.3797
				xmax = 284.5397
				text = "out"
			intervals [987]:
				xmin = 284.5397
				xmax = 284.6297
				text = "and"
			intervals [988]:
				xmin = 284.6297
				xmax = 284.7897
				text = "she"
			intervals [989]:
				xmin = 284.7897
				xmax = 285.0497
				text = "had"
			intervals [990]:
				xmin = 285.0497
				xmax = 285.1597
				text = "it"
			intervals [991]:
				xmin = 285.1597
				xmax = 285.3097
				text = "on"
			intervals [992]:
				xmin = 285.3097
				xmax = 285.7658
				text = ""
			intervals [993]:
				xmin = 285.7658
				xmax = 285.8858
				text = "and"
			intervals [994]:
				xmin = 285.8858
				xmax = 286.0658
				text = "she"
			intervals [995]:
				xmin = 286.0658
				xmax = 286.1058
				text = ""
			intervals [996]:
				xmin = 286.1058
				xmax = 286.3658
				text = "and"
			intervals [997]:
				xmin = 286.3658
				xmax = 286.5358
				text = "then"
			intervals [998]:
				xmin = 286.5358
				xmax = 286.6758
				text = "she"
			intervals [999]:
				xmin = 286.6758
				xmax = 286.8958
				text = "saw"
			intervals [1000]:
				xmin = 286.8958
				xmax = 287.1958
				text = "another"
			intervals [1001]:
				xmin = 287.1958
				xmax = 287.4358
				text = "girl"
			intervals [1002]:
				xmin = 287.4358
				xmax = 287.5458
				text = "with"
			intervals [1003]:
				xmin = 287.5458
				xmax = 287.7958
				text = "some"
			intervals [1004]:
				xmin = 287.7958
				xmax = 288.0528
				text = ""
			intervals [1005]:
				xmin = 288.0528
				xmax = 288.2128
				text = "with"
			intervals [1006]:
				xmin = 288.2128
				xmax = 288.2828
				text = "a"
			intervals [1007]:
				xmin = 288.2828
				xmax = 288.3928
				text = "you"
			intervals [1008]:
				xmin = 288.3928
				xmax = 288.5228
				text = "know"
			intervals [1009]:
				xmin = 288.5228
				xmax = 288.7228
				text = "them"
			intervals [1010]:
				xmin = 288.7228
				xmax = 289.0528
				text = "long"
			intervals [1011]:
				xmin = 289.0528
				xmax = 289.3728
				text = "necklace"
			intervals [1012]:
				xmin = 289.3728
				xmax = 289.5228
				text = "that"
			intervals [1013]:
				xmin = 289.5228
				xmax = 289.7628
				text = "come"
			intervals [1014]:
				xmin = 289.7628
				xmax = 289.9028
				text = "way"
			intervals [1015]:
				xmin = 289.9028
				xmax = 290.2128
				text = "down"
			intervals [1016]:
				xmin = 290.2128
				xmax = 290.4728
				text = "here"
			intervals [1017]:
				xmin = 290.4728
				xmax = 290.8412
				text = ""
			intervals [1018]:
				xmin = 290.8412
				xmax = 290.9712
				text = "and"
			intervals [1019]:
				xmin = 290.9712
				xmax = 291.0612
				text = "so"
			intervals [1020]:
				xmin = 291.0612
				xmax = 291.2612
				text = "she"
			intervals [1021]:
				xmin = 291.2612
				xmax = 291.5512
				text = "wanted"
			intervals [1022]:
				xmin = 291.5512
				xmax = 291.6912
				text = "do"
			intervals [1023]:
				xmin = 291.6912
				xmax = 291.7712
				text = "the"
			intervals [1024]:
				xmin = 291.7712
				xmax = 292.1512
				text = "same"
			intervals [1025]:
				xmin = 292.1512
				xmax = 292.4246
				text = ""
			intervals [1026]:
				xmin = 292.4246
				xmax = 292.6946
				text = "so"
			intervals [1027]:
				xmin = 292.6946
				xmax = 293.0346
				text = "then"
			intervals [1028]:
				xmin = 293.0346
				xmax = 293.372
				text = ""
			intervals [1029]:
				xmin = 293.372
				xmax = 293.692
				text = "she"
			intervals [1030]:
				xmin = 293.692
				xmax = 294.142
				text = "um"
			intervals [1031]:
				xmin = 294.142
				xmax = 294.4238
				text = ""
			intervals [1032]:
				xmin = 294.4238
				xmax = 294.6738
				text = "she"
			intervals [1033]:
				xmin = 294.6738
				xmax = 294.9738
				text = "went"
			intervals [1034]:
				xmin = 294.9738
				xmax = 295.2238
				text = "in"
			intervals [1035]:
				xmin = 295.2238
				xmax = 295.2538
				text = ""
			intervals [1036]:
				xmin = 295.2538
				xmax = 295.4538
				text = "and"
			intervals [1037]:
				xmin = 295.4538
				xmax = 295.4838
				text = "a"
			intervals [1038]:
				xmin = 295.4838
				xmax = 295.7638
				text = "minute"
			intervals [1039]:
				xmin = 295.7638
				xmax = 296.0038
				text = "later"
			intervals [1040]:
				xmin = 296.0038
				xmax = 296.2238
				text = "she"
			intervals [1041]:
				xmin = 296.2238
				xmax = 296.4438
				text = "was"
			intervals [1042]:
				xmin = 296.4438
				xmax = 296.6838
				text = "out"
			intervals [1043]:
				xmin = 296.6838
				xmax = 297.2102
				text = ""
			intervals [1044]:
				xmin = 297.2102
				xmax = 297.5902
				text = "and"
			intervals [1045]:
				xmin = 297.5902
				xmax = 298.570
				text = ""
			intervals [1046]:
				xmin = 298.570
				xmax = 298.760
				text = "she"
			intervals [1047]:
				xmin = 298.760
				xmax = 298.950
				text = "saw"
			intervals [1048]:
				xmin = 298.950
				xmax = 299.180
				text = "some"
			intervals [1049]:
				xmin = 299.180
				xmax = 299.380
				text = "other"
			intervals [1050]:
				xmin = 299.380
				xmax = 299.650
				text = "girls"
			intervals [1051]:
				xmin = 299.650
				xmax = 299.770
				text = "with"
			intervals [1052]:
				xmin = 299.770
				xmax = 300.480
				text = "stockings"
			intervals [1053]:
				xmin = 300.480
				xmax = 300.760
				text = "on"
			intervals [1054]:
				xmin = 300.760
				xmax = 301.0626
				text = ""
			intervals [1055]:
				xmin = 301.0626
				xmax = 301.2526
				text = "them"
			intervals [1056]:
				xmin = 301.2526
				xmax = 301.2826
				text = ""
			intervals [1057]:
				xmin = 301.2826
				xmax = 301.7426
				text = "um"
			intervals [1058]:
				xmin = 301.7426
				xmax = 302.2683
				text = ""
			intervals [1059]:
				xmin = 302.2683
				xmax = 302.4883
				text = "them"
			intervals [1060]:
				xmin = 302.4883
				xmax = 302.7783
				text = "um"
			intervals [1061]:
				xmin = 302.7783
				xmax = 302.9283
				text = ""
			intervals [1062]:
				xmin = 302.9283
				xmax = 303.2983
				text = "thin"
			intervals [1063]:
				xmin = 303.2983
				xmax = 303.5483
				text = "real"
			intervals [1064]:
				xmin = 303.5483
				xmax = 303.6783
				text = ""
			intervals [1065]:
				xmin = 303.6783
				xmax = 303.9583
				text = "thin"
			intervals [1066]:
				xmin = 303.9583
				xmax = 303.9883
				text = ""
			intervals [1067]:
				xmin = 303.9883
				xmax = 304.2583
				text = "ones"
			intervals [1068]:
				xmin = 304.2583
				xmax = 304.4083
				text = "and"
			intervals [1069]:
				xmin = 304.4083
				xmax = 304.4683
				text = ""
			intervals [1070]:
				xmin = 304.4683
				xmax = 304.7383
				text = "fish"
			intervals [1071]:
				xmin = 304.7383
				xmax = 304.9883
				text = "nets"
			intervals [1072]:
				xmin = 304.9883
				xmax = 305.0683
				text = "and"
			intervals [1073]:
				xmin = 305.0683
				xmax = 305.1883
				text = "so"
			intervals [1074]:
				xmin = 305.1883
				xmax = 305.3783
				text = "she"
			intervals [1075]:
				xmin = 305.3783
				xmax = 305.5783
				text = "went"
			intervals [1076]:
				xmin = 305.5783
				xmax = 305.6383
				text = "in"
			intervals [1077]:
				xmin = 305.6383
				xmax = 305.8183
				text = "there"
			intervals [1078]:
				xmin = 305.8183
				xmax = 306.1707
				text = ""
			intervals [1079]:
				xmin = 306.1707
				xmax = 306.2707
				text = "and"
			intervals [1080]:
				xmin = 306.2707
				xmax = 306.3407
				text = ""
			intervals [1081]:
				xmin = 306.3407
				xmax = 306.5507
				text = "got"
			intervals [1082]:
				xmin = 306.5507
				xmax = 306.5807
				text = ""
			intervals [1083]:
				xmin = 306.5807
				xmax = 306.8607
				text = "some"
			intervals [1084]:
				xmin = 306.8607
				xmax = 307.1207
				text = "um"
			intervals [1085]:
				xmin = 307.1207
				xmax = 307.6807
				text = "nylon"
			intervals [1086]:
				xmin = 307.6807
				xmax = 308.2407
				text = "stockings"
			intervals [1087]:
				xmin = 308.2407
				xmax = 308.2707
				text = ""
			intervals [1088]:
				xmin = 308.2707
				xmax = 308.3807
				text = "they"
			intervals [1089]:
				xmin = 308.3807
				xmax = 308.4807
				text = "were"
			intervals [1090]:
				xmin = 308.4807
				xmax = 308.8307
				text = "white"
			intervals [1091]:
				xmin = 308.8307
				xmax = 310.2734
				text = ""
			intervals [1092]:
				xmin = 310.2734
				xmax = 310.3734
				text = "and"
			intervals [1093]:
				xmin = 310.3734
				xmax = 310.6334
				text = "she"
			intervals [1094]:
				xmin = 310.6334
				xmax = 310.6834
				text = ""
			intervals [1095]:
				xmin = 310.6834
				xmax = 311.0234
				text = "and"
			intervals [1096]:
				xmin = 311.0234
				xmax = 311.2834
				text = "um"
			intervals [1097]:
				xmin = 311.2834
				xmax = 313.1279
				text = ""
			intervals [1098]:
				xmin = 313.1279
				xmax = 313.4579
				text = "she"
			intervals [1099]:
				xmin = 313.4579
				xmax = 313.5179
				text = ""
			intervals [1100]:
				xmin = 313.5179
				xmax = 313.9379
				text = "um"
			intervals [1101]:
				xmin = 313.9379
				xmax = 314.5355
				text = ""
			intervals [1102]:
				xmin = 314.5355
				xmax = 314.7155
				text = "went"
			intervals [1103]:
				xmin = 314.7155
				xmax = 314.8255
				text = "in"
			intervals [1104]:
				xmin = 314.8255
				xmax = 315.0055
				text = "there"
			intervals [1105]:
				xmin = 315.0055
				xmax = 315.0855
				text = "and"
			intervals [1106]:
				xmin = 315.0855
				xmax = 315.2855
				text = "did"
			intervals [1107]:
				xmin = 315.2855
				xmax = 315.3655
				text = "the"
			intervals [1108]:
				xmin = 315.3655
				xmax = 315.6855
				text = "same"
			intervals [1109]:
				xmin = 315.6855
				xmax = 316.4525
				text = ""
			intervals [1110]:
				xmin = 316.4525
				xmax = 316.6825
				text = "and"
			intervals [1111]:
				xmin = 316.6825
				xmax = 316.8925
				text = "then"
			intervals [1112]:
				xmin = 316.8925
				xmax = 317.1622
				text = ""
			intervals [1113]:
				xmin = 317.1622
				xmax = 317.3222
				text = "she"
			intervals [1114]:
				xmin = 317.3222
				xmax = 317.4522
				text = "was"
			intervals [1115]:
				xmin = 317.4522
				xmax = 317.6422
				text = "just"
			intervals [1116]:
				xmin = 317.6422
				xmax = 317.8422
				text = "like"
			intervals [1117]:
				xmin = 317.8422
				xmax = 317.9122
				text = "the"
			intervals [1118]:
				xmin = 317.9122
				xmax = 317.9522
				text = ""
			intervals [1119]:
				xmin = 317.9522
				xmax = 318.2822
				text = "rest"
			intervals [1120]:
				xmin = 318.2822
				xmax = 318.4322
				text = "of"
			intervals [1121]:
				xmin = 318.4322
				xmax = 318.4922
				text = ""
			intervals [1122]:
				xmin = 318.4922
				xmax = 318.5622
				text = "'em"
			intervals [1123]:
				xmin = 318.5622
				xmax = 319.8168
				text = ""
			intervals [1124]:
				xmin = 319.8168
				xmax = 319.9368
				text = "she"
			intervals [1125]:
				xmin = 319.9368
				xmax = 320.2568
				text = "shut"
			intervals [1126]:
				xmin = 320.2568
				xmax = 320.3468
				text = "her"
			intervals [1127]:
				xmin = 320.3468
				xmax = 320.6968
				text = "hair"
			intervals [1128]:
				xmin = 320.6968
				xmax = 320.9418
				text = ""
			intervals [1129]:
				xmin = 320.9418
				xmax = 321.0718
				text = "she"
			intervals [1130]:
				xmin = 321.0718
				xmax = 321.2618
				text = "got"
			intervals [1131]:
				xmin = 321.2618
				xmax = 321.3418
				text = "her"
			intervals [1132]:
				xmin = 321.3418
				xmax = 321.6118
				text = "hair"
			intervals [1133]:
				xmin = 321.6118
				xmax = 321.6618
				text = ""
			intervals [1134]:
				xmin = 321.6618
				xmax = 321.9118
				text = "cut"
			intervals [1135]:
				xmin = 321.9118
				xmax = 322.1509
				text = ""
			intervals [1136]:
				xmin = 322.1509
				xmax = 322.4309
				text = "<unk>"
			intervals [1137]:
				xmin = 322.4309
				xmax = 331.1273
				text = ""
			intervals [1138]:
				xmin = 331.1273
				xmax = 331.2173
				text = "<unk>"
			intervals [1139]:
				xmin = 331.2173
				xmax = 331.2473
				text = ""
			intervals [1140]:
				xmin = 331.2473
				xmax = 331.3473
				text = "uh"
			intervals [1141]:
				xmin = 331.3473
				xmax = 331.8693
				text = ""
			intervals [1142]:
				xmin = 331.8693
				xmax = 332.1693
				text = "um"
			intervals [1143]:
				xmin = 332.1693
				xmax = 332.2193
				text = ""
			intervals [1144]:
				xmin = 332.2193
				xmax = 332.4293
				text = "i"
			intervals [1145]:
				xmin = 332.4293
				xmax = 332.9393
				text = "babysit"
			intervals [1146]:
				xmin = 332.9393
				xmax = 333.0193
				text = "a"
			intervals [1147]:
				xmin = 333.0193
				xmax = 333.3693
				text = "boy"
			intervals [1148]:
				xmin = 333.3693
				xmax = 333.5793
				text = "his"
			intervals [1149]:
				xmin = 333.5793
				xmax = 333.8393
				text = "name"
			intervals [1150]:
				xmin = 333.8393
				xmax = 333.9693
				text = "is"
			intervals [1151]:
				xmin = 333.9693
				xmax = 335.0293
				text = "rdx"
			intervals [1152]:
				xmin = 335.0293
				xmax = 335.7404
				text = ""
			intervals [1153]:
				xmin = 335.7404
				xmax = 335.9804
				text = "and"
			intervals [1154]:
				xmin = 335.9804
				xmax = 336.2404
				text = "he"
			intervals [1155]:
				xmin = 336.2404
				xmax = 336.2704
				text = "s"
			intervals [1156]:
				xmin = 336.2704
				xmax = 336.3104
				text = ""
			intervals [1157]:
				xmin = 336.3104
				xmax = 336.3804
				text = "uh"
			intervals [1158]:
				xmin = 336.3804
				xmax = 336.4104
				text = ""
			intervals [1159]:
				xmin = 336.4104
				xmax = 336.7804
				text = "one"
			intervals [1160]:
				xmin = 336.7804
				xmax = 337.1304
				text = "years"
			intervals [1161]:
				xmin = 337.1304
				xmax = 337.5904
				text = "old"
			intervals [1162]:
				xmin = 337.5904
				xmax = 337.9986
				text = ""
			intervals [1163]:
				xmin = 337.9986
				xmax = 338.3286
				text = "and"
			intervals [1164]:
				xmin = 338.3286
				xmax = 338.4264
				text = ""
			intervals [1165]:
				xmin = 338.4264
				xmax = 338.7364
				text = "um"
			intervals [1166]:
				xmin = 338.7364
				xmax = 338.8905
				text = ""
			intervals [1167]:
				xmin = 338.8905
				xmax = 338.9705
				text = "<unk>"
			intervals [1168]:
				xmin = 338.9705
				xmax = 339.1936
				text = ""
			intervals [1169]:
				xmin = 339.1936
				xmax = 339.3436
				text = "he"
			intervals [1170]:
				xmin = 339.3436
				xmax = 339.5936
				text = "knows"
			intervals [1171]:
				xmin = 339.5936
				xmax = 339.7036
				text = "that"
			intervals [1172]:
				xmin = 339.7036
				xmax = 339.7836
				text = "i"
			intervals [1173]:
				xmin = 339.7836
				xmax = 339.8236
				text = ""
			intervals [1174]:
				xmin = 339.8236
				xmax = 340.2036
				text = "talk"
			intervals [1175]:
				xmin = 340.2036
				xmax = 340.3236
				text = "and"
			intervals [1176]:
				xmin = 340.3236
				xmax = 340.4436
				text = "i"
			intervals [1177]:
				xmin = 340.4436
				xmax = 340.5836
				text = "if"
			intervals [1178]:
				xmin = 340.5836
				xmax = 340.7136
				text = "i"
			intervals [1179]:
				xmin = 340.7136
				xmax = 340.7536
				text = ""
			intervals [1180]:
				xmin = 340.7536
				xmax = 340.9536
				text = "say"
			intervals [1181]:
				xmin = 340.9536
				xmax = 341.3936
				text = "something"
			intervals [1182]:
				xmin = 341.3936
				xmax = 341.6136
				text = "he"
			intervals [1183]:
				xmin = 341.6136
				xmax = 341.6436
				text = "<unk>"
			intervals [1184]:
				xmin = 341.6436
				xmax = 341.9136
				text = "say"
			intervals [1185]:
				xmin = 341.9136
				xmax = 341.9836
				text = "it"
			intervals [1186]:
				xmin = 341.9836
				xmax = 342.1436
				text = "he"
			intervals [1187]:
				xmin = 342.1436
				xmax = 342.5836
				text = "repeat"
			intervals [1188]:
				xmin = 342.5836
				xmax = 342.7036
				text = "it"
			intervals [1189]:
				xmin = 342.7036
				xmax = 343.2292
				text = ""
			intervals [1190]:
				xmin = 343.2292
				xmax = 343.3792
				text = "like"
			intervals [1191]:
				xmin = 343.3792
				xmax = 343.5192
				text = "if"
			intervals [1192]:
				xmin = 343.5192
				xmax = 343.6092
				text = "i"
			intervals [1193]:
				xmin = 343.6092
				xmax = 343.8492
				text = "say"
			intervals [1194]:
				xmin = 343.8492
				xmax = 344.1492
				text = "truck"
			intervals [1195]:
				xmin = 344.1492
				xmax = 344.1792
				text = ""
			intervals [1196]:
				xmin = 344.1792
				xmax = 344.3792
				text = "he"
			intervals [1197]:
				xmin = 344.3792
				xmax = 344.5892
				text = "say"
			intervals [1198]:
				xmin = 344.5892
				xmax = 344.6592
				text = ""
			intervals [1199]:
				xmin = 344.6592
				xmax = 345.0192
				text = "truck"
			intervals [1200]:
				xmin = 345.0192
				xmax = 345.6225
				text = ""
			intervals [1201]:
				xmin = 345.6225
				xmax = 346.2825
				text = "car"
			intervals [1202]:
				xmin = 346.2825
				xmax = 346.7778
				text = ""
			intervals [1203]:
				xmin = 346.7778
				xmax = 346.9378
				text = "ice"
			intervals [1204]:
				xmin = 346.9378
				xmax = 346.9778
				text = ""
			intervals [1205]:
				xmin = 346.9778
				xmax = 347.2678
				text = "cream"
			intervals [1206]:
				xmin = 347.2678
				xmax = 347.7778
				text = "man"
			intervals [1207]:
				xmin = 347.7778
				xmax = 347.8078
				text = ""
			intervals [1208]:
				xmin = 347.8078
				xmax = 348.0778
				text = "and"
			intervals [1209]:
				xmin = 348.0778
				xmax = 348.1478
				text = ""
			intervals [1210]:
				xmin = 348.1478
				xmax = 348.6478
				text = "everything"
			intervals [1211]:
				xmin = 348.6478
				xmax = 349.5569
				text = ""
			intervals [1212]:
				xmin = 349.5569
				xmax = 349.8269
				text = "and"
			intervals [1213]:
				xmin = 349.8269
				xmax = 350.0269
				text = "and"
			intervals [1214]:
				xmin = 350.0269
				xmax = 350.1269
				text = "you"
			intervals [1215]:
				xmin = 350.1269
				xmax = 350.2469
				text = "can"
			intervals [1216]:
				xmin = 350.2469
				xmax = 350.2969
				text = ""
			intervals [1217]:
				xmin = 350.2969
				xmax = 350.6169
				text = "ask"
			intervals [1218]:
				xmin = 350.6169
				xmax = 350.7569
				text = "him"
			intervals [1219]:
				xmin = 350.7569
				xmax = 351.2169
				text = "anything"
			intervals [1220]:
				xmin = 351.2169
				xmax = 351.4169
				text = "and"
			intervals [1221]:
				xmin = 351.4169
				xmax = 351.5769
				text = "he"
			intervals [1222]:
				xmin = 351.5769
				xmax = 351.6769
				text = "i"
			intervals [1223]:
				xmin = 351.6769
				xmax = 351.8469
				text = "mean"
			intervals [1224]:
				xmin = 351.8469
				xmax = 351.9569
				text = "he"
			intervals [1225]:
				xmin = 351.9569
				xmax = 352.3069
				text = "<unk>"
			intervals [1226]:
				xmin = 352.3069
				xmax = 352.5469
				text = "answer"
			intervals [1227]:
				xmin = 352.5469
				xmax = 352.6169
				text = "it"
			intervals [1228]:
				xmin = 352.6169
				xmax = 352.7269
				text = "he"
			intervals [1229]:
				xmin = 352.7269
				xmax = 352.7769
				text = "s"
			intervals [1230]:
				xmin = 352.7769
				xmax = 352.8669
				text = "so"
			intervals [1231]:
				xmin = 352.8669
				xmax = 353.3869
				text = "smart"
			intervals [1232]:
				xmin = 353.3869
				xmax = 353.7803
				text = ""
			intervals [1233]:
				xmin = 353.7803
				xmax = 353.8803
				text = "he"
			intervals [1234]:
				xmin = 353.8803
				xmax = 353.9103
				text = ""
			intervals [1235]:
				xmin = 353.9103
				xmax = 353.9603
				text = "s"
			intervals [1236]:
				xmin = 353.9603
				xmax = 354.3703
				text = "very"
			intervals [1237]:
				xmin = 354.3703
				xmax = 354.5403
				text = "you"
			intervals [1238]:
				xmin = 354.5403
				xmax = 354.7503
				text = "know"
			intervals [1239]:
				xmin = 354.7503
				xmax = 354.8103
				text = "he"
			intervals [1240]:
				xmin = 354.8103
				xmax = 354.8403
				text = "s"
			intervals [1241]:
				xmin = 354.8403
				xmax = 354.9703
				text = ""
			intervals [1242]:
				xmin = 354.9703
				xmax = 355.3403
				text = "bright"
			intervals [1243]:
				xmin = 355.3403
				xmax = 356.3942
				text = ""
			intervals [1244]:
				xmin = 356.3942
				xmax = 356.6342
				text = "and"
			intervals [1245]:
				xmin = 356.6342
				xmax = 357.0697
				text = ""
			intervals [1246]:
				xmin = 357.0697
				xmax = 357.1497
				text = "m-"
			intervals [1247]:
				xmin = 357.1497
				xmax = 357.5553
				text = ""
			intervals [1248]:
				xmin = 357.5553
				xmax = 357.7153
				text = "and"
			intervals [1249]:
				xmin = 357.7153
				xmax = 357.8353
				text = "um"
			intervals [1250]:
				xmin = 357.8353
				xmax = 357.9453
				text = "i"
			intervals [1251]:
				xmin = 357.9453
				xmax = 358.1753
				text = "was"
			intervals [1252]:
				xmin = 358.1753
				xmax = 358.4253
				text = "reading"
			intervals [1253]:
				xmin = 358.4253
				xmax = 358.4953
				text = "a"
			intervals [1254]:
				xmin = 358.4953
				xmax = 358.9153
				text = "story"
			intervals [1255]:
				xmin = 358.9153
				xmax = 358.9553
				text = ""
			intervals [1256]:
				xmin = 358.9553
				xmax = 359.0953
				text = "to"
			intervals [1257]:
				xmin = 359.0953
				xmax = 359.3553
				text = "him"
			intervals [1258]:
				xmin = 359.3553
				xmax = 359.3853
				text = ""
			intervals [1259]:
				xmin = 359.3853
				xmax = 359.4753
				text = "it"
			intervals [1260]:
				xmin = 359.4753
				xmax = 359.8053
				text = "was"
			intervals [1261]:
				xmin = 359.8053
				xmax = 360.1653
				text = "um"
			intervals [1262]:
				xmin = 360.1653
				xmax = 360.5104
				text = ""
			intervals [1263]:
				xmin = 360.5104
				xmax = 360.8004
				text = "about"
			intervals [1264]:
				xmin = 360.8004
				xmax = 360.9104
				text = "the"
			intervals [1265]:
				xmin = 360.9104
				xmax = 361.5004
				text = "prince"
			intervals [1266]:
				xmin = 361.5004
				xmax = 361.5662
				text = ""
			intervals [1267]:
				xmin = 361.5662
				xmax = 361.7862
				text = "and"
			intervals [1268]:
				xmin = 361.7862
				xmax = 361.8562
				text = "a"
			intervals [1269]:
				xmin = 361.8562
				xmax = 362.3262
				text = "dog"
			intervals [1270]:
				xmin = 362.3262
				xmax = 362.7599
				text = ""
			intervals [1271]:
				xmin = 362.7599
				xmax = 363.1399
				text = "m-"
			intervals [1272]:
				xmin = 363.1399
				xmax = 363.2599
				text = "yeah"
			intervals [1273]:
				xmin = 363.2599
				xmax = 363.5499
				text = "something"
			intervals [1274]:
				xmin = 363.5499
				xmax = 363.6999
				text = "like"
			intervals [1275]:
				xmin = 363.6999
				xmax = 363.8299
				text = "that"
			intervals [1276]:
				xmin = 363.8299
				xmax = 364.0399
				text = "it"
			intervals [1277]:
				xmin = 364.0399
				xmax = 364.2299
				text = "was"
			intervals [1278]:
				xmin = 364.2299
				xmax = 364.5099
				text = "no"
			intervals [1279]:
				xmin = 364.5099
				xmax = 364.7643
				text = ""
			intervals [1280]:
				xmin = 364.7643
				xmax = 364.8243
				text = "it"
			intervals [1281]:
				xmin = 364.8243
				xmax = 364.9643
				text = "was"
			intervals [1282]:
				xmin = 364.9643
				xmax = 365.0543
				text = "the"
			intervals [1283]:
				xmin = 365.0543
				xmax = 365.1243
				text = ""
			intervals [1284]:
				xmin = 365.1243
				xmax = 365.6743
				text = "prince"
			intervals [1285]:
				xmin = 365.6743
				xmax = 366.0395
				text = ""
			intervals [1286]:
				xmin = 366.0395
				xmax = 366.1495
				text = "and"
			intervals [1287]:
				xmin = 366.1495
				xmax = 366.2395
				text = "the"
			intervals [1288]:
				xmin = 366.2395
				xmax = 366.9595
				text = "princess"
			intervals [1289]:
				xmin = 366.9595
				xmax = 367.8267
				text = ""
			intervals [1290]:
				xmin = 367.8267
				xmax = 367.9267
				text = "<unk>"
			intervals [1291]:
				xmin = 367.9267
				xmax = 368.277
				text = ""
			intervals [1292]:
				xmin = 368.277
				xmax = 368.437
				text = "and"
			intervals [1293]:
				xmin = 368.437
				xmax = 368.637
				text = "so"
			intervals [1294]:
				xmin = 368.637
				xmax = 369.0397
				text = ""
			intervals [1295]:
				xmin = 369.0397
				xmax = 369.1397
				text = "it"
			intervals [1296]:
				xmin = 369.1397
				xmax = 369.3497
				text = "w"
			intervals [1297]:
				xmin = 369.3497
				xmax = 369.4697
				text = "it"
			intervals [1298]:
				xmin = 369.4697
				xmax = 369.4997
				text = ""
			intervals [1299]:
				xmin = 369.4997
				xmax = 369.6697
				text = "it"
			intervals [1300]:
				xmin = 369.6697
				xmax = 370.1497
				text = "started"
			intervals [1301]:
				xmin = 370.1497
				xmax = 370.4197
				text = "off"
			intervals [1302]:
				xmin = 370.4197
				xmax = 370.4497
				text = ""
			intervals [1303]:
				xmin = 370.4497
				xmax = 370.5597
				text = "you"
			intervals [1304]:
				xmin = 370.5597
				xmax = 370.6897
				text = "know"
			intervals [1305]:
				xmin = 370.6897
				xmax = 370.9897
				text = "once"
			intervals [1306]:
				xmin = 370.9897
				xmax = 371.2197
				text = "upon"
			intervals [1307]:
				xmin = 371.2197
				xmax = 371.3097
				text = "a"
			intervals [1308]:
				xmin = 371.3097
				xmax = 371.7897
				text = "time"
			intervals [1309]:
				xmin = 371.7897
				xmax = 372.0197
				text = "so"
			intervals [1310]:
				xmin = 372.0197
				xmax = 372.1797
				text = "and"
			intervals [1311]:
				xmin = 372.1797
				xmax = 372.2897
				text = "so"
			intervals [1312]:
				xmin = 372.2897
				xmax = 372.6503
				text = ""
			intervals [1313]:
				xmin = 372.6503
				xmax = 372.7603
				text = "and"
			intervals [1314]:
				xmin = 372.7603
				xmax = 373.0203
				text = "this"
			intervals [1315]:
				xmin = 373.0203
				xmax = 373.4303
				text = "girl"
			intervals [1316]:
				xmin = 373.4303
				xmax = 373.5403
				text = "the"
			intervals [1317]:
				xmin = 373.5403
				xmax = 374.0903
				text = "princess"
			intervals [1318]:
				xmin = 374.0903
				xmax = 374.1903
				text = "she"
			intervals [1319]:
				xmin = 374.1903
				xmax = 374.4403
				text = "was"
			intervals [1320]:
				xmin = 374.4403
				xmax = 374.8303
				text = "very"
			intervals [1321]:
				xmin = 374.8303
				xmax = 375.1903
				text = "very"
			intervals [1322]:
				xmin = 375.1903
				xmax = 375.2203
				text = ""
			intervals [1323]:
				xmin = 375.2203
				xmax = 375.5403
				text = "very"
			intervals [1324]:
				xmin = 375.5403
				xmax = 375.6003
				text = ""
			intervals [1325]:
				xmin = 375.6003
				xmax = 376.0203
				text = "boney"
			intervals [1326]:
				xmin = 376.0203
				xmax = 376.3648
				text = ""
			intervals [1327]:
				xmin = 376.3648
				xmax = 376.5148
				text = "and"
			intervals [1328]:
				xmin = 376.5148
				xmax = 376.6548
				text = "so"
			intervals [1329]:
				xmin = 376.6548
				xmax = 376.7648
				text = "were"
			intervals [1330]:
				xmin = 376.7648
				xmax = 376.8848
				text = "the"
			intervals [1331]:
				xmin = 376.8848
				xmax = 377.1048
				text = "rest"
			intervals [1332]:
				xmin = 377.1048
				xmax = 377.1948
				text = "of"
			intervals [1333]:
				xmin = 377.1948
				xmax = 377.3148
				text = "her"
			intervals [1334]:
				xmin = 377.3148
				xmax = 377.7648
				text = "family"
			intervals [1335]:
				xmin = 377.7648
				xmax = 378.4305
				text = ""
			intervals [1336]:
				xmin = 378.4305
				xmax = 378.7005
				text = "and"
			intervals [1337]:
				xmin = 378.7005
				xmax = 378.9305
				text = "she"
			intervals [1338]:
				xmin = 378.9305
				xmax = 379.1905
				text = "was"
			intervals [1339]:
				xmin = 379.1905
				xmax = 379.6305
				text = "boney"
			intervals [1340]:
				xmin = 379.6305
				xmax = 379.7905
				text = "she"
			intervals [1341]:
				xmin = 379.7905
				xmax = 379.9505
				text = "was"
			intervals [1342]:
				xmin = 379.9505
				xmax = 380.2405
				text = "having"
			intervals [1343]:
				xmin = 380.2405
				xmax = 380.5005
				text = "blue"
			intervals [1344]:
				xmin = 380.5005
				xmax = 381.0805
				text = "eyes"
			intervals [1345]:
				xmin = 381.0805
				xmax = 381.6852
				text = ""
			intervals [1346]:
				xmin = 381.6852
				xmax = 382.0752
				text = "and"
			intervals [1347]:
				xmin = 382.0752
				xmax = 382.4394
				text = ""
			intervals [1348]:
				xmin = 382.4394
				xmax = 382.5294
				text = "and"
			intervals [1349]:
				xmin = 382.5294
				xmax = 382.8094
				text = "she"
			intervals [1350]:
				xmin = 382.8094
				xmax = 383.1094
				text = "she"
			intervals [1351]:
				xmin = 383.1094
				xmax = 383.2594
				text = "her"
			intervals [1352]:
				xmin = 383.2594
				xmax = 383.5494
				text = "mother"
			intervals [1353]:
				xmin = 383.5494
				xmax = 383.9994
				text = "always"
			intervals [1354]:
				xmin = 383.9994
				xmax = 384.2694
				text = "told"
			intervals [1355]:
				xmin = 384.2694
				xmax = 384.3394
				text = "her"
			intervals [1356]:
				xmin = 384.3394
				xmax = 384.5963
				text = ""
			intervals [1357]:
				xmin = 384.5963
				xmax = 384.7363
				text = "when"
			intervals [1358]:
				xmin = 384.7363
				xmax = 384.8863
				text = "you"
			intervals [1359]:
				xmin = 384.8863
				xmax = 385.0363
				text = "get"
			intervals [1360]:
				xmin = 385.0363
				xmax = 385.1463
				text = "a"
			intervals [1361]:
				xmin = 385.1463
				xmax = 385.4463
				text = "queen"
			intervals [1362]:
				xmin = 385.4463
				xmax = 385.6063
				text = "my"
			intervals [1363]:
				xmin = 385.6063
				xmax = 385.9663
				text = "love"
			intervals [1364]:
				xmin = 385.9663
				xmax = 386.2796
				text = ""
			intervals [1365]:
				xmin = 386.2796
				xmax = 386.3896
				text = "you"
			intervals [1366]:
				xmin = 386.3896
				xmax = 386.6296
				text = "must"
			intervals [1367]:
				xmin = 386.6296
				xmax = 386.9196
				text = "learn"
			intervals [1368]:
				xmin = 386.9196
				xmax = 387.0296
				text = "how"
			intervals [1369]:
				xmin = 387.0296
				xmax = 387.1696
				text = "to"
			intervals [1370]:
				xmin = 387.1696
				xmax = 387.5096
				text = "walk"
			intervals [1371]:
				xmin = 387.5096
				xmax = 387.6896
				text = "like"
			intervals [1372]:
				xmin = 387.6896
				xmax = 387.7396
				text = ""
			intervals [1373]:
				xmin = 387.7396
				xmax = 387.9296
				text = "one"
			intervals [1374]:
				xmin = 387.9296
				xmax = 388.1495
				text = ""
			intervals [1375]:
				xmin = 388.1495
				xmax = 388.3195
				text = "so"
			intervals [1376]:
				xmin = 388.3195
				xmax = 388.3695
				text = ""
			intervals [1377]:
				xmin = 388.3695
				xmax = 388.6595
				text = "each"
			intervals [1378]:
				xmin = 388.6595
				xmax = 388.8095
				text = "day"
			intervals [1379]:
				xmin = 388.8095
				xmax = 389.0295
				text = "she"
			intervals [1380]:
				xmin = 389.0295
				xmax = 389.1795
				text = "had"
			intervals [1381]:
				xmin = 389.1795
				xmax = 389.2495
				text = "to"
			intervals [1382]:
				xmin = 389.2495
				xmax = 389.2795
				text = "d"
			intervals [1383]:
				xmin = 389.2795
				xmax = 389.4895
				text = "w"
			intervals [1384]:
				xmin = 389.4895
				xmax = 389.6595
				text = ""
			intervals [1385]:
				xmin = 389.6595
				xmax = 390.0495
				text = "walk"
			intervals [1386]:
				xmin = 390.0495
				xmax = 390.1747
				text = ""
			intervals [1387]:
				xmin = 390.1747
				xmax = 390.3747
				text = "with"
			intervals [1388]:
				xmin = 390.3747
				xmax = 390.6847
				text = "three"
			intervals [1389]:
				xmin = 390.6847
				xmax = 390.9547
				text = "books"
			intervals [1390]:
				xmin = 390.9547
				xmax = 391.0747
				text = "on"
			intervals [1391]:
				xmin = 391.0747
				xmax = 391.1647
				text = "her"
			intervals [1392]:
				xmin = 391.1647
				xmax = 391.5047
				text = "head"
			intervals [1393]:
				xmin = 391.5047
				xmax = 391.7374
				text = ""
			intervals [1394]:
				xmin = 391.7374
				xmax = 392.0774
				text = "without"
			intervals [1395]:
				xmin = 392.0774
				xmax = 392.4274
				text = "dropping"
			intervals [1396]:
				xmin = 392.4274
				xmax = 392.5074
				text = "a"
			intervals [1397]:
				xmin = 392.5074
				xmax = 392.7774
				text = "one"
			intervals [1398]:
				xmin = 392.7774
				xmax = 393.1583
				text = ""
			intervals [1399]:
				xmin = 393.1583
				xmax = 393.2883
				text = "and"
			intervals [1400]:
				xmin = 393.2883
				xmax = 393.4183
				text = "for"
			intervals [1401]:
				xmin = 393.4183
				xmax = 393.6383
				text = "every"
			intervals [1402]:
				xmin = 393.6383
				xmax = 393.8783
				text = "dr"
			intervals [1403]:
				xmin = 393.8783
				xmax = 394.1383
				text = "book"
			intervals [1404]:
				xmin = 394.1383
				xmax = 394.3483
				text = "she"
			intervals [1405]:
				xmin = 394.3483
				xmax = 394.6583
				text = "rop-"
			intervals [1406]:
				xmin = 394.6583
				xmax = 394.9503
				text = ""
			intervals [1407]:
				xmin = 394.9503
				xmax = 395.0803
				text = "for"
			intervals [1408]:
				xmin = 395.0803
				xmax = 395.3503
				text = "every"
			intervals [1409]:
				xmin = 395.3503
				xmax = 395.4903
				text = ""
			intervals [1410]:
				xmin = 395.4903
				xmax = 395.7303
				text = "book"
			intervals [1411]:
				xmin = 395.7303
				xmax = 395.9003
				text = "she"
			intervals [1412]:
				xmin = 395.9003
				xmax = 396.4103
				text = "dropped"
			intervals [1413]:
				xmin = 396.4103
				xmax = 396.7289
				text = ""
			intervals [1414]:
				xmin = 396.7289
				xmax = 396.8589
				text = "that"
			intervals [1415]:
				xmin = 396.8589
				xmax = 397.0889
				text = "was"
			intervals [1416]:
				xmin = 397.0889
				xmax = 397.3989
				text = "five"
			intervals [1417]:
				xmin = 397.3989
				xmax = 397.5989
				text = "more"
			intervals [1418]:
				xmin = 397.5989
				xmax = 398.0989
				text = "times"
			intervals [1419]:
				xmin = 398.0989
				xmax = 398.1889
				text = "to"
			intervals [1420]:
				xmin = 398.1889
				xmax = 398.2389
				text = ""
			intervals [1421]:
				xmin = 398.2389
				xmax = 398.6389
				text = "walk"
			intervals [1422]:
				xmin = 398.6389
				xmax = 399.4854
				text = ""
			intervals [1423]:
				xmin = 399.4854
				xmax = 399.6054
				text = "and"
			intervals [1424]:
				xmin = 399.6054
				xmax = 399.9254
				text = "it"
			intervals [1425]:
				xmin = 399.9254
				xmax = 400.1554
				text = "w"
			intervals [1426]:
				xmin = 400.1554
				xmax = 400.3154
				text = "and"
			intervals [1427]:
				xmin = 400.3154
				xmax = 400.3954
				text = "he"
			intervals [1428]:
				xmin = 400.3954
				xmax = 400.4854
				text = "was"
			intervals [1429]:
				xmin = 400.4854
				xmax = 401.0554
				text = "laughing"
			intervals [1430]:
				xmin = 401.0554
				xmax = 401.1754
				text = "and"
			intervals [1431]:
				xmin = 401.1754
				xmax = 401.5452
				text = ""
			intervals [1432]:
				xmin = 401.5452
				xmax = 401.6552
				text = "and"
			intervals [1433]:
				xmin = 401.6552
				xmax = 401.6952
				text = "m-"
			intervals [1434]:
				xmin = 401.6952
				xmax = 401.8952
				text = "you"
			intervals [1435]:
				xmin = 401.8952
				xmax = 402.0552
				text = "know"
			intervals [1436]:
				xmin = 402.0552
				xmax = 402.2852
				text = "when"
			intervals [1437]:
				xmin = 402.2852
				xmax = 402.4652
				text = "one"
			intervals [1438]:
				xmin = 402.4652
				xmax = 402.6252
				text = ""
			intervals [1439]:
				xmin = 402.6252
				xmax = 402.7752
				text = "when"
			intervals [1440]:
				xmin = 402.7752
				xmax = 402.9352
				text = "he"
			intervals [1441]:
				xmin = 402.9352
				xmax = 403.2852
				text = "stand"
			intervals [1442]:
				xmin = 403.2852
				xmax = 403.5952
				text = "behind"
			intervals [1443]:
				xmin = 403.5952
				xmax = 403.7152
				text = "his"
			intervals [1444]:
				xmin = 403.7152
				xmax = 403.9652
				text = "mother"
			intervals [1445]:
				xmin = 403.9652
				xmax = 404.0652
				text = "i"
			intervals [1446]:
				xmin = 404.0652
				xmax = 404.2352
				text = "say"
			intervals [1447]:
				xmin = 404.2352
				xmax = 404.4552
				text = "peek"
			intervals [1448]:
				xmin = 404.4552
				xmax = 404.4852
				text = "a"
			intervals [1449]:
				xmin = 404.4852
				xmax = 404.9052
				text = "boo"
			intervals [1450]:
				xmin = 404.9052
				xmax = 405.2569
				text = ""
			intervals [1451]:
				xmin = 405.2569
				xmax = 405.3969
				text = "and"
			intervals [1452]:
				xmin = 405.3969
				xmax = 405.4869
				text = ""
			intervals [1453]:
				xmin = 405.4869
				xmax = 405.7369
				text = "ooh"
			intervals [1454]:
				xmin = 405.7369
				xmax = 405.8569
				text = "he"
			intervals [1455]:
				xmin = 405.8569
				xmax = 406.0769
				text = "just"
			intervals [1456]:
				xmin = 406.0769
				xmax = 406.3969
				text = "laugh"
			intervals [1457]:
				xmin = 406.3969
				xmax = 406.5469
				text = "he"
			intervals [1458]:
				xmin = 406.5469
				xmax = 406.7269
				text = "just"
			intervals [1459]:
				xmin = 406.7269
				xmax = 407.1569
				text = "loves"
			intervals [1460]:
				xmin = 407.1569
				xmax = 407.2469
				text = "when"
			intervals [1461]:
				xmin = 407.2469
				xmax = 407.3769
				text = "we"
			intervals [1462]:
				xmin = 407.3769
				xmax = 407.5669
				text = "do"
			intervals [1463]:
				xmin = 407.5669
				xmax = 407.8169
				text = "that"
			intervals [1464]:
				xmin = 407.8169
				xmax = 408.2164
				text = ""
			intervals [1465]:
				xmin = 408.2164
				xmax = 408.6564
				text = "he"
			intervals [1466]:
				xmin = 408.6564
				xmax = 408.8864
				text = "really"
			intervals [1467]:
				xmin = 408.8864
				xmax = 409.2864
				text = "laughs"
			intervals [1468]:
				xmin = 409.2864
				xmax = 409.8227
				text = ""
			intervals [1469]:
				xmin = 409.8227
				xmax = 409.9627
				text = "i"
			intervals [1470]:
				xmin = 409.9627
				xmax = 410.0927
				text = "say"
			intervals [1471]:
				xmin = 410.0927
				xmax = 410.3327
				text = "peek"
			intervals [1472]:
				xmin = 410.3327
				xmax = 410.3627
				text = "a"
			intervals [1473]:
				xmin = 410.3627
				xmax = 410.9227
				text = "boo"
			intervals [1474]:
				xmin = 410.9227
				xmax = 411.0027
				text = ""
			intervals [1475]:
				xmin = 411.0027
				xmax = 411.1427
				text = "peek"
			intervals [1476]:
				xmin = 411.1427
				xmax = 411.2027
				text = "a"
			intervals [1477]:
				xmin = 411.2027
				xmax = 411.2327
				text = ""
			intervals [1478]:
				xmin = 411.2327
				xmax = 411.7127
				text = "boo"
			intervals [1479]:
				xmin = 411.7127
				xmax = 411.8127
				text = ""
			intervals [1480]:
				xmin = 411.8127
				xmax = 411.9527
				text = "he"
			intervals [1481]:
				xmin = 411.9527
				xmax = 412.1927
				text = "just"
			intervals [1482]:
				xmin = 412.1927
				xmax = 412.8927
				text = "laughs"
			intervals [1483]:
				xmin = 412.8927
				xmax = 412.9227
				text = ""
			intervals [1484]:
				xmin = 412.9227
				xmax = 413.2227
				text = "back"
			intervals [1485]:
				xmin = 413.2227
				xmax = 418.4786
				text = ""
			intervals [1486]:
				xmin = 418.4786
				xmax = 418.7086
				text = "oh"
			intervals [1487]:
				xmin = 418.7086
				xmax = 421.056
				text = ""
			intervals [1488]:
				xmin = 421.056
				xmax = 421.206
				text = "miss"
			intervals [1489]:
				xmin = 421.206
				xmax = 421.846
				text = "rdx"
			intervals [1490]:
				xmin = 421.846
				xmax = 421.876
				text = ""
			intervals [1491]:
				xmin = 421.876
				xmax = 422.086
				text = "she"
			intervals [1492]:
				xmin = 422.086
				xmax = 422.146
				text = "s"
			intervals [1493]:
				xmin = 422.146
				xmax = 422.4568
				text = ""
			intervals [1494]:
				xmin = 422.4568
				xmax = 422.6068
				text = "she"
			intervals [1495]:
				xmin = 422.6068
				xmax = 422.6968
				text = "s"
			intervals [1496]:
				xmin = 422.6968
				xmax = 422.9668
				text = "all"
			intervals [1497]:
				xmin = 422.9668
				xmax = 422.9968
				text = ""
			intervals [1498]:
				xmin = 422.9968
				xmax = 423.2968
				text = "old"
			intervals [1499]:
				xmin = 423.2968
				xmax = 423.7468
				text = "fashion"
			intervals [1500]:
				xmin = 423.7468
				xmax = 423.8568
				text = "and"
			intervals [1501]:
				xmin = 423.8568
				xmax = 424.3168
				text = "everything"
			intervals [1502]:
				xmin = 424.3168
				xmax = 424.7712
				text = ""
			intervals [1503]:
				xmin = 424.7712
				xmax = 424.8012
				text = "i"
			intervals [1504]:
				xmin = 424.8012
				xmax = 424.9312
				text = "mean"
			intervals [1505]:
				xmin = 424.9312
				xmax = 424.9712
				text = ""
			intervals [1506]:
				xmin = 424.9712
				xmax = 425.2512
				text = "every"
			intervals [1507]:
				xmin = 425.2512
				xmax = 425.5012
				text = "time"
			intervals [1508]:
				xmin = 425.5012
				xmax = 425.5612
				text = "you"
			intervals [1509]:
				xmin = 425.5612
				xmax = 425.7712
				text = "see"
			intervals [1510]:
				xmin = 425.7712
				xmax = 425.9912
				text = "every"
			intervals [1511]:
				xmin = 425.9912
				xmax = 426.1512
				text = "time"
			intervals [1512]:
				xmin = 426.1512
				xmax = 426.2112
				text = "she"
			intervals [1513]:
				xmin = 426.2112
				xmax = 426.2412
				text = ""
			intervals [1514]:
				xmin = 426.2412
				xmax = 426.6512
				text = "sees"
			intervals [1515]:
				xmin = 426.6512
				xmax = 427.1112
				text = "somebody"
			intervals [1516]:
				xmin = 427.1112
				xmax = 427.7428
				text = ""
			intervals [1517]:
				xmin = 427.7428
				xmax = 427.8828
				text = "that"
			intervals [1518]:
				xmin = 427.8828
				xmax = 428.2328
				text = "looks"
			intervals [1519]:
				xmin = 428.2328
				xmax = 428.3828
				text = "you"
			intervals [1520]:
				xmin = 428.3828
				xmax = 428.6028
				text = "know"
			intervals [1521]:
				xmin = 428.6028
				xmax = 428.9785
				text = ""
			intervals [1522]:
				xmin = 428.9785
				xmax = 429.1385
				text = "a"
			intervals [1523]:
				xmin = 429.1385
				xmax = 429.4385
				text = "way"
			intervals [1524]:
				xmin = 429.4385
				xmax = 429.6585
				text = "out"
			intervals [1525]:
				xmin = 429.6585
				xmax = 429.7985
				text = "to"
			intervals [1526]:
				xmin = 429.7985
				xmax = 430.1485
				text = "her"
			intervals [1527]:
				xmin = 430.1485
				xmax = 431.1788
				text = ""
			intervals [1528]:
				xmin = 431.1788
				xmax = 431.2888
				text = "and"
			intervals [1529]:
				xmin = 431.2888
				xmax = 431.5188
				text = "she"
			intervals [1530]:
				xmin = 431.5188
				xmax = 432.0688
				text = "suspend"
			intervals [1531]:
				xmin = 432.0688
				xmax = 432.2188
				text = "them"
			intervals [1532]:
				xmin = 432.2188
				xmax = 432.2988
				text = ""
			intervals [1533]:
				xmin = 432.2988
				xmax = 432.3688
				text = "for"
			intervals [1534]:
				xmin = 432.3688
				xmax = 432.5988
				text = "three"
			intervals [1535]:
				xmin = 432.5988
				xmax = 432.8688
				text = "days"
			intervals [1536]:
				xmin = 432.8688
				xmax = 432.8988
				text = ""
			intervals [1537]:
				xmin = 432.8988
				xmax = 433.0088
				text = "that"
			intervals [1538]:
				xmin = 433.0088
				xmax = 433.0788
				text = "s"
			intervals [1539]:
				xmin = 433.0788
				xmax = 433.1888
				text = "why"
			intervals [1540]:
				xmin = 433.1888
				xmax = 433.2488
				text = "her"
			intervals [1541]:
				xmin = 433.2488
				xmax = 433.6688
				text = "nobody"
			intervals [1542]:
				xmin = 433.6688
				xmax = 433.8688
				text = "in"
			intervals [1543]:
				xmin = 433.8688
				xmax = 433.9788
				text = "our"
			intervals [1544]:
				xmin = 433.9788
				xmax = 434.3388
				text = "school"
			intervals [1545]:
				xmin = 434.3388
				xmax = 434.6688
				text = "likes"
			intervals [1546]:
				xmin = 434.6688
				xmax = 434.7388
				text = "her"
			intervals [1547]:
				xmin = 434.7388
				xmax = 435.2329
				text = ""
			intervals [1548]:
				xmin = 435.2329
				xmax = 435.3229
				text = "and"
			intervals [1549]:
				xmin = 435.3229
				xmax = 435.6429
				text = "so"
			intervals [1550]:
				xmin = 435.6429
				xmax = 436.1029
				text = "um"
			intervals [1551]:
				xmin = 436.1029
				xmax = 437.3138
				text = ""
			intervals [1552]:
				xmin = 437.3138
				xmax = 437.3638
				text = "<unk>"
			intervals [1553]:
				xmin = 437.3638
				xmax = 437.7337
				text = ""
			intervals [1554]:
				xmin = 437.7337
				xmax = 438.0237
				text = "one"
			intervals [1555]:
				xmin = 438.0237
				xmax = 438.3037
				text = "day"
			intervals [1556]:
				xmin = 438.3037
				xmax = 438.6756
				text = ""
			intervals [1557]:
				xmin = 438.6756
				xmax = 438.9456
				text = "w"
			intervals [1558]:
				xmin = 438.9456
				xmax = 439.1956
				text = "um"
			intervals [1559]:
				xmin = 439.1956
				xmax = 439.3756
				text = "some"
			intervals [1560]:
				xmin = 439.3756
				xmax = 439.4356
				text = "b"
			intervals [1561]:
				xmin = 439.4356
				xmax = 439.6656
				text = ""
			intervals [1562]:
				xmin = 439.6656
				xmax = 439.8456
				text = "some"
			intervals [1563]:
				xmin = 439.8456
				xmax = 440.1856
				text = "boys"
			intervals [1564]:
				xmin = 440.1856
				xmax = 440.3756
				text = "was"
			intervals [1565]:
				xmin = 440.3756
				xmax = 440.7156
				text = "acting"
			intervals [1566]:
				xmin = 440.7156
				xmax = 440.8856
				text = "up"
			intervals [1567]:
				xmin = 440.8856
				xmax = 440.9456
				text = "and"
			intervals [1568]:
				xmin = 440.9456
				xmax = 441.1756
				text = "she"
			intervals [1569]:
				xmin = 441.1756
				xmax = 441.3456
				text = "got"
			intervals [1570]:
				xmin = 441.3456
				xmax = 441.5156
				text = "to"
			intervals [1571]:
				xmin = 441.5156
				xmax = 441.7156
				text = "their"
			intervals [1572]:
				xmin = 441.7156
				xmax = 441.7456
				text = ""
			intervals [1573]:
				xmin = 441.7456
				xmax = 442.3956
				text = "ears"
			intervals [1574]:
				xmin = 442.3956
				xmax = 442.6657
				text = ""
			intervals [1575]:
				xmin = 442.6657
				xmax = 442.7457
				text = "and"
			intervals [1576]:
				xmin = 442.7457
				xmax = 442.8657
				text = "they"
			intervals [1577]:
				xmin = 442.8657
				xmax = 442.9957
				text = "were"
			intervals [1578]:
				xmin = 442.9957
				xmax = 443.0557
				text = ""
			intervals [1579]:
				xmin = 443.0557
				xmax = 443.9857
				text = "crying"
			intervals [1580]:
				xmin = 443.9857
				xmax = 444.2373
				text = ""
			intervals [1581]:
				xmin = 444.2373
				xmax = 444.3373
				text = "and"
			intervals [1582]:
				xmin = 444.3373
				xmax = 444.4573
				text = "my"
			intervals [1583]:
				xmin = 444.4573
				xmax = 444.8573
				text = "teacher"
			intervals [1584]:
				xmin = 444.8573
				xmax = 445.1373
				text = "got"
			intervals [1585]:
				xmin = 445.1373
				xmax = 445.5873
				text = "after"
			intervals [1586]:
				xmin = 445.5873
				xmax = 445.6973
				text = "'em"
			intervals [1587]:
				xmin = 445.6973
				xmax = 445.7873
				text = "and"
			intervals [1588]:
				xmin = 445.7873
				xmax = 446.2473
				text = "everything"
			intervals [1589]:
				xmin = 446.2473
				xmax = 446.8565
				text = ""
			intervals [1590]:
				xmin = 446.8565
				xmax = 446.9565
				text = "and"
			intervals [1591]:
				xmin = 446.9565
				xmax = 447.0765
				text = "my"
			intervals [1592]:
				xmin = 447.0765
				xmax = 447.5165
				text = "teacher"
			intervals [1593]:
				xmin = 447.5165
				xmax = 447.7718
				text = ""
			intervals [1594]:
				xmin = 447.7718
				xmax = 448.0218
				text = "she"
			intervals [1595]:
				xmin = 448.0218
				xmax = 448.1018
				text = "s"
			intervals [1596]:
				xmin = 448.1018
				xmax = 448.5118
				text = "nice"
			intervals [1597]:
				xmin = 448.5118
				xmax = 448.6218
				text = "and"
			intervals [1598]:
				xmin = 448.6218
				xmax = 448.7318
				text = "if"
			intervals [1599]:
				xmin = 448.7318
				xmax = 448.8918
				text = "you"
			intervals [1600]:
				xmin = 448.8918
				xmax = 448.9918
				text = "be"
			intervals [1601]:
				xmin = 448.9918
				xmax = 449.2018
				text = "nice"
			intervals [1602]:
				xmin = 449.2018
				xmax = 449.3818
				text = "to"
			intervals [1603]:
				xmin = 449.3818
				xmax = 449.5218
				text = "her"
			intervals [1604]:
				xmin = 449.5218
				xmax = 449.6518
				text = "she"
			intervals [1605]:
				xmin = 449.6518
				xmax = 449.6818
				text = "<unk>"
			intervals [1606]:
				xmin = 449.6818
				xmax = 449.7918
				text = "be"
			intervals [1607]:
				xmin = 449.7918
				xmax = 450.1118
				text = "nice"
			intervals [1608]:
				xmin = 450.1118
				xmax = 450.1818
				text = "to"
			intervals [1609]:
				xmin = 450.1818
				xmax = 450.4118
				text = "you"
			intervals [1610]:
				xmin = 450.4118
				xmax = 450.601
				text = ""
			intervals [1611]:
				xmin = 450.601
				xmax = 450.931
				text = "because"
			intervals [1612]:
				xmin = 450.931
				xmax = 451.101
				text = "one"
			intervals [1613]:
				xmin = 451.101
				xmax = 451.501
				text = "time"
			intervals [1614]:
				xmin = 451.501
				xmax = 451.571
				text = "the"
			intervals [1615]:
				xmin = 451.571
				xmax = 451.621
				text = ""
			intervals [1616]:
				xmin = 451.621
				xmax = 451.911
				text = "girls"
			intervals [1617]:
				xmin = 451.911
				xmax = 452.081
				text = "got"
			intervals [1618]:
				xmin = 452.081
				xmax = 452.171
				text = "in"
			intervals [1619]:
				xmin = 452.171
				xmax = 452.581
				text = "trouble"
			intervals [1620]:
				xmin = 452.581
				xmax = 452.701
				text = "and"
			intervals [1621]:
				xmin = 452.701
				xmax = 452.881
				text = "she"
			intervals [1622]:
				xmin = 452.881
				xmax = 453.101
				text = "got"
			intervals [1623]:
				xmin = 453.101
				xmax = 453.221
				text = "us"
			intervals [1624]:
				xmin = 453.221
				xmax = 453.271
				text = ""
			intervals [1625]:
				xmin = 453.271
				xmax = 453.561
				text = "out"
			intervals [1626]:
				xmin = 453.561
				xmax = 457.9165
				text = ""
			intervals [1627]:
				xmin = 457.9165
				xmax = 457.9965
				text = "<unk>"
			intervals [1628]:
				xmin = 457.9965
				xmax = 458.0465
				text = ""
			intervals [1629]:
				xmin = 458.0465
				xmax = 458.2365
				text = "oh"
			intervals [1630]:
				xmin = 458.2365
				xmax = 458.8365
				text = ""
			intervals [1631]:
				xmin = 458.8365
				xmax = 459.0965
				text = "that"
			intervals [1632]:
				xmin = 459.0965
				xmax = 459.2865
				text = "that"
			intervals [1633]:
				xmin = 459.2865
				xmax = 459.4065
				text = "was"
			intervals [1634]:
				xmin = 459.4065
				xmax = 459.5165
				text = "the"
			intervals [1635]:
				xmin = 459.5165
				xmax = 459.7365
				text = "one"
			intervals [1636]:
				xmin = 459.7365
				xmax = 459.8265
				text = "i"
			intervals [1637]:
				xmin = 459.8265
				xmax = 460.0265
				text = "just"
			intervals [1638]:
				xmin = 460.0265
				xmax = 460.1265
				text = "got"
			intervals [1639]:
				xmin = 460.1265
				xmax = 460.3065
				text = "finished"
			intervals [1640]:
				xmin = 460.3065
				xmax = 460.4565
				text = "telling"
			intervals [1641]:
				xmin = 460.4565
				xmax = 460.5165
				text = "you"
			intervals [1642]:
				xmin = 460.5165
				xmax = 460.6965
				text = "about"
			intervals [1643]:
				xmin = 460.6965
				xmax = 461.803
				text = ""
			intervals [1644]:
				xmin = 461.803
				xmax = 461.993
				text = "her"
			intervals [1645]:
				xmin = 461.993
				xmax = 462.213
				text = "name"
			intervals [1646]:
				xmin = 462.213
				xmax = 462.363
				text = "was"
			intervals [1647]:
				xmin = 462.363
				xmax = 462.463
				text = "miss"
			intervals [1648]:
				xmin = 462.463
				xmax = 462.8035
				text = ""
			intervals [1649]:
				xmin = 462.8035
				xmax = 462.9035
				text = "and"
			intervals [1650]:
				xmin = 462.9035
				xmax = 463.0935
				text = "her"
			intervals [1651]:
				xmin = 463.0935
				xmax = 463.3235
				text = "name"
			intervals [1652]:
				xmin = 463.3235
				xmax = 463.4835
				text = "was"
			intervals [1653]:
				xmin = 463.4835
				xmax = 463.6435
				text = "miss"
			intervals [1654]:
				xmin = 463.6435
				xmax = 463.6735
				text = ""
			intervals [1655]:
				xmin = 463.6735
				xmax = 464.1035
				text = "rdx"
			intervals [1656]:
				xmin = 464.1035
				xmax = 464.4595
				text = ""
			intervals [1657]:
				xmin = 464.4595
				xmax = 464.5495
				text = "and"
			intervals [1658]:
				xmin = 464.5495
				xmax = 464.7495
				text = "she"
			intervals [1659]:
				xmin = 464.7495
				xmax = 464.9795
				text = "was"
			intervals [1660]:
				xmin = 464.9795
				xmax = 465.2895
				text = "nice"
			intervals [1661]:
				xmin = 465.2895
				xmax = 465.4595
				text = "and"
			intervals [1662]:
				xmin = 465.4595
				xmax = 465.6595
				text = "and"
			intervals [1663]:
				xmin = 465.6595
				xmax = 465.7795
				text = "and"
			intervals [1664]:
				xmin = 465.7795
				xmax = 465.9095
				text = "if"
			intervals [1665]:
				xmin = 465.9095
				xmax = 466.0495
				text = "you"
			intervals [1666]:
				xmin = 466.0495
				xmax = 466.1795
				text = "be"
			intervals [1667]:
				xmin = 466.1795
				xmax = 466.3795
				text = "nice"
			intervals [1668]:
				xmin = 466.3795
				xmax = 466.4095
				text = ""
			intervals [1669]:
				xmin = 466.4095
				xmax = 466.4895
				text = "to"
			intervals [1670]:
				xmin = 466.4895
				xmax = 466.6295
				text = "her"
			intervals [1671]:
				xmin = 466.6295
				xmax = 466.7795
				text = "and"
			intervals [1672]:
				xmin = 466.7795
				xmax = 466.9095
				text = "do"
			intervals [1673]:
				xmin = 466.9095
				xmax = 466.9595
				text = ""
			intervals [1674]:
				xmin = 466.9595
				xmax = 467.1595
				text = "good"
			intervals [1675]:
				xmin = 467.1595
				xmax = 467.3595
				text = "work"
			intervals [1676]:
				xmin = 467.3595
				xmax = 467.4295
				text = "and"
			intervals [1677]:
				xmin = 467.4295
				xmax = 467.5595
				text = "go"
			intervals [1678]:
				xmin = 467.5595
				xmax = 467.7795
				text = "home"
			intervals [1679]:
				xmin = 467.7795
				xmax = 467.8595
				text = "and"
			intervals [1680]:
				xmin = 467.8595
				xmax = 468.1595
				text = "study"
			intervals [1681]:
				xmin = 468.1595
				xmax = 468.4095
				text = "instead"
			intervals [1682]:
				xmin = 468.4095
				xmax = 468.4895
				text = "of"
			intervals [1683]:
				xmin = 468.4895
				xmax = 468.7195
				text = "going"
			intervals [1684]:
				xmin = 468.7195
				xmax = 469.1295
				text = "outside"
			intervals [1685]:
				xmin = 469.1295
				xmax = 469.3995
				text = "running"
			intervals [1686]:
				xmin = 469.3995
				xmax = 469.9195
				text = "outside"
			intervals [1687]:
				xmin = 469.9195
				xmax = 470.7552
				text = ""
			intervals [1688]:
				xmin = 470.7552
				xmax = 471.0152
				text = "m-"
			intervals [1689]:
				xmin = 471.0152
				xmax = 471.0752
				text = "you"
			intervals [1690]:
				xmin = 471.0752
				xmax = 471.2052
				text = "know"
			intervals [1691]:
				xmin = 471.2052
				xmax = 471.4152
				text = "she"
			intervals [1692]:
				xmin = 471.4152
				xmax = 471.5352
				text = "would"
			intervals [1693]:
				xmin = 471.5352
				xmax = 471.6752
				text = "she"
			intervals [1694]:
				xmin = 471.6752
				xmax = 471.9152
				text = "would"
			intervals [1695]:
				xmin = 471.9152
				xmax = 472.0752
				text = "she"
			intervals [1696]:
				xmin = 472.0752
				xmax = 472.1952
				text = "would"
			intervals [1697]:
				xmin = 472.1952
				xmax = 472.3752
				text = "make"
			intervals [1698]:
				xmin = 472.3752
				xmax = 472.5452
				text = "good"
			intervals [1699]:
				xmin = 472.5452
				xmax = 472.9352
				text = "grades"
			intervals [1700]:
				xmin = 472.9352
				xmax = 473.1352
				text = "for"
			intervals [1701]:
				xmin = 473.1352
				xmax = 473.2552
				text = "you"
			intervals [1702]:
				xmin = 473.2552
				xmax = 473.7364
				text = ""
			intervals [1703]:
				xmin = 473.7364
				xmax = 473.9864
				text = "and"
			intervals [1704]:
				xmin = 473.9864
				xmax = 474.2264
				text = "my"
			intervals [1705]:
				xmin = 474.2264
				xmax = 474.6364
				text = "aunt"
			intervals [1706]:
				xmin = 474.6364
				xmax = 475.2325
				text = ""
			intervals [1707]:
				xmin = 475.2325
				xmax = 475.3025
				text = "<unk>"
			intervals [1708]:
				xmin = 475.3025
				xmax = 475.3925
				text = "let"
[truncated: 1,457,264 more chars]
