# Supplementary material for: Considering Performance in the Automated and Manual Coding of Sociolinguistic Variables: Lessons From Variable (ING)
Source: Front Artif Intell. 2021 Apr 29;4:648543. doi: 10.3389/frai.2021.648543 (PMC8117961; doi:10.3389/frai.2021.648543)
Supplement: Supplementary file 5 [file Data_Sheet_5.ZIP › CORAAL_VARAligned_as_TextGrids_p1/DCA_se2_ag1_m_06_1.TextGrid]

File type = "ooTextFile"
Object class = "TextGrid"

xmin = 0.0
xmax = 1000.3
tiers? <exists>
size = 4
item []:
	item [1]:
		class = "IntervalTier"
		name = "DCA_se2_ag1_m_06 - words"
		xmin = 0.0
		xmax = 1000.3
		intervals: size = 3123
			intervals [1]:
				xmin = 0.0
				xmax = 8.7228
				text = ""
			intervals [2]:
				xmin = 8.7228
				xmax = 9.0028
				text = "uh"
			intervals [3]:
				xmin = 9.0028
				xmax = 9.0728
				text = "i"
			intervals [4]:
				xmin = 9.0728
				xmax = 9.2428
				text = "guess"
			intervals [5]:
				xmin = 9.2428
				xmax = 9.4428
				text = "just"
			intervals [6]:
				xmin = 9.4428
				xmax = 9.5228
				text = "the"
			intervals [7]:
				xmin = 9.5228
				xmax = 9.9028
				text = "usual"
			intervals [8]:
				xmin = 9.9028
				xmax = 10.3328
				text = "ones"
			intervals [9]:
				xmin = 10.3328
				xmax = 10.5367
				text = ""
			intervals [10]:
				xmin = 10.5367
				xmax = 11.0667
				text = "baseball"
			intervals [11]:
				xmin = 11.0667
				xmax = 11.0967
				text = ""
			intervals [12]:
				xmin = 11.0967
				xmax = 11.1567
				text = "and"
			intervals [13]:
				xmin = 11.1567
				xmax = 11.5467
				text = "football"
			intervals [14]:
				xmin = 11.5467
				xmax = 11.6067
				text = "and"
			intervals [15]:
				xmin = 11.6067
				xmax = 12.1767
				text = "basketball"
			intervals [16]:
				xmin = 12.1767
				xmax = 12.8429
				text = ""
			intervals [17]:
				xmin = 12.8429
				xmax = 13.0629
				text = "things"
			intervals [18]:
				xmin = 13.0629
				xmax = 13.1229
				text = "of"
			intervals [19]:
				xmin = 13.1229
				xmax = 13.2129
				text = "that"
			intervals [20]:
				xmin = 13.2129
				xmax = 13.3375
				text = ""
			intervals [21]:
				xmin = 13.3375
				xmax = 13.6175
				text = "nature"
			intervals [22]:
				xmin = 13.6175
				xmax = 18.9781
				text = ""
			intervals [23]:
				xmin = 18.9781
				xmax = 19.2281
				text = "yes"
			intervals [24]:
				xmin = 19.2281
				xmax = 19.2581
				text = "i"
			intervals [25]:
				xmin = 19.2581
				xmax = 19.4381
				text = "played"
			intervals [26]:
				xmin = 19.4381
				xmax = 19.9281
				text = "hopscotch"
			intervals [27]:
				xmin = 19.9281
				xmax = 22.0232
				text = ""
			intervals [28]:
				xmin = 22.0232
				xmax = 22.6032
				text = "<unk>"
			intervals [29]:
				xmin = 22.6032
				xmax = 22.8017
				text = ""
			intervals [30]:
				xmin = 22.8017
				xmax = 23.0217
				text = "you"
			intervals [31]:
				xmin = 23.0217
				xmax = 23.3017
				text = "just"
			intervals [32]:
				xmin = 23.3017
				xmax = 23.4817
				text = "uh"
			intervals [33]:
				xmin = 23.4817
				xmax = 24.290
				text = ""
			intervals [34]:
				xmin = 24.290
				xmax = 24.470
				text = "take"
			intervals [35]:
				xmin = 24.470
				xmax = 24.580
				text = "some"
			intervals [36]:
				xmin = 24.580
				xmax = 24.990
				text = "chalk"
			intervals [37]:
				xmin = 24.990
				xmax = 25.090
				text = "and"
			intervals [38]:
				xmin = 25.090
				xmax = 25.200
				text = "you"
			intervals [39]:
				xmin = 25.200
				xmax = 25.360
				text = "draw"
			intervals [40]:
				xmin = 25.360
				xmax = 25.420
				text = "on"
			intervals [41]:
				xmin = 25.420
				xmax = 25.520
				text = "the"
			intervals [42]:
				xmin = 25.520
				xmax = 26.130
				text = "sidewalk"
			intervals [43]:
				xmin = 26.130
				xmax = 26.350
				text = "uh"
			intervals [44]:
				xmin = 26.350
				xmax = 26.4897
				text = ""
			intervals [45]:
				xmin = 26.4897
				xmax = 27.1197
				text = "squares"
			intervals [46]:
				xmin = 27.1197
				xmax = 27.3197
				text = "and"
			intervals [47]:
				xmin = 27.3197
				xmax = 27.9612
				text = ""
			intervals [48]:
				xmin = 27.9612
				xmax = 28.2312
				text = "uh"
			intervals [49]:
				xmin = 28.2312
				xmax = 29.8164
				text = ""
			intervals [50]:
				xmin = 29.8164
				xmax = 30.0464
				text = "uh"
			intervals [51]:
				xmin = 30.0464
				xmax = 30.0964
				text = ""
			intervals [52]:
				xmin = 30.0964
				xmax = 30.3464
				text = "various"
			intervals [53]:
				xmin = 30.3464
				xmax = 30.6464
				text = "numbers"
			intervals [54]:
				xmin = 30.6464
				xmax = 30.7264
				text = "and"
			intervals [55]:
				xmin = 30.7264
				xmax = 30.9164
				text = "things"
			intervals [56]:
				xmin = 30.9164
				xmax = 31.0164
				text = "like"
			intervals [57]:
				xmin = 31.0164
				xmax = 31.0464
				text = ""
			intervals [58]:
				xmin = 31.0464
				xmax = 31.2664
				text = "that"
			intervals [59]:
				xmin = 31.2664
				xmax = 36.3459
				text = ""
			intervals [60]:
				xmin = 36.3459
				xmax = 36.5559
				text = "well"
			intervals [61]:
				xmin = 36.5559
				xmax = 36.6559
				text = "well"
			intervals [62]:
				xmin = 36.6559
				xmax = 36.9159
				text = "uh"
			intervals [63]:
				xmin = 36.9159
				xmax = 37.1259
				text = "one"
			intervals [64]:
				xmin = 37.1259
				xmax = 37.5759
				text = "person"
			intervals [65]:
				xmin = 37.5759
				xmax = 38.208
				text = ""
			intervals [66]:
				xmin = 38.208
				xmax = 38.538
				text = "stands"
			intervals [67]:
				xmin = 38.538
				xmax = 38.658
				text = "by"
			intervals [68]:
				xmin = 38.658
				xmax = 38.698
				text = "a"
			intervals [69]:
				xmin = 38.698
				xmax = 38.938
				text = "tree"
			intervals [70]:
				xmin = 38.938
				xmax = 39.008
				text = "or"
			intervals [71]:
				xmin = 39.008
				xmax = 39.338
				text = "something"
			intervals [72]:
				xmin = 39.338
				xmax = 39.478
				text = "and"
			intervals [73]:
				xmin = 39.478
				xmax = 39.818
				text = "covers"
			intervals [74]:
				xmin = 39.818
				xmax = 39.968
				text = "his"
			intervals [75]:
				xmin = 39.968
				xmax = 40.388
				text = "eyes"
			intervals [76]:
				xmin = 40.388
				xmax = 40.8585
				text = ""
			intervals [77]:
				xmin = 40.8585
				xmax = 40.9585
				text = "and"
			intervals [78]:
				xmin = 40.9585
				xmax = 41.3085
				text = "counts"
			intervals [79]:
				xmin = 41.3085
				xmax = 41.3685
				text = "a"
			intervals [80]:
				xmin = 41.3685
				xmax = 41.5785
				text = "certain"
			intervals [81]:
				xmin = 41.5785
				xmax = 41.9185
				text = "number"
			intervals [82]:
				xmin = 41.9185
				xmax = 42.0941
				text = ""
			intervals [83]:
				xmin = 42.0941
				xmax = 42.2541
				text = "and"
			intervals [84]:
				xmin = 42.2541
				xmax = 42.4841
				text = "uh"
			intervals [85]:
				xmin = 42.4841
				xmax = 42.5541
				text = ""
			intervals [86]:
				xmin = 42.5541
				xmax = 42.8341
				text = "rest"
			intervals [87]:
				xmin = 42.8341
				xmax = 42.8941
				text = "of"
			intervals [88]:
				xmin = 42.8941
				xmax = 42.9541
				text = "the"
			intervals [89]:
				xmin = 42.9541
				xmax = 43.4041
				text = "teammates"
			intervals [90]:
				xmin = 43.4041
				xmax = 43.4941
				text = "go"
			intervals [91]:
				xmin = 43.4941
				xmax = 43.6541
				text = "out"
			intervals [92]:
				xmin = 43.6541
				xmax = 43.9141
				text = "and"
			intervals [93]:
				xmin = 43.9141
				xmax = 44.2504
				text = ""
			intervals [94]:
				xmin = 44.2504
				xmax = 44.6104
				text = "hide"
			intervals [95]:
				xmin = 44.6104
				xmax = 45.1005
				text = ""
			intervals [96]:
				xmin = 45.1005
				xmax = 45.5105
				text = "then"
			intervals [97]:
				xmin = 45.5105
				xmax = 45.5753
				text = ""
			intervals [98]:
				xmin = 45.5753
				xmax = 45.7053
				text = "at"
			intervals [99]:
				xmin = 45.7053
				xmax = 45.7853
				text = "the"
			intervals [100]:
				xmin = 45.7853
				xmax = 45.8753
				text = "end"
			intervals [101]:
				xmin = 45.8753
				xmax = 45.9353
				text = "of"
			intervals [102]:
				xmin = 45.9353
				xmax = 46.1053
				text = "the"
			intervals [103]:
				xmin = 46.1053
				xmax = 46.2953
				text = "uh"
			intervals [104]:
				xmin = 46.2953
				xmax = 46.6094
				text = ""
			intervals [105]:
				xmin = 46.6094
				xmax = 46.8994
				text = "numbers"
			intervals [106]:
				xmin = 46.8994
				xmax = 47.0294
				text = "he"
			intervals [107]:
				xmin = 47.0294
				xmax = 47.2594
				text = "tries"
			intervals [108]:
				xmin = 47.2594
				xmax = 47.3194
				text = "to"
			intervals [109]:
				xmin = 47.3194
				xmax = 47.5594
				text = "find"
			intervals [110]:
				xmin = 47.5594
				xmax = 47.6194
				text = "'em"
			intervals [111]:
				xmin = 47.6194
				xmax = 52.1983
				text = ""
			intervals [112]:
				xmin = 52.1983
				xmax = 52.4683
				text = "uh"
			intervals [113]:
				xmin = 52.4683
				xmax = 52.9883
				text = "usually"
			intervals [114]:
				xmin = 52.9883
				xmax = 53.3183
				text = "just"
			intervals [115]:
				xmin = 53.3183
				xmax = 53.6483
				text = "uh"
			intervals [116]:
				xmin = 53.6483
				xmax = 54.4765
				text = ""
			intervals [117]:
				xmin = 54.4765
				xmax = 54.7765
				text = "count"
			intervals [118]:
				xmin = 54.7765
				xmax = 54.9565
				text = "out"
			intervals [119]:
				xmin = 54.9565
				xmax = 55.0765
				text = "or"
			intervals [120]:
				xmin = 55.0765
				xmax = 55.3065
				text = "flip"
			intervals [121]:
				xmin = 55.3065
				xmax = 55.3465
				text = "a"
			intervals [122]:
				xmin = 55.3465
				xmax = 55.6365
				text = "coin"
			intervals [123]:
				xmin = 55.6365
				xmax = 55.6965
				text = "or"
			intervals [124]:
				xmin = 55.6965
				xmax = 55.9465
				text = "something"
			intervals [125]:
				xmin = 55.9465
				xmax = 56.0465
				text = "like"
			intervals [126]:
				xmin = 56.0465
				xmax = 56.2565
				text = "that"
			intervals [127]:
				xmin = 56.2565
				xmax = 60.2374
				text = ""
			intervals [128]:
				xmin = 60.2374
				xmax = 60.3974
				text = "not"
			intervals [129]:
				xmin = 60.3974
				xmax = 60.4874
				text = "that"
			intervals [130]:
				xmin = 60.4874
				xmax = 60.5574
				text = "i"
			intervals [131]:
				xmin = 60.5574
				xmax = 60.9074
				text = "remember"
			intervals [132]:
				xmin = 60.9074
				xmax = 61.1574
				text = "<unk>"
			intervals [133]:
				xmin = 61.1574
				xmax = 64.173
				text = ""
			intervals [134]:
				xmin = 64.173
				xmax = 64.443
				text = "oh"
			intervals [135]:
				xmin = 64.443
				xmax = 64.653
				text = "yeah"
			intervals [136]:
				xmin = 64.653
				xmax = 65.083
				text = "vaguely"
			intervals [137]:
				xmin = 65.083
				xmax = 65.223
				text = "yeah"
			intervals [138]:
				xmin = 65.223
				xmax = 65.263
				text = ""
			intervals [139]:
				xmin = 65.263
				xmax = 65.543
				text = "<unk>"
			intervals [140]:
				xmin = 65.543
				xmax = 70.5907
				text = ""
			intervals [141]:
				xmin = 70.5907
				xmax = 70.8907
				text = "uh"
			intervals [142]:
				xmin = 70.8907
				xmax = 70.9507
				text = "i"
			intervals [143]:
				xmin = 70.9507
				xmax = 71.1507
				text = "never"
			intervals [144]:
				xmin = 71.1507
				xmax = 71.2807
				text = "did"
			intervals [145]:
				xmin = 71.2807
				xmax = 71.4207
				text = "play"
			intervals [146]:
				xmin = 71.4207
				xmax = 71.5707
				text = "kick"
			intervals [147]:
				xmin = 71.5707
				xmax = 71.6307
				text = "the"
			intervals [148]:
				xmin = 71.6307
				xmax = 71.8907
				text = "can"
			intervals [149]:
				xmin = 71.8907
				xmax = 72.0007
				text = "no"
			intervals [150]:
				xmin = 72.0007
				xmax = 73.5756
				text = ""
			intervals [151]:
				xmin = 73.5756
				xmax = 73.8156
				text = "yes"
			intervals [152]:
				xmin = 73.8156
				xmax = 73.8456
				text = "i"
			intervals [153]:
				xmin = 73.8456
				xmax = 74.0456
				text = "played"
			intervals [154]:
				xmin = 74.0456
				xmax = 74.4556
				text = "marbles"
			intervals [155]:
				xmin = 74.4556
				xmax = 78.0548
				text = ""
			intervals [156]:
				xmin = 78.0548
				xmax = 78.2348
				text = "uh"
			intervals [157]:
				xmin = 78.2348
				xmax = 78.5148
				text = "well"
			intervals [158]:
				xmin = 78.5148
				xmax = 78.7248
				text = "you"
			intervals [159]:
				xmin = 78.7248
				xmax = 78.9648
				text = "uh"
			intervals [160]:
				xmin = 78.9648
				xmax = 79.4631
				text = ""
			intervals [161]:
				xmin = 79.4631
				xmax = 79.6431
				text = "take"
			intervals [162]:
				xmin = 79.6431
				xmax = 79.7031
				text = "a"
			intervals [163]:
				xmin = 79.7031
				xmax = 80.0731
				text = "stick"
			intervals [164]:
				xmin = 80.0731
				xmax = 80.3299
				text = ""
			intervals [165]:
				xmin = 80.3299
				xmax = 80.5499
				text = "and"
			intervals [166]:
				xmin = 80.5499
				xmax = 80.6999
				text = "uh"
			intervals [167]:
				xmin = 80.6999
				xmax = 80.9599
				text = "draw"
			intervals [168]:
				xmin = 80.9599
				xmax = 81.0499
				text = "a"
			intervals [169]:
				xmin = 81.0499
				xmax = 81.2799
				text = "ring"
			intervals [170]:
				xmin = 81.2799
				xmax = 81.3799
				text = "in"
			intervals [171]:
				xmin = 81.3799
				xmax = 81.4799
				text = "the"
			intervals [172]:
				xmin = 81.4799
				xmax = 81.9699
				text = "sand"
			intervals [173]:
				xmin = 81.9699
				xmax = 82.4248
				text = ""
			intervals [174]:
				xmin = 82.4248
				xmax = 82.6548
				text = "a"
			intervals [175]:
				xmin = 82.6548
				xmax = 82.9548
				text = "large"
			intervals [176]:
				xmin = 82.9548
				xmax = 83.2048
				text = "ring"
			intervals [177]:
				xmin = 83.2048
				xmax = 83.2348
				text = ""
			intervals [178]:
				xmin = 83.2348
				xmax = 83.3348
				text = "and"
			intervals [179]:
				xmin = 83.3348
				xmax = 83.5148
				text = "then"
			intervals [180]:
				xmin = 83.5148
				xmax = 83.7448
				text = "uh"
			intervals [181]:
				xmin = 83.7448
				xmax = 84.1687
				text = ""
			intervals [182]:
				xmin = 84.1687
				xmax = 84.2387
				text = "you"
			intervals [183]:
				xmin = 84.2387
				xmax = 84.2787
				text = ""
			intervals [184]:
				xmin = 84.2787
				xmax = 84.4787
				text = "take"
			intervals [185]:
				xmin = 84.4787
				xmax = 84.5387
				text = "the"
			intervals [186]:
				xmin = 84.5387
				xmax = 85.0287
				text = "marbles"
			intervals [187]:
				xmin = 85.0287
				xmax = 85.1987
				text = "and"
			intervals [188]:
				xmin = 85.1987
				xmax = 85.4487
				text = "uh"
			intervals [189]:
				xmin = 85.4487
				xmax = 85.5187
				text = ""
			intervals [190]:
				xmin = 85.5187
				xmax = 85.6287
				text = "you"
			intervals [191]:
				xmin = 85.6287
				xmax = 85.8687
				text = "try"
			intervals [192]:
				xmin = 85.8687
				xmax = 86.1187
				text = "to"
			intervals [193]:
				xmin = 86.1187
				xmax = 86.3287
				text = "uh"
			intervals [194]:
				xmin = 86.3287
				xmax = 86.6416
				text = ""
			intervals [195]:
				xmin = 86.6416
				xmax = 86.7916
				text = "can't"
			intervals [196]:
				xmin = 86.7916
				xmax = 86.9016
				text = "go"
			intervals [197]:
				xmin = 86.9016
				xmax = 87.1116
				text = "beyond"
			intervals [198]:
				xmin = 87.1116
				xmax = 87.1916
				text = "the"
			intervals [199]:
				xmin = 87.1916
				xmax = 87.5416
				text = "line"
			intervals [200]:
				xmin = 87.5416
				xmax = 87.6716
				text = "with"
			intervals [201]:
				xmin = 87.6716
				xmax = 87.7816
				text = "your"
			intervals [202]:
				xmin = 87.7816
				xmax = 88.0516
				text = "finger"
			intervals [203]:
				xmin = 88.0516
				xmax = 88.1416
				text = "you"
			intervals [204]:
				xmin = 88.1416
				xmax = 88.2816
				text = "take"
			intervals [205]:
				xmin = 88.2816
				xmax = 88.3416
				text = "the"
			intervals [206]:
				xmin = 88.3416
				xmax = 88.6516
				text = "marble"
			intervals [207]:
				xmin = 88.6516
				xmax = 88.7816
				text = "try"
			intervals [208]:
				xmin = 88.7816
				xmax = 88.8616
				text = "to"
			intervals [209]:
				xmin = 88.8616
				xmax = 89.6172
				text = ""
			intervals [210]:
				xmin = 89.6172
				xmax = 89.8472
				text = "toss"
			intervals [211]:
				xmin = 89.8472
				xmax = 89.9372
				text = "in"
			intervals [212]:
				xmin = 89.9372
				xmax = 90.0072
				text = "to"
			intervals [213]:
				xmin = 90.0072
				xmax = 90.1472
				text = "the"
			intervals [214]:
				xmin = 90.1472
				xmax = 90.2372
				text = ""
			intervals [215]:
				xmin = 90.2372
				xmax = 90.5472
				text = "center"
			intervals [216]:
				xmin = 90.5472
				xmax = 90.6172
				text = "of"
			intervals [217]:
				xmin = 90.6172
				xmax = 90.7872
				text = "the"
			intervals [218]:
				xmin = 90.7872
				xmax = 90.9872
				text = "uh"
			intervals [219]:
				xmin = 90.9872
				xmax = 91.6323
				text = ""
			intervals [220]:
				xmin = 91.6323
				xmax = 91.8623
				text = "uh"
			intervals [221]:
				xmin = 91.8623
				xmax = 92.585
				text = ""
			intervals [222]:
				xmin = 92.585
				xmax = 93.005
				text = "circle"
			intervals [223]:
				xmin = 93.005
				xmax = 93.045
				text = ""
			intervals [224]:
				xmin = 93.045
				xmax = 93.135
				text = "and"
			intervals [225]:
				xmin = 93.135
				xmax = 93.275
				text = "try"
			intervals [226]:
				xmin = 93.275
				xmax = 93.335
				text = "to"
			intervals [227]:
				xmin = 93.335
				xmax = 93.565
				text = "knock"
			intervals [228]:
				xmin = 93.565
				xmax = 93.645
				text = "out"
			intervals [229]:
				xmin = 93.645
				xmax = 93.765
				text = "some"
			intervals [230]:
				xmin = 93.765
				xmax = 93.825
				text = "of"
			intervals [231]:
				xmin = 93.825
				xmax = 93.885
				text = "the"
			intervals [232]:
				xmin = 93.885
				xmax = 93.985
				text = "other"
			intervals [233]:
				xmin = 93.985
				xmax = 94.305
				text = "marbles"
			intervals [234]:
				xmin = 94.305
				xmax = 94.435
				text = "into"
			intervals [235]:
				xmin = 94.435
				xmax = 94.575
				text = "the"
			intervals [236]:
				xmin = 94.575
				xmax = 94.765
				text = "outer"
			intervals [237]:
				xmin = 94.765
				xmax = 94.935
				text = "side"
			intervals [238]:
				xmin = 94.935
				xmax = 94.995
				text = "of"
			intervals [239]:
				xmin = 94.995
				xmax = 95.055
				text = "the"
			intervals [240]:
				xmin = 95.055
				xmax = 95.385
				text = "perimeter"
			intervals [241]:
				xmin = 95.385
				xmax = 100.9871
				text = ""
			intervals [242]:
				xmin = 100.9871
				xmax = 101.0571
				text = "i"
			intervals [243]:
				xmin = 101.0571
				xmax = 101.2271
				text = "watch"
			intervals [244]:
				xmin = 101.2271
				xmax = 101.4671
				text = "some"
			intervals [245]:
				xmin = 101.4671
				xmax = 101.7271
				text = "yes"
			intervals [246]:
				xmin = 101.7271
				xmax = 105.5315
				text = ""
			intervals [247]:
				xmin = 105.5315
				xmax = 106.0415
				text = "uh"
			intervals [248]:
				xmin = 106.0415
				xmax = 106.0715
				text = ""
			intervals [249]:
				xmin = 106.0715
				xmax = 106.1015
				text = "i"
			intervals [250]:
				xmin = 106.1015
				xmax = 106.2915
				text = "like"
			intervals [251]:
				xmin = 106.2915
				xmax = 106.4015
				text = "the"
			intervals [252]:
				xmin = 106.4015
				xmax = 107.1915
				text = "avengers"
			intervals [253]:
				xmin = 107.1915
				xmax = 107.2215
				text = ""
			intervals [254]:
				xmin = 107.2215
				xmax = 107.5515
				text = "and"
			intervals [255]:
				xmin = 107.5515
				xmax = 107.9315
				text = "uh"
			intervals [256]:
				xmin = 107.9315
				xmax = 109.3232
				text = ""
			intervals [257]:
				xmin = 109.3232
				xmax = 109.7732
				text = "uh"
			intervals [258]:
				xmin = 109.7732
				xmax = 109.8032
				text = ""
			intervals [259]:
				xmin = 109.8032
				xmax = 110.0632
				text = "johnny"
			intervals [260]:
				xmin = 110.0632
				xmax = 110.6332
				text = "carson"
			intervals [261]:
				xmin = 110.6332
				xmax = 111.2731
				text = ""
			intervals [262]:
				xmin = 111.2731
				xmax = 111.7731
				text = "uh"
			intervals [263]:
				xmin = 111.7731
				xmax = 113.0304
				text = ""
			intervals [264]:
				xmin = 113.0304
				xmax = 113.1704
				text = "<unk>"
			intervals [265]:
				xmin = 113.1704
				xmax = 114.6723
				text = ""
			intervals [266]:
				xmin = 114.6723
				xmax = 116.1523
				text = "uh"
			intervals [267]:
				xmin = 116.1523
				xmax = 117.1912
				text = ""
			intervals [268]:
				xmin = 117.1912
				xmax = 117.3812
				text = "rowan"
			intervals [269]:
				xmin = 117.3812
				xmax = 117.4512
				text = "and"
			intervals [270]:
				xmin = 117.4512
				xmax = 117.7212
				text = "martin"
			intervals [271]:
				xmin = 117.7212
				xmax = 118.0012
				text = "laugh"
			intervals [272]:
				xmin = 118.0012
				xmax = 118.0712
				text = "in"
			intervals [273]:
				xmin = 118.0712
				xmax = 118.1012
				text = "i"
			intervals [274]:
				xmin = 118.1012
				xmax = 118.2112
				text = "like"
			intervals [275]:
				xmin = 118.2112
				xmax = 118.2512
				text = ""
			intervals [276]:
				xmin = 118.2512
				xmax = 118.3712
				text = "that"
			intervals [277]:
				xmin = 118.3712
				xmax = 118.4112
				text = "a"
			intervals [278]:
				xmin = 118.4112
				xmax = 118.5712
				text = "lot"
			intervals [279]:
				xmin = 118.5712
				xmax = 121.5629
				text = ""
			intervals [280]:
				xmin = 121.5629
				xmax = 121.7429
				text = "not"
			intervals [281]:
				xmin = 121.7429
				xmax = 121.9129
				text = "this"
			intervals [282]:
				xmin = 121.9129
				xmax = 122.0829
				text = "week"
			intervals [283]:
				xmin = 122.0829
				xmax = 122.2429
				text = "no"
			intervals [284]:
				xmin = 122.2429
				xmax = 122.2829
				text = "i"
			intervals [285]:
				xmin = 122.2829
				xmax = 122.5529
				text = "didn't"
			intervals [286]:
				xmin = 122.5529
				xmax = 131.089
				text = ""
			intervals [287]:
				xmin = 131.089
				xmax = 131.329
				text = "mm"
			intervals [288]:
				xmin = 131.329
				xmax = 131.509
				text = ""
			intervals [289]:
				xmin = 131.509
				xmax = 131.689
				text = "gee"
			intervals [290]:
				xmin = 131.689
				xmax = 131.809
				text = "i"
			intervals [291]:
				xmin = 131.809
				xmax = 131.879
				text = "r-"
			intervals [292]:
				xmin = 131.879
				xmax = 132.079
				text = "i"
			intervals [293]:
				xmin = 132.079
				xmax = 132.239
				text = "really"
			intervals [294]:
				xmin = 132.239
				xmax = 132.409
				text = "don't"
			intervals [295]:
				xmin = 132.409
				xmax = 132.529
				text = "think"
			intervals [296]:
				xmin = 132.529
				xmax = 132.589
				text = "i"
			intervals [297]:
				xmin = 132.589
				xmax = 132.759
				text = "could"
			intervals [298]:
				xmin = 132.759
				xmax = 133.009
				text = "cause"
			intervals [299]:
				xmin = 133.009
				xmax = 133.059
				text = "i"
			intervals [300]:
				xmin = 133.059
				xmax = 133.249
				text = "haven't"
			intervals [301]:
				xmin = 133.249
				xmax = 133.339
				text = "been"
			intervals [302]:
				xmin = 133.339
				xmax = 133.539
				text = "watching"
			intervals [303]:
				xmin = 133.539
				xmax = 133.719
				text = "much"
			intervals [304]:
				xmin = 133.719
				xmax = 134.039
				text = "television"
			intervals [305]:
				xmin = 134.039
				xmax = 134.159
				text = "this"
			intervals [306]:
				xmin = 134.159
				xmax = 134.309
				text = "week"
			intervals [307]:
				xmin = 134.309
				xmax = 134.389
				text = "and"
			intervals [308]:
				xmin = 134.389
				xmax = 134.439
				text = "i"
			intervals [309]:
				xmin = 134.439
				xmax = 134.699
				text = "wouldn't"
			intervals [310]:
				xmin = 134.699
				xmax = 134.999
				text = "remember"
			intervals [311]:
				xmin = 134.999
				xmax = 135.029
				text = ""
			intervals [312]:
				xmin = 135.029
				xmax = 135.119
				text = "any"
			intervals [313]:
				xmin = 135.119
				xmax = 135.4483
				text = ""
			intervals [314]:
				xmin = 135.4483
				xmax = 135.6083
				text = "any"
			intervals [315]:
				xmin = 135.6083
				xmax = 135.7483
				text = "of"
			intervals [316]:
				xmin = 135.7483
				xmax = 135.8283
				text = "it"
			intervals [317]:
				xmin = 135.8283
				xmax = 140.2831
				text = ""
			intervals [318]:
				xmin = 140.2831
				xmax = 140.5531
				text = "well"
			intervals [319]:
				xmin = 140.5531
				xmax = 140.5931
				text = "i"
			intervals [320]:
				xmin = 140.5931
				xmax = 140.8231
				text = "think"
			intervals [321]:
				xmin = 140.8231
				xmax = 140.9231
				text = "it"
			intervals [322]:
				xmin = 140.9231
				xmax = 141.0531
				text = "s"
			intervals [323]:
				xmin = 141.0531
				xmax = 141.3631
				text = "uh"
			intervals [324]:
				xmin = 141.3631
				xmax = 141.6022
				text = ""
			intervals [325]:
				xmin = 141.6022
				xmax = 141.6822
				text = "it"
			intervals [326]:
				xmin = 141.6822
				xmax = 141.7222
				text = "s"
			intervals [327]:
				xmin = 141.7222
				xmax = 141.7522
				text = "a"
			intervals [328]:
				xmin = 141.7522
				xmax = 141.8722
				text = "lot"
			intervals [329]:
				xmin = 141.8722
				xmax = 142.0122
				text = "better"
			intervals [330]:
				xmin = 142.0122
				xmax = 142.1022
				text = "than"
			intervals [331]:
				xmin = 142.1022
				xmax = 142.3622
				text = "most"
			intervals [332]:
				xmin = 142.3622
				xmax = 142.4322
				text = "of"
			intervals [333]:
				xmin = 142.4322
				xmax = 142.5722
				text = "the"
			intervals [334]:
				xmin = 142.5722
				xmax = 142.7473
				text = ""
			intervals [335]:
				xmin = 142.7473
				xmax = 143.1873
				text = "comedies"
			intervals [336]:
				xmin = 143.1873
				xmax = 143.2773
				text = "that"
			intervals [337]:
				xmin = 143.2773
				xmax = 143.3673
				text = "have"
			intervals [338]:
				xmin = 143.3673
				xmax = 143.5073
				text = "come"
			intervals [339]:
				xmin = 143.5073
				xmax = 143.6373
				text = "out"
			intervals [340]:
				xmin = 143.6373
				xmax = 143.8073
				text = "this"
			intervals [341]:
				xmin = 143.8073
				xmax = 144.0573
				text = "year"
			intervals [342]:
				xmin = 144.0573
				xmax = 144.2773
				text = "and"
			intervals [343]:
				xmin = 144.2773
				xmax = 144.6078
				text = ""
			intervals [344]:
				xmin = 144.6078
				xmax = 144.7778
				text = "and"
			intervals [345]:
				xmin = 144.7778
				xmax = 144.9878
				text = "uh"
			intervals [346]:
				xmin = 144.9878
				xmax = 145.0478
				text = ""
			intervals [347]:
				xmin = 145.0478
				xmax = 145.2278
				text = "i"
			intervals [348]:
				xmin = 145.2278
				xmax = 145.3478
				text = "think"
			intervals [349]:
				xmin = 145.3478
				xmax = 145.4478
				text = "it"
			intervals [350]:
				xmin = 145.4478
				xmax = 145.6678
				text = "s"
			intervals [351]:
				xmin = 145.6678
				xmax = 145.6978
				text = ""
			intervals [352]:
				xmin = 145.6978
				xmax = 145.7578
				text = "it"
			intervals [353]:
				xmin = 145.7578
				xmax = 145.7878
				text = "s"
			intervals [354]:
				xmin = 145.7878
				xmax = 145.8178
				text = "a"
			intervals [355]:
				xmin = 145.8178
				xmax = 145.8478
				text = ""
			intervals [356]:
				xmin = 145.8478
				xmax = 146.0178
				text = "really"
			intervals [357]:
				xmin = 146.0178
				xmax = 146.2178
				text = "funny"
			intervals [358]:
				xmin = 146.2178
				xmax = 146.5078
				text = "show"
			intervals [359]:
				xmin = 146.5078
				xmax = 152.2853
				text = ""
			intervals [360]:
				xmin = 152.2853
				xmax = 152.5453
				text = "yes"
			intervals [361]:
				xmin = 152.5453
				xmax = 152.5953
				text = "i"
			intervals [362]:
				xmin = 152.5953
				xmax = 152.6753
				text = "go"
			intervals [363]:
				xmin = 152.6753
				xmax = 152.7353
				text = "to"
			intervals [364]:
				xmin = 152.7353
				xmax = 152.7953
				text = "the"
			intervals [365]:
				xmin = 152.7953
				xmax = 152.9753
				text = "movies"
			intervals [366]:
				xmin = 152.9753
				xmax = 153.1353
				text = "quite"
			intervals [367]:
				xmin = 153.1353
				xmax = 153.1753
				text = "a"
			intervals [368]:
				xmin = 153.1753
				xmax = 153.3053
				text = "lot"
			intervals [369]:
				xmin = 153.3053
				xmax = 157.5823
				text = ""
			intervals [370]:
				xmin = 157.5823
				xmax = 158.0723
				text = "uh"
			intervals [371]:
				xmin = 158.0723
				xmax = 158.3173
				text = ""
			intervals [372]:
				xmin = 158.3173
				xmax = 158.3973
				text = "i"
			intervals [373]:
				xmin = 158.3973
				xmax = 158.5873
				text = "saw"
			intervals [374]:
				xmin = 158.5873
				xmax = 158.7073
				text = "in"
			intervals [375]:
				xmin = 158.7073
				xmax = 158.9373
				text = "cold"
			intervals [376]:
				xmin = 158.9373
				xmax = 159.2873
				text = "blood"
			intervals [377]:
				xmin = 159.2873
				xmax = 161.3135
				text = ""
			intervals [378]:
				xmin = 161.3135
				xmax = 161.5135
				text = "uh"
			intervals [379]:
				xmin = 161.5135
				xmax = 161.5735
				text = "it"
			intervals [380]:
				xmin = 161.5735
				xmax = 161.7135
				text = "was"
			intervals [381]:
				xmin = 161.7135
				xmax = 161.7935
				text = "ab-"
			intervals [382]:
				xmin = 161.7935
				xmax = 162.3047
				text = ""
			intervals [383]:
				xmin = 162.3047
				xmax = 162.5447
				text = "yes"
			intervals [384]:
				xmin = 162.5447
				xmax = 162.7047
				text = "so"
			intervals [385]:
				xmin = 162.7047
				xmax = 162.7647
				text = "it"
			intervals [386]:
				xmin = 162.7647
				xmax = 162.8947
				text = "was"
			intervals [387]:
				xmin = 162.8947
				xmax = 163.1847
				text = "about"
			intervals [388]:
				xmin = 163.1847
				xmax = 163.4747
				text = "uh"
			intervals [389]:
				xmin = 163.4747
				xmax = 163.7863
				text = ""
			intervals [390]:
				xmin = 163.7863
				xmax = 163.9763
				text = "this"
			intervals [391]:
				xmin = 163.9763
				xmax = 164.0563
				text = ""
			intervals [392]:
				xmin = 164.0563
				xmax = 164.3663
				text = "uh"
			intervals [393]:
				xmin = 164.3663
				xmax = 164.4263
				text = ""
			intervals [394]:
				xmin = 164.4263
				xmax = 164.6063
				text = "two"
			intervals [395]:
				xmin = 164.6063
				xmax = 165.2163
				text = "killers"
			intervals [396]:
				xmin = 165.2163
				xmax = 165.2463
				text = ""
			intervals [397]:
				xmin = 165.2463
				xmax = 165.4663
				text = "and"
			intervals [398]:
				xmin = 165.4663
				xmax = 165.7763
				text = "uh"
			intervals [399]:
				xmin = 165.7763
				xmax = 165.9433
				text = ""
			intervals [400]:
				xmin = 165.9433
				xmax = 166.0833
				text = "out"
			intervals [401]:
				xmin = 166.0833
				xmax = 166.1733
				text = "in"
			intervals [402]:
				xmin = 166.1733
				xmax = 166.7333
				text = "kansas"
			intervals [403]:
				xmin = 166.7333
				xmax = 167.1809
				text = ""
			intervals [404]:
				xmin = 167.1809
				xmax = 167.2909
				text = "and"
			intervals [405]:
				xmin = 167.2909
				xmax = 167.4709
				text = "they"
			intervals [406]:
				xmin = 167.4709
				xmax = 167.7309
				text = "uh"
			intervals [407]:
				xmin = 167.7309
				xmax = 168.1415
				text = ""
			intervals [408]:
				xmin = 168.1415
				xmax = 168.5915
				text = "traveled"
			intervals [409]:
				xmin = 168.5915
				xmax = 168.8415
				text = "uh"
			intervals [410]:
				xmin = 168.8415
				xmax = 169.1414
				text = ""
			intervals [411]:
				xmin = 169.1414
				xmax = 169.3214
				text = "great"
			intervals [412]:
				xmin = 169.3214
				xmax = 169.7014
				text = "distance"
			intervals [413]:
				xmin = 169.7014
				xmax = 169.8114
				text = "and"
			intervals [414]:
				xmin = 169.8114
				xmax = 170.150
				text = ""
			intervals [415]:
				xmin = 170.150
				xmax = 170.470
				text = "killed"
			intervals [416]:
				xmin = 170.470
				xmax = 170.700
				text = "uh"
			intervals [417]:
				xmin = 170.700
				xmax = 170.770
				text = ""
			intervals [418]:
				xmin = 170.770
				xmax = 171.040
				text = "this"
			intervals [419]:
				xmin = 171.040
				xmax = 171.070
				text = ""
			intervals [420]:
				xmin = 171.070
				xmax = 171.440
				text = "family"
			intervals [421]:
				xmin = 171.440
				xmax = 171.500
				text = "the"
			intervals [422]:
				xmin = 171.500
				xmax = 171.770
				text = "clutter"
			intervals [423]:
				xmin = 171.770
				xmax = 172.190
				text = "family"
			intervals [424]:
				xmin = 172.190
				xmax = 172.9431
				text = ""
			intervals [425]:
				xmin = 172.9431
				xmax = 173.2331
				text = "and"
			intervals [426]:
				xmin = 173.2331
				xmax = 173.5031
				text = "uh"
			intervals [427]:
				xmin = 173.5031
				xmax = 174.6958
				text = ""
			intervals [428]:
				xmin = 174.6958
				xmax = 175.0258
				text = "uh"
			intervals [429]:
				xmin = 175.0258
				xmax = 175.0558
				text = ""
			intervals [430]:
				xmin = 175.0558
				xmax = 175.1358
				text = "it"
			intervals [431]:
				xmin = 175.1358
				xmax = 175.2858
				text = "was"
			intervals [432]:
				xmin = 175.2858
				xmax = 175.3158
				text = "a"
			intervals [433]:
				xmin = 175.3158
				xmax = 175.6658
				text = "all"
			intervals [434]:
				xmin = 175.6658
				xmax = 175.9758
				text = "about"
			intervals [435]:
				xmin = 175.9758
				xmax = 176.1558
				text = "uh"
			intervals [436]:
				xmin = 176.1558
				xmax = 176.2558
				text = "their"
			intervals [437]:
				xmin = 176.2558
				xmax = 176.6558
				text = "motives"
			intervals [438]:
				xmin = 176.6558
				xmax = 176.7158
				text = "and"
			intervals [439]:
				xmin = 176.7158
				xmax = 177.0358
				text = "everything"
			intervals [440]:
				xmin = 177.0358
				xmax = 177.2272
				text = ""
			intervals [441]:
				xmin = 177.2272
				xmax = 177.3472
				text = "and"
			intervals [442]:
				xmin = 177.3472
				xmax = 177.6272
				text = "how"
			intervals [443]:
				xmin = 177.6272
				xmax = 177.7872
				text = "uh"
			intervals [444]:
				xmin = 177.7872
				xmax = 177.9172
				text = "that"
			intervals [445]:
				xmin = 177.9172
				xmax = 178.2437
				text = ""
			intervals [446]:
				xmin = 178.2437
				xmax = 178.3337
				text = "they"
			intervals [447]:
				xmin = 178.3337
				xmax = 178.4437
				text = ""
			intervals [448]:
				xmin = 178.4437
				xmax = 178.5837
				text = "try"
			intervals [449]:
				xmin = 178.5837
				xmax = 178.6537
				text = "to"
			intervals [450]:
				xmin = 178.6537
				xmax = 178.8237
				text = "bring"
			intervals [451]:
				xmin = 178.8237
				xmax = 178.9037
				text = "out"
			intervals [452]:
				xmin = 178.9037
				xmax = 179.0137
				text = "how"
			intervals [453]:
				xmin = 179.0137
				xmax = 179.1737
				text = "they"
			intervals [454]:
				xmin = 179.1737
				xmax = 179.3488
				text = ""
			intervals [455]:
				xmin = 179.3488
				xmax = 179.5788
				text = "they"
			intervals [456]:
				xmin = 179.5788
				xmax = 179.7388
				text = "uh"
			intervals [457]:
				xmin = 179.7388
				xmax = 179.8888
				text = "got"
			intervals [458]:
				xmin = 179.8888
				xmax = 179.9188
				text = ""
			intervals [459]:
				xmin = 179.9188
				xmax = 180.0888
				text = "very"
			intervals [460]:
				xmin = 180.0888
				xmax = 180.2588
				text = "little"
			intervals [461]:
				xmin = 180.2588
				xmax = 180.6488
				text = "profit"
			intervals [462]:
				xmin = 180.6488
				xmax = 180.7288
				text = "out"
			intervals [463]:
				xmin = 180.7288
				xmax = 180.8188
				text = "of"
			intervals [464]:
				xmin = 180.8188
				xmax = 180.9188
				text = "it"
			intervals [465]:
				xmin = 180.9188
				xmax = 181.1088
				text = "and"
			intervals [466]:
				xmin = 181.1088
				xmax = 181.4626
				text = ""
			intervals [467]:
				xmin = 181.4626
				xmax = 181.6026
				text = "just"
			intervals [468]:
				xmin = 181.6026
				xmax = 181.7026
				text = "more"
			intervals [469]:
				xmin = 181.7026
				xmax = 181.8426
				text = "less"
			intervals [470]:
				xmin = 181.8426
				xmax = 181.9326
				text = "got"
			intervals [471]:
				xmin = 181.9326
				xmax = 182.0126
				text = "a"
			intervals [472]:
				xmin = 182.0126
				xmax = 182.2926
				text = "radio"
			intervals [473]:
				xmin = 182.2926
				xmax = 182.3526
				text = "and"
			intervals [474]:
				xmin = 182.3526
				xmax = 182.4926
				text = "about"
			intervals [475]:
				xmin = 182.4926
				xmax = 182.7526
				text = "forty"
			intervals [476]:
				xmin = 182.7526
				xmax = 183.1326
				text = "dollars"
			intervals [477]:
				xmin = 183.1326
				xmax = 183.3126
				text = "and"
			intervals [478]:
				xmin = 183.3126
				xmax = 183.3835
				text = ""
			intervals [479]:
				xmin = 183.3835
				xmax = 183.4635
				text = "to"
			intervals [480]:
				xmin = 183.4635
				xmax = 183.6235
				text = "kill"
			intervals [481]:
				xmin = 183.6235
				xmax = 183.6835
				text = "the"
			intervals [482]:
				xmin = 183.6835
				xmax = 183.9535
				text = "entire"
			intervals [483]:
				xmin = 183.9535
				xmax = 184.3235
				text = "family"
			intervals [484]:
				xmin = 184.3235
				xmax = 185.0084
				text = ""
			intervals [485]:
				xmin = 185.0084
				xmax = 185.3584
				text = "and"
			intervals [486]:
				xmin = 185.3584
				xmax = 185.5184
				text = "uh"
			intervals [487]:
				xmin = 185.5184
				xmax = 185.8384
				text = ""
			intervals [488]:
				xmin = 185.8384
				xmax = 185.9384
				text = "yeah"
			intervals [489]:
				xmin = 185.9384
				xmax = 186.0284
				text = "but"
			intervals [490]:
				xmin = 186.0284
				xmax = 186.0584
				text = "i"
			intervals [491]:
				xmin = 186.0584
				xmax = 186.1984
				text = "thought"
			intervals [492]:
				xmin = 186.1984
				xmax = 186.2584
				text = "it"
			intervals [493]:
				xmin = 186.2584
				xmax = 186.3484
				text = "was"
			intervals [494]:
				xmin = 186.3484
				xmax = 186.5284
				text = "very"
			intervals [495]:
				xmin = 186.5284
				xmax = 186.6784
				text = "good"
			intervals [496]:
				xmin = 186.6784
				xmax = 190.4255
				text = ""
			intervals [497]:
				xmin = 190.4255
				xmax = 190.5255
				text = "well"
			intervals [498]:
				xmin = 190.5255
				xmax = 190.5855
				text = "it"
			intervals [499]:
				xmin = 190.5855
				xmax = 190.6755
				text = "was"
			intervals [500]:
				xmin = 190.6755
				xmax = 190.9155
				text = "supposed"
			intervals [501]:
				xmin = 190.9155
				xmax = 190.9855
				text = "to"
			intervals [502]:
				xmin = 190.9855
				xmax = 191.1155
				text = "be"
			intervals [503]:
				xmin = 191.1155
				xmax = 191.3255
				text = "that"
			intervals [504]:
				xmin = 191.3255
				xmax = 191.3555
				text = ""
			intervals [505]:
				xmin = 191.3555
				xmax = 191.6555
				text = "uh"
			intervals [506]:
				xmin = 191.6555
				xmax = 192.3547
				text = ""
			intervals [507]:
				xmin = 192.3547
				xmax = 192.7247
				text = "uh"
			intervals [508]:
				xmin = 192.7247
				xmax = 193.1429
				text = ""
			intervals [509]:
				xmin = 193.1429
				xmax = 193.3029
				text = "they"
			intervals [510]:
				xmin = 193.3029
				xmax = 193.5029
				text = "thought"
			intervals [511]:
				xmin = 193.5029
				xmax = 193.5929
				text = "that"
			intervals [512]:
				xmin = 193.5929
				xmax = 193.7229
				text = "there"
			intervals [513]:
				xmin = 193.7229
				xmax = 193.9129
				text = "were"
			intervals [514]:
				xmin = 193.9129
				xmax = 194.0661
				text = ""
			intervals [515]:
				xmin = 194.0661
				xmax = 194.1761
				text = "was"
			intervals [516]:
				xmin = 194.1761
				xmax = 194.2961
				text = "gonna"
			intervals [517]:
				xmin = 194.2961
				xmax = 194.3561
				text = "be"
			intervals [518]:
				xmin = 194.3561
				xmax = 194.5361
				text = "ten"
			intervals [519]:
				xmin = 194.5361
				xmax = 194.8161
				text = "thousand"
			intervals [520]:
				xmin = 194.8161
				xmax = 195.0561
				text = "dollars"
			intervals [521]:
				xmin = 195.0561
				xmax = 195.1161
				text = "in"
			intervals [522]:
				xmin = 195.1161
				xmax = 195.1761
				text = "a"
			intervals [523]:
				xmin = 195.1761
				xmax = 195.4461
				text = "safe"
			intervals [524]:
				xmin = 195.4461
				xmax = 195.5561
				text = "out"
			intervals [525]:
				xmin = 195.5561
				xmax = 195.7061
				text = "there"
			intervals [526]:
				xmin = 195.7061
				xmax = 195.9161
				text = "but"
			intervals [527]:
				xmin = 195.9161
				xmax = 196.1861
				text = "uh"
			intervals [528]:
				xmin = 196.1861
				xmax = 196.5441
				text = ""
			intervals [529]:
				xmin = 196.5441
				xmax = 196.7541
				text = "mr"
			intervals [530]:
				xmin = 196.7541
				xmax = 196.9941
				text = "clutter"
			intervals [531]:
				xmin = 196.9941
				xmax = 197.0841
				text = "the"
			intervals [532]:
				xmin = 197.0841
				xmax = 197.4041
				text = "rancher"
			intervals [533]:
				xmin = 197.4041
				xmax = 197.5741
				text = "didn't"
			intervals [534]:
				xmin = 197.5741
				xmax = 197.6941
				text = "have"
			intervals [535]:
				xmin = 197.6941
				xmax = 197.7441
				text = "a"
			intervals [536]:
				xmin = 197.7441
				xmax = 197.9841
				text = "safe"
			intervals [537]:
				xmin = 197.9841
				xmax = 198.0741
				text = "at"
			intervals [538]:
				xmin = 198.0741
				xmax = 198.3241
				text = "all"
			intervals [539]:
				xmin = 198.3241
				xmax = 198.7232
				text = ""
			intervals [540]:
				xmin = 198.7232
				xmax = 199.0032
				text = "and"
			intervals [541]:
				xmin = 199.0032
				xmax = 199.1732
				text = "uh"
			intervals [542]:
				xmin = 199.1732
				xmax = 199.6239
				text = ""
			intervals [543]:
				xmin = 199.6239
				xmax = 199.6939
				text = "<unk>"
			intervals [544]:
				xmin = 199.6939
				xmax = 199.7444
				text = ""
			intervals [545]:
				xmin = 199.7444
				xmax = 199.9444
				text = "the"
			intervals [546]:
				xmin = 199.9444
				xmax = 200.2544
				text = "uh"
			intervals [547]:
				xmin = 200.2544
				xmax = 200.4391
				text = ""
			intervals [548]:
				xmin = 200.4391
				xmax = 200.6091
				text = "one"
			intervals [549]:
				xmin = 200.6091
				xmax = 200.6991
				text = "of"
			intervals [550]:
				xmin = 200.6991
				xmax = 200.8491
				text = "the"
			intervals [551]:
				xmin = 200.8491
				xmax = 201.0491
				text = "uh"
			intervals [552]:
				xmin = 201.0491
				xmax = 201.0791
				text = ""
			intervals [553]:
				xmin = 201.0791
				xmax = 201.5891
				text = "killers"
			intervals [554]:
				xmin = 201.5891
				xmax = 201.7801
				text = ""
			intervals [555]:
				xmin = 201.7801
				xmax = 202.2501
				text = "uh"
			intervals [556]:
				xmin = 202.2501
				xmax = 202.8306
				text = ""
			intervals [557]:
				xmin = 202.8306
				xmax = 202.9506
				text = "when"
			intervals [558]:
				xmin = 202.9506
				xmax = 203.0406
				text = "it"
			intervals [559]:
				xmin = 203.0406
				xmax = 203.1606
				text = "was"
			intervals [560]:
				xmin = 203.1606
				xmax = 203.3506
				text = "sort"
			intervals [561]:
				xmin = 203.3506
				xmax = 203.4806
				text = "of"
			intervals [562]:
				xmin = 203.4806
				xmax = 203.7711
				text = ""
			intervals [563]:
				xmin = 203.7711
				xmax = 204.1411
				text = "uh"
			intervals [564]:
				xmin = 204.1411
				xmax = 205.5505
				text = ""
			intervals [565]:
				xmin = 205.5505
				xmax = 205.6905
				text = "he"
			intervals [566]:
				xmin = 205.6905
				xmax = 205.9105
				text = "was"
			intervals [567]:
				xmin = 205.9105
				xmax = 206.1005
				text = "uh"
			intervals [568]:
				xmin = 206.1005
				xmax = 207.3511
				text = ""
			intervals [569]:
				xmin = 207.3511
				xmax = 207.6011
				text = "s"
			intervals [570]:
				xmin = 207.6011
				xmax = 207.7608
				text = ""
			intervals [571]:
				xmin = 207.7608
				xmax = 208.1808
				text = "sposta"
			intervals [572]:
				xmin = 208.1808
				xmax = 208.4008
				text = "be"
			intervals [573]:
				xmin = 208.4008
				xmax = 208.8508
				text = "uh"
			intervals [574]:
				xmin = 208.8508
				xmax = 209.0364
				text = ""
			intervals [575]:
				xmin = 209.0364
				xmax = 209.2764
				text = "some"
			intervals [576]:
				xmin = 209.2764
				xmax = 209.3764
				text = "more"
			intervals [577]:
				xmin = 209.3764
				xmax = 209.4064
				text = "or"
			intervals [578]:
				xmin = 209.4064
				xmax = 209.5264
				text = "less"
			intervals [579]:
				xmin = 209.5264
				xmax = 210.0864
				text = "psychologically"
			intervals [580]:
				xmin = 210.0864
				xmax = 210.2764
				text = "bent"
			intervals [581]:
				xmin = 210.2764
				xmax = 210.5064
				text = "towards"
			intervals [582]:
				xmin = 210.5064
				xmax = 210.7764
				text = "killing"
			intervals [583]:
				xmin = 210.7764
				xmax = 211.0764
				text = "anyway"
			intervals [584]:
				xmin = 211.0764
				xmax = 211.3267
				text = ""
			intervals [585]:
				xmin = 211.3267
				xmax = 211.3867
				text = "so"
			intervals [586]:
				xmin = 211.3867
				xmax = 211.4667
				text = "he"
			intervals [587]:
				xmin = 211.4667
				xmax = 211.5967
				text = "went"
			intervals [588]:
				xmin = 211.5967
				xmax = 211.7267
				text = "out"
			intervals [589]:
				xmin = 211.7267
				xmax = 211.8567
				text = "there"
			intervals [590]:
				xmin = 211.8567
				xmax = 212.0467
				text = "and"
			intervals [591]:
				xmin = 212.0467
				xmax = 212.2967
				text = "uh"
			intervals [592]:
				xmin = 212.2967
				xmax = 212.4205
				text = ""
			intervals [593]:
				xmin = 212.4205
				xmax = 212.5305
				text = "they"
			intervals [594]:
				xmin = 212.5305
				xmax = 212.6205
				text = "had"
			intervals [595]:
				xmin = 212.6205
				xmax = 212.6505
				text = "a"
			intervals [596]:
				xmin = 212.6505
				xmax = 212.9705
				text = "shot"
			intervals [597]:
				xmin = 212.9705
				xmax = 213.1805
				text = "gun"
			intervals [598]:
				xmin = 213.1805
				xmax = 213.2505
				text = "and"
			intervals [599]:
				xmin = 213.2505
				xmax = 213.4005
				text = "they"
			intervals [600]:
				xmin = 213.4005
				xmax = 213.5629
				text = ""
			intervals [601]:
				xmin = 213.5629
				xmax = 213.8229
				text = "tied"
			intervals [602]:
				xmin = 213.8229
				xmax = 213.8829
				text = "the"
			intervals [603]:
				xmin = 213.8829
				xmax = 214.2829
				text = "victims"
			intervals [604]:
				xmin = 214.2829
				xmax = 214.5329
				text = "up"
			intervals [605]:
				xmin = 214.5329
				xmax = 214.9085
				text = ""
			intervals [606]:
				xmin = 214.9085
				xmax = 214.9785
				text = "and"
			intervals [607]:
				xmin = 214.9785
				xmax = 215.1085
				text = "put"
			intervals [608]:
				xmin = 215.1085
				xmax = 215.3085
				text = "tape"
			intervals [609]:
				xmin = 215.3085
				xmax = 215.5885
				text = "across"
			intervals [610]:
				xmin = 215.5885
				xmax = 215.6885
				text = "their"
			intervals [611]:
				xmin = 215.6885
				xmax = 216.0685
				text = "mouth"
			intervals [612]:
				xmin = 216.0685
				xmax = 216.1085
				text = ""
			intervals [613]:
				xmin = 216.1085
				xmax = 216.2585
				text = "and"
			intervals [614]:
				xmin = 216.2585
				xmax = 216.4785
				text = "then"
			intervals [615]:
				xmin = 216.4785
				xmax = 216.6985
				text = "uh"
			intervals [616]:
				xmin = 216.6985
				xmax = 217.1708
				text = ""
			intervals [617]:
				xmin = 217.1708
				xmax = 217.3508
				text = "tied"
			intervals [618]:
				xmin = 217.3508
				xmax = 217.4208
				text = "'em"
			intervals [619]:
				xmin = 217.4208
				xmax = 217.5308
				text = "up"
			intervals [620]:
				xmin = 217.5308
				xmax = 217.6208
				text = "with"
			intervals [621]:
				xmin = 217.6208
				xmax = 218.1008
				text = "clothesline"
			intervals [622]:
				xmin = 218.1008
				xmax = 218.3608
				text = "and"
			intervals [623]:
				xmin = 218.3608
				xmax = 218.4008
				text = ""
			intervals [624]:
				xmin = 218.4008
				xmax = 218.5108
				text = "and"
			intervals [625]:
				xmin = 218.5108
				xmax = 218.7308
				text = "then"
			intervals [626]:
				xmin = 218.7308
				xmax = 218.9241
				text = ""
			intervals [627]:
				xmin = 218.9241
				xmax = 219.2041
				text = "shot"
			intervals [628]:
				xmin = 219.2041
				xmax = 219.3241
				text = "all"
			intervals [629]:
				xmin = 219.3241
				xmax = 219.5941
				text = "four"
			intervals [630]:
				xmin = 219.5941
				xmax = 219.6741
				text = "of"
			intervals [631]:
				xmin = 219.6741
				xmax = 219.7541
				text = "'em"
			intervals [632]:
				xmin = 219.7541
				xmax = 220.3183
				text = ""
			intervals [633]:
				xmin = 220.3183
				xmax = 220.4883
				text = "and"
			intervals [634]:
				xmin = 220.4883
				xmax = 220.7583
				text = "then"
			intervals [635]:
				xmin = 220.7583
				xmax = 221.3309
				text = ""
			intervals [636]:
				xmin = 221.3309
				xmax = 221.5309
				text = "after"
			intervals [637]:
				xmin = 221.5309
				xmax = 221.7009
				text = "that"
			intervals [638]:
				xmin = 221.7009
				xmax = 221.7309
				text = ""
			intervals [639]:
				xmin = 221.7309
				xmax = 221.9709
				text = "they"
			intervals [640]:
				xmin = 221.9709
				xmax = 222.1809
				text = "uh"
			intervals [641]:
				xmin = 222.1809
				xmax = 222.420
				text = ""
			intervals [642]:
				xmin = 222.420
				xmax = 222.520
				text = "they"
			intervals [643]:
				xmin = 222.520
				xmax = 222.690
				text = "left"
			intervals [644]:
				xmin = 222.690
				xmax = 222.750
				text = "and"
			intervals [645]:
				xmin = 222.750
				xmax = 222.840
				text = "then"
			intervals [646]:
				xmin = 222.840
				xmax = 222.960
				text = "went"
			intervals [647]:
				xmin = 222.960
				xmax = 223.020
				text = "to"
			intervals [648]:
				xmin = 223.020
				xmax = 223.380
				text = "mexico"
			intervals [649]:
				xmin = 223.380
				xmax = 223.540
				text = "for"
			intervals [650]:
				xmin = 223.540
				xmax = 223.870
				text = "awhile"
			intervals [651]:
				xmin = 223.870
				xmax = 223.9309
				text = ""
			intervals [652]:
				xmin = 223.9309
				xmax = 224.0009
				text = "and"
			intervals [653]:
				xmin = 224.0009
				xmax = 224.1009
				text = "then"
			intervals [654]:
				xmin = 224.1009
				xmax = 224.3309
				text = "finally"
			intervals [655]:
				xmin = 224.3309
				xmax = 224.4109
				text = "they"
			intervals [656]:
				xmin = 224.4109
				xmax = 224.7509
				text = "eventually"
			intervals [657]:
				xmin = 224.7509
				xmax = 224.8909
				text = "got"
			intervals [658]:
				xmin = 224.8909
				xmax = 225.1209
				text = "caught"
			intervals [659]:
				xmin = 225.1209
				xmax = 225.4777
				text = ""
			intervals [660]:
				xmin = 225.4777
				xmax = 225.6977
				text = "uh"
			intervals [661]:
				xmin = 225.6977
				xmax = 225.8077
				text = ""
			intervals [662]:
				xmin = 225.8077
				xmax = 225.8977
				text = "in"
			intervals [663]:
				xmin = 225.8977
				xmax = 226.3077
				text = "kansas"
			intervals [664]:
				xmin = 226.3077
				xmax = 227.8211
				text = ""
			intervals [665]:
				xmin = 227.8211
				xmax = 228.0011
				text = "uh"
			intervals [666]:
				xmin = 228.0011
				xmax = 228.2211
				text = "the"
			intervals [667]:
				xmin = 228.2211
				xmax = 228.3911
				text = "uh"
			intervals [668]:
				xmin = 228.3911
				xmax = 228.9924
				text = ""
			intervals [669]:
				xmin = 228.9924
				xmax = 229.5324
				text = "kansas"
			intervals [670]:
				xmin = 229.5324
				xmax = 229.7024
				text = "bureau"
			intervals [671]:
				xmin = 229.7024
				xmax = 229.7624
				text = "of"
			intervals [672]:
				xmin = 229.7624
				xmax = 230.2624
				text = "investigation"
			intervals [673]:
				xmin = 230.2624
				xmax = 230.5024
				text = "finally"
			intervals [674]:
				xmin = 230.5024
				xmax = 230.6724
				text = "caught"
			intervals [675]:
				xmin = 230.6724
				xmax = 230.7624
				text = "up"
			intervals [676]:
				xmin = 230.7624
				xmax = 230.8024
				text = ""
			intervals [677]:
				xmin = 230.8024
				xmax = 230.9124
				text = "with"
			intervals [678]:
				xmin = 230.9124
				xmax = 231.0624
				text = "them"
			intervals [679]:
				xmin = 231.0624
				xmax = 231.5976
				text = ""
			intervals [680]:
				xmin = 231.5976
				xmax = 231.9176
				text = "and"
			intervals [681]:
				xmin = 231.9176
				xmax = 232.1976
				text = "uh"
			intervals [682]:
				xmin = 232.1976
				xmax = 232.3956
				text = ""
			intervals [683]:
				xmin = 232.3956
				xmax = 232.7956
				text = "kansa-"
			intervals [684]:
				xmin = 232.7956
				xmax = 232.8256
				text = ""
			intervals [685]:
				xmin = 232.8256
				xmax = 233.0056
				text = "in"
			intervals [686]:
				xmin = 233.0056
				xmax = 233.2056
				text = "uh"
			intervals [687]:
				xmin = 233.2056
				xmax = 233.3819
				text = ""
			intervals [688]:
				xmin = 233.3819
				xmax = 233.4419
				text = "n-"
			intervals [689]:
				xmin = 233.4419
				xmax = 233.4919
				text = ""
			intervals [690]:
				xmin = 233.4919
				xmax = 233.6919
				text = "in"
			intervals [691]:
				xmin = 233.6919
				xmax = 233.8919
				text = "las"
			intervals [692]:
				xmin = 233.8919
				xmax = 234.3219
				text = "vegas"
			intervals [693]:
				xmin = 234.3219
				xmax = 234.6858
				text = ""
			intervals [694]:
				xmin = 234.6858
				xmax = 234.7358
				text = "i"
			intervals [695]:
				xmin = 234.7358
				xmax = 234.7758
				text = ""
			intervals [696]:
				xmin = 234.7758
				xmax = 234.9058
				text = "think"
			intervals [697]:
				xmin = 234.9058
				xmax = 236.1733
				text = ""
			intervals [698]:
				xmin = 236.1733
				xmax = 236.3733
				text = "yeah"
			intervals [699]:
				xmin = 236.3733
				xmax = 236.4733
				text = "they"
			intervals [700]:
				xmin = 236.4733
				xmax = 236.7333
				text = "stole"
			intervals [701]:
				xmin = 236.7333
				xmax = 236.7633
				text = "a"
			intervals [702]:
				xmin = 236.7633
				xmax = 237.1333
				text = "car"
			intervals [703]:
				xmin = 237.1333
				xmax = 237.6628
				text = ""
			intervals [704]:
				xmin = 237.6628
				xmax = 237.9628
				text = "after"
			intervals [705]:
				xmin = 237.9628
				xmax = 238.1228
				text = "they"
			intervals [706]:
				xmin = 238.1228
				xmax = 238.3228
				text = "uh"
			intervals [707]:
				xmin = 238.3228
				xmax = 238.5561
				text = ""
			intervals [708]:
				xmin = 238.5561
				xmax = 238.6861
				text = "they"
			intervals [709]:
				xmin = 238.6861
				xmax = 238.7961
				text = "got"
			intervals [710]:
				xmin = 238.7961
				xmax = 238.9761
				text = "back"
			intervals [711]:
				xmin = 238.9761
				xmax = 239.0961
				text = "in"
			intervals [712]:
				xmin = 239.0961
				xmax = 239.1661
				text = "the"
			intervals [713]:
				xmin = 239.1661
				xmax = 239.4461
				text = "country"
			intervals [714]:
				xmin = 239.4461
				xmax = 239.5061
				text = "and"
			intervals [715]:
				xmin = 239.5061
				xmax = 239.6061
				text = "then"
			intervals [716]:
				xmin = 239.6061
				xmax = 239.8061
				text = "they"
			intervals [717]:
				xmin = 239.8061
				xmax = 239.8961
				text = "uh"
			intervals [718]:
				xmin = 239.8961
				xmax = 239.9861
				text = "they"
			intervals [719]:
				xmin = 239.9861
				xmax = 240.1361
				text = "were"
			intervals [720]:
				xmin = 240.1361
				xmax = 240.4279
				text = ""
			intervals [721]:
				xmin = 240.4279
				xmax = 240.7279
				text = "stealing"
			intervals [722]:
				xmin = 240.7279
				xmax = 240.7679
				text = "a"
			intervals [723]:
				xmin = 240.7679
				xmax = 240.9379
				text = "car"
			intervals [724]:
				xmin = 240.9379
				xmax = 240.9979
				text = "and"
			intervals [725]:
				xmin = 240.9979
				xmax = 241.0779
				text = "they"
			intervals [726]:
				xmin = 241.0779
				xmax = 241.1479
				text = "were"
			intervals [727]:
				xmin = 241.1479
				xmax = 241.2879
				text = "going"
			intervals [728]:
				xmin = 241.2879
				xmax = 241.3579
				text = "to"
			intervals [729]:
				xmin = 241.3579
				xmax = 241.5379
				text = "pick"
			intervals [730]:
				xmin = 241.5379
				xmax = 241.7279
				text = "up"
			intervals [731]:
				xmin = 241.7279
				xmax = 241.8879
				text = "uh"
			intervals [732]:
				xmin = 241.8879
				xmax = 242.1614
				text = ""
			intervals [733]:
				xmin = 242.1614
				xmax = 242.3214
				text = "some"
			intervals [734]:
				xmin = 242.3214
				xmax = 242.3814
				text = "of"
			intervals [735]:
				xmin = 242.3814
				xmax = 242.4814
				text = "the"
			intervals [736]:
				xmin = 242.4814
				xmax = 242.7414
				text = "stuff"
			intervals [737]:
				xmin = 242.7414
				xmax = 242.8314
				text = "that"
			intervals [738]:
				xmin = 242.8314
				xmax = 242.9314
				text = "they"
			intervals [739]:
				xmin = 242.9314
				xmax = 243.0114
				text = "d"
			intervals [740]:
				xmin = 243.0114
				xmax = 243.3514
				text = "left"
			intervals [741]:
				xmin = 243.3514
				xmax = 244.0559
				text = ""
			intervals [742]:
				xmin = 244.0559
				xmax = 244.1359
				text = "at"
			intervals [743]:
				xmin = 244.1359
				xmax = 244.1859
				text = "a"
			intervals [744]:
				xmin = 244.1859
				xmax = 244.4459
				text = "different"
			intervals [745]:
				xmin = 244.4459
				xmax = 244.8059
				text = "place"
			intervals [746]:
				xmin = 244.8059
				xmax = 244.9959
				text = "and"
			intervals [747]:
				xmin = 244.9959
				xmax = 245.0959
				text = "uh"
			intervals [748]:
				xmin = 245.0959
				xmax = 245.5306
				text = ""
			intervals [749]:
				xmin = 245.5306
				xmax = 245.6306
				text = "they"
			intervals [750]:
				xmin = 245.6306
				xmax = 245.7306
				text = "got"
			intervals [751]:
				xmin = 245.7306
				xmax = 245.9606
				text = "caught"
			intervals [752]:
				xmin = 245.9606
				xmax = 246.0506
				text = "with"
			intervals [753]:
				xmin = 246.0506
				xmax = 246.2606
				text = "that"
			intervals [754]:
				xmin = 246.2606
				xmax = 249.7435
				text = ""
			intervals [755]:
				xmin = 249.7435
				xmax = 250.0235
				text = "mm-hm"
			intervals [756]:
				xmin = 250.0235
				xmax = 251.8264
				text = ""
			intervals [757]:
				xmin = 251.8264
				xmax = 252.1564
				text = "uh"
			intervals [758]:
				xmin = 252.1564
				xmax = 253.1542
				text = ""
			intervals [759]:
				xmin = 253.1542
				xmax = 253.2642
				text = "yeah"
			intervals [760]:
				xmin = 253.2642
				xmax = 253.3542
				text = "that"
			intervals [761]:
				xmin = 253.3542
				xmax = 253.4642
				text = "was"
			intervals [762]:
				xmin = 253.4642
				xmax = 253.7142
				text = "about"
			intervals [763]:
				xmin = 253.7142
				xmax = 253.9442
				text = "uh"
			intervals [764]:
				xmin = 253.9442
				xmax = 254.4345
				text = ""
			intervals [765]:
				xmin = 254.4345
				xmax = 254.6845
				text = "this"
			intervals [766]:
				xmin = 254.6845
				xmax = 254.9494
				text = ""
			intervals [767]:
				xmin = 254.9494
				xmax = 255.2294
				text = "killing"
			intervals [768]:
				xmin = 255.2294
				xmax = 255.3394
				text = "down"
			intervals [769]:
				xmin = 255.3394
				xmax = 255.3994
				text = "in"
			intervals [770]:
				xmin = 255.3994
				xmax = 255.4794
				text = "the"
			intervals [771]:
				xmin = 255.4794
				xmax = 255.9394
				text = "south"
			intervals [772]:
				xmin = 255.9394
				xmax = 256.1065
				text = ""
			intervals [773]:
				xmin = 256.1065
				xmax = 256.2165
				text = "and"
			intervals [774]:
				xmin = 256.2165
				xmax = 256.4965
				text = "this"
			intervals [775]:
				xmin = 256.4965
				xmax = 256.7165
				text = "uh"
			intervals [776]:
				xmin = 256.7165
				xmax = 257.0765
				text = "sidney"
			intervals [777]:
				xmin = 257.0765
				xmax = 257.6565
				text = "poitier"
			intervals [778]:
				xmin = 257.6565
				xmax = 258.0875
				text = ""
			intervals [779]:
				xmin = 258.0875
				xmax = 258.3175
				text = "uh"
			intervals [780]:
				xmin = 258.3175
				xmax = 258.3475
				text = ""
			intervals [781]:
				xmin = 258.3475
				xmax = 258.6275
				text = "played"
			intervals [782]:
				xmin = 258.6275
				xmax = 258.7975
				text = "a"
			intervals [783]:
				xmin = 258.7975
				xmax = 259.0375
				text = "uh"
			intervals [784]:
				xmin = 259.0375
				xmax = 259.3294
				text = ""
			intervals [785]:
				xmin = 259.3294
				xmax = 259.6294
				text = "colored"
			intervals [786]:
				xmin = 259.6294
				xmax = 260.0694
				text = "detective"
			intervals [787]:
				xmin = 260.0694
				xmax = 260.1194
				text = ""
			intervals [788]:
				xmin = 260.1194
				xmax = 260.5594
				text = "from"
			intervals [789]:
				xmin = 260.5594
				xmax = 260.6994
				text = "uh"
			intervals [790]:
				xmin = 260.6994
				xmax = 260.7994
				text = "the"
			intervals [791]:
				xmin = 260.7994
				xmax = 261.1894
				text = "north"
			intervals [792]:
				xmin = 261.1894
				xmax = 261.6502
				text = ""
			intervals [793]:
				xmin = 261.6502
				xmax = 261.8602
				text = "and"
			intervals [794]:
				xmin = 261.8602
				xmax = 261.9802
				text = "uh"
			intervals [795]:
				xmin = 261.9802
				xmax = 262.2302
				text = "rod"
			intervals [796]:
				xmin = 262.2302
				xmax = 263.2002
				text = "steiger"
			intervals [797]:
				xmin = 263.2002
				xmax = 263.8884
				text = ""
			intervals [798]:
				xmin = 263.8884
				xmax = 264.1984
				text = "uh"
			intervals [799]:
				xmin = 264.1984
				xmax = 264.5471
				text = ""
			intervals [800]:
				xmin = 264.5471
				xmax = 264.6471
				text = "a"
			intervals [801]:
				xmin = 264.6471
				xmax = 264.9271
				text = "s"
			intervals [802]:
				xmin = 264.9271
				xmax = 265.0871
				text = "uh"
			intervals [803]:
				xmin = 265.0871
				xmax = 265.4371
				text = "southern"
			intervals [804]:
				xmin = 265.4371
				xmax = 265.8371
				text = "cop"
			intervals [805]:
				xmin = 265.8371
				xmax = 266.5977
				text = ""
			intervals [806]:
				xmin = 266.5977
				xmax = 266.8577
				text = "and"
			intervals [807]:
				xmin = 266.8577
				xmax = 266.9577
				text = "uh"
			intervals [808]:
				xmin = 266.9577
				xmax = 267.0177
				text = "it"
			intervals [809]:
				xmin = 267.0177
				xmax = 267.1877
				text = "was"
			intervals [810]:
				xmin = 267.1877
				xmax = 267.2977
				text = "all"
			intervals [811]:
				xmin = 267.2977
				xmax = 267.5277
				text = "about"
			intervals [812]:
				xmin = 267.5277
				xmax = 267.6577
				text = "how"
			intervals [813]:
				xmin = 267.6577
				xmax = 267.9277
				text = "they"
			intervals [814]:
				xmin = 267.9277
				xmax = 268.1577
				text = "would"
			intervals [815]:
				xmin = 268.1577
				xmax = 268.3677
				text = "uh"
			intervals [816]:
				xmin = 268.3677
				xmax = 268.7333
				text = ""
			intervals [817]:
				xmin = 268.7333
				xmax = 268.8233
				text = "they"
			intervals [818]:
				xmin = 268.8233
				xmax = 269.0233
				text = "have"
			intervals [819]:
				xmin = 269.0233
				xmax = 269.111
				text = ""
			intervals [820]:
				xmin = 269.111
				xmax = 269.261
				text = "you"
			intervals [821]:
				xmin = 269.261
				xmax = 269.331
				text = "know"
			intervals [822]:
				xmin = 269.331
				xmax = 269.461
				text = ""
			intervals [823]:
				xmin = 269.461
				xmax = 269.841
				text = "differences"
			intervals [824]:
				xmin = 269.841
				xmax = 270.191
				text = "opinion"
			intervals [825]:
				xmin = 270.191
				xmax = 270.331
				text = "and"
			intervals [826]:
				xmin = 270.331
				xmax = 270.461
				text = "all"
			intervals [827]:
				xmin = 270.461
				xmax = 270.491
				text = ""
			intervals [828]:
				xmin = 270.491
				xmax = 270.691
				text = "things"
			intervals [829]:
				xmin = 270.691
				xmax = 270.791
				text = "like"
			intervals [830]:
				xmin = 270.791
				xmax = 270.851
				text = ""
			intervals [831]:
				xmin = 270.851
				xmax = 270.941
				text = "that"
			intervals [832]:
				xmin = 270.941
				xmax = 271.101
				text = "about"
			intervals [833]:
				xmin = 271.101
				xmax = 271.171
				text = "how"
			intervals [834]:
				xmin = 271.171
				xmax = 271.261
				text = "to"
			intervals [835]:
				xmin = 271.261
				xmax = 271.521
				text = "solve"
			intervals [836]:
				xmin = 271.521
				xmax = 271.581
				text = "the"
			intervals [837]:
				xmin = 271.581
				xmax = 271.991
				text = "crime"
			intervals [838]:
				xmin = 271.991
				xmax = 272.593
				text = ""
			intervals [839]:
				xmin = 272.593
				xmax = 272.693
				text = "when"
			intervals [840]:
				xmin = 272.693
				xmax = 272.773
				text = "he"
			intervals [841]:
				xmin = 272.773
				xmax = 272.993
				text = "first"
			intervals [842]:
				xmin = 272.993
				xmax = 273.113
				text = "got"
			intervals [843]:
				xmin = 273.113
				xmax = 273.243
				text = "into"
			intervals [844]:
				xmin = 273.243
				xmax = 273.433
				text = "town"
			intervals [845]:
				xmin = 273.433
				xmax = 273.523
				text = "they"
			intervals [846]:
				xmin = 273.523
				xmax = 273.643
				text = "didn't"
			intervals [847]:
				xmin = 273.643
				xmax = 273.713
				text = "know"
			intervals [848]:
				xmin = 273.713
				xmax = 273.793
				text = "he"
			intervals [849]:
				xmin = 273.793
				xmax = 273.893
				text = "was"
			intervals [850]:
				xmin = 273.893
				xmax = 273.953
				text = "a"
			intervals [851]:
				xmin = 273.953
				xmax = 274.193
				text = "police"
			intervals [852]:
				xmin = 274.193
				xmax = 274.363
				text = "officer"
			intervals [853]:
				xmin = 274.363
				xmax = 274.453
				text = "so"
			intervals [854]:
				xmin = 274.453
				xmax = 274.573
				text = "he"
			intervals [855]:
				xmin = 274.573
				xmax = 274.743
				text = "was"
			intervals [856]:
				xmin = 274.743
				xmax = 275.033
				text = "arrested"
			intervals [857]:
				xmin = 275.033
				xmax = 275.123
				text = "as"
			intervals [858]:
				xmin = 275.123
				xmax = 275.193
				text = "a"
			intervals [859]:
				xmin = 275.193
				xmax = 275.603
				text = "suspect"
			intervals [860]:
				xmin = 275.603
				xmax = 275.713
				text = "for"
			intervals [861]:
				xmin = 275.713
				xmax = 275.813
				text = "the"
			intervals [862]:
				xmin = 275.813
				xmax = 276.123
				text = "murder"
			intervals [863]:
				xmin = 276.123
				xmax = 276.6711
				text = ""
			intervals [864]:
				xmin = 276.6711
				xmax = 276.8511
				text = "and"
			intervals [865]:
				xmin = 276.8511
				xmax = 277.0511
				text = "uh"
			intervals [866]:
				xmin = 277.0511
				xmax = 277.7957
				text = ""
			intervals [867]:
				xmin = 277.7957
				xmax = 277.9057
				text = "and"
			intervals [868]:
				xmin = 277.9057
				xmax = 277.9657
				text = "of"
			intervals [869]:
				xmin = 277.9657
				xmax = 278.1857
				text = "course"
			intervals [870]:
				xmin = 278.1857
				xmax = 278.2457
				text = "they"
			intervals [871]:
				xmin = 278.2457
				xmax = 278.4757
				text = "found"
			intervals [872]:
				xmin = 278.4757
				xmax = 278.5657
				text = "out"
			intervals [873]:
				xmin = 278.5657
				xmax = 278.7757
				text = "later"
			intervals [874]:
				xmin = 278.7757
				xmax = 278.8657
				text = "that"
			intervals [875]:
				xmin = 278.8657
				xmax = 278.9357
				text = "he"
			intervals [876]:
				xmin = 278.9357
				xmax = 279.2785
				text = ""
			intervals [877]:
				xmin = 279.2785
				xmax = 279.3885
				text = "he"
			intervals [878]:
				xmin = 279.3885
				xmax = 279.5485
				text = "really"
			intervals [879]:
				xmin = 279.5485
				xmax = 279.7585
				text = "didn't"
			intervals [880]:
				xmin = 279.7585
				xmax = 279.8567
				text = ""
			intervals [881]:
				xmin = 279.8567
				xmax = 280.0767
				text = "kill"
			intervals [882]:
				xmin = 280.0767
				xmax = 280.3767
				text = "anybody"
			intervals [883]:
				xmin = 280.3767
				xmax = 281.0131
				text = ""
			intervals [884]:
				xmin = 281.0131
				xmax = 281.2531
				text = "and"
			intervals [885]:
				xmin = 281.2531
				xmax = 281.5631
				text = "uh"
			intervals [886]:
				xmin = 281.5631
				xmax = 282.0063
				text = ""
			intervals [887]:
				xmin = 282.0063
				xmax = 282.1263
				text = "it"
			intervals [888]:
				xmin = 282.1263
				xmax = 282.2963
				text = "was"
			intervals [889]:
				xmin = 282.2963
				xmax = 282.3963
				text = "more"
			intervals [890]:
				xmin = 282.3963
				xmax = 282.4363
				text = ""
			intervals [891]:
				xmin = 282.4363
				xmax = 282.5963
				text = "or"
			intervals [892]:
				xmin = 282.5963
				xmax = 282.9463
				text = "less"
			intervals [893]:
				xmin = 282.9463
				xmax = 283.0094
				text = ""
			intervals [894]:
				xmin = 283.0094
				xmax = 283.0394
				text = "a"
			intervals [895]:
				xmin = 283.0394
				xmax = 283.2494
				text = "play"
			intervals [896]:
				xmin = 283.2494
				xmax = 283.3594
				text = "off"
			intervals [897]:
				xmin = 283.3594
				xmax = 283.6194
				text = "between"
			intervals [898]:
				xmin = 283.6194
				xmax = 283.7294
				text = "the"
			intervals [899]:
				xmin = 283.7294
				xmax = 283.7694
				text = ""
			intervals [900]:
				xmin = 283.7694
				xmax = 283.8394
				text = "two"
			intervals [901]:
				xmin = 283.8394
				xmax = 284.1761
				text = ""
			intervals [902]:
				xmin = 284.1761
				xmax = 284.3361
				text = "two"
			intervals [903]:
				xmin = 284.3361
				xmax = 284.8661
				text = "stereotypes"
			intervals [904]:
				xmin = 284.8661
				xmax = 284.9561
				text = ""
			intervals [905]:
				xmin = 284.9561
				xmax = 285.0161
				text = "you"
			intervals [906]:
				xmin = 285.0161
				xmax = 285.1161
				text = "know"
			intervals [907]:
				xmin = 285.1161
				xmax = 290.4645
				text = ""
			intervals [908]:
				xmin = 290.4645
				xmax = 290.8545
				text = "uh"
			intervals [909]:
				xmin = 290.8545
				xmax = 290.9245
				text = "the"
			intervals [910]:
				xmin = 290.9245
				xmax = 291.1145
				text = "best"
			intervals [911]:
				xmin = 291.1145
				xmax = 291.2345
				text = "movie"
			intervals [912]:
				xmin = 291.2345
				xmax = 291.2745
				text = "i"
			intervals [913]:
				xmin = 291.2745
				xmax = 291.3945
				text = "ever"
			intervals [914]:
				xmin = 291.3945
				xmax = 291.6245
				text = "saw"
			intervals [915]:
				xmin = 291.6245
				xmax = 292.4555
				text = ""
			intervals [916]:
				xmin = 292.4555
				xmax = 292.5955
				text = "i"
			intervals [917]:
				xmin = 292.5955
				xmax = 292.8355
				text = "guess"
			intervals [918]:
				xmin = 292.8355
				xmax = 292.8955
				text = "i"
			intervals [919]:
				xmin = 292.8955
				xmax = 292.9255
				text = "d"
			intervals [920]:
				xmin = 292.9255
				xmax = 293.0655
				text = "have"
			intervals [921]:
				xmin = 293.0655
				xmax = 293.1555
				text = "to"
			intervals [922]:
				xmin = 293.1555
				xmax = 293.5855
				text = "say"
			intervals [923]:
				xmin = 293.5855
				xmax = 294.0055
				text = "uh"
			intervals [924]:
				xmin = 294.0055
				xmax = 294.701
				text = ""
			intervals [925]:
				xmin = 294.701
				xmax = 295.451
				text = "spartacus"
			intervals [926]:
				xmin = 295.451
				xmax = 295.571
				text = ""
			intervals [927]:
				xmin = 295.571
				xmax = 295.851
				text = "probably"
			intervals [928]:
				xmin = 295.851
				xmax = 297.1945
				text = ""
			intervals [929]:
				xmin = 297.1945
				xmax = 297.3345
				text = "that"
			intervals [930]:
				xmin = 297.3345
				xmax = 297.5345
				text = "was"
			intervals [931]:
				xmin = 297.5345
				xmax = 297.8045
				text = "uh"
			intervals [932]:
				xmin = 297.8045
				xmax = 297.9713
				text = ""
			intervals [933]:
				xmin = 297.9713
				xmax = 298.2713
				text = "uh"
			intervals [934]:
				xmin = 298.2713
				xmax = 299.6752
				text = ""
			intervals [935]:
				xmin = 299.6752
				xmax = 299.7352
				text = "it"
			intervals [936]:
				xmin = 299.7352
				xmax = 299.8552
				text = "was"
			intervals [937]:
				xmin = 299.8552
				xmax = 299.9252
				text = "m-"
			intervals [938]:
				xmin = 299.9252
				xmax = 300.2767
				text = ""
			intervals [939]:
				xmin = 300.2767
				xmax = 300.5367
				text = "like"
			intervals [940]:
				xmin = 300.5367
				xmax = 300.5867
				text = "a"
			intervals [941]:
				xmin = 300.5867
				xmax = 300.773
				text = ""
			intervals [942]:
				xmin = 300.773
				xmax = 301.103
				text = "uh"
			intervals [943]:
				xmin = 301.103
				xmax = 301.213
				text = "kind"
			intervals [944]:
				xmin = 301.213
				xmax = 301.273
				text = "of"
			intervals [945]:
				xmin = 301.273
				xmax = 301.393
				text = "like"
			intervals [946]:
				xmin = 301.393
				xmax = 301.453
				text = "a"
			intervals [947]:
				xmin = 301.453
				xmax = 301.853
				text = "biblical"
			intervals [948]:
				xmin = 301.853
				xmax = 302.053
				text = "type"
			intervals [949]:
				xmin = 302.053
				xmax = 302.443
				text = "picture"
			intervals [950]:
				xmin = 302.443
				xmax = 302.8122
				text = ""
			intervals [951]:
				xmin = 302.8122
				xmax = 302.8722
				text = "it"
			intervals [952]:
				xmin = 302.8722
				xmax = 303.0322
				text = "was"
			intervals [953]:
				xmin = 303.0322
				xmax = 303.2422
				text = "uh"
			intervals [954]:
				xmin = 303.2422
				xmax = 304.7846
				text = ""
			intervals [955]:
				xmin = 304.7846
				xmax = 305.4046
				text = "uh"
			intervals [956]:
				xmin = 305.4046
				xmax = 305.4747
				text = ""
			intervals [957]:
				xmin = 305.4747
				xmax = 305.6647
				text = "gee"
			intervals [958]:
				xmin = 305.6647
				xmax = 305.7447
				text = "it"
			intervals [959]:
				xmin = 305.7447
				xmax = 305.7847
				text = "s"
			intervals [960]:
				xmin = 305.7847
				xmax = 305.8947
				text = "been"
			intervals [961]:
				xmin = 305.8947
				xmax = 306.0247
				text = "so"
			intervals [962]:
				xmin = 306.0247
				xmax = 306.1347
				text = ""
			intervals [963]:
				xmin = 306.1347
				xmax = 306.2947
				text = "long"
			intervals [964]:
				xmin = 306.2947
				xmax = 306.3247
				text = "i"
			intervals [965]:
				xmin = 306.3247
				xmax = 306.4347
				text = "can"
			intervals [966]:
				xmin = 306.4347
				xmax = 306.6147
				text = "hardly"
			intervals [967]:
				xmin = 306.6147
				xmax = 306.9147
				text = "remember"
			intervals [968]:
				xmin = 306.9147
				xmax = 306.9847
				text = "it"
			intervals [969]:
				xmin = 306.9847
				xmax = 307.5803
				text = ""
			intervals [970]:
				xmin = 307.5803
				xmax = 307.8503
				text = "uh"
			intervals [971]:
				xmin = 307.8503
				xmax = 309.9173
				text = ""
			intervals [972]:
				xmin = 309.9173
				xmax = 310.1873
				text = "right"
			intervals [973]:
				xmin = 310.1873
				xmax = 310.3273
				text = "yeah"
			intervals [974]:
				xmin = 310.3273
				xmax = 310.4273
				text = "he"
			intervals [975]:
				xmin = 310.4273
				xmax = 310.5273
				text = "was"
			intervals [976]:
				xmin = 310.5273
				xmax = 310.5973
				text = "a"
			intervals [977]:
				xmin = 310.5973
				xmax = 310.8073
				text = "slave"
			intervals [978]:
				xmin = 310.8073
				xmax = 310.8673
				text = "and"
			intervals [979]:
				xmin = 310.8673
				xmax = 310.9273
				text = "he"
			intervals [980]:
				xmin = 310.9273
				xmax = 311.0773
				text = "was"
			intervals [981]:
				xmin = 311.0773
				xmax = 311.4073
				text = "leading"
			intervals [982]:
				xmin = 311.4073
				xmax = 311.5573
				text = "a"
			intervals [983]:
				xmin = 311.5573
				xmax = 311.8337
				text = ""
			intervals [984]:
				xmin = 311.8337
				xmax = 311.9337
				text = "the"
			intervals [985]:
				xmin = 311.9337
				xmax = 312.2337
				text = "slaves"
			intervals [986]:
				xmin = 312.2337
				xmax = 312.3337
				text = "in"
			intervals [987]:
				xmin = 312.3337
				xmax = 312.4637
				text = "a"
			intervals [988]:
				xmin = 312.4637
				xmax = 312.4937
				text = ""
			intervals [989]:
				xmin = 312.4937
				xmax = 312.5837
				text = "in"
			intervals [990]:
				xmin = 312.5837
				xmax = 312.6437
				text = "a"
			intervals [991]:
				xmin = 312.6437
				xmax = 313.0337
				text = "revolt"
			intervals [992]:
				xmin = 313.0337
				xmax = 313.172
				text = ""
			intervals [993]:
				xmin = 313.172
				xmax = 313.252
				text = "an"
			intervals [994]:
				xmin = 313.252
				xmax = 313.902
				text = "uprising"
			intervals [995]:
				xmin = 313.902
				xmax = 315.008
				text = ""
			intervals [996]:
				xmin = 315.008
				xmax = 315.108
				text = "and"
			intervals [997]:
				xmin = 315.108
				xmax = 315.168
				text = ""
			intervals [998]:
				xmin = 315.168
				xmax = 315.488
				text = "uh"
			intervals [999]:
				xmin = 315.488
				xmax = 316.0778
				text = ""
			intervals [1000]:
				xmin = 316.0778
				xmax = 316.1378
				text = "it"
			intervals [1001]:
				xmin = 316.1378
				xmax = 316.4978
				text = "was"
			intervals [1002]:
				xmin = 316.4978
				xmax = 316.6754
				text = ""
			intervals [1003]:
				xmin = 316.6754
				xmax = 316.7454
				text = "i"
			intervals [1004]:
				xmin = 316.7454
				xmax = 316.9254
				text = "liked"
			intervals [1005]:
				xmin = 316.9254
				xmax = 316.9854
				text = "it"
			intervals [1006]:
				xmin = 316.9854
				xmax = 317.0154
				text = "a"
			intervals [1007]:
				xmin = 317.0154
				xmax = 317.2254
				text = "very"
			intervals [1008]:
				xmin = 317.2254
				xmax = 317.3754
				text = "lot"
			intervals [1009]:
				xmin = 317.3754
				xmax = 320.3039
				text = ""
			intervals [1010]:
				xmin = 320.3039
				xmax = 320.7339
				text = "um"
			intervals [1011]:
				xmin = 320.7339
				xmax = 322.8379
				text = ""
			intervals [1012]:
				xmin = 322.8379
				xmax = 323.5479
				text = "<unk>"
			intervals [1013]:
				xmin = 323.5479
				xmax = 324.2814
				text = ""
			intervals [1014]:
				xmin = 324.2814
				xmax = 324.9214
				text = "probably"
			intervals [1015]:
				xmin = 324.9214
				xmax = 325.3214
				text = "uh"
			intervals [1016]:
				xmin = 325.3214
				xmax = 325.8223
				text = ""
			intervals [1017]:
				xmin = 325.8223
				xmax = 326.0723
				text = "planet"
			intervals [1018]:
				xmin = 326.0723
				xmax = 326.1323
				text = "of"
			intervals [1019]:
				xmin = 326.1323
				xmax = 326.1923
				text = "the"
			intervals [1020]:
				xmin = 326.1923
				xmax = 326.4323
				text = "apes"
			intervals [1021]:
				xmin = 326.4323
				xmax = 326.5023
				text = "i"
			intervals [1022]:
				xmin = 326.5023
				xmax = 326.8323
				text = "guess"
			intervals [1023]:
				xmin = 326.8323
				xmax = 327.0823
				text = "just"
			intervals [1024]:
				xmin = 327.0823
				xmax = 327.3923
				text = "recently"
			intervals [1025]:
				xmin = 327.3923
				xmax = 331.3185
				text = ""
			intervals [1026]:
				xmin = 331.3185
				xmax = 331.5285
				text = "<unk>"
			intervals [1027]:
				xmin = 331.5285
				xmax = 331.6698
				text = ""
			intervals [1028]:
				xmin = 331.6698
				xmax = 331.8198
				text = "that"
			intervals [1029]:
				xmin = 331.8198
				xmax = 332.0398
				text = "was"
			intervals [1030]:
				xmin = 332.0398
				xmax = 332.2998
				text = "uh"
			intervals [1031]:
				xmin = 332.2998
				xmax = 332.4811
				text = ""
			intervals [1032]:
				xmin = 332.4811
				xmax = 332.5411
				text = "it"
			intervals [1033]:
				xmin = 332.5411
				xmax = 332.6811
				text = "was"
			intervals [1034]:
				xmin = 332.6811
				xmax = 332.7211
				text = ""
			intervals [1035]:
				xmin = 332.7211
				xmax = 333.0311
				text = "charlton"
			intervals [1036]:
				xmin = 333.0311
				xmax = 333.3511
				text = "heston"
			intervals [1037]:
				xmin = 333.3511
				xmax = 333.4911
				text = "and"
			intervals [1038]:
				xmin = 333.4911
				xmax = 333.6811
				text = "uh"
			intervals [1039]:
				xmin = 333.6811
				xmax = 334.1411
				text = ""
			intervals [1040]:
				xmin = 334.1411
				xmax = 334.2211
				text = "it"
			intervals [1041]:
				xmin = 334.2211
				xmax = 334.3111
				text = "was"
			intervals [1042]:
				xmin = 334.3111
				xmax = 334.4911
				text = "supposed"
			intervals [1043]:
				xmin = 334.4911
				xmax = 334.5511
				text = "to"
			intervals [1044]:
				xmin = 334.5511
				xmax = 334.6211
				text = "be"
			intervals [1045]:
				xmin = 334.6211
				xmax = 334.8611
				text = "w"
			intervals [1046]:
				xmin = 334.8611
				xmax = 334.9897
				text = ""
			intervals [1047]:
				xmin = 334.9897
				xmax = 335.2697
				text = "where"
			intervals [1048]:
				xmin = 335.2697
				xmax = 335.4297
				text = "uh"
			intervals [1049]:
				xmin = 335.4297
				xmax = 335.5497
				text = "they"
			intervals [1050]:
				xmin = 335.5497
				xmax = 335.6197
				text = "were"
			intervals [1051]:
				xmin = 335.6197
				xmax = 335.6997
				text = "in"
			intervals [1052]:
				xmin = 335.6997
				xmax = 335.7697
				text = "a"
			intervals [1053]:
				xmin = 335.7697
				xmax = 336.0297
				text = "space"
			intervals [1054]:
				xmin = 336.0297
				xmax = 336.3297
				text = "ship"
			intervals [1055]:
				xmin = 336.3297
				xmax = 336.4697
				text = "and"
			intervals [1056]:
				xmin = 336.4697
				xmax = 336.6797
				text = "they"
			intervals [1057]:
				xmin = 336.6797
				xmax = 336.8897
				text = "uh"
			intervals [1058]:
				xmin = 336.8897
				xmax = 337.6837
				text = ""
			intervals [1059]:
				xmin = 337.6837
				xmax = 337.7937
				text = "they"
			intervals [1060]:
				xmin = 337.7937
				xmax = 337.9137
				text = "went"
			intervals [1061]:
				xmin = 337.9137
				xmax = 337.9737
				text = "out"
			intervals [1062]:
				xmin = 337.9737
				xmax = 338.0537
				text = "in"
			intervals [1063]:
				xmin = 338.0537
				xmax = 338.5937
				text = "space"
			intervals [1064]:
				xmin = 338.5937
				xmax = 338.9037
				text = "and"
			intervals [1065]:
				xmin = 338.9037
				xmax = 339.0147
				text = ""
			intervals [1066]:
				xmin = 339.0147
				xmax = 339.2847
				text = "something"
			intervals [1067]:
				xmin = 339.2847
				xmax = 339.5747
				text = "happened"
			intervals [1068]:
				xmin = 339.5747
				xmax = 339.6547
				text = "they"
			intervals [1069]:
				xmin = 339.6547
				xmax = 339.9647
				text = "crash"
			intervals [1070]:
				xmin = 339.9647
				xmax = 340.1647
				text = "landed"
			intervals [1071]:
				xmin = 340.1647
				xmax = 340.2247
				text = "on"
			intervals [1072]:
				xmin = 340.2247
				xmax = 340.4647
				text = "this"
			intervals [1073]:
				xmin = 340.4647
				xmax = 340.4947
				text = ""
			intervals [1074]:
				xmin = 340.4947
				xmax = 340.6447
				text = "what"
			intervals [1075]:
				xmin = 340.6447
				xmax = 340.7647
				text = "they"
			intervals [1076]:
				xmin = 340.7647
				xmax = 340.9447
				text = "thought"
			intervals [1077]:
				xmin = 340.9447
				xmax = 341.0647
				text = "was"
			intervals [1078]:
				xmin = 341.0647
				xmax = 341.2447
				text = "another"
			intervals [1079]:
				xmin = 341.2447
				xmax = 341.6247
				text = "planet"
			intervals [1080]:
				xmin = 341.6247
				xmax = 342.0342
				text = ""
			intervals [1081]:
				xmin = 342.0342
				xmax = 342.3042
				text = "and"
			intervals [1082]:
				xmin = 342.3042
				xmax = 342.5142
				text = "uh"
			intervals [1083]:
				xmin = 342.5142
				xmax = 342.619
				text = ""
			intervals [1084]:
				xmin = 342.619
				xmax = 342.689
				text = "the"
			intervals [1085]:
				xmin = 342.689
				xmax = 343.009
				text = "whole"
			intervals [1086]:
				xmin = 343.009
				xmax = 343.169
				text = "uh"
			intervals [1087]:
				xmin = 343.169
				xmax = 343.839
				text = "civilization"
			intervals [1088]:
				xmin = 343.839
				xmax = 344.029
				text = "was"
			intervals [1089]:
				xmin = 344.029
				xmax = 344.249
				text = "turned"
			intervals [1090]:
				xmin = 344.249
				xmax = 344.589
				text = "around"
			intervals [1091]:
				xmin = 344.589
				xmax = 344.849
				text = "whereas"
			intervals [1092]:
				xmin = 344.849
				xmax = 345.059
				text = "the"
			intervals [1093]:
				xmin = 345.059
				xmax = 345.2412
				text = ""
			intervals [1094]:
				xmin = 345.2412
				xmax = 345.4112
				text = "the"
			intervals [1095]:
				xmin = 345.4112
				xmax = 345.7912
				text = "apes"
			intervals [1096]:
				xmin = 345.7912
				xmax = 346.0812
				text = "were"
			intervals [1097]:
				xmin = 346.0812
				xmax = 346.3212
				text = "uh"
			intervals [1098]:
				xmin = 346.3212
				xmax = 346.5908
				text = ""
			intervals [1099]:
				xmin = 346.5908
				xmax = 346.6908
				text = "had"
			intervals [1100]:
				xmin = 346.6908
				xmax = 347.1708
				text = "developed"
			intervals [1101]:
				xmin = 347.1708
				xmax = 347.2008
				text = ""
			intervals [1102]:
				xmin = 347.2008
				xmax = 347.6208
				text = "into"
			intervals [1103]:
				xmin = 347.6208
				xmax = 347.8108
				text = "uh"
			intervals [1104]:
				xmin = 347.8108
				xmax = 348.2108
				text = "intelligent"
			intervals [1105]:
				xmin = 348.2108
				xmax = 348.4808
				text = "beings"
			intervals [1106]:
				xmin = 348.4808
				xmax = 348.5908
				text = "and"
			intervals [1107]:
				xmin = 348.5908
				xmax = 348.7608
				text = "the"
			intervals [1108]:
				xmin = 348.7608
				xmax = 348.9108
				text = "uh"
			intervals [1109]:
				xmin = 348.9108
				xmax = 349.2113
				text = ""
			intervals [1110]:
				xmin = 349.2113
				xmax = 349.3813
				text = "m-"
			intervals [1111]:
				xmin = 349.3813
				xmax = 349.4879
				text = ""
			intervals [1112]:
				xmin = 349.4879
				xmax = 349.5579
				text = "the"
			intervals [1113]:
				xmin = 349.5579
				xmax = 349.9379
				text = "men"
			intervals [1114]:
				xmin = 349.9379
				xmax = 350.0079
				text = ""
			intervals [1115]:
				xmin = 350.0079
				xmax = 350.0979
				text = "on"
			intervals [1116]:
				xmin = 350.0979
				xmax = 350.2179
				text = "that"
			intervals [1117]:
				xmin = 350.2179
				xmax = 350.5179
				text = "planet"
			intervals [1118]:
				xmin = 350.5179
				xmax = 350.9401
				text = ""
			intervals [1119]:
				xmin = 350.9401
				xmax = 351.2701
				text = "uh"
			intervals [1120]:
				xmin = 351.2701
				xmax = 351.5976
				text = ""
			intervals [1121]:
				xmin = 351.5976
				xmax = 351.8576
				text = "man"
			intervals [1122]:
				xmin = 351.8576
				xmax = 351.9776
				text = "was"
			intervals [1123]:
				xmin = 351.9776
				xmax = 352.1776
				text = "like"
			intervals [1124]:
				xmin = 352.1776
				xmax = 352.2476
				text = ""
			intervals [1125]:
				xmin = 352.2476
				xmax = 352.3776
				text = "the"
			intervals [1126]:
				xmin = 352.3776
				xmax = 352.5776
				text = "apes"
			intervals [1127]:
				xmin = 352.5776
				xmax = 352.6176
				text = "are"
			intervals [1128]:
				xmin = 352.6176
				xmax = 352.7476
				text = "on"
			intervals [1129]:
				xmin = 352.7476
				xmax = 352.8076
				text = ""
			intervals [1130]:
				xmin = 352.8076
				xmax = 352.9776
				text = "on"
			intervals [1131]:
				xmin = 352.9776
				xmax = 353.2476
				text = "earth"
			intervals [1132]:
				xmin = 353.2476
				xmax = 354.0529
				text = ""
			intervals [1133]:
				xmin = 354.0529
				xmax = 354.2929
				text = "and"
			intervals [1134]:
				xmin = 354.2929
				xmax = 354.5129
				text = "uh"
			intervals [1135]:
				xmin = 354.5129
				xmax = 355.4766
				text = ""
			intervals [1136]:
				xmin = 355.4766
				xmax = 355.8666
				text = "uh"
			intervals [1137]:
				xmin = 355.8666
				xmax = 356.3553
				text = ""
			intervals [1138]:
				xmin = 356.3553
				xmax = 356.8153
				text = "heston"
			intervals [1139]:
				xmin = 356.8153
				xmax = 356.8553
				text = ""
			intervals [1140]:
				xmin = 356.8553
				xmax = 357.0353
				text = "uh"
			intervals [1141]:
				xmin = 357.0353
				xmax = 357.1453
				text = "they"
			intervals [1142]:
				xmin = 357.1453
				xmax = 357.3053
				text = "thought"
			intervals [1143]:
				xmin = 357.3053
				xmax = 357.5253
				text = "heston"
			intervals [1144]:
				xmin = 357.5253
				xmax = 357.6153
				text = "was"
			intervals [1145]:
				xmin = 357.6153
				xmax = 357.7353
				text = "just"
			intervals [1146]:
				xmin = 357.7353
				xmax = 357.9153
				text = "another"
			intervals [1147]:
				xmin = 357.9153
				xmax = 358.3253
				text = "man"
			intervals [1148]:
				xmin = 358.3253
				xmax = 358.5141
				text = ""
			intervals [1149]:
				xmin = 358.5141
				xmax = 358.7741
				text = "and"
			intervals [1150]:
				xmin = 358.7741
				xmax = 358.8041
				text = ""
			intervals [1151]:
				xmin = 358.8041
				xmax = 359.0041
				text = "course"
			intervals [1152]:
				xmin = 359.0041
				xmax = 359.1041
				text = "they"
			intervals [1153]:
				xmin = 359.1041
				xmax = 359.3241
				text = "couldn't"
			intervals [1154]:
				xmin = 359.3241
				xmax = 359.5541
				text = "speak"
			intervals [1155]:
				xmin = 359.5541
				xmax = 359.6441
				text = "but"
			intervals [1156]:
				xmin = 359.6441
				xmax = 359.9141
				text = "heston"
			intervals [1157]:
				xmin = 359.9141
				xmax = 360.2041
				text = "could"
			intervals [1158]:
				xmin = 360.2041
				xmax = 360.8642
				text = ""
			intervals [1159]:
				xmin = 360.8642
				xmax = 361.1142
				text = "and"
			intervals [1160]:
				xmin = 361.1142
				xmax = 361.3742
				text = "uh"
			intervals [1161]:
				xmin = 361.3742
				xmax = 361.5342
				text = "so"
			intervals [1162]:
				xmin = 361.5342
				xmax = 361.8442
				text = "finally"
			intervals [1163]:
				xmin = 361.8442
				xmax = 362.2992
				text = ""
			intervals [1164]:
				xmin = 362.2992
				xmax = 362.4592
				text = "they"
			intervals [1165]:
				xmin = 362.4592
				xmax = 362.7792
				text = "prove"
			intervals [1166]:
				xmin = 362.7792
				xmax = 362.8092
				text = ""
			intervals [1167]:
				xmin = 362.8092
				xmax = 362.9092
				text = "he"
			intervals [1168]:
				xmin = 362.9092
				xmax = 363.1392
				text = "proved"
			intervals [1169]:
				xmin = 363.1392
				xmax = 363.2392
				text = "that"
			intervals [1170]:
				xmin = 363.2392
				xmax = 363.3492
				text = "he"
			intervals [1171]:
				xmin = 363.3492
				xmax = 363.3792
				text = ""
			intervals [1172]:
				xmin = 363.3792
				xmax = 363.5192
				text = "you"
			intervals [1173]:
				xmin = 363.5192
				xmax = 363.5792
				text = "know"
			intervals [1174]:
				xmin = 363.5792
				xmax = 363.6592
				text = "he"
			intervals [1175]:
				xmin = 363.6592
				xmax = 363.9592
				text = "could"
			intervals [1176]:
				xmin = 363.9592
				xmax = 364.4795
				text = ""
			intervals [1177]:
				xmin = 364.4795
				xmax = 364.6695
				text = "and"
			intervals [1178]:
				xmin = 364.6695
				xmax = 364.8895
				text = "uh"
			intervals [1179]:
				xmin = 364.8895
				xmax = 365.0084
				text = ""
			intervals [1180]:
				xmin = 365.0084
				xmax = 365.1484
				text = "they"
			intervals [1181]:
				xmin = 365.1484
				xmax = 365.2784
				text = "thought"
			intervals [1182]:
				xmin = 365.2784
				xmax = 365.3684
				text = "he"
			intervals [1183]:
				xmin = 365.3684
				xmax = 365.4684
				text = "was"
			intervals [1184]:
				xmin = 365.4684
				xmax = 365.5984
				text = "more"
			intervals [1185]:
				xmin = 365.5984
				xmax = 365.6284
				text = "or"
			intervals [1186]:
				xmin = 365.6284
				xmax = 365.7884
				text = "less"
			intervals [1187]:
				xmin = 365.7884
				xmax = 365.8284
				text = "a"
			intervals [1188]:
				xmin = 365.8284
				xmax = 366.1484
				text = "threat"
			intervals [1189]:
				xmin = 366.1484
				xmax = 366.4384
				text = "to"
			intervals [1190]:
				xmin = 366.4384
				xmax = 366.6184
				text = "uh"
			intervals [1191]:
				xmin = 366.6184
				xmax = 367.1429
				text = ""
			intervals [1192]:
				xmin = 367.1429
				xmax = 367.2929
				text = "the"
			intervals [1193]:
				xmin = 367.2929
				xmax = 367.8229
				text = "civilization"
			intervals [1194]:
				xmin = 367.8229
				xmax = 368.0729
				text = "because"
			intervals [1195]:
				xmin = 368.0729
				xmax = 368.2329
				text = "they"
			intervals [1196]:
				xmin = 368.2329
				xmax = 368.5277
				text = ""
			intervals [1197]:
				xmin = 368.5277
				xmax = 368.6377
				text = "they"
			intervals [1198]:
				xmin = 368.6377
				xmax = 368.7677
				text = "thought"
			intervals [1199]:
				xmin = 368.7677
				xmax = 368.8377
				text = "he"
			intervals [1200]:
				xmin = 368.8377
				xmax = 368.9877
				text = "might"
			intervals [1201]:
				xmin = 368.9877
				xmax = 369.0577
				text = "be"
			intervals [1202]:
				xmin = 369.0577
				xmax = 369.4977
				text = "surpass"
			intervals [1203]:
				xmin = 369.4977
				xmax = 369.5877
				text = "the"
			intervals [1204]:
				xmin = 369.5877
				xmax = 369.8777
				text = "apes"
			intervals [1205]:
				xmin = 369.8777
				xmax = 371.7578
				text = ""
			intervals [1206]:
				xmin = 371.7578
				xmax = 371.8378
				text = "it"
			intervals [1207]:
				xmin = 371.8378
				xmax = 371.9778
				text = "was"
			intervals [1208]:
				xmin = 371.9778
				xmax = 372.1578
				text = "real"
			intervals [1209]:
				xmin = 372.1578
				xmax = 372.3078
				text = "good"
			intervals [1210]:
				xmin = 372.3078
				xmax = 376.7986
				text = ""
			intervals [1211]:
				xmin = 376.7986
				xmax = 376.9986
				text = "yeah"
			intervals [1212]:
				xmin = 376.9986
				xmax = 382.3723
				text = ""
			intervals [1213]:
				xmin = 382.3723
				xmax = 382.4323
				text = "yeah"
			intervals [1214]:
				xmin = 382.4323
				xmax = 382.4623
				text = "i"
			intervals [1215]:
				xmin = 382.4623
				xmax = 382.5523
				text = "had"
			intervals [1216]:
				xmin = 382.5523
				xmax = 382.6023
				text = "a"
			intervals [1217]:
				xmin = 382.6023
				xmax = 382.8623
				text = "dog"
			intervals [1218]:
				xmin = 382.8623
				xmax = 383.0823
				text = "once"
			intervals [1219]:
				xmin = 383.0823
				xmax = 385.9243
				text = ""
			intervals [1220]:
				xmin = 385.9243
				xmax = 386.0443
				text = "it"
			intervals [1221]:
				xmin = 386.0443
				xmax = 386.2143
				text = "was"
			intervals [1222]:
				xmin = 386.2143
				xmax = 386.3943
				text = "uh"
			intervals [1223]:
				xmin = 386.3943
				xmax = 386.4858
				text = ""
			intervals [1224]:
				xmin = 386.4858
				xmax = 386.7158
				text = "white"
			intervals [1225]:
				xmin = 386.7158
				xmax = 386.9658
				text = "cocker"
			intervals [1226]:
				xmin = 386.9658
				xmax = 387.4358
				text = "spaniel"
			intervals [1227]:
				xmin = 387.4358
				xmax = 387.7881
				text = ""
			intervals [1228]:
				xmin = 387.7881
				xmax = 387.8381
				text = "a"
			intervals [1229]:
				xmin = 387.8381
				xmax = 388.1281
				text = "small"
			intervals [1230]:
				xmin = 388.1281
				xmax = 388.3081
				text = "one"
			intervals [1231]:
				xmin = 388.3081
				xmax = 393.5476
				text = ""
			intervals [1232]:
				xmin = 393.5476
				xmax = 393.6576
				text = "<unk>"
			intervals [1233]:
				xmin = 393.6576
				xmax = 393.7476
				text = "uh"
			intervals [1234]:
				xmin = 393.7476
				xmax = 393.9876
				text = "no"
			intervals [1235]:
				xmin = 393.9876
				xmax = 394.3076
				text = "not"
			intervals [1236]:
				xmin = 394.3076
				xmax = 394.3676
				text = "r-"
			intervals [1237]:
				xmin = 394.3676
				xmax = 394.4628
				text = ""
			intervals [1238]:
				xmin = 394.4628
				xmax = 394.7028
				text = "well"
			intervals [1239]:
				xmin = 394.7028
				xmax = 394.8428
				text = "s"
			intervals [1240]:
				xmin = 394.8428
				xmax = 394.8728
				text = ""
			intervals [1241]:
				xmin = 394.8728
				xmax = 395.0728
				text = "more"
			intervals [1242]:
				xmin = 395.0728
				xmax = 395.1028
				text = "or"
			intervals [1243]:
				xmin = 395.1028
				xmax = 395.2628
				text = "less"
			intervals [1244]:
				xmin = 395.2628
				xmax = 395.5128
				text = "yeah"
			intervals [1245]:
				xmin = 395.5128
				xmax = 396.1322
				text = ""
			intervals [1246]:
				xmin = 396.1322
				xmax = 396.3122
				text = "it"
			intervals [1247]:
				xmin = 396.3122
				xmax = 396.6022
				text = "uh"
			intervals [1248]:
				xmin = 396.6022
				xmax = 397.7417
				text = ""
			intervals [1249]:
				xmin = 397.7417
				xmax = 397.8017
				text = "i"
			intervals [1250]:
				xmin = 397.8017
				xmax = 397.9417
				text = "had"
			intervals [1251]:
				xmin = 397.9417
				xmax = 398.0117
				text = "a"
			intervals [1252]:
				xmin = 398.0117
				xmax = 398.2317
				text = "dog"
			intervals [1253]:
				xmin = 398.2317
				xmax = 398.3417
				text = "for"
			intervals [1254]:
				xmin = 398.3417
				xmax = 398.5617
				text = "about"
			intervals [1255]:
				xmin = 398.5617
				xmax = 398.5917
				text = ""
			intervals [1256]:
				xmin = 398.5917
				xmax = 398.9017
				text = "uh"
			intervals [1257]:
				xmin = 398.9017
				xmax = 399.3017
				text = "f"
			intervals [1258]:
				xmin = 399.3017
				xmax = 399.7417
				text = "six"
			intervals [1259]:
				xmin = 399.7417
				xmax = 400.2217
				text = "years"
			intervals [1260]:
				xmin = 400.2217
				xmax = 400.5861
				text = ""
			intervals [1261]:
				xmin = 400.5861
				xmax = 400.8961
				text = "and"
			intervals [1262]:
				xmin = 400.8961
				xmax = 401.2061
				text = "uh"
			intervals [1263]:
				xmin = 401.2061
				xmax = 401.8457
				text = ""
			intervals [1264]:
				xmin = 401.8457
				xmax = 402.0557
				text = "<unk>"
			intervals [1265]:
				xmin = 402.0557
				xmax = 402.3714
				text = ""
			intervals [1266]:
				xmin = 402.3714
				xmax = 402.5114
				text = "we"
			intervals [1267]:
				xmin = 402.5114
				xmax = 402.6466
				text = ""
			intervals [1268]:
				xmin = 402.6466
				xmax = 402.9166
				text = "uh"
			intervals [1269]:
				xmin = 402.9166
				xmax = 403.3667
				text = ""
			intervals [1270]:
				xmin = 403.3667
				xmax = 403.4767
				text = "we"
			intervals [1271]:
				xmin = 403.4767
				xmax = 403.5667
				text = "go"
			intervals [1272]:
				xmin = 403.5667
				xmax = 403.8767
				text = "around"
			intervals [1273]:
				xmin = 403.8767
				xmax = 403.9667
				text = "do"
			intervals [1274]:
				xmin = 403.9667
				xmax = 404.2267
				text = "things"
			intervals [1275]:
				xmin = 404.2267
				xmax = 404.4167
				text = "together"
			intervals [1276]:
				xmin = 404.4167
				xmax = 404.4867
				text = "you"
			intervals [1277]:
				xmin = 404.4867
				xmax = 404.5167
				text = ""
			intervals [1278]:
				xmin = 404.5167
				xmax = 404.5867
				text = "know"
			intervals [1279]:
				xmin = 404.5867
				xmax = 404.7549
				text = ""
			intervals [1280]:
				xmin = 404.7549
				xmax = 404.9149
				text = "like"
			intervals [1281]:
				xmin = 404.9149
				xmax = 404.9649
				text = "i"
			intervals [1282]:
				xmin = 404.9649
				xmax = 405.1149
				text = "was"
			intervals [1283]:
				xmin = 405.1149
				xmax = 405.1549
				text = "i"
			intervals [1284]:
				xmin = 405.1549
				xmax = 405.2849
				text = "was"
			intervals [1285]:
				xmin = 405.2849
				xmax = 405.5549
				text = "very"
			intervals [1286]:
				xmin = 405.5549
				xmax = 405.8049
				text = "young"
			intervals [1287]:
				xmin = 405.8049
				xmax = 405.9049
				text = "when"
			intervals [1288]:
				xmin = 405.9049
				xmax = 405.9349
				text = ""
			intervals [1289]:
				xmin = 405.9349
				xmax = 405.9949
				text = "we"
			intervals [1290]:
				xmin = 405.9949
				xmax = 406.0249
				text = ""
			intervals [1291]:
				xmin = 406.0249
				xmax = 406.1149
				text = "had"
			intervals [1292]:
				xmin = 406.1149
				xmax = 406.1749
				text = "the"
			intervals [1293]:
				xmin = 406.1749
				xmax = 406.2649
				text = "dog"
			intervals [1294]:
				xmin = 406.2649
				xmax = 410.9587
				text = ""
			intervals [1295]:
				xmin = 410.9587
				xmax = 411.1387
				text = "no"
			intervals [1296]:
				xmin = 411.1387
				xmax = 411.2187
				text = "i'm"
			intervals [1297]:
				xmin = 411.2187
				xmax = 411.3287
				text = "not"
			intervals [1298]:
				xmin = 411.3287
				xmax = 411.4187
				text = "in"
			intervals [1299]:
				xmin = 411.4187
				xmax = 411.6887
				text = "school"
			intervals [1300]:
				xmin = 411.6887
				xmax = 411.8087
				text = "right"
			intervals [1301]:
				xmin = 411.8087
				xmax = 412.0087
				text = "now"
			intervals [1302]:
				xmin = 412.0087
				xmax = 416.8589
				text = ""
			intervals [1303]:
				xmin = 416.8589
				xmax = 416.9689
				text = "i"
			intervals [1304]:
				xmin = 416.9689
				xmax = 417.1989
				text = "was"
			intervals [1305]:
				xmin = 417.1989
				xmax = 417.3789
				text = "in"
			intervals [1306]:
				xmin = 417.3789
				xmax = 417.5489
				text = "uh"
			intervals [1307]:
				xmin = 417.5489
				xmax = 417.5789
				text = ""
			intervals [1308]:
				xmin = 417.5789
				xmax = 418.0289
				text = "academic"
			intervals [1309]:
				xmin = 418.0289
				xmax = 418.4789
				text = "course"
			intervals [1310]:
				xmin = 418.4789
				xmax = 419.1463
				text = ""
			intervals [1311]:
				xmin = 419.1463
				xmax = 419.4363
				text = "took"
			intervals [1312]:
				xmin = 419.4363
				xmax = 419.6963
				text = "uh"
			intervals [1313]:
				xmin = 419.6963
				xmax = 420.1855
				text = ""
			intervals [1314]:
				xmin = 420.1855
				xmax = 420.2555
				text = "you"
			intervals [1315]:
				xmin = 420.2555
				xmax = 420.4255
				text = "want"
			intervals [1316]:
				xmin = 420.4255
				xmax = 420.4555
				text = ""
			intervals [1317]:
				xmin = 420.4555
				xmax = 420.5155
				text = "you"
			intervals [1318]:
				xmin = 420.5155
				xmax = 420.6355
				text = "want"
			intervals [1319]:
				xmin = 420.6355
				xmax = 420.7055
				text = "my"
			intervals [1320]:
				xmin = 420.7055
				xmax = 420.8455
				text = "su-"
			intervals [1321]:
				xmin = 420.8455
				xmax = 420.9755
				text = "what"
			intervals [1322]:
				xmin = 420.9755
				xmax = 421.2955
				text = "subjects"
			intervals [1323]:
				xmin = 421.2955
				xmax = 421.3355
				text = "i"
			intervals [1324]:
				xmin = 421.3355
				xmax = 421.5255
				text = "took"
			intervals [1325]:
				xmin = 421.5255
				xmax = 421.819
				text = ""
			intervals [1326]:
				xmin = 421.819
				xmax = 422.129
				text = "took"
			intervals [1327]:
				xmin = 422.129
				xmax = 422.349
				text = "uh"
			intervals [1328]:
				xmin = 422.349
				xmax = 422.5417
				text = ""
			intervals [1329]:
				xmin = 422.5417
				xmax = 423.3417
				text = "english"
			intervals [1330]:
				xmin = 423.3417
				xmax = 423.7934
				text = ""
			intervals [1331]:
				xmin = 423.7934
				xmax = 424.0534
				text = "and"
			intervals [1332]:
				xmin = 424.0534
				xmax = 424.3834
				text = "uh"
			intervals [1333]:
				xmin = 424.3834
				xmax = 425.0717
				text = ""
			intervals [1334]:
				xmin = 425.0717
				xmax = 425.8917
				text = "geometry"
			intervals [1335]:
				xmin = 425.8917
				xmax = 426.4399
				text = ""
			intervals [1336]:
				xmin = 426.4399
				xmax = 426.9699
				text = "uh"
			intervals [1337]:
				xmin = 426.9699
				xmax = 429.0154
				text = ""
			intervals [1338]:
				xmin = 429.0154
				xmax = 429.4154
				text = "oh"
			intervals [1339]:
				xmin = 429.4154
				xmax = 429.4754
				text = ""
			intervals [1340]:
				xmin = 429.4754
				xmax = 429.5654
				text = "let"
			intervals [1341]:
				xmin = 429.5654
				xmax = 429.5954
				text = "s"
			intervals [1342]:
				xmin = 429.5954
				xmax = 429.9354
				text = "see"
			intervals [1343]:
				xmin = 429.9354
				xmax = 430.5695
				text = ""
			intervals [1344]:
				xmin = 430.5695
				xmax = 430.9295
				text = "uh"
			intervals [1345]:
				xmin = 430.9295
				xmax = 431.1996
				text = ""
			intervals [1346]:
				xmin = 431.1996
				xmax = 431.5496
				text = "problems"
			intervals [1347]:
				xmin = 431.5496
				xmax = 431.6096
				text = "of"
			intervals [1348]:
				xmin = 431.6096
				xmax = 432.3696
				text = "democracy"
			intervals [1349]:
				xmin = 432.3696
				xmax = 433.5532
				text = ""
			intervals [1350]:
				xmin = 433.5532
				xmax = 434.2232
				text = "uh"
			intervals [1351]:
				xmin = 434.2232
				xmax = 436.3183
				text = ""
			intervals [1352]:
				xmin = 436.3183
				xmax = 436.9683
				text = "uh"
			intervals [1353]:
				xmin = 436.9683
				xmax = 437.5494
				text = ""
			intervals [1354]:
				xmin = 437.5494
				xmax = 437.7094
				text = "<unk>"
			intervals [1355]:
				xmin = 437.7094
				xmax = 438.3493
				text = ""
			intervals [1356]:
				xmin = 438.3493
				xmax = 438.5493
				text = "s"
			intervals [1357]:
				xmin = 438.5493
				xmax = 438.5793
				text = ""
			intervals [1358]:
				xmin = 438.5793
				xmax = 438.9393
				text = "gym"
			intervals [1359]:
				xmin = 438.9393
				xmax = 439.7984
				text = ""
			intervals [1360]:
				xmin = 439.7984
				xmax = 440.0084
				text = "stuff"
			intervals [1361]:
				xmin = 440.0084
				xmax = 440.0384
				text = ""
			intervals [1362]:
				xmin = 440.0384
				xmax = 440.1684
				text = "like"
			intervals [1363]:
				xmin = 440.1684
				xmax = 440.2584
				text = "that"
			intervals [1364]:
				xmin = 440.2584
				xmax = 446.1614
				text = ""
			intervals [1365]:
				xmin = 446.1614
				xmax = 446.4914
				text = "well"
			intervals [1366]:
				xmin = 446.4914
				xmax = 446.7814
				text = "uh"
			intervals [1367]:
				xmin = 446.7814
				xmax = 447.0207
				text = ""
			intervals [1368]:
				xmin = 447.0207
				xmax = 447.0907
				text = "i"
			intervals [1369]:
				xmin = 447.0907
				xmax = 447.1607
				text = "l-"
			intervals [1370]:
				xmin = 447.1607
				xmax = 447.2007
				text = "i"
			intervals [1371]:
				xmin = 447.2007
				xmax = 447.5507
				text = "liked"
			intervals [1372]:
				xmin = 447.5507
				xmax = 447.7907
				text = "uh"
			intervals [1373]:
				xmin = 447.7907
				xmax = 447.8507
				text = ""
			intervals [1374]:
				xmin = 447.8507
				xmax = 448.1707
				text = "english"
			intervals [1375]:
				xmin = 448.1707
				xmax = 448.3907
				text = "alright"
			intervals [1376]:
				xmin = 448.3907
				xmax = 448.6107
				text = "but"
			intervals [1377]:
				xmin = 448.6107
				xmax = 448.6507
				text = "i"
			intervals [1378]:
				xmin = 448.6507
				xmax = 448.8707
				text = "not"
			intervals [1379]:
				xmin = 448.8707
				xmax = 448.9507
				text = "the"
			intervals [1380]:
				xmin = 448.9507
				xmax = 449.2407
				text = "grammar"
			intervals [1381]:
				xmin = 449.2407
				xmax = 449.4207
				text = "part"
			intervals [1382]:
				xmin = 449.4207
				xmax = 449.4507
				text = "i"
			intervals [1383]:
				xmin = 449.4507
				xmax = 449.7107
				text = "liked"
			intervals [1384]:
				xmin = 449.7107
				xmax = 449.9407
				text = "uh"
			intervals [1385]:
				xmin = 449.9407
				xmax = 450.0855
				text = ""
			intervals [1386]:
				xmin = 450.0855
				xmax = 450.2855
				text = "the"
			intervals [1387]:
				xmin = 450.2855
				xmax = 450.3155
				text = ""
			intervals [1388]:
				xmin = 450.3155
				xmax = 450.7055
				text = "literature"
			intervals [1389]:
				xmin = 450.7055
				xmax = 450.9355
				text = "part"
			intervals [1390]:
				xmin = 450.9355
				xmax = 450.9755
				text = ""
			intervals [1391]:
				xmin = 450.9755
				xmax = 451.0555
				text = "of"
			intervals [1392]:
				xmin = 451.0555
				xmax = 451.1155
				text = "it"
			intervals [1393]:
				xmin = 451.1155
				xmax = 451.3855
				text = "fairly"
			intervals [1394]:
				xmin = 451.3855
				xmax = 451.5955
				text = "well"
			intervals [1395]:
				xmin = 451.5955
				xmax = 452.0515
				text = ""
			intervals [1396]:
				xmin = 452.0515
				xmax = 452.2215
				text = "much"
			intervals [1397]:
				xmin = 452.2215
				xmax = 452.3615
				text = "better"
			intervals [1398]:
				xmin = 452.3615
				xmax = 452.4515
				text = "than"
			intervals [1399]:
				xmin = 452.4515
				xmax = 452.5115
				text = "the"
			intervals [1400]:
				xmin = 452.5115
				xmax = 452.6915
				text = "grammar"
			intervals [1401]:
				xmin = 452.6915
				xmax = 454.3369
				text = ""
			intervals [1402]:
				xmin = 454.3369
				xmax = 454.4869
				text = "well"
			intervals [1403]:
				xmin = 454.4869
				xmax = 454.5169
				text = "i"
			intervals [1404]:
				xmin = 454.5169
				xmax = 454.6869
				text = "thought"
			intervals [1405]:
				xmin = 454.6869
				xmax = 454.7469
				text = "it"
			intervals [1406]:
				xmin = 454.7469
				xmax = 454.8769
				text = "was"
			intervals [1407]:
				xmin = 454.8769
				xmax = 455.0469
				text = "m-"
			intervals [1408]:
				xmin = 455.0469
				xmax = 455.1856
				text = ""
			intervals [1409]:
				xmin = 455.1856
				xmax = 455.3156
				text = "yeah"
			intervals [1410]:
				xmin = 455.3156
				xmax = 455.3456
				text = "i"
			intervals [1411]:
				xmin = 455.3456
				xmax = 455.4356
				text = "thought"
			intervals [1412]:
				xmin = 455.4356
				xmax = 455.4956
				text = "it"
			intervals [1413]:
				xmin = 455.4956
				xmax = 455.6056
				text = "was"
			intervals [1414]:
				xmin = 455.6056
				xmax = 455.7256
				text = "more"
			intervals [1415]:
				xmin = 455.7256
				xmax = 456.0656
				text = "interesting"
			intervals [1416]:
				xmin = 456.0656
				xmax = 456.2256
				text = "uh"
			intervals [1417]:
				xmin = 456.2256
				xmax = 456.7477
				text = ""
			intervals [1418]:
				xmin = 456.7477
				xmax = 457.0077
				text = "usually"
			intervals [1419]:
				xmin = 457.0077
				xmax = 457.1477
				text = "get"
			intervals [1420]:
				xmin = 457.1477
				xmax = 457.4077
				text = "hung"
			intervals [1421]:
				xmin = 457.4077
				xmax = 457.5177
				text = "up"
			intervals [1422]:
				xmin = 457.5177
				xmax = 457.6977
				text = "on"
			intervals [1423]:
				xmin = 457.6977
				xmax = 457.7277
				text = "a"
			intervals [1424]:
				xmin = 457.7277
				xmax = 457.8177
				text = "lot"
			intervals [1425]:
				xmin = 457.8177
				xmax = 457.8977
				text = "of"
			intervals [1426]:
				xmin = 457.8977
				xmax = 458.3266
				text = ""
			intervals [1427]:
				xmin = 458.3266
				xmax = 458.6666
				text = "grammar"
			intervals [1428]:
				xmin = 458.6666
				xmax = 458.8966
				text = "rules"
			intervals [1429]:
				xmin = 458.8966
				xmax = 458.9566
				text = "you"
			intervals [1430]:
				xmin = 458.9566
				xmax = 459.0166
				text = "know"
			intervals [1431]:
				xmin = 459.0166
				xmax = 459.0766
				text = "it"
			intervals [1432]:
				xmin = 459.0766
				xmax = 459.1266
				text = "s"
			intervals [1433]:
				xmin = 459.1266
				xmax = 459.3066
				text = "pretty"
			intervals [1434]:
				xmin = 459.3066
				xmax = 459.6566
				text = "boring"
			intervals [1435]:
				xmin = 459.6566
				xmax = 459.7166
				text = "and"
			intervals [1436]:
				xmin = 459.7166
				xmax = 459.7866
				text = "it"
			intervals [1437]:
				xmin = 459.7866
				xmax = 459.9166
				text = "s"
			intervals [1438]:
				xmin = 459.9166
				xmax = 460.0105
				text = ""
			intervals [1439]:
				xmin = 460.0105
				xmax = 460.1505
				text = "it"
			intervals [1440]:
				xmin = 460.1505
				xmax = 460.2405
				text = "s"
			intervals [1441]:
				xmin = 460.2405
				xmax = 460.3705
				text = "day"
			intervals [1442]:
				xmin = 460.3705
				xmax = 460.5205
				text = "after"
			intervals [1443]:
				xmin = 460.5205
				xmax = 460.7505
				text = "day"
			intervals [1444]:
				xmin = 460.7505
				xmax = 460.8105
				text = "you"
			intervals [1445]:
				xmin = 460.8105
				xmax = 460.8705
				text = "know"
			intervals [1446]:
				xmin = 460.8705
				xmax = 461.0805
				text = "you're"
			intervals [1447]:
				xmin = 461.0805
				xmax = 461.2105
				text = "like"
			intervals [1448]:
				xmin = 461.2105
				xmax = 461.2505
				text = "a"
			intervals [1449]:
				xmin = 461.2505
				xmax = 461.5805
				text = "parrot"
			intervals [1450]:
				xmin = 461.5805
				xmax = 461.6405
				text = "you"
			intervals [1451]:
				xmin = 461.6405
				xmax = 461.8105
				text = "just"
			intervals [1452]:
				xmin = 461.8105
				xmax = 462.0305
				text = "keep"
			intervals [1453]:
				xmin = 462.0305
				xmax = 462.3605
				text = "repeating"
			intervals [1454]:
				xmin = 462.3605
				xmax = 462.3905
				text = ""
			intervals [1455]:
				xmin = 462.3905
				xmax = 462.4505
				text = "all"
			intervals [1456]:
				xmin = 462.4505
				xmax = 462.5405
				text = "these"
			intervals [1457]:
				xmin = 462.5405
				xmax = 462.7505
				text = "different"
			intervals [1458]:
				xmin = 462.7505
				xmax = 463.0705
				text = "rules"
			intervals [1459]:
				xmin = 463.0705
				xmax = 464.4938
				text = ""
			intervals [1460]:
				xmin = 464.4938
				xmax = 464.6838
				text = "much"
			intervals [1461]:
				xmin = 464.6838
				xmax = 464.7738
				text = "more"
			intervals [1462]:
				xmin = 464.7738
				xmax = 465.0438
				text = "interesting"
			intervals [1463]:
				xmin = 465.0438
				xmax = 465.1738
				text = "to"
			intervals [1464]:
				xmin = 465.1738
				xmax = 465.7281
				text = ""
			intervals [1465]:
				xmin = 465.7281
				xmax = 465.8281
				text = "to"
			intervals [1466]:
				xmin = 465.8281
				xmax = 465.9981
				text = "read"
			intervals [1467]:
				xmin = 465.9981
				xmax = 466.3181
				text = "something"
			intervals [1468]:
				xmin = 466.3181
				xmax = 466.4081
				text = "then"
			intervals [1469]:
				xmin = 466.4081
				xmax = 466.4981
				text = "t"
			intervals [1470]:
				xmin = 466.4981
				xmax = 466.8079
				text = ""
			intervals [1471]:
				xmin = 466.8079
				xmax = 466.9379
				text = "then"
			intervals [1472]:
				xmin = 466.9379
				xmax = 467.1079
				text = "just"
			intervals [1473]:
				xmin = 467.1079
				xmax = 467.2879
				text = "to"
			intervals [1474]:
				xmin = 467.2879
				xmax = 467.540
				text = ""
			intervals [1475]:
				xmin = 467.540
				xmax = 467.760
				text = "sit"
			intervals [1476]:
				xmin = 467.760
				xmax = 467.840
				text = "in"
			intervals [1477]:
				xmin = 467.840
				xmax = 468.210
				text = "class"
			intervals [1478]:
				xmin = 468.210
				xmax = 468.350
				text = "and"
			intervals [1479]:
				xmin = 468.350
				xmax = 468.380
				text = ""
			intervals [1480]:
				xmin = 468.380
				xmax = 468.520
				text = "hold"
			intervals [1481]:
				xmin = 468.520
				xmax = 468.600
				text = "up"
			intervals [1482]:
				xmin = 468.600
				xmax = 468.690
				text = "your"
			intervals [1483]:
				xmin = 468.690
				xmax = 468.740
				text = ""
			intervals [1484]:
				xmin = 468.740
				xmax = 468.930
				text = "hand"
			intervals [1485]:
				xmin = 468.930
				xmax = 476.9874
				text = ""
			intervals [1486]:
				xmin = 476.9874
				xmax = 477.1574
				text = "<unk>"
			intervals [1487]:
				xmin = 477.1574
				xmax = 477.2274
				text = "oh"
			intervals [1488]:
				xmin = 477.2274
				xmax = 477.3874
				text = "yeah"
			intervals [1489]:
				xmin = 477.3874
				xmax = 477.5774
				text = "quite"
			intervals [1490]:
				xmin = 477.5774
				xmax = 477.6274
				text = "a"
			intervals [1491]:
				xmin = 477.6274
				xmax = 477.7774
				text = "few"
			intervals [1492]:
				xmin = 477.7774
				xmax = 478.1174
				text = "<unk>"
			intervals [1493]:
				xmin = 478.1174
				xmax = 480.5984
				text = ""
			intervals [1494]:
				xmin = 480.5984
				xmax = 480.6884
				text = "what"
			intervals [1495]:
				xmin = 480.6884
				xmax = 480.7784
				text = "were"
			intervals [1496]:
				xmin = 480.7784
				xmax = 480.8784
				text = "they"
			intervals [1497]:
				xmin = 480.8784
				xmax = 481.1684
				text = "like"
			intervals [1498]:
				xmin = 481.1684
				xmax = 486.1295
				text = ""
			intervals [1499]:
				xmin = 486.1295
				xmax = 486.5795
				text = "uh"
			intervals [1500]:
				xmin = 486.5795
				xmax = 487.1295
				text = "well"
			intervals [1501]:
				xmin = 487.1295
				xmax = 487.3372
				text = ""
			intervals [1502]:
				xmin = 487.3372
				xmax = 487.6172
				text = "ps-"
			intervals [1503]:
				xmin = 487.6172
				xmax = 487.6972
				text = "i"
			intervals [1504]:
				xmin = 487.6972
				xmax = 488.0372
				text = "guess"
			intervals [1505]:
				xmin = 488.0372
				xmax = 488.0672
				text = ""
			intervals [1506]:
				xmin = 488.0672
				xmax = 488.1972
				text = "you"
			intervals [1507]:
				xmin = 488.1972
				xmax = 488.2872
				text = "know"
			intervals [1508]:
				xmin = 488.2872
				xmax = 488.4272
				text = "like"
			intervals [1509]:
				xmin = 488.4272
				xmax = 488.5172
				text = "when"
			intervals [1510]:
				xmin = 488.5172
				xmax = 488.5772
				text = "you"
			intervals [1511]:
				xmin = 488.5772
				xmax = 488.7172
				text = "didn't"
			intervals [1512]:
				xmin = 488.7172
				xmax = 488.8272
				text = "have"
			intervals [1513]:
				xmin = 488.8272
				xmax = 488.9572
				text = "your"
			intervals [1514]:
				xmin = 488.9572
				xmax = 489.1772
				text = "homework"
			intervals [1515]:
				xmin = 489.1772
				xmax = 489.5572
				text = "prepared"
			intervals [1516]:
				xmin = 489.5572
				xmax = 489.6172
				text = "or"
			intervals [1517]:
				xmin = 489.6172
				xmax = 489.8472
				text = "something"
			intervals [1518]:
				xmin = 489.8472
				xmax = 489.9972
				text = "like"
			intervals [1519]:
				xmin = 489.9972
				xmax = 490.2372
				text = "that"
			intervals [1520]:
				xmin = 490.2372
				xmax = 490.5072
				text = "or"
			intervals [1521]:
				xmin = 490.5072
				xmax = 490.7072
				text = "uh"
			intervals [1522]:
				xmin = 490.7072
				xmax = 491.4441
				text = ""
			intervals [1523]:
				xmin = 491.4441
				xmax = 491.6741
				text = "or"
			intervals [1524]:
				xmin = 491.6741
				xmax = 492.0641
				text = "s"
			intervals [1525]:
				xmin = 492.0641
				xmax = 492.2881
				text = ""
			intervals [1526]:
				xmin = 492.2881
				xmax = 492.5581
				text = "taking"
			intervals [1527]:
				xmin = 492.5581
				xmax = 492.6081
				text = "a"
			intervals [1528]:
				xmin = 492.6081
				xmax = 492.7781
				text = "little"
			intervals [1529]:
				xmin = 492.7781
				xmax = 492.9981
				text = "extra"
			intervals [1530]:
				xmin = 492.9981
				xmax = 493.1981
				text = "time"
			intervals [1531]:
				xmin = 493.1981
				xmax = 493.3281
				text = "for"
			intervals [1532]:
				xmin = 493.3281
				xmax = 493.7381
				text = "lunch"
			intervals [1533]:
				xmin = 493.7381
				xmax = 494.250
				text = ""
			intervals [1534]:
				xmin = 494.250
				xmax = 494.550
				text = "or"
			intervals [1535]:
				xmin = 494.550
				xmax = 494.810
				text = "uh"
			intervals [1536]:
				xmin = 494.810
				xmax = 496.1904
				text = ""
			intervals [1537]:
				xmin = 496.1904
				xmax = 496.5504
				text = "smoking"
			intervals [1538]:
				xmin = 496.5504
				xmax = 496.6104
				text = "in"
			intervals [1539]:
				xmin = 496.6104
				xmax = 496.6804
				text = "the"
			intervals [1540]:
				xmin = 496.6804
				xmax = 497.1104
				text = "bathroom"
			intervals [1541]:
				xmin = 497.1104
				xmax = 497.3104
				text = "something"
			intervals [1542]:
				xmin = 497.3104
				xmax = 497.4204
				text = "like"
			intervals [1543]:
				xmin = 497.4204
				xmax = 497.4504
				text = ""
			intervals [1544]:
				xmin = 497.4504
				xmax = 497.6604
				text = "that"
			intervals [1545]:
				xmin = 497.6604
				xmax = 499.4758
				text = ""
			intervals [1546]:
				xmin = 499.4758
				xmax = 499.5558
				text = "i"
			intervals [1547]:
				xmin = 499.5558
				xmax = 499.6858
				text = "went"
			intervals [1548]:
				xmin = 499.6858
				xmax = 499.7858
				text = "to"
			intervals [1549]:
				xmin = 499.7858
				xmax = 499.8958
				text = "um"
			intervals [1550]:
				xmin = 499.8958
				xmax = 500.6158
				text = "rdx"
			intervals [1551]:
				xmin = 500.6158
				xmax = 502.6607
				text = ""
			intervals [1552]:
				xmin = 502.6607
				xmax = 502.9307
				text = "silver"
			intervals [1553]:
				xmin = 502.9307
				xmax = 503.1407
				text = "spring"
			intervals [1554]:
				xmin = 503.1407
				xmax = 506.9082
				text = ""
			intervals [1555]:
				xmin = 506.9082
				xmax = 506.9782
				text = "oh"
			intervals [1556]:
				xmin = 506.9782
				xmax = 507.0382
				text = "it"
			intervals [1557]:
				xmin = 507.0382
				xmax = 507.1182
				text = "s"
			intervals [1558]:
				xmin = 507.1182
				xmax = 507.1482
				text = "a"
			intervals [1559]:
				xmin = 507.1482
				xmax = 507.2682
				text = "real"
			intervals [1560]:
				xmin = 507.2682
				xmax = 507.4282
				text = "nice"
			intervals [1561]:
				xmin = 507.4282
				xmax = 507.6682
				text = "school"
			intervals [1562]:
				xmin = 507.6682
				xmax = 507.7482
				text = "it"
			intervals [1563]:
				xmin = 507.7482
				xmax = 507.8482
				text = "s"
			intervals [1564]:
				xmin = 507.8482
				xmax = 508.0782
				text = "real"
			intervals [1565]:
				xmin = 508.0782
				xmax = 508.1924
				text = ""
			intervals [1566]:
				xmin = 508.1924
				xmax = 508.4324
				text = "real"
			intervals [1567]:
				xmin = 508.4324
				xmax = 508.8824
				text = "large"
			intervals [1568]:
				xmin = 508.8824
				xmax = 508.9124
				text = ""
			intervals [1569]:
				xmin = 508.9124
				xmax = 509.3024
				text = "and"
			intervals [1570]:
				xmin = 509.3024
				xmax = 509.7311
				text = ""
			intervals [1571]:
				xmin = 509.7311
				xmax = 509.8511
				text = "it"
			intervals [1572]:
				xmin = 509.8511
				xmax = 509.8811
				text = ""
			intervals [1573]:
				xmin = 509.8811
				xmax = 510.1411
				text = "s"
			intervals [1574]:
				xmin = 510.1411
				xmax = 510.370
				text = ""
			intervals [1575]:
				xmin = 510.370
				xmax = 510.550
				text = "it"
			intervals [1576]:
				xmin = 510.550
				xmax = 510.720
				text = "s"
			intervals [1577]:
				xmin = 510.720
				xmax = 510.750
				text = ""
			intervals [1578]:
				xmin = 510.750
				xmax = 510.850
				text = "the"
			intervals [1579]:
				xmin = 510.850
				xmax = 510.970
				text = "way"
			intervals [1580]:
				xmin = 510.970
				xmax = 511.030
				text = "it"
			intervals [1581]:
				xmin = 511.030
				xmax = 511.070
				text = "s"
			intervals [1582]:
				xmin = 511.070
				xmax = 511.510
				text = "situated"
			intervals [1583]:
				xmin = 511.510
				xmax = 511.570
				text = "it"
			intervals [1584]:
				xmin = 511.570
				xmax = 511.630
				text = "s"
			intervals [1585]:
				xmin = 511.630
				xmax = 511.730
				text = "more"
			intervals [1586]:
				xmin = 511.730
				xmax = 511.760
				text = "or"
			intervals [1587]:
				xmin = 511.760
				xmax = 511.910
				text = "less"
			intervals [1588]:
				xmin = 511.910
				xmax = 512.030
				text = "like"
			intervals [1589]:
				xmin = 512.030
				xmax = 512.250
				text = "almost"
			intervals [1590]:
				xmin = 512.250
				xmax = 512.340
				text = "like"
			intervals [1591]:
				xmin = 512.340
				xmax = 512.380
				text = "a"
			intervals [1592]:
				xmin = 512.380
				xmax = 512.810
				text = "campus"
			intervals [1593]:
				xmin = 512.810
				xmax = 512.980
				text = "really"
			intervals [1594]:
				xmin = 512.980
				xmax = 513.040
				text = "you"
			intervals [1595]:
				xmin = 513.040
				xmax = 513.100
				text = "know"
			intervals [1596]:
				xmin = 513.100
				xmax = 513.180
				text = "it"
			intervals [1597]:
				xmin = 513.180
				xmax = 513.320
				text = "s"
			intervals [1598]:
				xmin = 513.320
				xmax = 513.5742
				text = ""
			intervals [1599]:
				xmin = 513.5742
				xmax = 513.7342
				text = "like"
			intervals [1600]:
				xmin = 513.7342
				xmax = 513.8542
				text = "the"
			intervals [1601]:
				xmin = 513.8542
				xmax = 513.8942
				text = ""
			intervals [1602]:
				xmin = 513.8942
				xmax = 514.0342
				text = "the"
			intervals [1603]:
				xmin = 514.0342
				xmax = 514.2542
				text = "gym"
			intervals [1604]:
				xmin = 514.2542
				xmax = 514.3542
				text = "is"
			intervals [1605]:
				xmin = 514.3542
				xmax = 514.6942
				text = "across"
			intervals [1606]:
				xmin = 514.6942
				xmax = 514.7542
				text = "a"
			intervals [1607]:
				xmin = 514.7542
				xmax = 514.9242
				text = "big"
			intervals [1608]:
				xmin = 514.9242
				xmax = 515.0444
				text = ""
			intervals [1609]:
				xmin = 515.0444
				xmax = 515.3644
				text = "gigantic"
			intervals [1610]:
				xmin = 515.3644
				xmax = 515.4644
				text = ""
			intervals [1611]:
				xmin = 515.4644
				xmax = 515.8144
				text = "field"
			intervals [1612]:
				xmin = 515.8144
				xmax = 516.0995
				text = ""
			intervals [1613]:
				xmin = 516.0995
				xmax = 516.2195
				text = "and"
			intervals [1614]:
				xmin = 516.2195
				xmax = 516.4595
				text = "then"
			intervals [1615]:
				xmin = 516.4595
				xmax = 516.5095
				text = ""
			intervals [1616]:
				xmin = 516.5095
				xmax = 516.7995
				text = "the"
			intervals [1617]:
				xmin = 516.7995
				xmax = 517.0647
				text = ""
			intervals [1618]:
				xmin = 517.0647
				xmax = 517.1347
				text = "the"
			intervals [1619]:
				xmin = 517.1347
				xmax = 517.3647
				text = "front"
			intervals [1620]:
				xmin = 517.3647
				xmax = 517.6347
				text = "entrance"
			intervals [1621]:
				xmin = 517.6347
				xmax = 517.8147
				text = "has"
			intervals [1622]:
				xmin = 517.8147
				xmax = 518.1873
				text = ""
			intervals [1623]:
				xmin = 518.1873
				xmax = 518.5373
				text = "pillars"
			intervals [1624]:
				xmin = 518.5373
				xmax = 518.5973
				text = "in"
			intervals [1625]:
				xmin = 518.5973
				xmax = 518.6673
				text = "the"
			intervals [1626]:
				xmin = 518.6673
				xmax = 518.8773
				text = "front"
			intervals [1627]:
				xmin = 518.8773
				xmax = 518.9573
				text = "and"
			intervals [1628]:
				xmin = 518.9573
				xmax = 519.2473
				text = "everything"
			intervals [1629]:
				xmin = 519.2473
				xmax = 519.7574
				text = ""
			intervals [1630]:
				xmin = 519.7574
				xmax = 519.9574
				text = "sort"
			intervals [1631]:
				xmin = 519.9574
				xmax = 520.0174
				text = "of"
			intervals [1632]:
				xmin = 520.0174
				xmax = 520.2274
				text = "modeled"
			intervals [1633]:
				xmin = 520.2274
				xmax = 520.3974
				text = "aft-"
			intervals [1634]:
				xmin = 520.3974
				xmax = 520.6281
				text = ""
			intervals [1635]:
				xmin = 520.6281
				xmax = 520.8081
				text = "looks"
			intervals [1636]:
				xmin = 520.8081
				xmax = 521.0281
				text = "something"
			intervals [1637]:
				xmin = 521.0281
				xmax = 521.1181
				text = "like"
			intervals [1638]:
				xmin = 521.1181
				xmax = 521.1781
				text = ""
			intervals [1639]:
				xmin = 521.1781
				xmax = 521.3081
				text = "you"
			intervals [1640]:
				xmin = 521.3081
				xmax = 521.4081
				text = "would"
			intervals [1641]:
				xmin = 521.4081
				xmax = 521.6881
				text = "picture"
			intervals [1642]:
				xmin = 521.6881
				xmax = 522.0481
				text = "college"
			intervals [1643]:
				xmin = 522.0481
				xmax = 522.1081
				text = "to"
			intervals [1644]:
				xmin = 522.1081
				xmax = 522.2881
				text = "look"
			intervals [1645]:
				xmin = 522.2881
				xmax = 522.4581
				text = "like"
			intervals [1646]:
				xmin = 522.4581
				xmax = 522.5181
				text = "you"
			intervals [1647]:
				xmin = 522.5181
				xmax = 522.6581
				text = "know"
			intervals [1648]:
				xmin = 522.6581
				xmax = 526.8059
				text = ""
			intervals [1649]:
				xmin = 526.8059
				xmax = 527.2259
				text = "uh"
			intervals [1650]:
				xmin = 527.2259
				xmax = 527.7711
				text = ""
			intervals [1651]:
				xmin = 527.7711
				xmax = 527.9311
				text = "s"
			intervals [1652]:
				xmin = 527.9311
				xmax = 528.3521
				text = ""
			intervals [1653]:
				xmin = 528.3521
				xmax = 528.5321
				text = "the"
			intervals [1654]:
				xmin = 528.5321
				xmax = 528.6521
				text = "s"
			intervals [1655]:
				xmin = 528.6521
				xmax = 530.2546
				text = ""
			intervals [1656]:
				xmin = 530.2546
				xmax = 530.7046
				text = "sonny"
			intervals [1657]:
				xmin = 530.7046
				xmax = 532.2044
				text = ""
			intervals [1658]:
				xmin = 532.2044
				xmax = 532.2344
				text = "i"
			intervals [1659]:
				xmin = 532.2344
				xmax = 532.4544
				text = "don't"
			intervals [1660]:
				xmin = 532.4544
				xmax = 532.5744
				text = "think"
			intervals [1661]:
				xmin = 532.5744
				xmax = 532.6444
				text = "he"
			intervals [1662]:
				xmin = 532.6444
				xmax = 532.7744
				text = "ever"
			intervals [1663]:
				xmin = 532.7744
				xmax = 532.9144
				text = "went"
			intervals [1664]:
				xmin = 532.9144
				xmax = 532.9444
				text = ""
			intervals [1665]:
				xmin = 532.9444
				xmax = 533.1144
				text = "there"
			intervals [1666]:
				xmin = 533.1144
				xmax = 533.2244
				text = "no"
			intervals [1667]:
				xmin = 533.2244
				xmax = 536.248
				text = ""
			intervals [1668]:
				xmin = 536.248
				xmax = 536.408
				text = "not"
			intervals [1669]:
				xmin = 536.408
				xmax = 536.508
				text = "that"
			intervals [1670]:
				xmin = 536.508
				xmax = 536.598
				text = "i"
			intervals [1671]:
				xmin = 536.598
				xmax = 536.898
				text = "remember"
			intervals [1672]:
				xmin = 536.898
				xmax = 536.928
				text = "i"
			intervals [1673]:
				xmin = 536.928
				xmax = 537.048
				text = "don't"
			intervals [1674]:
				xmin = 537.048
				xmax = 537.2585
				text = ""
			intervals [1675]:
				xmin = 537.2585
				xmax = 537.6685
				text = "remember"
			intervals [1676]:
				xmin = 537.6685
				xmax = 540.5818
				text = ""
			intervals [1677]:
				xmin = 540.5818
				xmax = 541.1318
				text = "uh"
			intervals [1678]:
				xmin = 541.1318
				xmax = 542.0688
				text = ""
			intervals [1679]:
				xmin = 542.0688
				xmax = 542.2488
				text = "<unk>"
			intervals [1680]:
				xmin = 542.2488
				xmax = 543.4584
				text = ""
			intervals [1681]:
				xmin = 543.4584
				xmax = 544.1184
				text = "gee"
			intervals [1682]:
				xmin = 544.1184
				xmax = 545.151
				text = ""
			intervals [1683]:
				xmin = 545.151
				xmax = 545.221
				text = "n-"
			intervals [1684]:
				xmin = 545.221
				xmax = 545.251
				text = "i"
			intervals [1685]:
				xmin = 545.251
				xmax = 545.281
				text = "r-"
			intervals [1686]:
				xmin = 545.281
				xmax = 545.441
				text = "i"
			intervals [1687]:
				xmin = 545.441
				xmax = 545.871
				text = "really"
			intervals [1688]:
				xmin = 545.871
				xmax = 546.361
				text = "couldn't"
			intervals [1689]:
				xmin = 546.361
				xmax = 546.551
				text = "uh"
			intervals [1690]:
				xmin = 546.551
				xmax = 546.791
				text = "say"
			intervals [1691]:
				xmin = 546.791
				xmax = 547.191
				text = "who"
			intervals [1692]:
				xmin = 547.191
				xmax = 547.221
				text = "i"
			intervals [1693]:
				xmin = 547.221
				xmax = 547.471
				text = "thought"
			intervals [1694]:
				xmin = 547.471
				xmax = 547.531
				text = "m-"
			intervals [1695]:
				xmin = 547.531
				xmax = 547.631
				text = "my"
			intervals [1696]:
				xmin = 547.631
				xmax = 547.871
				text = "best"
			intervals [1697]:
				xmin = 547.871
				xmax = 548.121
				text = "teacher"
			intervals [1698]:
				xmin = 548.121
				xmax = 548.291
				text = "was"
			intervals [1699]:
				xmin = 548.291
				xmax = 548.521
				text = "really"
			intervals [1700]:
				xmin = 548.521
				xmax = 548.821
				text = "uh"
			intervals [1701]:
				xmin = 548.821
				xmax = 553.5859
				text = ""
			intervals [1702]:
				xmin = 553.5859
				xmax = 554.1259
				text = "mm"
			intervals [1703]:
				xmin = 554.1259
				xmax = 554.5159
				text = "uh"
			intervals [1704]:
				xmin = 554.5159
				xmax = 555.479
				text = ""
			intervals [1705]:
				xmin = 555.479
				xmax = 555.619
				text = "well"
			intervals [1706]:
				xmin = 555.619
				xmax = 555.649
				text = "i"
			intervals [1707]:
				xmin = 555.649
				xmax = 556.049
				text = "remember"
			intervals [1708]:
				xmin = 556.049
				xmax = 556.289
				text = "uh"
			intervals [1709]:
				xmin = 556.289
				xmax = 557.0757
				text = ""
			intervals [1710]:
				xmin = 557.0757
				xmax = 557.4757
				text = "uh"
			intervals [1711]:
				xmin = 557.4757
				xmax = 558.1088
				text = ""
			intervals [1712]:
				xmin = 558.1088
				xmax = 558.2288
				text = "one"
			intervals [1713]:
				xmin = 558.2288
				xmax = 558.5788
				text = "teacher"
			intervals [1714]:
				xmin = 558.5788
				xmax = 558.6088
				text = "uh"
			intervals [1715]:
				xmin = 558.6088
				xmax = 558.9488
				text = "mr"
			intervals [1716]:
				xmin = 558.9488
				xmax = 559.3588
				text = "rdx"
			intervals [1717]:
				xmin = 559.3588
				xmax = 559.7863
				text = ""
			intervals [1718]:
				xmin = 559.7863
				xmax = 559.9063
				text = "who"
			intervals [1719]:
				xmin = 559.9063
				xmax = 560.2863
				text = "taught"
			intervals [1720]:
				xmin = 560.2863
				xmax = 560.4163
				text = "uh"
			intervals [1721]:
				xmin = 560.4163
				xmax = 560.7963
				text = "pod"
			intervals [1722]:
				xmin = 560.7963
				xmax = 561.5909
				text = ""
			intervals [1723]:
				xmin = 561.5909
				xmax = 561.9309
				text = "and"
			intervals [1724]:
				xmin = 561.9309
				xmax = 562.1509
				text = "uh"
			intervals [1725]:
				xmin = 562.1509
				xmax = 562.1809
				text = ""
			intervals [1726]:
				xmin = 562.1809
				xmax = 562.2709
				text = "i"
			intervals [1727]:
				xmin = 562.2709
				xmax = 562.5609
				text = "thought"
			intervals [1728]:
				xmin = 562.5609
				xmax = 563.179
				text = ""
			intervals [1729]:
				xmin = 563.179
				xmax = 563.239
				text = "i"
			intervals [1730]:
				xmin = 563.239
				xmax = 563.349
				text = "thought"
			intervals [1731]:
				xmin = 563.349
				xmax = 563.409
				text = "he"
			intervals [1732]:
				xmin = 563.409
				xmax = 563.499
				text = "was"
			intervals [1733]:
				xmin = 563.499
				xmax = 563.529
				text = "a"
			intervals [1734]:
				xmin = 563.529
				xmax = 563.819
				text = "very"
			intervals [1735]:
				xmin = 563.819
				xmax = 564.0363
				text = ""
			intervals [1736]:
				xmin = 564.0363
				xmax = 564.1863
				text = "very"
			intervals [1737]:
				xmin = 564.1863
				xmax = 564.3063
				text = "good"
			intervals [1738]:
				xmin = 564.3063
				xmax = 564.6163
				text = "teacher"
			intervals [1739]:
				xmin = 564.6163
				xmax = 565.9982
				text = ""
			intervals [1740]:
				xmin = 565.9982
				xmax = 566.1082
				text = "he"
			intervals [1741]:
				xmin = 566.1082
				xmax = 566.4082
				text = "s"
			intervals [1742]:
				xmin = 566.4082
				xmax = 566.5883
				text = ""
			intervals [1743]:
				xmin = 566.5883
				xmax = 566.7383
				text = "you"
			intervals [1744]:
				xmin = 566.7383
				xmax = 566.7983
				text = "know"
			intervals [1745]:
				xmin = 566.7983
				xmax = 566.8883
				text = "he"
			intervals [1746]:
				xmin = 566.8883
				xmax = 567.0583
				text = "seemed"
			intervals [1747]:
				xmin = 567.0583
				xmax = 567.1583
				text = "like"
			intervals [1748]:
				xmin = 567.1583
				xmax = 567.2383
				text = "he"
			intervals [1749]:
				xmin = 567.2383
				xmax = 567.3083
				text = "knew"
			intervals [1750]:
				xmin = 567.3083
				xmax = 567.3983
				text = "what"
			intervals [1751]:
				xmin = 567.3983
				xmax = 567.4583
				text = "he"
			intervals [1752]:
				xmin = 567.4583
				xmax = 567.5783
				text = "was"
			intervals [1753]:
				xmin = 567.5783
				xmax = 567.8283
				text = "talking"
			intervals [1754]:
				xmin = 567.8283
				xmax = 568.0083
				text = "about"
			intervals [1755]:
				xmin = 568.0083
				xmax = 572.8914
				text = ""
			intervals [1756]:
				xmin = 572.8914
				xmax = 573.4014
				text = "<unk>"
			intervals [1757]:
				xmin = 573.4014
				xmax = 573.924
				text = ""
			intervals [1758]:
				xmin = 573.924
				xmax = 574.214
				text = "yeah"
			intervals [1759]:
				xmin = 574.214
				xmax = 574.304
				text = "well"
			intervals [1760]:
				xmin = 574.304
				xmax = 574.394
				text = "there"
			intervals [1761]:
				xmin = 574.394
				xmax = 574.494
				text = "was"
			intervals [1762]:
				xmin = 574.494
				xmax = 574.534
				text = "a"
			intervals [1763]:
				xmin = 574.534
				xmax = 574.894
				text = "couple"
			intervals [1764]:
				xmin = 574.894
				xmax = 575.064
				text = "yeah"
			intervals [1765]:
				xmin = 575.064
				xmax = 575.354
				text = "uh"
			intervals [1766]:
				xmin = 575.354
				xmax = 575.7451
				text = ""
			intervals [1767]:
				xmin = 575.7451
				xmax = 575.8051
				text = "it"
			intervals [1768]:
				xmin = 575.8051
				xmax = 575.9751
				text = "was"
			intervals [1769]:
				xmin = 575.9751
				xmax = 576.1851
				text = "uh"
			intervals [1770]:
				xmin = 576.1851
				xmax = 576.2851
				text = "there"
			intervals [1771]:
				xmin = 576.2851
				xmax = 576.3751
				text = "was"
			intervals [1772]:
				xmin = 576.3751
				xmax = 576.4551
				text = "an"
			intervals [1773]:
				xmin = 576.4551
				xmax = 576.7951
				text = "old"
			intervals [1774]:
				xmin = 576.7951
				xmax = 577.0251
				text = "uh"
			intervals [1775]:
				xmin = 577.0251
				xmax = 577.4007
				text = ""
			intervals [1776]:
				xmin = 577.4007
				xmax = 577.5007
				text = "an"
			intervals [1777]:
				xmin = 577.5007
				xmax = 577.8107
				text = "old"
			intervals [1778]:
				xmin = 577.8107
				xmax = 578.0607
				text = "man"
			intervals [1779]:
				xmin = 578.0607
				xmax = 578.1607
				text = "that"
			intervals [1780]:
				xmin = 578.1607
				xmax = 578.3599
				text = ""
			intervals [1781]:
				xmin = 578.3599
				xmax = 578.7599
				text = "taught"
			intervals [1782]:
				xmin = 578.7599
				xmax = 578.9999
				text = "uh"
			intervals [1783]:
				xmin = 578.9999
				xmax = 579.5499
				text = "shop"
			intervals [1784]:
				xmin = 579.5499
				xmax = 580.0572
				text = ""
			intervals [1785]:
				xmin = 580.0572
				xmax = 580.3672
				text = "and"
			intervals [1786]:
				xmin = 580.3672
				xmax = 580.6472
				text = "uh"
			intervals [1787]:
				xmin = 580.6472
				xmax = 581.1156
				text = ""
			intervals [1788]:
				xmin = 581.1156
				xmax = 581.2356
				text = "he"
			intervals [1789]:
				xmin = 581.2356
				xmax = 581.3856
				text = "was"
			intervals [1790]:
				xmin = 581.3856
				xmax = 581.6856
				text = "sort"
			intervals [1791]:
				xmin = 581.6856
				xmax = 581.7656
				text = "of"
			intervals [1792]:
				xmin = 581.7656
				xmax = 581.7956
				text = "a"
			intervals [1793]:
				xmin = 581.7956
				xmax = 581.9356
				text = "pain"
			intervals [1794]:
				xmin = 581.9356
				xmax = 582.0056
				text = "in"
			intervals [1795]:
				xmin = 582.0056
				xmax = 582.0656
				text = "the"
			intervals [1796]:
				xmin = 582.0656
				xmax = 582.3456
				text = "neck"
			intervals [1797]:
				xmin = 582.3456
				xmax = 582.4756
				text = "you"
			intervals [1798]:
				xmin = 582.4756
				xmax = 582.5356
				text = "know"
			intervals [1799]:
				xmin = 582.5356
				xmax = 582.7456
				text = "he"
			intervals [1800]:
				xmin = 582.7456
				xmax = 582.8156
				text = ""
			intervals [1801]:
				xmin = 582.8156
				xmax = 582.9056
				text = "d"
			intervals [1802]:
				xmin = 582.9056
				xmax = 583.5412
				text = ""
			intervals [1803]:
				xmin = 583.5412
				xmax = 583.8512
				text = "he"
			intervals [1804]:
				xmin = 583.8512
				xmax = 584.0112
				text = "most"
			intervals [1805]:
				xmin = 584.0112
				xmax = 584.0512
				text = ""
			intervals [1806]:
				xmin = 584.0512
				xmax = 584.1112
				text = "of"
			intervals [1807]:
				xmin = 584.1112
				xmax = 584.1912
				text = "the"
			intervals [1808]:
				xmin = 584.1912
				xmax = 584.6512
				text = "students"
			intervals [1809]:
				xmin = 584.6512
				xmax = 584.7712
				text = "didn't"
			intervals [1810]:
				xmin = 584.7712
				xmax = 584.8612
				text = "get"
			intervals [1811]:
				xmin = 584.8612
				xmax = 585.0412
				text = "along"
			intervals [1812]:
				xmin = 585.0412
				xmax = 585.2012
				text = "with"
			intervals [1813]:
				xmin = 585.2012
				xmax = 585.2912
				text = "him"
			intervals [1814]:
				xmin = 585.2912
				xmax = 585.5212
				text = "very"
			intervals [1815]:
				xmin = 585.5212
				xmax = 585.8012
				text = "well"
			intervals [1816]:
				xmin = 585.8012
				xmax = 586.7846
				text = ""
			intervals [1817]:
				xmin = 586.7846
				xmax = 586.8446
				text = "he"
			intervals [1818]:
				xmin = 586.8446
				xmax = 587.1846
				text = "was"
			intervals [1819]:
				xmin = 587.1846
				xmax = 587.2146
				text = ""
			intervals [1820]:
				xmin = 587.2146
				xmax = 587.3046
				text = "well"
			intervals [1821]:
				xmin = 587.3046
				xmax = 587.4246
				text = "he"
			intervals [1822]:
				xmin = 587.4246
				xmax = 587.6246
				text = "was"
			intervals [1823]:
				xmin = 587.6246
				xmax = 588.6264
				text = ""
			intervals [1824]:
				xmin = 588.6264
				xmax = 588.7564
				text = "well"
			intervals [1825]:
				xmin = 588.7564
				xmax = 588.8364
				text = "he"
			intervals [1826]:
				xmin = 588.8364
				xmax = 588.9764
				text = "was"
			intervals [1827]:
				xmin = 588.9764
				xmax = 589.1064
				text = "he"
			intervals [1828]:
				xmin = 589.1064
				xmax = 589.2164
				text = "was"
			intervals [1829]:
				xmin = 589.2164
				xmax = 589.3564
				text = "sort"
			intervals [1830]:
				xmin = 589.3564
				xmax = 589.4164
				text = "of"
			intervals [1831]:
				xmin = 589.4164
				xmax = 589.5964
				text = "old"
			intervals [1832]:
				xmin = 589.5964
				xmax = 589.6564
				text = "and"
			intervals [1833]:
				xmin = 589.6564
				xmax = 589.7664
				text = "he"
			intervals [1834]:
				xmin = 589.7664
				xmax = 590.0964
				text = "couldn't"
			intervals [1835]:
				xmin = 590.0964
				xmax = 590.3645
				text = ""
			intervals [1836]:
				xmin = 590.3645
				xmax = 590.4545
				text = "he"
			intervals [1837]:
				xmin = 590.4545
				xmax = 590.6445
				text = "couldn't"
			intervals [1838]:
				xmin = 590.6445
				xmax = 590.8345
				text = "relate"
			intervals [1839]:
				xmin = 590.8345
				xmax = 591.1245
				text = "to"
			intervals [1840]:
				xmin = 591.1245
				xmax = 591.3545
				text = "uh"
			intervals [1841]:
				xmin = 591.3545
				xmax = 591.4147
				text = ""
			intervals [1842]:
				xmin = 591.4147
				xmax = 591.9247
				text = "anybody"
			intervals [1843]:
				xmin = 591.9247
				xmax = 591.9817
				text = ""
			intervals [1844]:
				xmin = 591.9817
				xmax = 592.3217
				text = "anybody"
			intervals [1845]:
				xmin = 592.3217
				xmax = 592.4717
				text = "you"
			intervals [1846]:
				xmin = 592.4717
				xmax = 592.7017
				text = "know"
			intervals [1847]:
				xmin = 592.7017
				xmax = 592.8619
				text = ""
			intervals [1848]:
				xmin = 592.8619
				xmax = 593.3019
				text = "younger"
			intervals [1849]:
				xmin = 593.3019
				xmax = 593.7451
				text = ""
			intervals [1850]:
				xmin = 593.7451
				xmax = 593.8051
				text = "and"
			intervals [1851]:
				xmin = 593.8051
				xmax = 593.8851
				text = "he"
			intervals [1852]:
				xmin = 593.8851
				xmax = 593.9951
				text = "was"
			intervals [1853]:
				xmin = 593.9951
				xmax = 594.1751
				text = "sort"
			intervals [1854]:
				xmin = 594.1751
				xmax = 594.3151
				text = "of"
			intervals [1855]:
				xmin = 594.3151
				xmax = 594.3951
				text = ""
			intervals [1856]:
				xmin = 594.3951
				xmax = 594.5951
				text = "out"
			intervals [1857]:
				xmin = 594.5951
				xmax = 594.6951
				text = "of"
			intervals [1858]:
				xmin = 594.6951
				xmax = 594.7751
				text = "it"
			intervals [1859]:
				xmin = 594.7751
				xmax = 594.8969
				text = ""
			intervals [1860]:
				xmin = 594.8969
				xmax = 595.1269
				text = "more"
			intervals [1861]:
				xmin = 595.1269
				xmax = 595.1669
				text = "or"
			intervals [1862]:
				xmin = 595.1669
				xmax = 595.2069
				text = ""
			intervals [1863]:
				xmin = 595.2069
				xmax = 595.4769
				text = "less"
			intervals [1864]:
				xmin = 595.4769
				xmax = 595.7677
				text = ""
			intervals [1865]:
				xmin = 595.7677
				xmax = 595.9877
				text = "and"
			intervals [1866]:
				xmin = 595.9877
				xmax = 596.1677
				text = "uh"
			intervals [1867]:
				xmin = 596.1677
				xmax = 597.2812
				text = ""
			intervals [1868]:
				xmin = 597.2812
				xmax = 597.5212
				text = "he"
			intervals [1869]:
				xmin = 597.5212
				xmax = 597.7212
				text = "would"
			intervals [1870]:
				xmin = 597.7212
				xmax = 598.0312
				text = "uh"
			intervals [1871]:
				xmin = 598.0312
				xmax = 598.1784
				text = ""
			intervals [1872]:
				xmin = 598.1784
				xmax = 598.3384
				text = "he"
			intervals [1873]:
				xmin = 598.3384
				xmax = 598.4284
				text = "had"
			intervals [1874]:
				xmin = 598.4284
				xmax = 598.4884
				text = "all"
			intervals [1875]:
				xmin = 598.4884
				xmax = 598.6284
				text = "these"
			intervals [1876]:
				xmin = 598.6284
				xmax = 598.7884
				text = "old"
			intervals [1877]:
				xmin = 598.7884
				xmax = 599.0984
				text = "ideas"
			intervals [1878]:
				xmin = 599.0984
				xmax = 599.1784
				text = "he"
			intervals [1879]:
				xmin = 599.1784
				xmax = 599.4884
				text = "wouldn't"
			intervals [1880]:
				xmin = 599.4884
				xmax = 599.7824
				text = ""
			intervals [1881]:
				xmin = 599.7824
				xmax = 599.9124
				text = "he"
			intervals [1882]:
				xmin = 599.9124
				xmax = 600.1324
				text = "wouldn't"
			intervals [1883]:
				xmin = 600.1324
				xmax = 600.2824
				text = ""
			intervals [1884]:
				xmin = 600.2824
				xmax = 600.4024
				text = "th-"
			intervals [1885]:
				xmin = 600.4024
				xmax = 600.8502
				text = ""
			intervals [1886]:
				xmin = 600.8502
				xmax = 600.8902
				text = "uh"
			intervals [1887]:
				xmin = 600.8902
				xmax = 601.0402
				text = "think"
			intervals [1888]:
				xmin = 601.0402
				xmax = 601.1002
				text = "of"
			intervals [1889]:
				xmin = 601.1002
				xmax = 601.4202
				text = "anything"
			intervals [1890]:
				xmin = 601.4202
				xmax = 601.7477
				text = ""
			intervals [1891]:
				xmin = 601.7477
				xmax = 601.8577
				text = "any"
			intervals [1892]:
				xmin = 601.8577
				xmax = 602.0077
				text = "new"
			intervals [1893]:
				xmin = 602.0077
				xmax = 602.2877
				text = "ideas"
			intervals [1894]:
				xmin = 602.2877
				xmax = 602.3677
				text = "he"
			intervals [1895]:
				xmin = 602.3677
				xmax = 602.4877
				text = "would"
			intervals [1896]:
				xmin = 602.4877
				xmax = 602.7749
				text = ""
			intervals [1897]:
				xmin = 602.7749
				xmax = 602.8949
				text = "he"
			intervals [1898]:
				xmin = 602.8949
				xmax = 603.0349
				text = "would"
			intervals [1899]:
				xmin = 603.0349
				xmax = 603.0649
				text = ""
			intervals [1900]:
				xmin = 603.0649
				xmax = 603.3849
				text = "uh"
			intervals [1901]:
				xmin = 603.3849
				xmax = 603.934
				text = ""
			intervals [1902]:
				xmin = 603.934
				xmax = 604.094
				text = "just"
			intervals [1903]:
				xmin = 604.094
				xmax = 604.254
				text = "get"
			intervals [1904]:
				xmin = 604.254
				xmax = 604.4395
				text = ""
			intervals [1905]:
				xmin = 604.4395
				xmax = 604.6995
				text = "bogged"
			intervals [1906]:
				xmin = 604.6995
				xmax = 605.0995
				text = "down"
			intervals [1907]:
				xmin = 605.0995
				xmax = 605.1595
				text = ""
			intervals [1908]:
				xmin = 605.1595
				xmax = 605.4695
				text = "things"
			intervals [1909]:
				xmin = 605.4695
				xmax = 605.5295
				text = "you"
			intervals [1910]:
				xmin = 605.5295
				xmax = 605.7695
				text = "know"
			intervals [1911]:
				xmin = 605.7695
				xmax = 614.7536
				text = ""
			intervals [1912]:
				xmin = 614.7536
				xmax = 615.2036
				text = "uh"
			intervals [1913]:
				xmin = 615.2036
				xmax = 616.4722
				text = ""
			intervals [1914]:
				xmin = 616.4722
				xmax = 616.5622
				text = "let"
			intervals [1915]:
				xmin = 616.5622
				xmax = 616.5922
				text = "s"
			intervals [1916]:
				xmin = 616.5922
				xmax = 616.9522
				text = "see"
			intervals [1917]:
				xmin = 616.9522
				xmax = 617.4141
				text = ""
			intervals [1918]:
				xmin = 617.4141
				xmax = 617.5741
				text = "well"
			intervals [1919]:
				xmin = 617.5741
				xmax = 617.8341
				text = "yeah"
			intervals [1920]:
				xmin = 617.8341
				xmax = 618.4841
				text = "uh"
			intervals [1921]:
				xmin = 618.4841
				xmax = 620.5591
				text = ""
			intervals [1922]:
				xmin = 620.5591
				xmax = 620.7491
				text = "<unk>"
			intervals [1923]:
				xmin = 620.7491
				xmax = 620.8591
				text = "well"
			intervals [1924]:
				xmin = 620.8591
				xmax = 620.9591
				text = "they"
			intervals [1925]:
				xmin = 620.9591
				xmax = 621.1191
				text = "pulled"
			intervals [1926]:
				xmin = 621.1191
				xmax = 621.1491
				text = "a"
			intervals [1927]:
				xmin = 621.1491
				xmax = 621.2891
				text = "lot"
			intervals [1928]:
				xmin = 621.2891
				xmax = 621.4991
				text = "tricks"
			intervals [1929]:
				xmin = 621.4991
				xmax = 621.5891
				text = "but"
			intervals [1930]:
				xmin = 621.5891
				xmax = 621.6191
				text = "i"
			intervals [1931]:
				xmin = 621.6191
				xmax = 621.8291
				text = "can't"
			intervals [1932]:
				xmin = 621.8291
				xmax = 622.0191
				text = "think"
			intervals [1933]:
				xmin = 622.0191
				xmax = 622.1791
				text = "of"
			intervals [1934]:
				xmin = 622.1791
				xmax = 622.3691
				text = "uh"
			intervals [1935]:
				xmin = 622.3691
				xmax = 622.3991
				text = ""
			intervals [1936]:
				xmin = 622.3991
				xmax = 622.5891
				text = "just"
			intervals [1937]:
				xmin = 622.5891
				xmax = 622.8491
				text = "anything"
			intervals [1938]:
				xmin = 622.8491
				xmax = 623.3191
				text = "offhand"
			intervals [1939]:
				xmin = 623.3191
				xmax = 623.3491
				text = ""
			intervals [1940]:
				xmin = 623.3491
				xmax = 623.6091
				text = "uh"
			intervals [1941]:
				xmin = 623.6091
				xmax = 624.2195
				text = ""
			intervals [1942]:
				xmin = 624.2195
				xmax = 624.3495
				text = "<unk>"
			intervals [1943]:
				xmin = 624.3495
				xmax = 627.6188
				text = ""
			intervals [1944]:
				xmin = 627.6188
				xmax = 627.8088
				text = "it"
			intervals [1945]:
				xmin = 627.8088
				xmax = 627.9488
				text = "was"
			intervals [1946]:
				xmin = 627.9488
				xmax = 628.2188
				text = "some"
			intervals [1947]:
				xmin = 628.2188
				xmax = 628.5288
				text = "something"
			intervals [1948]:
				xmin = 628.5288
				xmax = 628.6888
				text = "like"
			intervals [1949]:
				xmin = 628.6888
				xmax = 629.0488
				text = "maybe"
			intervals [1950]:
				xmin = 629.0488
				xmax = 629.3788
				text = "uh"
			intervals [1951]:
				xmin = 629.3788
				xmax = 630.5658
				text = ""
			intervals [1952]:
				xmin = 630.5658
				xmax = 631.0758
				text = "uh"
			intervals [1953]:
				xmin = 631.0758
				xmax = 633.0007
				text = ""
			intervals [1954]:
				xmin = 633.0007
				xmax = 633.2707
				text = "something"
			intervals [1955]:
				xmin = 633.2707
				xmax = 633.3607
				text = "like"
			intervals [1956]:
				xmin = 633.3607
				xmax = 633.3907
				text = "a"
			intervals [1957]:
				xmin = 633.3907
				xmax = 633.7407
				text = "frog"
			intervals [1958]:
				xmin = 633.7407
				xmax = 633.8407
				text = "in"
			intervals [1959]:
				xmin = 633.8407
				xmax = 633.8907
				text = "a"
			intervals [1960]:
				xmin = 633.8907
				xmax = 634.1107
				text = "drawer"
			intervals [1961]:
				xmin = 634.1107
				xmax = 634.2507
				text = "or"
			intervals [1962]:
				xmin = 634.2507
				xmax = 634.4807
				text = "something"
			intervals [1963]:
				xmin = 634.4807
				xmax = 634.6207
				text = "like"
			intervals [1964]:
				xmin = 634.6207
				xmax = 634.8807
				text = "that"
			intervals [1965]:
				xmin = 634.8807
				xmax = 635.0707
				text = "that"
			intervals [1966]:
				xmin = 635.0707
				xmax = 635.1307
				text = "s"
			intervals [1967]:
				xmin = 635.1307
				xmax = 635.2507
				text = "about"
			intervals [1968]:
				xmin = 635.2507
				xmax = 635.3107
				text = "the"
			intervals [1969]:
				xmin = 635.3107
				xmax = 635.4407
				text = "only"
			intervals [1970]:
				xmin = 635.4407
				xmax = 635.5307
				text = "thing"
			intervals [1971]:
				xmin = 635.5307
				xmax = 635.5607
				text = "i"
			intervals [1972]:
				xmin = 635.5607
				xmax = 635.5907
				text = ""
			intervals [1973]:
				xmin = 635.5907
				xmax = 635.6807
				text = "can"
			intervals [1974]:
				xmin = 635.6807
				xmax = 635.9307
				text = "remember"
			intervals [1975]:
				xmin = 635.9307
				xmax = 636.0707
				text = "that"
			intervals [1976]:
				xmin = 636.0707
				xmax = 636.2007
				text = "was"
			intervals [1977]:
				xmin = 636.2007
				xmax = 636.6507
				text = "outstanding"
			intervals [1978]:
				xmin = 636.6507
				xmax = 636.7607
				text = ""
			intervals [1979]:
				xmin = 636.7607
				xmax = 636.8807
				text = "i"
			intervals [1980]:
				xmin = 636.8807
				xmax = 637.390
				text = ""
			intervals [1981]:
				xmin = 637.390
				xmax = 637.580
				text = "would"
			intervals [1982]:
				xmin = 637.580
				xmax = 638.000
				text = "remember"
			intervals [1983]:
				xmin = 638.000
				xmax = 645.1313
				text = ""
			intervals [1984]:
				xmin = 645.1313
				xmax = 645.4313
				text = "mm-hm"
			intervals [1985]:
				xmin = 645.4313
				xmax = 646.0758
				text = ""
			intervals [1986]:
				xmin = 646.0758
				xmax = 646.3458
				text = "mm-hm"
			intervals [1987]:
				xmin = 646.3458
				xmax = 650.236
				text = ""
			intervals [1988]:
				xmin = 650.236
				xmax = 650.346
				text = "yeah"
			intervals [1989]:
				xmin = 650.346
				xmax = 650.446
				text = "well"
			intervals [1990]:
				xmin = 650.446
				xmax = 650.726
				text = "most"
			intervals [1991]:
				xmin = 650.726
				xmax = 650.796
				text = "of"
			intervals [1992]:
				xmin = 650.796
				xmax = 650.886
				text = "'em"
			intervals [1993]:
				xmin = 650.886
				xmax = 651.006
				text = "are"
			intervals [1994]:
				xmin = 651.006
				xmax = 651.126
				text = "there"
			intervals [1995]:
				xmin = 651.126
				xmax = 651.256
				text = "s"
			intervals [1996]:
				xmin = 651.256
				xmax = 651.466
				text = "uh"
			intervals [1997]:
				xmin = 651.466
				xmax = 651.506
				text = ""
			intervals [1998]:
				xmin = 651.506
				xmax = 651.616
				text = "there"
			intervals [1999]:
				xmin = 651.616
				xmax = 651.666
				text = "s"
			intervals [2000]:
				xmin = 651.666
				xmax = 651.706
				text = "a"
			intervals [2001]:
				xmin = 651.706
				xmax = 652.266
				text = "couple"
			intervals [2002]:
				xmin = 652.266
				xmax = 652.326
				text = "of"
			intervals [2003]:
				xmin = 652.326
				xmax = 652.546
				text = "little"
			intervals [2004]:
				xmin = 652.546
				xmax = 652.586
				text = ""
			intervals [2005]:
				xmin = 652.586
				xmax = 652.946
				text = "older"
			intervals [2006]:
				xmin = 652.946
				xmax = 652.986
				text = ""
			intervals [2007]:
				xmin = 652.986
				xmax = 653.136
				text = "uh"
			intervals [2008]:
				xmin = 653.136
				xmax = 653.166
				text = ""
			intervals [2009]:
				xmin = 653.166
				xmax = 653.286
				text = "most"
			intervals [2010]:
				xmin = 653.286
				xmax = 653.356
				text = ""
			intervals [2011]:
				xmin = 653.356
				xmax = 653.436
				text = "of"
			intervals [2012]:
				xmin = 653.436
				xmax = 653.496
				text = "'em"
			intervals [2013]:
				xmin = 653.496
				xmax = 653.696
				text = "anywhere"
			intervals [2014]:
				xmin = 653.696
				xmax = 654.106
				text = "between"
			intervals [2015]:
				xmin = 654.106
				xmax = 654.4839
				text = ""
			intervals [2016]:
				xmin = 654.4839
				xmax = 654.9039
				text = "eighteen"
			intervals [2017]:
				xmin = 654.9039
				xmax = 655.0839
				text = "and"
			intervals [2018]:
				xmin = 655.0839
				xmax = 655.3639
				text = "twenty"
			intervals [2019]:
				xmin = 655.3639
				xmax = 655.6839
				text = "two"
			intervals [2020]:
				xmin = 655.6839
				xmax = 655.821
				text = ""
			intervals [2021]:
				xmin = 655.821
				xmax = 656.081
				text = "maybe"
			intervals [2022]:
				xmin = 656.081
				xmax = 656.241
				text = "one"
			intervals [2023]:
				xmin = 656.241
				xmax = 656.301
				text = "to"
			intervals [2024]:
				xmin = 656.301
				xmax = 656.471
				text = "two"
			intervals [2025]:
				xmin = 656.471
				xmax = 656.541
				text = "of"
			intervals [2026]:
				xmin = 656.541
				xmax = 656.601
				text = "my"
			intervals [2027]:
				xmin = 656.601
				xmax = 656.771
				text = "friends"
			intervals [2028]:
				xmin = 656.771
				xmax = 656.881
				text = "might"
			intervals [2029]:
				xmin = 656.881
				xmax = 657.051
				text = "be"
			intervals [2030]:
				xmin = 657.051
				xmax = 657.101
				text = "a"
			intervals [2031]:
				xmin = 657.101
				xmax = 657.321
				text = "couple"
			intervals [2032]:
				xmin = 657.321
				xmax = 657.501
				text = "years"
			intervals [2033]:
				xmin = 657.501
				xmax = 657.671
				text = "older"
			intervals [2034]:
				xmin = 657.671
				xmax = 657.771
				text = "than"
			intervals [2035]:
				xmin = 657.771
				xmax = 657.981
				text = "that"
			intervals [2036]:
				xmin = 657.981
				xmax = 661.8142
				text = ""
			intervals [2037]:
				xmin = 661.8142
				xmax = 662.1742
				text = "uh"
			intervals [2038]:
				xmin = 662.1742
				xmax = 663.5629
				text = ""
			intervals [2039]:
				xmin = 663.5629
				xmax = 663.7729
				text = "well"
			intervals [2040]:
				xmin = 663.7729
				xmax = 663.9129
				text = "no"
			intervals [2041]:
				xmin = 663.9129
				xmax = 664.0129
				text = "d"
			intervals [2042]:
				xmin = 664.0129
				xmax = 664.0929
				text = "we"
			intervals [2043]:
				xmin = 664.0929
				xmax = 664.1829
				text = "don't"
			intervals [2044]:
				xmin = 664.1829
				xmax = 664.4829
				text = "actually"
			intervals [2045]:
				xmin = 664.4829
				xmax = 664.6029
				text = "have"
			intervals [2046]:
				xmin = 664.6029
				xmax = 664.7629
				text = "any"
			intervals [2047]:
				xmin = 664.7629
				xmax = 665.0429
				text = "leader"
			intervals [2048]:
				xmin = 665.0429
				xmax = 665.2329
				text = "no"
			intervals [2049]:
				xmin = 665.2329
				xmax = 665.5093
				text = ""
			intervals [2050]:
				xmin = 665.5093
				xmax = 665.6493
				text = "not"
			intervals [2051]:
				xmin = 665.6493
				xmax = 665.9393
				text = "really"
			intervals [2052]:
				xmin = 665.9393
				xmax = 666.0409
				text = ""
			intervals [2053]:
				xmin = 666.0409
				xmax = 666.2909
				text = "uh"
			intervals [2054]:
				xmin = 666.2909
				xmax = 667.6598
				text = ""
			intervals [2055]:
				xmin = 667.6598
				xmax = 667.8298
				text = "no"
			intervals [2056]:
				xmin = 667.8298
				xmax = 668.0798
				text = "well"
			intervals [2057]:
				xmin = 668.0798
				xmax = 668.1398
				text = "i"
			intervals [2058]:
				xmin = 668.1398
				xmax = 668.1998
				text = "know"
			intervals [2059]:
				xmin = 668.1998
				xmax = 668.2998
				text = "what"
			intervals [2060]:
				xmin = 668.2998
				xmax = 668.3898
				text = "you"
			intervals [2061]:
				xmin = 668.3898
				xmax = 668.5598
				text = "mean"
			intervals [2062]:
				xmin = 668.5598
				xmax = 668.6498
				text = "like"
			intervals [2063]:
				xmin = 668.6498
				xmax = 668.8598
				text = "somebody"
			intervals [2064]:
				xmin = 668.8598
				xmax = 668.9198
				text = "who"
			intervals [2065]:
				xmin = 668.9198
				xmax = 669.0798
				text = "makes"
			intervals [2066]:
				xmin = 669.0798
				xmax = 669.1498
				text = "the"
			intervals [2067]:
				xmin = 669.1498
				xmax = 669.4798
				text = "plans"
			intervals [2068]:
				xmin = 669.4798
				xmax = 669.5398
				text = "and"
			intervals [2069]:
				xmin = 669.5398
				xmax = 669.8298
				text = "decides"
			intervals [2070]:
				xmin = 669.8298
				xmax = 669.9198
				text = "what"
			intervals [2071]:
				xmin = 669.9198
				xmax = 670.0098
				text = "they're"
			intervals [2072]:
				xmin = 670.0098
				xmax = 670.1298
				text = "gonna"
			intervals [2073]:
				xmin = 670.1298
				xmax = 670.2298
				text = "do"
			intervals [2074]:
				xmin = 670.2298
				xmax = 670.3498
				text = "that"
			intervals [2075]:
				xmin = 670.3498
				xmax = 670.4998
				text = "night"
			intervals [2076]:
				xmin = 670.4998
				xmax = 670.5798
				text = "and"
			intervals [2077]:
				xmin = 670.5798
				xmax = 670.6898
				text = "all"
			intervals [2078]:
				xmin = 670.6898
				xmax = 670.8198
				text = "that"
			intervals [2079]:
				xmin = 670.8198
				xmax = 671.2156
				text = ""
			intervals [2080]:
				xmin = 671.2156
				xmax = 671.5356
				text = "well"
			intervals [2081]:
				xmin = 671.5356
				xmax = 671.8156
				text = "uh"
			intervals [2082]:
				xmin = 671.8156
				xmax = 672.1109
				text = ""
			intervals [2083]:
				xmin = 672.1109
				xmax = 672.3009
				text = "not"
			intervals [2084]:
				xmin = 672.3009
				xmax = 672.5609
				text = "really"
			intervals [2085]:
				xmin = 672.5609
				xmax = 672.7909
				text = "not"
			intervals [2086]:
				xmin = 672.7909
				xmax = 672.9509
				text = "not"
			intervals [2087]:
				xmin = 672.9509
				xmax = 673.0309
				text = "in"
			intervals [2088]:
				xmin = 673.0309
				xmax = 673.1809
				text = "that"
			intervals [2089]:
				xmin = 673.1809
				xmax = 673.5209
				text = "sense"
			intervals [2090]:
				xmin = 673.5209
				xmax = 673.6809
				text = "but"
			intervals [2091]:
				xmin = 673.6809
				xmax = 673.8609
				text = "uh"
			intervals [2092]:
				xmin = 673.8609
				xmax = 674.9634
				text = ""
			intervals [2093]:
				xmin = 674.9634
				xmax = 675.2534
				text = "there"
			intervals [2094]:
				xmin = 675.2534
				xmax = 675.4234
				text = "there"
			intervals [2095]:
				xmin = 675.4234
				xmax = 675.4834
				text = "s"
			intervals [2096]:
				xmin = 675.4834
				xmax = 675.7134
				text = "one"
			intervals [2097]:
				xmin = 675.7134
				xmax = 675.8634
				text = "guy"
			intervals [2098]:
				xmin = 675.8634
				xmax = 675.9334
				text = "i"
			intervals [2099]:
				xmin = 675.9334
				xmax = 676.1934
				text = "guess"
			intervals [2100]:
				xmin = 676.1934
				xmax = 676.3334
				text = "that"
			intervals [2101]:
				xmin = 676.3334
				xmax = 676.5734
				text = "you"
			intervals [2102]:
				xmin = 676.5734
				xmax = 676.6434
				text = ""
			intervals [2103]:
				xmin = 676.6434
				xmax = 676.7934
				text = "that"
			intervals [2104]:
				xmin = 676.7934
				xmax = 676.9918
				text = ""
			intervals [2105]:
				xmin = 676.9918
				xmax = 677.1518
				text = "he"
			intervals [2106]:
				xmin = 677.1518
				xmax = 677.2918
				text = "has"
			intervals [2107]:
				xmin = 677.2918
				xmax = 677.3318
				text = "a"
			intervals [2108]:
				xmin = 677.3318
				xmax = 677.7418
				text = "car"
			intervals [2109]:
				xmin = 677.7418
				xmax = 677.9218
				text = "and"
			intervals [2110]:
				xmin = 677.9218
				xmax = 678.1518
				text = "uh"
			intervals [2111]:
				xmin = 678.1518
				xmax = 678.3793
				text = ""
			intervals [2112]:
				xmin = 678.3793
				xmax = 678.6293
				text = "he"
			intervals [2113]:
				xmin = 678.6293
				xmax = 678.8993
				text = "uh"
			intervals [2114]:
				xmin = 678.8993
				xmax = 679.2839
				text = ""
			intervals [2115]:
				xmin = 679.2839
				xmax = 679.3439
				text = "he"
			intervals [2116]:
				xmin = 679.3439
				xmax = 679.4339
				text = "has"
			intervals [2117]:
				xmin = 679.4339
				xmax = 679.4639
				text = "a"
			intervals [2118]:
				xmin = 679.4639
				xmax = 679.5539
				text = "real"
			intervals [2119]:
				xmin = 679.5539
				xmax = 679.6539
				text = "good"
			intervals [2120]:
				xmin = 679.6539
				xmax = 679.7939
				text = "job"
			intervals [2121]:
				xmin = 679.7939
				xmax = 679.8539
				text = "and"
			intervals [2122]:
				xmin = 679.8539
				xmax = 679.9639
				text = "has"
			intervals [2123]:
				xmin = 679.9639
				xmax = 680.1139
				text = "lots"
			intervals [2124]:
				xmin = 680.1139
				xmax = 680.1739
				text = "of"
			intervals [2125]:
				xmin = 680.1739
				xmax = 680.3739
				text = "money"
			intervals [2126]:
				xmin = 680.3739
				xmax = 680.4339
				text = "and"
			intervals [2127]:
				xmin = 680.4339
				xmax = 680.5539
				text = "h"
			intervals [2128]:
				xmin = 680.5539
				xmax = 680.5839
				text = ""
			intervals [2129]:
				xmin = 680.5839
				xmax = 680.6539
				text = "he"
			intervals [2130]:
				xmin = 680.6539
				xmax = 680.8239
				text = "has"
			intervals [2131]:
				xmin = 680.8239
				xmax = 680.8939
				text = "a"
			intervals [2132]:
				xmin = 680.8939
				xmax = 680.9339
				text = ""
			intervals [2133]:
				xmin = 680.9339
				xmax = 681.1239
				text = "uh"
			intervals [2134]:
				xmin = 681.1239
				xmax = 681.1539
				text = ""
			intervals [2135]:
				xmin = 681.1539
				xmax = 681.3839
				text = "he"
			intervals [2136]:
				xmin = 681.3839
				xmax = 681.8147
				text = ""
			intervals [2137]:
				xmin = 681.8147
				xmax = 681.9847
				text = "he"
			intervals [2138]:
				xmin = 681.9847
				xmax = 682.1247
				text = "knows"
			intervals [2139]:
				xmin = 682.1247
				xmax = 682.2147
				text = "where"
			intervals [2140]:
				xmin = 682.2147
				xmax = 682.2447
				text = "a"
			intervals [2141]:
				xmin = 682.2447
				xmax = 682.3447
				text = "lot"
			intervals [2142]:
				xmin = 682.3447
				xmax = 682.5047
				text = "of"
			intervals [2143]:
				xmin = 682.5047
				xmax = 682.6347
				text = "uh"
			intervals [2144]:
				xmin = 682.6347
				xmax = 682.6647
				text = ""
			intervals [2145]:
				xmin = 682.6647
				xmax = 682.9847
				text = "parties"
			intervals [2146]:
				xmin = 682.9847
				xmax = 683.0447
				text = "and"
			intervals [2147]:
				xmin = 683.0447
				xmax = 683.2147
				text = "things"
			intervals [2148]:
				xmin = 683.2147
				xmax = 683.3547
				text = "like"
			intervals [2149]:
				xmin = 683.3547
				xmax = 683.5147
				text = "that"
			intervals [2150]:
				xmin = 683.5147
				xmax = 683.6347
				text = "are"
			intervals [2151]:
				xmin = 683.6347
				xmax = 683.6647
				text = ""
			intervals [2152]:
				xmin = 683.6647
				xmax = 683.7847
				text = "and"
			intervals [2153]:
				xmin = 683.7847
				xmax = 684.1974
				text = ""
			intervals [2154]:
				xmin = 684.1974
				xmax = 684.3274
				text = "we"
			intervals [2155]:
				xmin = 684.3274
				xmax = 684.5874
				text = "usually"
			intervals [2156]:
				xmin = 684.5874
				xmax = 684.8074
				text = "uh"
			intervals [2157]:
				xmin = 684.8074
				xmax = 685.1568
				text = ""
			intervals [2158]:
				xmin = 685.1568
				xmax = 685.2568
				text = "he"
			intervals [2159]:
				xmin = 685.2568
				xmax = 685.3468
				text = "had"
			intervals [2160]:
				xmin = 685.3468
				xmax = 685.3768
				text = "a"
			intervals [2161]:
				xmin = 685.3768
				xmax = 685.4868
				text = "lot"
			intervals [2162]:
				xmin = 685.4868
				xmax = 685.5468
				text = "of"
			intervals [2163]:
				xmin = 685.5468
				xmax = 685.6468
				text = "good"
			intervals [2164]:
				xmin = 685.6468
				xmax = 685.9468
				text = "ideas"
			intervals [2165]:
				xmin = 685.9468
				xmax = 685.9768
				text = "a"
			intervals [2166]:
				xmin = 685.9768
				xmax = 686.0668
				text = "lot"
			intervals [2167]:
				xmin = 686.0668
				xmax = 686.1268
				text = "of"
			intervals [2168]:
				xmin = 686.1268
				xmax = 686.3368
				text = "times"
			intervals [2169]:
				xmin = 686.3368
				xmax = 690.9595
				text = ""
			intervals [2170]:
				xmin = 690.9595
				xmax = 691.3595
				text = "uh"
			intervals [2171]:
				xmin = 691.3595
				xmax = 691.5505
				text = ""
			intervals [2172]:
				xmin = 691.5505
				xmax = 691.8005
				text = "friend"
			intervals [2173]:
				xmin = 691.8005
				xmax = 691.8605
				text = "of"
			intervals [2174]:
				xmin = 691.8605
				xmax = 692.1605
				text = "mine"
			intervals [2175]:
				xmin = 692.1605
				xmax = 692.3705
				text = "uh"
			intervals [2176]:
				xmin = 692.3705
				xmax = 692.6905
				text = "speaks"
			intervals [2177]:
				xmin = 692.6905
				xmax = 693.1305
				text = "spanish"
			intervals [2178]:
				xmin = 693.1305
				xmax = 693.3805
				text = "yes"
			intervals [2179]:
				xmin = 693.3805
				xmax = 698.7276
				text = ""
			intervals [2180]:
				xmin = 698.7276
				xmax = 698.8576
				text = "oh"
			intervals [2181]:
				xmin = 698.8576
				xmax = 698.9076
				text = "i"
			intervals [2182]:
				xmin = 698.9076
				xmax = 699.0276
				text = "have"
			intervals [2183]:
				xmin = 699.0276
				xmax = 699.4204
				text = ""
			intervals [2184]:
				xmin = 699.4204
				xmax = 699.6704
				text = "yeah"
			intervals [2185]:
				xmin = 699.6704
				xmax = 699.7804
				text = "i"
			intervals [2186]:
				xmin = 699.7804
				xmax = 699.8904
				text = "there"
			intervals [2187]:
				xmin = 699.8904
				xmax = 699.9404
				text = "s"
			intervals [2188]:
				xmin = 699.9404
				xmax = 700.1304
				text = "about"
			intervals [2189]:
				xmin = 700.1304
				xmax = 700.3404
				text = "three"
			intervals [2190]:
				xmin = 700.3404
				xmax = 700.5904
				text = "or"
			intervals [2191]:
				xmin = 700.5904
				xmax = 700.6587
				text = ""
			intervals [2192]:
				xmin = 700.6587
				xmax = 700.9087
				text = "three"
			intervals [2193]:
				xmin = 700.9087
				xmax = 700.9587
				text = "or"
			intervals [2194]:
				xmin = 700.9587
				xmax = 701.2587
				text = "four"
			intervals [2195]:
				xmin = 701.2587
				xmax = 701.3768
				text = ""
			intervals [2196]:
				xmin = 701.3768
				xmax = 701.6168
				text = "colored"
			intervals [2197]:
				xmin = 701.6168
				xmax = 701.8568
				text = "people"
			intervals [2198]:
				xmin = 701.8568
				xmax = 702.0768
				text = "yes"
			intervals [2199]:
				xmin = 702.0768
				xmax = 705.6162
				text = ""
			intervals [2200]:
				xmin = 705.6162
				xmax = 705.7662
				text = "no"
			intervals [2201]:
				xmin = 705.7662
				xmax = 705.8862
				text = "i'm"
			intervals [2202]:
				xmin = 705.8862
				xmax = 706.0062
				text = "over"
			intervals [2203]:
				xmin = 706.0062
				xmax = 706.1062
				text = "by"
			intervals [2204]:
				xmin = 706.1062
				xmax = 706.4062
				text = "dupont"
			intervals [2205]:
				xmin = 706.4062
				xmax = 706.7262
				text = "circle"
			intervals [2206]:
				xmin = 706.7262
				xmax = 709.6223
				text = ""
			intervals [2207]:
				xmin = 709.6223
				xmax = 709.8823
				text = "yes"
			intervals [2208]:
				xmin = 709.8823
				xmax = 709.9723
				text = "i"
			intervals [2209]:
				xmin = 709.9723
				xmax = 710.0923
				text = "think"
			intervals [2210]:
				xmin = 710.0923
				xmax = 710.1623
				text = "it"
			intervals [2211]:
				xmin = 710.1623
				xmax = 710.2523
				text = "s"
			intervals [2212]:
				xmin = 710.2523
				xmax = 711.4777
				text = ""
			intervals [2213]:
				xmin = 711.4777
				xmax = 711.5777
				text = "over"
			intervals [2214]:
				xmin = 711.5777
				xmax = 711.7077
				text = "there"
			intervals [2215]:
				xmin = 711.7077
				xmax = 712.4276
				text = ""
			intervals [2216]:
				xmin = 712.4276
				xmax = 712.5276
				text = "yeah"
			intervals [2217]:
				xmin = 712.5276
				xmax = 712.5576
				text = "i"
			intervals [2218]:
				xmin = 712.5576
				xmax = 712.6776
				text = "think"
			intervals [2219]:
				xmin = 712.6776
				xmax = 712.7376
				text = "it"
			intervals [2220]:
				xmin = 712.7376
				xmax = 712.7976
				text = "s"
			intervals [2221]:
				xmin = 712.7976
				xmax = 712.8276
				text = "a"
			intervals [2222]:
				xmin = 712.8276
				xmax = 712.9276
				text = "good"
			intervals [2223]:
				xmin = 712.9276
				xmax = 713.2576
				text = "neighborhood"
			intervals [2224]:
				xmin = 713.2576
				xmax = 713.2976
				text = "i"
			intervals [2225]:
				xmin = 713.2976
				xmax = 713.4576
				text = "like"
			intervals [2226]:
				xmin = 713.4576
				xmax = 713.5076
				text = ""
			intervals [2227]:
				xmin = 713.5076
				xmax = 713.5976
				text = "it"
			intervals [2228]:
				xmin = 713.5976
				xmax = 714.8456
				text = ""
			intervals [2229]:
				xmin = 714.8456
				xmax = 714.9256
				text = "it"
			intervals [2230]:
				xmin = 714.9256
				xmax = 715.0556
				text = "s"
			intervals [2231]:
				xmin = 715.0556
				xmax = 715.1656
				text = "uh"
			intervals [2232]:
				xmin = 715.1656
				xmax = 715.5951
				text = ""
			intervals [2233]:
				xmin = 715.5951
				xmax = 715.6551
				text = "it"
			intervals [2234]:
				xmin = 715.6551
				xmax = 715.7051
				text = "s"
			intervals [2235]:
				xmin = 715.7051
				xmax = 715.7751
				text = "it"
			intervals [2236]:
				xmin = 715.7751
				xmax = 715.8151
				text = "s"
			intervals [2237]:
				xmin = 715.8151
				xmax = 715.8851
				text = "it"
			intervals [2238]:
				xmin = 715.8851
				xmax = 716.0351
				text = "s"
			intervals [2239]:
				xmin = 716.0351
				xmax = 716.1951
				text = "plus"
			intervals [2240]:
				xmin = 716.1951
				xmax = 716.3151
				text = "side"
			intervals [2241]:
				xmin = 716.3151
				xmax = 716.3751
				text = "it"
			intervals [2242]:
				xmin = 716.3751
				xmax = 716.4251
				text = "s"
			intervals [2243]:
				xmin = 716.4251
				xmax = 716.7851
				text = "convenient"
			intervals [2244]:
				xmin = 716.7851
				xmax = 716.8451
				text = "to"
			intervals [2245]:
				xmin = 716.8451
				xmax = 717.2151
				text = "downtown"
			intervals [2246]:
				xmin = 717.2151
				xmax = 717.2751
				text = "you"
			intervals [2247]:
				xmin = 717.2751
				xmax = 717.4051
				text = "can"
			intervals [2248]:
				xmin = 717.4051
				xmax = 717.5951
				text = "walk"
			intervals [2249]:
				xmin = 717.5951
				xmax = 717.6851
				text = "to"
			intervals [2250]:
				xmin = 717.6851
				xmax = 718.0251
				text = "work"
			intervals [2251]:
				xmin = 718.0251
				xmax = 718.4722
				text = ""
			intervals [2252]:
				xmin = 718.4722
				xmax = 718.7222
				text = "and"
			intervals [2253]:
				xmin = 718.7222
				xmax = 718.9222
				text = "uh"
			intervals [2254]:
				xmin = 718.9222
				xmax = 719.2116
				text = ""
			intervals [2255]:
				xmin = 719.2116
				xmax = 719.4516
				text = "something"
			intervals [2256]:
				xmin = 719.4516
				xmax = 719.5416
				text = "that"
			intervals [2257]:
				xmin = 719.5416
				xmax = 719.5716
				text = "i"
			intervals [2258]:
				xmin = 719.5716
				xmax = 719.7116
				text = "like"
			intervals [2259]:
				xmin = 719.7116
				xmax = 719.7816
				text = "the"
			intervals [2260]:
				xmin = 719.7816
				xmax = 720.1316
				text = "atmosphere"
			intervals [2261]:
				xmin = 720.1316
				xmax = 720.3416
				text = "around"
			intervals [2262]:
				xmin = 720.3416
				xmax = 720.4316
				text = "there"
			intervals [2263]:
				xmin = 720.4316
				xmax = 720.4716
				text = "a"
			intervals [2264]:
				xmin = 720.4716
				xmax = 720.6416
				text = "lot"
			intervals [2265]:
				xmin = 720.6416
				xmax = 725.071
				text = ""
			intervals [2266]:
				xmin = 725.071
				xmax = 725.271
				text = "mm"
			intervals [2267]:
				xmin = 725.271
				xmax = 746.647
				text = ""
			intervals [2268]:
				xmin = 746.647
				xmax = 746.977
				text = "mm-hm"
			intervals [2269]:
				xmin = 746.977
				xmax = 752.7163
				text = ""
			intervals [2270]:
				xmin = 752.7163
				xmax = 752.8863
				text = "well"
			intervals [2271]:
				xmin = 752.8863
				xmax = 753.1263
				text = "uh"
			intervals [2272]:
				xmin = 753.1263
				xmax = 753.2563
				text = "i"
			intervals [2273]:
				xmin = 753.2563
				xmax = 753.5963
				text = "suppose"
			intervals [2274]:
				xmin = 753.5963
				xmax = 753.6663
				text = "he"
			intervals [2275]:
				xmin = 753.6663
				xmax = 753.7563
				text = "would"
			intervals [2276]:
				xmin = 753.7563
				xmax = 753.8863
				text = "just"
			intervals [2277]:
				xmin = 753.8863
				xmax = 754.2363
				text = "start"
			intervals [2278]:
				xmin = 754.2363
				xmax = 754.4663
				text = "uh"
			intervals [2279]:
				xmin = 754.4663
				xmax = 754.4963
				text = ""
			intervals [2280]:
				xmin = 754.4963
				xmax = 754.7163
				text = "hanging"
			intervals [2281]:
				xmin = 754.7163
				xmax = 754.9363
				text = "around"
			intervals [2282]:
				xmin = 754.9363
				xmax = 754.9963
				text = "the"
			intervals [2283]:
				xmin = 754.9963
				xmax = 755.3463
				text = "places"
			intervals [2284]:
				xmin = 755.3463
				xmax = 755.4363
				text = "that"
			intervals [2285]:
				xmin = 755.4363
				xmax = 755.6263
				text = "we"
			intervals [2286]:
				xmin = 755.6263
				xmax = 755.6563
				text = ""
			intervals [2287]:
				xmin = 755.6563
				xmax = 755.8663
				text = "w"
			intervals [2288]:
				xmin = 755.8663
				xmax = 755.9563
				text = "that"
			intervals [2289]:
				xmin = 755.9563
				xmax = 756.0863
				text = "we"
			intervals [2290]:
				xmin = 756.0863
				xmax = 756.1963
				text = ""
			intervals [2291]:
				xmin = 756.1963
				xmax = 756.4263
				text = "we"
			intervals [2292]:
				xmin = 756.4263
				xmax = 756.9863
				text = "frequent"
			intervals [2293]:
				xmin = 756.9863
				xmax = 757.4032
				text = ""
			intervals [2294]:
				xmin = 757.4032
				xmax = 757.6532
				text = "and"
			intervals [2295]:
				xmin = 757.6532
				xmax = 757.8932
				text = "uh"
			intervals [2296]:
				xmin = 757.8932
				xmax = 758.5271
				text = ""
			intervals [2297]:
				xmin = 758.5271
				xmax = 758.5871
				text = "<unk>"
			intervals [2298]:
				xmin = 758.5871
				xmax = 758.8914
				text = ""
			intervals [2299]:
				xmin = 758.8914
				xmax = 759.1314
				text = "then"
			intervals [2300]:
				xmin = 759.1314
				xmax = 759.4814
				text = "uh"
			intervals [2301]:
				xmin = 759.4814
				xmax = 759.6142
				text = ""
			intervals [2302]:
				xmin = 759.6142
				xmax = 759.7842
				text = "he"
			intervals [2303]:
				xmin = 759.7842
				xmax = 759.8142
				text = ""
			intervals [2304]:
				xmin = 759.8142
				xmax = 759.9642
				text = "would"
			intervals [2305]:
				xmin = 759.9642
				xmax = 759.9942
				text = ""
			intervals [2306]:
				xmin = 759.9942
				xmax = 760.2542
				text = "if"
			intervals [2307]:
				xmin = 760.2542
				xmax = 760.3142
				text = "he"
			intervals [2308]:
				xmin = 760.3142
				xmax = 760.4542
				text = "didn't"
			intervals [2309]:
				xmin = 760.4542
				xmax = 760.5942
				text = "know"
			intervals [2310]:
				xmin = 760.5942
				xmax = 760.8942
				text = "anybody"
			intervals [2311]:
				xmin = 760.8942
				xmax = 760.9542
				text = "in"
			intervals [2312]:
				xmin = 760.9542
				xmax = 761.0542
				text = "our"
			intervals [2313]:
				xmin = 761.0542
				xmax = 761.2242
				text = "group"
			intervals [2314]:
				xmin = 761.2242
				xmax = 761.2642
				text = "or"
			intervals [2315]:
				xmin = 761.2642
				xmax = 761.3842
				text = "didn't"
			intervals [2316]:
				xmin = 761.3842
				xmax = 761.4742
				text = "know"
			intervals [2317]:
				xmin = 761.4742
				xmax = 761.5742
				text = "any"
			intervals [2318]:
				xmin = 761.5742
				xmax = 761.6342
				text = "of"
			intervals [2319]:
				xmin = 761.6342
				xmax = 761.6942
				text = "the"
			intervals [2320]:
				xmin = 761.6942
				xmax = 761.9442
				text = "friends"
			intervals [2321]:
				xmin = 761.9442
				xmax = 762.0042
				text = "of"
			intervals [2322]:
				xmin = 762.0042
				xmax = 762.3142
				text = "anybody"
			intervals [2323]:
				xmin = 762.3142
				xmax = 762.5142
				text = "that"
			intervals [2324]:
				xmin = 762.5142
				xmax = 762.5542
				text = ""
			intervals [2325]:
				xmin = 762.5542
				xmax = 762.6742
				text = "uh"
			intervals [2326]:
				xmin = 762.6742
				xmax = 762.8042
				text = "i"
			intervals [2327]:
				xmin = 762.8042
				xmax = 763.1042
				text = "know"
			intervals [2328]:
				xmin = 763.1042
				xmax = 763.5086
				text = ""
			intervals [2329]:
				xmin = 763.5086
				xmax = 763.6086
				text = "i"
			intervals [2330]:
				xmin = 763.6086
				xmax = 763.8886
				text = "guess"
			intervals [2331]:
				xmin = 763.8886
				xmax = 764.0686
				text = "uh"
			intervals [2332]:
				xmin = 764.0686
				xmax = 764.3412
				text = ""
			intervals [2333]:
				xmin = 764.3412
				xmax = 764.4512
				text = "he"
			intervals [2334]:
				xmin = 764.4512
				xmax = 764.4812
				text = "d"
			intervals [2335]:
				xmin = 764.4812
				xmax = 764.6412
				text = "just"
			intervals [2336]:
				xmin = 764.6412
				xmax = 764.8342
				text = ""
			intervals [2337]:
				xmin = 764.8342
				xmax = 764.9342
				text = "m-"
			intervals [2338]:
				xmin = 764.9342
				xmax = 765.1106
				text = ""
			intervals [2339]:
				xmin = 765.1106
				xmax = 765.2806
				text = "would"
			intervals [2340]:
				xmin = 765.2806
				xmax = 765.4906
				text = "maybe"
			intervals [2341]:
				xmin = 765.4906
				xmax = 765.6406
				text = "be"
			intervals [2342]:
				xmin = 765.6406
				xmax = 765.9006
				text = "seen"
			intervals [2343]:
				xmin = 765.9006
				xmax = 766.2206
				text = "around"
			intervals [2344]:
				xmin = 766.2206
				xmax = 766.4506
				text = "or"
			intervals [2345]:
				xmin = 766.4506
				xmax = 766.7913
				text = ""
			intervals [2346]:
				xmin = 766.7913
				xmax = 766.9813
				text = "might"
			intervals [2347]:
				xmin = 766.9813
				xmax = 767.0713
				text = "he"
			intervals [2348]:
				xmin = 767.0713
				xmax = 767.2313
				text = "might"
			intervals [2349]:
				xmin = 767.2313
				xmax = 767.5313
				text = "s"
			intervals [2350]:
				xmin = 767.5313
				xmax = 767.7805
				text = ""
			intervals [2351]:
				xmin = 767.7805
				xmax = 768.0305
				text = "strike"
			intervals [2352]:
				xmin = 768.0305
				xmax = 768.0905
				text = "up"
			intervals [2353]:
				xmin = 768.0905
				xmax = 768.1205
				text = "a"
			intervals [2354]:
				xmin = 768.1205
				xmax = 768.4205
				text = "casual"
			intervals [2355]:
				xmin = 768.4205
				xmax = 768.9005
				text = "conversation"
			intervals [2356]:
				xmin = 768.9005
				xmax = 769.4305
				text = "someplace"
			intervals [2357]:
				xmin = 769.4305
				xmax = 769.5505
				text = "or"
			intervals [2358]:
				xmin = 769.5505
				xmax = 769.7238
				text = ""
			intervals [2359]:
				xmin = 769.7238
				xmax = 769.7938
				text = "i"
			intervals [2360]:
				xmin = 769.7938
				xmax = 769.8838
				text = "don't"
			intervals [2361]:
				xmin = 769.8838
				xmax = 769.9938
				text = "know"
			intervals [2362]:
				xmin = 769.9938
				xmax = 770.7749
				text = ""
			intervals [2363]:
				xmin = 770.7749
				xmax = 770.8649
				text = "you"
			intervals [2364]:
				xmin = 770.8649
				xmax = 770.9249
				text = "know"
			intervals [2365]:
				xmin = 770.9249
				xmax = 771.1549
				text = "depends"
			intervals [2366]:
				xmin = 771.1549
				xmax = 771.1849
				text = ""
			intervals [2367]:
				xmin = 771.1849
				xmax = 771.2749
				text = "on"
			intervals [2368]:
				xmin = 771.2749
				xmax = 771.4049
				text = "how"
			intervals [2369]:
				xmin = 771.4049
				xmax = 771.5349
				text = "bad"
			intervals [2370]:
				xmin = 771.5349
				xmax = 771.6149
				text = "he"
			intervals [2371]:
				xmin = 771.6149
				xmax = 771.8049
				text = "wanted"
			intervals [2372]:
				xmin = 771.8049
				xmax = 771.8649
				text = "to"
			intervals [2373]:
				xmin = 771.8649
				xmax = 772.0149
				text = "hang"
			intervals [2374]:
				xmin = 772.0149
				xmax = 772.1549
				text = "with"
			intervals [2375]:
				xmin = 772.1549
				xmax = 772.3149
				text = "us"
			intervals [2376]:
				xmin = 772.3149
				xmax = 772.3449
				text = ""
			intervals [2377]:
				xmin = 772.3449
				xmax = 772.4049
				text = "so"
			intervals [2378]:
				xmin = 772.4049
				xmax = 778.1898
				text = ""
			intervals [2379]:
				xmin = 778.1898
				xmax = 778.3698
				text = "i'm"
			intervals [2380]:
				xmin = 778.3698
				xmax = 778.4598
				text = "uh"
			intervals [2381]:
				xmin = 778.4598
				xmax = 778.8498
				text = "eventually"
			intervals [2382]:
				xmin = 778.8498
				xmax = 779.1398
				text = "take"
			intervals [2383]:
				xmin = 779.1398
				xmax = 779.2998
				text = "a"
			intervals [2384]:
				xmin = 779.2998
				xmax = 779.5298
				text = ""
			intervals [2385]:
				xmin = 779.5298
				xmax = 779.5898
				text = "an"
			intervals [2386]:
				xmin = 779.5898
				xmax = 779.6398
				text = "uh"
			intervals [2387]:
				xmin = 779.6398
				xmax = 780.1398
				text = "art"
			intervals [2388]:
				xmin = 780.1398
				xmax = 780.4198
				text = "course"
			intervals [2389]:
				xmin = 780.4198
				xmax = 780.6298
				text = "probably"
			intervals [2390]:
				xmin = 780.6298
				xmax = 781.1198
				text = "commercial"
			intervals [2391]:
				xmin = 781.1198
				xmax = 781.2198
				text = "art"
			intervals [2392]:
				xmin = 781.2198
				xmax = 781.3632
				text = ""
			intervals [2393]:
				xmin = 781.3632
				xmax = 781.4532
				text = "go"
			intervals [2394]:
				xmin = 781.4532
				xmax = 781.5932
				text = "into"
			intervals [2395]:
				xmin = 781.5932
				xmax = 781.8032
				text = "that"
			intervals [2396]:
				xmin = 781.8032
				xmax = 784.1245
				text = ""
			intervals [2397]:
				xmin = 784.1245
				xmax = 784.2945
				text = "no"
			intervals [2398]:
				xmin = 784.2945
				xmax = 784.4745
				text = "not"
			intervals [2399]:
				xmin = 784.4745
				xmax = 784.7345
				text = "not"
			intervals [2400]:
				xmin = 784.7345
				xmax = 784.8745
				text = "right"
			intervals [2401]:
				xmin = 784.8745
				xmax = 785.0145
				text = "now"
			intervals [2402]:
				xmin = 785.0145
				xmax = 785.0645
				text = "i"
			intervals [2403]:
				xmin = 785.0645
				xmax = 785.1645
				text = "do"
			intervals [2404]:
				xmin = 785.1645
				xmax = 785.1945
				text = "a"
			intervals [2405]:
				xmin = 785.1945
				xmax = 785.2845
				text = "lot"
			intervals [2406]:
				xmin = 785.2845
				xmax = 785.3445
				text = "of"
			intervals [2407]:
				xmin = 785.3445
				xmax = 785.7445
				text = "sketches"
			intervals [2408]:
				xmin = 785.7445
				xmax = 785.7845
				text = "i"
			intervals [2409]:
				xmin = 785.7845
				xmax = 785.8745
				text = "don't"
			intervals [2410]:
				xmin = 785.8745
				xmax = 785.9545
				text = "do"
			intervals [2411]:
				xmin = 785.9545
				xmax = 786.0745
				text = "any"
			intervals [2412]:
				xmin = 786.0745
				xmax = 786.3445
				text = "painting"
			intervals [2413]:
				xmin = 786.3445
				xmax = 788.9101
				text = ""
			intervals [2414]:
				xmin = 788.9101
				xmax = 789.1401
				text = "either"
			intervals [2415]:
				xmin = 789.1401
				xmax = 789.3701
				text = "uh"
			intervals [2416]:
				xmin = 789.3701
				xmax = 789.7301
				text = "semi"
			intervals [2417]:
				xmin = 789.7301
				xmax = 790.1801
				text = "abstract"
			intervals [2418]:
				xmin = 790.1801
				xmax = 790.2401
				text = "or"
			intervals [2419]:
				xmin = 790.2401
				xmax = 790.4801
				text = "still"
			intervals [2420]:
				xmin = 790.4801
				xmax = 790.7901
				text = "lifes"
			intervals [2421]:
				xmin = 790.7901
				xmax = 790.8701
				text = ""
			intervals [2422]:
				xmin = 790.8701
				xmax = 791.0201
				text = "s"
			intervals [2423]:
				xmin = 791.0201
				xmax = 791.2401
				text = "something"
			intervals [2424]:
				xmin = 791.2401
				xmax = 791.3401
				text = "like"
			intervals [2425]:
				xmin = 791.3401
				xmax = 791.4701
				text = "that"
			intervals [2426]:
				xmin = 791.4701
				xmax = 791.6201
				text = "i'm"
			intervals [2427]:
				xmin = 791.6201
				xmax = 791.8301
				text = "i'm"
			intervals [2428]:
				xmin = 791.8301
				xmax = 791.9596
				text = ""
			intervals [2429]:
				xmin = 791.9596
				xmax = 792.1296
				text = "right"
			intervals [2430]:
				xmin = 792.1296
				xmax = 792.2696
				text = "now"
			intervals [2431]:
				xmin = 792.2696
				xmax = 792.3596
				text = "i'm"
			intervals [2432]:
				xmin = 792.3596
				xmax = 792.4196
				text = ""
			intervals [2433]:
				xmin = 792.4196
				xmax = 792.6296
				text = "pretty"
			intervals [2434]:
				xmin = 792.6296
				xmax = 792.9696
				text = "basic"
			intervals [2435]:
				xmin = 792.9696
				xmax = 793.0696
				text = "right"
			intervals [2436]:
				xmin = 793.0696
				xmax = 793.1696
				text = "now"
			intervals [2437]:
				xmin = 793.1696
				xmax = 793.4996
				text = "because"
			intervals [2438]:
				xmin = 793.4996
				xmax = 793.7096
				text = "uh"
			intervals [2439]:
				xmin = 793.7096
				xmax = 794.0096
				text = "i'm"
			intervals [2440]:
				xmin = 794.0096
				xmax = 794.3972
				text = ""
			intervals [2441]:
				xmin = 794.3972
				xmax = 794.6172
				text = "tryna"
			intervals [2442]:
				xmin = 794.6172
				xmax = 794.7172
				text = "learn"
			intervals [2443]:
				xmin = 794.7172
				xmax = 794.7872
				text = "the"
			intervals [2444]:
				xmin = 794.7872
				xmax = 795.3472
				text = "fundamentals"
			intervals [2445]:
				xmin = 795.3472
				xmax = 795.4772
				text = "more"
			intervals [2446]:
				xmin = 795.4772
				xmax = 795.5072
				text = "or"
			intervals [2447]:
				xmin = 795.5072
				xmax = 795.7272
				text = "less"
			intervals [2448]:
				xmin = 795.7272
				xmax = 795.7872
				text = "you"
			intervals [2449]:
				xmin = 795.7872
				xmax = 795.8472
				text = "know"
			intervals [2450]:
				xmin = 795.8472
				xmax = 801.4277
				text = ""
			intervals [2451]:
				xmin = 801.4277
				xmax = 801.5677
				text = "well"
			intervals [2452]:
				xmin = 801.5677
				xmax = 801.5977
				text = "i"
			intervals [2453]:
				xmin = 801.5977
				xmax = 801.6877
				text = "th-"
			intervals [2454]:
				xmin = 801.6877
				xmax = 801.8277
				text = "i"
			intervals [2455]:
				xmin = 801.8277
				xmax = 801.9577
				text = "think"
			intervals [2456]:
				xmin = 801.9577
				xmax = 802.0377
				text = "it"
			intervals [2457]:
				xmin = 802.0377
				xmax = 802.1877
				text = "s"
			intervals [2458]:
				xmin = 802.1877
				xmax = 802.3477
				text = "it"
			intervals [2459]:
				xmin = 802.3477
				xmax = 802.4977
				text = "s"
			intervals [2460]:
				xmin = 802.4977
				xmax = 802.5677
				text = ""
			intervals [2461]:
				xmin = 802.5677
				xmax = 802.7477
				text = "it"
			intervals [2462]:
				xmin = 802.7477
				xmax = 802.8477
				text = "s"
			intervals [2463]:
				xmin = 802.8477
				xmax = 802.9777
				text = "it"
			intervals [2464]:
				xmin = 802.9777
				xmax = 803.0377
				text = "s"
			intervals [2465]:
				xmin = 803.0377
				xmax = 803.0677
				text = "a"
			intervals [2466]:
				xmin = 803.0677
				xmax = 803.1977
				text = "good"
			intervals [2467]:
				xmin = 803.1977
				xmax = 803.4277
				text = "deal"
			intervals [2468]:
				xmin = 803.4277
				xmax = 803.4977
				text = "i'm"
			intervals [2469]:
				xmin = 803.4977
				xmax = 803.6177
				text = "not"
			intervals [2470]:
				xmin = 803.6177
				xmax = 803.8177
				text = "i'm"
			intervals [2471]:
				xmin = 803.8177
				xmax = 803.8577
				text = ""
			intervals [2472]:
				xmin = 803.8577
				xmax = 803.9577
				text = "i'm"
			intervals [2473]:
				xmin = 803.9577
				xmax = 804.0477
				text = "not"
			intervals [2474]:
				xmin = 804.0477
				xmax = 804.4877
				text = "advanced"
			intervals [2475]:
				xmin = 804.4877
				xmax = 804.6077
				text = "enough"
			intervals [2476]:
				xmin = 804.6077
				xmax = 804.6877
				text = "to"
			intervals [2477]:
				xmin = 804.6877
				xmax = 804.7877
				text = "go"
			intervals [2478]:
				xmin = 804.7877
				xmax = 805.1277
				text = "into"
			intervals [2479]:
				xmin = 805.1277
				xmax = 805.1577
				text = ""
			intervals [2480]:
				xmin = 805.1577
				xmax = 805.3877
				text = "uh"
			intervals [2481]:
				xmin = 805.3877
				xmax = 805.7077
				text = "oils"
			intervals [2482]:
				xmin = 805.7077
				xmax = 805.7777
				text = "and"
			intervals [2483]:
				xmin = 805.7777
				xmax = 806.0977
				text = "paints"
			intervals [2484]:
				xmin = 806.0977
				xmax = 806.1377
				text = "or"
			intervals [2485]:
				xmin = 806.1377
				xmax = 806.4677
				text = "anything"
			intervals [2486]:
				xmin = 806.4677
				xmax = 806.8262
				text = ""
			intervals [2487]:
				xmin = 806.8262
				xmax = 806.8562
				text = "i"
			intervals [2488]:
				xmin = 806.8562
				xmax = 807.0362
				text = "mean"
			intervals [2489]:
				xmin = 807.0362
				xmax = 807.0662
				text = ""
			intervals [2490]:
				xmin = 807.0662
				xmax = 807.3162
				text = "i'm"
			intervals [2491]:
				xmin = 807.3162
				xmax = 807.5809
				text = ""
			intervals [2492]:
				xmin = 807.5809
				xmax = 807.7009
				text = "not"
			intervals [2493]:
				xmin = 807.7009
				xmax = 807.8409
				text = "that"
			intervals [2494]:
				xmin = 807.8409
				xmax = 807.8709
				text = ""
			intervals [2495]:
				xmin = 807.8709
				xmax = 808.0409
				text = "good"
			intervals [2496]:
				xmin = 808.0409
				xmax = 808.2009
				text = "yet"
			intervals [2497]:
				xmin = 808.2009
				xmax = 808.6913
				text = ""
			intervals [2498]:
				xmin = 808.6913
				xmax = 808.9313
				text = "and"
			intervals [2499]:
				xmin = 808.9313
				xmax = 809.1613
				text = "uh"
			intervals [2500]:
				xmin = 809.1613
				xmax = 809.4187
				text = ""
			intervals [2501]:
				xmin = 809.4187
				xmax = 809.5287
				text = "it"
			intervals [2502]:
				xmin = 809.5287
				xmax = 809.5587
				text = "s"
			intervals [2503]:
				xmin = 809.5587
				xmax = 809.7887
				text = "something"
			intervals [2504]:
				xmin = 809.7887
				xmax = 809.8987
				text = "you"
			intervals [2505]:
				xmin = 809.8987
				xmax = 810.0087
				text = "can"
			intervals [2506]:
				xmin = 810.0087
				xmax = 810.1987
				text = "do"
			intervals [2507]:
				xmin = 810.1987
				xmax = 810.4387
				text = "like"
			intervals [2508]:
				xmin = 810.4387
				xmax = 810.7287
				text = "instead"
			intervals [2509]:
				xmin = 810.7287
				xmax = 810.7887
				text = "of"
			intervals [2510]:
				xmin = 810.7887
				xmax = 811.0787
				text = "just"
			intervals [2511]:
				xmin = 811.0787
				xmax = 811.2887
				text = "uh"
			intervals [2512]:
				xmin = 811.2887
				xmax = 811.6791
				text = ""
			intervals [2513]:
				xmin = 811.6791
				xmax = 811.9691
				text = "punching"
			intervals [2514]:
				xmin = 811.9691
				xmax = 811.9991
				text = "a"
			intervals [2515]:
				xmin = 811.9991
				xmax = 812.2791
				text = "clock"
			intervals [2516]:
				xmin = 812.2791
				xmax = 812.3591
				text = "so"
			intervals [2517]:
				xmin = 812.3591
				xmax = 812.3891
				text = "m-"
			intervals [2518]:
				xmin = 812.3891
				xmax = 812.4891
				text = ""
			intervals [2519]:
				xmin = 812.4891
				xmax = 812.7191
				text = "still"
			intervals [2520]:
				xmin = 812.7191
				xmax = 812.8491
				text = "feel"
			intervals [2521]:
				xmin = 812.8491
				xmax = 812.9591
				text = "like"
			intervals [2522]:
				xmin = 812.9591
				xmax = 813.0891
				text = "you're"
			intervals [2523]:
				xmin = 813.0891
				xmax = 813.1843
				text = ""
			intervals [2524]:
				xmin = 813.1843
				xmax = 813.3543
				text = "you're"
			intervals [2525]:
				xmin = 813.3543
				xmax = 813.5643
				text = "doing"
			intervals [2526]:
				xmin = 813.5643
				xmax = 813.7943
				text = "something"
			intervals [2527]:
				xmin = 813.7943
				xmax = 813.9843
				text = "like"
			intervals [2528]:
				xmin = 813.9843
				xmax = 814.3929
				text = ""
			intervals [2529]:
				xmin = 814.3929
				xmax = 814.4729
				text = "if"
			intervals [2530]:
				xmin = 814.4729
				xmax = 814.5629
				text = "you're"
			intervals [2531]:
				xmin = 814.5629
				xmax = 814.7329
				text = "not"
			intervals [2532]:
				xmin = 814.7329
				xmax = 815.1529
				text = "mechanically"
			intervals [2533]:
				xmin = 815.1529
				xmax = 815.3829
				text = "inclined"
			intervals [2534]:
				xmin = 815.3829
				xmax = 815.4429
				text = "you"
			intervals [2535]:
				xmin = 815.4429
				xmax = 815.6129
				text = "can't"
			intervals [2536]:
				xmin = 815.6129
				xmax = 815.8529
				text = "create"
			intervals [2537]:
				xmin = 815.8529
				xmax = 816.0229
				text = "that"
			intervals [2538]:
				xmin = 816.0229
				xmax = 816.1229
				text = "way"
			intervals [2539]:
				xmin = 816.1229
				xmax = 816.2629
				text = "so"
			intervals [2540]:
				xmin = 816.2629
				xmax = 816.3329
				text = "you"
			intervals [2541]:
				xmin = 816.3329
				xmax = 816.4629
				text = "can"
			intervals [2542]:
				xmin = 816.4629
				xmax = 816.5429
				text = "you"
			intervals [2543]:
				xmin = 816.5429
				xmax = 816.6029
				text = "know"
			intervals [2544]:
				xmin = 816.6029
				xmax = 816.6529
				text = ""
			intervals [2545]:
				xmin = 816.6529
				xmax = 816.8829
				text = "create"
			intervals [2546]:
				xmin = 816.8829
				xmax = 817.1829
				text = "maybe"
			intervals [2547]:
				xmin = 817.1829
				xmax = 817.2401
				text = ""
			intervals [2548]:
				xmin = 817.2401
				xmax = 817.4201
				text = "you"
			intervals [2549]:
				xmin = 817.4201
				xmax = 817.4801
				text = "know"
			intervals [2550]:
				xmin = 817.4801
				xmax = 817.7444
				text = ""
			intervals [2551]:
				xmin = 817.7444
				xmax = 817.8144
				text = "in"
			intervals [2552]:
				xmin = 817.8144
				xmax = 817.9844
				text = "that"
			intervals [2553]:
				xmin = 817.9844
				xmax = 818.0744
				text = "way"
			intervals [2554]:
				xmin = 818.0744
				xmax = 818.2744
				text = "on"
			intervals [2555]:
				xmin = 818.2744
				xmax = 818.3744
				text = "on"
			intervals [2556]:
				xmin = 818.3744
				xmax = 818.4544
				text = "the"
			intervals [2557]:
				xmin = 818.4544
				xmax = 818.7844
				text = "paper"
			intervals [2558]:
				xmin = 818.7844
				xmax = 818.8244
				text = ""
			intervals [2559]:
				xmin = 818.8244
				xmax = 818.8844
				text = "you"
			intervals [2560]:
				xmin = 818.8844
				xmax = 818.9544
				text = "know"
			intervals [2561]:
				xmin = 818.9544
				xmax = 820.7294
				text = ""
			intervals [2562]:
				xmin = 820.7294
				xmax = 820.8094
				text = "oh"
			intervals [2563]:
				xmin = 820.8094
				xmax = 820.9294
				text = "there"
			intervals [2564]:
				xmin = 820.9294
				xmax = 820.9894
				text = "s"
			intervals [2565]:
				xmin = 820.9894
				xmax = 821.0194
				text = "a"
			intervals [2566]:
				xmin = 821.0194
				xmax = 821.1394
				text = "lot"
			intervals [2567]:
				xmin = 821.1394
				xmax = 821.1994
				text = "of"
			intervals [2568]:
				xmin = 821.1994
				xmax = 821.3194
				text = "art"
			intervals [2569]:
				xmin = 821.3194
				xmax = 821.6594
				text = "schools"
			intervals [2570]:
				xmin = 821.6594
				xmax = 821.7194
				text = "yeah"
			intervals [2571]:
				xmin = 821.7194
				xmax = 821.9689
				text = ""
			intervals [2572]:
				xmin = 821.9689
				xmax = 822.0489
				text = "it"
			intervals [2573]:
				xmin = 822.0489
				xmax = 822.0789
				text = ""
			intervals [2574]:
				xmin = 822.0789
				xmax = 822.2689
				text = "s"
			intervals [2575]:
				xmin = 822.2689
				xmax = 822.8089
				text = "corcoran"
			intervals [2576]:
				xmin = 822.8089
				xmax = 822.9489
				text = "or"
			intervals [2577]:
				xmin = 822.9489
				xmax = 823.0089
				text = "you"
			intervals [2578]:
				xmin = 823.0089
				xmax = 823.1289
				text = "could"
			intervals [2579]:
				xmin = 823.1289
				xmax = 823.3389
				text = "take"
			intervals [2580]:
				xmin = 823.3389
				xmax = 823.3689
				text = ""
			intervals [2581]:
				xmin = 823.3689
				xmax = 823.3989
				text = "a"
			intervals [2582]:
				xmin = 823.3989
				xmax = 823.5689
				text = "course"
			intervals [2583]:
				xmin = 823.5689
				xmax = 823.6289
				text = "at"
			intervals [2584]:
				xmin = 823.6289
				xmax = 824.0489
				text = "gw"
			intervals [2585]:
				xmin = 824.0489
				xmax = 824.2489
				text = "or"
			intervals [2586]:
				xmin = 824.2489
				xmax = 824.621
				text = ""
			intervals [2587]:
				xmin = 824.621
				xmax = 824.741
				text = "or"
			intervals [2588]:
				xmin = 824.741
				xmax = 825.061
				text = "american"
			intervals [2589]:
				xmin = 825.061
				xmax = 825.501
				text = "university"
			intervals [2590]:
				xmin = 825.501
				xmax = 825.621
				text = ""
			intervals [2591]:
				xmin = 825.621
				xmax = 825.711
				text = "there"
			intervals [2592]:
				xmin = 825.711
				xmax = 825.741
				text = "s"
			intervals [2593]:
				xmin = 825.741
				xmax = 825.771
				text = "a"
			intervals [2594]:
				xmin = 825.771
				xmax = 825.891
				text = "lot"
			intervals [2595]:
				xmin = 825.891
				xmax = 825.951
				text = "of"
			intervals [2596]:
				xmin = 825.951
				xmax = 826.301
				text = "schools"
			intervals [2597]:
				xmin = 826.301
				xmax = 828.3487
				text = ""
			intervals [2598]:
				xmin = 828.3487
				xmax = 828.7687
				text = "well"
			intervals [2599]:
				xmin = 828.7687
				xmax = 828.8987
				text = "uh"
			intervals [2600]:
				xmin = 828.8987
				xmax = 829.3025
				text = ""
			intervals [2601]:
				xmin = 829.3025
				xmax = 829.6625
				text = "corcoran"
			intervals [2602]:
				xmin = 829.6625
				xmax = 829.7525
				text = "has"
			intervals [2603]:
				xmin = 829.7525
				xmax = 829.7825
				text = "a"
			intervals [2604]:
				xmin = 829.7825
				xmax = 830.2325
				text = "reputation"
			intervals [2605]:
				xmin = 830.2325
				xmax = 830.3025
				text = "of"
			intervals [2606]:
				xmin = 830.3025
				xmax = 830.4725
				text = "being"
			intervals [2607]:
				xmin = 830.4725
				xmax = 830.6225
				text = "real"
			intervals [2608]:
				xmin = 830.6225
				xmax = 830.7225
				text = "good"
			intervals [2609]:
				xmin = 830.7225
				xmax = 830.8625
				text = "but"
			intervals [2610]:
				xmin = 830.8625
				xmax = 830.8925
				text = ""
			intervals [2611]:
				xmin = 830.8925
				xmax = 830.9625
				text = "i"
			intervals [2612]:
				xmin = 830.9625
				xmax = 831.2325
				text = "uh"
			intervals [2613]:
				xmin = 831.2325
				xmax = 831.5442
				text = ""
			intervals [2614]:
				xmin = 831.5442
				xmax = 831.7942
				text = "most"
			intervals [2615]:
				xmin = 831.7942
				xmax = 831.9942
				text = "pe-"
			intervals [2616]:
				xmin = 831.9942
				xmax = 832.1042
				text = ""
			intervals [2617]:
				xmin = 832.1042
				xmax = 832.2642
				text = "most"
			intervals [2618]:
				xmin = 832.2642
				xmax = 832.4342
				text = "people"
			intervals [2619]:
				xmin = 832.4342
				xmax = 832.5542
				text = "that"
			intervals [2620]:
				xmin = 832.5542
				xmax = 832.6742
				text = "i"
			intervals [2621]:
				xmin = 832.6742
				xmax = 832.7442
				text = ""
			intervals [2622]:
				xmin = 832.7442
				xmax = 833.0242
				text = "i"
			intervals [2623]:
				xmin = 833.0242
				xmax = 833.2249
				text = ""
			intervals [2624]:
				xmin = 833.2249
				xmax = 833.3049
				text = "i"
			intervals [2625]:
				xmin = 833.3049
				xmax = 833.6149
				text = "associate"
			intervals [2626]:
				xmin = 833.6149
				xmax = 833.7149
				text = "with"
			intervals [2627]:
				xmin = 833.7149
				xmax = 834.1349
				text = "consider"
			intervals [2628]:
				xmin = 834.1349
				xmax = 834.1649
				text = ""
			intervals [2629]:
				xmin = 834.1649
				xmax = 834.4349
				text = "uh"
			intervals [2630]:
				xmin = 834.4349
				xmax = 834.6078
				text = ""
			intervals [2631]:
				xmin = 834.6078
				xmax = 834.9378
				text = "courses"
			intervals [2632]:
				xmin = 834.9378
				xmax = 834.9978
				text = "at"
			intervals [2633]:
				xmin = 834.9978
				xmax = 835.2778
				text = "american"
			intervals [2634]:
				xmin = 835.2778
				xmax = 835.7078
				text = "university"
			intervals [2635]:
				xmin = 835.7078
				xmax = 835.8678
				text = "as"
			intervals [2636]:
				xmin = 835.8678
				xmax = 835.9578
				text = "real"
			intervals [2637]:
				xmin = 835.9578
				xmax = 836.1278
				text = "good"
			intervals [2638]:
				xmin = 836.1278
				xmax = 843.066
				text = ""
			intervals [2639]:
				xmin = 843.066
				xmax = 843.346
				text = "uh"
			intervals [2640]:
				xmin = 843.346
				xmax = 843.6635
				text = ""
			intervals [2641]:
				xmin = 843.6635
				xmax = 843.9235
				text = "no"
			intervals [2642]:
				xmin = 843.9235
				xmax = 844.1035
				text = "not"
			intervals [2643]:
				xmin = 844.1035
				xmax = 844.2235
				text = "not"
			intervals [2644]:
				xmin = 844.2235
				xmax = 844.3635
				text = "right"
			intervals [2645]:
				xmin = 844.3635
				xmax = 844.5435
				text = "now"
			intervals [2646]:
				xmin = 844.5435
				xmax = 844.6835
				text = "no"
			intervals [2647]:
				xmin = 844.6835
				xmax = 845.0923
				text = ""
			intervals [2648]:
				xmin = 845.0923
				xmax = 845.1223
				text = "a"
			intervals [2649]:
				xmin = 845.1223
				xmax = 845.3023
				text = "couple"
			intervals [2650]:
				xmin = 845.3023
				xmax = 845.3623
				text = "of"
			intervals [2651]:
				xmin = 845.3623
				xmax = 845.4423
				text = "my"
			intervals [2652]:
				xmin = 845.4423
				xmax = 845.8023
				text = "friends"
			intervals [2653]:
				xmin = 845.8023
				xmax = 845.8323
				text = "are"
			intervals [2654]:
				xmin = 845.8323
				xmax = 846.1023
				text = "interested"
			intervals [2655]:
				xmin = 846.1023
				xmax = 846.1623
				text = "in"
			intervals [2656]:
				xmin = 846.1623
				xmax = 846.2423
				text = "the"
			intervals [2657]:
				xmin = 846.2423
				xmax = 846.4023
				text = "same"
			intervals [2658]:
				xmin = 846.4023
				xmax = 846.5323
				text = "thing"
			intervals [2659]:
				xmin = 846.5323
				xmax = 846.6123
				text = "i"
			intervals [2660]:
				xmin = 846.6123
				xmax = 846.7223
				text = "do"
			intervals [2661]:
				xmin = 846.7223
				xmax = 846.8923
				text = "and"
			intervals [2662]:
				xmin = 846.8923
				xmax = 847.0323
				text = "we"
			intervals [2663]:
				xmin = 847.0323
				xmax = 847.1423
				text = "uh"
			intervals [2664]:
				xmin = 847.1423
				xmax = 847.6511
				text = ""
			intervals [2665]:
				xmin = 847.6511
				xmax = 847.7911
				text = "you"
			intervals [2666]:
				xmin = 847.7911
				xmax = 847.8511
				text = "know"
			intervals [2667]:
				xmin = 847.8511
				xmax = 848.1311
				text = "ex"
			intervals [2668]:
				xmin = 848.1311
				xmax = 848.2107
				text = ""
			intervals [2669]:
				xmin = 848.2107
				xmax = 848.7907
				text = "exchange"
			intervals [2670]:
				xmin = 848.7907
				xmax = 849.2307
				text = "ideas"
			intervals [2671]:
				xmin = 849.2307
				xmax = 849.2907
				text = "and"
			intervals [2672]:
				xmin = 849.2907
				xmax = 849.5307
				text = "stuff"
			intervals [2673]:
				xmin = 849.5307
				xmax = 849.6307
				text = "like"
			intervals [2674]:
				xmin = 849.6307
				xmax = 849.6607
				text = ""
			intervals [2675]:
				xmin = 849.6607
				xmax = 849.7507
				text = "that"
			intervals [2676]:
				xmin = 849.7507
				xmax = 853.5897
				text = ""
			intervals [2677]:
				xmin = 853.5897
				xmax = 853.7497
				text = "yeah"
			intervals [2678]:
				xmin = 853.7497
				xmax = 853.8197
				text = "i"
			intervals [2679]:
				xmin = 853.8197
				xmax = 854.0697
				text = "have"
			intervals [2680]:
				xmin = 854.0697
				xmax = 854.3397
				text = "yes"
			intervals [2681]:
				xmin = 854.3397
				xmax = 854.4297
				text = "but"
			intervals [2682]:
				xmin = 854.4297
				xmax = 854.6697
				text = "not"
			intervals [2683]:
				xmin = 854.6697
				xmax = 854.6997
				text = ""
			intervals [2684]:
				xmin = 854.6997
				xmax = 854.9897
				text = "i"
			intervals [2685]:
				xmin = 854.9897
				xmax = 855.0297
				text = "i"
			intervals [2686]:
				xmin = 855.0297
				xmax = 855.3297
				text = "not"
			intervals [2687]:
				xmin = 855.3297
				xmax = 855.5797
				text = "usually"
			intervals [2688]:
				xmin = 855.5797
				xmax = 855.7897
				text = "not"
			intervals [2689]:
				xmin = 855.7897
				xmax = 855.9097
				text = "in"
			intervals [2690]:
				xmin = 855.9097
				xmax = 855.9797
				text = "a"
			intervals [2691]:
				xmin = 855.9797
				xmax = 856.3497
				text = "circle"
			intervals [2692]:
				xmin = 856.3497
				xmax = 856.6897
				text = "usually"
			intervals [2693]:
				xmin = 856.6897
				xmax = 856.8597
				text = "uh"
			intervals [2694]:
				xmin = 856.8597
				xmax = 857.2275
				text = ""
			intervals [2695]:
				xmin = 857.2275
				xmax = 857.5075
				text = "down"
			intervals [2696]:
				xmin = 857.5075
				xmax = 857.7275
				text = "off"
			intervals [2697]:
				xmin = 857.7275
				xmax = 857.8575
				text = "of"
			intervals [2698]:
				xmin = 857.8575
				xmax = 857.9475
				text = "uh"
			intervals [2699]:
				xmin = 857.9475
				xmax = 858.0075
				text = ""
			intervals [2700]:
				xmin = 858.0075
				xmax = 858.1775
				text = "p"
			intervals [2701]:
				xmin = 858.1775
				xmax = 858.3875
				text = "street"
			intervals [2702]:
				xmin = 858.3875
				xmax = 858.4575
				text = "or"
			intervals [2703]:
				xmin = 858.4575
				xmax = 858.6975
				text = "somewhere"
			intervals [2704]:
				xmin = 858.6975
				xmax = 858.8575
				text = "around"
			intervals [2705]:
				xmin = 858.8575
				xmax = 858.8875
				text = ""
			intervals [2706]:
				xmin = 858.8875
				xmax = 859.0075
				text = "there"
			intervals [2707]:
				xmin = 859.0075
				xmax = 859.0375
				text = ""
			intervals [2708]:
				xmin = 859.0375
				xmax = 859.1275
				text = "where"
			intervals [2709]:
				xmin = 859.1275
				xmax = 859.1875
				text = "you"
			intervals [2710]:
				xmin = 859.1875
				xmax = 859.2775
				text = "get"
			intervals [2711]:
				xmin = 859.2775
				xmax = 859.3275
				text = "a"
			intervals [2712]:
				xmin = 859.3275
				xmax = 859.4875
				text = "good"
			intervals [2713]:
				xmin = 859.4875
				xmax = 859.6975
				text = "view"
			intervals [2714]:
				xmin = 859.6975
				xmax = 866.2094
				text = ""
			intervals [2715]:
				xmin = 866.2094
				xmax = 866.3594
				text = "mm-hm"
			intervals [2716]:
				xmin = 866.3594
				xmax = 866.3994
				text = ""
			intervals [2717]:
				xmin = 866.3994
				xmax = 866.7694
				text = "yes"
			intervals [2718]:
				xmin = 866.7694
				xmax = 867.8867
				text = ""
			intervals [2719]:
				xmin = 867.8867
				xmax = 868.0867
				text = "mm-hm"
			intervals [2720]:
				xmin = 868.0867
				xmax = 878.1254
				text = ""
			intervals [2721]:
				xmin = 878.1254
				xmax = 878.3054
				text = "which"
			intervals [2722]:
				xmin = 878.3054
				xmax = 878.5554
				text = "holiday"
			intervals [2723]:
				xmin = 878.5554
				xmax = 878.5854
				text = "are"
			intervals [2724]:
				xmin = 878.5854
				xmax = 878.6454
				text = "you"
			intervals [2725]:
				xmin = 878.6454
				xmax = 878.9454
				text = "speaking"
			intervals [2726]:
				xmin = 878.9454
				xmax = 879.0854
				text = ""
			intervals [2727]:
				xmin = 879.0854
				xmax = 879.1454
				text = "of"
			intervals [2728]:
				xmin = 879.1454
				xmax = 882.4725
				text = ""
			intervals [2729]:
				xmin = 882.4725
				xmax = 883.0025
				text = "christmas"
			intervals [2730]:
				xmin = 883.0025
				xmax = 883.472
				text = ""
			intervals [2731]:
				xmin = 883.472
				xmax = 883.572
				text = "well"
			intervals [2732]:
				xmin = 883.572
				xmax = 883.642
				text = "they"
			intervals [2733]:
				xmin = 883.642
				xmax = 883.892
				text = "just"
			intervals [2734]:
				xmin = 883.892
				xmax = 883.952
				text = "you"
			intervals [2735]:
				xmin = 883.952
				xmax = 884.072
				text = "know"
			intervals [2736]:
				xmin = 884.072
				xmax = 884.492
				text = "celebrate"
			intervals [2737]:
				xmin = 884.492
				xmax = 884.692
				text = "and"
			intervals [2738]:
				xmin = 884.692
				xmax = 885.1426
				text = ""
			intervals [2739]:
				xmin = 885.1426
				xmax = 885.2426
				text = "i"
			intervals [2740]:
				xmin = 885.2426
				xmax = 885.4426
				text = "guess"
			intervals [2741]:
				xmin = 885.4426
				xmax = 885.6426
				text = "way"
			intervals [2742]:
				xmin = 885.6426
				xmax = 885.9426
				text = "m-"
			intervals [2743]:
				xmin = 885.9426
				xmax = 886.0726
				text = "most"
			intervals [2744]:
				xmin = 886.0726
				xmax = 886.2726
				text = "people"
			intervals [2745]:
				xmin = 886.2726
				xmax = 886.3826
				text = "do"
			intervals [2746]:
				xmin = 886.3826
				xmax = 886.4926
				text = "that"
			intervals [2747]:
				xmin = 886.4926
				xmax = 886.7926
				text = "celebrate"
			intervals [2748]:
				xmin = 886.7926
				xmax = 887.2226
				text = "christmas"
			intervals [2749]:
				xmin = 887.2226
				xmax = 887.540
				text = ""
			intervals [2750]:
				xmin = 887.540
				xmax = 887.700
				text = "you"
			intervals [2751]:
				xmin = 887.700
				xmax = 887.760
				text = "know"
			intervals [2752]:
				xmin = 887.760
				xmax = 887.850
				text = ""
			intervals [2753]:
				xmin = 887.850
				xmax = 888.190
				text = "christmas"
			intervals [2754]:
				xmin = 888.190
				xmax = 888.450
				text = "tree"
			intervals [2755]:
				xmin = 888.450
				xmax = 888.930
				text = "presents"
			intervals [2756]:
				xmin = 888.930
				xmax = 889.040
				text = "all"
			intervals [2757]:
				xmin = 889.040
				xmax = 889.070
				text = ""
			intervals [2758]:
				xmin = 889.070
				xmax = 889.240
				text = "that"
			intervals [2759]:
				xmin = 889.240
				xmax = 895.7583
				text = ""
			intervals [2760]:
				xmin = 895.7583
				xmax = 896.1483
				text = "uh"
			intervals [2761]:
				xmin = 896.1483
				xmax = 896.5283
				text = "well"
			intervals [2762]:
				xmin = 896.5283
				xmax = 896.5583
				text = ""
			intervals [2763]:
				xmin = 896.5583
				xmax = 896.9183
				text = "<unk>"
			intervals [2764]:
				xmin = 896.9183
				xmax = 896.9894
				text = ""
			intervals [2765]:
				xmin = 896.9894
				xmax = 897.0194
				text = "i"
			intervals [2766]:
				xmin = 897.0194
				xmax = 897.1794
				text = "would"
			intervals [2767]:
				xmin = 897.1794
				xmax = 897.445
				text = ""
			intervals [2768]:
				xmin = 897.445
				xmax = 897.645
				text = "get"
			intervals [2769]:
				xmin = 897.645
				xmax = 897.715
				text = "a"
			intervals [2770]:
				xmin = 897.715
				xmax = 898.245
				text = "costume"
			intervals [2771]:
				xmin = 898.245
				xmax = 898.295
				text = ""
			intervals [2772]:
				xmin = 898.295
				xmax = 898.635
				text = "from"
			intervals [2773]:
				xmin = 898.635
				xmax = 899.0537
				text = ""
			intervals [2774]:
				xmin = 899.0537
				xmax = 899.3337
				text = "some"
			intervals [2775]:
				xmin = 899.3337
				xmax = 899.8037
				text = "store"
			intervals [2776]:
				xmin = 899.8037
				xmax = 899.8337
				text = ""
			intervals [2777]:
				xmin = 899.8337
				xmax = 900.1137
				text = "and"
			intervals [2778]:
				xmin = 900.1137
				xmax = 900.3037
				text = "uh"
			intervals [2779]:
				xmin = 900.3037
				xmax = 901.0061
				text = ""
			intervals [2780]:
				xmin = 901.0061
				xmax = 901.2361
				text = "rest"
			intervals [2781]:
				xmin = 901.2361
				xmax = 901.2961
				text = "of"
			intervals [2782]:
				xmin = 901.2961
				xmax = 901.3561
				text = "our"
			intervals [2783]:
				xmin = 901.3561
				xmax = 901.6461
				text = "friends"
			intervals [2784]:
				xmin = 901.6461
				xmax = 901.7461
				text = "would"
			intervals [2785]:
				xmin = 901.7461
				xmax = 901.9716
				text = ""
			intervals [2786]:
				xmin = 901.9716
				xmax = 902.0716
				text = "would"
			intervals [2787]:
				xmin = 902.0716
				xmax = 902.2025
				text = ""
			intervals [2788]:
				xmin = 902.2025
				xmax = 902.5125
				text = "dress"
			intervals [2789]:
				xmin = 902.5125
				xmax = 902.6325
				text = "up"
			intervals [2790]:
				xmin = 902.6325
				xmax = 902.8425
				text = "in"
			intervals [2791]:
				xmin = 902.8425
				xmax = 903.036
				text = ""
			intervals [2792]:
				xmin = 903.036
				xmax = 903.256
				text = "different"
			intervals [2793]:
				xmin = 903.256
				xmax = 903.616
				text = "outfits"
			intervals [2794]:
				xmin = 903.616
				xmax = 903.756
				text = "and"
			intervals [2795]:
				xmin = 903.756
				xmax = 904.0452
				text = ""
			intervals [2796]:
				xmin = 904.0452
				xmax = 904.1252
				text = "go"
			intervals [2797]:
				xmin = 904.1252
				xmax = 904.2952
				text = "around"
			intervals [2798]:
				xmin = 904.2952
				xmax = 904.3552
				text = "the"
			intervals [2799]:
				xmin = 904.3552
				xmax = 904.7352
				text = "neighborhood"
			intervals [2800]:
				xmin = 904.7352
				xmax = 904.9552
				text = "and"
			intervals [2801]:
				xmin = 904.9552
				xmax = 905.1603
				text = ""
			intervals [2802]:
				xmin = 905.1603
				xmax = 905.3803
				text = "knock"
			intervals [2803]:
				xmin = 905.3803
				xmax = 905.5103
				text = "on"
			intervals [2804]:
				xmin = 905.5103
				xmax = 905.8403
				text = "doors"
			intervals [2805]:
				xmin = 905.8403
				xmax = 905.9103
				text = "you"
			intervals [2806]:
				xmin = 905.9103
				xmax = 906.0103
				text = "know"
			intervals [2807]:
				xmin = 906.0103
				xmax = 906.2907
				text = ""
			intervals [2808]:
				xmin = 906.2907
				xmax = 906.5407
				text = "trick"
			intervals [2809]:
				xmin = 906.5407
				xmax = 906.5907
				text = "or"
			intervals [2810]:
				xmin = 906.5907
				xmax = 906.8707
				text = "treat"
			intervals [2811]:
				xmin = 906.8707
				xmax = 906.9307
				text = "and"
			intervals [2812]:
				xmin = 906.9307
				xmax = 907.1307
				text = "things"
			intervals [2813]:
				xmin = 907.1307
				xmax = 907.2807
				text = "like"
			intervals [2814]:
				xmin = 907.2807
				xmax = 907.3107
				text = ""
			intervals [2815]:
				xmin = 907.3107
				xmax = 907.5007
				text = "that"
			intervals [2816]:
				xmin = 907.5007
				xmax = 907.9942
				text = ""
			intervals [2817]:
				xmin = 907.9942
				xmax = 908.0942
				text = "get"
			intervals [2818]:
				xmin = 908.0942
				xmax = 908.5842
				text = "candy"
			intervals [2819]:
				xmin = 908.5842
				xmax = 909.6862
				text = ""
			intervals [2820]:
				xmin = 909.6862
				xmax = 909.9262
				text = "set"
			intervals [2821]:
				xmin = 909.9262
				xmax = 909.9662
				text = ""
			intervals [2822]:
				xmin = 909.9662
				xmax = 910.0562
				text = "up"
			intervals [2823]:
				xmin = 910.0562
				xmax = 910.0962
				text = "a"
			intervals [2824]:
				xmin = 910.0962
				xmax = 910.3062
				text = "few"
			intervals [2825]:
				xmin = 910.3062
				xmax = 910.5162
				text = "window"
			intervals [2826]:
				xmin = 910.5162
				xmax = 910.7762
				text = "stuff"
			intervals [2827]:
				xmin = 910.7762
				xmax = 910.8862
				text = "like"
			intervals [2828]:
				xmin = 910.8862
				xmax = 910.9662
				text = ""
			intervals [2829]:
				xmin = 910.9662
				xmax = 911.1262
				text = "that"
			intervals [2830]:
				xmin = 911.1262
				xmax = 913.8423
				text = ""
			intervals [2831]:
				xmin = 913.8423
				xmax = 914.0223
				text = "<unk>"
			intervals [2832]:
				xmin = 914.0223
				xmax = 914.2823
				text = "yeah"
			intervals [2833]:
				xmin = 914.2823
				xmax = 915.2665
				text = ""
			intervals [2834]:
				xmin = 915.2665
				xmax = 915.5265
				text = "right"
			intervals [2835]:
				xmin = 915.5265
				xmax = 927.7335
				text = ""
			intervals [2836]:
				xmin = 927.7335
				xmax = 928.0035
				text = "yeah"
			intervals [2837]:
				xmin = 928.0035
				xmax = 928.0535
				text = "i"
			intervals [2838]:
				xmin = 928.0535
				xmax = 928.1235
				text = "kn-"
			intervals [2839]:
				xmin = 928.1235
				xmax = 928.2635
				text = "i"
			intervals [2840]:
				xmin = 928.2635
				xmax = 928.3235
				text = ""
			intervals [2841]:
				xmin = 928.3235
				xmax = 928.5635
				text = "was"
			intervals [2842]:
				xmin = 928.5635
				xmax = 928.6635
				text = "in"
			intervals [2843]:
				xmin = 928.6635
				xmax = 928.7035
				text = "a"
			intervals [2844]:
				xmin = 928.7035
				xmax = 928.7635
				text = ""
			intervals [2845]:
				xmin = 928.7635
				xmax = 928.9235
				text = "uh"
			intervals [2846]:
				xmin = 928.9235
				xmax = 929.1935
				text = "car"
			intervals [2847]:
				xmin = 929.1935
				xmax = 929.5335
				text = "accident"
			intervals [2848]:
				xmin = 929.5335
				xmax = 929.6235
				text = "where"
			intervals [2849]:
				xmin = 929.6235
				xmax = 929.6735
				text = "i"
			intervals [2850]:
				xmin = 929.6735
				xmax = 929.8235
				text = "thought"
			intervals [2851]:
				xmin = 929.8235
				xmax = 929.9135
				text = "that"
			intervals [2852]:
				xmin = 929.9135
				xmax = 930.0235
				text = "was"
			intervals [2853]:
				xmin = 930.0235
				xmax = 930.1435
				text = "gonna"
			intervals [2854]:
				xmin = 930.1435
				xmax = 930.5035
				text = "happen"
			intervals [2855]:
				xmin = 930.5035
				xmax = 933.3297
				text = ""
			intervals [2856]:
				xmin = 933.3297
				xmax = 933.4497
				text = "what"
			intervals [2857]:
				xmin = 933.4497
				xmax = 933.5097
				text = "do"
			intervals [2858]:
				xmin = 933.5097
				xmax = 933.5697
				text = "you"
			intervals [2859]:
				xmin = 933.5697
				xmax = 933.6597
				text = "mean"
			intervals [2860]:
				xmin = 933.6597
				xmax = 935.7472
				text = ""
			intervals [2861]:
				xmin = 935.7472
				xmax = 936.0072
				text = "no"
			intervals [2862]:
				xmin = 936.0072
				xmax = 936.1072
				text = "i"
			intervals [2863]:
				xmin = 936.1072
				xmax = 936.1972
				text = "i"
			intervals [2864]:
				xmin = 936.1972
				xmax = 936.759
				text = ""
			intervals [2865]:
				xmin = 936.759
				xmax = 936.999
				text = "no"
			intervals [2866]:
				xmin = 936.999
				xmax = 937.149
				text = "i"
			intervals [2867]:
				xmin = 937.149
				xmax = 937.379
				text = "was"
			intervals [2868]:
				xmin = 937.379
				xmax = 937.569
				text = "uh"
			intervals [2869]:
				xmin = 937.569
				xmax = 938.1407
				text = ""
			intervals [2870]:
				xmin = 938.1407
				xmax = 938.2607
				text = "i"
			intervals [2871]:
				xmin = 938.2607
				xmax = 938.3907
				text = "was"
			intervals [2872]:
				xmin = 938.3907
				xmax = 938.5307
				text = "on"
			intervals [2873]:
				xmin = 938.5307
				xmax = 938.7007
				text = "the"
			intervals [2874]:
				xmin = 938.7007
				xmax = 938.8907
				text = "uh"
			intervals [2875]:
				xmin = 938.8907
				xmax = 939.1919
				text = ""
			intervals [2876]:
				xmin = 939.1919
				xmax = 939.3819
				text = "on"
			intervals [2877]:
				xmin = 939.3819
				xmax = 939.7681
				text = ""
			intervals [2878]:
				xmin = 939.7681
				xmax = 939.8681
				text = "the"
			intervals [2879]:
				xmin = 939.8681
				xmax = 940.0281
				text = "right"
			intervals [2880]:
				xmin = 940.0281
				xmax = 940.1681
				text = "hand"
			intervals [2881]:
				xmin = 940.1681
				xmax = 940.2881
				text = "side"
			intervals [2882]:
				xmin = 940.2881
				xmax = 940.3481
				text = "of"
			intervals [2883]:
				xmin = 940.3481
				xmax = 940.4081
				text = "the"
			intervals [2884]:
				xmin = 940.4081
				xmax = 940.6881
				text = "driver"
			intervals [2885]:
				xmin = 940.6881
				xmax = 940.7681
				text = "on"
			intervals [2886]:
				xmin = 940.7681
				xmax = 940.8381
				text = "the"
			intervals [2887]:
				xmin = 940.8381
				xmax = 941.2381
				text = "passenger"
			intervals [2888]:
				xmin = 941.2381
				xmax = 941.2681
				text = "s"
			intervals [2889]:
				xmin = 941.2681
				xmax = 941.4281
				text = "side"
			intervals [2890]:
				xmin = 941.4281
				xmax = 941.7731
				text = ""
			intervals [2891]:
				xmin = 941.7731
				xmax = 942.0531
				text = "and"
			intervals [2892]:
				xmin = 942.0531
				xmax = 942.2931
				text = "uh"
			intervals [2893]:
				xmin = 942.2931
				xmax = 942.4932
				text = ""
			intervals [2894]:
				xmin = 942.4932
				xmax = 942.6032
				text = "we"
			intervals [2895]:
				xmin = 942.6032
				xmax = 942.8332
				text = "were"
			intervals [2896]:
				xmin = 942.8332
				xmax = 943.2593
				text = ""
			intervals [2897]:
				xmin = 943.2593
				xmax = 943.4693
				text = "going"
			intervals [2898]:
				xmin = 943.4693
				xmax = 943.5293
				text = "at"
			intervals [2899]:
				xmin = 943.5293
				xmax = 943.7693
				text = "about"
			intervals [2900]:
				xmin = 943.7693
				xmax = 943.8493
				text = ""
			intervals [2901]:
				xmin = 943.8493
				xmax = 944.1493
				text = "uh"
			intervals [2902]:
				xmin = 944.1493
				xmax = 944.6583
				text = ""
			intervals [2903]:
				xmin = 944.6583
				xmax = 944.8383
				text = "about"
			intervals [2904]:
				xmin = 944.8383
				xmax = 945.1283
				text = "sixty"
			intervals [2905]:
				xmin = 945.1283
				xmax = 945.3683
				text = "miles"
			intervals [2906]:
				xmin = 945.3683
				xmax = 945.4283
				text = "an"
			intervals [2907]:
				xmin = 945.4283
				xmax = 945.6983
				text = "hour"
			intervals [2908]:
				xmin = 945.6983
				xmax = 945.9872
				text = ""
			intervals [2909]:
				xmin = 945.9872
				xmax = 946.0872
				text = "and"
			intervals [2910]:
				xmin = 946.0872
				xmax = 946.1572
				text = "we"
			intervals [2911]:
				xmin = 946.1572
				xmax = 946.2772
				text = "had"
			intervals [2912]:
				xmin = 946.2772
				xmax = 946.3272
				text = "a"
			intervals [2913]:
				xmin = 946.3272
				xmax = 946.5772
				text = "green"
			intervals [2914]:
				xmin = 946.5772
				xmax = 946.8472
				text = "light"
			intervals [2915]:
				xmin = 946.8472
				xmax = 946.9804
				text = ""
			intervals [2916]:
				xmin = 946.9804
				xmax = 947.0804
				text = "and"
			intervals [2917]:
				xmin = 947.0804
				xmax = 947.5804
				text = "somebody"
			intervals [2918]:
				xmin = 947.5804
				xmax = 947.6985
				text = ""
			intervals [2919]:
				xmin = 947.6985
				xmax = 947.9785
				text = "coming"
			intervals [2920]:
				xmin = 947.9785
				xmax = 948.1085
				text = "from"
			intervals [2921]:
				xmin = 948.1085
				xmax = 948.1685
				text = "the"
			intervals [2922]:
				xmin = 948.1685
				xmax = 948.3185
				text = "other"
			intervals [2923]:
				xmin = 948.3185
				xmax = 948.6185
				text = "way"
			intervals [2924]:
				xmin = 948.6185
				xmax = 948.704
				text = ""
			intervals [2925]:
				xmin = 948.704
				xmax = 948.944
				text = "ran"
			intervals [2926]:
				xmin = 948.944
				xmax = 949.114
				text = "the"
			intervals [2927]:
				xmin = 949.114
				xmax = 949.264
				text = "uh"
			intervals [2928]:
				xmin = 949.264
				xmax = 949.8323
				text = ""
			intervals [2929]:
				xmin = 949.8323
				xmax = 949.9423
				text = "<unk>"
			intervals [2930]:
				xmin = 949.9423
				xmax = 950.0299
				text = ""
			intervals [2931]:
				xmin = 950.0299
				xmax = 950.2499
				text = "uh"
			intervals [2932]:
				xmin = 950.2499
				xmax = 950.3499
				text = ""
			intervals [2933]:
				xmin = 950.3499
				xmax = 950.5699
				text = "ran"
			intervals [2934]:
				xmin = 950.5699
				xmax = 950.6399
				text = "the"
			intervals [2935]:
				xmin = 950.6399
				xmax = 950.8299
				text = "red"
			intervals [2936]:
				xmin = 950.8299
				xmax = 951.0499
				text = "light"
			intervals [2937]:
				xmin = 951.0499
				xmax = 951.2412
				text = ""
			intervals [2938]:
				xmin = 951.2412
				xmax = 951.3912
				text = "so"
			intervals [2939]:
				xmin = 951.3912
				xmax = 951.4512
				text = "we"
			intervals [2940]:
				xmin = 951.4512
				xmax = 951.5512
				text = "hit"
			intervals [2941]:
				xmin = 951.5512
				xmax = 951.6112
				text = "him"
			intervals [2942]:
				xmin = 951.6112
				xmax = 951.9012
				text = "broad"
			intervals [2943]:
				xmin = 951.9012
				xmax = 952.2712
				text = "side"
			intervals [2944]:
				xmin = 952.2712
				xmax = 952.5981
				text = ""
			intervals [2945]:
				xmin = 952.5981
				xmax = 952.7481
				text = "it"
			intervals [2946]:
				xmin = 952.7481
				xmax = 953.0881
				text = "was"
			intervals [2947]:
				xmin = 953.0881
				xmax = 953.3181
				text = "uh"
			intervals [2948]:
				xmin = 953.3181
				xmax = 953.7985
				text = ""
			intervals [2949]:
				xmin = 953.7985
				xmax = 953.8985
				text = "and"
			intervals [2950]:
				xmin = 953.8985
				xmax = 954.0185
				text = "so"
			intervals [2951]:
				xmin = 954.0185
				xmax = 954.0685
				text = "i"
			intervals [2952]:
				xmin = 954.0685
				xmax = 954.2085
				text = "went"
			intervals [2953]:
				xmin = 954.2085
				xmax = 954.2385
				text = ""
			intervals [2954]:
				xmin = 954.2385
				xmax = 954.2785
				text = "i"
			intervals [2955]:
				xmin = 954.2785
				xmax = 954.4285
				text = "went"
			intervals [2956]:
				xmin = 954.4285
				xmax = 954.4585
				text = ""
			intervals [2957]:
				xmin = 954.4585
				xmax = 954.6285
				text = "through"
			intervals [2958]:
				xmin = 954.6285
				xmax = 954.8185
				text = "the"
			intervals [2959]:
				xmin = 954.8185
				xmax = 954.9385
				text = "uh"
			intervals [2960]:
				xmin = 954.9385
				xmax = 955.5485
				text = "windshield"
			intervals [2961]:
				xmin = 955.5485
				xmax = 955.7304
				text = ""
			intervals [2962]:
				xmin = 955.7304
				xmax = 955.9104
				text = "my"
			intervals [2963]:
				xmin = 955.9104
				xmax = 956.0904
				text = "head"
			intervals [2964]:
				xmin = 956.0904
				xmax = 956.2104
				text = "did"
			intervals [2965]:
				xmin = 956.2104
				xmax = 956.3904
				text = "yeah"
			intervals [2966]:
				xmin = 956.3904
				xmax = 956.7376
				text = ""
			intervals [2967]:
				xmin = 956.7376
				xmax = 956.9176
				text = "but"
			intervals [2968]:
				xmin = 956.9176
				xmax = 957.0976
				text = "uh"
			intervals [2969]:
				xmin = 957.0976
				xmax = 957.2525
				text = ""
			intervals [2970]:
				xmin = 957.2525
				xmax = 957.3325
				text = "i"
			intervals [2971]:
				xmin = 957.3325
				xmax = 957.5725
				text = "wasn't"
			intervals [2972]:
				xmin = 957.5725
				xmax = 957.8125
				text = "hurt"
			intervals [2973]:
				xmin = 957.8125
				xmax = 958.197
				text = ""
			intervals [2974]:
				xmin = 958.197
				xmax = 958.357
				text = "but"
			intervals [2975]:
				xmin = 958.357
				xmax = 958.727
				text = "i"
			intervals [2976]:
				xmin = 958.727
				xmax = 958.757
				text = "i"
			intervals [2977]:
				xmin = 958.757
				xmax = 958.957
				text = "thought"
			intervals [2978]:
				xmin = 958.957
				xmax = 959.147
				text = "just"
			intervals [2979]:
				xmin = 959.147
				xmax = 959.197
				text = "a"
			intervals [2980]:
				xmin = 959.197
				xmax = 959.417
				text = "just"
			intervals [2981]:
				xmin = 959.417
				xmax = 959.617
				text = "about"
			intervals [2982]:
				xmin = 959.617
				xmax = 959.717
				text = "the"
			intervals [2983]:
				xmin = 959.717
				xmax = 959.9677
				text = ""
			intervals [2984]:
				xmin = 959.9677
				xmax = 960.0377
				text = "the"
			intervals [2985]:
				xmin = 960.0377
				xmax = 960.2077
				text = "minute"
			intervals [2986]:
				xmin = 960.2077
				xmax = 960.4177
				text = "before"
			intervals [2987]:
				xmin = 960.4177
				xmax = 960.4477
				text = "i"
			intervals [2988]:
				xmin = 960.4477
				xmax = 960.6177
				text = "saw"
			intervals [2989]:
				xmin = 960.6177
				xmax = 960.7077
				text = "the"
			intervals [2990]:
				xmin = 960.7077
				xmax = 960.9977
				text = "car"
			intervals [2991]:
				xmin = 960.9977
				xmax = 961.0577
				text = "you"
			intervals [2992]:
				xmin = 961.0577
				xmax = 961.1277
				text = "know"
			intervals [2993]:
				xmin = 961.1277
				xmax = 961.1877
				text = "i"
			intervals [2994]:
				xmin = 961.1877
				xmax = 961.3277
				text = "really"
			intervals [2995]:
				xmin = 961.3277
				xmax = 961.3877
				text = ""
			intervals [2996]:
				xmin = 961.3877
				xmax = 961.5177
				text = "thought"
			intervals [2997]:
				xmin = 961.5177
				xmax = 961.6077
				text = "that"
			intervals [2998]:
				xmin = 961.6077
				xmax = 961.6977
				text = "was"
			intervals [2999]:
				xmin = 961.6977
				xmax = 961.8277
				text = "gonna"
			intervals [3000]:
				xmin = 961.8277
				xmax = 961.9177
				text = "be"
			intervals [3001]:
				xmin = 961.9177
				xmax = 962.0277
				text = "it"
			intervals [3002]:
				xmin = 962.0277
				xmax = 965.3375
				text = ""
			intervals [3003]:
				xmin = 965.3375
				xmax = 965.5275
				text = "no"
			intervals [3004]:
				xmin = 965.5275
				xmax = 965.8175
				text = "just"
			intervals [3005]:
				xmin = 965.8175
				xmax = 965.9475
				text = "just"
			intervals [3006]:
				xmin = 965.9475
				xmax = 966.2075
				text = "slightly"
			intervals [3007]:
				xmin = 966.2075
				xmax = 966.2375
				text = "i"
			intervals [3008]:
				xmin = 966.2375
				xmax = 966.3475
				text = "had"
			intervals [3009]:
				xmin = 966.3475
				xmax = 966.6175
				text = "a"
			intervals [3010]:
				xmin = 966.6175
				xmax = 966.6875
				text = "l-"
			intervals [3011]:
				xmin = 966.6875
				xmax = 966.9575
				text = "small"
			intervals [3012]:
				xmin = 966.9575
				xmax = 967.1175
				text = "cut"
			intervals [3013]:
				xmin = 967.1175
				xmax = 967.2775
				text = "back"
			intervals [3014]:
				xmin = 967.2775
				xmax = 967.4775
				text = "here"
			intervals [3015]:
				xmin = 967.4775
				xmax = 967.5875
				text = "but"
			intervals [3016]:
				xmin = 967.5875
				xmax = 967.6675
				text = "it"
			intervals [3017]:
				xmin = 967.6675
				xmax = 967.6975
				text = ""
			intervals [3018]:
				xmin = 967.6975
				xmax = 967.8175
				text = "it"
			intervals [3019]:
				xmin = 967.8175
				xmax = 967.9475
				text = "was"
			intervals [3020]:
				xmin = 967.9475
				xmax = 968.1875
				text = "nothing"
			intervals [3021]:
				xmin = 968.1875
				xmax = 968.4375
				text = "really"
			intervals [3022]:
				xmin = 968.4375
				xmax = 968.7515
				text = ""
			intervals [3023]:
				xmin = 968.7515
				xmax = 968.9815
				text = "so"
			intervals [3024]:
				xmin = 968.9815
				xmax = 969.0415
				text = "i"
			intervals [3025]:
				xmin = 969.0415
				xmax = 969.1515
				text = "was"
			intervals [3026]:
				xmin = 969.1515
				xmax = 969.3115
				text = "just"
			intervals [3027]:
				xmin = 969.3115
				xmax = 969.3415
				text = ""
			intervals [3028]:
				xmin = 969.3415
				xmax = 969.5815
				text = "very"
			intervals [3029]:
				xmin = 969.5815
				xmax = 969.8415
				text = "lucky"
			intervals [3030]:
				xmin = 969.8415
				xmax = 970.0315
				text = "very"
			intervals [3031]:
				xmin = 970.0315
				xmax = 970.5115
				text = "fortunate"
			intervals [3032]:
				xmin = 970.5115
				xmax = 972.5492
				text = ""
			intervals [3033]:
				xmin = 972.5492
				xmax = 972.6692
				text = "uh"
			intervals [3034]:
				xmin = 972.6692
				xmax = 972.8792
				text = "yeah"
			intervals [3035]:
				xmin = 972.8792
				xmax = 972.9692
				text = "there"
			intervals [3036]:
				xmin = 972.9692
				xmax = 973.1392
				text = "was"
			intervals [3037]:
				xmin = 973.1392
				xmax = 973.3992
				text = "uh"
			intervals [3038]:
				xmin = 973.3992
				xmax = 973.4973
				text = ""
			intervals [3039]:
				xmin = 973.4973
				xmax = 973.6673
				text = "a"
			intervals [3040]:
				xmin = 973.6673
				xmax = 973.8073
				text = "boy"
			intervals [3041]:
				xmin = 973.8073
				xmax = 973.8673
				text = "in"
			intervals [3042]:
				xmin = 973.8673
				xmax = 973.9473
				text = "the"
			intervals [3043]:
				xmin = 973.9473
				xmax = 974.1773
				text = "back"
			intervals [3044]:
				xmin = 974.1773
				xmax = 974.5273
				text = "seat"
			intervals [3045]:
				xmin = 974.5273
				xmax = 974.7273
				text = "uh"
			intervals [3046]:
				xmin = 974.7273
				xmax = 974.9148
				text = ""
			intervals [3047]:
				xmin = 974.9148
				xmax = 975.0548
				text = "he"
			intervals [3048]:
				xmin = 975.0548
				xmax = 975.1948
				text = "had"
			intervals [3049]:
				xmin = 975.1948
				xmax = 975.3648
				text = ""
			intervals [3050]:
				xmin = 975.3648
				xmax = 975.4748
				text = "a"
			intervals [3051]:
				xmin = 975.4748
				xmax = 975.5048
				text = "a"
			intervals [3052]:
				xmin = 975.5048
				xmax = 975.7948
				text = "broken"
			intervals [3053]:
				xmin = 975.7948
				xmax = 976.1248
				text = "arm"
			intervals [3054]:
				xmin = 976.1248
				xmax = 976.2248
				text = "and"
			intervals [3055]:
				xmin = 976.2248
				xmax = 976.3048
				text = "a"
			intervals [3056]:
				xmin = 976.3048
				xmax = 976.4248
				text = ""
			intervals [3057]:
				xmin = 976.4248
				xmax = 976.6348
				text = "few"
			intervals [3058]:
				xmin = 976.6348
				xmax = 976.8848
				text = "broken"
			intervals [3059]:
				xmin = 976.8848
				xmax = 977.2848
				text = "ribs"
			intervals [3060]:
				xmin = 977.2848
				xmax = 978.0109
				text = ""
			intervals [3061]:
				xmin = 978.0109
				xmax = 978.1509
				text = "he"
			intervals [3062]:
				xmin = 978.1509
				xmax = 978.3109
				text = "went"
			intervals [3063]:
				xmin = 978.3109
				xmax = 978.3409
				text = ""
			intervals [3064]:
				xmin = 978.3409
				xmax = 978.5809
				text = "uh"
			intervals [3065]:
				xmin = 978.5809
				xmax = 978.7284
				text = ""
			intervals [3066]:
				xmin = 978.7284
				xmax = 978.8584
				text = "hit"
			intervals [3067]:
				xmin = 978.8584
				xmax = 978.9484
				text = "the"
			intervals [3068]:
				xmin = 978.9484
				xmax = 978.9984
				text = ""
			intervals [3069]:
				xmin = 978.9984
				xmax = 979.2884
				text = "uh"
			intervals [3070]:
				xmin = 979.2884
				xmax = 979.5205
				text = ""
			intervals [3071]:
				xmin = 979.5205
				xmax = 979.6805
				text = "his"
			intervals [3072]:
				xmin = 979.6805
				xmax = 979.8805
				text = "head"
			intervals [3073]:
				xmin = 979.8805
				xmax = 979.9805
				text = "on"
			intervals [3074]:
				xmin = 979.9805
				xmax = 980.0505
				text = "the"
			intervals [3075]:
				xmin = 980.0505
				xmax = 980.3705
				text = "steering"
			intervals [3076]:
				xmin = 980.3705
				xmax = 980.5305
				text = "wheel"
			intervals [3077]:
				xmin = 980.5305
				xmax = 980.6005
				text = "as"
			intervals [3078]:
				xmin = 980.6005
				xmax = 980.6605
				text = "he"
			intervals [3079]:
				xmin = 980.6605
				xmax = 980.8105
				text = "went"
			intervals [3080]:
				xmin = 980.8105
				xmax = 980.9005
				text = "over"
			intervals [3081]:
				xmin = 980.9005
				xmax = 980.9305
				text = ""
			intervals [3082]:
				xmin = 980.9305
				xmax = 980.9905
				text = "the"
			intervals [3083]:
				xmin = 980.9905
				xmax = 981.2405
				text = "back"
			intervals [3084]:
				xmin = 981.2405
				xmax = 981.4705
				text = "seat"
			intervals [3085]:
				xmin = 981.4705
				xmax = 982.0899
				text = ""
			intervals [3086]:
				xmin = 982.0899
				xmax = 982.1299
				text = "i"
			intervals [3087]:
				xmin = 982.1299
				xmax = 982.2299
				text = "mean"
			intervals [3088]:
				xmin = 982.2299
				xmax = 982.4499
				text = "hit"
			intervals [3089]:
				xmin = 982.4499
				xmax = 982.5499
				text = "yeah"
			intervals [3090]:
				xmin = 982.5499
				xmax = 982.6499
				text = "hit"
			intervals [3091]:
				xmin = 982.6499
				xmax = 982.7899
				text = "his"
			intervals [3092]:
				xmin = 982.7899
				xmax = 983.0799
				text = "arm"
			intervals [3093]:
				xmin = 983.0799
				xmax = 983.1699
				text = "and"
			intervals [3094]:
				xmin = 983.1699
				xmax = 983.1999
				text = ""
			intervals [3095]:
				xmin = 983.1999
				xmax = 983.4599
				text = "something"
			intervals [3096]:
				xmin = 983.4599
				xmax = 983.4999
				text = ""
			intervals [3097]:
				xmin = 983.4999
				xmax = 983.5899
				text = "else"
			intervals [3098]:
				xmin = 983.5899
				xmax = 984.0715
				text = ""
			intervals [3099]:
				xmin = 984.0715
				xmax = 984.2615
				text = "his"
			intervals [3100]:
				xmin = 984.2615
				xmax = 984.5715
				text = "ribs"
			intervals [3101]:
				xmin = 984.5715
				xmax = 986.8961
				text = ""
			intervals [3102]:
				xmin = 986.8961
				xmax = 987.1561
				text = "yeah"
			intervals [3103]:
				xmin = 987.1561
				xmax = 987.1961
				text = "i"
			intervals [3104]:
				xmin = 987.1961
				xmax = 987.4761
				text = "know"
			intervals [3105]:
				xmin = 987.4761
				xmax = 988.307
				text = ""
			intervals [3106]:
				xmin = 988.307
				xmax = 988.507
				text = "right"
			intervals [3107]:
				xmin = 988.507
				xmax = 994.9518
				text = ""
			intervals [3108]:
				xmin = 994.9518
				xmax = 995.0918
				text = "yeah"
			intervals [3109]:
				xmin = 995.0918
				xmax = 995.1218
				text = ""
			intervals [3110]:
				xmin = 995.1218
				xmax = 995.4018
				text = "sure"
			intervals [3111]:
				xmin = 995.4018
				xmax = 996.1508
				text = ""
			intervals [3112]:
				xmin = 996.1508
				xmax = 996.2308
				text = "it"
			intervals [3113]:
				xmin = 996.2308
				xmax = 996.2808
				text = ""
			intervals [3114]:
				xmin = 996.2808
				xmax = 996.5408
				text = "s"
			intervals [3115]:
				xmin = 996.5408
				xmax = 996.5708
				text = ""
			intervals [3116]:
				xmin = 996.5708
				xmax = 996.8108
				text = "time"
			intervals [3117]:
				xmin = 996.8108
				xmax = 996.9008
				text = "to"
			intervals [3118]:
				xmin = 996.9008
				xmax = 997.0208
				text = "go"
			intervals [3119]:
				xmin = 997.0208
				xmax = 997.1508
				text = "you're"
			intervals [3120]:
				xmin = 997.1508
				xmax = 997.2708
				text = "gonna"
			intervals [3121]:
				xmin = 997.2708
				xmax = 997.3308
				text = ""
			intervals [3122]:
				xmin = 997.3308
				xmax = 997.4108
				text = "go"
			intervals [3123]:
				xmin = 997.4108
				xmax = 1000.3
				text = ""
	item [2]:
		class = "IntervalTier"
		name = "DCA_se2_ag1_m_06 - phones"
		xmin = 0.0
		xmax = 1000.3
		intervals: size = 7945
			intervals [1]:
				xmin = 0.0
				xmax = 8.7228
				text = ""
			intervals [2]:
				xmin = 8.7228
				xmax = 9.0028
				text = "AH1"
			intervals [3]:
				xmin = 9.0028
				xmax = 9.0728
				text = "AY1"
			intervals [4]:
				xmin = 9.0728
				xmax = 9.1328
				text = "G"
			intervals [5]:
				xmin = 9.1328
				xmax = 9.1628
				text = "EH1"
			intervals [6]:
				xmin = 9.1628
				xmax = 9.2428
				text = "S"
			intervals [7]:
				xmin = 9.2428
				xmax = 9.2928
				text = "JH"
			intervals [8]:
				xmin = 9.2928
				xmax = 9.3428
				text = "IH0"
			intervals [9]:
				xmin = 9.3428
				xmax = 9.4128
				text = "S"
			intervals [10]:
				xmin = 9.4128
				xmax = 9.4428
				text = "T"
			intervals [11]:
				xmin = 9.4428
				xmax = 9.4928
				text = "DH"
			intervals [12]:
				xmin = 9.4928
				xmax = 9.5228
				text = "IY0"
			intervals [13]:
				xmin = 9.5228
				xmax = 9.5828
				text = "Y"
			intervals [14]:
				xmin = 9.5828
				xmax = 9.6328
				text = "UW1"
			intervals [15]:
				xmin = 9.6328
				xmax = 9.7128
				text = "ZH"
			intervals [16]:
				xmin = 9.7128
				xmax = 9.7428
				text = "UW0"
			intervals [17]:
				xmin = 9.7428
				xmax = 9.7828
				text = "AH0"
			intervals [18]:
				xmin = 9.7828
				xmax = 9.9028
				text = "L"
			intervals [19]:
				xmin = 9.9028
				xmax = 9.9428
				text = "W"
			intervals [20]:
				xmin = 9.9428
				xmax = 10.0028
				text = "AH1"
			intervals [21]:
				xmin = 10.0028
				xmax = 10.1528
				text = "N"
			intervals [22]:
				xmin = 10.1528
				xmax = 10.3328
				text = "Z"
			intervals [23]:
				xmin = 10.3328
				xmax = 10.5367
				text = ""
			intervals [24]:
				xmin = 10.5367
				xmax = 10.6167
				text = "B"
			intervals [25]:
				xmin = 10.6167
				xmax = 10.7167
				text = "EY1"
			intervals [26]:
				xmin = 10.7167
				xmax = 10.8367
				text = "S"
			intervals [27]:
				xmin = 10.8367
				xmax = 10.8867
				text = "B"
			intervals [28]:
				xmin = 10.8867
				xmax = 10.9267
				text = "AO1"
			intervals [29]:
				xmin = 10.9267
				xmax = 11.0667
				text = "L"
			intervals [30]:
				xmin = 11.0667
				xmax = 11.0967
				text = "sp"
			intervals [31]:
				xmin = 11.0967
				xmax = 11.1267
				text = "AH0"
			intervals [32]:
				xmin = 11.1267
				xmax = 11.1567
				text = "N"
			intervals [33]:
				xmin = 11.1567
				xmax = 11.2567
				text = "F"
			intervals [34]:
				xmin = 11.2567
				xmax = 11.2967
				text = "UH1"
			intervals [35]:
				xmin = 11.2967
				xmax = 11.3467
				text = "T"
			intervals [36]:
				xmin = 11.3467
				xmax = 11.3967
				text = "B"
			intervals [37]:
				xmin = 11.3967
				xmax = 11.5167
				text = "AO2"
			intervals [38]:
				xmin = 11.5167
				xmax = 11.5467
				text = "L"
			intervals [39]:
				xmin = 11.5467
				xmax = 11.5767
				text = "AH0"
			intervals [40]:
				xmin = 11.5767
				xmax = 11.6067
				text = "N"
			intervals [41]:
				xmin = 11.6067
				xmax = 11.6567
				text = "B"
			intervals [42]:
				xmin = 11.6567
				xmax = 11.7367
				text = "AE1"
			intervals [43]:
				xmin = 11.7367
				xmax = 11.8367
				text = "S"
			intervals [44]:
				xmin = 11.8367
				xmax = 11.8667
				text = "K"
			intervals [45]:
				xmin = 11.8667
				xmax = 11.9067
				text = "AH0"
			intervals [46]:
				xmin = 11.9067
				xmax = 11.9467
				text = "T"
			intervals [47]:
				xmin = 11.9467
				xmax = 11.9867
				text = "B"
			intervals [48]:
				xmin = 11.9867
				xmax = 12.0167
				text = "AO2"
			intervals [49]:
				xmin = 12.0167
				xmax = 12.1767
				text = "L"
			intervals [50]:
				xmin = 12.1767
				xmax = 12.8029
				text = ""
			intervals [51]:
				xmin = 12.8029
				xmax = 12.8429
				text = "sil"
			intervals [52]:
				xmin = 12.8429
				xmax = 12.8829
				text = "TH"
			intervals [53]:
				xmin = 12.8829
				xmax = 12.9229
				text = "IH1"
			intervals [54]:
				xmin = 12.9229
				xmax = 12.9729
				text = "NG"
			intervals [55]:
				xmin = 12.9729
				xmax = 13.0629
				text = "Z"
			intervals [56]:
				xmin = 13.0629
				xmax = 13.0929
				text = "AH1"
			intervals [57]:
				xmin = 13.0929
				xmax = 13.1229
				text = "V"
			intervals [58]:
				xmin = 13.1229
				xmax = 13.1529
				text = "DH"
			intervals [59]:
				xmin = 13.1529
				xmax = 13.1829
				text = "AH0"
			intervals [60]:
				xmin = 13.1829
				xmax = 13.2129
				text = "T"
			intervals [61]:
				xmin = 13.2129
				xmax = 13.3375
				text = "sp"
			intervals [62]:
				xmin = 13.3375
				xmax = 13.3875
				text = "N"
			intervals [63]:
				xmin = 13.3875
				xmax = 13.4475
				text = "EY1"
			intervals [64]:
				xmin = 13.4475
				xmax = 13.5375
				text = "CH"
			intervals [65]:
				xmin = 13.5375
				xmax = 13.6175
				text = "ER0"
			intervals [66]:
				xmin = 13.6175
				xmax = 18.9781
				text = "sp"
			intervals [67]:
				xmin = 18.9781
				xmax = 19.0681
				text = "Y"
			intervals [68]:
				xmin = 19.0681
				xmax = 19.1081
				text = "EH1"
			intervals [69]:
				xmin = 19.1081
				xmax = 19.2281
				text = "S"
			intervals [70]:
				xmin = 19.2281
				xmax = 19.2581
				text = "AY1"
			intervals [71]:
				xmin = 19.2581
				xmax = 19.3381
				text = "P"
			intervals [72]:
				xmin = 19.3381
				xmax = 19.3781
				text = "L"
			intervals [73]:
				xmin = 19.3781
				xmax = 19.4081
				text = "EY1"
			intervals [74]:
				xmin = 19.4081
				xmax = 19.4381
				text = "D"
			intervals [75]:
				xmin = 19.4381
				xmax = 19.4981
				text = "HH"
			intervals [76]:
				xmin = 19.4981
				xmax = 19.5381
				text = "AA1"
			intervals [77]:
				xmin = 19.5381
				xmax = 19.5981
				text = "P"
			intervals [78]:
				xmin = 19.5981
				xmax = 19.6681
				text = "S"
			intervals [79]:
				xmin = 19.6681
				xmax = 19.7181
				text = "K"
			intervals [80]:
				xmin = 19.7181
				xmax = 19.7481
				text = "AA2"
			intervals [81]:
				xmin = 19.7481
				xmax = 19.9281
				text = "CH"
			intervals [82]:
				xmin = 19.9281
				xmax = 21.9632
				text = ""
			intervals [83]:
				xmin = 21.9632
				xmax = 22.0232
				text = "sil"
			intervals [84]:
				xmin = 22.0232
				xmax = 22.6032
				text = "spn"
			intervals [85]:
				xmin = 22.6032
				xmax = 22.6617
				text = ""
			intervals [86]:
				xmin = 22.6617
				xmax = 22.8017
				text = "sil"
			intervals [87]:
				xmin = 22.8017
				xmax = 22.9917
				text = "Y"
			intervals [88]:
				xmin = 22.9917
				xmax = 23.0217
				text = "UW1"
			intervals [89]:
				xmin = 23.0217
				xmax = 23.0717
				text = "JH"
			intervals [90]:
				xmin = 23.0717
				xmax = 23.1317
				text = "IH0"
			intervals [91]:
				xmin = 23.1317
				xmax = 23.2317
				text = "S"
			intervals [92]:
				xmin = 23.2317
				xmax = 23.3017
				text = "T"
			intervals [93]:
				xmin = 23.3017
				xmax = 23.4817
				text = "AH1"
			intervals [94]:
				xmin = 23.4817
				xmax = 23.5517
				text = "sp"
			intervals [95]:
				xmin = 23.5517
				xmax = 24.290
				text = ""
			intervals [96]:
				xmin = 24.290
				xmax = 24.400
				text = "T"
			intervals [97]:
				xmin = 24.400
				xmax = 24.440
				text = "EY1"
			intervals [98]:
				xmin = 24.440
				xmax = 24.470
				text = "K"
			intervals [99]:
				xmin = 24.470
				xmax = 24.500
				text = "S"
			intervals [100]:
				xmin = 24.500
				xmax = 24.540
				text = "AH1"
			intervals [101]:
				xmin = 24.540
				xmax = 24.580
				text = "M"
			intervals [102]:
				xmin = 24.580
				xmax = 24.740
				text = "CH"
			intervals [103]:
				xmin = 24.740
				xmax = 24.900
				text = "AO1"
			intervals [104]:
				xmin = 24.900
				xmax = 24.990
				text = "K"
			intervals [105]:
				xmin = 24.990
				xmax = 25.030
				text = "AH0"
			intervals [106]:
				xmin = 25.030
				xmax = 25.090
				text = "N"
			intervals [107]:
				xmin = 25.090
				xmax = 25.160
				text = "Y"
			intervals [108]:
				xmin = 25.160
				xmax = 25.200
				text = "UW1"
			intervals [109]:
				xmin = 25.200
				xmax = 25.260
				text = "D"
			intervals [110]:
				xmin = 25.260
				xmax = 25.330
				text = "R"
			intervals [111]:
				xmin = 25.330
				xmax = 25.360
				text = "AO1"
			intervals [112]:
				xmin = 25.360
				xmax = 25.390
				text = "AA1"
			intervals [113]:
				xmin = 25.390
				xmax = 25.420
				text = "N"
			intervals [114]:
				xmin = 25.420
				xmax = 25.450
				text = "DH"
			intervals [115]:
				xmin = 25.450
				xmax = 25.520
				text = "AH0"
			intervals [116]:
				xmin = 25.520
				xmax = 25.630
				text = "S"
			intervals [117]:
				xmin = 25.630
				xmax = 25.730
				text = "AY1"
			intervals [118]:
				xmin = 25.730
				xmax = 25.810
				text = "D"
			intervals [119]:
				xmin = 25.810
				xmax = 25.840
				text = "W"
			intervals [120]:
				xmin = 25.840
				xmax = 25.970
				text = "AO2"
			intervals [121]:
				xmin = 25.970
				xmax = 26.130
				text = "K"
			intervals [122]:
				xmin = 26.130
				xmax = 26.350
				text = "AH1"
			intervals [123]:
				xmin = 26.350
				xmax = 26.380
				text = "sp"
			intervals [124]:
				xmin = 26.380
				xmax = 26.4897
				text = ""
			intervals [125]:
				xmin = 26.4897
				xmax = 26.6797
				text = "S"
			intervals [126]:
				xmin = 26.6797
				xmax = 26.7297
				text = "K"
			intervals [127]:
				xmin = 26.7297
				xmax = 26.7697
				text = "W"
			intervals [128]:
				xmin = 26.7697
				xmax = 26.8397
				text = "EH1"
			intervals [129]:
				xmin = 26.8397
				xmax = 27.0197
				text = "R"
			intervals [130]:
				xmin = 27.0197
				xmax = 27.1197
				text = "Z"
			intervals [131]:
				xmin = 27.1197
				xmax = 27.1697
				text = "AH0"
			intervals [132]:
				xmin = 27.1697
				xmax = 27.3197
				text = "N"
			intervals [133]:
				xmin = 27.3197
				xmax = 27.9212
				text = ""
			intervals [134]:
				xmin = 27.9212
				xmax = 27.9612
				text = "sil"
			intervals [135]:
				xmin = 27.9612
				xmax = 28.2312
				text = "AH1"
			intervals [136]:
				xmin = 28.2312
				xmax = 29.8164
				text = "sp"
			intervals [137]:
				xmin = 29.8164
				xmax = 30.0464
				text = "AH1"
			intervals [138]:
				xmin = 30.0464
				xmax = 30.0964
				text = "sp"
			intervals [139]:
				xmin = 30.0964
				xmax = 30.1364
				text = "V"
			intervals [140]:
				xmin = 30.1364
				xmax = 30.1764
				text = "EH1"
			intervals [141]:
				xmin = 30.1764
				xmax = 30.2464
				text = "R"
			intervals [142]:
				xmin = 30.2464
				xmax = 30.2764
				text = "IY0"
			intervals [143]:
				xmin = 30.2764
				xmax = 30.3064
				text = "AH0"
			intervals [144]:
				xmin = 30.3064
				xmax = 30.3464
				text = "S"
			intervals [145]:
				xmin = 30.3464
				xmax = 30.4164
				text = "N"
			intervals [146]:
				xmin = 30.4164
				xmax = 30.4664
				text = "AH1"
			intervals [147]:
				xmin = 30.4664
				xmax = 30.5264
				text = "M"
			intervals [148]:
				xmin = 30.5264
				xmax = 30.5564
				text = "B"
			intervals [149]:
				xmin = 30.5564
				xmax = 30.5864
				text = "ER0"
			intervals [150]:
				xmin = 30.5864
				xmax = 30.6464
				text = "Z"
			intervals [151]:
				xmin = 30.6464
				xmax = 30.6864
				text = "AH0"
			intervals [152]:
				xmin = 30.6864
				xmax = 30.7264
				text = "N"
			intervals [153]:
				xmin = 30.7264
				xmax = 30.7664
				text = "TH"
			intervals [154]:
				xmin = 30.7664
				xmax = 30.7964
				text = "IH1"
			intervals [155]:
				xmin = 30.7964
				xmax = 30.8464
				text = "NG"
			intervals [156]:
				xmin = 30.8464
				xmax = 30.9164
				text = "Z"
			intervals [157]:
				xmin = 30.9164
				xmax = 30.9564
				text = "L"
			intervals [158]:
				xmin = 30.9564
				xmax = 30.9864
				text = "AY1"
			intervals [159]:
				xmin = 30.9864
				xmax = 31.0164
				text = "K"
			intervals [160]:
				xmin = 31.0164
				xmax = 31.0464
				text = "sp"
			intervals [161]:
				xmin = 31.0464
				xmax = 31.0964
				text = "DH"
			intervals [162]:
				xmin = 31.0964
				xmax = 31.1964
				text = "AH0"
			intervals [163]:
				xmin = 31.1964
				xmax = 31.2664
				text = "T"
			intervals [164]:
				xmin = 31.2664
				xmax = 36.3459
				text = ""
			intervals [165]:
				xmin = 36.3459
				xmax = 36.4259
				text = "W"
			intervals [166]:
				xmin = 36.4259
				xmax = 36.4759
				text = "EH1"
			intervals [167]:
				xmin = 36.4759
				xmax = 36.5559
				text = "L"
			intervals [168]:
				xmin = 36.5559
				xmax = 36.5859
				text = "W"
			intervals [169]:
				xmin = 36.5859
				xmax = 36.6159
				text = "EH1"
			intervals [170]:
				xmin = 36.6159
				xmax = 36.6559
				text = "L"
			intervals [171]:
				xmin = 36.6559
				xmax = 36.9159
				text = "AH1"
			intervals [172]:
				xmin = 36.9159
				xmax = 36.9759
				text = "HH"
			intervals [173]:
				xmin = 36.9759
				xmax = 37.0059
				text = "W"
			intervals [174]:
				xmin = 37.0059
				xmax = 37.0359
				text = "AH1"
			intervals [175]:
				xmin = 37.0359
				xmax = 37.1259
				text = "N"
			intervals [176]:
				xmin = 37.1259
				xmax = 37.2159
				text = "P"
			intervals [177]:
				xmin = 37.2159
				xmax = 37.2959
				text = "ER1"
			intervals [178]:
				xmin = 37.2959
				xmax = 37.4259
				text = "S"
			intervals [179]:
				xmin = 37.4259
				xmax = 37.4559
				text = "AH0"
			intervals [180]:
				xmin = 37.4559
				xmax = 37.5759
				text = "N"
			intervals [181]:
				xmin = 37.5759
				xmax = 38.208
				text = "sp"
			intervals [182]:
				xmin = 38.208
				xmax = 38.328
				text = "S"
			intervals [183]:
				xmin = 38.328
				xmax = 38.378
				text = "T"
			intervals [184]:
				xmin = 38.378
				xmax = 38.418
				text = "AE1"
			intervals [185]:
				xmin = 38.418
				xmax = 38.448
				text = "N"
			intervals [186]:
				xmin = 38.448
				xmax = 38.478
				text = "D"
			intervals [187]:
				xmin = 38.478
				xmax = 38.538
				text = "Z"
			intervals [188]:
				xmin = 38.538
				xmax = 38.598
				text = "B"
			intervals [189]:
				xmin = 38.598
				xmax = 38.658
				text = "AY1"
			intervals [190]:
				xmin = 38.658
				xmax = 38.698
				text = "AH0"
			intervals [191]:
				xmin = 38.698
				xmax = 38.828
				text = "T"
			intervals [192]:
				xmin = 38.828
				xmax = 38.868
				text = "R"
			intervals [193]:
				xmin = 38.868
				xmax = 38.938
				text = "IY1"
			intervals [194]:
				xmin = 38.938
				xmax = 39.008
				text = "ER0"
			intervals [195]:
				xmin = 39.008
				xmax = 39.078
				text = "S"
			intervals [196]:
				xmin = 39.078
				xmax = 39.108
				text = "AH1"
			intervals [197]:
				xmin = 39.108
				xmax = 39.178
				text = "M"
			intervals [198]:
				xmin = 39.178
				xmax = 39.218
				text = "TH"
			intervals [199]:
				xmin = 39.218
				xmax = 39.268
				text = "IH0"
			intervals [200]:
				xmin = 39.268
				xmax = 39.338
				text = "NG"
			intervals [201]:
				xmin = 39.338
				xmax = 39.368
				text = "AH0"
			intervals [202]:
				xmin = 39.368
				xmax = 39.448
				text = "N"
			intervals [203]:
				xmin = 39.448
				xmax = 39.478
				text = "D"
			intervals [204]:
				xmin = 39.478
				xmax = 39.618
				text = "K"
			intervals [205]:
				xmin = 39.618
				xmax = 39.658
				text = "AH1"
			intervals [206]:
				xmin = 39.658
				xmax = 39.708
				text = "V"
			intervals [207]:
				xmin = 39.708
				xmax = 39.768
				text = "ER0"
			intervals [208]:
				xmin = 39.768
				xmax = 39.818
				text = "Z"
			intervals [209]:
				xmin = 39.818
				xmax = 39.848
				text = "HH"
			intervals [210]:
				xmin = 39.848
				xmax = 39.878
				text = "IH0"
			intervals [211]:
				xmin = 39.878
				xmax = 39.968
				text = "Z"
			intervals [212]:
				xmin = 39.968
				xmax = 40.238
				text = "AY1"
			intervals [213]:
				xmin = 40.238
				xmax = 40.388
				text = "Z"
			intervals [214]:
				xmin = 40.388
				xmax = 40.8585
				text = ""
			intervals [215]:
				xmin = 40.8585
				xmax = 40.9185
				text = "AH0"
			intervals [216]:
				xmin = 40.9185
				xmax = 40.9585
				text = "N"
			intervals [217]:
				xmin = 40.9585
				xmax = 41.0885
				text = "K"
			intervals [218]:
				xmin = 41.0885
				xmax = 41.1385
				text = "AW1"
			intervals [219]:
				xmin = 41.1385
				xmax = 41.1685
				text = "N"
			intervals [220]:
				xmin = 41.1685
				xmax = 41.1985
				text = "T"
			intervals [221]:
				xmin = 41.1985
				xmax = 41.3085
				text = "S"
			intervals [222]:
				xmin = 41.3085
				xmax = 41.3685
				text = "AH0"
			intervals [223]:
				xmin = 41.3685
				xmax = 41.4585
				text = "S"
			intervals [224]:
				xmin = 41.4585
				xmax = 41.4885
				text = "ER1"
			intervals [225]:
				xmin = 41.4885
				xmax = 41.5185
				text = "T"
			intervals [226]:
				xmin = 41.5185
				xmax = 41.5485
				text = "AH0"
			intervals [227]:
				xmin = 41.5485
				xmax = 41.5785
				text = "N"
			intervals [228]:
				xmin = 41.5785
				xmax = 41.6185
				text = "N"
			intervals [229]:
				xmin = 41.6185
				xmax = 41.6585
				text = "AH1"
			intervals [230]:
				xmin = 41.6585
				xmax = 41.7285
				text = "M"
			intervals [231]:
				xmin = 41.7285
				xmax = 41.7785
				text = "B"
			intervals [232]:
				xmin = 41.7785
				xmax = 41.9185
				text = "ER0"
			intervals [233]:
				xmin = 41.9185
				xmax = 41.9585
				text = "sp"
			intervals [234]:
				xmin = 41.9585
				xmax = 42.0941
				text = ""
			intervals [235]:
				xmin = 42.0941
				xmax = 42.1541
				text = "AH0"
			intervals [236]:
				xmin = 42.1541
				xmax = 42.2541
				text = "N"
			intervals [237]:
				xmin = 42.2541
				xmax = 42.4841
				text = "AH1"
			intervals [238]:
				xmin = 42.4841
				xmax = 42.5541
				text = "sp"
			intervals [239]:
				xmin = 42.5541
				xmax = 42.6341
				text = "R"
			intervals [240]:
				xmin = 42.6341
				xmax = 42.6641
				text = "EH1"
			intervals [241]:
				xmin = 42.6641
				xmax = 42.7941
				text = "S"
			intervals [242]:
				xmin = 42.7941
				xmax = 42.8341
				text = "T"
			intervals [243]:
				xmin = 42.8341
				xmax = 42.8641
				text = "AH0"
			intervals [244]:
				xmin = 42.8641
				xmax = 42.8941
				text = "V"
			intervals [245]:
				xmin = 42.8941
				xmax = 42.9241
				text = "DH"
			intervals [246]:
				xmin = 42.9241
				xmax = 42.9541
				text = "AH0"
			intervals [247]:
				xmin = 42.9541
				xmax = 43.0341
				text = "T"
			intervals [248]:
				xmin = 43.0341
				xmax = 43.0741
				text = "IY1"
			intervals [249]:
				xmin = 43.0741
				xmax = 43.1241
				text = "M"
			intervals [250]:
				xmin = 43.1241
				xmax = 43.1841
				text = "M"
			intervals [251]:
				xmin = 43.1841
				xmax = 43.2641
				text = "EY2"
			intervals [252]:
				xmin = 43.2641
				xmax = 43.3141
				text = "T"
			intervals [253]:
				xmin = 43.3141
				xmax = 43.4041
				text = "S"
			intervals [254]:
				xmin = 43.4041
				xmax = 43.4541
				text = "G"
			intervals [255]:
				xmin = 43.4541
				xmax = 43.4941
				text = "OW1"
			intervals [256]:
				xmin = 43.4941
				xmax = 43.6041
				text = "AW1"
			intervals [257]:
				xmin = 43.6041
				xmax = 43.6541
				text = "T"
			intervals [258]:
				xmin = 43.6541
				xmax = 43.6941
				text = "AH0"
			intervals [259]:
				xmin = 43.6941
				xmax = 43.8341
				text = "N"
			intervals [260]:
				xmin = 43.8341
				xmax = 43.9141
				text = "D"
			intervals [261]:
				xmin = 43.9141
				xmax = 44.2204
				text = ""
			intervals [262]:
				xmin = 44.2204
				xmax = 44.2504
				text = "sil"
			intervals [263]:
				xmin = 44.2504
				xmax = 44.3104
				text = "HH"
			intervals [264]:
				xmin = 44.3104
				xmax = 44.5204
				text = "AY1"
			intervals [265]:
				xmin = 44.5204
				xmax = 44.6104
				text = "D"
			intervals [266]:
				xmin = 44.6104
				xmax = 44.6504
				text = "sp"
			intervals [267]:
				xmin = 44.6504
				xmax = 45.1005
				text = ""
			intervals [268]:
				xmin = 45.1005
				xmax = 45.1705
				text = "DH"
			intervals [269]:
				xmin = 45.1705
				xmax = 45.2105
				text = "EH1"
			intervals [270]:
				xmin = 45.2105
				xmax = 45.5105
				text = "N"
			intervals [271]:
				xmin = 45.5105
				xmax = 45.5753
				text = ""
			intervals [272]:
				xmin = 45.5753
				xmax = 45.6753
				text = "AE1"
			intervals [273]:
				xmin = 45.6753
				xmax = 45.7053
				text = "T"
			intervals [274]:
				xmin = 45.7053
				xmax = 45.7553
				text = "DH"
			intervals [275]:
				xmin = 45.7553
				xmax = 45.7853
				text = "IY0"
			intervals [276]:
				xmin = 45.7853
				xmax = 45.8153
				text = "EH1"
			intervals [277]:
				xmin = 45.8153
				xmax = 45.8453
				text = "N"
			intervals [278]:
				xmin = 45.8453
				xmax = 45.8753
				text = "D"
			intervals [279]:
				xmin = 45.8753
				xmax = 45.9053
				text = "AH0"
			intervals [280]:
				xmin = 45.9053
				xmax = 45.9353
				text = "V"
			intervals [281]:
				xmin = 45.9353
				xmax = 45.9853
				text = "DH"
			intervals [282]:
				xmin = 45.9853
				xmax = 46.1053
				text = "IY0"
			intervals [283]:
				xmin = 46.1053
				xmax = 46.2953
				text = "AH1"
			intervals [284]:
				xmin = 46.2953
				xmax = 46.5694
				text = ""
			intervals [285]:
				xmin = 46.5694
				xmax = 46.6094
				text = "sil"
			intervals [286]:
				xmin = 46.6094
				xmax = 46.6394
				text = "N"
			intervals [287]:
				xmin = 46.6394
				xmax = 46.6894
				text = "AH1"
			intervals [288]:
				xmin = 46.6894
				xmax = 46.7494
				text = "M"
			intervals [289]:
				xmin = 46.7494
				xmax = 46.7794
				text = "B"
			intervals [290]:
				xmin = 46.7794
				xmax = 46.8294
				text = "ER0"
			intervals [291]:
				xmin = 46.8294
				xmax = 46.8994
				text = "Z"
			intervals [292]:
				xmin = 46.8994
				xmax = 46.9594
				text = "HH"
			intervals [293]:
				xmin = 46.9594
				xmax = 47.0294
				text = "IY1"
			intervals [294]:
				xmin = 47.0294
				xmax = 47.1094
				text = "T"
			intervals [295]:
				xmin = 47.1094
				xmax = 47.1594
				text = "R"
			intervals [296]:
				xmin = 47.1594
				xmax = 47.2094
				text = "AY1"
			intervals [297]:
				xmin = 47.2094
				xmax = 47.2594
				text = "Z"
			intervals [298]:
				xmin = 47.2594
				xmax = 47.2894
				text = "T"
			intervals [299]:
				xmin = 47.2894
				xmax = 47.3194
				text = "AH0"
			intervals [300]:
				xmin = 47.3194
				xmax = 47.4294
				text = "F"
			intervals [301]:
				xmin = 47.4294
				xmax = 47.4994
				text = "AY1"
			intervals [302]:
				xmin = 47.4994
				xmax = 47.5294
				text = "N"
			intervals [303]:
				xmin = 47.5294
				xmax = 47.5594
				text = "D"
			intervals [304]:
				xmin = 47.5594
				xmax = 47.5894
				text = "AH0"
			intervals [305]:
				xmin = 47.5894
				xmax = 47.6194
				text = "M"
			intervals [306]:
				xmin = 47.6194
				xmax = 52.1983
				text = "sp"
			intervals [307]:
				xmin = 52.1983
				xmax = 52.4683
				text = "AH1"
			intervals [308]:
				xmin = 52.4683
				xmax = 52.6383
				text = "Y"
			intervals [309]:
				xmin = 52.6383
				xmax = 52.6783
				text = "UW1"
			intervals [310]:
				xmin = 52.6783
				xmax = 52.7383
				text = "ZH"
			intervals [311]:
				xmin = 52.7383
				xmax = 52.7783
				text = "AH0"
			intervals [312]:
				xmin = 52.7783
				xmax = 52.8383
				text = "L"
			intervals [313]:
				xmin = 52.8383
				xmax = 52.9883
				text = "IY0"
			intervals [314]:
				xmin = 52.9883
				xmax = 53.0183
				text = "JH"
			intervals [315]:
				xmin = 53.0183
				xmax = 53.0483
				text = "IH0"
			intervals [316]:
				xmin = 53.0483
				xmax = 53.2383
				text = "S"
			intervals [317]:
				xmin = 53.2383
				xmax = 53.3183
				text = "T"
			intervals [318]:
				xmin = 53.3183
				xmax = 53.6483
				text = "AH1"
			intervals [319]:
				xmin = 53.6483
				xmax = 53.6983
				text = "sp"
			intervals [320]:
				xmin = 53.6983
				xmax = 54.4765
				text = ""
			intervals [321]:
				xmin = 54.4765
				xmax = 54.6165
				text = "K"
			intervals [322]:
				xmin = 54.6165
				xmax = 54.6965
				text = "AW1"
			intervals [323]:
				xmin = 54.6965
				xmax = 54.7365
				text = "N"
			intervals [324]:
				xmin = 54.7365
				xmax = 54.7765
				text = "T"
			intervals [325]:
				xmin = 54.7765
				xmax = 54.9065
				text = "AW1"
			intervals [326]:
				xmin = 54.9065
				xmax = 54.9565
				text = "T"
			intervals [327]:
				xmin = 54.9565
				xmax = 55.0765
				text = "ER0"
			intervals [328]:
				xmin = 55.0765
				xmax = 55.1965
				text = "F"
			intervals [329]:
				xmin = 55.1965
				xmax = 55.2265
				text = "L"
			intervals [330]:
				xmin = 55.2265
				xmax = 55.2565
				text = "IH1"
			intervals [331]:
				xmin = 55.2565
				xmax = 55.3065
				text = "P"
			intervals [332]:
				xmin = 55.3065
				xmax = 55.3465
				text = "AH0"
			intervals [333]:
				xmin = 55.3465
				xmax = 55.4465
				text = "K"
			intervals [334]:
				xmin = 55.4465
				xmax = 55.5865
				text = "OY1"
			intervals [335]:
				xmin = 55.5865
				xmax = 55.6365
				text = "N"
			intervals [336]:
				xmin = 55.6365
				xmax = 55.6965
				text = "ER0"
			intervals [337]:
				xmin = 55.6965
				xmax = 55.7565
				text = "S"
			intervals [338]:
				xmin = 55.7565
				xmax = 55.7865
				text = "AH1"
			intervals [339]:
				xmin = 55.7865
				xmax = 55.8165
				text = "M"
			intervals [340]:
				xmin = 55.8165
				xmax = 55.8465
				text = "TH"
			intervals [341]:
				xmin = 55.8465
				xmax = 55.8765
				text = "IH0"
			intervals [342]:
				xmin = 55.8765
				xmax = 55.9465
				text = "N"
			intervals [343]:
				xmin = 55.9465
				xmax = 55.9765
				text = "L"
			intervals [344]:
				xmin = 55.9765
				xmax = 56.0065
				text = "AY1"
			intervals [345]:
				xmin = 56.0065
				xmax = 56.0465
				text = "K"
			intervals [346]:
				xmin = 56.0465
				xmax = 56.0865
				text = "DH"
			intervals [347]:
				xmin = 56.0865
				xmax = 56.1665
				text = "AH0"
			intervals [348]:
				xmin = 56.1665
				xmax = 56.2565
				text = "T"
			intervals [349]:
				xmin = 56.2565
				xmax = 60.1874
				text = ""
			intervals [350]:
				xmin = 60.1874
				xmax = 60.2374
				text = "sil"
			intervals [351]:
				xmin = 60.2374
				xmax = 60.3074
				text = "N"
			intervals [352]:
				xmin = 60.3074
				xmax = 60.3374
				text = "AA1"
			intervals [353]:
				xmin = 60.3374
				xmax = 60.3974
				text = "T"
			intervals [354]:
				xmin = 60.3974
				xmax = 60.4274
				text = "DH"
			intervals [355]:
				xmin = 60.4274
				xmax = 60.4574
				text = "AH0"
			intervals [356]:
				xmin = 60.4574
				xmax = 60.4874
				text = "T"
			intervals [357]:
				xmin = 60.4874
				xmax = 60.5574
				text = "AY1"
			intervals [358]:
				xmin = 60.5574
				xmax = 60.5974
				text = "R"
			intervals [359]:
				xmin = 60.5974
				xmax = 60.6574
				text = "IH0"
			intervals [360]:
				xmin = 60.6574
				xmax = 60.6874
				text = "M"
			intervals [361]:
				xmin = 60.6874
				xmax = 60.7474
				text = "EH1"
			intervals [362]:
				xmin = 60.7474
				xmax = 60.8174
				text = "M"
			intervals [363]:
				xmin = 60.8174
				xmax = 60.8574
				text = "B"
			intervals [364]:
				xmin = 60.8574
				xmax = 60.9074
				text = "ER0"
			intervals [365]:
				xmin = 60.9074
				xmax = 61.1574
				text = "spn"
			intervals [366]:
				xmin = 61.1574
				xmax = 61.1874
				text = "sp"
			intervals [367]:
				xmin = 61.1874
				xmax = 64.173
				text = ""
			intervals [368]:
				xmin = 64.173
				xmax = 64.443
				text = "OW1"
			intervals [369]:
				xmin = 64.443
				xmax = 64.533
				text = "Y"
			intervals [370]:
				xmin = 64.533
				xmax = 64.653
				text = "AE1"
			intervals [371]:
				xmin = 64.653
				xmax = 64.793
				text = "V"
			intervals [372]:
				xmin = 64.793
				xmax = 64.913
				text = "EY1"
			intervals [373]:
				xmin = 64.913
				xmax = 64.953
				text = "G"
			intervals [374]:
				xmin = 64.953
				xmax = 65.023
				text = "L"
			intervals [375]:
				xmin = 65.023
				xmax = 65.083
				text = "IY0"
			intervals [376]:
				xmin = 65.083
				xmax = 65.113
				text = "Y"
			intervals [377]:
				xmin = 65.113
				xmax = 65.223
				text = "AE1"
			intervals [378]:
				xmin = 65.223
				xmax = 65.263
				text = "sp"
			intervals [379]:
				xmin = 65.263
				xmax = 65.543
				text = "spn"
			intervals [380]:
				xmin = 65.543
				xmax = 70.5507
				text = ""
			intervals [381]:
				xmin = 70.5507
				xmax = 70.5907
				text = "sil"
			intervals [382]:
				xmin = 70.5907
				xmax = 70.8907
				text = "AH1"
			intervals [383]:
				xmin = 70.8907
				xmax = 70.9507
				text = "AY1"
			intervals [384]:
				xmin = 70.9507
				xmax = 71.0107
				text = "N"
			intervals [385]:
				xmin = 71.0107
				xmax = 71.0507
				text = "EH1"
			intervals [386]:
				xmin = 71.0507
				xmax = 71.0907
				text = "V"
			intervals [387]:
				xmin = 71.0907
				xmax = 71.1507
				text = "ER0"
			intervals [388]:
				xmin = 71.1507
				xmax = 71.1807
				text = "D"
			intervals [389]:
				xmin = 71.1807
				xmax = 71.2407
				text = "IH0"
			intervals [390]:
				xmin = 71.2407
				xmax = 71.2807
				text = "D"
			intervals [391]:
				xmin = 71.2807
				xmax = 71.3407
				text = "P"
			intervals [392]:
				xmin = 71.3407
				xmax = 71.3807
				text = "L"
			intervals [393]:
				xmin = 71.3807
				xmax = 71.4207
				text = "EY1"
			intervals [394]:
				xmin = 71.4207
				xmax = 71.4907
				text = "K"
			intervals [395]:
				xmin = 71.4907
				xmax = 71.5407
				text = "IH1"
			intervals [396]:
				xmin = 71.5407
				xmax = 71.5707
				text = "K"
			intervals [397]:
				xmin = 71.5707
				xmax = 71.6007
				text = "DH"
			intervals [398]:
				xmin = 71.6007
				xmax = 71.6307
				text = "IY0"
			intervals [399]:
				xmin = 71.6307
				xmax = 71.7407
				text = "K"
			intervals [400]:
				xmin = 71.7407
				xmax = 71.8407
				text = "AE1"
			intervals [401]:
				xmin = 71.8407
				xmax = 71.8907
				text = "N"
			intervals [402]:
				xmin = 71.8907
				xmax = 71.9407
				text = "N"
			intervals [403]:
				xmin = 71.9407
				xmax = 72.0007
				text = "OW1"
			intervals [404]:
				xmin = 72.0007
				xmax = 73.5756
				text = "sp"
			intervals [405]:
				xmin = 73.5756
				xmax = 73.6656
				text = "Y"
			intervals [406]:
				xmin = 73.6656
				xmax = 73.7056
				text = "EH1"
			intervals [407]:
				xmin = 73.7056
				xmax = 73.8156
				text = "S"
			intervals [408]:
				xmin = 73.8156
				xmax = 73.8456
				text = "AY1"
			intervals [409]:
				xmin = 73.8456
				xmax = 73.9156
				text = "P"
			intervals [410]:
				xmin = 73.9156
				xmax = 73.9756
				text = "L"
			intervals [411]:
				xmin = 73.9756
				xmax = 74.0156
				text = "EY1"
			intervals [412]:
				xmin = 74.0156
				xmax = 74.0456
				text = "D"
			intervals [413]:
				xmin = 74.0456
				xmax = 74.0956
				text = "M"
			intervals [414]:
				xmin = 74.0956
				xmax = 74.1556
				text = "AA1"
			intervals [415]:
				xmin = 74.1556
				xmax = 74.1856
				text = "R"
			intervals [416]:
				xmin = 74.1856
				xmax = 74.2156
				text = "B"
			intervals [417]:
				xmin = 74.2156
				xmax = 74.2456
				text = "AH0"
			intervals [418]:
				xmin = 74.2456
				xmax = 74.2756
				text = "L"
			intervals [419]:
				xmin = 74.2756
				xmax = 74.4556
				text = "Z"
			intervals [420]:
				xmin = 74.4556
				xmax = 78.0148
				text = ""
			intervals [421]:
				xmin = 78.0148
				xmax = 78.0548
				text = "sil"
			intervals [422]:
				xmin = 78.0548
				xmax = 78.2348
				text = "AH1"
			intervals [423]:
				xmin = 78.2348
				xmax = 78.3748
				text = "W"
			intervals [424]:
				xmin = 78.3748
				xmax = 78.4448
				text = "EH1"
			intervals [425]:
				xmin = 78.4448
				xmax = 78.5148
				text = "L"
			intervals [426]:
				xmin = 78.5148
				xmax = 78.6248
				text = "Y"
			intervals [427]:
				xmin = 78.6248
				xmax = 78.7248
				text = "UW1"
			intervals [428]:
				xmin = 78.7248
				xmax = 78.9648
				text = "AH1"
			intervals [429]:
				xmin = 78.9648
				xmax = 79.4631
				text = "sp"
			intervals [430]:
				xmin = 79.4631
				xmax = 79.5531
				text = "T"
			intervals [431]:
				xmin = 79.5531
				xmax = 79.6031
				text = "EY1"
			intervals [432]:
				xmin = 79.6031
				xmax = 79.6431
				text = "K"
			intervals [433]:
				xmin = 79.6431
				xmax = 79.7031
				text = "AH0"
			intervals [434]:
				xmin = 79.7031
				xmax = 79.7931
				text = "S"
			intervals [435]:
				xmin = 79.7931
				xmax = 79.8431
				text = "T"
			intervals [436]:
				xmin = 79.8431
				xmax = 79.9531
				text = "IH1"
			intervals [437]:
				xmin = 79.9531
				xmax = 80.0731
				text = "K"
			intervals [438]:
				xmin = 80.0731
				xmax = 80.2799
				text = ""
			intervals [439]:
				xmin = 80.2799
				xmax = 80.3299
				text = "sil"
			intervals [440]:
				xmin = 80.3299
				xmax = 80.3599
				text = "AE1"
			intervals [441]:
				xmin = 80.3599
				xmax = 80.5499
				text = "N"
			intervals [442]:
				xmin = 80.5499
				xmax = 80.6999
				text = "AH1"
			intervals [443]:
				xmin = 80.6999
				xmax = 80.7999
				text = "D"
			intervals [444]:
				xmin = 80.7999
				xmax = 80.8699
				text = "R"
			intervals [445]:
				xmin = 80.8699
				xmax = 80.9599
				text = "AO1"
			intervals [446]:
				xmin = 80.9599
				xmax = 81.0499
				text = "AH0"
			intervals [447]:
				xmin = 81.0499
				xmax = 81.1099
				text = "R"
			intervals [448]:
				xmin = 81.1099
				xmax = 81.1899
				text = "IH1"
			intervals [449]:
				xmin = 81.1899
				xmax = 81.2799
				text = "NG"
			intervals [450]:
				xmin = 81.2799
				xmax = 81.3199
				text = "IH0"
			intervals [451]:
				xmin = 81.3199
				xmax = 81.3799
				text = "N"
			intervals [452]:
				xmin = 81.3799
				xmax = 81.4099
				text = "DH"
			intervals [453]:
				xmin = 81.4099
				xmax = 81.4799
				text = "AH0"
			intervals [454]:
				xmin = 81.4799
				xmax = 81.6099
				text = "S"
			intervals [455]:
				xmin = 81.6099
				xmax = 81.8099
				text = "AE1"
			intervals [456]:
				xmin = 81.8099
				xmax = 81.8799
				text = "N"
			intervals [457]:
				xmin = 81.8799
				xmax = 81.9699
				text = "D"
			intervals [458]:
				xmin = 81.9699
				xmax = 82.4248
				text = ""
			intervals [459]:
				xmin = 82.4248
				xmax = 82.6548
				text = "AH0"
			intervals [460]:
				xmin = 82.6548
				xmax = 82.7148
				text = "L"
			intervals [461]:
				xmin = 82.7148
				xmax = 82.7948
				text = "AA1"
			intervals [462]:
				xmin = 82.7948
				xmax = 82.8448
				text = "R"
			intervals [463]:
				xmin = 82.8448
				xmax = 82.9548
				text = "JH"
			intervals [464]:
				xmin = 82.9548
				xmax = 82.9948
				text = "R"
			intervals [465]:
				xmin = 82.9948
				xmax = 83.1048
				text = "IH1"
			intervals [466]:
				xmin = 83.1048
				xmax = 83.2048
				text = "NG"
			intervals [467]:
				xmin = 83.2048
				xmax = 83.2348
				text = "sp"
			intervals [468]:
				xmin = 83.2348
				xmax = 83.2848
				text = "AH0"
			intervals [469]:
				xmin = 83.2848
				xmax = 83.3348
				text = "N"
			intervals [470]:
				xmin = 83.3348
				xmax = 83.3748
				text = "DH"
			intervals [471]:
				xmin = 83.3748
				xmax = 83.4348
				text = "EH1"
			intervals [472]:
				xmin = 83.4348
				xmax = 83.5148
				text = "N"
			intervals [473]:
				xmin = 83.5148
				xmax = 83.7448
				text = "AH1"
			intervals [474]:
				xmin = 83.7448
				xmax = 83.7948
				text = "sp"
			intervals [475]:
				xmin = 83.7948
				xmax = 84.1687
				text = ""
			intervals [476]:
				xmin = 84.1687
				xmax = 84.2087
				text = "Y"
			intervals [477]:
				xmin = 84.2087
				xmax = 84.2387
				text = "UW1"
			intervals [478]:
				xmin = 84.2387
				xmax = 84.2787
				text = "sp"
			intervals [479]:
				xmin = 84.2787
				xmax = 84.3887
				text = "T"
			intervals [480]:
				xmin = 84.3887
				xmax = 84.4487
				text = "EY1"
			intervals [481]:
				xmin = 84.4487
				xmax = 84.4787
				text = "K"
			intervals [482]:
				xmin = 84.4787
				xmax = 84.5087
				text = "DH"
			intervals [483]:
				xmin = 84.5087
				xmax = 84.5387
				text = "AH0"
			intervals [484]:
				xmin = 84.5387
				xmax = 84.6187
				text = "M"
			intervals [485]:
				xmin = 84.6187
				xmax = 84.7287
				text = "AA1"
			intervals [486]:
				xmin = 84.7287
				xmax = 84.7887
				text = "R"
			intervals [487]:
				xmin = 84.7887
				xmax = 84.8387
				text = "B"
			intervals [488]:
				xmin = 84.8387
				xmax = 84.8687
				text = "AH0"
			intervals [489]:
				xmin = 84.8687
				xmax = 84.9387
				text = "L"
			intervals [490]:
				xmin = 84.9387
				xmax = 85.0287
				text = "Z"
			intervals [491]:
				xmin = 85.0287
				xmax = 85.0887
				text = "AH0"
			intervals [492]:
				xmin = 85.0887
				xmax = 85.1987
				text = "N"
			intervals [493]:
				xmin = 85.1987
				xmax = 85.4487
				text = "AH1"
			intervals [494]:
				xmin = 85.4487
				xmax = 85.5187
				text = "sp"
			intervals [495]:
				xmin = 85.5187
				xmax = 85.5887
				text = "Y"
			intervals [496]:
				xmin = 85.5887
				xmax = 85.6287
				text = "UW1"
			intervals [497]:
				xmin = 85.6287
				xmax = 85.7287
				text = "T"
			intervals [498]:
				xmin = 85.7287
				xmax = 85.7687
				text = "R"
			intervals [499]:
				xmin = 85.7687
				xmax = 85.8687
				text = "AY1"
			intervals [500]:
				xmin = 85.8687
				xmax = 85.9787
				text = "T"
			intervals [501]:
				xmin = 85.9787
				xmax = 86.1187
				text = "UW1"
			intervals [502]:
				xmin = 86.1187
				xmax = 86.3287
				text = "AH1"
			intervals [503]:
				xmin = 86.3287
				xmax = 86.6416
				text = "sp"
			intervals [504]:
				xmin = 86.6416
				xmax = 86.7016
				text = "K"
			intervals [505]:
				xmin = 86.7016
				xmax = 86.7616
				text = "AE1"
			intervals [506]:
				xmin = 86.7616
				xmax = 86.7916
				text = "N"
			intervals [507]:
				xmin = 86.7916
				xmax = 86.8616
				text = "G"
			intervals [508]:
				xmin = 86.8616
				xmax = 86.9016
				text = "OW1"
			intervals [509]:
				xmin = 86.9016
				xmax = 86.9616
				text = "B"
			intervals [510]:
				xmin = 86.9616
				xmax = 87.0116
				text = "IH0"
			intervals [511]:
				xmin = 87.0116
				xmax = 87.0516
				text = "AA1"
			intervals [512]:
				xmin = 87.0516
				xmax = 87.0816
				text = "N"
			intervals [513]:
				xmin = 87.0816
				xmax = 87.1116
				text = "D"
			intervals [514]:
				xmin = 87.1116
				xmax = 87.1416
				text = "DH"
			intervals [515]:
				xmin = 87.1416
				xmax = 87.1916
				text = "AH0"
			intervals [516]:
				xmin = 87.1916
				xmax = 87.2616
				text = "L"
			intervals [517]:
				xmin = 87.2616
				xmax = 87.4716
				text = "AY1"
			intervals [518]:
				xmin = 87.4716
				xmax = 87.5416
				text = "N"
			intervals [519]:
				xmin = 87.5416
				xmax = 87.5716
				text = "W"
			intervals [520]:
				xmin = 87.5716
				xmax = 87.6116
				text = "IH0"
			intervals [521]:
				xmin = 87.6116
				xmax = 87.6716
				text = "TH"
			intervals [522]:
				xmin = 87.6716
				xmax = 87.7016
				text = "Y"
			intervals [523]:
				xmin = 87.7016
				xmax = 87.7316
				text = "UH1"
			intervals [524]:
				xmin = 87.7316
				xmax = 87.7816
				text = "R"
			intervals [525]:
				xmin = 87.7816
				xmax = 87.8716
				text = "F"
			intervals [526]:
				xmin = 87.8716
				xmax = 87.9216
				text = "IH1"
			intervals [527]:
				xmin = 87.9216
				xmax = 87.9816
				text = "NG"
			intervals [528]:
				xmin = 87.9816
				xmax = 88.0116
				text = "G"
			intervals [529]:
				xmin = 88.0116
				xmax = 88.0516
				text = "ER0"
			intervals [530]:
				xmin = 88.0516
				xmax = 88.1116
				text = "Y"
			intervals [531]:
				xmin = 88.1116
				xmax = 88.1416
				text = "UW1"
			intervals [532]:
				xmin = 88.1416
				xmax = 88.2216
				text = "T"
			intervals [533]:
				xmin = 88.2216
				xmax = 88.2516
				text = "EY1"
			intervals [534]:
				xmin = 88.2516
				xmax = 88.2816
				text = "K"
			intervals [535]:
				xmin = 88.2816
				xmax = 88.3116
				text = "DH"
			intervals [536]:
				xmin = 88.3116
				xmax = 88.3416
				text = "AH0"
			intervals [537]:
				xmin = 88.3416
				xmax = 88.4416
				text = "M"
			intervals [538]:
				xmin = 88.4416
				xmax = 88.5016
				text = "AA1"
			intervals [539]:
				xmin = 88.5016
				xmax = 88.5516
				text = "R"
			intervals [540]:
				xmin = 88.5516
				xmax = 88.5916
				text = "B"
			intervals [541]:
				xmin = 88.5916
				xmax = 88.6216
				text = "AH0"
			intervals [542]:
				xmin = 88.6216
				xmax = 88.6516
				text = "L"
			intervals [543]:
				xmin = 88.6516
				xmax = 88.7216
				text = "T"
			intervals [544]:
				xmin = 88.7216
				xmax = 88.7516
				text = "R"
			intervals [545]:
				xmin = 88.7516
				xmax = 88.7816
				text = "AY1"
			intervals [546]:
				xmin = 88.7816
				xmax = 88.8116
				text = "T"
			intervals [547]:
				xmin = 88.8116
				xmax = 88.8616
				text = "AH0"
			intervals [548]:
				xmin = 88.8616
				xmax = 89.6172
				text = "sp"
			intervals [549]:
				xmin = 89.6172
				xmax = 89.6872
				text = "T"
			intervals [550]:
				xmin = 89.6872
				xmax = 89.7272
				text = "AO1"
			intervals [551]:
				xmin = 89.7272
				xmax = 89.8472
				text = "S"
			intervals [552]:
				xmin = 89.8472
				xmax = 89.9072
				text = "IH0"
			intervals [553]:
				xmin = 89.9072
				xmax = 89.9372
				text = "N"
			intervals [554]:
				xmin = 89.9372
				xmax = 89.9772
				text = "T"
			intervals [555]:
				xmin = 89.9772
				xmax = 90.0072
				text = "AH0"
			intervals [556]:
				xmin = 90.0072
				xmax = 90.0372
				text = "DH"
			intervals [557]:
				xmin = 90.0372
				xmax = 90.1472
				text = "AH0"
			intervals [558]:
				xmin = 90.1472
				xmax = 90.2372
				text = "sp"
			intervals [559]:
				xmin = 90.2372
				xmax = 90.3972
				text = "S"
			intervals [560]:
				xmin = 90.3972
				xmax = 90.4272
				text = "EH1"
			intervals [561]:
				xmin = 90.4272
				xmax = 90.4672
				text = "N"
			intervals [562]:
				xmin = 90.4672
				xmax = 90.5472
				text = "ER0"
			intervals [563]:
				xmin = 90.5472
				xmax = 90.5772
				text = "AH0"
			intervals [564]:
				xmin = 90.5772
				xmax = 90.6172
				text = "V"
			intervals [565]:
				xmin = 90.6172
				xmax = 90.6672
				text = "DH"
			intervals [566]:
				xmin = 90.6672
				xmax = 90.7872
				text = "IY0"
			intervals [567]:
				xmin = 90.7872
				xmax = 90.9872
				text = "AH1"
			intervals [568]:
				xmin = 90.9872
				xmax = 91.6323
				text = "sp"
			intervals [569]:
				xmin = 91.6323
				xmax = 91.8623
				text = "AH1"
			intervals [570]:
				xmin = 91.8623
				xmax = 92.585
				text = "sp"
			intervals [571]:
				xmin = 92.585
				xmax = 92.745
				text = "S"
			intervals [572]:
				xmin = 92.745
				xmax = 92.815
				text = "ER1"
			intervals [573]:
				xmin = 92.815
				xmax = 92.885
				text = "K"
			intervals [574]:
				xmin = 92.885
				xmax = 92.915
				text = "AH0"
			intervals [575]:
				xmin = 92.915
				xmax = 93.005
				text = "L"
			intervals [576]:
				xmin = 93.005
				xmax = 93.045
				text = "sp"
			intervals [577]:
				xmin = 93.045
				xmax = 93.105
				text = "AH0"
			intervals [578]:
				xmin = 93.105
				xmax = 93.135
				text = "N"
			intervals [579]:
				xmin = 93.135
				xmax = 93.215
				text = "T"
			intervals [580]:
				xmin = 93.215
				xmax = 93.245
				text = "R"
			intervals [581]:
				xmin = 93.245
				xmax = 93.275
				text = "AY1"
			intervals [582]:
				xmin = 93.275
				xmax = 93.305
				text = "T"
			intervals [583]:
				xmin = 93.305
				xmax = 93.335
				text = "AH0"
			intervals [584]:
				xmin = 93.335
				xmax = 93.405
				text = "N"
			intervals [585]:
				xmin = 93.405
				xmax = 93.475
				text = "AA1"
			intervals [586]:
				xmin = 93.475
				xmax = 93.565
				text = "K"
			intervals [587]:
				xmin = 93.565
				xmax = 93.595
				text = "AW1"
			intervals [588]:
				xmin = 93.595
				xmax = 93.645
				text = "T"
			intervals [589]:
				xmin = 93.645
				xmax = 93.705
				text = "S"
			intervals [590]:
				xmin = 93.705
				xmax = 93.735
				text = "AH1"
			intervals [591]:
				xmin = 93.735
				xmax = 93.765
				text = "M"
			intervals [592]:
				xmin = 93.765
				xmax = 93.795
				text = "AH0"
			intervals [593]:
				xmin = 93.795
				xmax = 93.825
				text = "V"
			intervals [594]:
				xmin = 93.825
				xmax = 93.855
				text = "DH"
			intervals [595]:
				xmin = 93.855
				xmax = 93.885
				text = "IY0"
			intervals [596]:
				xmin = 93.885
				xmax = 93.915
				text = "AH1"
			intervals [597]:
				xmin = 93.915
				xmax = 93.945
				text = "DH"
			intervals [598]:
				xmin = 93.945
				xmax = 93.985
				text = "ER0"
			intervals [599]:
				xmin = 93.985
				xmax = 94.035
				text = "M"
			intervals [600]:
				xmin = 94.035
				xmax = 94.095
				text = "AA1"
			intervals [601]:
				xmin = 94.095
				xmax = 94.155
				text = "R"
			intervals [602]:
				xmin = 94.155
				xmax = 94.185
				text = "B"
			intervals [603]:
				xmin = 94.185
				xmax = 94.215
				text = "AH0"
			intervals [604]:
				xmin = 94.215
				xmax = 94.245
				text = "L"
			intervals [605]:
				xmin = 94.245
				xmax = 94.305
				text = "Z"
			intervals [606]:
				xmin = 94.305
				xmax = 94.345
				text = "IH0"
			intervals [607]:
				xmin = 94.345
				xmax = 94.375
				text = "N"
			intervals [608]:
				xmin = 94.375
				xmax = 94.405
				text = "T"
			intervals [609]:
				xmin = 94.405
				xmax = 94.435
				text = "AH0"
			intervals [610]:
				xmin = 94.435
				xmax = 94.485
				text = "DH"
			intervals [611]:
				xmin = 94.485
				xmax = 94.575
				text = "IY0"
			intervals [612]:
				xmin = 94.575
				xmax = 94.635
				text = "AW1"
			intervals [613]:
				xmin = 94.635
				xmax = 94.685
				text = "T"
			intervals [614]:
				xmin = 94.685
				xmax = 94.765
				text = "ER0"
			intervals [615]:
				xmin = 94.765
				xmax = 94.875
				text = "S"
			intervals [616]:
				xmin = 94.875
				xmax = 94.905
				text = "AY1"
			intervals [617]:
				xmin = 94.905
				xmax = 94.935
				text = "D"
			intervals [618]:
				xmin = 94.935
				xmax = 94.965
				text = "AH1"
			intervals [619]:
				xmin = 94.965
				xmax = 94.995
				text = "V"
			intervals [620]:
				xmin = 94.995
				xmax = 95.025
				text = "DH"
			intervals [621]:
				xmin = 95.025
				xmax = 95.055
				text = "AH0"
			intervals [622]:
				xmin = 95.055
				xmax = 95.135
				text = "P"
			intervals [623]:
				xmin = 95.135
				xmax = 95.175
				text = "ER0"
			intervals [624]:
				xmin = 95.175
				xmax = 95.215
				text = "IH1"
			intervals [625]:
				xmin = 95.215
				xmax = 95.275
				text = "M"
			intervals [626]:
				xmin = 95.275
				xmax = 95.305
				text = "AH0"
			intervals [627]:
				xmin = 95.305
				xmax = 95.335
				text = "T"
			intervals [628]:
				xmin = 95.335
				xmax = 95.385
				text = "ER0"
			intervals [629]:
				xmin = 95.385
				xmax = 100.9871
				text = "sp"
			intervals [630]:
				xmin = 100.9871
				xmax = 101.0571
				text = "AY1"
			intervals [631]:
				xmin = 101.0571
				xmax = 101.1071
				text = "W"
			intervals [632]:
				xmin = 101.1071
				xmax = 101.1771
				text = "AA1"
			intervals [633]:
				xmin = 101.1771
				xmax = 101.2271
				text = "CH"
			intervals [634]:
				xmin = 101.2271
				xmax = 101.3271
				text = "S"
			intervals [635]:
				xmin = 101.3271
				xmax = 101.4071
				text = "AH1"
			intervals [636]:
				xmin = 101.4071
				xmax = 101.4671
				text = "M"
			intervals [637]:
				xmin = 101.4671
				xmax = 101.5071
				text = "Y"
			intervals [638]:
				xmin = 101.5071
				xmax = 101.5871
				text = "EH1"
			intervals [639]:
				xmin = 101.5871
				xmax = 101.7271
				text = "S"
			intervals [640]:
				xmin = 101.7271
				xmax = 105.5315
				text = "sp"
			intervals [641]:
				xmin = 105.5315
				xmax = 106.0415
				text = "AH1"
			intervals [642]:
				xmin = 106.0415
				xmax = 106.0715
				text = "sp"
			intervals [643]:
				xmin = 106.0715
				xmax = 106.1015
				text = "AY1"
			intervals [644]:
				xmin = 106.1015
				xmax = 106.1715
				text = "L"
			intervals [645]:
				xmin = 106.1715
				xmax = 106.2015
				text = "AY1"
			intervals [646]:
				xmin = 106.2015
				xmax = 106.2915
				text = "K"
			intervals [647]:
				xmin = 106.2915
				xmax = 106.3415
				text = "DH"
			intervals [648]:
				xmin = 106.3415
				xmax = 106.4015
				text = "IY0"
			intervals [649]:
				xmin = 106.4015
				xmax = 106.4415
				text = "AH0"
			intervals [650]:
				xmin = 106.4415
				xmax = 106.4915
				text = "V"
			intervals [651]:
				xmin = 106.4915
				xmax = 106.5915
				text = "EH1"
			intervals [652]:
				xmin = 106.5915
				xmax = 106.6415
				text = "N"
			intervals [653]:
				xmin = 106.6415
				xmax = 106.7215
				text = "JH"
			intervals [654]:
				xmin = 106.7215
				xmax = 106.8915
				text = "ER0"
			intervals [655]:
				xmin = 106.8915
				xmax = 107.1915
				text = "Z"
			intervals [656]:
				xmin = 107.1915
				xmax = 107.2215
				text = "sp"
			intervals [657]:
				xmin = 107.2215
				xmax = 107.3815
				text = "AH0"
			intervals [658]:
				xmin = 107.3815
				xmax = 107.4815
				text = "N"
			intervals [659]:
				xmin = 107.4815
				xmax = 107.5515
				text = "D"
			intervals [660]:
				xmin = 107.5515
				xmax = 107.9315
				text = "AH1"
			intervals [661]:
				xmin = 107.9315
				xmax = 109.3232
				text = "sp"
			intervals [662]:
				xmin = 109.3232
				xmax = 109.7732
				text = "AH1"
			intervals [663]:
				xmin = 109.7732
				xmax = 109.8032
				text = "sp"
			intervals [664]:
				xmin = 109.8032
				xmax = 109.9132
				text = "JH"
			intervals [665]:
				xmin = 109.9132
				xmax = 109.9632
				text = "AA1"
			intervals [666]:
				xmin = 109.9632
				xmax = 110.0132
				text = "N"
			intervals [667]:
				xmin = 110.0132
				xmax = 110.0632
				text = "IY0"
			intervals [668]:
				xmin = 110.0632
				xmax = 110.1532
				text = "K"
			intervals [669]:
				xmin = 110.1532
				xmax = 110.2632
				text = "AA1"
			intervals [670]:
				xmin = 110.2632
				xmax = 110.3332
				text = "R"
			intervals [671]:
				xmin = 110.3332
				xmax = 110.4332
				text = "S"
			intervals [672]:
				xmin = 110.4332
				xmax = 110.4732
				text = "AH0"
			intervals [673]:
				xmin = 110.4732
				xmax = 110.6332
				text = "N"
			intervals [674]:
				xmin = 110.6332
				xmax = 110.7332
				text = "sp"
			intervals [675]:
				xmin = 110.7332
				xmax = 111.2731
				text = ""
			intervals [676]:
				xmin = 111.2731
				xmax = 111.7731
				text = "AH1"
			intervals [677]:
				xmin = 111.7731
				xmax = 113.0304
				text = "sp"
			intervals [678]:
				xmin = 113.0304
				xmax = 113.1704
				text = "spn"
			intervals [679]:
				xmin = 113.1704
				xmax = 114.6723
				text = ""
			intervals [680]:
				xmin = 114.6723
				xmax = 116.1523
				text = "AH1"
			intervals [681]:
				xmin = 116.1523
				xmax = 117.1612
				text = ""
			intervals [682]:
				xmin = 117.1612
				xmax = 117.1912
				text = "sil"
			intervals [683]:
				xmin = 117.1912
				xmax = 117.2712
				text = "R"
			intervals [684]:
				xmin = 117.2712
				xmax = 117.3212
				text = "OW1"
			intervals [685]:
				xmin = 117.3212
				xmax = 117.3512
				text = "AH0"
			intervals [686]:
				xmin = 117.3512
				xmax = 117.3812
				text = "N"
			intervals [687]:
				xmin = 117.3812
				xmax = 117.4112
				text = "AH0"
			intervals [688]:
				xmin = 117.4112
				xmax = 117.4512
				text = "N"
			intervals [689]:
				xmin = 117.4512
				xmax = 117.5212
				text = "M"
			intervals [690]:
				xmin = 117.5212
				xmax = 117.5812
				text = "AA1"
			intervals [691]:
				xmin = 117.5812
				xmax = 117.6112
				text = "R"
			intervals [692]:
				xmin = 117.6112
				xmax = 117.6412
				text = "T"
			intervals [693]:
				xmin = 117.6412
				xmax = 117.6712
				text = "AH0"
			intervals [694]:
				xmin = 117.6712
				xmax = 117.7212
				text = "N"
			intervals [695]:
				xmin = 117.7212
				xmax = 117.7712
				text = "L"
			intervals [696]:
				xmin = 117.7712
				xmax = 117.9012
				text = "AE1"
			intervals [697]:
				xmin = 117.9012
				xmax = 118.0012
				text = "F"
			intervals [698]:
				xmin = 118.0012
				xmax = 118.0312
				text = "IH0"
			intervals [699]:
				xmin = 118.0312
				xmax = 118.0712
				text = "N"
			intervals [700]:
				xmin = 118.0712
				xmax = 118.1012
				text = "AY1"
			intervals [701]:
				xmin = 118.1012
				xmax = 118.1512
				text = "L"
			intervals [702]:
				xmin = 118.1512
				xmax = 118.1812
				text = "AY1"
			intervals [703]:
				xmin = 118.1812
				xmax = 118.2112
				text = "K"
			intervals [704]:
				xmin = 118.2112
				xmax = 118.2512
				text = "sp"
			intervals [705]:
				xmin = 118.2512
				xmax = 118.3112
				text = "DH"
			intervals [706]:
				xmin = 118.3112
				xmax = 118.3412
				text = "AH0"
			intervals [707]:
				xmin = 118.3412
				xmax = 118.3712
				text = "T"
			intervals [708]:
				xmin = 118.3712
				xmax = 118.4112
				text = "AH0"
			intervals [709]:
				xmin = 118.4112
				xmax = 118.4412
				text = "L"
			intervals [710]:
				xmin = 118.4412
				xmax = 118.4812
				text = "AO1"
			intervals [711]:
				xmin = 118.4812
				xmax = 118.5712
				text = "T"
			intervals [712]:
				xmin = 118.5712
				xmax = 118.7412
				text = "sp"
			intervals [713]:
				xmin = 118.7412
				xmax = 121.5629
				text = ""
			intervals [714]:
				xmin = 121.5629
				xmax = 121.6429
				text = "N"
			intervals [715]:
				xmin = 121.6429
				xmax = 121.6829
				text = "AA1"
			intervals [716]:
				xmin = 121.6829
				xmax = 121.7429
				text = "T"
			intervals [717]:
				xmin = 121.7429
				xmax = 121.7829
				text = "DH"
			intervals [718]:
				xmin = 121.7829
				xmax = 121.8229
				text = "IH0"
			intervals [719]:
				xmin = 121.8229
				xmax = 121.9129
				text = "S"
			intervals [720]:
				xmin = 121.9129
				xmax = 121.9729
				text = "W"
			intervals [721]:
				xmin = 121.9729
				xmax = 122.0329
				text = "IY1"
			intervals [722]:
				xmin = 122.0329
				xmax = 122.0829
				text = "K"
			intervals [723]:
				xmin = 122.0829
				xmax = 122.1529
				text = "N"
			intervals [724]:
				xmin = 122.1529
				xmax = 122.2429
				text = "OW1"
			intervals [725]:
				xmin = 122.2429
				xmax = 122.2829
				text = "AY1"
			intervals [726]:
				xmin = 122.2829
				xmax = 122.3329
				text = "D"
			intervals [727]:
				xmin = 122.3329
				xmax = 122.3629
				text = "IH1"
			intervals [728]:
				xmin = 122.3629
				xmax = 122.4429
				text = "D"
			intervals [729]:
				xmin = 122.4429
				xmax = 122.5029
				text = "N"
			intervals [730]:
				xmin = 122.5029
				xmax = 122.5529
				text = "T"
			intervals [731]:
				xmin = 122.5529
				xmax = 131.089
				text = "sp"
			intervals [732]:
				xmin = 131.089
				xmax = 131.329
				text = "M"
			intervals [733]:
				xmin = 131.329
				xmax = 131.509
				text = "sp"
			intervals [734]:
				xmin = 131.509
				xmax = 131.619
				text = "JH"
			intervals [735]:
				xmin = 131.619
				xmax = 131.689
				text = "IY1"
			intervals [736]:
				xmin = 131.689
				xmax = 131.809
				text = "AY1"
			intervals [737]:
				xmin = 131.809
				xmax = 131.879
				text = "R"
			intervals [738]:
				xmin = 131.879
				xmax = 132.079
				text = "AY1"
			intervals [739]:
				xmin = 132.079
				xmax = 132.149
				text = "R"
			intervals [740]:
				xmin = 132.149
				xmax = 132.179
				text = "IH1"
			intervals [741]:
				xmin = 132.179
				xmax = 132.209
				text = "L"
			intervals [742]:
				xmin = 132.209
				xmax = 132.239
				text = "IY0"
			intervals [743]:
				xmin = 132.239
				xmax = 132.269
				text = "D"
			intervals [744]:
				xmin = 132.269
				xmax = 132.309
				text = "OW1"
			intervals [745]:
				xmin = 132.309
				xmax = 132.409
				text = "N"
			intervals [746]:
				xmin = 132.409
				xmax = 132.439
				text = "TH"
			intervals [747]:
				xmin = 132.439
				xmax = 132.469
				text = "IH1"
			intervals [748]:
				xmin = 132.469
				xmax = 132.499
				text = "NG"
			intervals [749]:
				xmin = 132.499
				xmax = 132.529
				text = "K"
			intervals [750]:
				xmin = 132.529
				xmax = 132.589
				text = "AY1"
			intervals [751]:
				xmin = 132.589
				xmax = 132.669
				text = "K"
			intervals [752]:
				xmin = 132.669
				xmax = 132.729
				text = "UH1"
			intervals [753]:
				xmin = 132.729
				xmax = 132.759
				text = "D"
			intervals [754]:
				xmin = 132.759
				xmax = 132.879
				text = "K"
			intervals [755]:
				xmin = 132.879
				xmax = 132.919
				text = "AA1"
			intervals [756]:
				xmin = 132.919
				xmax = 133.009
				text = "Z"
			intervals [757]:
				xmin = 133.009
				xmax = 133.059
				text = "AY1"
			intervals [758]:
				xmin = 133.059
				xmax = 133.089
				text = "HH"
			intervals [759]:
				xmin = 133.089
				xmax = 133.119
				text = "AE1"
			intervals [760]:
				xmin = 133.119
				xmax = 133.149
				text = "V"
			intervals [761]:
				xmin = 133.149
				xmax = 133.179
				text = "AH0"
			intervals [762]:
				xmin = 133.179
				xmax = 133.209
				text = "N"
			intervals [763]:
				xmin = 133.209
				xmax = 133.249
				text = "T"
			intervals [764]:
				xmin = 133.249
				xmax = 133.279
				text = "B"
			intervals [765]:
				xmin = 133.279
				xmax = 133.309
				text = "IH0"
			intervals [766]:
				xmin = 133.309
				xmax = 133.339
				text = "N"
			intervals [767]:
				xmin = 133.339
				xmax = 133.369
				text = "W"
			intervals [768]:
				xmin = 133.369
				xmax = 133.409
				text = "AA1"
			intervals [769]:
				xmin = 133.409
				xmax = 133.479
				text = "CH"
			intervals [770]:
				xmin = 133.479
				xmax = 133.509
				text = "IH0"
			intervals [771]:
				xmin = 133.509
				xmax = 133.539
				text = "N"
			intervals [772]:
				xmin = 133.539
				xmax = 133.569
				text = "M"
			intervals [773]:
				xmin = 133.569
				xmax = 133.629
				text = "AH1"
			intervals [774]:
				xmin = 133.629
				xmax = 133.719
				text = "CH"
			intervals [775]:
				xmin = 133.719
				xmax = 133.759
				text = "T"
			intervals [776]:
				xmin = 133.759
				xmax = 133.789
				text = "EH1"
			intervals [777]:
				xmin = 133.789
				xmax = 133.819
				text = "L"
			intervals [778]:
				xmin = 133.819
				xmax = 133.849
				text = "AH0"
			intervals [779]:
				xmin = 133.849
				xmax = 133.899
				text = "V"
			intervals [780]:
				xmin = 133.899
				xmax = 133.929
				text = "IH2"
			intervals [781]:
				xmin = 133.929
				xmax = 133.979
				text = "ZH"
			intervals [782]:
				xmin = 133.979
				xmax = 134.009
				text = "AH0"
			intervals [783]:
				xmin = 134.009
				xmax = 134.039
				text = "N"
			intervals [784]:
				xmin = 134.039
				xmax = 134.069
				text = "DH"
			intervals [785]:
				xmin = 134.069
				xmax = 134.099
				text = "IH0"
			intervals [786]:
				xmin = 134.099
				xmax = 134.159
				text = "S"
			intervals [787]:
				xmin = 134.159
				xmax = 134.229
				text = "W"
			intervals [788]:
				xmin = 134.229
				xmax = 134.269
				text = "IY1"
			intervals [789]:
				xmin = 134.269
				xmax = 134.309
				text = "K"
			intervals [790]:
				xmin = 134.309
				xmax = 134.339
				text = "AH0"
			intervals [791]:
				xmin = 134.339
				xmax = 134.389
				text = "N"
			intervals [792]:
				xmin = 134.389
				xmax = 134.439
				text = "AY1"
			intervals [793]:
				xmin = 134.439
				xmax = 134.549
				text = "W"
			intervals [794]:
				xmin = 134.549
				xmax = 134.579
				text = "UH1"
			intervals [795]:
				xmin = 134.579
				xmax = 134.609
				text = "D"
			intervals [796]:
				xmin = 134.609
				xmax = 134.639
				text = "AH0"
			intervals [797]:
				xmin = 134.639
				xmax = 134.669
				text = "N"
			intervals [798]:
				xmin = 134.669
				xmax = 134.699
				text = "T"
			intervals [799]:
				xmin = 134.699
				xmax = 134.729
				text = "R"
			intervals [800]:
				xmin = 134.729
				xmax = 134.759
				text = "IH0"
			intervals [801]:
				xmin = 134.759
				xmax = 134.799
				text = "M"
			intervals [802]:
				xmin = 134.799
				xmax = 134.829
				text = "EH1"
			intervals [803]:
				xmin = 134.829
				xmax = 134.899
				text = "M"
			intervals [804]:
				xmin = 134.899
				xmax = 134.939
				text = "B"
			intervals [805]:
				xmin = 134.939
				xmax = 134.999
				text = "ER0"
			intervals [806]:
				xmin = 134.999
				xmax = 135.029
				text = "sp"
			intervals [807]:
				xmin = 135.029
				xmax = 135.059
				text = "EH1"
			intervals [808]:
				xmin = 135.059
				xmax = 135.089
				text = "N"
			intervals [809]:
				xmin = 135.089
				xmax = 135.119
				text = "IY0"
			intervals [810]:
				xmin = 135.119
				xmax = 135.4483
				text = "sp"
			intervals [811]:
				xmin = 135.4483
				xmax = 135.4983
				text = "EH1"
			intervals [812]:
				xmin = 135.4983
				xmax = 135.5583
				text = "N"
			intervals [813]:
				xmin = 135.5583
				xmax = 135.6083
				text = "IY0"
			intervals [814]:
				xmin = 135.6083
				xmax = 135.6583
				text = "AH1"
			intervals [815]:
				xmin = 135.6583
				xmax = 135.7483
				text = "V"
			intervals [816]:
				xmin = 135.7483
				xmax = 135.7883
				text = "IH0"
			intervals [817]:
				xmin = 135.7883
				xmax = 135.8283
				text = "T"
			intervals [818]:
				xmin = 135.8283
				xmax = 140.2531
				text = ""
			intervals [819]:
				xmin = 140.2531
				xmax = 140.2831
				text = "sil"
			intervals [820]:
				xmin = 140.2831
				xmax = 140.4131
				text = "W"
			intervals [821]:
				xmin = 140.4131
				xmax = 140.4731
				text = "EH1"
			intervals [822]:
				xmin = 140.4731
				xmax = 140.5531
				text = "L"
			intervals [823]:
				xmin = 140.5531
				xmax = 140.5931
				text = "AY1"
			intervals [824]:
				xmin = 140.5931
				xmax = 140.6831
				text = "TH"
			intervals [825]:
				xmin = 140.6831
				xmax = 140.7331
				text = "IH1"
			intervals [826]:
				xmin = 140.7331
				xmax = 140.7831
				text = "NG"
			intervals [827]:
				xmin = 140.7831
				xmax = 140.8231
				text = "K"
			intervals [828]:
				xmin = 140.8231
				xmax = 140.8631
				text = "IH0"
			intervals [829]:
				xmin = 140.8631
				xmax = 140.9231
				text = "T"
			intervals [830]:
				xmin = 140.9231
				xmax = 141.0531
				text = "S"
			intervals [831]:
				xmin = 141.0531
				xmax = 141.3631
				text = "AH1"
			intervals [832]:
				xmin = 141.3631
				xmax = 141.6022
				text = "sp"
			intervals [833]:
				xmin = 141.6022
				xmax = 141.6422
				text = "IH0"
			intervals [834]:
				xmin = 141.6422
				xmax = 141.6822
				text = "T"
			intervals [835]:
				xmin = 141.6822
				xmax = 141.7222
				text = "S"
			intervals [836]:
				xmin = 141.7222
				xmax = 141.7522
				text = "AH0"
			intervals [837]:
				xmin = 141.7522
				xmax = 141.7822
				text = "L"
			intervals [838]:
				xmin = 141.7822
				xmax = 141.8122
				text = "AO1"
			intervals [839]:
				xmin = 141.8122
				xmax = 141.8722
				text = "T"
			intervals [840]:
				xmin = 141.8722
				xmax = 141.9022
				text = "B"
			intervals [841]:
				xmin = 141.9022
				xmax = 141.9322
				text = "EH1"
			intervals [842]:
				xmin = 141.9322
				xmax = 141.9622
				text = "T"
			intervals [843]:
				xmin = 141.9622
				xmax = 142.0122
				text = "ER0"
			intervals [844]:
				xmin = 142.0122
				xmax = 142.0422
				text = "DH"
			intervals [845]:
				xmin = 142.0422
				xmax = 142.0722
				text = "AH0"
			intervals [846]:
				xmin = 142.0722
				xmax = 142.1022
				text = "N"
			intervals [847]:
				xmin = 142.1022
				xmax = 142.1322
				text = "M"
			intervals [848]:
				xmin = 142.1322
				xmax = 142.2022
				text = "OW1"
			intervals [849]:
				xmin = 142.2022
				xmax = 142.3622
				text = "S"
			intervals [850]:
				xmin = 142.3622
				xmax = 142.4022
				text = "AH0"
			intervals [851]:
				xmin = 142.4022
				xmax = 142.4322
				text = "V"
			intervals [852]:
				xmin = 142.4322
				xmax = 142.4622
				text = "DH"
			intervals [853]:
				xmin = 142.4622
				xmax = 142.5722
				text = "AH1"
			intervals [854]:
				xmin = 142.5722
				xmax = 142.6222
				text = "sp"
			intervals [855]:
				xmin = 142.6222
				xmax = 142.7473
				text = ""
			intervals [856]:
				xmin = 142.7473
				xmax = 142.8573
				text = "K"
			intervals [857]:
				xmin = 142.8573
				xmax = 142.9373
				text = "AA1"
			intervals [858]:
				xmin = 142.9373
				xmax = 142.9973
				text = "M"
			intervals [859]:
				xmin = 142.9973
				xmax = 143.0273
				text = "AH0"
			intervals [860]:
				xmin = 143.0273
				xmax = 143.0873
				text = "D"
			intervals [861]:
				xmin = 143.0873
				xmax = 143.1373
				text = "IY0"
			intervals [862]:
				xmin = 143.1373
				xmax = 143.1873
				text = "Z"
			intervals [863]:
				xmin = 143.1873
				xmax = 143.2173
				text = "DH"
			intervals [864]:
				xmin = 143.2173
				xmax = 143.2473
				text = "AH0"
			intervals [865]:
				xmin = 143.2473
				xmax = 143.2773
				text = "T"
			intervals [866]:
				xmin = 143.2773
				xmax = 143.3073
				text = "HH"
			intervals [867]:
				xmin = 143.3073
				xmax = 143.3373
				text = "AE1"
			intervals [868]:
				xmin = 143.3373
				xmax = 143.3673
				text = "V"
			intervals [869]:
				xmin = 143.3673
				xmax = 143.4373
				text = "K"
			intervals [870]:
				xmin = 143.4373
				xmax = 143.4673
				text = "AH1"
			intervals [871]:
				xmin = 143.4673
				xmax = 143.5073
				text = "M"
			intervals [872]:
				xmin = 143.5073
				xmax = 143.5973
				text = "AW1"
			intervals [873]:
				xmin = 143.5973
				xmax = 143.6373
				text = "T"
			intervals [874]:
				xmin = 143.6373
				xmax = 143.6873
				text = "DH"
			intervals [875]:
				xmin = 143.6873
				xmax = 143.7273
				text = "IH0"
			intervals [876]:
				xmin = 143.7273
				xmax = 143.8073
				text = "S"
			intervals [877]:
				xmin = 143.8073
				xmax = 143.8773
				text = "Y"
			intervals [878]:
				xmin = 143.8773
				xmax = 143.9773
				text = "IH1"
			intervals [879]:
				xmin = 143.9773
				xmax = 144.0573
				text = "R"
			intervals [880]:
				xmin = 144.0573
				xmax = 144.1273
				text = "AH0"
			intervals [881]:
				xmin = 144.1273
				xmax = 144.2773
				text = "N"
			intervals [882]:
				xmin = 144.2773
				xmax = 144.6078
				text = ""
			intervals [883]:
				xmin = 144.6078
				xmax = 144.6778
				text = "AE1"
			intervals [884]:
				xmin = 144.6778
				xmax = 144.7778
				text = "N"
			intervals [885]:
				xmin = 144.7778
				xmax = 144.9878
				text = "AH1"
			intervals [886]:
				xmin = 144.9878
				xmax = 145.0478
				text = "sp"
			intervals [887]:
				xmin = 145.0478
				xmax = 145.2278
				text = "AY1"
			intervals [888]:
				xmin = 145.2278
				xmax = 145.2578
				text = "TH"
			intervals [889]:
				xmin = 145.2578
				xmax = 145.2878
				text = "IH1"
			intervals [890]:
				xmin = 145.2878
				xmax = 145.3178
				text = "NG"
			intervals [891]:
				xmin = 145.3178
				xmax = 145.3478
				text = "K"
			intervals [892]:
				xmin = 145.3478
				xmax = 145.3878
				text = "IH0"
			intervals [893]:
				xmin = 145.3878
				xmax = 145.4478
				text = "T"
			intervals [894]:
				xmin = 145.4478
				xmax = 145.6678
				text = "S"
			intervals [895]:
				xmin = 145.6678
				xmax = 145.6978
				text = "sp"
			intervals [896]:
				xmin = 145.6978
				xmax = 145.7278
				text = "IH0"
			intervals [897]:
				xmin = 145.7278
				xmax = 145.7578
				text = "T"
			intervals [898]:
				xmin = 145.7578
				xmax = 145.7878
				text = "Z"
			intervals [899]:
				xmin = 145.7878
				xmax = 145.8178
				text = "AH0"
			intervals [900]:
				xmin = 145.8178
				xmax = 145.8478
				text = "sp"
			intervals [901]:
				xmin = 145.8478
				xmax = 145.8778
				text = "R"
			intervals [902]:
				xmin = 145.8778
				xmax = 145.9078
				text = "IH1"
			intervals [903]:
				xmin = 145.9078
				xmax = 145.9478
				text = "L"
			intervals [904]:
				xmin = 145.9478
				xmax = 146.0178
				text = "IY0"
			intervals [905]:
				xmin = 146.0178
				xmax = 146.0978
				text = "F"
			intervals [906]:
				xmin = 146.0978
				xmax = 146.1278
				text = "AH1"
			intervals [907]:
				xmin = 146.1278
				xmax = 146.1878
				text = "N"
			intervals [908]:
				xmin = 146.1878
				xmax = 146.2178
				text = "IY0"
			intervals [909]:
				xmin = 146.2178
				xmax = 146.3778
				text = "SH"
			intervals [910]:
				xmin = 146.3778
				xmax = 146.5078
				text = "OW1"
			intervals [911]:
				xmin = 146.5078
				xmax = 146.6178
				text = "sp"
			intervals [912]:
				xmin = 146.6178
				xmax = 152.2853
				text = ""
			intervals [913]:
				xmin = 152.2853
				xmax = 152.4053
				text = "Y"
			intervals [914]:
				xmin = 152.4053
				xmax = 152.4453
				text = "EH1"
			intervals [915]:
				xmin = 152.4453
				xmax = 152.5453
				text = "S"
			intervals [916]:
				xmin = 152.5453
				xmax = 152.5953
				text = "AY1"
			intervals [917]:
				xmin = 152.5953
				xmax = 152.6453
				text = "G"
			intervals [918]:
				xmin = 152.6453
				xmax = 152.6753
				text = "OW1"
			intervals [919]:
				xmin = 152.6753
				xmax = 152.7053
				text = "T"
			intervals [920]:
				xmin = 152.7053
				xmax = 152.7353
				text = "AH0"
			intervals [921]:
				xmin = 152.7353
				xmax = 152.7653
				text = "DH"
			intervals [922]:
				xmin = 152.7653
				xmax = 152.7953
				text = "AH0"
			intervals [923]:
				xmin = 152.7953
				xmax = 152.8253
				text = "M"
			intervals [924]:
				xmin = 152.8253
				xmax = 152.8553
				text = "UW1"
			intervals [925]:
				xmin = 152.8553
				xmax = 152.8853
				text = "V"
			intervals [926]:
				xmin = 152.8853
				xmax = 152.9153
				text = "IY0"
			intervals [927]:
				xmin = 152.9153
				xmax = 152.9753
				text = "Z"
			intervals [928]:
				xmin = 152.9753
				xmax = 153.0453
				text = "K"
			intervals [929]:
				xmin = 153.0453
				xmax = 153.0753
				text = "W"
			intervals [930]:
				xmin = 153.0753
				xmax = 153.1053
				text = "AY1"
			intervals [931]:
				xmin = 153.1053
				xmax = 153.1353
				text = "T"
			intervals [932]:
				xmin = 153.1353
				xmax = 153.1753
				text = "AH0"
			intervals [933]:
				xmin = 153.1753
				xmax = 153.2153
				text = "L"
			intervals [934]:
				xmin = 153.2153
				xmax = 153.2453
				text = "AO1"
			intervals [935]:
				xmin = 153.2453
				xmax = 153.3053
				text = "T"
			intervals [936]:
				xmin = 153.3053
				xmax = 153.3753
				text = "sp"
			intervals [937]:
				xmin = 153.3753
				xmax = 157.5823
				text = ""
			intervals [938]:
				xmin = 157.5823
				xmax = 158.0723
				text = "AH1"
			intervals [939]:
				xmin = 158.0723
				xmax = 158.2573
				text = ""
			intervals [940]:
				xmin = 158.2573
				xmax = 158.3173
				text = "sil"
			intervals [941]:
				xmin = 158.3173
				xmax = 158.3973
				text = "AY1"
			intervals [942]:
				xmin = 158.3973
				xmax = 158.5473
				text = "S"
			intervals [943]:
				xmin = 158.5473
				xmax = 158.5873
				text = "AO1"
			intervals [944]:
				xmin = 158.5873
				xmax = 158.6773
				text = "IH0"
			intervals [945]:
				xmin = 158.6773
				xmax = 158.7073
				text = "N"
			intervals [946]:
				xmin = 158.7073
				xmax = 158.7973
				text = "K"
			intervals [947]:
				xmin = 158.7973
				xmax = 158.8573
				text = "OW1"
			intervals [948]:
				xmin = 158.8573
				xmax = 158.9073
				text = "L"
			intervals [949]:
				xmin = 158.9073
				xmax = 158.9373
				text = "D"
			intervals [950]:
				xmin = 158.9373
				xmax = 158.9873
				text = "B"
			intervals [951]:
				xmin = 158.9873
				xmax = 159.0373
				text = "L"
			intervals [952]:
				xmin = 159.0373
				xmax = 159.1673
				text = "AH1"
			intervals [953]:
				xmin = 159.1673
				xmax = 159.2873
				text = "D"
			intervals [954]:
				xmin = 159.2873
				xmax = 161.3135
				text = "sp"
			intervals [955]:
				xmin = 161.3135
				xmax = 161.5135
				text = "AH1"
			intervals [956]:
				xmin = 161.5135
				xmax = 161.5435
				text = "IH0"
			intervals [957]:
				xmin = 161.5435
				xmax = 161.5735
				text = "T"
			intervals [958]:
				xmin = 161.5735
				xmax = 161.6035
				text = "W"
			intervals [959]:
				xmin = 161.6035
				xmax = 161.6335
				text = "AH0"
			intervals [960]:
				xmin = 161.6335
				xmax = 161.7135
				text = "Z"
			intervals [961]:
				xmin = 161.7135
				xmax = 161.7435
				text = "AE1"
			intervals [962]:
				xmin = 161.7435
				xmax = 161.7935
				text = "B"
			intervals [963]:
				xmin = 161.7935
				xmax = 162.3047
				text = ""
			intervals [964]:
				xmin = 162.3047
				xmax = 162.3947
				text = "Y"
			intervals [965]:
				xmin = 162.3947
				xmax = 162.4847
				text = "EH1"
			intervals [966]:
				xmin = 162.4847
				xmax = 162.5447
				text = "S"
			intervals [967]:
				xmin = 162.5447
				xmax = 162.6547
				text = "S"
			intervals [968]:
				xmin = 162.6547
				xmax = 162.7047
				text = "OW1"
			intervals [969]:
				xmin = 162.7047
				xmax = 162.7347
				text = "IH0"
			intervals [970]:
				xmin = 162.7347
				xmax = 162.7647
				text = "T"
			intervals [971]:
				xmin = 162.7647
				xmax = 162.8047
				text = "W"
			intervals [972]:
				xmin = 162.8047
				xmax = 162.8447
				text = "AH0"
			intervals [973]:
				xmin = 162.8447
				xmax = 162.8947
				text = "Z"
			intervals [974]:
				xmin = 162.8947
				xmax = 162.9547
				text = "AH0"
			intervals [975]:
				xmin = 162.9547
				xmax = 163.0147
				text = "B"
			intervals [976]:
				xmin = 163.0147
				xmax = 163.1347
				text = "AW1"
			intervals [977]:
				xmin = 163.1347
				xmax = 163.1847
				text = "T"
			intervals [978]:
				xmin = 163.1847
				xmax = 163.4747
				text = "AH1"
			intervals [979]:
				xmin = 163.4747
				xmax = 163.7863
				text = ""
			intervals [980]:
				xmin = 163.7863
				xmax = 163.8163
				text = "DH"
			intervals [981]:
				xmin = 163.8163
				xmax = 163.8563
				text = "IH0"
			intervals [982]:
				xmin = 163.8563
				xmax = 163.9763
				text = "S"
			intervals [983]:
				xmin = 163.9763
				xmax = 164.0563
				text = "sp"
			intervals [984]:
				xmin = 164.0563
				xmax = 164.3663
				text = "AH1"
			intervals [985]:
				xmin = 164.3663
				xmax = 164.4263
				text = "sp"
			intervals [986]:
				xmin = 164.4263
				xmax = 164.5463
				text = "T"
			intervals [987]:
				xmin = 164.5463
				xmax = 164.6063
				text = "UW1"
			intervals [988]:
				xmin = 164.6063
				xmax = 164.7263
				text = "K"
			intervals [989]:
				xmin = 164.7263
				xmax = 164.7863
				text = "IH1"
			intervals [990]:
				xmin = 164.7863
				xmax = 164.9463
				text = "L"
			intervals [991]:
				xmin = 164.9463
				xmax = 165.0463
				text = "ER0"
			intervals [992]:
				xmin = 165.0463
				xmax = 165.2163
				text = "Z"
			intervals [993]:
				xmin = 165.2163
				xmax = 165.2463
				text = "sp"
			intervals [994]:
				xmin = 165.2463
				xmax = 165.3463
				text = "AE1"
			intervals [995]:
				xmin = 165.3463
				xmax = 165.4663
				text = "N"
			intervals [996]:
				xmin = 165.4663
				xmax = 165.7763
				text = "AH1"
			intervals [997]:
				xmin = 165.7763
				xmax = 165.9033
				text = ""
			intervals [998]:
				xmin = 165.9033
				xmax = 165.9433
				text = "sil"
			intervals [999]:
				xmin = 165.9433
				xmax = 166.0433
				text = "AW1"
			intervals [1000]:
				xmin = 166.0433
				xmax = 166.0833
				text = "T"
			intervals [1001]:
				xmin = 166.0833
				xmax = 166.1433
				text = "IH0"
			intervals [1002]:
				xmin = 166.1433
				xmax = 166.1733
				text = "N"
			intervals [1003]:
				xmin = 166.1733
				xmax = 166.2933
				text = "K"
			intervals [1004]:
				xmin = 166.2933
				xmax = 166.4033
				text = "AE1"
			intervals [1005]:
				xmin = 166.4033
				xmax = 166.4733
				text = "N"
			intervals [1006]:
				xmin = 166.4733
				xmax = 166.5333
				text = "Z"
			intervals [1007]:
				xmin = 166.5333
				xmax = 166.6133
				text = "AH0"
			intervals [1008]:
				xmin = 166.6133
				xmax = 166.7333
				text = "S"
			intervals [1009]:
				xmin = 166.7333
				xmax = 167.1809
				text = ""
			intervals [1010]:
				xmin = 167.1809
				xmax = 167.2309
				text = "AH0"
			intervals [1011]:
				xmin = 167.2309
				xmax = 167.2909
				text = "N"
			intervals [1012]:
				xmin = 167.2909
				xmax = 167.3509
				text = "DH"
			intervals [1013]:
				xmin = 167.3509
				xmax = 167.4709
				text = "EY1"
			intervals [1014]:
				xmin = 167.4709
				xmax = 167.7309
				text = "AH1"
			intervals [1015]:
				xmin = 167.7309
				xmax = 167.7709
				text = "sp"
			intervals [1016]:
				xmin = 167.7709
				xmax = 168.1415
				text = ""
			intervals [1017]:
				xmin = 168.1415
				xmax = 168.2415
				text = "T"
			intervals [1018]:
				xmin = 168.2415
				xmax = 168.2815
				text = "R"
			intervals [1019]:
				xmin = 168.2815
				xmax = 168.3815
				text = "AE1"
			intervals [1020]:
				xmin = 168.3815
				xmax = 168.4315
				text = "V"
			intervals [1021]:
				xmin = 168.4315
				xmax = 168.5115
				text = "AH0"
			intervals [1022]:
				xmin = 168.5115
				xmax = 168.5415
				text = "L"
			intervals [1023]:
				xmin = 168.5415
				xmax = 168.5915
				text = "D"
			intervals [1024]:
				xmin = 168.5915
				xmax = 168.8415
				text = "AH1"
			intervals [1025]:
				xmin = 168.8415
				xmax = 169.1414
				text = "sp"
			intervals [1026]:
				xmin = 169.1414
				xmax = 169.1814
				text = "G"
			intervals [1027]:
				xmin = 169.1814
				xmax = 169.2214
				text = "R"
			intervals [1028]:
				xmin = 169.2214
				xmax = 169.2814
				text = "EY1"
			intervals [1029]:
				xmin = 169.2814
				xmax = 169.3214
				text = "T"
			intervals [1030]:
				xmin = 169.3214
				xmax = 169.3714
				text = "D"
			intervals [1031]:
				xmin = 169.3714
				xmax = 169.4214
				text = "IH1"
			intervals [1032]:
				xmin = 169.4214
				xmax = 169.5114
				text = "S"
			intervals [1033]:
				xmin = 169.5114
				xmax = 169.5414
				text = "T"
			intervals [1034]:
				xmin = 169.5414
				xmax = 169.5714
				text = "AH0"
			intervals [1035]:
				xmin = 169.5714
				xmax = 169.6214
				text = "N"
			intervals [1036]:
				xmin = 169.6214
				xmax = 169.7014
				text = "S"
			intervals [1037]:
				xmin = 169.7014
				xmax = 169.7414
				text = "AH0"
			intervals [1038]:
				xmin = 169.7414
				xmax = 169.7714
				text = "N"
			intervals [1039]:
				xmin = 169.7714
				xmax = 169.8114
				text = "D"
			intervals [1040]:
				xmin = 169.8114
				xmax = 169.8914
				text = "sp"
			intervals [1041]:
				xmin = 169.8914
				xmax = 170.150
				text = ""
			intervals [1042]:
				xmin = 170.150
				xmax = 170.250
				text = "K"
			intervals [1043]:
				xmin = 170.250
				xmax = 170.320
				text = "IH1"
			intervals [1044]:
				xmin = 170.320
				xmax = 170.400
				text = "L"
			intervals [1045]:
				xmin = 170.400
				xmax = 170.470
				text = "D"
			intervals [1046]:
				xmin = 170.470
				xmax = 170.700
				text = "AH1"
			intervals [1047]:
				xmin = 170.700
				xmax = 170.770
				text = "sp"
			intervals [1048]:
				xmin = 170.770
				xmax = 170.820
				text = "DH"
			intervals [1049]:
				xmin = 170.820
				xmax = 170.880
				text = "IH0"
			intervals [1050]:
				xmin = 170.880
				xmax = 171.040
				text = "S"
			intervals [1051]:
				xmin = 171.040
				xmax = 171.070
				text = "sp"
			intervals [1052]:
				xmin = 171.070
				xmax = 171.210
				text = "F"
			intervals [1053]:
				xmin = 171.210
				xmax = 171.300
				text = "AE1"
			intervals [1054]:
				xmin = 171.300
				xmax = 171.370
				text = "M"
			intervals [1055]:
				xmin = 171.370
				xmax = 171.400
				text = "L"
			intervals [1056]:
				xmin = 171.400
				xmax = 171.440
				text = "IY0"
			intervals [1057]:
				xmin = 171.440
				xmax = 171.470
				text = "DH"
			intervals [1058]:
				xmin = 171.470
				xmax = 171.500
				text = "AH0"
			intervals [1059]:
				xmin = 171.500
				xmax = 171.600
				text = "K"
			intervals [1060]:
				xmin = 171.600
				xmax = 171.630
				text = "L"
			intervals [1061]:
				xmin = 171.630
				xmax = 171.660
				text = "AH1"
			intervals [1062]:
				xmin = 171.660
				xmax = 171.700
				text = "T"
			intervals [1063]:
				xmin = 171.700
				xmax = 171.770
				text = "ER0"
			intervals [1064]:
				xmin = 171.770
				xmax = 171.860
				text = "F"
			intervals [1065]:
				xmin = 171.860
				xmax = 171.970
				text = "AE1"
			intervals [1066]:
				xmin = 171.970
				xmax = 172.040
				text = "M"
			intervals [1067]:
				xmin = 172.040
				xmax = 172.110
				text = "L"
			intervals [1068]:
				xmin = 172.110
				xmax = 172.190
				text = "IY0"
			intervals [1069]:
				xmin = 172.190
				xmax = 172.9431
				text = ""
			intervals [1070]:
				xmin = 172.9431
				xmax = 173.0631
				text = "AE1"
			intervals [1071]:
				xmin = 173.0631
				xmax = 173.1631
				text = "N"
			intervals [1072]:
				xmin = 173.1631
				xmax = 173.2331
				text = "D"
			intervals [1073]:
				xmin = 173.2331
				xmax = 173.5031
				text = "AH1"
			intervals [1074]:
				xmin = 173.5031
				xmax = 174.6358
				text = ""
			intervals [1075]:
				xmin = 174.6358
				xmax = 174.6958
				text = "sil"
			intervals [1076]:
				xmin = 174.6958
				xmax = 175.0258
				text = "AH1"
			intervals [1077]:
				xmin = 175.0258
				xmax = 175.0558
				text = "sp"
			intervals [1078]:
				xmin = 175.0558
				xmax = 175.0858
				text = "IH0"
			intervals [1079]:
				xmin = 175.0858
				xmax = 175.1358
				text = "T"
			intervals [1080]:
				xmin = 175.1358
				xmax = 175.1858
				text = "W"
			intervals [1081]:
				xmin = 175.1858
				xmax = 175.2158
				text = "AH0"
			intervals [1082]:
				xmin = 175.2158
				xmax = 175.2858
				text = "Z"
			intervals [1083]:
				xmin = 175.2858
				xmax = 175.3158
				text = "AH0"
			intervals [1084]:
				xmin = 175.3158
				xmax = 175.4458
				text = "AO1"
			intervals [1085]:
				xmin = 175.4458
				xmax = 175.6658
				text = "L"
			intervals [1086]:
				xmin = 175.6658
				xmax = 175.7158
				text = "AH0"
			intervals [1087]:
				xmin = 175.7158
				xmax = 175.7658
				text = "B"
			intervals [1088]:
				xmin = 175.7658
				xmax = 175.8658
				text = "AW1"
			intervals [1089]:
				xmin = 175.8658
				xmax = 175.9758
				text = "T"
			intervals [1090]:
				xmin = 175.9758
				xmax = 176.1558
				text = "AH1"
			intervals [1091]:
				xmin = 176.1558
				xmax = 176.1958
				text = "DH"
			intervals [1092]:
				xmin = 176.1958
				xmax = 176.2258
				text = "EH1"
			intervals [1093]:
				xmin = 176.2258
				xmax = 176.2558
				text = "R"
			intervals [1094]:
				xmin = 176.2558
				xmax = 176.3558
				text = "M"
			intervals [1095]:
				xmin = 176.3558
				xmax = 176.4258
				text = "OW1"
			intervals [1096]:
				xmin = 176.4258
				xmax = 176.5058
				text = "T"
			intervals [1097]:
				xmin = 176.5058
				xmax = 176.5458
				text = "IH0"
			intervals [1098]:
				xmin = 176.5458
				xmax = 176.5958
				text = "V"
			intervals [1099]:
				xmin = 176.5958
				xmax = 176.6558
				text = "Z"
			intervals [1100]:
				xmin = 176.6558
				xmax = 176.6858
				text = "AH0"
			intervals [1101]:
				xmin = 176.6858
				xmax = 176.7158
				text = "N"
			intervals [1102]:
				xmin = 176.7158
				xmax = 176.7458
				text = "EH1"
			intervals [1103]:
				xmin = 176.7458
				xmax = 176.7758
				text = "V"
			intervals [1104]:
				xmin = 176.7758
				xmax = 176.8058
				text = "R"
			intervals [1105]:
				xmin = 176.8058
				xmax = 176.8358
				text = "IY0"
			intervals [1106]:
				xmin = 176.8358
				xmax = 176.8658
				text = "TH"
			intervals [1107]:
				xmin = 176.8658
				xmax = 176.8958
				text = "IH2"
			intervals [1108]:
				xmin = 176.8958
				xmax = 177.0358
				text = "N"
			intervals [1109]:
				xmin = 177.0358
				xmax = 177.2272
				text = ""
			intervals [1110]:
				xmin = 177.2272
				xmax = 177.2872
				text = "AH0"
			intervals [1111]:
				xmin = 177.2872
				xmax = 177.3472
				text = "N"
			intervals [1112]:
				xmin = 177.3472
				xmax = 177.4272
				text = "HH"
			intervals [1113]:
				xmin = 177.4272
				xmax = 177.6272
				text = "AW1"
			intervals [1114]:
				xmin = 177.6272
				xmax = 177.7872
				text = "AH1"
			intervals [1115]:
				xmin = 177.7872
				xmax = 177.8472
				text = "DH"
			intervals [1116]:
				xmin = 177.8472
				xmax = 177.8872
				text = "AH0"
			intervals [1117]:
				xmin = 177.8872
				xmax = 177.9172
				text = "T"
			intervals [1118]:
				xmin = 177.9172
				xmax = 177.9872
				text = "sp"
			intervals [1119]:
				xmin = 177.9872
				xmax = 178.2437
				text = ""
			intervals [1120]:
				xmin = 178.2437
				xmax = 178.3037
				text = "DH"
			intervals [1121]:
				xmin = 178.3037
				xmax = 178.3337
				text = "EY1"
			intervals [1122]:
				xmin = 178.3337
				xmax = 178.4437
				text = "sp"
			intervals [1123]:
				xmin = 178.4437
				xmax = 178.5237
				text = "T"
			intervals [1124]:
				xmin = 178.5237
				xmax = 178.5537
				text = "R"
			intervals [1125]:
				xmin = 178.5537
				xmax = 178.5837
				text = "AY1"
			intervals [1126]:
				xmin = 178.5837
				xmax = 178.6237
				text = "T"
			intervals [1127]:
				xmin = 178.6237
				xmax = 178.6537
				text = "AH0"
			intervals [1128]:
				xmin = 178.6537
				xmax = 178.6937
				text = "B"
			intervals [1129]:
				xmin = 178.6937
				xmax = 178.7237
				text = "R"
			intervals [1130]:
				xmin = 178.7237
				xmax = 178.7637
				text = "IH1"
			intervals [1131]:
				xmin = 178.7637
				xmax = 178.8237
				text = "NG"
			intervals [1132]:
				xmin = 178.8237
				xmax = 178.8737
				text = "AW1"
			intervals [1133]:
				xmin = 178.8737
				xmax = 178.9037
				text = "T"
			intervals [1134]:
				xmin = 178.9037
				xmax = 178.9537
				text = "HH"
			intervals [1135]:
				xmin = 178.9537
				xmax = 179.0137
				text = "AW1"
			intervals [1136]:
				xmin = 179.0137
				xmax = 179.0837
				text = "DH"
			intervals [1137]:
				xmin = 179.0837
				xmax = 179.1737
				text = "EY1"
			intervals [1138]:
				xmin = 179.1737
				xmax = 179.3488
				text = ""
			intervals [1139]:
				xmin = 179.3488
				xmax = 179.4388
				text = "DH"
			intervals [1140]:
				xmin = 179.4388
				xmax = 179.5788
				text = "EY1"
			intervals [1141]:
				xmin = 179.5788
				xmax = 179.7388
				text = "AH1"
			intervals [1142]:
				xmin = 179.7388
				xmax = 179.8188
				text = "G"
			intervals [1143]:
				xmin = 179.8188
				xmax = 179.8588
				text = "AA1"
			intervals [1144]:
				xmin = 179.8588
				xmax = 179.8888
				text = "T"
			intervals [1145]:
				xmin = 179.8888
				xmax = 179.9188
				text = "sp"
			intervals [1146]:
				xmin = 179.9188
				xmax = 179.9688
				text = "V"
			intervals [1147]:
				xmin = 179.9688
				xmax = 180.0088
				text = "EH1"
			intervals [1148]:
				xmin = 180.0088
				xmax = 180.0488
				text = "R"
			intervals [1149]:
				xmin = 180.0488
				xmax = 180.0888
				text = "IY0"
			intervals [1150]:
				xmin = 180.0888
				xmax = 180.1288
				text = "L"
			intervals [1151]:
				xmin = 180.1288
				xmax = 180.1588
				text = "IH1"
			intervals [1152]:
				xmin = 180.1588
				xmax = 180.1988
				text = "T"
			intervals [1153]:
				xmin = 180.1988
				xmax = 180.2288
				text = "AH0"
			intervals [1154]:
				xmin = 180.2288
				xmax = 180.2588
				text = "L"
			intervals [1155]:
				xmin = 180.2588
				xmax = 180.3788
				text = "P"
			intervals [1156]:
				xmin = 180.3788
				xmax = 180.4088
				text = "R"
			intervals [1157]:
				xmin = 180.4088
				xmax = 180.4888
				text = "AA1"
			intervals [1158]:
				xmin = 180.4888
				xmax = 180.5688
				text = "F"
			intervals [1159]:
				xmin = 180.5688
				xmax = 180.5988
				text = "AH0"
			intervals [1160]:
				xmin = 180.5988
				xmax = 180.6488
				text = "T"
			intervals [1161]:
				xmin = 180.6488
				xmax = 180.6788
				text = "AW1"
			intervals [1162]:
				xmin = 180.6788
				xmax = 180.7288
				text = "T"
			intervals [1163]:
				xmin = 180.7288
				xmax = 180.7588
				text = "AH0"
			intervals [1164]:
				xmin = 180.7588
				xmax = 180.8188
				text = "V"
			intervals [1165]:
				xmin = 180.8188
				xmax = 180.8888
				text = "IH0"
			intervals [1166]:
				xmin = 180.8888
				xmax = 180.9188
				text = "T"
			intervals [1167]:
				xmin = 180.9188
				xmax = 180.9488
				text = "AH0"
			intervals [1168]:
				xmin = 180.9488
				xmax = 181.0388
				text = "N"
			intervals [1169]:
				xmin = 181.0388
				xmax = 181.1088
				text = "D"
			intervals [1170]:
				xmin = 181.1088
				xmax = 181.4226
				text = ""
			intervals [1171]:
				xmin = 181.4226
				xmax = 181.4626
				text = "sil"
			intervals [1172]:
				xmin = 181.4626
				xmax = 181.4926
				text = "JH"
			intervals [1173]:
				xmin = 181.4926
				xmax = 181.5226
				text = "IH0"
			intervals [1174]:
				xmin = 181.5226
				xmax = 181.6026
				text = "S"
			intervals [1175]:
				xmin = 181.6026
				xmax = 181.6426
				text = "M"
			intervals [1176]:
				xmin = 181.6426
				xmax = 181.6726
				text = "AO1"
			intervals [1177]:
				xmin = 181.6726
				xmax = 181.7026
				text = "R"
			intervals [1178]:
				xmin = 181.7026
				xmax = 181.7426
				text = "L"
			intervals [1179]:
				xmin = 181.7426
				xmax = 181.7726
				text = "EH1"
			intervals [1180]:
				xmin = 181.7726
				xmax = 181.8426
				text = "S"
			intervals [1181]:
				xmin = 181.8426
				xmax = 181.8726
				text = "G"
			intervals [1182]:
				xmin = 181.8726
				xmax = 181.9026
				text = "AA1"
			intervals [1183]:
				xmin = 181.9026
				xmax = 181.9326
				text = "T"
			intervals [1184]:
				xmin = 181.9326
				xmax = 182.0126
				text = "AH0"
			intervals [1185]:
				xmin = 182.0126
				xmax = 182.0926
				text = "R"
			intervals [1186]:
				xmin = 182.0926
				xmax = 182.1526
				text = "EY1"
			intervals [1187]:
				xmin = 182.1526
				xmax = 182.1826
				text = "D"
			intervals [1188]:
				xmin = 182.1826
				xmax = 182.2626
				text = "IY0"
			intervals [1189]:
				xmin = 182.2626
				xmax = 182.2926
				text = "OW2"
			intervals [1190]:
				xmin = 182.2926
				xmax = 182.3226
				text = "AH0"
			intervals [1191]:
				xmin = 182.3226
				xmax = 182.3526
				text = "N"
			intervals [1192]:
				xmin = 182.3526
				xmax = 182.3926
				text = "AH0"
			intervals [1193]:
				xmin = 182.3926
				xmax = 182.4326
				text = "B"
			intervals [1194]:
				xmin = 182.4326
				xmax = 182.4626
				text = "AW1"
			intervals [1195]:
				xmin = 182.4626
				xmax = 182.4926
				text = "T"
			intervals [1196]:
				xmin = 182.4926
				xmax = 182.6226
				text = "F"
			intervals [1197]:
				xmin = 182.6226
				xmax = 182.6626
				text = "AO1"
			intervals [1198]:
				xmin = 182.6626
				xmax = 182.6926
				text = "R"
			intervals [1199]:
				xmin = 182.6926
				xmax = 182.7226
				text = "T"
			intervals [1200]:
				xmin = 182.7226
				xmax = 182.7526
				text = "IY0"
			intervals [1201]:
				xmin = 182.7526
				xmax = 182.8026
				text = "D"
			intervals [1202]:
				xmin = 182.8026
				xmax = 182.8926
				text = "AA1"
			intervals [1203]:
				xmin = 182.8926
				xmax = 183.0126
				text = "L"
			intervals [1204]:
				xmin = 183.0126
				xmax = 183.0626
				text = "ER0"
			intervals [1205]:
				xmin = 183.0626
				xmax = 183.1326
				text = "Z"
			intervals [1206]:
				xmin = 183.1326
				xmax = 183.1726
				text = "AH0"
			intervals [1207]:
				xmin = 183.1726
				xmax = 183.3126
				text = "N"
			intervals [1208]:
				xmin = 183.3126
				xmax = 183.3835
				text = ""
			intervals [1209]:
				xmin = 183.3835
				xmax = 183.4335
				text = "T"
			intervals [1210]:
				xmin = 183.4335
				xmax = 183.4635
				text = "IH0"
			intervals [1211]:
				xmin = 183.4635
				xmax = 183.5435
				text = "K"
			intervals [1212]:
				xmin = 183.5435
				xmax = 183.5835
				text = "IH1"
			intervals [1213]:
				xmin = 183.5835
				xmax = 183.6235
				text = "L"
			intervals [1214]:
				xmin = 183.6235
				xmax = 183.6535
				text = "DH"
			intervals [1215]:
				xmin = 183.6535
				xmax = 183.6835
				text = "AH0"
			intervals [1216]:
				xmin = 183.6835
				xmax = 183.7135
				text = "IH0"
			intervals [1217]:
				xmin = 183.7135
				xmax = 183.7435
				text = "N"
			intervals [1218]:
				xmin = 183.7435
				xmax = 183.8435
				text = "T"
			intervals [1219]:
				xmin = 183.8435
				xmax = 183.8935
				text = "AY1"
			intervals [1220]:
				xmin = 183.8935
				xmax = 183.9535
				text = "ER0"
			intervals [1221]:
				xmin = 183.9535
				xmax = 184.0535
				text = "F"
			intervals [1222]:
				xmin = 184.0535
				xmax = 184.1735
				text = "AE1"
			intervals [1223]:
				xmin = 184.1735
				xmax = 184.2535
				text = "M"
			intervals [1224]:
				xmin = 184.2535
				xmax = 184.2935
				text = "L"
			intervals [1225]:
				xmin = 184.2935
				xmax = 184.3235
				text = "IY0"
			intervals [1226]:
				xmin = 184.3235
				xmax = 184.3635
				text = "sp"
			intervals [1227]:
				xmin = 184.3635
				xmax = 185.0084
				text = ""
			intervals [1228]:
				xmin = 185.0084
				xmax = 185.2284
				text = "AH0"
			intervals [1229]:
				xmin = 185.2284
				xmax = 185.3584
				text = "N"
			intervals [1230]:
				xmin = 185.3584
				xmax = 185.5184
				text = "AH1"
			intervals [1231]:
				xmin = 185.5184
				xmax = 185.8384
				text = ""
			intervals [1232]:
				xmin = 185.8384
				xmax = 185.9084
				text = "Y"
			intervals [1233]:
				xmin = 185.9084
				xmax = 185.9384
				text = "AE1"
			intervals [1234]:
				xmin = 185.9384
				xmax = 185.9684
				text = "B"
			intervals [1235]:
				xmin = 185.9684
				xmax = 185.9984
				text = "AH1"
			intervals [1236]:
				xmin = 185.9984
				xmax = 186.0284
				text = "T"
			intervals [1237]:
				xmin = 186.0284
				xmax = 186.0584
				text = "AY1"
			intervals [1238]:
				xmin = 186.0584
				xmax = 186.1384
				text = "TH"
			intervals [1239]:
				xmin = 186.1384
				xmax = 186.1684
				text = "AO1"
			intervals [1240]:
				xmin = 186.1684
				xmax = 186.1984
				text = "T"
			intervals [1241]:
				xmin = 186.1984
				xmax = 186.2284
				text = "IH0"
			intervals [1242]:
				xmin = 186.2284
				xmax = 186.2584
				text = "T"
			intervals [1243]:
				xmin = 186.2584
				xmax = 186.2884
				text = "W"
			intervals [1244]:
				xmin = 186.2884
				xmax = 186.3184
				text = "AA1"
			intervals [1245]:
				xmin = 186.3184
				xmax = 186.3484
				text = "Z"
			intervals [1246]:
				xmin = 186.3484
				xmax = 186.3784
				text = "V"
			intervals [1247]:
				xmin = 186.3784
				xmax = 186.4084
				text = "EH1"
			intervals [1248]:
				xmin = 186.4084
				xmax = 186.4584
				text = "R"
			intervals [1249]:
				xmin = 186.4584
				xmax = 186.5284
				text = "IY0"
			intervals [1250]:
				xmin = 186.5284
				xmax = 186.5684
				text = "G"
			intervals [1251]:
				xmin = 186.5684
				xmax = 186.5984
				text = "IH0"
			intervals [1252]:
				xmin = 186.5984
				xmax = 186.6784
				text = "D"
			intervals [1253]:
				xmin = 186.6784
				xmax = 186.7184
				text = "sp"
			intervals [1254]:
				xmin = 186.7184
				xmax = 190.4255
				text = ""
			intervals [1255]:
				xmin = 190.4255
				xmax = 190.4655
				text = "W"
			intervals [1256]:
				xmin = 190.4655
				xmax = 190.4955
				text = "EH1"
			intervals [1257]:
				xmin = 190.4955
				xmax = 190.5255
				text = "L"
			intervals [1258]:
				xmin = 190.5255
				xmax = 190.5555
				text = "IH0"
			intervals [1259]:
				xmin = 190.5555
				xmax = 190.5855
				text = "T"
			intervals [1260]:
				xmin = 190.5855
				xmax = 190.6155
				text = "W"
			intervals [1261]:
				xmin = 190.6155
				xmax = 190.6455
				text = "AA1"
			intervals [1262]:
				xmin = 190.6455
				xmax = 190.6755
				text = "Z"
			intervals [1263]:
				xmin = 190.6755
				xmax = 190.7055
				text = "S"
			intervals [1264]:
				xmin = 190.7055
				xmax = 190.7355
				text = "AH0"
			intervals [1265]:
				xmin = 190.7355
				xmax = 190.7655
				text = "P"
			intervals [1266]:
				xmin = 190.7655
				xmax = 190.8055
				text = "OW1"
			intervals [1267]:
				xmin = 190.8055
				xmax = 190.8855
				text = "Z"
			intervals [1268]:
				xmin = 190.8855
				xmax = 190.9155
				text = "D"
			intervals [1269]:
				xmin = 190.9155
				xmax = 190.9555
				text = "T"
			intervals [1270]:
				xmin = 190.9555
				xmax = 190.9855
				text = "AH0"
			intervals [1271]:
				xmin = 190.9855
				xmax = 191.0655
				text = "B"
			intervals [1272]:
				xmin = 191.0655
				xmax = 191.1155
				text = "IY0"
			intervals [1273]:
				xmin = 191.1155
				xmax = 191.1855
				text = "DH"
			intervals [1274]:
				xmin = 191.1855
				xmax = 191.2855
				text = "AH0"
			intervals [1275]:
				xmin = 191.2855
				xmax = 191.3255
				text = "T"
			intervals [1276]:
				xmin = 191.3255
				xmax = 191.3555
				text = "sp"
			intervals [1277]:
				xmin = 191.3555
				xmax = 191.6555
				text = "AH1"
			intervals [1278]:
				xmin = 191.6555
				xmax = 192.3047
				text = ""
			intervals [1279]:
				xmin = 192.3047
				xmax = 192.3547
				text = "sil"
			intervals [1280]:
				xmin = 192.3547
				xmax = 192.7247
				text = "AH1"
			intervals [1281]:
				xmin = 192.7247
				xmax = 192.7547
				text = "sp"
			intervals [1282]:
				xmin = 192.7547
				xmax = 193.1429
				text = ""
			intervals [1283]:
				xmin = 193.1429
				xmax = 193.2429
				text = "DH"
			intervals [1284]:
				xmin = 193.2429
				xmax = 193.3029
				text = "EY1"
			intervals [1285]:
				xmin = 193.3029
				xmax = 193.3829
				text = "TH"
			intervals [1286]:
				xmin = 193.3829
				xmax = 193.4529
				text = "AO1"
			intervals [1287]:
				xmin = 193.4529
				xmax = 193.5029
				text = "T"
			intervals [1288]:
				xmin = 193.5029
				xmax = 193.5329
				text = "DH"
			intervals [1289]:
				xmin = 193.5329
				xmax = 193.5629
				text = "AH0"
			intervals [1290]:
				xmin = 193.5629
				xmax = 193.5929
				text = "T"
			intervals [1291]:
				xmin = 193.5929
				xmax = 193.6229
				text = "DH"
			intervals [1292]:
				xmin = 193.6229
				xmax = 193.6529
				text = "EH1"
			intervals [1293]:
				xmin = 193.6529
				xmax = 193.7229
				text = "R"
			intervals [1294]:
				xmin = 193.7229
				xmax = 193.7629
				text = "W"
			intervals [1295]:
				xmin = 193.7629
				xmax = 193.9129
				text = "ER1"
			intervals [1296]:
				xmin = 193.9129
				xmax = 194.0661
				text = ""
			intervals [1297]:
				xmin = 194.0661
				xmax = 194.0961
				text = "W"
			intervals [1298]:
				xmin = 194.0961
				xmax = 194.1261
				text = "AH0"
			intervals [1299]:
				xmin = 194.1261
				xmax = 194.1761
				text = "Z"
			intervals [1300]:
				xmin = 194.1761
				xmax = 194.2061
				text = "G"
			intervals [1301]:
				xmin = 194.2061
				xmax = 194.2361
				text = "AH1"
			intervals [1302]:
				xmin = 194.2361
				xmax = 194.2661
				text = "N"
			intervals [1303]:
				xmin = 194.2661
				xmax = 194.2961
				text = "AH0"
			intervals [1304]:
				xmin = 194.2961
				xmax = 194.3261
				text = "B"
			intervals [1305]:
				xmin = 194.3261
				xmax = 194.3561
				text = "IY0"
			intervals [1306]:
				xmin = 194.3561
				xmax = 194.4461
				text = "T"
			intervals [1307]:
				xmin = 194.4461
				xmax = 194.4761
				text = "EH1"
			intervals [1308]:
				xmin = 194.4761
				xmax = 194.5361
				text = "N"
			intervals [1309]:
				xmin = 194.5361
				xmax = 194.5861
				text = "TH"
			intervals [1310]:
				xmin = 194.5861
				xmax = 194.6661
				text = "AW1"
			intervals [1311]:
				xmin = 194.6661
				xmax = 194.7261
				text = "Z"
			intervals [1312]:
				xmin = 194.7261
				xmax = 194.7561
				text = "AH0"
			intervals [1313]:
				xmin = 194.7561
				xmax = 194.7861
				text = "N"
			intervals [1314]:
				xmin = 194.7861
				xmax = 194.8161
				text = "D"
			intervals [1315]:
				xmin = 194.8161
				xmax = 194.8461
				text = "D"
			intervals [1316]:
				xmin = 194.8461
				xmax = 194.9061
				text = "AA1"
			intervals [1317]:
				xmin = 194.9061
				xmax = 194.9661
				text = "L"
			intervals [1318]:
				xmin = 194.9661
				xmax = 195.0061
				text = "ER0"
			intervals [1319]:
				xmin = 195.0061
				xmax = 195.0561
				text = "Z"
			intervals [1320]:
				xmin = 195.0561
				xmax = 195.0861
				text = "IH0"
			intervals [1321]:
				xmin = 195.0861
				xmax = 195.1161
				text = "N"
			intervals [1322]:
				xmin = 195.1161
				xmax = 195.1761
				text = "AH0"
			intervals [1323]:
				xmin = 195.1761
				xmax = 195.2861
				text = "S"
			intervals [1324]:
				xmin = 195.2861
				xmax = 195.3861
				text = "EY1"
			intervals [1325]:
				xmin = 195.3861
				xmax = 195.4461
				text = "F"
			intervals [1326]:
				xmin = 195.4461
				xmax = 195.4861
				text = "AW1"
			intervals [1327]:
				xmin = 195.4861
				xmax = 195.5561
				text = "T"
			intervals [1328]:
				xmin = 195.5561
				xmax = 195.6161
				text = "DH"
			intervals [1329]:
				xmin = 195.6161
				xmax = 195.6561
				text = "EH1"
			intervals [1330]:
				xmin = 195.6561
				xmax = 195.7061
				text = "R"
			intervals [1331]:
				xmin = 195.7061
				xmax = 195.7561
				text = "B"
			intervals [1332]:
				xmin = 195.7561
				xmax = 195.8361
				text = "AH1"
			intervals [1333]:
				xmin = 195.8361
				xmax = 195.9161
				text = "T"
			intervals [1334]:
				xmin = 195.9161
				xmax = 196.1861
				text = "AH1"
			intervals [1335]:
				xmin = 196.1861
				xmax = 196.5441
				text = "sp"
			intervals [1336]:
				xmin = 196.5441
				xmax = 196.5741
				text = "M"
			intervals [1337]:
				xmin = 196.5741
				xmax = 196.6141
				text = "IH1"
			intervals [1338]:
				xmin = 196.6141
				xmax = 196.6641
				text = "S"
			intervals [1339]:
				xmin = 196.6641
				xmax = 196.7141
				text = "T"
			intervals [1340]:
				xmin = 196.7141
				xmax = 196.7541
				text = "ER0"
			intervals [1341]:
				xmin = 196.7541
				xmax = 196.8641
				text = "K"
			intervals [1342]:
				xmin = 196.8641
				xmax = 196.8941
				text = "L"
			intervals [1343]:
				xmin = 196.8941
				xmax = 196.9241
				text = "AH1"
			intervals [1344]:
				xmin = 196.9241
				xmax = 196.9641
				text = "T"
			intervals [1345]:
				xmin = 196.9641
				xmax = 196.9941
				text = "ER0"
			intervals [1346]:
				xmin = 196.9941
				xmax = 197.0341
				text = "DH"
			intervals [1347]:
				xmin = 197.0341
				xmax = 197.0841
				text = "AH0"
			intervals [1348]:
				xmin = 197.0841
				xmax = 197.1241
				text = "R"
			intervals [1349]:
				xmin = 197.1241
				xmax = 197.2141
				text = "AE1"
			intervals [1350]:
				xmin = 197.2141
				xmax = 197.2541
				text = "N"
			intervals [1351]:
				xmin = 197.2541
				xmax = 197.3541
				text = "CH"
			intervals [1352]:
				xmin = 197.3541
				xmax = 197.4041
				text = "ER0"
			intervals [1353]:
				xmin = 197.4041
				xmax = 197.4441
				text = "D"
			intervals [1354]:
				xmin = 197.4441
				xmax = 197.4741
				text = "IH1"
			intervals [1355]:
				xmin = 197.4741
				xmax = 197.5241
				text = "N"
			intervals [1356]:
				xmin = 197.5241
				xmax = 197.5741
				text = "T"
			intervals [1357]:
				xmin = 197.5741
				xmax = 197.6141
				text = "HH"
			intervals [1358]:
				xmin = 197.6141
				xmax = 197.6541
				text = "AE1"
			intervals [1359]:
				xmin = 197.6541
				xmax = 197.6941
				text = "V"
			intervals [1360]:
				xmin = 197.6941
				xmax = 197.7441
				text = "AH0"
			intervals [1361]:
				xmin = 197.7441
				xmax = 197.8641
				text = "S"
			intervals [1362]:
				xmin = 197.8641
				xmax = 197.9441
				text = "EY1"
			intervals [1363]:
				xmin = 197.9441
				xmax = 197.9841
				text = "F"
			intervals [1364]:
				xmin = 197.9841
				xmax = 198.0141
				text = "AE1"
			intervals [1365]:
				xmin = 198.0141
				xmax = 198.0741
				text = "T"
			intervals [1366]:
				xmin = 198.0741
				xmax = 198.2441
				text = "AO1"
			intervals [1367]:
				xmin = 198.2441
				xmax = 198.3241
				text = "L"
			intervals [1368]:
				xmin = 198.3241
				xmax = 198.7232
				text = ""
			intervals [1369]:
				xmin = 198.7232
				xmax = 198.8532
				text = "AE1"
			intervals [1370]:
				xmin = 198.8532
				xmax = 198.9432
				text = "N"
			intervals [1371]:
				xmin = 198.9432
				xmax = 199.0032
				text = "D"
			intervals [1372]:
				xmin = 199.0032
				xmax = 199.1732
				text = "AH1"
			intervals [1373]:
				xmin = 199.1732
				xmax = 199.6239
				text = "sp"
			intervals [1374]:
				xmin = 199.6239
				xmax = 199.6939
				text = "spn"
			intervals [1375]:
				xmin = 199.6939
				xmax = 199.7444
				text = ""
			intervals [1376]:
				xmin = 199.7444
				xmax = 199.8044
				text = "DH"
			intervals [1377]:
				xmin = 199.8044
				xmax = 199.9444
				text = "IY0"
			intervals [1378]:
				xmin = 199.9444
				xmax = 200.2544
				text = "AH1"
			intervals [1379]:
				xmin = 200.2544
				xmax = 200.2844
				text = "sp"
			intervals [1380]:
				xmin = 200.2844
				xmax = 200.4391
				text = ""
			intervals [1381]:
				xmin = 200.4391
				xmax = 200.4991
				text = "HH"
			intervals [1382]:
				xmin = 200.4991
				xmax = 200.5391
				text = "W"
			intervals [1383]:
				xmin = 200.5391
				xmax = 200.5691
				text = "AH1"
			intervals [1384]:
				xmin = 200.5691
				xmax = 200.6091
				text = "N"
			intervals [1385]:
				xmin = 200.6091
				xmax = 200.6491
				text = "AH1"
			intervals [1386]:
				xmin = 200.6491
				xmax = 200.6991
				text = "V"
			intervals [1387]:
				xmin = 200.6991
				xmax = 200.7391
				text = "DH"
			intervals [1388]:
				xmin = 200.7391
				xmax = 200.8491
				text = "IY0"
			intervals [1389]:
				xmin = 200.8491
				xmax = 201.0491
				text = "AH1"
			intervals [1390]:
				xmin = 201.0491
				xmax = 201.0791
				text = "sp"
			intervals [1391]:
				xmin = 201.0791
				xmax = 201.1891
				text = "K"
			intervals [1392]:
				xmin = 201.1891
				xmax = 201.2291
				text = "IH1"
			intervals [1393]:
				xmin = 201.2291
				xmax = 201.3291
				text = "L"
			intervals [1394]:
				xmin = 201.3291
				xmax = 201.3891
				text = "ER0"
			intervals [1395]:
				xmin = 201.3891
				xmax = 201.5891
				text = "Z"
			intervals [1396]:
				xmin = 201.5891
				xmax = 201.7401
				text = ""
			intervals [1397]:
				xmin = 201.7401
				xmax = 201.7801
				text = "sil"
			intervals [1398]:
				xmin = 201.7801
				xmax = 202.2501
				text = "AH1"
			intervals [1399]:
				xmin = 202.2501
				xmax = 202.8306
				text = "sp"
			intervals [1400]:
				xmin = 202.8306
				xmax = 202.8706
				text = "W"
			intervals [1401]:
				xmin = 202.8706
				xmax = 202.9006
				text = "EH1"
			intervals [1402]:
				xmin = 202.9006
				xmax = 202.9506
				text = "N"
			intervals [1403]:
				xmin = 202.9506
				xmax = 202.9806
				text = "IH0"
			intervals [1404]:
				xmin = 202.9806
				xmax = 203.0406
				text = "T"
			intervals [1405]:
				xmin = 203.0406
				xmax = 203.0906
				text = "W"
			intervals [1406]:
				xmin = 203.0906
				xmax = 203.1206
				text = "AH0"
			intervals [1407]:
				xmin = 203.1206
				xmax = 203.1606
				text = "Z"
			intervals [1408]:
				xmin = 203.1606
				xmax = 203.2606
				text = "S"
			intervals [1409]:
				xmin = 203.2606
				xmax = 203.2906
				text = "AO1"
			intervals [1410]:
				xmin = 203.2906
				xmax = 203.3206
				text = "R"
			intervals [1411]:
				xmin = 203.3206
				xmax = 203.3506
				text = "T"
			intervals [1412]:
				xmin = 203.3506
				xmax = 203.3906
				text = "AH1"
			intervals [1413]:
				xmin = 203.3906
				xmax = 203.4806
				text = "V"
			intervals [1414]:
				xmin = 203.4806
				xmax = 203.7711
				text = "sp"
			intervals [1415]:
				xmin = 203.7711
				xmax = 204.1411
				text = "AH1"
			intervals [1416]:
				xmin = 204.1411
				xmax = 205.5505
				text = "sp"
			intervals [1417]:
				xmin = 205.5505
				xmax = 205.6105
				text = "HH"
			intervals [1418]:
				xmin = 205.6105
				xmax = 205.6905
				text = "IY1"
			intervals [1419]:
				xmin = 205.6905
				xmax = 205.7605
				text = "W"
			intervals [1420]:
				xmin = 205.7605
				xmax = 205.8105
				text = "AH0"
			intervals [1421]:
				xmin = 205.8105
				xmax = 205.9105
				text = "Z"
			intervals [1422]:
				xmin = 205.9105
				xmax = 206.1005
				text = "AH1"
			intervals [1423]:
				xmin = 206.1005
				xmax = 207.3511
				text = "sp"
			intervals [1424]:
				xmin = 207.3511
				xmax = 207.6011
				text = "S"
			intervals [1425]:
				xmin = 207.6011
				xmax = 207.7308
				text = ""
			intervals [1426]:
				xmin = 207.7308
				xmax = 207.7608
				text = "sil"
			intervals [1427]:
				xmin = 207.7608
				xmax = 207.9008
				text = "S"
			intervals [1428]:
				xmin = 207.9008
				xmax = 207.9708
				text = "P"
			intervals [1429]:
				xmin = 207.9708
				xmax = 208.0308
				text = "OW1"
			intervals [1430]:
				xmin = 208.0308
				xmax = 208.0908
				text = "S"
			intervals [1431]:
				xmin = 208.0908
				xmax = 208.1308
				text = "T"
			intervals [1432]:
				xmin = 208.1308
				xmax = 208.1808
				text = "AH0"
			intervals [1433]:
				xmin = 208.1808
				xmax = 208.2308
				text = "B"
			intervals [1434]:
				xmin = 208.2308
				xmax = 208.4008
				text = "IY1"
			intervals [1435]:
				xmin = 208.4008
				xmax = 208.8508
				text = "AH1"
			intervals [1436]:
				xmin = 208.8508
				xmax = 209.0364
				text = ""
			intervals [1437]:
				xmin = 209.0364
				xmax = 209.2164
				text = "S"
			intervals [1438]:
				xmin = 209.2164
				xmax = 209.2464
				text = "AH1"
			intervals [1439]:
				xmin = 209.2464
				xmax = 209.2764
				text = "M"
			intervals [1440]:
				xmin = 209.2764
				xmax = 209.3164
				text = "M"
			intervals [1441]:
				xmin = 209.3164
				xmax = 209.3464
				text = "AO1"
			intervals [1442]:
				xmin = 209.3464
				xmax = 209.3764
				text = "R"
			intervals [1443]:
				xmin = 209.3764
				xmax = 209.4064
				text = "ER0"
			intervals [1444]:
				xmin = 209.4064
				xmax = 209.4364
				text = "L"
			intervals [1445]:
				xmin = 209.4364
				xmax = 209.4664
				text = "EH1"
			intervals [1446]:
				xmin = 209.4664
				xmax = 209.5264
				text = "S"
			intervals [1447]:
				xmin = 209.5264
				xmax = 209.6764
				text = "S"
			intervals [1448]:
				xmin = 209.6764
				xmax = 209.7064
				text = "AY2"
			intervals [1449]:
				xmin = 209.7064
				xmax = 209.7564
				text = "K"
			intervals [1450]:
				xmin = 209.7564
				xmax = 209.7864
				text = "AH0"
			intervals [1451]:
				xmin = 209.7864
				xmax = 209.8164
				text = "L"
			intervals [1452]:
				xmin = 209.8164
				xmax = 209.8764
				text = "AA1"
			intervals [1453]:
				xmin = 209.8764
				xmax = 209.9164
				text = "JH"
			intervals [1454]:
				xmin = 209.9164
				xmax = 209.9464
				text = "IH0"
			intervals [1455]:
				xmin = 209.9464
				xmax = 209.9764
				text = "K"
			intervals [1456]:
				xmin = 209.9764
				xmax = 210.0064
				text = "L"
			intervals [1457]:
				xmin = 210.0064
				xmax = 210.0864
				text = "IY0"
			intervals [1458]:
				xmin = 210.0864
				xmax = 210.1364
				text = "B"
			intervals [1459]:
				xmin = 210.1364
				xmax = 210.1964
				text = "EH1"
			intervals [1460]:
				xmin = 210.1964
				xmax = 210.2364
				text = "N"
			intervals [1461]:
				xmin = 210.2364
				xmax = 210.2764
				text = "T"
			intervals [1462]:
				xmin = 210.2764
				xmax = 210.3464
				text = "T"
			intervals [1463]:
				xmin = 210.3464
				xmax = 210.3764
				text = "AO1"
			intervals [1464]:
				xmin = 210.3764
				xmax = 210.4164
				text = "R"
			intervals [1465]:
				xmin = 210.4164
				xmax = 210.4464
				text = "D"
			intervals [1466]:
				xmin = 210.4464
				xmax = 210.5064
				text = "Z"
			intervals [1467]:
				xmin = 210.5064
				xmax = 210.5864
				text = "K"
			intervals [1468]:
				xmin = 210.5864
				xmax = 210.6464
				text = "IH1"
			intervals [1469]:
				xmin = 210.6464
				xmax = 210.6964
				text = "L"
			intervals [1470]:
				xmin = 210.6964
				xmax = 210.7364
				text = "IH0"
			intervals [1471]:
				xmin = 210.7364
				xmax = 210.7764
				text = "NG"
			intervals [1472]:
				xmin = 210.7764
				xmax = 210.8064
				text = "EH1"
			intervals [1473]:
				xmin = 210.8064
				xmax = 210.8564
				text = "N"
			intervals [1474]:
				xmin = 210.8564
				xmax = 210.9364
				text = "IY0"
			intervals [1475]:
				xmin = 210.9364
				xmax = 211.0164
				text = "W"
			intervals [1476]:
				xmin = 211.0164
				xmax = 211.0764
				text = "EY2"
			intervals [1477]:
				xmin = 211.0764
				xmax = 211.2967
				text = ""
			intervals [1478]:
				xmin = 211.2967
				xmax = 211.3267
				text = "sil"
			intervals [1479]:
				xmin = 211.3267
				xmax = 211.3567
				text = "S"
			intervals [1480]:
				xmin = 211.3567
				xmax = 211.3867
				text = "OW1"
			intervals [1481]:
				xmin = 211.3867
				xmax = 211.4267
				text = "HH"
			intervals [1482]:
				xmin = 211.4267
				xmax = 211.4667
				text = "IY1"
			intervals [1483]:
				xmin = 211.4667
				xmax = 211.4967
				text = "W"
			intervals [1484]:
				xmin = 211.4967
				xmax = 211.5267
				text = "EH1"
			intervals [1485]:
				xmin = 211.5267
				xmax = 211.5567
				text = "N"
			intervals [1486]:
				xmin = 211.5567
				xmax = 211.5967
				text = "T"
			intervals [1487]:
				xmin = 211.5967
				xmax = 211.6467
				text = "AW1"
			intervals [1488]:
				xmin = 211.6467
				xmax = 211.7267
				text = "T"
			intervals [1489]:
				xmin = 211.7267
				xmax = 211.7867
				text = "DH"
			intervals [1490]:
				xmin = 211.7867
				xmax = 211.8267
				text = "EH1"
			intervals [1491]:
				xmin = 211.8267
				xmax = 211.8567
				text = "R"
			intervals [1492]:
				xmin = 211.8567
				xmax = 211.8867
				text = "AE1"
			intervals [1493]:
				xmin = 211.8867
				xmax = 212.0467
				text = "N"
			intervals [1494]:
				xmin = 212.0467
				xmax = 212.2967
				text = "AH1"
			intervals [1495]:
				xmin = 212.2967
				xmax = 212.4205
				text = ""
			intervals [1496]:
				xmin = 212.4205
				xmax = 212.5005
				text = "DH"
			intervals [1497]:
				xmin = 212.5005
				xmax = 212.5305
				text = "EY1"
			intervals [1498]:
				xmin = 212.5305
				xmax = 212.5605
				text = "HH"
			intervals [1499]:
				xmin = 212.5605
				xmax = 212.5905
				text = "AE1"
			intervals [1500]:
				xmin = 212.5905
				xmax = 212.6205
				text = "D"
			intervals [1501]:
				xmin = 212.6205
				xmax = 212.6505
				text = "AH0"
			intervals [1502]:
				xmin = 212.6505
				xmax = 212.8005
				text = "SH"
			intervals [1503]:
				xmin = 212.8005
				xmax = 212.8805
				text = "AA1"
			intervals [1504]:
				xmin = 212.8805
				xmax = 212.9705
				text = "T"
			intervals [1505]:
				xmin = 212.9705
				xmax = 213.0205
				text = "G"
			intervals [1506]:
				xmin = 213.0205
				xmax = 213.1105
				text = "AH1"
			intervals [1507]:
				xmin = 213.1105
				xmax = 213.1805
				text = "N"
			intervals [1508]:
				xmin = 213.1805
				xmax = 213.2105
				text = "AH0"
			intervals [1509]:
				xmin = 213.2105
				xmax = 213.2505
				text = "N"
			intervals [1510]:
				xmin = 213.2505
				xmax = 213.3105
				text = "DH"
			intervals [1511]:
				xmin = 213.3105
				xmax = 213.4005
				text = "EY1"
			intervals [1512]:
				xmin = 213.4005
				xmax = 213.4305
				text = "sp"
			intervals [1513]:
				xmin = 213.4305
				xmax = 213.5629
				text = ""
			intervals [1514]:
				xmin = 213.5629
				xmax = 213.7129
				text = "T"
			intervals [1515]:
				xmin = 213.7129
				xmax = 213.7829
				text = "AY1"
			intervals [1516]:
				xmin = 213.7829
				xmax = 213.8229
				text = "D"
			intervals [1517]:
				xmin = 213.8229
				xmax = 213.8529
				text = "DH"
			intervals [1518]:
				xmin = 213.8529
				xmax = 213.8829
				text = "AH0"
			intervals [1519]:
				xmin = 213.8829
				xmax = 213.9529
				text = "V"
			intervals [1520]:
				xmin = 213.9529
				xmax = 214.0029
				text = "IH1"
			intervals [1521]:
				xmin = 214.0029
				xmax = 214.0429
				text = "K"
			intervals [1522]:
				xmin = 214.0429
				xmax = 214.0929
				text = "T"
			intervals [1523]:
				xmin = 214.0929
				xmax = 214.1229
				text = "AH0"
			intervals [1524]:
				xmin = 214.1229
				xmax = 214.1829
				text = "M"
			intervals [1525]:
				xmin = 214.1829
				xmax = 214.2829
				text = "Z"
			intervals [1526]:
				xmin = 214.2829
				xmax = 214.3429
				text = "AH1"
			intervals [1527]:
				xmin = 214.3429
				xmax = 214.5329
				text = "P"
			intervals [1528]:
				xmin = 214.5329
				xmax = 214.8685
				text = ""
			intervals [1529]:
				xmin = 214.8685
				xmax = 214.9085
				text = "sil"
			intervals [1530]:
				xmin = 214.9085
				xmax = 214.9485
				text = "AH0"
			intervals [1531]:
				xmin = 214.9485
				xmax = 214.9785
				text = "N"
			intervals [1532]:
				xmin = 214.9785
				xmax = 215.0485
				text = "P"
			intervals [1533]:
				xmin = 215.0485
				xmax = 215.0785
				text = "UH1"
			intervals [1534]:
				xmin = 215.0785
				xmax = 215.1085
				text = "T"
			intervals [1535]:
				xmin = 215.1085
				xmax = 215.2185
				text = "T"
			intervals [1536]:
				xmin = 215.2185
				xmax = 215.2785
				text = "EY1"
			intervals [1537]:
				xmin = 215.2785
				xmax = 215.3085
				text = "P"
			intervals [1538]:
				xmin = 215.3085
				xmax = 215.3385
				text = "AH0"
			intervals [1539]:
				xmin = 215.3385
				xmax = 215.3985
				text = "K"
			intervals [1540]:
				xmin = 215.3985
				xmax = 215.4385
				text = "R"
			intervals [1541]:
				xmin = 215.4385
				xmax = 215.4985
				text = "AO1"
			intervals [1542]:
				xmin = 215.4985
				xmax = 215.5885
				text = "S"
			intervals [1543]:
				xmin = 215.5885
				xmax = 215.6285
				text = "DH"
			intervals [1544]:
				xmin = 215.6285
				xmax = 215.6585
				text = "EH1"
			intervals [1545]:
				xmin = 215.6585
				xmax = 215.6885
				text = "R"
			intervals [1546]:
				xmin = 215.6885
				xmax = 215.7185
				text = "M"
			intervals [1547]:
				xmin = 215.7185
				xmax = 215.9385
				text = "AW1"
			intervals [1548]:
				xmin = 215.9385
				xmax = 216.0685
				text = "TH"
			intervals [1549]:
				xmin = 216.0685
				xmax = 216.1085
				text = "sp"
			intervals [1550]:
				xmin = 216.1085
				xmax = 216.1785
				text = "AE1"
			intervals [1551]:
				xmin = 216.1785
				xmax = 216.2585
				text = "N"
			intervals [1552]:
				xmin = 216.2585
				xmax = 216.3085
				text = "DH"
			intervals [1553]:
				xmin = 216.3085
				xmax = 216.3985
				text = "EH1"
			intervals [1554]:
				xmin = 216.3985
				xmax = 216.4785
				text = "N"
			intervals [1555]:
				xmin = 216.4785
				xmax = 216.6985
				text = "AH1"
			intervals [1556]:
				xmin = 216.6985
				xmax = 216.7785
				text = "sp"
			intervals [1557]:
				xmin = 216.7785
				xmax = 217.1708
				text = ""
			intervals [1558]:
				xmin = 217.1708
				xmax = 217.2908
				text = "T"
			intervals [1559]:
				xmin = 217.2908
				xmax = 217.3208
				text = "AY1"
			intervals [1560]:
				xmin = 217.3208
				xmax = 217.3508
				text = "D"
			intervals [1561]:
				xmin = 217.3508
				xmax = 217.3808
				text = "AH0"
			intervals [1562]:
				xmin = 217.3808
				xmax = 217.4208
				text = "M"
			intervals [1563]:
				xmin = 217.4208
				xmax = 217.4608
				text = "AH1"
			intervals [1564]:
				xmin = 217.4608
				xmax = 217.5308
				text = "P"
			intervals [1565]:
				xmin = 217.5308
				xmax = 217.5608
				text = "W"
			intervals [1566]:
				xmin = 217.5608
				xmax = 217.5908
				text = "IH0"
			intervals [1567]:
				xmin = 217.5908
				xmax = 217.6208
				text = "TH"
			intervals [1568]:
				xmin = 217.6208
				xmax = 217.6908
				text = "K"
			intervals [1569]:
				xmin = 217.6908
				xmax = 217.7308
				text = "L"
			intervals [1570]:
				xmin = 217.7308
				xmax = 217.7908
				text = "OW1"
			intervals [1571]:
				xmin = 217.7908
				xmax = 217.8208
				text = "DH"
			intervals [1572]:
				xmin = 217.8208
				xmax = 217.9108
				text = "Z"
			intervals [1573]:
				xmin = 217.9108
				xmax = 217.9908
				text = "L"
			intervals [1574]:
				xmin = 217.9908
				xmax = 218.0708
				text = "EY2"
			intervals [1575]:
				xmin = 218.0708
				xmax = 218.1008
				text = "N"
			intervals [1576]:
				xmin = 218.1008
				xmax = 218.1408
				text = "AH0"
			intervals [1577]:
				xmin = 218.1408
				xmax = 218.2908
				text = "N"
			intervals [1578]:
				xmin = 218.2908
				xmax = 218.3608
				text = "D"
			intervals [1579]:
				xmin = 218.3608
				xmax = 218.4008
				text = "sp"
			intervals [1580]:
				xmin = 218.4008
				xmax = 218.4808
				text = "AH0"
			intervals [1581]:
				xmin = 218.4808
				xmax = 218.5108
				text = "N"
			intervals [1582]:
				xmin = 218.5108
				xmax = 218.5608
				text = "DH"
			intervals [1583]:
				xmin = 218.5608
				xmax = 218.6008
				text = "EH1"
			intervals [1584]:
				xmin = 218.6008
				xmax = 218.7308
				text = "N"
			intervals [1585]:
				xmin = 218.7308
				xmax = 218.7608
				text = "sp"
			intervals [1586]:
				xmin = 218.7608
				xmax = 218.9241
				text = ""
			intervals [1587]:
				xmin = 218.9241
				xmax = 219.1141
				text = "SH"
			intervals [1588]:
				xmin = 219.1141
				xmax = 219.1541
				text = "AA1"
			intervals [1589]:
				xmin = 219.1541
				xmax = 219.2041
				text = "T"
			intervals [1590]:
				xmin = 219.2041
				xmax = 219.2741
				text = "AO1"
			intervals [1591]:
				xmin = 219.2741
				xmax = 219.3241
				text = "L"
			intervals [1592]:
				xmin = 219.3241
				xmax = 219.4441
				text = "F"
			intervals [1593]:
				xmin = 219.4441
				xmax = 219.5541
				text = "AO1"
			intervals [1594]:
				xmin = 219.5541
				xmax = 219.5941
				text = "R"
			intervals [1595]:
				xmin = 219.5941
				xmax = 219.6241
				text = "AH0"
			intervals [1596]:
				xmin = 219.6241
				xmax = 219.6741
				text = "V"
			intervals [1597]:
				xmin = 219.6741
				xmax = 219.7041
				text = "AH0"
			intervals [1598]:
				xmin = 219.7041
				xmax = 219.7541
				text = "M"
			intervals [1599]:
				xmin = 219.7541
				xmax = 219.7841
				text = "sp"
			intervals [1600]:
				xmin = 219.7841
				xmax = 220.3183
				text = ""
			intervals [1601]:
				xmin = 220.3183
				xmax = 220.4283
				text = "AH0"
			intervals [1602]:
				xmin = 220.4283
				xmax = 220.4883
				text = "N"
			intervals [1603]:
				xmin = 220.4883
				xmax = 220.5283
				text = "DH"
			intervals [1604]:
				xmin = 220.5283
				xmax = 220.5683
				text = "EH1"
			intervals [1605]:
				xmin = 220.5683
				xmax = 220.7583
				text = "N"
			intervals [1606]:
				xmin = 220.7583
				xmax = 221.3309
				text = "sp"
			intervals [1607]:
				xmin = 221.3309
				xmax = 221.3909
				text = "AE1"
			intervals [1608]:
				xmin = 221.3909
				xmax = 221.4609
				text = "F"
			intervals [1609]:
				xmin = 221.4609
				xmax = 221.5009
				text = "T"
			intervals [1610]:
				xmin = 221.5009
				xmax = 221.5309
				text = "ER0"
			intervals [1611]:
				xmin = 221.5309
				xmax = 221.5609
				text = "DH"
			intervals [1612]:
				xmin = 221.5609
				xmax = 221.6309
				text = "AH0"
			intervals [1613]:
				xmin = 221.6309
				xmax = 221.7009
				text = "T"
			intervals [1614]:
				xmin = 221.7009
				xmax = 221.7309
				text = "sp"
			intervals [1615]:
				xmin = 221.7309
				xmax = 221.8009
				text = "DH"
			intervals [1616]:
				xmin = 221.8009
				xmax = 221.9709
				text = "EY1"
			intervals [1617]:
				xmin = 221.9709
				xmax = 222.1809
				text = "AH1"
			intervals [1618]:
				xmin = 222.1809
				xmax = 222.420
				text = "sp"
			intervals [1619]:
				xmin = 222.420
				xmax = 222.460
				text = "DH"
			intervals [1620]:
				xmin = 222.460
				xmax = 222.520
				text = "EY1"
			intervals [1621]:
				xmin = 222.520
				xmax = 222.580
				text = "L"
			intervals [1622]:
				xmin = 222.580
				xmax = 222.630
				text = "EH1"
			intervals [1623]:
				xmin = 222.630
				xmax = 222.660
				text = "F"
			intervals [1624]:
				xmin = 222.660
				xmax = 222.690
				text = "T"
			intervals [1625]:
				xmin = 222.690
				xmax = 222.720
				text = "AH0"
			intervals [1626]:
				xmin = 222.720
				xmax = 222.750
				text = "N"
			intervals [1627]:
				xmin = 222.750
				xmax = 222.780
				text = "DH"
			intervals [1628]:
				xmin = 222.780
				xmax = 222.810
				text = "EH1"
			intervals [1629]:
				xmin = 222.810
				xmax = 222.840
				text = "N"
			intervals [1630]:
				xmin = 222.840
				xmax = 222.870
				text = "W"
			intervals [1631]:
				xmin = 222.870
				xmax = 222.900
				text = "EH1"
			intervals [1632]:
				xmin = 222.900
				xmax = 222.930
				text = "N"
			intervals [1633]:
				xmin = 222.930
				xmax = 222.960
				text = "T"
			intervals [1634]:
				xmin = 222.960
				xmax = 222.990
				text = "T"
			intervals [1635]:
				xmin = 222.990
				xmax = 223.020
				text = "IH0"
			intervals [1636]:
				xmin = 223.020
				xmax = 223.060
				text = "M"
			intervals [1637]:
				xmin = 223.060
				xmax = 223.100
				text = "EH1"
			intervals [1638]:
				xmin = 223.100
				xmax = 223.170
				text = "K"
			intervals [1639]:
				xmin = 223.170
				xmax = 223.220
				text = "S"
			intervals [1640]:
				xmin = 223.220
				xmax = 223.260
				text = "AH0"
			intervals [1641]:
				xmin = 223.260
				xmax = 223.330
				text = "K"
			intervals [1642]:
				xmin = 223.330
				xmax = 223.380
				text = "OW2"
			intervals [1643]:
				xmin = 223.380
				xmax = 223.510
				text = "F"
			intervals [1644]:
				xmin = 223.510
				xmax = 223.540
				text = "ER0"
			intervals [1645]:
				xmin = 223.540
				xmax = 223.570
				text = "AH0"
			intervals [1646]:
				xmin = 223.570
				xmax = 223.620
				text = "W"
			intervals [1647]:
				xmin = 223.620
				xmax = 223.740
				text = "AY1"
			intervals [1648]:
				xmin = 223.740
				xmax = 223.870
				text = "L"
			intervals [1649]:
				xmin = 223.870
				xmax = 223.9309
				text = ""
			intervals [1650]:
				xmin = 223.9309
				xmax = 223.9709
				text = "AH0"
			intervals [1651]:
				xmin = 223.9709
				xmax = 224.0009
				text = "N"
			intervals [1652]:
				xmin = 224.0009
				xmax = 224.0309
				text = "DH"
			intervals [1653]:
				xmin = 224.0309
				xmax = 224.0609
				text = "EH1"
			intervals [1654]:
				xmin = 224.0609
				xmax = 224.1009
				text = "N"
			intervals [1655]:
				xmin = 224.1009
				xmax = 224.1809
				text = "F"
			intervals [1656]:
				xmin = 224.1809
				xmax = 224.2109
				text = "AY1"
			intervals [1657]:
				xmin = 224.2109
				xmax = 224.2409
				text = "N"
			intervals [1658]:
				xmin = 224.2409
				xmax = 224.2709
				text = "AH0"
			intervals [1659]:
				xmin = 224.2709
				xmax = 224.3009
				text = "L"
			intervals [1660]:
				xmin = 224.3009
				xmax = 224.3309
				text = "IY0"
			intervals [1661]:
				xmin = 224.3309
				xmax = 224.3609
				text = "DH"
			intervals [1662]:
				xmin = 224.3609
				xmax = 224.4109
				text = "EY1"
			intervals [1663]:
				xmin = 224.4109
				xmax = 224.4409
				text = "IH0"
			intervals [1664]:
				xmin = 224.4409
				xmax = 224.4809
				text = "V"
			intervals [1665]:
				xmin = 224.4809
				xmax = 224.5309
				text = "EH1"
			intervals [1666]:
				xmin = 224.5309
				xmax = 224.5809
				text = "N"
			intervals [1667]:
				xmin = 224.5809
				xmax = 224.6409
				text = "SH"
			intervals [1668]:
				xmin = 224.6409
				xmax = 224.6809
				text = "AH0"
			intervals [1669]:
				xmin = 224.6809
				xmax = 224.7209
				text = "L"
			intervals [1670]:
				xmin = 224.7209
				xmax = 224.7509
				text = "IY0"
			intervals [1671]:
				xmin = 224.7509
				xmax = 224.7909
				text = "G"
			intervals [1672]:
				xmin = 224.7909
				xmax = 224.8409
				text = "AA1"
			intervals [1673]:
				xmin = 224.8409
				xmax = 224.8909
				text = "T"
			intervals [1674]:
				xmin = 224.8909
				xmax = 224.9809
				text = "K"
			intervals [1675]:
				xmin = 224.9809
				xmax = 225.0709
				text = "AO1"
			intervals [1676]:
				xmin = 225.0709
				xmax = 225.1209
				text = "T"
			intervals [1677]:
				xmin = 225.1209
				xmax = 225.4777
				text = "sp"
			intervals [1678]:
				xmin = 225.4777
				xmax = 225.6977
				text = "AH1"
			intervals [1679]:
				xmin = 225.6977
				xmax = 225.8077
				text = "sp"
			intervals [1680]:
				xmin = 225.8077
				xmax = 225.8677
				text = "IH0"
			intervals [1681]:
				xmin = 225.8677
				xmax = 225.8977
				text = "N"
			intervals [1682]:
				xmin = 225.8977
				xmax = 226.0077
				text = "K"
			intervals [1683]:
				xmin = 226.0077
				xmax = 226.0877
				text = "AE1"
			intervals [1684]:
				xmin = 226.0877
				xmax = 226.1577
				text = "N"
			intervals [1685]:
				xmin = 226.1577
				xmax = 226.2177
				text = "Z"
			intervals [1686]:
				xmin = 226.2177
				xmax = 226.2777
				text = "AH0"
			intervals [1687]:
				xmin = 226.2777
				xmax = 226.3077
				text = "S"
			intervals [1688]:
				xmin = 226.3077
				xmax = 227.8211
				text = "sp"
			intervals [1689]:
				xmin = 227.8211
				xmax = 228.0011
				text = "AH1"
			intervals [1690]:
				xmin = 228.0011
				xmax = 228.0711
				text = "DH"
			intervals [1691]:
				xmin = 228.0711
				xmax = 228.2211
				text = "IY0"
			intervals [1692]:
				xmin = 228.2211
				xmax = 228.3911
				text = "AH1"
			intervals [1693]:
				xmin = 228.3911
				xmax = 228.9924
				text = "sp"
			intervals [1694]:
				xmin = 228.9924
				xmax = 229.0724
				text = "K"
			intervals [1695]:
				xmin = 229.0724
				xmax = 229.1524
				text = "AE1"
			intervals [1696]:
				xmin = 229.1524
				xmax = 229.2124
				text = "N"
			intervals [1697]:
				xmin = 229.2124
				xmax = 229.3024
				text = "Z"
			intervals [1698]:
				xmin = 229.3024
				xmax = 229.3424
				text = "AH0"
			intervals [1699]:
				xmin = 229.3424
				xmax = 229.5324
				text = "S"
			intervals [1700]:
				xmin = 229.5324
				xmax = 229.5724
				text = "B"
			intervals [1701]:
				xmin = 229.5724
				xmax = 229.6024
				text = "Y"
			intervals [1702]:
				xmin = 229.6024
				xmax = 229.6424
				text = "UH1"
			intervals [1703]:
				xmin = 229.6424
				xmax = 229.6724
				text = "R"
			intervals [1704]:
				xmin = 229.6724
				xmax = 229.7024
				text = "OW0"
			intervals [1705]:
				xmin = 229.7024
				xmax = 229.7324
				text = "AH0"
			intervals [1706]:
				xmin = 229.7324
				xmax = 229.7624
				text = "V"
			intervals [1707]:
				xmin = 229.7624
				xmax = 229.7924
				text = "IH0"
			intervals [1708]:
				xmin = 229.7924
				xmax = 229.8224
				text = "N"
			intervals [1709]:
				xmin = 229.8224
				xmax = 229.8524
				text = "V"
			intervals [1710]:
				xmin = 229.8524
				xmax = 229.8824
				text = "EH2"
			intervals [1711]:
				xmin = 229.8824
				xmax = 229.9124
				text = "S"
			intervals [1712]:
				xmin = 229.9124
				xmax = 229.9424
				text = "T"
			intervals [1713]:
				xmin = 229.9424
				xmax = 229.9724
				text = "AH0"
			intervals [1714]:
				xmin = 229.9724
				xmax = 230.0524
				text = "G"
			intervals [1715]:
				xmin = 230.0524
				xmax = 230.1324
				text = "EY1"
			intervals [1716]:
				xmin = 230.1324
				xmax = 230.1924
				text = "SH"
			intervals [1717]:
				xmin = 230.1924
				xmax = 230.2324
				text = "AH0"
			intervals [1718]:
				xmin = 230.2324
				xmax = 230.2624
				text = "N"
			intervals [1719]:
				xmin = 230.2624
				xmax = 230.3524
				text = "F"
			intervals [1720]:
				xmin = 230.3524
				xmax = 230.3824
				text = "AY1"
			intervals [1721]:
				xmin = 230.3824
				xmax = 230.4124
				text = "N"
			intervals [1722]:
				xmin = 230.4124
				xmax = 230.4424
				text = "AH0"
			intervals [1723]:
				xmin = 230.4424
				xmax = 230.4724
				text = "L"
			intervals [1724]:
				xmin = 230.4724
				xmax = 230.5024
				text = "IY0"
			intervals [1725]:
				xmin = 230.5024
				xmax = 230.5824
				text = "K"
			intervals [1726]:
				xmin = 230.5824
				xmax = 230.6324
				text = "AO1"
			intervals [1727]:
				xmin = 230.6324
				xmax = 230.6724
				text = "T"
			intervals [1728]:
				xmin = 230.6724
				xmax = 230.7124
				text = "AH1"
			intervals [1729]:
				xmin = 230.7124
				xmax = 230.7624
				text = "P"
			intervals [1730]:
				xmin = 230.7624
				xmax = 230.8024
				text = "sp"
			intervals [1731]:
				xmin = 230.8024
				xmax = 230.8524
				text = "W"
			intervals [1732]:
				xmin = 230.8524
				xmax = 230.8824
				text = "IH0"
			intervals [1733]:
				xmin = 230.8824
				xmax = 230.9124
				text = "DH"
			intervals [1734]:
				xmin = 230.9124
				xmax = 230.9424
				text = "DH"
			intervals [1735]:
				xmin = 230.9424
				xmax = 230.9724
				text = "AH0"
			intervals [1736]:
				xmin = 230.9724
				xmax = 231.0624
				text = "M"
			intervals [1737]:
				xmin = 231.0624
				xmax = 231.5976
				text = "sp"
			intervals [1738]:
				xmin = 231.5976
				xmax = 231.7176
				text = "AE1"
			intervals [1739]:
				xmin = 231.7176
				xmax = 231.9176
				text = "N"
			intervals [1740]:
				xmin = 231.9176
				xmax = 232.1976
				text = "AH1"
			intervals [1741]:
				xmin = 232.1976
				xmax = 232.3556
				text = ""
			intervals [1742]:
				xmin = 232.3556
				xmax = 232.3956
				text = "sil"
			intervals [1743]:
				xmin = 232.3956
				xmax = 232.5056
				text = "K"
			intervals [1744]:
				xmin = 232.5056
				xmax = 232.5856
				text = "AE1"
			intervals [1745]:
				xmin = 232.5856
				xmax = 232.6556
				text = "N"
			intervals [1746]:
				xmin = 232.6556
				xmax = 232.7656
				text = "Z"
			intervals [1747]:
				xmin = 232.7656
				xmax = 232.7956
				text = "AH0"
			intervals [1748]:
				xmin = 232.7956
				xmax = 232.8256
				text = "sp"
			intervals [1749]:
				xmin = 232.8256
				xmax = 232.9256
				text = "IH1"
			intervals [1750]:
				xmin = 232.9256
				xmax = 233.0056
				text = "N"
			intervals [1751]:
				xmin = 233.0056
				xmax = 233.2056
				text = "AH1"
			intervals [1752]:
				xmin = 233.2056
				xmax = 233.3819
				text = "sp"
			intervals [1753]:
				xmin = 233.3819
				xmax = 233.4419
				text = "N"
			intervals [1754]:
				xmin = 233.4419
				xmax = 233.4919
				text = "sp"
			intervals [1755]:
				xmin = 233.4919
				xmax = 233.6019
				text = "IH0"
			intervals [1756]:
				xmin = 233.6019
				xmax = 233.6919
				text = "N"
			intervals [1757]:
				xmin = 233.6919
				xmax = 233.7419
				text = "L"
			intervals [1758]:
				xmin = 233.7419
				xmax = 233.7819
				text = "AA1"
			intervals [1759]:
				xmin = 233.7819
				xmax = 233.8919
				text = "S"
			intervals [1760]:
				xmin = 233.8919
				xmax = 233.9519
				text = "V"
			intervals [1761]:
				xmin = 233.9519
				xmax = 234.0519
				text = "EY1"
			intervals [1762]:
				xmin = 234.0519
				xmax = 234.1019
				text = "G"
			intervals [1763]:
				xmin = 234.1019
				xmax = 234.1319
				text = "AH0"
			intervals [1764]:
				xmin = 234.1319
				xmax = 234.3219
				text = "S"
			intervals [1765]:
				xmin = 234.3219
				xmax = 234.6358
				text = ""
			intervals [1766]:
				xmin = 234.6358
				xmax = 234.6858
				text = "sil"
			intervals [1767]:
				xmin = 234.6858
				xmax = 234.7358
				text = "AY1"
			intervals [1768]:
				xmin = 234.7358
				xmax = 234.7758
				text = "sp"
			intervals [1769]:
				xmin = 234.7758
				xmax = 234.8058
				text = "TH"
			intervals [1770]:
				xmin = 234.8058
				xmax = 234.8358
				text = "IH1"
			intervals [1771]:
				xmin = 234.8358
				xmax = 234.8758
				text = "NG"
			intervals [1772]:
				xmin = 234.8758
				xmax = 234.9058
				text = "K"
			intervals [1773]:
				xmin = 234.9058
				xmax = 235.1558
				text = "sp"
			intervals [1774]:
				xmin = 235.1558
				xmax = 236.1733
				text = ""
			intervals [1775]:
				xmin = 236.1733
				xmax = 236.3033
				text = "Y"
			intervals [1776]:
				xmin = 236.3033
				xmax = 236.3733
				text = "AE1"
			intervals [1777]:
				xmin = 236.3733
				xmax = 236.4133
				text = "DH"
			intervals [1778]:
				xmin = 236.4133
				xmax = 236.4733
				text = "EY1"
			intervals [1779]:
				xmin = 236.4733
				xmax = 236.5533
				text = "S"
			intervals [1780]:
				xmin = 236.5533
				xmax = 236.6033
				text = "T"
			intervals [1781]:
				xmin = 236.6033
				xmax = 236.6633
				text = "OW1"
			intervals [1782]:
				xmin = 236.6633
				xmax = 236.7333
				text = "L"
			intervals [1783]:
				xmin = 236.7333
				xmax = 236.7633
				text = "AH0"
			intervals [1784]:
				xmin = 236.7633
				xmax = 236.8433
				text = "K"
			intervals [1785]:
				xmin = 236.8433
				xmax = 237.0033
				text = "AA1"
			intervals [1786]:
				xmin = 237.0033
				xmax = 237.1333
				text = "R"
			intervals [1787]:
				xmin = 237.1333
				xmax = 237.6328
				text = ""
			intervals [1788]:
				xmin = 237.6328
				xmax = 237.6628
				text = "sil"
			intervals [1789]:
				xmin = 237.6628
				xmax = 237.7428
				text = "AE1"
			intervals [1790]:
				xmin = 237.7428
				xmax = 237.8328
				text = "F"
			intervals [1791]:
				xmin = 237.8328
				xmax = 237.9028
				text = "T"
			intervals [1792]:
				xmin = 237.9028
				xmax = 237.9628
				text = "ER0"
			intervals [1793]:
				xmin = 237.9628
				xmax = 238.0028
				text = "DH"
			intervals [1794]:
				xmin = 238.0028
				xmax = 238.1228
				text = "EY1"
			intervals [1795]:
				xmin = 238.1228
				xmax = 238.3228
				text = "AH1"
			intervals [1796]:
				xmin = 238.3228
				xmax = 238.3528
				text = "sp"
			intervals [1797]:
				xmin = 238.3528
				xmax = 238.5561
				text = ""
			intervals [1798]:
				xmin = 238.5561
				xmax = 238.6461
				text = "DH"
			intervals [1799]:
				xmin = 238.6461
				xmax = 238.6861
				text = "EY1"
			intervals [1800]:
				xmin = 238.6861
				xmax = 238.7261
				text = "G"
			intervals [1801]:
				xmin = 238.7261
				xmax = 238.7661
				text = "AA1"
			intervals [1802]:
				xmin = 238.7661
				xmax = 238.7961
				text = "T"
			intervals [1803]:
				xmin = 238.7961
				xmax = 238.8361
				text = "B"
			intervals [1804]:
				xmin = 238.8361
				xmax = 238.9061
				text = "AE1"
			intervals [1805]:
				xmin = 238.9061
				xmax = 238.9761
				text = "K"
			intervals [1806]:
				xmin = 238.9761
				xmax = 239.0161
				text = "IH0"
			intervals [1807]:
				xmin = 239.0161
				xmax = 239.0961
				text = "N"
			intervals [1808]:
				xmin = 239.0961
				xmax = 239.1261
				text = "DH"
			intervals [1809]:
				xmin = 239.1261
				xmax = 239.1661
				text = "AH0"
			intervals [1810]:
				xmin = 239.1661
				xmax = 239.2461
				text = "K"
			intervals [1811]:
				xmin = 239.2461
				xmax = 239.2761
				text = "AH1"
			intervals [1812]:
				xmin = 239.2761
				xmax = 239.3061
				text = "N"
			intervals [1813]:
				xmin = 239.3061
				xmax = 239.3861
				text = "T"
			intervals [1814]:
				xmin = 239.3861
				xmax = 239.4161
				text = "R"
			intervals [1815]:
				xmin = 239.4161
				xmax = 239.4461
				text = "IY0"
			intervals [1816]:
				xmin = 239.4461
				xmax = 239.4761
				text = "AH0"
			intervals [1817]:
				xmin = 239.4761
				xmax = 239.5061
				text = "N"
			intervals [1818]:
				xmin = 239.5061
				xmax = 239.5361
				text = "DH"
			intervals [1819]:
				xmin = 239.5361
				xmax = 239.5661
				text = "EH1"
			intervals [1820]:
				xmin = 239.5661
				xmax = 239.6061
				text = "N"
			intervals [1821]:
				xmin = 239.6061
				xmax = 239.6561
				text = "DH"
			intervals [1822]:
				xmin = 239.6561
				xmax = 239.8061
				text = "EY1"
			intervals [1823]:
				xmin = 239.8061
				xmax = 239.8961
				text = "AH1"
			intervals [1824]:
				xmin = 239.8961
				xmax = 239.9461
				text = "DH"
			intervals [1825]:
				xmin = 239.9461
				xmax = 239.9861
				text = "EY1"
			intervals [1826]:
				xmin = 239.9861
				xmax = 240.0461
				text = "W"
			intervals [1827]:
				xmin = 240.0461
				xmax = 240.1361
				text = "ER0"
			intervals [1828]:
				xmin = 240.1361
				xmax = 240.4279
				text = "sp"
			intervals [1829]:
				xmin = 240.4279
				xmax = 240.5179
				text = "S"
			intervals [1830]:
				xmin = 240.5179
				xmax = 240.5779
				text = "T"
			intervals [1831]:
				xmin = 240.5779
				xmax = 240.6279
				text = "IY1"
			intervals [1832]:
				xmin = 240.6279
				xmax = 240.6679
				text = "L"
			intervals [1833]:
				xmin = 240.6679
				xmax = 240.6979
				text = "IH0"
			intervals [1834]:
				xmin = 240.6979
				xmax = 240.7279
				text = "N"
			intervals [1835]:
				xmin = 240.7279
				xmax = 240.7679
				text = "AH0"
			intervals [1836]:
				xmin = 240.7679
				xmax = 240.8579
				text = "K"
			intervals [1837]:
				xmin = 240.8579
				xmax = 240.9079
				text = "AA1"
			intervals [1838]:
				xmin = 240.9079
				xmax = 240.9379
				text = "R"
			intervals [1839]:
				xmin = 240.9379
				xmax = 240.9679
				text = "AH0"
			intervals [1840]:
				xmin = 240.9679
				xmax = 240.9979
				text = "N"
			intervals [1841]:
				xmin = 240.9979
				xmax = 241.0279
				text = "DH"
			intervals [1842]:
				xmin = 241.0279
				xmax = 241.0779
				text = "EY1"
			intervals [1843]:
				xmin = 241.0779
				xmax = 241.1079
				text = "W"
			intervals [1844]:
				xmin = 241.1079
				xmax = 241.1479
				text = "ER0"
			intervals [1845]:
				xmin = 241.1479
				xmax = 241.1779
				text = "G"
			intervals [1846]:
				xmin = 241.1779
				xmax = 241.2079
				text = "OW1"
			intervals [1847]:
				xmin = 241.2079
				xmax = 241.2579
				text = "IH0"
			intervals [1848]:
				xmin = 241.2579
				xmax = 241.2879
				text = "N"
			intervals [1849]:
				xmin = 241.2879
				xmax = 241.3179
				text = "T"
			intervals [1850]:
				xmin = 241.3179
				xmax = 241.3579
				text = "AH0"
			intervals [1851]:
				xmin = 241.3579
				xmax = 241.4479
				text = "P"
			intervals [1852]:
				xmin = 241.4479
				xmax = 241.4879
				text = "IH1"
			intervals [1853]:
				xmin = 241.4879
				xmax = 241.5379
				text = "K"
			intervals [1854]:
				xmin = 241.5379
				xmax = 241.5879
				text = "AH1"
			intervals [1855]:
				xmin = 241.5879
				xmax = 241.7279
				text = "P"
			intervals [1856]:
				xmin = 241.7279
				xmax = 241.8879
				text = "AH1"
			intervals [1857]:
				xmin = 241.8879
				xmax = 242.1314
				text = ""
			intervals [1858]:
				xmin = 242.1314
				xmax = 242.1614
				text = "sil"
			intervals [1859]:
				xmin = 242.1614
				xmax = 242.2514
				text = "S"
			intervals [1860]:
				xmin = 242.2514
				xmax = 242.2814
				text = "AH1"
			intervals [1861]:
				xmin = 242.2814
				xmax = 242.3214
				text = "M"
			intervals [1862]:
				xmin = 242.3214
				xmax = 242.3514
				text = "AH0"
			intervals [1863]:
				xmin = 242.3514
				xmax = 242.3814
				text = "V"
			intervals [1864]:
				xmin = 242.3814
				xmax = 242.4114
				text = "DH"
			intervals [1865]:
				xmin = 242.4114
				xmax = 242.4814
				text = "AH0"
			intervals [1866]:
				xmin = 242.4814
				xmax = 242.5614
				text = "S"
			intervals [1867]:
				xmin = 242.5614
				xmax = 242.6114
				text = "T"
			intervals [1868]:
				xmin = 242.6114
				xmax = 242.6614
				text = "AH1"
			intervals [1869]:
				xmin = 242.6614
				xmax = 242.7414
				text = "F"
			intervals [1870]:
				xmin = 242.7414
				xmax = 242.7714
				text = "DH"
			intervals [1871]:
				xmin = 242.7714
				xmax = 242.8014
				text = "AH0"
			intervals [1872]:
				xmin = 242.8014
				xmax = 242.8314
				text = "T"
			intervals [1873]:
				xmin = 242.8314
				xmax = 242.8914
				text = "DH"
			intervals [1874]:
				xmin = 242.8914
				xmax = 242.9314
				text = "EY1"
			intervals [1875]:
				xmin = 242.9314
				xmax = 242.9614
				text = "AH0"
			intervals [1876]:
				xmin = 242.9614
				xmax = 243.0114
				text = "D"
			intervals [1877]:
				xmin = 243.0114
				xmax = 243.0614
				text = "L"
			intervals [1878]:
				xmin = 243.0614
				xmax = 243.1414
				text = "EH1"
			intervals [1879]:
				xmin = 243.1414
				xmax = 243.2714
				text = "F"
			intervals [1880]:
				xmin = 243.2714
				xmax = 243.3514
				text = "T"
			intervals [1881]:
				xmin = 243.3514
				xmax = 244.0059
				text = ""
			intervals [1882]:
				xmin = 244.0059
				xmax = 244.0559
				text = "sil"
			intervals [1883]:
				xmin = 244.0559
				xmax = 244.0959
				text = "AE1"
			intervals [1884]:
				xmin = 244.0959
				xmax = 244.1359
				text = "T"
			intervals [1885]:
				xmin = 244.1359
				xmax = 244.1859
				text = "AH0"
			intervals [1886]:
				xmin = 244.1859
				xmax = 244.2259
				text = "D"
			intervals [1887]:
				xmin = 244.2259
				xmax = 244.2759
				text = "IH1"
			intervals [1888]:
				xmin = 244.2759
				xmax = 244.3259
				text = "F"
			intervals [1889]:
				xmin = 244.3259
				xmax = 244.3559
				text = "R"
			intervals [1890]:
				xmin = 244.3559
				xmax = 244.3859
				text = "AH0"
			intervals [1891]:
				xmin = 244.3859
				xmax = 244.4159
				text = "N"
			intervals [1892]:
				xmin = 244.4159
				xmax = 244.4459
				text = "T"
			intervals [1893]:
				xmin = 244.4459
				xmax = 244.4759
				text = "P"
			intervals [1894]:
				xmin = 244.4759
				xmax = 244.5759
				text = "L"
			intervals [1895]:
				xmin = 244.5759
				xmax = 244.6859
				text = "EY1"
			intervals [1896]:
				xmin = 244.6859
				xmax = 244.8059
				text = "S"
			intervals [1897]:
				xmin = 244.8059
				xmax = 244.8759
				text = "AH0"
			intervals [1898]:
				xmin = 244.8759
				xmax = 244.9359
				text = "N"
			intervals [1899]:
				xmin = 244.9359
				xmax = 244.9959
				text = "D"
			intervals [1900]:
				xmin = 244.9959
				xmax = 245.0959
				text = "AH1"
			intervals [1901]:
				xmin = 245.0959
				xmax = 245.2659
				text = "sp"
			intervals [1902]:
				xmin = 245.2659
				xmax = 245.5306
				text = ""
			intervals [1903]:
				xmin = 245.5306
				xmax = 245.6006
				text = "DH"
			intervals [1904]:
				xmin = 245.6006
				xmax = 245.6306
				text = "EY1"
			intervals [1905]:
				xmin = 245.6306
				xmax = 245.6606
				text = "G"
			intervals [1906]:
				xmin = 245.6606
				xmax = 245.7006
				text = "AA1"
			intervals [1907]:
				xmin = 245.7006
				xmax = 245.7306
				text = "T"
			intervals [1908]:
				xmin = 245.7306
				xmax = 245.8206
				text = "K"
			intervals [1909]:
				xmin = 245.8206
				xmax = 245.9006
				text = "AO1"
			intervals [1910]:
				xmin = 245.9006
				xmax = 245.9606
				text = "T"
			intervals [1911]:
				xmin = 245.9606
				xmax = 245.9906
				text = "W"
			intervals [1912]:
				xmin = 245.9906
				xmax = 246.0206
				text = "IH0"
			intervals [1913]:
				xmin = 246.0206
				xmax = 246.0506
				text = "DH"
			intervals [1914]:
				xmin = 246.0506
				xmax = 246.0806
				text = "DH"
			intervals [1915]:
				xmin = 246.0806
				xmax = 246.2106
				text = "AH0"
			intervals [1916]:
				xmin = 246.2106
				xmax = 246.2606
				text = "T"
			intervals [1917]:
				xmin = 246.2606
				xmax = 249.6935
				text = ""
			intervals [1918]:
				xmin = 249.6935
				xmax = 249.7435
				text = "sil"
			intervals [1919]:
				xmin = 249.7435
				xmax = 249.9635
				text = "M"
			intervals [1920]:
				xmin = 249.9635
				xmax = 249.9935
				text = "HH"
			intervals [1921]:
				xmin = 249.9935
				xmax = 250.0235
				text = "M"
			intervals [1922]:
				xmin = 250.0235
				xmax = 251.8264
				text = "sp"
			intervals [1923]:
				xmin = 251.8264
				xmax = 252.1564
				text = "AH1"
			intervals [1924]:
				xmin = 252.1564
				xmax = 253.1242
				text = ""
			intervals [1925]:
				xmin = 253.1242
				xmax = 253.1542
				text = "sil"
			intervals [1926]:
				xmin = 253.1542
				xmax = 253.2242
				text = "Y"
			intervals [1927]:
				xmin = 253.2242
				xmax = 253.2642
				text = "AE1"
			intervals [1928]:
				xmin = 253.2642
				xmax = 253.2942
				text = "DH"
			intervals [1929]:
				xmin = 253.2942
				xmax = 253.3242
				text = "AH0"
			intervals [1930]:
				xmin = 253.3242
				xmax = 253.3542
				text = "T"
			intervals [1931]:
				xmin = 253.3542
				xmax = 253.3842
				text = "W"
			intervals [1932]:
				xmin = 253.3842
				xmax = 253.4142
				text = "AH0"
			intervals [1933]:
				xmin = 253.4142
				xmax = 253.4642
				text = "Z"
			intervals [1934]:
				xmin = 253.4642
				xmax = 253.5242
				text = "AH0"
			intervals [1935]:
				xmin = 253.5242
				xmax = 253.5742
				text = "B"
			intervals [1936]:
				xmin = 253.5742
				xmax = 253.6642
				text = "AW1"
			intervals [1937]:
				xmin = 253.6642
				xmax = 253.7142
				text = "T"
			intervals [1938]:
				xmin = 253.7142
				xmax = 253.9442
				text = "AH1"
			intervals [1939]:
				xmin = 253.9442
				xmax = 254.0142
				text = "sp"
			intervals [1940]:
				xmin = 254.0142
				xmax = 254.4345
				text = ""
			intervals [1941]:
				xmin = 254.4345
				xmax = 254.4945
				text = "DH"
			intervals [1942]:
				xmin = 254.4945
				xmax = 254.5345
				text = "IH0"
			intervals [1943]:
				xmin = 254.5345
				xmax = 254.6845
				text = "S"
			intervals [1944]:
				xmin = 254.6845
				xmax = 254.9494
				text = "sp"
			intervals [1945]:
				xmin = 254.9494
				xmax = 255.0294
				text = "K"
			intervals [1946]:
				xmin = 255.0294
				xmax = 255.0794
				text = "IH1"
			intervals [1947]:
				xmin = 255.0794
				xmax = 255.1194
				text = "L"
			intervals [1948]:
				xmin = 255.1194
				xmax = 255.1594
				text = "IH0"
			intervals [1949]:
				xmin = 255.1594
				xmax = 255.2294
				text = "NG"
			intervals [1950]:
				xmin = 255.2294
				xmax = 255.2594
				text = "D"
			intervals [1951]:
				xmin = 255.2594
				xmax = 255.3094
				text = "AW1"
			intervals [1952]:
				xmin = 255.3094
				xmax = 255.3394
				text = "N"
			intervals [1953]:
				xmin = 255.3394
				xmax = 255.3694
				text = "IH0"
			intervals [1954]:
				xmin = 255.3694
				xmax = 255.3994
				text = "N"
			intervals [1955]:
				xmin = 255.3994
				xmax = 255.4294
				text = "DH"
			intervals [1956]:
				xmin = 255.4294
				xmax = 255.4794
				text = "AH0"
			intervals [1957]:
				xmin = 255.4794
				xmax = 255.6194
				text = "S"
			intervals [1958]:
				xmin = 255.6194
				xmax = 255.7794
				text = "AW1"
			intervals [1959]:
				xmin = 255.7794
				xmax = 255.9394
				text = "TH"
			intervals [1960]:
				xmin = 255.9394
				xmax = 256.1065
				text = "sp"
			intervals [1961]:
				xmin = 256.1065
				xmax = 256.1465
				text = "AH0"
			intervals [1962]:
				xmin = 256.1465
				xmax = 256.2165
				text = "N"
			intervals [1963]:
				xmin = 256.2165
				xmax = 256.2665
				text = "DH"
			intervals [1964]:
				xmin = 256.2665
				xmax = 256.3365
				text = "IH0"
			intervals [1965]:
				xmin = 256.3365
				xmax = 256.4965
				text = "S"
			intervals [1966]:
				xmin = 256.4965
				xmax = 256.7165
				text = "AH1"
			intervals [1967]:
				xmin = 256.7165
				xmax = 256.9065
				text = "S"
			intervals [1968]:
				xmin = 256.9065
				xmax = 256.9365
				text = "IH1"
			intervals [1969]:
				xmin = 256.9365
				xmax = 256.9665
				text = "D"
			intervals [1970]:
				xmin = 256.9665
				xmax = 256.9965
				text = "N"
			intervals [1971]:
				xmin = 256.9965
				xmax = 257.0765
				text = "IY0"
			intervals [1972]:
				xmin = 257.0765
				xmax = 257.1865
				text = "P"
			intervals [1973]:
				xmin = 257.1865
				xmax = 257.2365
				text = "W"
			intervals [1974]:
				xmin = 257.2365
				xmax = 257.2665
				text = "AA1"
			intervals [1975]:
				xmin = 257.2665
				xmax = 257.2965
				text = "T"
			intervals [1976]:
				xmin = 257.2965
				xmax = 257.4065
				text = "Y"
			intervals [1977]:
				xmin = 257.4065
				xmax = 257.6565
				text = "EY2"
			intervals [1978]:
				xmin = 257.6565
				xmax = 258.0575
				text = ""
			intervals [1979]:
				xmin = 258.0575
				xmax = 258.0875
				text = "sil"
			intervals [1980]:
				xmin = 258.0875
				xmax = 258.3175
				text = "AH1"
			intervals [1981]:
				xmin = 258.3175
				xmax = 258.3475
				text = "sp"
			intervals [1982]:
				xmin = 258.3475
				xmax = 258.4375
				text = "P"
			intervals [1983]:
				xmin = 258.4375
				xmax = 258.4875
				text = "L"
			intervals [1984]:
				xmin = 258.4875
				xmax = 258.5775
				text = "EY1"
			intervals [1985]:
				xmin = 258.5775
				xmax = 258.6275
				text = "D"
			intervals [1986]:
				xmin = 258.6275
				xmax = 258.7975
				text = "EY1"
			intervals [1987]:
				xmin = 258.7975
				xmax = 259.0375
				text = "AH1"
			intervals [1988]:
				xmin = 259.0375
				xmax = 259.3294
				text = ""
			intervals [1989]:
				xmin = 259.3294
				xmax = 259.4494
				text = "K"
			intervals [1990]:
				xmin = 259.4494
				xmax = 259.4994
				text = "AH1"
			intervals [1991]:
				xmin = 259.4994
				xmax = 259.5694
				text = "L"
			intervals [1992]:
				xmin = 259.5694
				xmax = 259.5994
				text = "ER0"
			intervals [1993]:
				xmin = 259.5994
				xmax = 259.6294
				text = "D"
			intervals [1994]:
				xmin = 259.6294
				xmax = 259.6694
				text = "D"
			intervals [1995]:
				xmin = 259.6694
				xmax = 259.7194
				text = "IH0"
			intervals [1996]:
				xmin = 259.7194
				xmax = 259.8394
				text = "T"
			intervals [1997]:
				xmin = 259.8394
				xmax = 259.8994
				text = "EH1"
			intervals [1998]:
				xmin = 259.8994
				xmax = 259.9494
				text = "K"
			intervals [1999]:
				xmin = 259.9494
				xmax = 259.9994
				text = "T"
			intervals [2000]:
				xmin = 259.9994
				xmax = 260.0394
				text = "IH0"
			intervals [2001]:
				xmin = 260.0394
				xmax = 260.0694
				text = "V"
			intervals [2002]:
				xmin = 260.0694
				xmax = 260.1194
				text = "sp"
			intervals [2003]:
				xmin = 260.1194
				xmax = 260.3894
				text = "F"
			intervals [2004]:
				xmin = 260.3894
				xmax = 260.4194
				text = "R"
			intervals [2005]:
				xmin = 260.4194
				xmax = 260.4494
				text = "AH1"
			intervals [2006]:
				xmin = 260.4494
				xmax = 260.5594
				text = "M"
			intervals [2007]:
				xmin = 260.5594
				xmax = 260.6994
				text = "AH1"
			intervals [2008]:
				xmin = 260.6994
				xmax = 260.7594
				text = "DH"
			intervals [2009]:
				xmin = 260.7594
				xmax = 260.7994
				text = "AH0"
			intervals [2010]:
				xmin = 260.7994
				xmax = 260.8894
				text = "N"
			intervals [2011]:
				xmin = 260.8894
				xmax = 260.9994
				text = "AO1"
			intervals [2012]:
				xmin = 260.9994
				xmax = 261.0594
				text = "R"
			intervals [2013]:
				xmin = 261.0594
				xmax = 261.1894
				text = "TH"
			intervals [2014]:
				xmin = 261.1894
				xmax = 261.6002
				text = ""
			intervals [2015]:
				xmin = 261.6002
				xmax = 261.6502
				text = "sil"
			intervals [2016]:
				xmin = 261.6502
				xmax = 261.7402
				text = "AE1"
			intervals [2017]:
				xmin = 261.7402
				xmax = 261.8002
				text = "N"
			intervals [2018]:
				xmin = 261.8002
				xmax = 261.8602
				text = "D"
			intervals [2019]:
				xmin = 261.8602
				xmax = 261.9802
				text = "AH1"
			intervals [2020]:
				xmin = 261.9802
				xmax = 262.1102
				text = "R"
			intervals [2021]:
				xmin = 262.1102
				xmax = 262.1702
				text = "AA1"
			intervals [2022]:
				xmin = 262.1702
				xmax = 262.2302
				text = "D"
			intervals [2023]:
				xmin = 262.2302
				xmax = 262.3002
				text = "S"
			intervals [2024]:
				xmin = 262.3002
				xmax = 262.3702
				text = "T"
			intervals [2025]:
				xmin = 262.3702
				xmax = 262.4702
				text = "AY1"
			intervals [2026]:
				xmin = 262.4702
				xmax = 263.0002
				text = "G"
			intervals [2027]:
				xmin = 263.0002
				xmax = 263.2002
				text = "ER0"
			intervals [2028]:
				xmin = 263.2002
				xmax = 263.8884
				text = "sp"
			intervals [2029]:
				xmin = 263.8884
				xmax = 264.1984
				text = "AH1"
			intervals [2030]:
				xmin = 264.1984
				xmax = 264.2584
				text = "sp"
			intervals [2031]:
				xmin = 264.2584
				xmax = 264.5471
				text = ""
			intervals [2032]:
				xmin = 264.5471
				xmax = 264.6471
				text = "AH0"
			intervals [2033]:
				xmin = 264.6471
				xmax = 264.9271
				text = "S"
			intervals [2034]:
				xmin = 264.9271
				xmax = 265.0871
				text = "AH1"
			intervals [2035]:
				xmin = 265.0871
				xmax = 265.2271
				text = "S"
			intervals [2036]:
				xmin = 265.2271
				xmax = 265.2771
				text = "AH1"
			intervals [2037]:
				xmin = 265.2771
				xmax = 265.3171
				text = "DH"
			intervals [2038]:
				xmin = 265.3171
				xmax = 265.3871
				text = "ER0"
			intervals [2039]:
				xmin = 265.3871
				xmax = 265.4371
				text = "N"
			intervals [2040]:
				xmin = 265.4371
				xmax = 265.5171
				text = "K"
			intervals [2041]:
				xmin = 265.5171
				xmax = 265.6871
				text = "AA1"
			intervals [2042]:
				xmin = 265.6871
				xmax = 265.8371
				text = "P"
			intervals [2043]:
				xmin = 265.8371
				xmax = 266.5977
				text = ""
			intervals [2044]:
				xmin = 266.5977
				xmax = 266.7577
				text = "AE1"
			intervals [2045]:
				xmin = 266.7577
				xmax = 266.8577
				text = "N"
			intervals [2046]:
				xmin = 266.8577
				xmax = 266.9577
				text = "AH1"
			intervals [2047]:
				xmin = 266.9577
				xmax = 266.9877
				text = "IH0"
			intervals [2048]:
				xmin = 266.9877
				xmax = 267.0177
				text = "T"
			intervals [2049]:
				xmin = 267.0177
				xmax = 267.0877
				text = "W"
			intervals [2050]:
				xmin = 267.0877
				xmax = 267.1177
				text = "AH0"
			intervals [2051]:
				xmin = 267.1177
				xmax = 267.1877
				text = "Z"
			intervals [2052]:
				xmin = 267.1877
				xmax = 267.2677
				text = "AO1"
			intervals [2053]:
				xmin = 267.2677
				xmax = 267.2977
				text = "L"
			intervals [2054]:
				xmin = 267.2977
				xmax = 267.3377
				text = "AH0"
			intervals [2055]:
				xmin = 267.3377
				xmax = 267.3877
				text = "B"
			intervals [2056]:
				xmin = 267.3877
				xmax = 267.4577
				text = "AW1"
			intervals [2057]:
				xmin = 267.4577
				xmax = 267.5277
				text = "T"
			intervals [2058]:
				xmin = 267.5277
				xmax = 267.5677
				text = "HH"
			intervals [2059]:
				xmin = 267.5677
				xmax = 267.6577
				text = "AW1"
			intervals [2060]:
				xmin = 267.6577
				xmax = 267.7377
				text = "DH"
			intervals [2061]:
				xmin = 267.7377
				xmax = 267.9277
				text = "EY1"
			intervals [2062]:
				xmin = 267.9277
				xmax = 268.0577
				text = "W"
			intervals [2063]:
				xmin = 268.0577
				xmax = 268.0877
				text = "UH1"
			intervals [2064]:
				xmin = 268.0877
				xmax = 268.1577
				text = "D"
			intervals [2065]:
				xmin = 268.1577
				xmax = 268.3677
				text = "AH1"
			intervals [2066]:
				xmin = 268.3677
				xmax = 268.7333
				text = ""
			intervals [2067]:
				xmin = 268.7333
				xmax = 268.7933
				text = "DH"
			intervals [2068]:
				xmin = 268.7933
				xmax = 268.8233
				text = "EY1"
			intervals [2069]:
				xmin = 268.8233
				xmax = 268.9333
				text = "HH"
			intervals [2070]:
				xmin = 268.9333
				xmax = 268.9733
				text = "AE1"
			intervals [2071]:
				xmin = 268.9733
				xmax = 269.0233
				text = "V"
			intervals [2072]:
				xmin = 269.0233
				xmax = 269.111
				text = ""
			intervals [2073]:
				xmin = 269.111
				xmax = 269.221
				text = "Y"
			intervals [2074]:
				xmin = 269.221
				xmax = 269.261
				text = "UW1"
			intervals [2075]:
				xmin = 269.261
				xmax = 269.291
				text = "N"
			intervals [2076]:
				xmin = 269.291
				xmax = 269.331
				text = "OW1"
			intervals [2077]:
				xmin = 269.331
				xmax = 269.461
				text = "sp"
			intervals [2078]:
				xmin = 269.461
				xmax = 269.501
				text = "D"
			intervals [2079]:
				xmin = 269.501
				xmax = 269.551
				text = "IH1"
			intervals [2080]:
				xmin = 269.551
				xmax = 269.601
				text = "F"
			intervals [2081]:
				xmin = 269.601
				xmax = 269.631
				text = "ER0"
			intervals [2082]:
				xmin = 269.631
				xmax = 269.661
				text = "AH0"
			intervals [2083]:
				xmin = 269.661
				xmax = 269.701
				text = "N"
			intervals [2084]:
				xmin = 269.701
				xmax = 269.781
				text = "S"
			intervals [2085]:
				xmin = 269.781
				xmax = 269.811
				text = "IH0"
			intervals [2086]:
				xmin = 269.811
				xmax = 269.841
				text = "Z"
			intervals [2087]:
				xmin = 269.841
				xmax = 269.891
				text = "AH0"
			intervals [2088]:
				xmin = 269.891
				xmax = 269.991
				text = "P"
			intervals [2089]:
				xmin = 269.991
				xmax = 270.021
				text = "IH1"
			intervals [2090]:
				xmin = 270.021
				xmax = 270.061
				text = "N"
			intervals [2091]:
				xmin = 270.061
				xmax = 270.091
				text = "Y"
			intervals [2092]:
				xmin = 270.091
				xmax = 270.131
				text = "AH0"
			intervals [2093]:
				xmin = 270.131
				xmax = 270.191
				text = "N"
			intervals [2094]:
				xmin = 270.191
				xmax = 270.221
				text = "AH0"
			intervals [2095]:
				xmin = 270.221
				xmax = 270.331
				text = "N"
			intervals [2096]:
				xmin = 270.331
				xmax = 270.391
				text = "AO1"
			intervals [2097]:
				xmin = 270.391
				xmax = 270.461
				text = "L"
			intervals [2098]:
				xmin = 270.461
				xmax = 270.491
				text = "sp"
			intervals [2099]:
				xmin = 270.491
				xmax = 270.521
				text = "TH"
			intervals [2100]:
				xmin = 270.521
				xmax = 270.561
				text = "IH1"
			intervals [2101]:
				xmin = 270.561
				xmax = 270.631
				text = "NG"
			intervals [2102]:
				xmin = 270.631
[truncated: 892,243 more chars]
