# Supplementary material for: Considering Performance in the Automated and Manual Coding of Sociolinguistic Variables: Lessons From Variable (ING)
Source: Front Artif Intell. 2021 Apr 29;4:648543. doi: 10.3389/frai.2021.648543 (PMC8117961; doi:10.3389/frai.2021.648543)
Supplement: Supplementary file 5 [file Data_Sheet_5.ZIP › CORAAL_VARAligned_as_TextGrids_p1/DCA_se2_ag4_f_01_1.TextGrid]

File type = "ooTextFile"
Object class = "TextGrid"

xmin = 0.0
xmax = 1274.100022675737
tiers? <exists>
size = 4
item []:
	item [1]:
		class = "IntervalTier"
		name = "DCA_int_05 - words"
		xmin = 0.0
		xmax = 1274.100022675737
		intervals: size = 1752
			intervals [1]:
				xmin = 0.0
				xmax = 0.5492
				text = ""
			intervals [2]:
				xmin = 0.5492
				xmax = 1.0692
				text = "well"
			intervals [3]:
				xmin = 1.0692
				xmax = 1.4128
				text = ""
			intervals [4]:
				xmin = 1.4128
				xmax = 1.5228
				text = "tell"
			intervals [5]:
				xmin = 1.5228
				xmax = 1.6728
				text = "me"
			intervals [6]:
				xmin = 1.6728
				xmax = 2.1328
				text = "what"
			intervals [7]:
				xmin = 2.1328
				xmax = 2.3728
				text = "kind"
			intervals [8]:
				xmin = 2.3728
				xmax = 2.4328
				text = "of"
			intervals [9]:
				xmin = 2.4328
				xmax = 2.7828
				text = "games"
			intervals [10]:
				xmin = 2.7828
				xmax = 2.8828
				text = "you"
			intervals [11]:
				xmin = 2.8828
				xmax = 2.9128
				text = ""
			intervals [12]:
				xmin = 2.9128
				xmax = 3.2028
				text = "played"
			intervals [13]:
				xmin = 3.2028
				xmax = 3.3028
				text = "when"
			intervals [14]:
				xmin = 3.3028
				xmax = 3.4328
				text = "you"
			intervals [15]:
				xmin = 3.4328
				xmax = 3.5228
				text = "were"
			intervals [16]:
				xmin = 3.5228
				xmax = 3.9728
				text = "younger"
			intervals [17]:
				xmin = 3.9728
				xmax = 22.3036
				text = ""
			intervals [18]:
				xmin = 22.3036
				xmax = 22.5036
				text = "mm"
			intervals [19]:
				xmin = 22.5036
				xmax = 27.5589
				text = ""
			intervals [20]:
				xmin = 27.5589
				xmax = 29.3689
				text = "<unk>"
			intervals [21]:
				xmin = 29.3689
				xmax = 41.6712
				text = ""
			intervals [22]:
				xmin = 41.6712
				xmax = 42.1612
				text = "oh"
			intervals [23]:
				xmin = 42.1612
				xmax = 42.4392
				text = ""
			intervals [24]:
				xmin = 42.4392
				xmax = 42.5392
				text = "how"
			intervals [25]:
				xmin = 42.5392
				xmax = 42.6692
				text = "did"
			intervals [26]:
				xmin = 42.6692
				xmax = 42.7992
				text = "you"
			intervals [27]:
				xmin = 42.7992
				xmax = 43.0892
				text = "play"
			intervals [28]:
				xmin = 43.0892
				xmax = 43.4692
				text = "um"
			intervals [29]:
				xmin = 43.4692
				xmax = 43.6592
				text = ""
			intervals [30]:
				xmin = 43.6592
				xmax = 44.0492
				text = "hide"
			intervals [31]:
				xmin = 44.0492
				xmax = 44.1892
				text = "and"
			intervals [32]:
				xmin = 44.1892
				xmax = 44.2292
				text = ""
			intervals [33]:
				xmin = 44.2292
				xmax = 44.5692
				text = "seek"
			intervals [34]:
				xmin = 44.5692
				xmax = 45.5314
				text = ""
			intervals [35]:
				xmin = 45.5314
				xmax = 45.6314
				text = "how"
			intervals [36]:
				xmin = 45.6314
				xmax = 45.7914
				text = "did"
			intervals [37]:
				xmin = 45.7914
				xmax = 45.9014
				text = "you"
			intervals [38]:
				xmin = 45.9014
				xmax = 45.9314
				text = ""
			intervals [39]:
				xmin = 45.9314
				xmax = 46.1514
				text = "play"
			intervals [40]:
				xmin = 46.1514
				xmax = 46.1814
				text = ""
			intervals [41]:
				xmin = 46.1814
				xmax = 46.3214
				text = "it"
			intervals [42]:
				xmin = 46.3214
				xmax = 58.4228
				text = ""
			intervals [43]:
				xmin = 58.4228
				xmax = 59.1628
				text = "<unk>"
			intervals [44]:
				xmin = 59.1628
				xmax = 60.6604
				text = ""
			intervals [45]:
				xmin = 60.6604
				xmax = 60.9204
				text = "same"
			intervals [46]:
				xmin = 60.9204
				xmax = 61.0804
				text = "way"
			intervals [47]:
				xmin = 61.0804
				xmax = 61.2204
				text = "we"
			intervals [48]:
				xmin = 61.2204
				xmax = 61.2504
				text = ""
			intervals [49]:
				xmin = 61.2504
				xmax = 61.4404
				text = "do"
			intervals [50]:
				xmin = 61.4404
				xmax = 61.5004
				text = "it"
			intervals [51]:
				xmin = 61.5004
				xmax = 61.5304
				text = ""
			intervals [52]:
				xmin = 61.5304
				xmax = 61.6204
				text = "now"
			intervals [53]:
				xmin = 61.6204
				xmax = 62.6175
				text = ""
			intervals [54]:
				xmin = 62.6175
				xmax = 62.7975
				text = "um"
			intervals [55]:
				xmin = 62.7975
				xmax = 64.0452
				text = ""
			intervals [56]:
				xmin = 64.0452
				xmax = 64.2452
				text = "when"
			intervals [57]:
				xmin = 64.2452
				xmax = 64.3952
				text = "you"
			intervals [58]:
				xmin = 64.3952
				xmax = 64.8452
				text = "dressed"
			intervals [59]:
				xmin = 64.8452
				xmax = 65.0452
				text = "up"
			intervals [60]:
				xmin = 65.0452
				xmax = 65.2715
				text = ""
			intervals [61]:
				xmin = 65.2715
				xmax = 65.3715
				text = "in"
			intervals [62]:
				xmin = 65.3715
				xmax = 65.5015
				text = "your"
			intervals [63]:
				xmin = 65.5015
				xmax = 65.7915
				text = "mother"
			intervals [64]:
				xmin = 65.7915
				xmax = 65.8315
				text = "s"
			intervals [65]:
				xmin = 65.8315
				xmax = 66.0915
				text = "old"
			intervals [66]:
				xmin = 66.0915
				xmax = 66.5715
				text = "clothes"
			intervals [67]:
				xmin = 66.5715
				xmax = 66.7729
				text = ""
			intervals [68]:
				xmin = 66.7729
				xmax = 66.9529
				text = "what"
			intervals [69]:
				xmin = 66.9529
				xmax = 67.1629
				text = "did"
			intervals [70]:
				xmin = 67.1629
				xmax = 67.3929
				text = "you"
			intervals [71]:
				xmin = 67.3929
				xmax = 67.5329
				text = ""
			intervals [72]:
				xmin = 67.5329
				xmax = 67.6829
				text = "what"
			intervals [73]:
				xmin = 67.6829
				xmax = 67.8529
				text = "did"
			intervals [74]:
				xmin = 67.8529
				xmax = 67.9929
				text = "you"
			intervals [75]:
				xmin = 67.9929
				xmax = 68.0629
				text = "do"
			intervals [76]:
				xmin = 68.0629
				xmax = 68.1729
				text = "then"
			intervals [77]:
				xmin = 68.1729
				xmax = 68.4129
				text = "did"
			intervals [78]:
				xmin = 68.4129
				xmax = 68.4829
				text = "you"
			intervals [79]:
				xmin = 68.4829
				xmax = 68.6529
				text = "put"
			intervals [80]:
				xmin = 68.6529
				xmax = 68.8529
				text = "on"
			intervals [81]:
				xmin = 68.8529
				xmax = 68.9129
				text = "her"
			intervals [82]:
				xmin = 68.9129
				xmax = 69.3229
				text = "makeup"
			intervals [83]:
				xmin = 69.3229
				xmax = 69.4529
				text = "and"
			intervals [84]:
				xmin = 69.4529
				xmax = 69.6729
				text = "all"
			intervals [85]:
				xmin = 69.6729
				xmax = 84.6724
				text = ""
			intervals [86]:
				xmin = 84.6724
				xmax = 85.0124
				text = "oh"
			intervals [87]:
				xmin = 85.0124
				xmax = 85.3226
				text = ""
			intervals [88]:
				xmin = 85.3226
				xmax = 85.4526
				text = "what"
			intervals [89]:
				xmin = 85.4526
				xmax = 85.7626
				text = "about"
			intervals [90]:
				xmin = 85.7626
				xmax = 85.9026
				text = "when"
			intervals [91]:
				xmin = 85.9026
				xmax = 86.0426
				text = "you"
			intervals [92]:
				xmin = 86.0426
				xmax = 86.4826
				text = "played"
			intervals [93]:
				xmin = 86.4826
				xmax = 86.5126
				text = ""
			intervals [94]:
				xmin = 86.5126
				xmax = 87.1526
				text = "imitate"
			intervals [95]:
				xmin = 87.1526
				xmax = 87.5826
				text = "people"
			intervals [96]:
				xmin = 87.5826
				xmax = 88.3809
				text = ""
			intervals [97]:
				xmin = 88.3809
				xmax = 88.6109
				text = "was"
			intervals [98]:
				xmin = 88.6109
				xmax = 88.6709
				text = "it"
			intervals [99]:
				xmin = 88.6709
				xmax = 94.7493
				text = ""
			intervals [100]:
				xmin = 94.7493
				xmax = 95.1493
				text = "hm"
			intervals [101]:
				xmin = 95.1493
				xmax = 95.6593
				text = ""
			intervals [102]:
				xmin = 95.6593
				xmax = 96.1393
				text = "<unk>"
			intervals [103]:
				xmin = 96.1393
				xmax = 97.8182
				text = ""
			intervals [104]:
				xmin = 97.8182
				xmax = 98.2382
				text = "oh"
			intervals [105]:
				xmin = 98.2382
				xmax = 98.6241
				text = ""
			intervals [106]:
				xmin = 98.6241
				xmax = 98.8141
				text = "when"
			intervals [107]:
				xmin = 98.8141
				xmax = 99.0041
				text = "you"
			intervals [108]:
				xmin = 99.0041
				xmax = 99.4441
				text = "um"
			intervals [109]:
				xmin = 99.4441
				xmax = 99.7541
				text = "played"
			intervals [110]:
				xmin = 99.7541
				xmax = 99.9741
				text = "hide"
			intervals [111]:
				xmin = 99.9741
				xmax = 100.0941
				text = "and"
			intervals [112]:
				xmin = 100.0941
				xmax = 100.2341
				text = "go"
			intervals [113]:
				xmin = 100.2341
				xmax = 100.3141
				text = ""
			intervals [114]:
				xmin = 100.3141
				xmax = 100.4741
				text = "seek"
			intervals [115]:
				xmin = 100.4741
				xmax = 100.5341
				text = "do"
			intervals [116]:
				xmin = 100.5341
				xmax = 100.5941
				text = "you"
			intervals [117]:
				xmin = 100.5941
				xmax = 100.9241
				text = "remember"
			intervals [118]:
				xmin = 100.9241
				xmax = 101.0641
				text = "how"
			intervals [119]:
				xmin = 101.0641
				xmax = 101.1941
				text = "you"
			intervals [120]:
				xmin = 101.1941
				xmax = 101.4941
				text = "chose"
			intervals [121]:
				xmin = 101.4941
				xmax = 101.5941
				text = "the"
			intervals [122]:
				xmin = 101.5941
				xmax = 101.6341
				text = ""
			intervals [123]:
				xmin = 101.6341
				xmax = 101.9641
				text = "person"
			intervals [124]:
				xmin = 101.9641
				xmax = 102.0541
				text = "that"
			intervals [125]:
				xmin = 102.0541
				xmax = 102.1441
				text = "was"
			intervals [126]:
				xmin = 102.1441
				xmax = 102.1741
				text = ""
			intervals [127]:
				xmin = 102.1741
				xmax = 102.3041
				text = "going"
			intervals [128]:
				xmin = 102.3041
				xmax = 102.3641
				text = "to"
			intervals [129]:
				xmin = 102.3641
				xmax = 102.5541
				text = "be"
			intervals [130]:
				xmin = 102.5541
				xmax = 102.8341
				text = "it"
			intervals [131]:
				xmin = 102.8341
				xmax = 103.2439
				text = ""
			intervals [132]:
				xmin = 103.2439
				xmax = 103.3439
				text = "the"
			intervals [133]:
				xmin = 103.3439
				xmax = 103.5239
				text = "one"
			intervals [134]:
				xmin = 103.5239
				xmax = 103.6239
				text = "that"
			intervals [135]:
				xmin = 103.6239
				xmax = 103.7139
				text = "would"
			intervals [136]:
				xmin = 103.7139
				xmax = 103.7439
				text = ""
			intervals [137]:
				xmin = 103.7439
				xmax = 104.0439
				text = "hide"
			intervals [138]:
				xmin = 104.0439
				xmax = 104.0939
				text = ""
			intervals [139]:
				xmin = 104.0939
				xmax = 104.2039
				text = "his"
			intervals [140]:
				xmin = 104.2039
				xmax = 104.3139
				text = "eyes"
			intervals [141]:
				xmin = 104.3139
				xmax = 114.0263
				text = ""
			intervals [142]:
				xmin = 114.0263
				xmax = 114.1763
				text = "i"
			intervals [143]:
				xmin = 114.1763
				xmax = 114.2363
				text = "see"
			intervals [144]:
				xmin = 114.2363
				xmax = 122.1692
				text = ""
			intervals [145]:
				xmin = 122.1692
				xmax = 122.6992
				text = "oh"
			intervals [146]:
				xmin = 122.6992
				xmax = 124.011
				text = ""
			intervals [147]:
				xmin = 124.011
				xmax = 124.441
				text = "yeah"
			intervals [148]:
				xmin = 124.441
				xmax = 125.3362
				text = ""
			intervals [149]:
				xmin = 125.3362
				xmax = 125.9162
				text = "okay"
			intervals [150]:
				xmin = 125.9162
				xmax = 126.4219
				text = ""
			intervals [151]:
				xmin = 126.4219
				xmax = 126.9719
				text = "um"
			intervals [152]:
				xmin = 126.9719
				xmax = 127.1719
				text = ""
			intervals [153]:
				xmin = 127.1719
				xmax = 127.2719
				text = "do"
			intervals [154]:
				xmin = 127.2719
				xmax = 127.4019
				text = "you"
			intervals [155]:
				xmin = 127.4019
				xmax = 127.6719
				text = "watch"
			intervals [156]:
				xmin = 127.6719
				xmax = 127.7419
				text = ""
			intervals [157]:
				xmin = 127.7419
				xmax = 127.7819
				text = "a"
			intervals [158]:
				xmin = 127.7819
				xmax = 127.9519
				text = "lot"
			intervals [159]:
				xmin = 127.9519
				xmax = 128.0219
				text = "of"
			intervals [160]:
				xmin = 128.0219
				xmax = 128.0719
				text = ""
			intervals [161]:
				xmin = 128.0719
				xmax = 128.4719
				text = "tv"
			intervals [162]:
				xmin = 128.4719
				xmax = 130.9198
				text = ""
			intervals [163]:
				xmin = 130.9198
				xmax = 131.2098
				text = "yeah"
			intervals [164]:
				xmin = 131.2098
				xmax = 132.7017
				text = ""
			intervals [165]:
				xmin = 132.7017
				xmax = 133.0517
				text = "um"
			intervals [166]:
				xmin = 133.0517
				xmax = 133.1117
				text = "do"
			intervals [167]:
				xmin = 133.1117
				xmax = 133.1917
				text = "you"
			intervals [168]:
				xmin = 133.1917
				xmax = 133.3617
				text = "have"
			intervals [169]:
				xmin = 133.3617
				xmax = 133.5617
				text = "any"
			intervals [170]:
				xmin = 133.5617
				xmax = 133.9517
				text = "favorite"
			intervals [171]:
				xmin = 133.9517
				xmax = 134.3117
				text = "shows"
			intervals [172]:
				xmin = 134.3117
				xmax = 146.1578
				text = ""
			intervals [173]:
				xmin = 146.1578
				xmax = 146.7178
				text = "hm"
			intervals [174]:
				xmin = 146.7178
				xmax = 147.5322
				text = ""
			intervals [175]:
				xmin = 147.5322
				xmax = 147.6222
				text = "what"
			intervals [176]:
				xmin = 147.6222
				xmax = 147.6822
				text = "s"
			intervals [177]:
				xmin = 147.6822
				xmax = 148.0022
				text = "happening"
			intervals [178]:
				xmin = 148.0022
				xmax = 148.2022
				text = "on"
			intervals [179]:
				xmin = 148.2022
				xmax = 148.4022
				text = "edge"
			intervals [180]:
				xmin = 148.4022
				xmax = 148.4622
				text = "of"
			intervals [181]:
				xmin = 148.4622
				xmax = 148.5122
				text = ""
			intervals [182]:
				xmin = 148.5122
				xmax = 148.9322
				text = "night"
			intervals [183]:
				xmin = 148.9322
				xmax = 148.9622
				text = ""
			intervals [184]:
				xmin = 148.9622
				xmax = 149.0222
				text = "now"
			intervals [185]:
				xmin = 149.0222
				xmax = 158.0573
				text = ""
			intervals [186]:
				xmin = 158.0573
				xmax = 158.5473
				text = "mm-hm"
			intervals [187]:
				xmin = 158.5473
				xmax = 173.0857
				text = ""
			intervals [188]:
				xmin = 173.0857
				xmax = 173.4757
				text = "mm-hm"
			intervals [189]:
				xmin = 173.4757
				xmax = 178.9045
				text = ""
			intervals [190]:
				xmin = 178.9045
				xmax = 179.5045
				text = "oh"
			intervals [191]:
				xmin = 179.5045
				xmax = 180.380
				text = ""
			intervals [192]:
				xmin = 180.380
				xmax = 180.700
				text = "well"
			intervals [193]:
				xmin = 180.700
				xmax = 180.810
				text = "what"
			intervals [194]:
				xmin = 180.810
				xmax = 181.300
				text = "happened"
			intervals [195]:
				xmin = 181.300
				xmax = 181.430
				text = "if"
			intervals [196]:
				xmin = 181.430
				xmax = 181.680
				text = "that"
			intervals [197]:
				xmin = 181.680
				xmax = 181.750
				text = "they"
			intervals [198]:
				xmin = 181.750
				xmax = 181.960
				text = "had"
			intervals [199]:
				xmin = 181.960
				xmax = 182.290
				text = "another"
			intervals [200]:
				xmin = 182.290
				xmax = 182.570
				text = "woman"
			intervals [201]:
				xmin = 182.570
				xmax = 182.790
				text = "on"
			intervals [202]:
				xmin = 182.790
				xmax = 183.050
				text = "the"
			intervals [203]:
				xmin = 183.050
				xmax = 183.470
				text = "um"
			intervals [204]:
				xmin = 183.470
				xmax = 184.9944
				text = ""
			intervals [205]:
				xmin = 184.9944
				xmax = 185.3044
				text = "oh"
			intervals [206]:
				xmin = 185.3044
				xmax = 185.4544
				text = "i've"
			intervals [207]:
				xmin = 185.4544
				xmax = 185.8444
				text = "forgotten"
			intervals [208]:
				xmin = 185.8444
				xmax = 185.9944
				text = "her"
			intervals [209]:
				xmin = 185.9944
				xmax = 186.3044
				text = "name"
			intervals [210]:
				xmin = 186.3044
				xmax = 186.4744
				text = "but"
			intervals [211]:
				xmin = 186.4744
				xmax = 186.5044
				text = ""
			intervals [212]:
				xmin = 186.5044
				xmax = 186.8144
				text = "she"
			intervals [213]:
				xmin = 186.8144
				xmax = 186.8444
				text = ""
			intervals [214]:
				xmin = 186.8444
				xmax = 186.9944
				text = "was"
			intervals [215]:
				xmin = 186.9944
				xmax = 187.5444
				text = "involved"
			intervals [216]:
				xmin = 187.5444
				xmax = 187.6344
				text = "with"
			intervals [217]:
				xmin = 187.6344
				xmax = 187.9244
				text = "mike"
			intervals [218]:
				xmin = 187.9244
				xmax = 188.1144
				text = ""
			intervals [219]:
				xmin = 188.1144
				xmax = 188.2744
				text = "and"
			intervals [220]:
				xmin = 188.2744
				xmax = 188.4544
				text = "she"
			intervals [221]:
				xmin = 188.4544
				xmax = 188.4844
				text = "s"
			intervals [222]:
				xmin = 188.4844
				xmax = 188.7444
				text = "trying"
			intervals [223]:
				xmin = 188.7444
				xmax = 188.8444
				text = "to"
			intervals [224]:
				xmin = 188.8444
				xmax = 188.8744
				text = ""
			intervals [225]:
				xmin = 188.8744
				xmax = 189.1244
				text = "break"
			intervals [226]:
				xmin = 189.1244
				xmax = 189.2544
				text = "up"
			intervals [227]:
				xmin = 189.2544
				xmax = 189.4444
				text = "their"
			intervals [228]:
				xmin = 189.4444
				xmax = 189.8944
				text = "marriage"
			intervals [229]:
				xmin = 189.8944
				xmax = 190.4584
				text = ""
			intervals [230]:
				xmin = 190.4584
				xmax = 190.8084
				text = "you"
			intervals [231]:
				xmin = 190.8084
				xmax = 190.9684
				text = "know"
			intervals [232]:
				xmin = 190.9684
				xmax = 195.2603
				text = ""
			intervals [233]:
				xmin = 195.2603
				xmax = 195.4403
				text = "oh"
			intervals [234]:
				xmin = 195.4403
				xmax = 198.9315
				text = ""
			intervals [235]:
				xmin = 198.9315
				xmax = 199.4415
				text = "uh-huh"
			intervals [236]:
				xmin = 199.4415
				xmax = 201.2964
				text = ""
			intervals [237]:
				xmin = 201.2964
				xmax = 201.3764
				text = "wha-"
			intervals [238]:
				xmin = 201.3764
				xmax = 206.2731
				text = ""
			intervals [239]:
				xmin = 206.2731
				xmax = 206.6131
				text = "wake"
			intervals [240]:
				xmin = 206.6131
				xmax = 206.6731
				text = "up"
			intervals [241]:
				xmin = 206.6731
				xmax = 208.2917
				text = ""
			intervals [242]:
				xmin = 208.2917
				xmax = 208.5917
				text = "oh"
			intervals [243]:
				xmin = 208.5917
				xmax = 208.6217
				text = ""
			intervals [244]:
				xmin = 208.6217
				xmax = 208.7617
				text = "well"
			intervals [245]:
				xmin = 208.7617
				xmax = 208.8217
				text = "do"
			intervals [246]:
				xmin = 208.8217
				xmax = 208.9517
				text = "you"
			intervals [247]:
				xmin = 208.9517
				xmax = 209.0917
				text = "think"
			intervals [248]:
				xmin = 209.0917
				xmax = 209.5217
				text = ""
			intervals [249]:
				xmin = 209.5217
				xmax = 209.5817
				text = "<unk>"
			intervals [250]:
				xmin = 209.5817
				xmax = 209.7117
				text = "has"
			intervals [251]:
				xmin = 209.7117
				xmax = 209.8217
				text = "the"
			intervals [252]:
				xmin = 209.8217
				xmax = 210.0517
				text = "mink"
			intervals [253]:
				xmin = 210.0517
				xmax = 210.3317
				text = "coat"
			intervals [254]:
				xmin = 210.3317
				xmax = 212.0833
				text = ""
			intervals [255]:
				xmin = 212.0833
				xmax = 212.3433
				text = "oh"
			intervals [256]:
				xmin = 212.3433
				xmax = 212.3733
				text = ""
			intervals [257]:
				xmin = 212.3733
				xmax = 212.4933
				text = "well"
			intervals [258]:
				xmin = 212.4933
				xmax = 212.5533
				text = "how"
			intervals [259]:
				xmin = 212.5533
				xmax = 212.6433
				text = "did"
			intervals [260]:
				xmin = 212.6433
				xmax = 212.7333
				text = "that"
			intervals [261]:
				xmin = 212.7333
				xmax = 234.4486
				text = ""
			intervals [262]:
				xmin = 234.4486
				xmax = 234.9286
				text = "oh"
			intervals [263]:
				xmin = 234.9286
				xmax = 236.0886
				text = ""
			intervals [264]:
				xmin = 236.0886
				xmax = 236.1186
				text = "oh"
			intervals [265]:
				xmin = 236.1186
				xmax = 236.1586
				text = "oh"
			intervals [266]:
				xmin = 236.1586
				xmax = 236.6635
				text = ""
			intervals [267]:
				xmin = 236.6635
				xmax = 237.1335
				text = "yeah"
			intervals [268]:
				xmin = 237.1335
				xmax = 239.9896
				text = ""
			intervals [269]:
				xmin = 239.9896
				xmax = 240.4596
				text = "mm-hm"
			intervals [270]:
				xmin = 240.4596
				xmax = 241.531
				text = ""
			intervals [271]:
				xmin = 241.531
				xmax = 241.561
				text = "ooh"
			intervals [272]:
				xmin = 241.561
				xmax = 243.0712
				text = ""
			intervals [273]:
				xmin = 243.0712
				xmax = 243.6112
				text = "uh-huh"
			intervals [274]:
				xmin = 243.6112
				xmax = 244.245
				text = ""
			intervals [275]:
				xmin = 244.245
				xmax = 244.785
				text = "um"
			intervals [276]:
				xmin = 244.785
				xmax = 244.925
				text = ""
			intervals [277]:
				xmin = 244.925
				xmax = 245.195
				text = "you"
			intervals [278]:
				xmin = 245.195
				xmax = 245.225
				text = ""
			intervals [279]:
				xmin = 245.225
				xmax = 245.495
				text = "said"
			intervals [280]:
				xmin = 245.495
				xmax = 245.705
				text = "what"
			intervals [281]:
				xmin = 245.705
				xmax = 245.825
				text = "are"
			intervals [282]:
				xmin = 245.825
				xmax = 245.905
				text = "the"
			intervals [283]:
				xmin = 245.905
				xmax = 246.315
				text = "programs"
			intervals [284]:
				xmin = 246.315
				xmax = 246.415
				text = "that"
			intervals [285]:
				xmin = 246.415
				xmax = 246.515
				text = "you"
			intervals [286]:
				xmin = 246.515
				xmax = 246.795
				text = "watch"
			intervals [287]:
				xmin = 246.795
				xmax = 246.885
				text = "your"
			intervals [288]:
				xmin = 246.885
				xmax = 247.445
				text = "daytimes"
			intervals [289]:
				xmin = 247.445
				xmax = 247.515
				text = ""
			intervals [290]:
				xmin = 247.515
				xmax = 247.665
				text = "uh"
			intervals [291]:
				xmin = 247.665
				xmax = 247.755
				text = ""
			intervals [292]:
				xmin = 247.755
				xmax = 248.035
				text = "search"
			intervals [293]:
				xmin = 248.035
				xmax = 248.155
				text = "for"
			intervals [294]:
				xmin = 248.155
				xmax = 248.665
				text = "tomorrow"
			intervals [295]:
				xmin = 248.665
				xmax = 252.703
				text = ""
			intervals [296]:
				xmin = 252.703
				xmax = 252.813
				text = "what"
			intervals [297]:
				xmin = 252.813
				xmax = 252.843
				text = "s"
			intervals [298]:
				xmin = 252.843
				xmax = 252.873
				text = ""
			intervals [299]:
				xmin = 252.873
				xmax = 253.173
				text = "happening"
			intervals [300]:
				xmin = 253.173
				xmax = 253.303
				text = "on"
			intervals [301]:
				xmin = 253.303
				xmax = 253.383
				text = "the"
			intervals [302]:
				xmin = 253.383
				xmax = 253.493
				text = ""
			intervals [303]:
				xmin = 253.493
				xmax = 253.773
				text = "secret"
			intervals [304]:
				xmin = 253.773
				xmax = 253.863
				text = ""
			intervals [305]:
				xmin = 253.863
				xmax = 254.103
				text = "storm"
			intervals [306]:
				xmin = 254.103
				xmax = 254.143
				text = "i"
			intervals [307]:
				xmin = 254.143
				xmax = 254.173
				text = ""
			intervals [308]:
				xmin = 254.173
				xmax = 254.423
				text = "haven't"
			intervals [309]:
				xmin = 254.423
				xmax = 254.483
				text = ""
			intervals [310]:
				xmin = 254.483
				xmax = 254.653
				text = "seen"
			intervals [311]:
				xmin = 254.653
				xmax = 254.683
				text = ""
			intervals [312]:
				xmin = 254.683
				xmax = 254.893
				text = "that"
			intervals [313]:
				xmin = 254.893
				xmax = 254.933
				text = ""
			intervals [314]:
				xmin = 254.933
				xmax = 255.003
				text = "in"
			intervals [315]:
				xmin = 255.003
				xmax = 255.573
				text = ""
			intervals [316]:
				xmin = 255.573
				xmax = 255.643
				text = "a"
			intervals [317]:
				xmin = 255.643
				xmax = 255.733
				text = "long"
			intervals [318]:
				xmin = 255.733
				xmax = 255.843
				text = "time"
			intervals [319]:
				xmin = 255.843
				xmax = 261.9074
				text = ""
			intervals [320]:
				xmin = 261.9074
				xmax = 262.2074
				text = "mm-hm"
			intervals [321]:
				xmin = 262.2074
				xmax = 269.7991
				text = ""
			intervals [322]:
				xmin = 269.7991
				xmax = 270.8091
				text = "<unk>"
			intervals [323]:
				xmin = 270.8091
				xmax = 272.0913
				text = ""
			intervals [324]:
				xmin = 272.0913
				xmax = 272.1913
				text = "who"
			intervals [325]:
				xmin = 272.1913
				xmax = 272.4213
				text = "was"
			intervals [326]:
				xmin = 272.4213
				xmax = 272.7813
				text = "amy"
			intervals [327]:
				xmin = 272.7813
				xmax = 273.0213
				text = "because"
			intervals [328]:
				xmin = 273.0213
				xmax = 273.1713
				text = "when"
			intervals [329]:
				xmin = 273.1713
				xmax = 273.6013
				text = ""
			intervals [330]:
				xmin = 273.6013
				xmax = 273.6313
				text = "i"
			intervals [331]:
				xmin = 273.6313
				xmax = 273.6613
				text = ""
			intervals [332]:
				xmin = 273.6613
				xmax = 274.1013
				text = "was"
			intervals [333]:
				xmin = 274.1013
				xmax = 274.2613
				text = "watching"
			intervals [334]:
				xmin = 274.2613
				xmax = 274.3913
				text = "it"
			intervals [335]:
				xmin = 274.3913
				xmax = 278.7267
				text = ""
			intervals [336]:
				xmin = 278.7267
				xmax = 279.1767
				text = "yeah"
			intervals [337]:
				xmin = 279.1767
				xmax = 279.2167
				text = "i"
			intervals [338]:
				xmin = 279.2167
				xmax = 280.0367
				text = "remember"
			intervals [339]:
				xmin = 280.0367
				xmax = 280.0667
				text = ""
			intervals [340]:
				xmin = 280.0667
				xmax = 280.1867
				text = "mm-hm"
			intervals [341]:
				xmin = 280.1867
				xmax = 283.9886
				text = ""
			intervals [342]:
				xmin = 283.9886
				xmax = 284.5686
				text = "oh"
			intervals [343]:
				xmin = 284.5686
				xmax = 284.6886
				text = "i"
			intervals [344]:
				xmin = 284.6886
				xmax = 284.7186
				text = ""
			intervals [345]:
				xmin = 284.7186
				xmax = 284.7786
				text = "see"
			intervals [346]:
				xmin = 284.7786
				xmax = 286.2004
				text = ""
			intervals [347]:
				xmin = 286.2004
				xmax = 286.6004
				text = "oh"
			intervals [348]:
				xmin = 286.6004
				xmax = 287.2762
				text = ""
			intervals [349]:
				xmin = 287.2762
				xmax = 287.3862
				text = "now"
			intervals [350]:
				xmin = 287.3862
				xmax = 287.5462
				text = "the"
			intervals [351]:
				xmin = 287.5462
				xmax = 287.5762
				text = ""
			intervals [352]:
				xmin = 287.5762
				xmax = 287.9862
				text = "last"
			intervals [353]:
				xmin = 287.9862
				xmax = 288.2162
				text = "time"
			intervals [354]:
				xmin = 288.2162
				xmax = 288.3062
				text = "i"
			intervals [355]:
				xmin = 288.3062
				xmax = 288.6162
				text = "watched"
			intervals [356]:
				xmin = 288.6162
				xmax = 288.7462
				text = "was"
			intervals [357]:
				xmin = 288.7462
				xmax = 288.7862
				text = ""
			intervals [358]:
				xmin = 288.7862
				xmax = 289.2062
				text = "last"
			intervals [359]:
				xmin = 289.2062
				xmax = 289.6162
				text = "summer"
			intervals [360]:
				xmin = 289.6162
				xmax = 289.7762
				text = ""
			intervals [361]:
				xmin = 289.7762
				xmax = 289.8462
				text = "and"
			intervals [362]:
				xmin = 289.8462
				xmax = 289.8762
				text = ""
			intervals [363]:
				xmin = 289.8762
				xmax = 289.9862
				text = "then"
			intervals [364]:
				xmin = 289.9862
				xmax = 290.0162
				text = ""
			intervals [365]:
				xmin = 290.0162
				xmax = 290.1962
				text = "they"
			intervals [366]:
				xmin = 290.1962
				xmax = 290.3162
				text = ""
			intervals [367]:
				xmin = 290.3162
				xmax = 290.6962
				text = "broke"
			intervals [368]:
				xmin = 290.6962
				xmax = 291.0362
				text = "another"
			intervals [369]:
				xmin = 291.0362
				xmax = 291.3662
				text = "world"
			intervals [370]:
				xmin = 291.3662
				xmax = 291.4962
				text = "on"
			intervals [371]:
				xmin = 291.4962
				xmax = 291.5562
				text = "at"
			intervals [372]:
				xmin = 291.5562
				xmax = 291.6262
				text = "the"
			intervals [373]:
				xmin = 291.6262
				xmax = 291.7462
				text = ""
			intervals [374]:
				xmin = 291.7462
				xmax = 292.0562
				text = "same"
			intervals [375]:
				xmin = 292.0562
				xmax = 292.0962
				text = ""
			intervals [376]:
				xmin = 292.0962
				xmax = 292.3462
				text = "time"
			intervals [377]:
				xmin = 292.3462
				xmax = 292.3862
				text = ""
			intervals [378]:
				xmin = 292.3862
				xmax = 292.4462
				text = "as"
			intervals [379]:
				xmin = 292.4462
				xmax = 292.4762
				text = ""
			intervals [380]:
				xmin = 292.4762
				xmax = 292.5962
				text = "that"
			intervals [381]:
				xmin = 292.5962
				xmax = 292.6462
				text = ""
			intervals [382]:
				xmin = 292.6462
				xmax = 292.7562
				text = "was"
			intervals [383]:
				xmin = 292.7562
				xmax = 292.7862
				text = ""
			intervals [384]:
				xmin = 292.7862
				xmax = 292.9362
				text = "on"
			intervals [385]:
				xmin = 292.9362
				xmax = 292.9962
				text = ""
			intervals [386]:
				xmin = 292.9962
				xmax = 293.2262
				text = "so"
			intervals [387]:
				xmin = 293.2262
				xmax = 293.3362
				text = ""
			intervals [388]:
				xmin = 293.3362
				xmax = 294.4662
				text = "<unk>"
			intervals [389]:
				xmin = 294.4662
				xmax = 298.7446
				text = ""
			intervals [390]:
				xmin = 298.7446
				xmax = 298.8246
				text = "<unk>"
			intervals [391]:
				xmin = 298.8246
				xmax = 301.4677
				text = ""
			intervals [392]:
				xmin = 301.4677
				xmax = 301.8777
				text = "yeah"
			intervals [393]:
				xmin = 301.8777
				xmax = 303.6686
				text = ""
			intervals [394]:
				xmin = 303.6686
				xmax = 303.9286
				text = "yeah"
			intervals [395]:
				xmin = 303.9286
				xmax = 304.2786
				text = "it"
			intervals [396]:
				xmin = 304.2786
				xmax = 304.3786
				text = "is"
			intervals [397]:
				xmin = 304.3786
				xmax = 306.3646
				text = ""
			intervals [398]:
				xmin = 306.3646
				xmax = 306.9146
				text = "um"
			intervals [399]:
				xmin = 306.9146
				xmax = 307.4165
				text = ""
			intervals [400]:
				xmin = 307.4165
				xmax = 307.6365
				text = "<unk>"
			intervals [401]:
				xmin = 307.6365
				xmax = 307.7565
				text = "have"
			intervals [402]:
				xmin = 307.7565
				xmax = 307.8865
				text = "you"
			intervals [403]:
				xmin = 307.8865
				xmax = 308.1065
				text = "been"
			intervals [404]:
				xmin = 308.1065
				xmax = 308.2665
				text = "to"
			intervals [405]:
				xmin = 308.2665
				xmax = 308.3465
				text = "the"
			intervals [406]:
				xmin = 308.3465
				xmax = 308.6665
				text = "movies"
			intervals [407]:
				xmin = 308.6665
				xmax = 308.6965
				text = ""
			intervals [408]:
				xmin = 308.6965
				xmax = 309.2965
				text = "recently"
			intervals [409]:
				xmin = 309.2965
				xmax = 313.4817
				text = ""
			intervals [410]:
				xmin = 313.4817
				xmax = 313.6817
				text = "you"
			intervals [411]:
				xmin = 313.6817
				xmax = 314.0517
				text = "remember"
			intervals [412]:
				xmin = 314.0517
				xmax = 314.1117
				text = "the"
			intervals [413]:
				xmin = 314.1117
				xmax = 314.4417
				text = "last"
			intervals [414]:
				xmin = 314.4417
				xmax = 314.6917
				text = "movie"
			intervals [415]:
				xmin = 314.6917
				xmax = 314.8017
				text = "that"
			intervals [416]:
				xmin = 314.8017
				xmax = 315.1417
				text = "you"
			intervals [417]:
				xmin = 315.1417
				xmax = 315.1717
				text = ""
			intervals [418]:
				xmin = 315.1717
				xmax = 315.2417
				text = "saw"
			intervals [419]:
				xmin = 315.2417
				xmax = 315.5194
				text = ""
			intervals [420]:
				xmin = 315.5194
				xmax = 315.7994
				text = "or"
			intervals [421]:
				xmin = 315.7994
				xmax = 315.9294
				text = "on"
			intervals [422]:
				xmin = 315.9294
				xmax = 316.6194
				text = "television"
			intervals [423]:
				xmin = 316.6194
				xmax = 316.9451
				text = ""
			intervals [424]:
				xmin = 316.9451
				xmax = 317.0451
				text = "seen"
			intervals [425]:
				xmin = 317.0451
				xmax = 317.0751
				text = ""
			intervals [426]:
				xmin = 317.0751
				xmax = 317.1651
				text = "one"
			intervals [427]:
				xmin = 317.1651
				xmax = 317.2551
				text = "that"
			intervals [428]:
				xmin = 317.2551
				xmax = 317.2851
				text = ""
			intervals [429]:
				xmin = 317.2851
				xmax = 317.4051
				text = "was"
			intervals [430]:
				xmin = 317.4051
				xmax = 317.4451
				text = ""
			intervals [431]:
				xmin = 317.4451
				xmax = 317.5351
				text = "on"
			intervals [432]:
				xmin = 317.5351
				xmax = 317.6151
				text = ""
			intervals [433]:
				xmin = 317.6151
				xmax = 317.8251
				text = "tv"
			intervals [434]:
				xmin = 317.8251
				xmax = 329.6892
				text = ""
			intervals [435]:
				xmin = 329.6892
				xmax = 330.3292
				text = "um"
			intervals [436]:
				xmin = 330.3292
				xmax = 331.5857
				text = ""
			intervals [437]:
				xmin = 331.5857
				xmax = 331.6657
				text = "<unk>"
			intervals [438]:
				xmin = 331.6657
				xmax = 331.8848
				text = ""
			intervals [439]:
				xmin = 331.8848
				xmax = 331.9848
				text = "it"
			intervals [440]:
				xmin = 331.9848
				xmax = 332.1748
				text = "was"
			intervals [441]:
				xmin = 332.1748
				xmax = 332.2148
				text = ""
			intervals [442]:
				xmin = 332.2148
				xmax = 332.6048
				text = "one"
			intervals [443]:
				xmin = 332.6048
				xmax = 332.6348
				text = ""
			intervals [444]:
				xmin = 332.6348
				xmax = 332.7448
				text = "on"
			intervals [445]:
				xmin = 332.7448
				xmax = 333.668
				text = ""
			intervals [446]:
				xmin = 333.668
				xmax = 333.878
				text = "last"
			intervals [447]:
				xmin = 333.878
				xmax = 333.958
				text = ""
			intervals [448]:
				xmin = 333.958
				xmax = 334.198
				text = "night"
			intervals [449]:
				xmin = 334.198
				xmax = 334.258
				text = ""
			intervals [450]:
				xmin = 334.258
				xmax = 334.628
				text = "sorry"
			intervals [451]:
				xmin = 334.628
				xmax = 334.968
				text = "wrong"
			intervals [452]:
				xmin = 334.968
				xmax = 335.198
				text = "number"
			intervals [453]:
				xmin = 335.198
				xmax = 335.748
				text = ""
			intervals [454]:
				xmin = 335.748
				xmax = 336.368
				text = "something"
			intervals [455]:
				xmin = 336.368
				xmax = 336.648
				text = "like"
			intervals [456]:
				xmin = 336.648
				xmax = 337.058
				text = "that"
			intervals [457]:
				xmin = 337.058
				xmax = 339.0391
				text = ""
			intervals [458]:
				xmin = 339.0391
				xmax = 339.1591
				text = "do"
			intervals [459]:
				xmin = 339.1591
				xmax = 339.3591
				text = "you"
			intervals [460]:
				xmin = 339.3591
				xmax = 339.7291
				text = "um"
			intervals [461]:
				xmin = 339.7291
				xmax = 339.8791
				text = "did"
			intervals [462]:
				xmin = 339.8791
				xmax = 339.9391
				text = "you"
			intervals [463]:
				xmin = 339.9391
				xmax = 340.1791
				text = "have"
			intervals [464]:
				xmin = 340.1791
				xmax = 340.2091
				text = "a"
			intervals [465]:
				xmin = 340.2091
				xmax = 340.5191
				text = "pet"
			intervals [466]:
				xmin = 340.5191
				xmax = 340.5791
				text = ""
			intervals [467]:
				xmin = 340.5791
				xmax = 340.6891
				text = "did"
			intervals [468]:
				xmin = 340.6891
				xmax = 340.7691
				text = "you"
			intervals [469]:
				xmin = 340.7691
				xmax = 340.8591
				text = "ever"
			intervals [470]:
				xmin = 340.8591
				xmax = 341.0391
				text = "have"
			intervals [471]:
				xmin = 341.0391
				xmax = 341.0891
				text = "a"
			intervals [472]:
				xmin = 341.0891
				xmax = 341.1891
				text = ""
			intervals [473]:
				xmin = 341.1891
				xmax = 341.6191
				text = "pet"
			intervals [474]:
				xmin = 341.6191
				xmax = 342.3487
				text = ""
			intervals [475]:
				xmin = 342.3487
				xmax = 342.4487
				text = "any"
			intervals [476]:
				xmin = 342.4487
				xmax = 342.4887
				text = ""
			intervals [477]:
				xmin = 342.4887
				xmax = 342.7387
				text = "type"
			intervals [478]:
				xmin = 342.7387
				xmax = 342.7987
				text = "of"
			intervals [479]:
				xmin = 342.7987
				xmax = 342.9387
				text = ""
			intervals [480]:
				xmin = 342.9387
				xmax = 343.3387
				text = "um"
			intervals [481]:
				xmin = 343.3387
				xmax = 343.5537
				text = ""
			intervals [482]:
				xmin = 343.5537
				xmax = 344.0237
				text = "dog"
			intervals [483]:
				xmin = 344.0237
				xmax = 344.1737
				text = "or"
			intervals [484]:
				xmin = 344.1737
				xmax = 344.3437
				text = ""
			intervals [485]:
				xmin = 344.3437
				xmax = 344.6937
				text = "any"
			intervals [486]:
				xmin = 344.6937
				xmax = 345.2637
				text = "animal"
			intervals [487]:
				xmin = 345.2637
				xmax = 346.7173
				text = ""
			intervals [488]:
				xmin = 346.7173
				xmax = 347.0373
				text = "oh"
			intervals [489]:
				xmin = 347.0373
				xmax = 347.1973
				text = ""
			intervals [490]:
				xmin = 347.1973
				xmax = 347.2773
				text = "do"
			intervals [491]:
				xmin = 347.2773
				xmax = 347.4173
				text = "you"
			intervals [492]:
				xmin = 347.4173
				xmax = 347.7173
				text = "like"
			intervals [493]:
				xmin = 347.7173
				xmax = 347.7473
				text = ""
			intervals [494]:
				xmin = 347.7473
				xmax = 347.8673
				text = "them"
			intervals [495]:
				xmin = 347.8673
				xmax = 350.8573
				text = ""
			intervals [496]:
				xmin = 350.8573
				xmax = 351.0773
				text = "oh"
			intervals [497]:
				xmin = 351.0773
				xmax = 351.1673
				text = ""
			intervals [498]:
				xmin = 351.1673
				xmax = 351.8773
				text = "<unk>"
			intervals [499]:
				xmin = 351.8773
				xmax = 352.5262
				text = ""
			intervals [500]:
				xmin = 352.5262
				xmax = 352.6862
				text = "why"
			intervals [501]:
				xmin = 352.6862
				xmax = 352.8062
				text = "do"
			intervals [502]:
				xmin = 352.8062
				xmax = 352.8662
				text = "you"
			intervals [503]:
				xmin = 352.8662
				xmax = 353.0062
				text = "think"
			intervals [504]:
				xmin = 353.0062
				xmax = 353.0362
				text = ""
			intervals [505]:
				xmin = 353.0362
				xmax = 353.1062
				text = "you"
			intervals [506]:
				xmin = 353.1062
				xmax = 353.3062
				text = "never"
			intervals [507]:
				xmin = 353.3062
				xmax = 353.3962
				text = "had"
			intervals [508]:
				xmin = 353.3962
				xmax = 353.5362
				text = "one"
			intervals [509]:
				xmin = 353.5362
				xmax = 358.1399
				text = ""
			intervals [510]:
				xmin = 358.1399
				xmax = 358.5699
				text = "<unk>"
			intervals [511]:
				xmin = 358.5699
				xmax = 361.0861
				text = ""
			intervals [512]:
				xmin = 361.0861
				xmax = 361.2661
				text = "mm"
			intervals [513]:
				xmin = 361.2661
				xmax = 361.4461
				text = ""
			intervals [514]:
				xmin = 361.4461
				xmax = 361.6661
				text = "what"
			intervals [515]:
				xmin = 361.6661
				xmax = 361.9061
				text = "type"
			intervals [516]:
				xmin = 361.9061
				xmax = 361.9361
				text = ""
			intervals [517]:
				xmin = 361.9361
				xmax = 361.9961
				text = "do"
			intervals [518]:
				xmin = 361.9961
				xmax = 362.0261
				text = ""
			intervals [519]:
				xmin = 362.0261
				xmax = 362.1261
				text = "you"
			intervals [520]:
				xmin = 362.1261
				xmax = 362.1761
				text = ""
			intervals [521]:
				xmin = 362.1761
				xmax = 362.4061
				text = "like"
			intervals [522]:
				xmin = 362.4061
				xmax = 362.4561
				text = ""
			intervals [523]:
				xmin = 362.4561
				xmax = 362.5361
				text = "the"
			intervals [524]:
				xmin = 362.5361
				xmax = 362.5961
				text = ""
			intervals [525]:
				xmin = 362.5961
				xmax = 362.7561
				text = "big"
			intervals [526]:
				xmin = 362.7561
				xmax = 362.7861
				text = ""
			intervals [527]:
				xmin = 362.7861
				xmax = 362.9261
				text = "ones"
			intervals [528]:
				xmin = 362.9261
				xmax = 363.0161
				text = ""
			intervals [529]:
				xmin = 363.0161
				xmax = 363.0761
				text = "the"
			intervals [530]:
				xmin = 363.0761
				xmax = 363.1461
				text = ""
			intervals [531]:
				xmin = 363.1461
				xmax = 363.5761
				text = "little"
			intervals [532]:
				xmin = 363.5761
				xmax = 363.7961
				text = ""
			intervals [533]:
				xmin = 363.7961
				xmax = 363.9461
				text = "ones"
			intervals [534]:
				xmin = 363.9461
				xmax = 364.0061
				text = ""
			intervals [535]:
				xmin = 364.0061
				xmax = 364.0361
				text = "or"
			intervals [536]:
				xmin = 364.0361
				xmax = 367.1413
				text = ""
			intervals [537]:
				xmin = 367.1413
				xmax = 367.1713
				text = "oh"
			intervals [538]:
				xmin = 367.1713
				xmax = 368.0913
				text = "<unk>"
			intervals [539]:
				xmin = 368.0913
				xmax = 368.1513
				text = ""
			intervals [540]:
				xmin = 368.1513
				xmax = 368.4113
				text = "dog"
			intervals [541]:
				xmin = 368.4113
				xmax = 374.0786
				text = ""
			intervals [542]:
				xmin = 374.0786
				xmax = 374.2786
				text = "oh"
			intervals [543]:
				xmin = 374.2786
				xmax = 374.3086
				text = ""
			intervals [544]:
				xmin = 374.3086
				xmax = 374.5086
				text = "why"
			intervals [545]:
				xmin = 374.5086
				xmax = 374.5786
				text = "a"
			intervals [546]:
				xmin = 374.5786
				xmax = 374.9586
				text = "cat"
			intervals [547]:
				xmin = 374.9586
				xmax = 377.0138
				text = ""
			intervals [548]:
				xmin = 377.0138
				xmax = 377.1438
				text = "<unk>"
			intervals [549]:
				xmin = 377.1438
				xmax = 379.9654
				text = ""
			intervals [550]:
				xmin = 379.9654
				xmax = 380.2654
				text = "mm"
			intervals [551]:
				xmin = 380.2654
				xmax = 382.2084
				text = ""
			intervals [552]:
				xmin = 382.2084
				xmax = 382.6184
				text = "hm"
			intervals [553]:
				xmin = 382.6184
				xmax = 383.5538
				text = ""
			intervals [554]:
				xmin = 383.5538
				xmax = 384.0738
				text = "um"
			intervals [555]:
				xmin = 384.0738
				xmax = 385.5946
				text = ""
			intervals [556]:
				xmin = 385.5946
				xmax = 385.6546
				text = "le"
			intervals [557]:
				xmin = 385.6546
				xmax = 385.7146
				text = "t"
			intervals [558]:
				xmin = 385.7146
				xmax = 385.7446
				text = ""
			intervals [559]:
				xmin = 385.7446
				xmax = 385.8046
				text = "see"
			intervals [560]:
				xmin = 385.8046
				xmax = 385.8646
				text = "so"
			intervals [561]:
				xmin = 385.8646
				xmax = 386.0346
				text = "when"
			intervals [562]:
				xmin = 386.0346
				xmax = 386.2846
				text = "you"
			intervals [563]:
				xmin = 386.2846
				xmax = 386.6246
				text = "uh"
			intervals [564]:
				xmin = 386.6246
				xmax = 386.6746
				text = ""
			intervals [565]:
				xmin = 386.6746
				xmax = 386.8246
				text = "were"
			intervals [566]:
				xmin = 386.8246
				xmax = 386.9946
				text = "in"
			intervals [567]:
				xmin = 386.9946
				xmax = 387.0446
				text = ""
			intervals [568]:
				xmin = 387.0446
				xmax = 387.5946
				text = "school"
			intervals [569]:
				xmin = 387.5946
				xmax = 388.3989
				text = ""
			intervals [570]:
				xmin = 388.3989
				xmax = 388.5189
				text = "well"
			intervals [571]:
				xmin = 388.5189
				xmax = 388.6289
				text = "how"
			intervals [572]:
				xmin = 388.6289
				xmax = 388.8189
				text = "did"
			intervals [573]:
				xmin = 388.8189
				xmax = 388.9689
				text = "they"
			intervals [574]:
				xmin = 388.9689
				xmax = 389.1789
				text = "have"
			intervals [575]:
				xmin = 389.1789
				xmax = 389.2389
				text = "the"
			intervals [576]:
				xmin = 389.2389
				xmax = 389.3489
				text = ""
			intervals [577]:
				xmin = 389.3489
				xmax = 389.6289
				text = "school"
			intervals [578]:
				xmin = 389.6289
				xmax = 389.6589
				text = ""
			intervals [579]:
				xmin = 389.6589
				xmax = 390.0189
				text = "program"
			intervals [580]:
				xmin = 390.0189
				xmax = 390.1689
				text = ""
			intervals [581]:
				xmin = 390.1689
				xmax = 390.3889
				text = "set"
			intervals [582]:
				xmin = 390.3889
				xmax = 390.5189
				text = "up"
			intervals [583]:
				xmin = 390.5189
				xmax = 390.6289
				text = ""
			intervals [584]:
				xmin = 390.6289
				xmax = 390.7489
				text = "when"
			intervals [585]:
				xmin = 390.7489
				xmax = 390.8389
				text = "you"
			intervals [586]:
				xmin = 390.8389
				xmax = 390.8689
				text = ""
			intervals [587]:
				xmin = 390.8689
				xmax = 390.9789
				text = "were"
			intervals [588]:
				xmin = 390.9789
				xmax = 391.1089
				text = "in"
			intervals [589]:
				xmin = 391.1089
				xmax = 391.2689
				text = ""
			intervals [590]:
				xmin = 391.2689
				xmax = 391.5389
				text = "say"
			intervals [591]:
				xmin = 391.5389
				xmax = 391.5989
				text = "in"
			intervals [592]:
				xmin = 391.5989
				xmax = 391.8089
				text = "high"
			intervals [593]:
				xmin = 391.8089
				xmax = 391.8489
				text = ""
			intervals [594]:
				xmin = 391.8489
				xmax = 392.0889
				text = "school"
			intervals [595]:
				xmin = 392.0889
				xmax = 392.1289
				text = ""
			intervals [596]:
				xmin = 392.1289
				xmax = 392.4089
				text = "junior"
			intervals [597]:
				xmin = 392.4089
				xmax = 392.4489
				text = ""
			intervals [598]:
				xmin = 392.4489
				xmax = 392.6189
				text = "high"
			intervals [599]:
				xmin = 392.6189
				xmax = 392.8289
				text = ""
			intervals [600]:
				xmin = 392.8289
				xmax = 393.0789
				text = "school"
			intervals [601]:
				xmin = 393.0789
				xmax = 396.3147
				text = ""
			intervals [602]:
				xmin = 396.3147
				xmax = 396.8047
				text = "oh"
			intervals [603]:
				xmin = 396.8047
				xmax = 396.8347
				text = ""
			intervals [604]:
				xmin = 396.8347
				xmax = 396.9947
				text = "well"
			intervals [605]:
				xmin = 396.9947
				xmax = 397.1547
				text = "um"
			intervals [606]:
				xmin = 397.1547
				xmax = 397.5796
				text = ""
			intervals [607]:
				xmin = 397.5796
				xmax = 397.7896
				text = "in"
			intervals [608]:
				xmin = 397.7896
				xmax = 398.0896
				text = "junior"
			intervals [609]:
				xmin = 398.0896
				xmax = 398.3796
				text = "high"
			intervals [610]:
				xmin = 398.3796
				xmax = 398.4096
				text = ""
			intervals [611]:
				xmin = 398.4096
				xmax = 398.6096
				text = "school"
			intervals [612]:
				xmin = 398.6096
				xmax = 398.7096
				text = "did"
			intervals [613]:
				xmin = 398.7096
				xmax = 398.7396
				text = ""
			intervals [614]:
				xmin = 398.7396
				xmax = 398.8896
				text = "they"
			intervals [615]:
				xmin = 398.8896
				xmax = 399.2596
				text = "have"
			intervals [616]:
				xmin = 399.2596
				xmax = 399.5496
				text = "um"
			intervals [617]:
				xmin = 399.5496
				xmax = 399.6596
				text = ""
			intervals [618]:
				xmin = 399.6596
				xmax = 399.7996
				text = "the"
			intervals [619]:
				xmin = 399.7996
				xmax = 400.1996
				text = "way"
			intervals [620]:
				xmin = 400.1996
				xmax = 400.2396
				text = ""
			intervals [621]:
				xmin = 400.2396
				xmax = 400.4896
				text = "so"
			intervals [622]:
				xmin = 400.4896
				xmax = 400.5196
				text = ""
			intervals [623]:
				xmin = 400.5196
				xmax = 400.7796
				text = "many"
			intervals [624]:
				xmin = 400.7796
				xmax = 400.9796
				text = "have"
			intervals [625]:
				xmin = 400.9796
				xmax = 401.0196
				text = ""
			intervals [626]:
				xmin = 401.0196
				xmax = 401.5196
				text = "change"
			intervals [627]:
				xmin = 401.5196
				xmax = 402.0296
				text = "classes"
			intervals [628]:
				xmin = 402.0296
				xmax = 402.0596
				text = ""
			intervals [629]:
				xmin = 402.0596
				xmax = 402.1796
				text = "and"
			intervals [630]:
				xmin = 402.1796
				xmax = 402.2096
				text = ""
			intervals [631]:
				xmin = 402.2096
				xmax = 402.5196
				text = "different"
			intervals [632]:
				xmin = 402.5196
				xmax = 402.5796
				text = ""
			intervals [633]:
				xmin = 402.5796
				xmax = 402.9296
				text = "teachers"
			intervals [634]:
				xmin = 402.9296
				xmax = 402.9896
				text = ""
			intervals [635]:
				xmin = 402.9896
				xmax = 403.0596
				text = "and"
			intervals [636]:
				xmin = 403.0596
				xmax = 403.0896
				text = ""
			intervals [637]:
				xmin = 403.0896
				xmax = 403.3396
				text = "all"
			intervals [638]:
				xmin = 403.3396
				xmax = 403.8495
				text = ""
			intervals [639]:
				xmin = 403.8495
				xmax = 403.9195
				text = "or"
			intervals [640]:
				xmin = 403.9195
				xmax = 404.2495
				text = "was"
			intervals [641]:
				xmin = 404.2495
				xmax = 404.4595
				text = "it"
			intervals [642]:
				xmin = 404.4595
				xmax = 404.6695
				text = ""
			intervals [643]:
				xmin = 404.6695
				xmax = 405.0195
				text = "through"
			intervals [644]:
				xmin = 405.0195
				xmax = 405.0795
				text = ""
			intervals [645]:
				xmin = 405.0795
				xmax = 405.2495
				text = "to"
			intervals [646]:
				xmin = 405.2495
				xmax = 405.2895
				text = ""
			intervals [647]:
				xmin = 405.2895
				xmax = 405.5795
				text = "the"
			intervals [648]:
				xmin = 405.5795
				xmax = 406.3863
				text = ""
			intervals [649]:
				xmin = 406.3863
				xmax = 406.4763
				text = "what"
			intervals [650]:
				xmin = 406.4763
				xmax = 406.5363
				text = "is"
			intervals [651]:
				xmin = 406.5363
				xmax = 406.5663
				text = ""
			intervals [652]:
				xmin = 406.5663
				xmax = 406.6863
				text = "that"
			intervals [653]:
				xmin = 406.6863
				xmax = 406.7163
				text = "i"
			intervals [654]:
				xmin = 406.7163
				xmax = 406.7863
				text = ""
			intervals [655]:
				xmin = 406.7863
				xmax = 406.9563
				text = "think"
			intervals [656]:
				xmin = 406.9563
				xmax = 406.9863
				text = ""
			intervals [657]:
				xmin = 406.9863
				xmax = 407.0563
				text = "it"
			intervals [658]:
				xmin = 407.0563
				xmax = 407.2063
				text = "used"
			intervals [659]:
				xmin = 407.2063
				xmax = 407.2663
				text = ""
			intervals [660]:
				xmin = 407.2663
				xmax = 407.3563
				text = "to"
			intervals [661]:
				xmin = 407.3563
				xmax = 407.4163
				text = "go"
			intervals [662]:
				xmin = 407.4163
				xmax = 407.4463
				text = ""
			intervals [663]:
				xmin = 407.4463
				xmax = 407.5463
				text = "through"
			intervals [664]:
				xmin = 407.5463
				xmax = 407.6263
				text = ""
			intervals [665]:
				xmin = 407.6263
				xmax = 407.6863
				text = "to"
			intervals [666]:
				xmin = 407.6863
				xmax = 407.7163
				text = ""
			intervals [667]:
				xmin = 407.7163
				xmax = 407.7763
				text = "the"
			intervals [668]:
				xmin = 407.7763
				xmax = 407.8063
				text = ""
			intervals [669]:
				xmin = 407.8063
				xmax = 408.0663
				text = "ninth"
			intervals [670]:
				xmin = 408.0663
				xmax = 408.2063
				text = ""
			intervals [671]:
				xmin = 408.2063
				xmax = 408.4563
				text = "grade"
			intervals [672]:
				xmin = 408.4563
				xmax = 408.4863
				text = ""
			intervals [673]:
				xmin = 408.4863
				xmax = 408.6863
				text = "or"
			intervals [674]:
				xmin = 408.6863
				xmax = 408.8563
				text = ""
			intervals [675]:
				xmin = 408.8563
				xmax = 409.0763
				text = "seventh"
			intervals [676]:
				xmin = 409.0763
				xmax = 409.2163
				text = ""
			intervals [677]:
				xmin = 409.2163
				xmax = 409.3863
				text = "grade"
			intervals [678]:
				xmin = 409.3863
				xmax = 409.4163
				text = ""
			intervals [679]:
				xmin = 409.4163
				xmax = 409.4763
				text = "or"
			intervals [680]:
				xmin = 409.4763
				xmax = 409.5763
				text = ""
			intervals [681]:
				xmin = 409.5763
				xmax = 409.8563
				text = "something"
			intervals [682]:
				xmin = 409.8563
				xmax = 409.9463
				text = ""
			intervals [683]:
				xmin = 409.9463
				xmax = 410.0963
				text = "like"
			intervals [684]:
				xmin = 410.0963
				xmax = 410.1863
				text = "that"
			intervals [685]:
				xmin = 410.1863
				xmax = 419.7039
				text = ""
			intervals [686]:
				xmin = 419.7039
				xmax = 420.0839
				text = "hm"
			intervals [687]:
				xmin = 420.0839
				xmax = 421.9456
				text = ""
			intervals [688]:
				xmin = 421.9456
				xmax = 422.8156
				text = "oh"
			intervals [689]:
				xmin = 422.8156
				xmax = 427.6057
				text = ""
			intervals [690]:
				xmin = 427.6057
				xmax = 428.1157
				text = "ah"
			intervals [691]:
				xmin = 428.1157
				xmax = 429.2844
				text = ""
			intervals [692]:
				xmin = 429.2844
				xmax = 429.8344
				text = "um"
			intervals [693]:
				xmin = 429.8344
				xmax = 431.0244
				text = ""
			intervals [694]:
				xmin = 431.0244
				xmax = 431.1544
				text = "well"
			intervals [695]:
				xmin = 431.1544
				xmax = 431.3344
				text = "what"
			intervals [696]:
				xmin = 431.3344
				xmax = 431.5044
				text = "did"
			intervals [697]:
				xmin = 431.5044
				xmax = 431.7044
				text = "you"
			intervals [698]:
				xmin = 431.7044
				xmax = 432.1244
				text = "um"
			intervals [699]:
				xmin = 432.1244
				xmax = 432.8079
				text = ""
			intervals [700]:
				xmin = 432.8079
				xmax = 433.1479
				text = "uh"
			intervals [701]:
				xmin = 433.1479
				xmax = 433.5479
				text = "after"
			intervals [702]:
				xmin = 433.5479
				xmax = 433.5779
				text = ""
			intervals [703]:
				xmin = 433.5779
				xmax = 433.7379
				text = "school"
			intervals [704]:
				xmin = 433.7379
				xmax = 433.9179
				text = "when"
			intervals [705]:
				xmin = 433.9179
				xmax = 433.9779
				text = "you"
			intervals [706]:
				xmin = 433.9779
				xmax = 434.0779
				text = "were"
			intervals [707]:
				xmin = 434.0779
				xmax = 434.3979
				text = "younger"
			intervals [708]:
				xmin = 434.3979
				xmax = 434.5579
				text = "what"
			intervals [709]:
				xmin = 434.5579
				xmax = 434.6879
				text = "did"
			intervals [710]:
				xmin = 434.6879
				xmax = 434.7579
				text = "the"
			intervals [711]:
				xmin = 434.7579
				xmax = 435.0579
				text = "kids"
			intervals [712]:
				xmin = 435.0579
				xmax = 435.1179
				text = "do"
			intervals [713]:
				xmin = 435.1179
				xmax = 435.3879
				text = "did"
			intervals [714]:
				xmin = 435.3879
				xmax = 435.6479
				text = "they"
			intervals [715]:
				xmin = 435.6479
				xmax = 436.0332
				text = ""
			intervals [716]:
				xmin = 436.0332
				xmax = 436.1332
				text = "just"
			intervals [717]:
				xmin = 436.1332
				xmax = 436.2532
				text = ""
			intervals [718]:
				xmin = 436.2532
				xmax = 436.5132
				text = "play"
			intervals [719]:
				xmin = 436.5132
				xmax = 436.7932
				text = "around"
			intervals [720]:
				xmin = 436.7932
				xmax = 437.2132
				text = "or"
			intervals [721]:
				xmin = 437.2132
				xmax = 448.5881
				text = ""
			intervals [722]:
				xmin = 448.5881
				xmax = 448.9481
				text = "mm-hm"
			intervals [723]:
				xmin = 448.9481
				xmax = 450.2014
				text = ""
			intervals [724]:
				xmin = 450.2014
				xmax = 450.7914
				text = "um"
			intervals [725]:
				xmin = 450.7914
				xmax = 455.3461
				text = ""
			intervals [726]:
				xmin = 455.3461
				xmax = 455.4161
				text = "do"
			intervals [727]:
				xmin = 455.4161
				xmax = 455.5361
				text = "you"
			intervals [728]:
				xmin = 455.5361
				xmax = 455.8661
				text = "remember"
			intervals [729]:
				xmin = 455.8661
				xmax = 455.9261
				text = "if"
			intervals [730]:
				xmin = 455.9261
				xmax = 456.0061
				text = "you"
			intervals [731]:
				xmin = 456.0061
				xmax = 456.1161
				text = "ever"
			intervals [732]:
				xmin = 456.1161
				xmax = 456.3161
				text = "had"
			intervals [733]:
				xmin = 456.3161
				xmax = 456.3761
				text = "a"
			intervals [734]:
				xmin = 456.3761
				xmax = 456.4461
				text = ""
			intervals [735]:
				xmin = 456.4461
				xmax = 456.7461
				text = "teacher"
			intervals [736]:
				xmin = 456.7461
				xmax = 456.8661
				text = "that"
			intervals [737]:
				xmin = 456.8661
				xmax = 456.8961
				text = ""
			intervals [738]:
				xmin = 456.8961
				xmax = 457.2761
				text = "hollered"
			intervals [739]:
				xmin = 457.2761
				xmax = 457.4061
				text = "a"
			intervals [740]:
				xmin = 457.4061
				xmax = 457.7561
				text = "lot"
			intervals [741]:
				xmin = 457.7561
				xmax = 463.1623
				text = ""
			intervals [742]:
				xmin = 463.1623
				xmax = 464.0223
				text = "<unk>"
			intervals [743]:
				xmin = 464.0223
				xmax = 464.9299
				text = ""
			intervals [744]:
				xmin = 464.9299
				xmax = 465.5099
				text = "<unk>"
			intervals [745]:
				xmin = 465.5099
				xmax = 467.0204
				text = ""
			intervals [746]:
				xmin = 467.0204
				xmax = 467.1704
				text = "what"
			intervals [747]:
				xmin = 467.1704
				xmax = 467.2804
				text = "were"
			intervals [748]:
				xmin = 467.2804
				xmax = 467.5304
				text = "they"
			intervals [749]:
				xmin = 467.5304
				xmax = 467.8804
				text = "like"
			intervals [750]:
				xmin = 467.8804
				xmax = 480.7496
				text = ""
			intervals [751]:
				xmin = 480.7496
				xmax = 481.2396
				text = "oh"
			intervals [752]:
				xmin = 481.2396
				xmax = 482.363
				text = ""
			intervals [753]:
				xmin = 482.363
				xmax = 482.573
				text = "what"
			intervals [754]:
				xmin = 482.573
				xmax = 482.693
				text = "did"
			intervals [755]:
				xmin = 482.693
				xmax = 482.793
				text = "they"
			intervals [756]:
				xmin = 482.793
				xmax = 483.003
				text = "whip"
			intervals [757]:
				xmin = 483.003
				xmax = 483.063
				text = ""
			intervals [758]:
				xmin = 483.063
				xmax = 483.143
				text = "you"
			intervals [759]:
				xmin = 483.143
				xmax = 483.173
				text = ""
			intervals [760]:
				xmin = 483.173
				xmax = 483.493
				text = "with"
			intervals [761]:
				xmin = 483.493
				xmax = 485.430
				text = ""
			intervals [762]:
				xmin = 485.430
				xmax = 485.490
				text = "<unk>"
			intervals [763]:
				xmin = 485.490
				xmax = 489.9126
				text = ""
			intervals [764]:
				xmin = 489.9126
				xmax = 489.9526
				text = "oh"
			intervals [765]:
				xmin = 489.9526
				xmax = 492.6791
				text = ""
			intervals [766]:
				xmin = 492.6791
				xmax = 493.4291
				text = "oh"
			intervals [767]:
				xmin = 493.4291
				xmax = 494.4703
				text = ""
			intervals [768]:
				xmin = 494.4703
				xmax = 495.0603
				text = "well"
			intervals [769]:
				xmin = 495.0603
				xmax = 495.0903
				text = ""
			intervals [770]:
				xmin = 495.0903
				xmax = 495.1203
				text = "i"
			intervals [771]:
				xmin = 495.1203
				xmax = 495.3003
				text = "<unk>"
			intervals [772]:
				xmin = 495.3003
				xmax = 495.5103
				text = ""
			intervals [773]:
				xmin = 495.5103
				xmax = 495.6203
				text = "be"
			intervals [774]:
				xmin = 495.6203
				xmax = 496.1303
				text = "<unk>"
			intervals [775]:
				xmin = 496.1303
				xmax = 499.3745
				text = ""
			intervals [776]:
				xmin = 499.3745
				xmax = 500.0045
				text = "yeah"
			intervals [777]:
				xmin = 500.0045
				xmax = 501.0985
				text = ""
			intervals [778]:
				xmin = 501.0985
				xmax = 501.4085
				text = "no"
			intervals [779]:
				xmin = 501.4085
				xmax = 501.6085
				text = "they"
			intervals [780]:
				xmin = 501.6085
				xmax = 501.8585
				text = "dare"
			intervals [781]:
				xmin = 501.8585
				xmax = 502.1585
				text = "even"
			intervals [782]:
				xmin = 502.1585
				xmax = 502.1985
				text = ""
			intervals [783]:
				xmin = 502.1985
				xmax = 502.5585
				text = "touch"
			intervals [784]:
				xmin = 502.5585
				xmax = 502.6885
				text = ""
			intervals [785]:
				xmin = 502.6885
				xmax = 502.7585
				text = "'em"
			intervals [786]:
				xmin = 502.7585
				xmax = 503.5585
				text = "<unk>"
			intervals [787]:
				xmin = 503.5585
				xmax = 504.3487
				text = ""
			intervals [788]:
				xmin = 504.3487
				xmax = 505.1887
				text = "<unk>"
			intervals [789]:
				xmin = 505.1887
				xmax = 507.4311
				text = ""
			intervals [790]:
				xmin = 507.4311
				xmax = 507.6011
				text = "aw"
			intervals [791]:
				xmin = 507.6011
				xmax = 519.8813
				text = ""
			intervals [792]:
				xmin = 519.8813
				xmax = 520.4613
				text = "mm"
			intervals [793]:
				xmin = 520.4613
				xmax = 521.2808
				text = ""
			intervals [794]:
				xmin = 521.2808
				xmax = 521.9008
				text = "<unk>"
			intervals [795]:
				xmin = 521.9008
				xmax = 524.7148
				text = ""
			intervals [796]:
				xmin = 524.7148
				xmax = 525.2648
				text = "oh"
			intervals [797]:
				xmin = 525.2648
				xmax = 525.8214
				text = ""
			intervals [798]:
				xmin = 525.8214
				xmax = 525.9114
				text = "what"
			intervals [799]:
				xmin = 525.9114
				xmax = 526.1314
				text = "was"
			intervals [800]:
				xmin = 526.1314
				xmax = 526.3514
				text = "it"
			intervals [801]:
				xmin = 526.3514
				xmax = 526.5214
				text = ""
			intervals [802]:
				xmin = 526.5214
				xmax = 526.7314
				text = "what"
			intervals [803]:
				xmin = 526.7314
				xmax = 526.9614
				text = "about"
			intervals [804]:
				xmin = 526.9614
				xmax = 527.0814
				text = "the"
			intervals [805]:
				xmin = 527.0814
				xmax = 527.4114
				text = "best"
			intervals [806]:
				xmin = 527.4114
				xmax = 527.6614
				text = "teacher"
			intervals [807]:
				xmin = 527.6614
				xmax = 527.7614
				text = "you"
			intervals [808]:
				xmin = 527.7614
				xmax = 527.9814
				text = "ever"
			intervals [809]:
				xmin = 527.9814
				xmax = 528.2414
				text = "had"
			intervals [810]:
				xmin = 528.2414
				xmax = 528.2714
				text = ""
			intervals [811]:
				xmin = 528.2714
				xmax = 528.3714
				text = "do"
			intervals [812]:
				xmin = 528.3714
				xmax = 528.4014
				text = ""
			intervals [813]:
				xmin = 528.4014
				xmax = 528.4614
				text = "you"
			intervals [814]:
				xmin = 528.4614
				xmax = 528.7114
				text = "remember"
			intervals [815]:
				xmin = 528.7114
				xmax = 528.9314
				text = ""
			intervals [816]:
				xmin = 528.9314
				xmax = 529.1714
				text = "which"
			intervals [817]:
				xmin = 529.1714
				xmax = 529.3614
				text = "teacher"
			intervals [818]:
				xmin = 529.3614
				xmax = 529.4514
				text = ""
			intervals [819]:
				xmin = 529.4514
				xmax = 529.7414
				text = "was"
			intervals [820]:
				xmin = 529.7414
				xmax = 539.7305
				text = ""
			intervals [821]:
				xmin = 539.7305
				xmax = 540.1205
				text = "hm"
			intervals [822]:
				xmin = 540.1205
				xmax = 549.5754
				text = ""
			intervals [823]:
				xmin = 549.5754
				xmax = 549.8154
				text = "mm"
			intervals [824]:
				xmin = 549.8154
				xmax = 557.5606
				text = ""
			intervals [825]:
				xmin = 557.5606
				xmax = 557.8706
				text = "oh"
			intervals [826]:
				xmin = 557.8706
				xmax = 559.2635
				text = ""
			intervals [827]:
				xmin = 559.2635
				xmax = 559.8335
				text = "um"
			intervals [828]:
				xmin = 559.8335
				xmax = 560.2511
				text = ""
			intervals [829]:
				xmin = 560.2511
				xmax = 560.3411
				text = "do"
			intervals [830]:
				xmin = 560.3411
				xmax = 560.5211
				text = "you"
			intervals [831]:
				xmin = 560.5211
				xmax = 560.7611
				text = "think"
			intervals [832]:
				xmin = 560.7611
				xmax = 561.2711
				text = "that"
			intervals [833]:
				xmin = 561.2711
				xmax = 561.5641
				text = ""
			intervals [834]:
				xmin = 561.5641
				xmax = 562.0041
				text = "um"
			intervals [835]:
				xmin = 562.0041
				xmax = 562.1041
				text = "it"
			intervals [836]:
				xmin = 562.1041
				xmax = 562.2541
				text = "would"
			intervals [837]:
				xmin = 562.2541
				xmax = 562.4041
				text = "be"
			intervals [838]:
				xmin = 562.4041
				xmax = 562.4941
				text = "b"
			intervals [839]:
				xmin = 562.4941
				xmax = 562.5241
				text = ""
			intervals [840]:
				xmin = 562.5241
				xmax = 562.8841
				text = "uh"
			intervals [841]:
				xmin = 562.8841
				xmax = 563.1141
				text = "good"
			intervals [842]:
				xmin = 563.1141
				xmax = 563.2141
				text = "to"
			intervals [843]:
				xmin = 563.2141
				xmax = 563.3441
				text = "go"
			intervals [844]:
				xmin = 563.3441
				xmax = 563.6241
				text = "back"
			intervals [845]:
				xmin = 563.6241
				xmax = 563.6841
				text = "to"
			intervals [846]:
				xmin = 563.6841
				xmax = 563.8241
				text = "the"
			intervals [847]:
				xmin = 563.8241
				xmax = 564.0641
				text = "old"
			intervals [848]:
				xmin = 564.0641
				xmax = 564.0941
				text = ""
			intervals [849]:
				xmin = 564.0941
				xmax = 564.3841
				text = "kicking"
			intervals [850]:
				xmin = 564.3841
				xmax = 564.4141
				text = ""
			intervals [851]:
				xmin = 564.4141
				xmax = 564.5241
				text = "of"
			intervals [852]:
				xmin = 564.5241
				xmax = 564.7541
				text = "the"
			intervals [853]:
				xmin = 564.7541
				xmax = 565.0641
				text = "habit"
			intervals [854]:
				xmin = 565.0641
				xmax = 565.6683
				text = ""
			intervals [855]:
				xmin = 565.6683
				xmax = 566.0083
				text = "beating"
			intervals [856]:
				xmin = 566.0083
				xmax = 566.0883
				text = "the"
			intervals [857]:
				xmin = 566.0883
				xmax = 566.5483
				text = "children"
			intervals [858]:
				xmin = 566.5483
				xmax = 566.6683
				text = "in"
			intervals [859]:
				xmin = 566.6683
				xmax = 566.7683
				text = ""
			intervals [860]:
				xmin = 566.7683
				xmax = 567.0183
				text = "school"
			intervals [861]:
				xmin = 567.0183
				xmax = 588.675
				text = ""
			intervals [862]:
				xmin = 588.675
				xmax = 589.045
				text = "yeah"
			intervals [863]:
				xmin = 589.045
				xmax = 602.8487
				text = ""
			intervals [864]:
				xmin = 602.8487
				xmax = 603.8587
				text = "<unk>"
			intervals [865]:
				xmin = 603.8587
				xmax = 604.8053
				text = ""
			intervals [866]:
				xmin = 604.8053
				xmax = 605.2453
				text = "oh"
			intervals [867]:
				xmin = 605.2453
				xmax = 605.8971
				text = ""
			intervals [868]:
				xmin = 605.8971
				xmax = 605.9471
				text = "<unk>"
			intervals [869]:
				xmin = 605.9471
				xmax = 609.9659
				text = ""
			intervals [870]:
				xmin = 609.9659
				xmax = 610.4659
				text = "mm"
			intervals [871]:
				xmin = 610.4659
				xmax = 610.8832
				text = ""
			intervals [872]:
				xmin = 610.8832
				xmax = 610.9532
				text = "i"
			intervals [873]:
				xmin = 610.9532
				xmax = 611.2632
				text = "remember"
			intervals [874]:
				xmin = 611.2632
				xmax = 611.3832
				text = "when"
			intervals [875]:
				xmin = 611.3832
				xmax = 611.4432
				text = "i"
			intervals [876]:
				xmin = 611.4432
				xmax = 611.4732
				text = ""
			intervals [877]:
				xmin = 611.4732
				xmax = 611.6432
				text = "was"
			intervals [878]:
				xmin = 611.6432
				xmax = 611.6732
				text = ""
			intervals [879]:
				xmin = 611.6732
				xmax = 611.7732
				text = "in"
			intervals [880]:
				xmin = 611.7732
				xmax = 611.8632
				text = ""
			intervals [881]:
				xmin = 611.8632
				xmax = 612.1232
				text = "school"
			intervals [882]:
				xmin = 612.1232
				xmax = 612.1532
				text = ""
			intervals [883]:
				xmin = 612.1532
				xmax = 612.2132
				text = "my"
			intervals [884]:
				xmin = 612.2132
				xmax = 612.2432
				text = ""
			intervals [885]:
				xmin = 612.2432
				xmax = 612.4132
				text = "mother"
			intervals [886]:
				xmin = 612.4132
				xmax = 612.4432
				text = ""
			intervals [887]:
				xmin = 612.4432
				xmax = 612.5732
				text = "used"
			intervals [888]:
				xmin = 612.5732
				xmax = 612.6032
				text = ""
			intervals [889]:
				xmin = 612.6032
				xmax = 612.6732
				text = "to"
			intervals [890]:
				xmin = 612.6732
				xmax = 612.8532
				text = "give"
			intervals [891]:
				xmin = 612.8532
				xmax = 612.8932
				text = ""
			intervals [892]:
				xmin = 612.8932
				xmax = 612.9532
				text = "the"
			intervals [893]:
				xmin = 612.9532
				xmax = 612.9832
				text = ""
			intervals [894]:
				xmin = 612.9832
				xmax = 613.3632
				text = "teachers"
			intervals [895]:
				xmin = 613.3632
				xmax = 613.4332
				text = ""
			intervals [896]:
				xmin = 613.4332
				xmax = 613.7932
				text = "permission"
			intervals [897]:
				xmin = 613.7932
				xmax = 613.8432
				text = ""
			intervals [898]:
				xmin = 613.8432
				xmax = 613.9032
				text = "to"
			intervals [899]:
				xmin = 613.9032
				xmax = 613.9932
				text = "whip"
			intervals [900]:
				xmin = 613.9932
				xmax = 614.0632
				text = ""
			intervals [901]:
				xmin = 614.0632
				xmax = 614.1732
				text = "me"
			intervals [902]:
				xmin = 614.1732
				xmax = 615.4436
				text = ""
			intervals [903]:
				xmin = 615.4436
				xmax = 616.1636
				text = "mm-hm"
			intervals [904]:
				xmin = 616.1636
				xmax = 617.2889
				text = ""
			intervals [905]:
				xmin = 617.2889
				xmax = 618.0789
				text = "um"
			intervals [906]:
				xmin = 618.0789
				xmax = 619.248
				text = ""
			intervals [907]:
				xmin = 619.248
				xmax = 619.438
				text = "did"
			intervals [908]:
				xmin = 619.438
				xmax = 619.498
				text = "you"
			intervals [909]:
				xmin = 619.498
				xmax = 619.678
				text = "ever"
			intervals [910]:
				xmin = 619.678
				xmax = 619.828
				text = "have"
			intervals [911]:
				xmin = 619.828
				xmax = 619.888
				text = "a"
			intervals [912]:
				xmin = 619.888
				xmax = 619.918
				text = ""
			intervals [913]:
				xmin = 619.918
				xmax = 620.158
				text = "teacher"
			intervals [914]:
				xmin = 620.158
				xmax = 620.248
				text = "that"
			intervals [915]:
				xmin = 620.248
				xmax = 620.318
				text = "you"
			intervals [916]:
				xmin = 620.318
				xmax = 620.508
				text = "just"
			intervals [917]:
				xmin = 620.508
				xmax = 620.538
				text = ""
			intervals [918]:
				xmin = 620.538
				xmax = 620.768
				text = "couldn't"
			intervals [919]:
				xmin = 620.768
				xmax = 620.798
				text = ""
			intervals [920]:
				xmin = 620.798
				xmax = 621.088
				text = "stand"
			intervals [921]:
				xmin = 621.088
				xmax = 621.258
				text = "one"
			intervals [922]:
				xmin = 621.258
				xmax = 621.358
				text = "that"
			intervals [923]:
				xmin = 621.358
				xmax = 621.398
				text = ""
			intervals [924]:
				xmin = 621.398
				xmax = 621.468
				text = "you"
			intervals [925]:
				xmin = 621.468
				xmax = 621.498
				text = ""
			intervals [926]:
				xmin = 621.498
				xmax = 621.658
				text = "just"
			intervals [927]:
				xmin = 621.658
				xmax = 621.728
				text = ""
			intervals [928]:
				xmin = 621.728
				xmax = 622.048
				text = "didn't"
			intervals [929]:
				xmin = 622.048
				xmax = 622.258
				text = "like"
			intervals [930]:
				xmin = 622.258
				xmax = 626.0961
				text = ""
			intervals [931]:
				xmin = 626.0961
				xmax = 626.3361
				text = "<unk>"
			intervals [932]:
				xmin = 626.3361
				xmax = 635.3554
				text = ""
			intervals [933]:
				xmin = 635.3554
				xmax = 635.3854
				text = "<unk>"
			intervals [934]:
				xmin = 635.3854
				xmax = 637.7815
				text = ""
			intervals [935]:
				xmin = 637.7815
				xmax = 637.8115
				text = "<unk>"
			intervals [936]:
				xmin = 637.8115
				xmax = 638.2615
				text = ""
			intervals [937]:
				xmin = 638.2615
				xmax = 638.8715
				text = "oh"
			intervals [938]:
				xmin = 638.8715
				xmax = 640.5161
				text = ""
			intervals [939]:
				xmin = 640.5161
				xmax = 640.9161
				text = "well"
			intervals [940]:
				xmin = 640.9161
				xmax = 641.0661
				text = "what"
			intervals [941]:
				xmin = 641.0661
				xmax = 641.1861
				text = "did"
			intervals [942]:
				xmin = 641.1861
				xmax = 641.3361
				text = "he"
			intervals [943]:
				xmin = 641.3361
				xmax = 641.7661
				text = "do"
			intervals [944]:
				xmin = 641.7661
				xmax = 646.4089
				text = ""
			intervals [945]:
				xmin = 646.4089
				xmax = 647.0189
				text = "oh"
			intervals [946]:
				xmin = 647.0189
				xmax = 648.1362
				text = ""
			intervals [947]:
				xmin = 648.1362
				xmax = 648.5862
				text = "uh-huh"
			intervals [948]:
				xmin = 648.5862
				xmax = 651.1032
				text = ""
			intervals [949]:
				xmin = 651.1032
				xmax = 651.4432
				text = "mm"
			intervals [950]:
				xmin = 651.4432
				xmax = 657.1877
				text = ""
			intervals [951]:
				xmin = 657.1877
				xmax = 657.7177
				text = "oh"
			intervals [952]:
				xmin = 657.7177
				xmax = 660.5259
				text = ""
			intervals [953]:
				xmin = 660.5259
				xmax = 660.9459
				text = "oh"
			intervals [954]:
				xmin = 660.9459
				xmax = 661.3352
				text = ""
			intervals [955]:
				xmin = 661.3352
				xmax = 661.5952
				text = "remember"
			intervals [956]:
				xmin = 661.5952
				xmax = 661.7152
				text = "the"
			intervals [957]:
				xmin = 661.7152
				xmax = 661.9382
				text = ""
			intervals [958]:
				xmin = 661.9382
				xmax = 662.1882
				text = "during"
			intervals [959]:
				xmin = 662.1882
				xmax = 662.4582
				text = "town"
			intervals [960]:
				xmin = 662.4582
				xmax = 662.6182
				text = "when"
			intervals [961]:
				xmin = 662.6182
				xmax = 662.7682
				text = "they"
			intervals [962]:
				xmin = 662.7682
				xmax = 662.9182
				text = "had"
			intervals [963]:
				xmin = 662.9182
				xmax = 662.9682
				text = "a"
			intervals [964]:
				xmin = 662.9682
				xmax = 663.2582
				text = "lot"
			intervals [965]:
				xmin = 663.2582
				xmax = 663.3282
				text = ""
			intervals [966]:
				xmin = 663.3282
				xmax = 663.6482
				text = "of"
			intervals [967]:
				xmin = 663.6482
				xmax = 664.7582
				text = ""
			intervals [968]:
				xmin = 664.7582
				xmax = 665.1782
				text = "prejudice"
			intervals [969]:
				xmin = 665.1782
				xmax = 665.2282
				text = "<unk>"
			intervals [970]:
				xmin = 665.2282
				xmax = 666.8056
				text = ""
			intervals [971]:
				xmin = 666.8056
				xmax = 667.1156
				text = "mm"
			intervals [972]:
				xmin = 667.1156
				xmax = 669.8368
				text = ""
			intervals [973]:
				xmin = 669.8368
				xmax = 669.8668
				text = "<unk>"
			intervals [974]:
				xmin = 669.8668
				xmax = 671.3781
				text = ""
			intervals [975]:
				xmin = 671.3781
				xmax = 671.9981
				text = "<unk>"
			intervals [976]:
				xmin = 671.9981
				xmax = 675.636
				text = ""
			intervals [977]:
				xmin = 675.636
				xmax = 675.966
				text = "mm-hm"
			intervals [978]:
				xmin = 675.966
				xmax = 679.8955
				text = ""
			intervals [979]:
				xmin = 679.8955
				xmax = 680.1955
				text = "hm"
			intervals [980]:
				xmin = 680.1955
				xmax = 680.3655
				text = ""
			intervals [981]:
				xmin = 680.3655
				xmax = 680.5255
				text = "did"
			intervals [982]:
				xmin = 680.5255
				xmax = 680.6755
				text = "they"
			intervals [983]:
				xmin = 680.6755
				xmax = 680.9955
				text = "have"
			intervals [984]:
				xmin = 680.9955
				xmax = 681.1855
				text = "the"
			intervals [985]:
				xmin = 681.1855
				xmax = 681.5455
				text = "um"
			intervals [986]:
				xmin = 681.5455
				xmax = 682.1362
				text = ""
			intervals [987]:
				xmin = 682.1362
				xmax = 682.5162
				text = "classroom"
			intervals [988]:
				xmin = 682.5162
				xmax = 682.6162
				text = ""
			intervals [989]:
				xmin = 682.6162
				xmax = 682.7762
				text = "set"
			intervals [990]:
				xmin = 682.7762
				xmax = 682.9862
				text = "up"
			intervals [991]:
				xmin = 682.9862
				xmax = 683.1162
				text = "so"
			intervals [992]:
				xmin = 683.1162
				xmax = 683.2262
				text = "that"
			intervals [993]:
				xmin = 683.2262
				xmax = 683.2862
				text = ""
			intervals [994]:
				xmin = 683.2862
				xmax = 683.3762
				text = "the"
			intervals [995]:
				xmin = 683.3762
				xmax = 683.4162
				text = ""
			intervals [996]:
				xmin = 683.4162
				xmax = 683.7362
				text = "boys"
			intervals [997]:
				xmin = 683.7362
				xmax = 683.7762
				text = ""
			intervals [998]:
				xmin = 683.7762
				xmax = 683.9162
				text = "were"
			intervals [999]:
				xmin = 683.9162
				xmax = 684.1762
				text = "one"
			intervals [1000]:
				xmin = 684.1762
				xmax = 684.2262
				text = ""
			intervals [1001]:
				xmin = 684.2262
				xmax = 684.4262
				text = "side"
			intervals [1002]:
				xmin = 684.4262
				xmax = 684.4862
				text = "and"
			intervals [1003]:
				xmin = 684.4862
				xmax = 684.5562
				text = "the"
			intervals [1004]:
				xmin = 684.5562
				xmax = 684.6062
				text = ""
			intervals [1005]:
				xmin = 684.6062
				xmax = 684.8562
				text = "girls"
			intervals [1006]:
				xmin = 684.8562
				xmax = 684.9062
				text = ""
			intervals [1007]:
				xmin = 684.9062
				xmax = 685.0962
				text = "were"
			intervals [1008]:
				xmin = 685.0962
				xmax = 685.1362
				text = ""
			intervals [1009]:
				xmin = 685.1362
				xmax = 685.1962
				text = "on"
			intervals [1010]:
				xmin = 685.1962
				xmax = 685.3662
				text = "the"
			intervals [1011]:
				xmin = 685.3662
				xmax = 685.4462
				text = ""
			intervals [1012]:
				xmin = 685.4462
				xmax = 685.6062
				text = "other"
			intervals [1013]:
				xmin = 685.6062
				xmax = 685.6362
				text = ""
			intervals [1014]:
				xmin = 685.6362
				xmax = 685.7462
				text = "side"
			intervals [1015]:
				xmin = 685.7462
				xmax = 686.3298
				text = ""
			intervals [1016]:
				xmin = 686.3298
				xmax = 686.9298
				text = "mm"
			intervals [1017]:
				xmin = 686.9298
				xmax = 687.4298
				text = ""
			intervals [1018]:
				xmin = 687.4298
				xmax = 687.4598
				text = "<unk>"
			intervals [1019]:
				xmin = 687.4598
				xmax = 691.3028
				text = ""
			intervals [1020]:
				xmin = 691.3028
				xmax = 691.6528
				text = "um"
			intervals [1021]:
				xmin = 691.6528
				xmax = 694.1152
				text = ""
			intervals [1022]:
				xmin = 694.1152
				xmax = 694.3152
				text = "is"
			intervals [1023]:
				xmin = 694.3152
				xmax = 694.5152
				text = "there"
			intervals [1024]:
				xmin = 694.5152
				xmax = 694.5552
				text = "a"
			intervals [1025]:
				xmin = 694.5552
				xmax = 694.7652
				text = "group"
			intervals [1026]:
				xmin = 694.7652
				xmax = 694.8452
				text = "of"
			intervals [1027]:
				xmin = 694.8452
				xmax = 695.1452
				text = "people"
			intervals [1028]:
				xmin = 695.1452
				xmax = 695.3152
				text = "that"
			intervals [1029]:
				xmin = 695.3152
				xmax = 695.5252
				text = "you"
			intervals [1030]:
				xmin = 695.5252
				xmax = 695.8452
				text = "um"
			intervals [1031]:
				xmin = 695.8452
				xmax = 696.0652
				text = "used"
			intervals [1032]:
				xmin = 696.0652
				xmax = 696.2052
				text = "to"
			intervals [1033]:
				xmin = 696.2052
				xmax = 696.2352
				text = ""
			intervals [1034]:
				xmin = 696.2352
				xmax = 696.7552
				text = "associate"
			intervals [1035]:
				xmin = 696.7552
				xmax = 696.7852
				text = ""
			intervals [1036]:
				xmin = 696.7852
				xmax = 697.0152
				text = "with"
			intervals [1037]:
				xmin = 697.0152
				xmax = 697.2152
				text = ""
			intervals [1038]:
				xmin = 697.2152
				xmax = 697.3952
				text = "say"
			intervals [1039]:
				xmin = 697.3952
				xmax = 697.4252
				text = ""
			intervals [1040]:
				xmin = 697.4252
				xmax = 697.5852
				text = "when"
			intervals [1041]:
				xmin = 697.5852
				xmax = 697.6152
				text = ""
			intervals [1042]:
				xmin = 697.6152
				xmax = 697.8252
				text = "um"
			intervals [1043]:
				xmin = 697.8252
				xmax = 698.1252
				text = ""
			intervals [1044]:
				xmin = 698.1252
				xmax = 698.2252
				text = "you"
			intervals [1045]:
				xmin = 698.2252
				xmax = 698.3352
				text = "know"
			intervals [1046]:
				xmin = 698.3352
				xmax = 698.4352
				text = "you"
			intervals [1047]:
				xmin = 698.4352
				xmax = 698.5252
				text = "were"
			intervals [1048]:
				xmin = 698.5252
				xmax = 698.5852
				text = "a"
			intervals [1049]:
				xmin = 698.5852
				xmax = 698.6652
				text = ""
			intervals [1050]:
				xmin = 698.6652
				xmax = 699.1452
				text = "teenager"
			intervals [1051]:
				xmin = 699.1452
				xmax = 699.1752
				text = ""
			intervals [1052]:
				xmin = 699.1752
				xmax = 699.5352
				text = "or"
			intervals [1053]:
				xmin = 699.5352
				xmax = 700.048
				text = ""
			intervals [1054]:
				xmin = 700.048
				xmax = 700.188
				text = "in"
			intervals [1055]:
				xmin = 700.188
				xmax = 700.298
				text = "your"
			intervals [1056]:
				xmin = 700.298
				xmax = 700.428
				text = ""
			intervals [1057]:
				xmin = 700.428
				xmax = 700.498
				text = "t"
			intervals [1058]:
				xmin = 700.498
				xmax = 700.528
				text = ""
			intervals [1059]:
				xmin = 700.528
				xmax = 701.018
				text = "um"
			intervals [1060]:
				xmin = 701.018
				xmax = 701.3601
				text = ""
			intervals [1061]:
				xmin = 701.3601
				xmax = 701.7301
				text = "twenties"
			intervals [1062]:
				xmin = 701.7301
				xmax = 701.8501
				text = "you"
			intervals [1063]:
				xmin = 701.8501
				xmax = 702.0601
				text = "know"
			intervals [1064]:
				xmin = 702.0601
				xmax = 702.0901
				text = ""
			intervals [1065]:
				xmin = 702.0901
				xmax = 702.2901
				text = "around"
			intervals [1066]:
				xmin = 702.2901
				xmax = 702.4501
				text = "that"
			intervals [1067]:
				xmin = 702.4501
				xmax = 702.7201
				text = "age"
			intervals [1068]:
				xmin = 702.7201
				xmax = 702.7501
				text = ""
			intervals [1069]:
				xmin = 702.7501
				xmax = 702.7801
				text = "a"
			intervals [1070]:
				xmin = 702.7801
				xmax = 702.8101
				text = ""
			intervals [1071]:
				xmin = 702.8101
				xmax = 703.0101
				text = "group"
			intervals [1072]:
				xmin = 703.0101
				xmax = 703.1401
				text = "that"
			intervals [1073]:
				xmin = 703.1401
				xmax = 703.4101
				text = "you"
			intervals [1074]:
				xmin = 703.4101
				xmax = 703.4701
				text = ""
			intervals [1075]:
				xmin = 703.4701
				xmax = 703.5601
				text = "d"
			intervals [1076]:
				xmin = 703.5601
				xmax = 703.5901
				text = ""
			intervals [1077]:
				xmin = 703.5901
				xmax = 703.8401
				text = "go"
			intervals [1078]:
				xmin = 703.8401
				xmax = 704.0801
				text = "around"
			intervals [1079]:
				xmin = 704.0801
				xmax = 704.1101
				text = ""
			intervals [1080]:
				xmin = 704.1101
				xmax = 704.2001
				text = "with"
			intervals [1081]:
				xmin = 704.2001
				xmax = 704.2401
				text = ""
			intervals [1082]:
				xmin = 704.2401
				xmax = 704.5201
				text = "all"
			intervals [1083]:
				xmin = 704.5201
				xmax = 704.6001
				text = ""
			intervals [1084]:
				xmin = 704.6001
				xmax = 704.6801
				text = "the"
			intervals [1085]:
				xmin = 704.6801
				xmax = 704.8801
				text = ""
			intervals [1086]:
				xmin = 704.8801
				xmax = 704.9901
				text = "time"
			intervals [1087]:
				xmin = 704.9901
				xmax = 717.1557
				text = ""
			intervals [1088]:
				xmin = 717.1557
				xmax = 717.7357
				text = "mm-hm"
			intervals [1089]:
				xmin = 717.7357
				xmax = 720.2787
				text = ""
			intervals [1090]:
				xmin = 720.2787
				xmax = 720.7187
				text = "uh-huh"
			intervals [1091]:
				xmin = 720.7187
				xmax = 720.7687
				text = ""
			intervals [1092]:
				xmin = 720.7687
				xmax = 720.9387
				text = "did"
			intervals [1093]:
				xmin = 720.9387
				xmax = 720.9987
				text = "you"
			intervals [1094]:
				xmin = 720.9987
				xmax = 721.4187
				text = "belong"
			intervals [1095]:
				xmin = 721.4187
				xmax = 721.5987
				text = "any"
			intervals [1096]:
				xmin = 721.5987
				xmax = 721.6287
				text = ""
			intervals [1097]:
				xmin = 721.6287
				xmax = 722.0787
				text = "clubs"
			intervals [1098]:
				xmin = 722.0787
				xmax = 722.1087
				text = "or"
			intervals [1099]:
				xmin = 722.1087
				xmax = 722.1387
				text = ""
			intervals [1100]:
				xmin = 722.1387
				xmax = 722.5087
				text = "anything"
			intervals [1101]:
				xmin = 722.5087
				xmax = 722.6187
				text = ""
			intervals [1102]:
				xmin = 722.6187
				xmax = 722.7187
				text = "like"
			intervals [1103]:
				xmin = 722.7187
				xmax = 722.8887
				text = ""
			intervals [1104]:
				xmin = 722.8887
				xmax = 723.0087
				text = "that"
			intervals [1105]:
				xmin = 723.0087
				xmax = 727.5377
				text = ""
			intervals [1106]:
				xmin = 727.5377
				xmax = 728.7177
				text = "<unk>"
			intervals [1107]:
				xmin = 728.7177
				xmax = 729.9912
				text = ""
			intervals [1108]:
				xmin = 729.9912
				xmax = 730.4612
				text = "yeah"
			intervals [1109]:
				xmin = 730.4612
				xmax = 731.5227
				text = ""
			intervals [1110]:
				xmin = 731.5227
				xmax = 731.7927
				text = "um"
			intervals [1111]:
				xmin = 731.7927
				xmax = 733.2806
				text = ""
			intervals [1112]:
				xmin = 733.2806
				xmax = 733.4006
				text = "well"
			intervals [1113]:
				xmin = 733.4006
				xmax = 733.5506
				text = "did"
			intervals [1114]:
				xmin = 733.5506
				xmax = 733.6906
				text = "you"
			intervals [1115]:
				xmin = 733.6906
				xmax = 734.0406
				text = "ever"
			intervals [1116]:
				xmin = 734.0406
				xmax = 734.3206
				text = "um"
			intervals [1117]:
				xmin = 734.3206
				xmax = 734.4206
				text = "go"
			intervals [1118]:
				xmin = 734.4206
				xmax = 734.7106
				text = "around"
			intervals [1119]:
				xmin = 734.7106
				xmax = 734.8006
				text = "with"
			intervals [1120]:
				xmin = 734.8006
				xmax = 734.9306
				text = "any"
			intervals [1121]:
				xmin = 734.9306
				xmax = 735.2106
				text = "people"
			intervals [1122]:
				xmin = 735.2106
				xmax = 735.3006
				text = "that"
			intervals [1123]:
				xmin = 735.3006
				xmax = 735.3306
				text = ""
			intervals [1124]:
				xmin = 735.3306
				xmax = 735.5806
				text = "spoke"
			intervals [1125]:
				xmin = 735.5806
				xmax = 735.6606
				text = "a"
			intervals [1126]:
				xmin = 735.6606
				xmax = 735.6906
				text = ""
			intervals [1127]:
				xmin = 735.6906
				xmax = 735.9806
				text = "foreign"
			intervals [1128]:
				xmin = 735.9806
				xmax = 736.0106
				text = ""
			intervals [1129]:
				xmin = 736.0106
				xmax = 736.6806
				text = "language"
			intervals [1130]:
				xmin = 736.6806
				xmax = 739.6557
				text = ""
			intervals [1131]:
				xmin = 739.6557
				xmax = 739.8057
				text = "uh-huh"
			intervals [1132]:
				xmin = 739.8057
				xmax = 740.4842
				text = ""
			intervals [1133]:
				xmin = 740.4842
				xmax = 740.6242
				text = "what"
			intervals [1134]:
				xmin = 740.6242
				xmax = 740.8842
				text = "about"
			intervals [1135]:
				xmin = 740.8842
				xmax = 741.1842
				text = "now"
			intervals [1136]:
				xmin = 741.1842
				xmax = 748.614
				text = ""
			intervals [1137]:
				xmin = 748.614
				xmax = 748.944
				text = "mm"
			intervals [1138]:
				xmin = 748.944
				xmax = 750.8043
				text = ""
			intervals [1139]:
				xmin = 750.8043
				xmax = 750.9543
				text = "was"
			intervals [1140]:
				xmin = 750.9543
				xmax = 751.1243
				text = "there"
			intervals [1141]:
				xmin = 751.1243
				xmax = 751.3543
				text = "any"
			intervals [1142]:
				xmin = 751.3543
				xmax = 751.6243
				text = "whites"
			intervals [1143]:
				xmin = 751.6243
				xmax = 751.6943
				text = ""
			intervals [1144]:
				xmin = 751.6943
				xmax = 751.8343
				text = "in"
			intervals [1145]:
				xmin = 751.8343
				xmax = 751.9643
				text = "the"
			intervals [1146]:
				xmin = 751.9643
				xmax = 752.3343
				text = "group"
			intervals [1147]:
				xmin = 752.3343
				xmax = 759.1045
				text = ""
			intervals [1148]:
				xmin = 759.1045
				xmax = 759.6945
				text = "<unk>"
			intervals [1149]:
				xmin = 759.6945
				xmax = 762.8755
				text = ""
			intervals [1150]:
				xmin = 762.8755
				xmax = 763.4255
				text = "yeah"
			intervals [1151]:
				xmin = 763.4255
				xmax = 766.1998
				text = ""
			intervals [1152]:
				xmin = 766.1998
				xmax = 766.2898
				text = "um"
			intervals [1153]:
				xmin = 766.2898
				xmax = 771.0645
				text = ""
			intervals [1154]:
				xmin = 771.0645
				xmax = 771.1745
				text = "oh"
			intervals [1155]:
				xmin = 771.1745
				xmax = 771.2045
				text = ""
			intervals [1156]:
				xmin = 771.2045
				xmax = 771.2445
				text = "i"
			intervals [1157]:
				xmin = 771.2445
				xmax = 771.2745
				text = ""
			intervals [1158]:
				xmin = 771.2745
				xmax = 771.4845
				text = "like"
			intervals [1159]:
				xmin = 771.4845
				xmax = 771.5145
				text = ""
			intervals [1160]:
				xmin = 771.5145
				xmax = 771.6145
				text = "this"
			intervals [1161]:
				xmin = 771.6145
				xmax = 771.7345
				text = ""
			intervals [1162]:
				xmin = 771.7345
				xmax = 772.2045
				text = "question"
			intervals [1163]:
				xmin = 772.2045
				xmax = 772.6845
				text = "<unk>"
			intervals [1164]:
				xmin = 772.6845
				xmax = 773.2062
				text = ""
			intervals [1165]:
				xmin = 773.2062
				xmax = 773.4762
				text = "if"
			intervals [1166]:
				xmin = 773.4762
				xmax = 773.6162
				text = "you"
			intervals [1167]:
				xmin = 773.6162
				xmax = 773.7862
				text = "could"
			intervals [1168]:
				xmin = 773.7862
				xmax = 773.9562
				text = "do"
			intervals [1169]:
				xmin = 773.9562
				xmax = 774.0262
				text = "it"
			intervals [1170]:
				xmin = 774.0262
				xmax = 774.3762
				text = "all"
			intervals [1171]:
				xmin = 774.3762
				xmax = 774.5962
				text = "over"
			intervals [1172]:
				xmin = 774.5962
				xmax = 775.0862
				text = "again"
			intervals [1173]:
				xmin = 775.0862
				xmax = 775.4971
				text = ""
			intervals [1174]:
				xmin = 775.4971
				xmax = 775.6371
				text = "what"
			intervals [1175]:
				xmin = 775.6371
				xmax = 775.7871
				text = "would"
			intervals [1176]:
				xmin = 775.7871
				xmax = 775.9371
				text = "you"
			intervals [1177]:
				xmin = 775.9371
				xmax = 776.1471
				text = "want"
			intervals [1178]:
				xmin = 776.1471
				xmax = 776.2571
				text = "to"
			intervals [1179]:
				xmin = 776.2571
				xmax = 776.2871
				text = ""
			intervals [1180]:
				xmin = 776.2871
				xmax = 776.4471
				text = "be"
			intervals [1181]:
				xmin = 776.4471
				xmax = 776.6071
				text = "or"
			intervals [1182]:
				xmin = 776.6071
				xmax = 776.7471
				text = "how"
			intervals [1183]:
				xmin = 776.7471
				xmax = 776.9371
				text = "would"
			intervals [1184]:
				xmin = 776.9371
				xmax = 777.0271
				text = "you"
			intervals [1185]:
				xmin = 777.0271
				xmax = 777.4171
				text = "change"
			intervals [1186]:
				xmin = 777.4171
				xmax = 777.5571
				text = "your"
			intervals [1187]:
				xmin = 777.5571
				xmax = 777.7671
				text = "life"
			intervals [1188]:
				xmin = 777.7671
				xmax = 804.7543
				text = ""
			intervals [1189]:
				xmin = 804.7543
				xmax = 805.2743
				text = "uh"
			intervals [1190]:
				xmin = 805.2743
				xmax = 805.5243
				text = ""
			intervals [1191]:
				xmin = 805.5243
				xmax = 805.8643
				text = "<unk>"
			intervals [1192]:
				xmin = 805.8643
				xmax = 810.7377
				text = ""
			intervals [1193]:
				xmin = 810.7377
				xmax = 811.2277
				text = "oh"
			intervals [1194]:
				xmin = 811.2277
				xmax = 824.1206
				text = ""
			intervals [1195]:
				xmin = 824.1206
				xmax = 824.6206
				text = "hm"
			intervals [1196]:
				xmin = 824.6206
				xmax = 825.2816
				text = ""
			intervals [1197]:
				xmin = 825.2816
				xmax = 825.4016
				text = "that"
			intervals [1198]:
				xmin = 825.4016
				xmax = 825.4916
				text = ""
			intervals [1199]:
				xmin = 825.4916
				xmax = 825.5216
				text = "s"
			intervals [1200]:
				xmin = 825.5216
				xmax = 825.8016
				text = "really"
			intervals [1201]:
				xmin = 825.8016
				xmax = 826.3216
				text = "interesting"
			intervals [1202]:
				xmin = 826.3216
				xmax = 826.6767
				text = ""
			intervals [1203]:
				xmin = 826.6767
				xmax = 826.8367
				text = "that"
			intervals [1204]:
				xmin = 826.8367
				xmax = 826.8967
				text = ""
			intervals [1205]:
				xmin = 826.8967
				xmax = 826.9267
				text = "s"
			intervals [1206]:
				xmin = 826.9267
				xmax = 826.9567
				text = ""
			intervals [1207]:
				xmin = 826.9567
				xmax = 827.1667
				text = "my"
			intervals [1208]:
				xmin = 827.1667
				xmax = 827.2567
				text = ""
			intervals [1209]:
				xmin = 827.2567
				xmax = 827.6067
				text = "field"
			intervals [1210]:
				xmin = 827.6067
				xmax = 827.6467
				text = ""
			intervals [1211]:
				xmin = 827.6467
				xmax = 828.1067
				text = "<unk>"
			intervals [1212]:
				xmin = 828.1067
				xmax = 828.8096
				text = ""
			intervals [1213]:
				xmin = 828.8096
				xmax = 829.2096
				text = "yeah"
			intervals [1214]:
				xmin = 829.2096
				xmax = 830.2771
				text = ""
			intervals [1215]:
				xmin = 830.2771
				xmax = 830.8871
				text = "um"
			intervals [1216]:
				xmin = 830.8871
				xmax = 832.9125
				text = ""
			intervals [1217]:
				xmin = 832.9125
				xmax = 832.9425
				text = "<unk>"
			intervals [1218]:
				xmin = 832.9425
				xmax = 844.6254
				text = ""
			intervals [1219]:
				xmin = 844.6254
				xmax = 844.9754
				text = "oh"
			intervals [1220]:
				xmin = 844.9754
				xmax = 845.3961
				text = ""
			intervals [1221]:
				xmin = 845.3961
				xmax = 845.4861
				text = "i"
			intervals [1222]:
				xmin = 845.4861
				xmax = 845.7061
				text = "know"
			intervals [1223]:
				xmin = 845.7061
				xmax = 845.8561
				text = ""
			intervals [1224]:
				xmin = 845.8561
				xmax = 846.1861
				text = "now"
			intervals [1225]:
				xmin = 846.1861
				xmax = 846.3561
				text = "what"
			intervals [1226]:
				xmin = 846.3561
				xmax = 846.4261
				text = "do"
			intervals [1227]:
				xmin = 846.4261
				xmax = 846.5061
				text = ""
			intervals [1228]:
				xmin = 846.5061
				xmax = 846.7861
				text = "could"
			intervals [1229]:
				xmin = 846.7861
				xmax = 846.9561
				text = "you"
			intervals [1230]:
				xmin = 846.9561
				xmax = 847.4261
				text = "take"
			intervals [1231]:
				xmin = 847.4261
				xmax = 847.7749
				text = ""
			intervals [1232]:
				xmin = 847.7749
				xmax = 848.0349
				text = "one"
			intervals [1233]:
				xmin = 848.0349
				xmax = 848.2749
				text = "day"
			intervals [1234]:
				xmin = 848.2749
				xmax = 848.3449
				text = "it"
			intervals [1235]:
				xmin = 848.3449
				xmax = 848.3849
				text = ""
			intervals [1236]:
				xmin = 848.3849
				xmax = 848.5149
				text = "could"
			intervals [1237]:
				xmin = 848.5149
				xmax = 848.6649
				text = "be"
			intervals [1238]:
				xmin = 848.6649
				xmax = 848.8349
				text = "any"
			intervals [1239]:
				xmin = 848.8349
				xmax = 848.9949
				text = "day"
			intervals [1240]:
				xmin = 848.9949
				xmax = 849.0749
				text = "of"
			intervals [1241]:
				xmin = 849.0749
				xmax = 849.1049
				text = ""
			intervals [1242]:
				xmin = 849.1049
				xmax = 849.1849
				text = "the"
			intervals [1243]:
				xmin = 849.1849
				xmax = 849.2449
				text = ""
			intervals [1244]:
				xmin = 849.2449
				xmax = 849.4849
				text = "week"
			intervals [1245]:
				xmin = 849.4849
				xmax = 849.9604
				text = ""
			intervals [1246]:
				xmin = 849.9604
				xmax = 850.5204
				text = "and"
			intervals [1247]:
				xmin = 850.5204
				xmax = 851.2016
				text = ""
			intervals [1248]:
				xmin = 851.2016
				xmax = 851.4016
				text = "say"
			intervals [1249]:
				xmin = 851.4016
				xmax = 851.5416
				text = "what"
			intervals [1250]:
				xmin = 851.5416
				xmax = 851.6516
				text = "you"
			intervals [1251]:
				xmin = 851.6516
				xmax = 851.7916
				text = "do"
			intervals [1252]:
				xmin = 851.7916
				xmax = 851.8716
				text = ""
			intervals [1253]:
				xmin = 851.8716
				xmax = 852.0916
				text = "from"
			intervals [1254]:
				xmin = 852.0916
				xmax = 852.5116
				text = ""
			intervals [1255]:
				xmin = 852.5116
				xmax = 852.6016
				text = "the"
			intervals [1256]:
				xmin = 852.6016
				xmax = 852.6516
				text = ""
			intervals [1257]:
				xmin = 852.6516
				xmax = 852.9416
				text = "time"
			intervals [1258]:
				xmin = 852.9416
				xmax = 853.0316
				text = "you"
			intervals [1259]:
				xmin = 853.0316
				xmax = 853.2716
				text = "get"
			intervals [1260]:
				xmin = 853.2716
				xmax = 853.4416
				text = "up"
			intervals [1261]:
				xmin = 853.4416
				xmax = 853.7416
				text = "until"
			intervals [1262]:
				xmin = 853.7416
				xmax = 853.8216
				text = "the"
			intervals [1263]:
				xmin = 853.8216
				xmax = 854.1516
				text = "time"
			intervals [1264]:
				xmin = 854.1516
				xmax = 854.2216
				text = "you"
			intervals [1265]:
				xmin = 854.2216
				xmax = 854.3716
				text = "go"
			intervals [1266]:
				xmin = 854.3716
				xmax = 854.4716
				text = "to"
			intervals [1267]:
				xmin = 854.4716
				xmax = 854.5016
				text = ""
			intervals [1268]:
				xmin = 854.5016
				xmax = 854.9916
				text = "bed"
			intervals [1269]:
				xmin = 854.9916
				xmax = 856.720
				text = ""
			intervals [1270]:
				xmin = 856.720
				xmax = 857.200
				text = "uh-huh"
			intervals [1271]:
				xmin = 857.200
				xmax = 857.6373
				text = ""
			intervals [1272]:
				xmin = 857.6373
				xmax = 857.7373
				text = "you"
			intervals [1273]:
				xmin = 857.7373
				xmax = 857.9273
				text = "know"
			intervals [1274]:
				xmin = 857.9273
				xmax = 858.1873
				text = "like"
			intervals [1275]:
				xmin = 858.1873
				xmax = 858.2173
				text = ""
			intervals [1276]:
				xmin = 858.2173
				xmax = 858.4973
				text = "um"
			intervals [1277]:
				xmin = 858.4973
				xmax = 859.3892
				text = ""
			intervals [1278]:
				xmin = 859.3892
				xmax = 859.7492
				text = "time"
			intervals [1279]:
				xmin = 859.7492
				xmax = 859.8192
				text = "you"
			intervals [1280]:
				xmin = 859.8192
				xmax = 860.0092
				text = "get"
			intervals [1281]:
				xmin = 860.0092
				xmax = 860.2592
				text = "up"
			intervals [1282]:
				xmin = 860.2592
				xmax = 860.6192
				text = "and"
			intervals [1283]:
				xmin = 860.6192
				xmax = 861.1791
				text = ""
			intervals [1284]:
				xmin = 861.1791
				xmax = 861.2691
				text = "you"
			intervals [1285]:
				xmin = 861.2691
				xmax = 861.3991
				text = "know"
			intervals [1286]:
				xmin = 861.3991
				xmax = 861.7591
				text = "comb"
			intervals [1287]:
				xmin = 861.7591
				xmax = 861.9191
				text = "your"
			intervals [1288]:
				xmin = 861.9191
				xmax = 862.2791
				text = "hair"
			intervals [1289]:
				xmin = 862.2791
				xmax = 862.3091
				text = ""
			intervals [1290]:
				xmin = 862.3091
				xmax = 862.3691
				text = "and"
			intervals [1291]:
				xmin = 862.3691
				xmax = 862.4491
				text = ""
			intervals [1292]:
				xmin = 862.4491
				xmax = 862.6991
				text = "fix"
			intervals [1293]:
				xmin = 862.6991
				xmax = 862.7291
				text = ""
			intervals [1294]:
				xmin = 862.7291
				xmax = 863.3191
				text = "breakfast"
			intervals [1295]:
				xmin = 863.3191
				xmax = 863.4491
				text = "or"
			intervals [1296]:
				xmin = 863.4491
				xmax = 863.9291
				text = "whatever"
			intervals [1297]:
				xmin = 863.9291
				xmax = 863.9891
				text = ""
			intervals [1298]:
				xmin = 863.9891
				xmax = 864.1291
				text = "you"
			intervals [1299]:
				xmin = 864.1291
				xmax = 864.2291
				text = ""
			intervals [1300]:
				xmin = 864.2291
				xmax = 864.3291
				text = "know"
			intervals [1301]:
				xmin = 864.3291
				xmax = 864.3591
				text = ""
			intervals [1302]:
				xmin = 864.3591
				xmax = 864.4291
				text = "the"
			intervals [1303]:
				xmin = 864.4291
				xmax = 864.5191
				text = ""
			intervals [1304]:
				xmin = 864.5191
				xmax = 864.6791
				text = "whole"
			intervals [1305]:
				xmin = 864.6791
				xmax = 864.7091
				text = "<unk>"
			intervals [1306]:
				xmin = 864.7091
				xmax = 879.730
				text = ""
			intervals [1307]:
				xmin = 879.730
				xmax = 880.090
				text = "mm"
			intervals [1308]:
				xmin = 880.090
				xmax = 881.9057
				text = ""
			intervals [1309]:
				xmin = 881.9057
				xmax = 882.0557
				text = "hm"
			intervals [1310]:
				xmin = 882.0557
				xmax = 884.5429
				text = ""
			intervals [1311]:
				xmin = 884.5429
				xmax = 885.3829
				text = "<unk>"
			intervals [1312]:
				xmin = 885.3829
				xmax = 890.0459
				text = ""
			intervals [1313]:
				xmin = 890.0459
				xmax = 890.4859
				text = "yeah"
			intervals [1314]:
				xmin = 890.4859
				xmax = 891.0438
				text = ""
			intervals [1315]:
				xmin = 891.0438
				xmax = 891.6538
				text = "mm-hm"
			intervals [1316]:
				xmin = 891.6538
				xmax = 892.1438
				text = ""
			intervals [1317]:
				xmin = 892.1438
				xmax = 892.2338
				text = "what"
			intervals [1318]:
				xmin = 892.2338
				xmax = 892.3438
				text = "did"
			intervals [1319]:
				xmin = 892.3438
				xmax = 892.4438
				text = "you"
			intervals [1320]:
				xmin = 892.4438
				xmax = 892.6138
				text = "think"
			intervals [1321]:
				xmin = 892.6138
				xmax = 892.9038
				text = "about"
			intervals [1322]:
				xmin = 892.9038
				xmax = 893.0138
				text = "the"
			intervals [1323]:
				xmin = 893.0138
				xmax = 893.4138
				text = "riots"
			intervals [1324]:
				xmin = 893.4138
				xmax = 893.4538
				text = ""
			intervals [1325]:
				xmin = 893.4538
				xmax = 893.6938
				text = "last"
			intervals [1326]:
				xmin = 893.6938
				xmax = 893.8038
				text = ""
			intervals [1327]:
				xmin = 893.8038
				xmax = 893.9338
				text = "summer"
			intervals [1328]:
				xmin = 893.9338
				xmax = 894.7138
				text = ""
			intervals [1329]:
				xmin = 894.7138
				xmax = 894.7438
				text = "<unk>"
			intervals [1330]:
				xmin = 894.7438
				xmax = 911.2948
				text = ""
			intervals [1331]:
				xmin = 911.2948
				xmax = 912.9048
				text = "<unk>"
			intervals [1332]:
				xmin = 912.9048
				xmax = 913.2948
				text = "aw"
			intervals [1333]:
				xmin = 913.2948
				xmax = 913.6487
				text = ""
			intervals [1334]:
				xmin = 913.6487
				xmax = 913.8687
				text = "you"
			intervals [1335]:
				xmin = 913.8687
				xmax = 914.1187
				text = "think"
			intervals [1336]:
				xmin = 914.1187
				xmax = 914.3787
				text = "that"
			intervals [1337]:
				xmin = 914.3787
				xmax = 914.9887
				text = "um"
			intervals [1338]:
				xmin = 914.9887
				xmax = 915.4309
				text = ""
			intervals [1339]:
				xmin = 915.4309
				xmax = 915.5509
				text = "if"
			intervals [1340]:
				xmin = 915.5509
				xmax = 915.5809
				text = ""
			intervals [1341]:
				xmin = 915.5809
				xmax = 915.6909
				text = "we"
			intervals [1342]:
				xmin = 915.6909
				xmax = 916.1109
				text = "had"
			intervals [1343]:
				xmin = 916.1109
				xmax = 916.4815
				text = ""
			intervals [1344]:
				xmin = 916.4815
				xmax = 916.8915
				text = "martin"
			intervals [1345]:
				xmin = 916.8915
				xmax = 917.0415
				text = "luther"
			intervals [1346]:
				xmin = 917.0415
				xmax = 917.4015
				text = "king"
			intervals [1347]:
				xmin = 917.4015
				xmax = 917.4915
				text = ""
			intervals [1348]:
				xmin = 917.4915
				xmax = 917.5415
				text = "s"
			intervals [1349]:
				xmin = 917.5415
				xmax = 917.8015
				text = "um"
			intervals [1350]:
				xmin = 917.8015
				xmax = 918.9309
				text = ""
			intervals [1351]:
				xmin = 918.9309
				xmax = 919.1509
				text = "the"
			intervals [1352]:
				xmin = 919.1509
				xmax = 919.8409
				text = "assassination"
			intervals [1353]:
				xmin = 919.8409
				xmax = 920.0609
				text = "date"
			intervals [1354]:
				xmin = 920.0609
				xmax = 920.1009
				text = ""
			intervals [1355]:
				xmin = 920.1009
				xmax = 920.3109
				text = "set"
			intervals [1356]:
				xmin = 920.3109
				xmax = 920.5809
				text = "aside"
			intervals [1357]:
				xmin = 920.5809
				xmax = 920.6509
				text = "as"
			intervals [1358]:
				xmin = 920.6509
				xmax = 920.6809
				text = ""
			intervals [1359]:
				xmin = 920.6809
				xmax = 920.7209
				text = "a"
			intervals [1360]:
				xmin = 920.7209
				xmax = 921.2909
				text = "holiday"
			intervals [1361]:
				xmin = 921.2909
				xmax = 921.3509
				text = ""
			intervals [1362]:
				xmin = 921.3509
				xmax = 921.4109
				text = "do"
			intervals [1363]:
				xmin = 921.4109
				xmax = 921.4909
				text = "you"
			intervals [1364]:
				xmin = 921.4909
				xmax = 921.5209
				text = ""
			intervals [1365]:
				xmin = 921.5209
				xmax = 921.6709
				text = "think"
			intervals [1366]:
				xmin = 921.6709
				xmax = 921.7009
				text = ""
			intervals [1367]:
				xmin = 921.7009
				xmax = 921.8709
				text = "that"
			intervals [1368]:
				xmin = 921.8709
				xmax = 921.9609
				text = "would"
			intervals [1369]:
				xmin = 921.9609
				xmax = 921.9909
				text = ""
			intervals [1370]:
				xmin = 921.9909
				xmax = 922.1909
				text = "help"
			intervals [1371]:
				xmin = 922.1909
				xmax = 922.2209
				text = ""
			intervals [1372]:
				xmin = 922.2209
				xmax = 922.2809
				text = "the"
			intervals [1373]:
				xmin = 922.2809
				xmax = 922.3609
				text = ""
			intervals [1374]:
				xmin = 922.3609
				xmax = 922.5909
				text = "problem"
			intervals [1375]:
				xmin = 922.5909
				xmax = 922.8909
				text = ""
			intervals [1376]:
				xmin = 922.8909
				xmax = 923.0309
				text = "some"
			intervals [1377]:
				xmin = 923.0309
				xmax = 923.1309
				text = ""
			intervals [1378]:
				xmin = 923.1309
				xmax = 923.5109
				text = "especially"
			intervals [1379]:
				xmin = 923.5109
				xmax = 923.5809
				text = ""
			intervals [1380]:
				xmin = 923.5809
				xmax = 923.7209
				text = "since"
			intervals [1381]:
				xmin = 923.7209
				xmax = 923.9109
				text = ""
			intervals [1382]:
				xmin = 923.9109
				xmax = 924.2409
				text = "coming"
			intervals [1383]:
				xmin = 924.2409
				xmax = 924.3909
				text = "up"
			intervals [1384]:
				xmin = 924.3909
				xmax = 924.6309
				text = "now"
			intervals [1385]:
				xmin = 924.6309
				xmax = 924.6709
				text = ""
			intervals [1386]:
				xmin = 924.6709
				xmax = 924.8009
				text = "there"
			intervals [1387]:
				xmin = 924.8009
				xmax = 924.8309
				text = ""
			intervals [1388]:
				xmin = 924.8309
				xmax = 924.9709
				text = "seems"
			intervals [1389]:
				xmin = 924.9709
				xmax = 925.0309
				text = "to"
			intervals [1390]:
				xmin = 925.0309
				xmax = 925.1009
				text = ""
			intervals [1391]:
				xmin = 925.1009
				xmax = 925.2109
				text = "be"
			intervals [1392]:
				xmin = 925.2109
				xmax = 925.2709
				text = "a"
			intervals [1393]:
				xmin = 925.2709
				xmax = 925.4909
				text = "lot"
			intervals [1394]:
				xmin = 925.4909
				xmax = 925.5509
				text = "of"
			intervals [1395]:
				xmin = 925.5509
				xmax = 925.6109
				text = ""
			intervals [1396]:
				xmin = 925.6109
				xmax = 925.9309
				text = "tension"
			intervals [1397]:
				xmin = 925.9309
				xmax = 926.0009
				text = ""
			intervals [1398]:
				xmin = 926.0009
				xmax = 926.2509
				text = "building"
			intervals [1399]:
				xmin = 926.2509
				xmax = 926.2909
				text = ""
			intervals [1400]:
				xmin = 926.2909
				xmax = 926.5909
				text = "among"
			intervals [1401]:
				xmin = 926.5909
				xmax = 926.7609
				text = ""
			intervals [1402]:
				xmin = 926.7609
				xmax = 927.2209
				text = "cultural"
			intervals [1403]:
				xmin = 927.2209
				xmax = 931.2299
				text = ""
			intervals [1404]:
				xmin = 931.2299
				xmax = 931.7099
				text = "mm-hm"
			intervals [1405]:
				xmin = 931.7099
				xmax = 954.0085
				text = ""
			intervals [1406]:
				xmin = 954.0085
				xmax = 954.3285
				text = "mm"
			intervals [1407]:
				xmin = 954.3285
				xmax = 966.3387
				text = ""
			intervals [1408]:
				xmin = 966.3387
				xmax = 966.7087
				text = "yeah"
			intervals [1409]:
				xmin = 966.7087
				xmax = 969.7374
				text = ""
			intervals [1410]:
				xmin = 969.7374
				xmax = 970.4674
				text = "um"
			intervals [1411]:
				xmin = 970.4674
				xmax = 972.1201
				text = ""
			intervals [1412]:
				xmin = 972.1201
				xmax = 972.2101
				text = "let"
			intervals [1413]:
				xmin = 972.2101
				xmax = 972.2501
				text = ""
			intervals [1414]:
				xmin = 972.2501
				xmax = 972.2801
				text = "s"
			intervals [1415]:
				xmin = 972.2801
				xmax = 972.3801
				text = ""
			intervals [1416]:
				xmin = 972.3801
				xmax = 972.4801
				text = "see"
			intervals [1417]:
				xmin = 972.4801
				xmax = 972.7601
				text = ""
			intervals [1418]:
				xmin = 972.7601
				xmax = 972.8801
				text = "what"
			intervals [1419]:
				xmin = 972.8801
				xmax = 973.0101
				text = "do"
			intervals [1420]:
				xmin = 973.0101
				xmax = 973.1101
				text = "you"
			intervals [1421]:
				xmin = 973.1101
				xmax = 973.4201
				text = "usually"
			intervals [1422]:
				xmin = 973.4201
				xmax = 973.6001
				text = "do"
			intervals [1423]:
				xmin = 973.6001
				xmax = 973.7501
				text = "for"
			intervals [1424]:
				xmin = 973.7501
				xmax = 973.7801
				text = ""
			intervals [1425]:
				xmin = 973.7801
				xmax = 973.8401
				text = "the"
			intervals [1426]:
				xmin = 973.8401
				xmax = 974.4301
				text = "holidays"
			intervals [1427]:
				xmin = 974.4301
				xmax = 975.172
				text = ""
			intervals [1428]:
				xmin = 975.172
				xmax = 975.412
				text = "at"
			intervals [1429]:
				xmin = 975.412
				xmax = 975.532
				text = ""
			intervals [1430]:
				xmin = 975.532
				xmax = 975.862
				text = "um"
			intervals [1431]:
				xmin = 975.862
				xmax = 976.202
				text = ""
			intervals [1432]:
				xmin = 976.202
				xmax = 976.612
				text = "christmas"
			intervals [1433]:
				xmin = 976.612
				xmax = 976.752
				text = ""
			intervals [1434]:
				xmin = 976.752
				xmax = 976.992
				text = "and"
			intervals [1435]:
				xmin = 976.992
				xmax = 977.172
				text = ""
			intervals [1436]:
				xmin = 977.172
				xmax = 977.352
				text = "easter"
			intervals [1437]:
				xmin = 977.352
				xmax = 977.9158
				text = ""
			intervals [1438]:
				xmin = 977.9158
				xmax = 978.0658
				text = "new"
			intervals [1439]:
				xmin = 978.0658
				xmax = 978.1158
				text = ""
			intervals [1440]:
				xmin = 978.1158
				xmax = 978.4358
				text = "years"
			intervals [1441]:
				xmin = 978.4358
				xmax = 979.1646
				text = ""
			intervals [1442]:
				xmin = 979.1646
				xmax = 979.4746
				text = "fourth"
			intervals [1443]:
				xmin = 979.4746
				xmax = 979.5646
				text = "of"
			intervals [1444]:
				xmin = 979.5646
				xmax = 979.5946
				text = ""
			intervals [1445]:
				xmin = 979.5946
				xmax = 979.9546
				text = "july"
			intervals [1446]:
				xmin = 979.9546
				xmax = 980.2446
				text = ""
			intervals [1447]:
				xmin = 980.2446
				xmax = 980.3146
				text = "you"
			intervals [1448]:
				xmin = 980.3146
				xmax = 980.3646
				text = ""
			intervals [1449]:
				xmin = 980.3646
				xmax = 980.4346
				text = "know"
			intervals [1450]:
				xmin = 980.4346
				xmax = 993.0309
				text = ""
			intervals [1451]:
				xmin = 993.0309
				xmax = 993.9309
				text = "<unk>"
			intervals [1452]:
				xmin = 993.9309
				xmax = 994.5348
				text = ""
			intervals [1453]:
				xmin = 994.5348
				xmax = 994.9348
				text = "mm-hm"
			intervals [1454]:
				xmin = 994.9348
				xmax = 996.2727
				text = ""
			intervals [1455]:
				xmin = 996.2727
				xmax = 996.6427
				text = "um"
			intervals [1456]:
				xmin = 996.6427
				xmax = 996.6727
				text = ""
			intervals [1457]:
				xmin = 996.6727
				xmax = 996.7327
				text = "is"
			intervals [1458]:
				xmin = 996.7327
				xmax = 997.2127
				text = "christmas"
			intervals [1459]:
				xmin = 997.2127
				xmax = 997.5983
				text = ""
			intervals [1460]:
				xmin = 997.5983
				xmax = 998.0183
				text = "special"
			intervals [1461]:
				xmin = 998.0183
				xmax = 998.6707
				text = ""
			intervals [1462]:
				xmin = 998.6707
				xmax = 998.7307
				text = "for"
			intervals [1463]:
				xmin = 998.7307
				xmax = 998.7607
				text = ""
			intervals [1464]:
				xmin = 998.7607
				xmax = 998.8607
				text = "you"
			intervals [1465]:
				xmin = 998.8607
				xmax = 999.2607
				text = "or"
			intervals [1466]:
				xmin = 999.2607
				xmax = 999.3907
				text = "was"
			intervals [1467]:
				xmin = 999.3907
				xmax = 999.5307
				text = "it"
			intervals [1468]:
				xmin = 999.5307
				xmax = 999.6707
				text = "when"
			intervals [1469]:
				xmin = 999.6707
				xmax = 999.7907
				text = "you"
			intervals [1470]:
				xmin = 999.7907
				xmax = 999.8507
				text = "were"
			intervals [1471]:
				xmin = 999.8507
				xmax = 999.8807
				text = ""
			intervals [1472]:
				xmin = 999.8807
				xmax = 1000.0907
				text = "with"
			intervals [1473]:
				xmin = 1000.0907
				xmax = 1000.1307
				text = ""
			intervals [1474]:
				xmin = 1000.1307
				xmax = 1000.2807
				text = "you"
			intervals [1475]:
				xmin = 1000.2807
				xmax = 1000.3907
				text = "know"
			intervals [1476]:
				xmin = 1000.3907
				xmax = 1000.4807
				text = ""
			intervals [1477]:
				xmin = 1000.4807
				xmax = 1000.5707
				text = "your"
			intervals [1478]:
				xmin = 1000.5707
				xmax = 1000.7207
				text = "whole"
			intervals [1479]:
				xmin = 1000.7207
				xmax = 1000.7907
				text = ""
			intervals [1480]:
				xmin = 1000.7907
				xmax = 1001.1607
				text = "family"
			intervals [1481]:
				xmin = 1001.1607
				xmax = 1001.3607
				text = ""
			intervals [1482]:
				xmin = 1001.3607
				xmax = 1001.4607
				text = "was"
			intervals [1483]:
				xmin = 1001.4607
				xmax = 1001.5807
				text = ""
			intervals [1484]:
				xmin = 1001.5807
				xmax = 1001.8107
				text = "christmas"
			intervals [1485]:
				xmin = 1001.8107
				xmax = 1001.9707
				text = ""
			intervals [1486]:
				xmin = 1001.9707
				xmax = 1002.0107
				text = "a"
			intervals [1487]:
				xmin = 1002.0107
				xmax = 1002.0807
				text = ""
			intervals [1488]:
				xmin = 1002.0807
				xmax = 1002.4507
				text = "special"
			intervals [1489]:
				xmin = 1002.4507
				xmax = 1002.5407
				text = ""
			intervals [1490]:
				xmin = 1002.5407
				xmax = 1002.6307
				text = "time"
			intervals [1491]:
				xmin = 1002.6307
				xmax = 1025.5673
				text = ""
			intervals [1492]:
				xmin = 1025.5673
				xmax = 1025.9173
				text = "mm-hm"
			intervals [1493]:
				xmin = 1025.9173
				xmax = 1028.7667
				text = ""
			intervals [1494]:
				xmin = 1028.7667
				xmax = 1029.1167
				text = "mm"
			intervals [1495]:
				xmin = 1029.1167
				xmax = 1033.4391
				text = ""
			intervals [1496]:
				xmin = 1033.4391
				xmax = 1033.7491
				text = "yeah"
			intervals [1497]:
				xmin = 1033.7491
				xmax = 1035.5496
				text = ""
			intervals [1498]:
				xmin = 1035.5496
				xmax = 1036.1496
				text = "um"
			intervals [1499]:
				xmin = 1036.1496
				xmax = 1038.4932
				text = ""
			intervals [1500]:
				xmin = 1038.4932
				xmax = 1038.5532
				text = "do"
			intervals [1501]:
				xmin = 1038.5532
				xmax = 1038.6132
				text = "you"
			intervals [1502]:
				xmin = 1038.6132
				xmax = 1038.9832
				text = "remember"
			intervals [1503]:
				xmin = 1038.9832
				xmax = 1039.1332
				text = "what"
			intervals [1504]:
				xmin = 1039.1332
				xmax = 1039.2632
				text = "the"
			intervals [1505]:
				xmin = 1039.2632
				xmax = 1039.5532
				text = "best"
			intervals [1506]:
				xmin = 1039.5532
				xmax = 1039.9232
				text = "christmas"
			intervals [1507]:
				xmin = 1039.9232
				xmax = 1040.2932
				text = "present"
			intervals [1508]:
				xmin = 1040.2932
				xmax = 1040.4032
				text = "you"
			intervals [1509]:
				xmin = 1040.4032
				xmax = 1040.6232
				text = "ever"
			intervals [1510]:
				xmin = 1040.6232
				xmax = 1040.9832
				text = "got"
			intervals [1511]:
				xmin = 1040.9832
				xmax = 1041.0132
				text = ""
			intervals [1512]:
				xmin = 1041.0132
				xmax = 1041.5932
				text = "<unk>"
			intervals [1513]:
				xmin = 1041.5932
				xmax = 1053.8406
				text = ""
			intervals [1514]:
				xmin = 1053.8406
				xmax = 1055.5806
				text = "<unk>"
			intervals [1515]:
				xmin = 1055.5806
				xmax = 1057.9622
				text = ""
			intervals [1516]:
				xmin = 1057.9622
				xmax = 1059.1722
				text = "<unk>"
			intervals [1517]:
				xmin = 1059.1722
				xmax = 1063.4975
				text = ""
			intervals [1518]:
				xmin = 1063.4975
				xmax = 1063.9375
				text = "<unk>"
			intervals [1519]:
				xmin = 1063.9375
				xmax = 1066.7586
				text = ""
			intervals [1520]:
				xmin = 1066.7586
				xmax = 1067.1586
				text = "oh"
			intervals [1521]:
				xmin = 1067.1586
				xmax = 1077.8926
				text = ""
			intervals [1522]:
				xmin = 1077.8926
				xmax = 1078.4826
				text = "mm-hm"
			intervals [1523]:
				xmin = 1078.4826
				xmax = 1084.1217
				text = ""
			intervals [1524]:
				xmin = 1084.1217
				xmax = 1084.5617
				text = "yeah"
			intervals [1525]:
				xmin = 1084.5617
				xmax = 1084.9817
				text = ""
			intervals [1526]:
				xmin = 1084.9817
				xmax = 1085.2817
				text = "go"
			intervals [1527]:
				xmin = 1085.2817
				xmax = 1085.4117
				text = "on"
			intervals [1528]:
				xmin = 1085.4117
				xmax = 1099.1087
				text = ""
			intervals [1529]:
				xmin = 1099.1087
				xmax = 1099.5187
				text = "mm-hm"
			intervals [1530]:
				xmin = 1099.5187
				xmax = 1106.1343
				text = ""
			intervals [1531]:
				xmin = 1106.1343
				xmax = 1106.7143
				text = "<unk>"
			intervals [1532]:
				xmin = 1106.7143
				xmax = 1111.1563
				text = ""
			intervals [1533]:
				xmin = 1111.1563
				xmax = 1111.7763
				text = "mm-hm"
			intervals [1534]:
				xmin = 1111.7763
				xmax = 1124.4315
				text = ""
			intervals [1535]:
				xmin = 1124.4315
				xmax = 1125.3415
				text = "<unk>"
			intervals [1536]:
				xmin = 1125.3415
				xmax = 1134.1863
				text = ""
			intervals [1537]:
				xmin = 1134.1863
				xmax = 1134.9563
				text = "<unk>"
			intervals [1538]:
				xmin = 1134.9563
				xmax = 1135.4263
				text = "mm-hm"
			intervals [1539]:
				xmin = 1135.4263
				xmax = 1138.3314
				text = ""
			intervals [1540]:
				xmin = 1138.3314
				xmax = 1138.9714
				text = "<unk>"
			intervals [1541]:
				xmin = 1138.9714
				xmax = 1147.038
				text = ""
			intervals [1542]:
				xmin = 1147.038
				xmax = 1148.618
				text = "<unk>"
			intervals [1543]:
				xmin = 1148.618
				xmax = 1151.4632
				text = ""
			intervals [1544]:
				xmin = 1151.4632
				xmax = 1152.0632
				text = "yeah"
			intervals [1545]:
				xmin = 1152.0632
				xmax = 1152.2684
				text = ""
			intervals [1546]:
				xmin = 1152.2684
				xmax = 1152.6584
				text = "mm-hm"
			intervals [1547]:
				xmin = 1152.6584
				xmax = 1153.8484
				text = "<unk>"
			intervals [1548]:
				xmin = 1153.8484
				xmax = 1154.6084
				text = ""
			intervals [1549]:
				xmin = 1154.6084
				xmax = 1154.7084
				text = "that"
			intervals [1550]:
				xmin = 1154.7084
				xmax = 1155.7584
				text = ""
			intervals [1551]:
				xmin = 1155.7584
				xmax = 1155.9484
				text = "was"
			intervals [1552]:
				xmin = 1155.9484
				xmax = 1155.9884
				text = ""
			intervals [1553]:
				xmin = 1155.9884
				xmax = 1156.3184
				text = "cute"
			intervals [1554]:
				xmin = 1156.3184
				xmax = 1159.5187
				text = ""
			intervals [1555]:
				xmin = 1159.5187
				xmax = 1160.2787
				text = "<unk>"
			intervals [1556]:
				xmin = 1160.2787
				xmax = 1163.6916
				text = ""
			intervals [1557]:
				xmin = 1163.6916
				xmax = 1164.3316
				text = "oh"
			intervals [1558]:
				xmin = 1164.3316
				xmax = 1167.9421
				text = ""
			intervals [1559]:
				xmin = 1167.9421
				xmax = 1168.9221
				text = "<unk>"
			intervals [1560]:
				xmin = 1168.9221
				xmax = 1172.2676
				text = ""
			intervals [1561]:
				xmin = 1172.2676
				xmax = 1172.5976
				text = "fooled"
			intervals [1562]:
				xmin = 1172.5976
				xmax = 1172.7276
				text = "you"
			intervals [1563]:
				xmin = 1172.7276
				xmax = 1172.9776
				text = "that"
			intervals [1564]:
				xmin = 1172.9776
				xmax = 1173.0076
				text = ""
			intervals [1565]:
				xmin = 1173.0076
				xmax = 1173.2776
				text = "time"
			intervals [1566]:
				xmin = 1173.2776
				xmax = 1174.3976
				text = "<unk>"
			intervals [1567]:
				xmin = 1174.3976
				xmax = 1175.009
				text = ""
			intervals [1568]:
				xmin = 1175.009
				xmax = 1175.479
				text = "oh"
			intervals [1569]:
				xmin = 1175.479
				xmax = 1177.3684
				text = ""
			intervals [1570]:
				xmin = 1177.3684
				xmax = 1178.1284
				text = "mm-hm"
			intervals [1571]:
				xmin = 1178.1284
				xmax = 1178.3884
				text = "<unk>"
			intervals [1572]:
				xmin = 1178.3884
				xmax = 1179.3762
				text = ""
			intervals [1573]:
				xmin = 1179.3762
				xmax = 1179.8662
				text = "oh"
			intervals [1574]:
				xmin = 1179.8662
				xmax = 1180.1469
				text = ""
			intervals [1575]:
				xmin = 1180.1469
				xmax = 1180.2969
				text = "were"
			intervals [1576]:
				xmin = 1180.2969
				xmax = 1180.3969
				text = "you"
			intervals [1577]:
				xmin = 1180.3969
				xmax = 1180.5969
				text = "ever"
			intervals [1578]:
				xmin = 1180.5969
				xmax = 1180.6869
				text = "in"
			intervals [1579]:
				xmin = 1180.6869
				xmax = 1180.8969
				text = "a"
			intervals [1580]:
				xmin = 1180.8969
				xmax = 1180.9469
				text = ""
			intervals [1581]:
				xmin = 1180.9469
				xmax = 1181.4669
				text = "situation"
			intervals [1582]:
				xmin = 1181.4669
				xmax = 1181.5569
				text = "where"
			intervals [1583]:
				xmin = 1181.5569
				xmax = 1181.7169
				text = "you"
			intervals [1584]:
				xmin = 1181.7169
				xmax = 1181.8969
				text = "thought"
			intervals [1585]:
				xmin = 1181.8969
				xmax = 1181.9869
				text = "you"
			intervals [1586]:
				xmin = 1181.9869
				xmax = 1182.2269
				text = "might"
			intervals [1587]:
				xmin = 1182.2269
				xmax = 1182.2569
				text = ""
			intervals [1588]:
				xmin = 1182.2569
				xmax = 1182.3669
				text = "be"
			intervals [1589]:
				xmin = 1182.3669
				xmax = 1182.8469
				text = "killed"
			intervals [1590]:
				xmin = 1182.8469
				xmax = 1182.8969
				text = "or"
			intervals [1591]:
				xmin = 1182.8969
				xmax = 1182.9669
				text = "you"
			intervals [1592]:
				xmin = 1182.9669
				xmax = 1182.9969
				text = ""
			intervals [1593]:
				xmin = 1182.9969
				xmax = 1183.2269
				text = "might"
			intervals [1594]:
				xmin = 1183.2269
				xmax = 1183.2569
				text = ""
			intervals [1595]:
				xmin = 1183.2569
				xmax = 1183.5369
				text = "die"
			intervals [1596]:
				xmin = 1183.5369
				xmax = 1190.364
				text = ""
			intervals [1597]:
				xmin = 1190.364
				xmax = 1190.644
				text = "mm-hm"
			intervals [1598]:
				xmin = 1190.644
				xmax = 1190.794
				text = ""
			intervals [1599]:
				xmin = 1190.794
				xmax = 1191.284
				text = "maybe"
			intervals [1600]:
				xmin = 1191.284
				xmax = 1191.574
				text = "um"
			intervals [1601]:
				xmin = 1191.574
				xmax = 1191.9953
				text = ""
			intervals [1602]:
				xmin = 1191.9953
				xmax = 1192.1553
				text = "at"
			intervals [1603]:
				xmin = 1192.1553
				xmax = 1192.2453
				text = "the"
			intervals [1604]:
				xmin = 1192.2453
				xmax = 1192.2953
				text = ""
			intervals [1605]:
				xmin = 1192.2953
				xmax = 1192.6453
				text = "beach"
			intervals [1606]:
				xmin = 1192.6453
				xmax = 1192.7453
				text = "where"
			intervals [1607]:
				xmin = 1192.7453
				xmax = 1192.8453
				text = "you"
			intervals [1608]:
				xmin = 1192.8453
				xmax = 1193.0053
				text = ""
			intervals [1609]:
				xmin = 1193.0053
				xmax = 1193.0953
				text = "thought"
			intervals [1610]:
				xmin = 1193.0953
				xmax = 1193.1553
				text = "you"
			intervals [1611]:
				xmin = 1193.1553
				xmax = 1193.2053
				text = ""
			intervals [1612]:
				xmin = 1193.2053
				xmax = 1193.3753
				text = "might"
			intervals [1613]:
				xmin = 1193.3753
				xmax = 1193.4053
				text = ""
			intervals [1614]:
				xmin = 1193.4053
				xmax = 1193.8353
				text = "drown"
			intervals [1615]:
				xmin = 1193.8353
				xmax = 1193.9753
				text = ""
			intervals [1616]:
				xmin = 1193.9753
				xmax = 1194.2453
				text = "or"
			intervals [1617]:
				xmin = 1194.2453
				xmax = 1197.5899
				text = ""
			intervals [1618]:
				xmin = 1197.5899
				xmax = 1197.9899
				text = "<unk>"
			intervals [1619]:
				xmin = 1197.9899
				xmax = 1199.5213
				text = ""
			intervals [1620]:
				xmin = 1199.5213
				xmax = 1199.9413
				text = "<unk>"
			intervals [1621]:
				xmin = 1199.9413
				xmax = 1200.1013
				text = ""
			intervals [1622]:
				xmin = 1200.1013
				xmax = 1200.4213
				text = "oh"
			intervals [1623]:
				xmin = 1200.4213
				xmax = 1200.6013
				text = "what"
			intervals [1624]:
				xmin = 1200.6013
				xmax = 1200.8213
				text = ""
			intervals [1625]:
				xmin = 1200.8213
				xmax = 1201.0513
				text = "about"
			intervals [1626]:
				xmin = 1201.0513
				xmax = 1201.2413
				text = "car"
			intervals [1627]:
				xmin = 1201.2413
				xmax = 1201.7713
				text = "accidents"
			intervals [1628]:
				xmin = 1201.7713
				xmax = 1201.8813
				text = ""
			intervals [1629]:
				xmin = 1201.8813
				xmax = 1201.9813
				text = "that"
			intervals [1630]:
				xmin = 1201.9813
				xmax = 1202.1113
				text = "you"
			intervals [1631]:
				xmin = 1202.1113
				xmax = 1202.6213
				text = "almost"
			intervals [1632]:
				xmin = 1202.6213
				xmax = 1202.7613
				text = ""
			intervals [1633]:
				xmin = 1202.7613
				xmax = 1202.9413
				text = "had"
			intervals [1634]:
				xmin = 1202.9413
				xmax = 1202.9713
				text = ""
			intervals [1635]:
				xmin = 1202.9713
				xmax = 1203.0513
				text = "or"
			intervals [1636]:
				xmin = 1203.0513
				xmax = 1203.1313
				text = ""
			intervals [1637]:
				xmin = 1203.1313
				xmax = 1203.4413
				text = "something"
			intervals [1638]:
				xmin = 1203.4413
				xmax = 1203.4713
				text = ""
			intervals [1639]:
				xmin = 1203.4713
				xmax = 1203.5913
				text = "like"
			intervals [1640]:
				xmin = 1203.5913
				xmax = 1203.7213
				text = ""
			intervals [1641]:
				xmin = 1203.7213
				xmax = 1203.8113
				text = "that"
			intervals [1642]:
				xmin = 1203.8113
				xmax = 1207.0985
				text = ""
			intervals [1643]:
				xmin = 1207.0985
				xmax = 1207.5685
				text = "hm"
			intervals [1644]:
				xmin = 1207.5685
				xmax = 1208.9921
				text = ""
			intervals [1645]:
				xmin = 1208.9921
				xmax = 1209.1421
				text = "have"
			intervals [1646]:
				xmin = 1209.1421
				xmax = 1209.2621
				text = "you"
			intervals [1647]:
				xmin = 1209.2621
				xmax = 1209.4521
				text = "ever"
			intervals [1648]:
				xmin = 1209.4521
				xmax = 1209.7821
				text = "dreamt"
			intervals [1649]:
				xmin = 1209.7821
				xmax = 1209.8821
				text = "of"
			intervals [1650]:
				xmin = 1209.8821
				xmax = 1210.2421
				text = "anything"
			intervals [1651]:
				xmin = 1210.2421
				xmax = 1210.2721
				text = ""
			intervals [1652]:
				xmin = 1210.2721
				xmax = 1210.4721
				text = "like"
			intervals [1653]:
				xmin = 1210.4721
				xmax = 1210.5121
				text = ""
			intervals [1654]:
				xmin = 1210.5121
				xmax = 1210.7821
				text = "that"
			intervals [1655]:
				xmin = 1210.7821
				xmax = 1221.545
				text = ""
			intervals [1656]:
				xmin = 1221.545
				xmax = 1221.795
				text = "mm-hm"
			intervals [1657]:
				xmin = 1221.795
				xmax = 1224.5293
				text = ""
			intervals [1658]:
				xmin = 1224.5293
				xmax = 1224.8793
				text = "um"
			intervals [1659]:
				xmin = 1224.8793
				xmax = 1225.4893
				text = "sometimes"
			intervals [1660]:
				xmin = 1225.4893
				xmax = 1225.5593
				text = ""
			intervals [1661]:
				xmin = 1225.5593
				xmax = 1225.8893
				text = "people"
			intervals [1662]:
				xmin = 1225.8893
				xmax = 1225.9293
				text = ""
			intervals [1663]:
				xmin = 1225.9293
				xmax = 1226.2193
				text = "say"
			intervals [1664]:
				xmin = 1226.2193
				xmax = 1226.5315
				text = ""
			intervals [1665]:
				xmin = 1226.5315
				xmax = 1226.7315
				text = "that"
			intervals [1666]:
				xmin = 1226.7315
				xmax = 1227.1215
				text = "whatever"
			intervals [1667]:
				xmin = 1227.1215
				xmax = 1227.1515
				text = "s"
			intervals [1668]:
				xmin = 1227.1515
				xmax = 1227.1915
				text = ""
			intervals [1669]:
				xmin = 1227.1915
				xmax = 1227.3715
				text = "going"
			intervals [1670]:
				xmin = 1227.3715
				xmax = 1227.4315
				text = "to"
			intervals [1671]:
				xmin = 1227.4315
				xmax = 1227.8415
				text = "happen"
			intervals [1672]:
				xmin = 1227.8415
				xmax = 1228.1127
				text = ""
			intervals [1673]:
				xmin = 1228.1127
				xmax = 1228.1727
				text = "is"
			intervals [1674]:
				xmin = 1228.1727
				xmax = 1228.3127
				text = "gonna"
			intervals [1675]:
				xmin = 1228.3127
				xmax = 1228.6827
				text = "happen"
			intervals [1676]:
				xmin = 1228.6827
				xmax = 1229.0127
				text = "anyway"
			intervals [1677]:
				xmin = 1229.0127
				xmax = 1229.0927
				text = "and"
			intervals [1678]:
				xmin = 1229.0927
				xmax = 1229.1827
				text = "there"
			intervals [1679]:
				xmin = 1229.1827
				xmax = 1229.2127
				text = "s"
			intervals [1680]:
				xmin = 1229.2127
				xmax = 1229.2427
				text = ""
			intervals [1681]:
				xmin = 1229.2427
				xmax = 1229.5927
				text = "nothing"
			intervals [1682]:
				xmin = 1229.5927
				xmax = 1229.6227
				text = ""
			intervals [1683]:
				xmin = 1229.6227
				xmax = 1229.7227
				text = "you"
			intervals [1684]:
				xmin = 1229.7227
				xmax = 1229.7827
				text = ""
			intervals [1685]:
				xmin = 1229.7827
				xmax = 1229.8727
				text = "can"
			intervals [1686]:
				xmin = 1229.8727
				xmax = 1229.9027
				text = ""
			intervals [1687]:
				xmin = 1229.9027
				xmax = 1230.0927
				text = "do"
			intervals [1688]:
				xmin = 1230.0927
				xmax = 1230.1227
				text = ""
			intervals [1689]:
				xmin = 1230.1227
				xmax = 1230.3627
				text = "about"
			intervals [1690]:
				xmin = 1230.3627
				xmax = 1230.3927
				text = ""
			intervals [1691]:
				xmin = 1230.3927
				xmax = 1230.5627
				text = "it"
			intervals [1692]:
				xmin = 1230.5627
				xmax = 1230.9699
				text = ""
			intervals [1693]:
				xmin = 1230.9699
				xmax = 1231.0799
				text = "do"
			intervals [1694]:
				xmin = 1231.0799
				xmax = 1231.2199
				text = "you"
			intervals [1695]:
				xmin = 1231.2199
				xmax = 1231.4799
				text = "believe"
			intervals [1696]:
				xmin = 1231.4799
				xmax = 1231.5099
				text = ""
			intervals [1697]:
				xmin = 1231.5099
				xmax = 1231.7199
				text = "that"
			intervals [1698]:
				xmin = 1231.7199
				xmax = 1232.2935
				text = ""
			intervals [1699]:
				xmin = 1232.2935
				xmax = 1232.3535
				text = "or"
			intervals [1700]:
				xmin = 1232.3535
				xmax = 1232.3835
				text = ""
			intervals [1701]:
				xmin = 1232.3835
				xmax = 1232.4735
				text = "what"
			intervals [1702]:
				xmin = 1232.4735
				xmax = 1232.5335
				text = "do"
			intervals [1703]:
				xmin = 1232.5335
				xmax = 1232.5635
				text = ""
			intervals [1704]:
				xmin = 1232.5635
				xmax = 1232.6335
				text = "you"
			intervals [1705]:
				xmin = 1232.6335
				xmax = 1232.6735
				text = ""
			intervals [1706]:
				xmin = 1232.6735
				xmax = 1232.8435
				text = "think"
			intervals [1707]:
				xmin = 1232.8435
				xmax = 1232.9035
				text = ""
			intervals [1708]:
				xmin = 1232.9035
				xmax = 1233.1135
				text = "about"
			intervals [1709]:
				xmin = 1233.1135
				xmax = 1233.2335
				text = ""
			intervals [1710]:
				xmin = 1233.2335
				xmax = 1233.3735
				text = "that"
			intervals [1711]:
				xmin = 1233.3735
				xmax = 1260.3025
				text = ""
			intervals [1712]:
				xmin = 1260.3025
				xmax = 1260.5725
				text = "yeah"
			intervals [1713]:
				xmin = 1260.5725
				xmax = 1262.4673
				text = ""
			intervals [1714]:
				xmin = 1262.4673
				xmax = 1262.5373
				text = "so"
			intervals [1715]:
				xmin = 1262.5373
				xmax = 1262.7073
				text = "you"
			intervals [1716]:
				xmin = 1262.7073
				xmax = 1262.7973
				text = "could"
			intervals [1717]:
				xmin = 1262.7973
				xmax = 1262.8973
				text = ""
			intervals [1718]:
				xmin = 1262.8973
				xmax = 1263.0573
				text = "put"
			intervals [1719]:
				xmin = 1263.0573
				xmax = 1263.0973
				text = ""
			intervals [1720]:
				xmin = 1263.0973
				xmax = 1263.1573
				text = "the"
			intervals [1721]:
				xmin = 1263.1573
				xmax = 1263.2373
				text = ""
			intervals [1722]:
				xmin = 1263.2373
				xmax = 1263.5473
				text = "second"
			intervals [1723]:
				xmin = 1263.5473
				xmax = 1263.7773
				text = "half"
			intervals [1724]:
				xmin = 1263.7773
				xmax = 1263.8973
				text = "and"
			intervals [1725]:
				xmin = 1263.8973
				xmax = 1263.9573
				text = ""
			intervals [1726]:
				xmin = 1263.9573
				xmax = 1264.0773
				text = "say"
			intervals [1727]:
				xmin = 1264.0773
				xmax = 1264.1573
				text = ""
			intervals [1728]:
				xmin = 1264.1573
				xmax = 1264.6473
				text = "somethings"
			intervals [1729]:
				xmin = 1264.6473
				xmax = 1264.7473
				text = "you"
			intervals [1730]:
				xmin = 1264.7473
				xmax = 1264.7873
				text = ""
			intervals [1731]:
				xmin = 1264.7873
				xmax = 1264.9673
				text = "can"
			intervals [1732]:
				xmin = 1264.9673
				xmax = 1265.0873
				text = ""
			intervals [1733]:
				xmin = 1265.0873
				xmax = 1265.4373
				text = "avoid"
			intervals [1734]:
				xmin = 1265.4373
				xmax = 1265.6173
				text = ""
			intervals [1735]:
				xmin = 1265.6173
				xmax = 1265.8773
				text = "<unk>"
			intervals [1736]:
				xmin = 1265.8773
				xmax = 1267.0599
				text = ""
			intervals [1737]:
				xmin = 1267.0599
				xmax = 1267.6699
				text = "mm-hm"
			intervals [1738]:
				xmin = 1267.6699
				xmax = 1268.2861
				text = ""
			intervals [1739]:
				xmin = 1268.2861
				xmax = 1268.5661
				text = "interesting"
			intervals [1740]:
				xmin = 1268.5661
				xmax = 1270.678
				text = ""
			intervals [1741]:
				xmin = 1270.678
				xmax = 1271.138
				text = "okay"
			intervals [1742]:
				xmin = 1271.138
				xmax = 1272.0024
				text = ""
			intervals [1743]:
				xmin = 1272.0024
				xmax = 1272.0624
				text = "um"
			intervals [1744]:
				xmin = 1272.0624
				xmax = 1272.4224
				text = ""
			intervals [1745]:
				xmin = 1272.4224
				xmax = 1272.6524
				text = "that"
			intervals [1746]:
				xmin = 1272.6524
				xmax = 1272.6824
				text = ""
			intervals [1747]:
				xmin = 1272.6824
				xmax = 1272.7824
				text = "s"
			intervals [1748]:
				xmin = 1272.7824
				xmax = 1272.8124
				text = ""
			intervals [1749]:
				xmin = 1272.8124
				xmax = 1272.9424
				text = "about"
			intervals [1750]:
				xmin = 1272.9424
				xmax = 1272.9724
				text = ""
			intervals [1751]:
				xmin = 1272.9724
				xmax = 1273.2924
				text = "it"
			intervals [1752]:
				xmin = 1273.2924
				xmax = 1274.100022675737
				text = ""
	item [2]:
		class = "IntervalTier"
		name = "DCA_int_05 - phones"
		xmin = 0.0
		xmax = 1274.100022675737
		intervals: size = 3868
			intervals [1]:
				xmin = 0.0
				xmax = 0.4792
				text = ""
			intervals [2]:
				xmin = 0.4792
				xmax = 0.5492
				text = "sil"
			intervals [3]:
				xmin = 0.5492
				xmax = 0.6092
				text = "W"
			intervals [4]:
				xmin = 0.6092
				xmax = 0.7592
				text = "EH1"
			intervals [5]:
				xmin = 0.7592
				xmax = 1.0692
				text = "L"
			intervals [6]:
				xmin = 1.0692
				xmax = 1.3728
				text = ""
			intervals [7]:
				xmin = 1.3728
				xmax = 1.4128
				text = "sil"
			intervals [8]:
				xmin = 1.4128
				xmax = 1.4428
				text = "T"
			intervals [9]:
				xmin = 1.4428
				xmax = 1.4828
				text = "EH1"
			intervals [10]:
				xmin = 1.4828
				xmax = 1.5228
				text = "L"
			intervals [11]:
				xmin = 1.5228
				xmax = 1.6428
				text = "M"
			intervals [12]:
				xmin = 1.6428
				xmax = 1.6728
				text = "IY1"
			intervals [13]:
				xmin = 1.6728
				xmax = 1.7128
				text = "HH"
			intervals [14]:
				xmin = 1.7128
				xmax = 1.7528
				text = "W"
			intervals [15]:
				xmin = 1.7528
				xmax = 2.0428
				text = "AH1"
			intervals [16]:
				xmin = 2.0428
				xmax = 2.1328
				text = "T"
			intervals [17]:
				xmin = 2.1328
				xmax = 2.1728
				text = "K"
			intervals [18]:
				xmin = 2.1728
				xmax = 2.3228
				text = "AY1"
			intervals [19]:
				xmin = 2.3228
				xmax = 2.3728
				text = "N"
			intervals [20]:
				xmin = 2.3728
				xmax = 2.4028
				text = "AH0"
			intervals [21]:
				xmin = 2.4028
				xmax = 2.4328
				text = "V"
			intervals [22]:
				xmin = 2.4328
				xmax = 2.5228
				text = "G"
			intervals [23]:
				xmin = 2.5228
				xmax = 2.6628
				text = "EY1"
			intervals [24]:
				xmin = 2.6628
				xmax = 2.7228
				text = "M"
			intervals [25]:
				xmin = 2.7228
				xmax = 2.7828
				text = "Z"
			intervals [26]:
				xmin = 2.7828
				xmax = 2.8228
				text = "Y"
			intervals [27]:
				xmin = 2.8228
				xmax = 2.8828
				text = "UW1"
			intervals [28]:
				xmin = 2.8828
				xmax = 2.9128
				text = "sp"
			intervals [29]:
				xmin = 2.9128
				xmax = 2.9428
				text = "P"
			intervals [30]:
				xmin = 2.9428
				xmax = 3.0328
				text = "L"
			intervals [31]:
				xmin = 3.0328
				xmax = 3.1428
				text = "EY1"
			intervals [32]:
				xmin = 3.1428
				xmax = 3.2028
				text = "D"
			intervals [33]:
				xmin = 3.2028
				xmax = 3.2428
				text = "W"
			intervals [34]:
				xmin = 3.2428
				xmax = 3.2728
				text = "EH1"
			intervals [35]:
				xmin = 3.2728
				xmax = 3.3028
				text = "N"
			intervals [36]:
				xmin = 3.3028
				xmax = 3.3628
				text = "Y"
			intervals [37]:
				xmin = 3.3628
				xmax = 3.4328
				text = "UW1"
			intervals [38]:
				xmin = 3.4328
				xmax = 3.4628
				text = "W"
			intervals [39]:
				xmin = 3.4628
				xmax = 3.5228
				text = "ER0"
			intervals [40]:
				xmin = 3.5228
				xmax = 3.6328
				text = "Y"
			intervals [41]:
				xmin = 3.6328
				xmax = 3.7028
				text = "AH1"
			intervals [42]:
				xmin = 3.7028
				xmax = 3.8528
				text = "NG"
			intervals [43]:
				xmin = 3.8528
				xmax = 3.8828
				text = "G"
			intervals [44]:
				xmin = 3.8828
				xmax = 3.9728
				text = "ER0"
			intervals [45]:
				xmin = 3.9728
				xmax = 22.3036
				text = "sp"
			intervals [46]:
				xmin = 22.3036
				xmax = 22.5036
				text = "M"
			intervals [47]:
				xmin = 22.5036
				xmax = 27.5589
				text = "sp"
			intervals [48]:
				xmin = 27.5589
				xmax = 29.3689
				text = "spn"
			intervals [49]:
				xmin = 29.3689
				xmax = 41.6712
				text = "sp"
			intervals [50]:
				xmin = 41.6712
				xmax = 42.1612
				text = "OW1"
			intervals [51]:
				xmin = 42.1612
				xmax = 42.4092
				text = ""
			intervals [52]:
				xmin = 42.4092
				xmax = 42.4392
				text = "sil"
			intervals [53]:
				xmin = 42.4392
				xmax = 42.4792
				text = "HH"
			intervals [54]:
				xmin = 42.4792
				xmax = 42.5392
				text = "AW1"
			intervals [55]:
				xmin = 42.5392
				xmax = 42.5692
				text = "D"
			intervals [56]:
				xmin = 42.5692
				xmax = 42.5992
				text = "IH1"
			intervals [57]:
				xmin = 42.5992
				xmax = 42.6692
				text = "D"
			intervals [58]:
				xmin = 42.6692
				xmax = 42.6992
				text = "Y"
			intervals [59]:
				xmin = 42.6992
				xmax = 42.7992
				text = "UW1"
			intervals [60]:
				xmin = 42.7992
				xmax = 42.8392
				text = "P"
			intervals [61]:
				xmin = 42.8392
				xmax = 42.9292
				text = "L"
			intervals [62]:
				xmin = 42.9292
				xmax = 43.0892
				text = "EY1"
			intervals [63]:
				xmin = 43.0892
				xmax = 43.2992
				text = "AH1"
			intervals [64]:
				xmin = 43.2992
				xmax = 43.4692
				text = "M"
			intervals [65]:
				xmin = 43.4692
				xmax = 43.6592
				text = "sp"
			intervals [66]:
				xmin = 43.6592
				xmax = 43.7992
				text = "HH"
			intervals [67]:
				xmin = 43.7992
				xmax = 43.9492
				text = "AY1"
			intervals [68]:
				xmin = 43.9492
				xmax = 44.0492
				text = "D"
			intervals [69]:
				xmin = 44.0492
				xmax = 44.0792
				text = "AH0"
			intervals [70]:
				xmin = 44.0792
				xmax = 44.1892
				text = "N"
			intervals [71]:
				xmin = 44.1892
				xmax = 44.2292
				text = "sp"
			intervals [72]:
				xmin = 44.2292
				xmax = 44.2692
				text = "S"
			intervals [73]:
				xmin = 44.2692
				xmax = 44.3692
				text = "IY1"
			intervals [74]:
				xmin = 44.3692
				xmax = 44.5692
				text = "K"
			intervals [75]:
				xmin = 44.5692
				xmax = 45.4914
				text = ""
			intervals [76]:
				xmin = 45.4914
				xmax = 45.5314
				text = "sil"
			intervals [77]:
				xmin = 45.5314
				xmax = 45.5614
				text = "HH"
			intervals [78]:
				xmin = 45.5614
				xmax = 45.6314
				text = "AW1"
			intervals [79]:
				xmin = 45.6314
				xmax = 45.6914
				text = "D"
			intervals [80]:
				xmin = 45.6914
				xmax = 45.7214
				text = "IH0"
			intervals [81]:
				xmin = 45.7214
				xmax = 45.7914
				text = "D"
			intervals [82]:
				xmin = 45.7914
				xmax = 45.8414
				text = "Y"
			intervals [83]:
				xmin = 45.8414
				xmax = 45.9014
				text = "UW1"
			intervals [84]:
				xmin = 45.9014
				xmax = 45.9314
				text = "sp"
			intervals [85]:
				xmin = 45.9314
				xmax = 45.9614
				text = "P"
			intervals [86]:
				xmin = 45.9614
				xmax = 46.0514
				text = "L"
			intervals [87]:
				xmin = 46.0514
				xmax = 46.1514
				text = "EY1"
			intervals [88]:
				xmin = 46.1514
				xmax = 46.1814
				text = "sp"
			intervals [89]:
				xmin = 46.1814
				xmax = 46.2114
				text = "IH0"
			intervals [90]:
				xmin = 46.2114
				xmax = 46.3214
				text = "T"
			intervals [91]:
				xmin = 46.3214
				xmax = 58.4228
				text = ""
			intervals [92]:
				xmin = 58.4228
				xmax = 59.1628
				text = "spn"
			intervals [93]:
				xmin = 59.1628
				xmax = 60.6004
				text = ""
			intervals [94]:
				xmin = 60.6004
				xmax = 60.6604
				text = "sil"
			intervals [95]:
				xmin = 60.6604
				xmax = 60.7104
				text = "S"
			intervals [96]:
				xmin = 60.7104
				xmax = 60.8504
				text = "EY1"
			intervals [97]:
				xmin = 60.8504
				xmax = 60.9204
				text = "M"
			intervals [98]:
				xmin = 60.9204
				xmax = 61.0004
				text = "W"
			intervals [99]:
				xmin = 61.0004
				xmax = 61.0804
				text = "EY1"
			intervals [100]:
				xmin = 61.0804
				xmax = 61.1604
				text = "W"
			intervals [101]:
				xmin = 61.1604
				xmax = 61.2204
				text = "IY1"
			intervals [102]:
				xmin = 61.2204
				xmax = 61.2504
				text = "sp"
			intervals [103]:
				xmin = 61.2504
				xmax = 61.2904
				text = "D"
			intervals [104]:
				xmin = 61.2904
				xmax = 61.4404
				text = "UW1"
			intervals [105]:
				xmin = 61.4404
				xmax = 61.4704
				text = "IH1"
			intervals [106]:
				xmin = 61.4704
				xmax = 61.5004
				text = "T"
			intervals [107]:
				xmin = 61.5004
				xmax = 61.5304
				text = "sp"
			intervals [108]:
				xmin = 61.5304
				xmax = 61.5904
				text = "N"
			intervals [109]:
				xmin = 61.5904
				xmax = 61.6204
				text = "AW1"
			intervals [110]:
				xmin = 61.6204
				xmax = 62.6175
				text = "sp"
			intervals [111]:
				xmin = 62.6175
				xmax = 62.7675
				text = "AH1"
			intervals [112]:
				xmin = 62.7675
				xmax = 62.7975
				text = "M"
			intervals [113]:
				xmin = 62.7975
				xmax = 62.9675
				text = "sp"
			intervals [114]:
				xmin = 62.9675
				xmax = 64.0452
				text = ""
			intervals [115]:
				xmin = 64.0452
				xmax = 64.1052
				text = "HH"
			intervals [116]:
				xmin = 64.1052
				xmax = 64.1452
				text = "W"
			intervals [117]:
				xmin = 64.1452
				xmax = 64.1852
				text = "IH1"
			intervals [118]:
				xmin = 64.1852
				xmax = 64.2452
				text = "N"
			intervals [119]:
				xmin = 64.2452
				xmax = 64.2952
				text = "Y"
			intervals [120]:
				xmin = 64.2952
				xmax = 64.3952
				text = "UW1"
			intervals [121]:
				xmin = 64.3952
				xmax = 64.4452
				text = "D"
			intervals [122]:
				xmin = 64.4452
				xmax = 64.5152
				text = "R"
			intervals [123]:
				xmin = 64.5152
				xmax = 64.7652
				text = "EH1"
			intervals [124]:
				xmin = 64.7652
				xmax = 64.7952
				text = "S"
			intervals [125]:
				xmin = 64.7952
				xmax = 64.8452
				text = "T"
			intervals [126]:
				xmin = 64.8452
				xmax = 64.9352
				text = "AH1"
			intervals [127]:
				xmin = 64.9352
				xmax = 65.0452
				text = "P"
			intervals [128]:
				xmin = 65.0452
				xmax = 65.2715
				text = ""
			intervals [129]:
				xmin = 65.2715
				xmax = 65.3315
				text = "IH1"
			intervals [130]:
				xmin = 65.3315
				xmax = 65.3715
				text = "N"
			intervals [131]:
				xmin = 65.3715
				xmax = 65.4115
				text = "Y"
			intervals [132]:
				xmin = 65.4115
				xmax = 65.4415
				text = "UH1"
			intervals [133]:
				xmin = 65.4415
				xmax = 65.5015
				text = "R"
			intervals [134]:
				xmin = 65.5015
				xmax = 65.5515
				text = "M"
			intervals [135]:
				xmin = 65.5515
				xmax = 65.6415
				text = "AH1"
			intervals [136]:
				xmin = 65.6415
				xmax = 65.7615
				text = "DH"
			intervals [137]:
				xmin = 65.7615
				xmax = 65.7915
				text = "ER0"
			intervals [138]:
				xmin = 65.7915
				xmax = 65.8315
				text = "Z"
			intervals [139]:
				xmin = 65.8315
				xmax = 65.9315
				text = "OW1"
			intervals [140]:
				xmin = 65.9315
				xmax = 66.0615
				text = "L"
			intervals [141]:
				xmin = 66.0615
				xmax = 66.0915
				text = "D"
			intervals [142]:
				xmin = 66.0915
				xmax = 66.1315
				text = "K"
			intervals [143]:
				xmin = 66.1315
				xmax = 66.2315
				text = "L"
			intervals [144]:
				xmin = 66.2315
				xmax = 66.3515
				text = "OW1"
			intervals [145]:
				xmin = 66.3515
				xmax = 66.5415
				text = "DH"
			intervals [146]:
				xmin = 66.5415
				xmax = 66.5715
				text = "Z"
			intervals [147]:
				xmin = 66.5715
				xmax = 66.7729
				text = ""
			intervals [148]:
				xmin = 66.7729
				xmax = 66.8329
				text = "HH"
			intervals [149]:
				xmin = 66.8329
				xmax = 66.8629
				text = "W"
			intervals [150]:
				xmin = 66.8629
				xmax = 66.9029
				text = "AH1"
			intervals [151]:
				xmin = 66.9029
				xmax = 66.9529
				text = "T"
			intervals [152]:
				xmin = 66.9529
				xmax = 67.0329
				text = "D"
			intervals [153]:
				xmin = 67.0329
				xmax = 67.0829
				text = "IH1"
			intervals [154]:
				xmin = 67.0829
				xmax = 67.1629
				text = "D"
			intervals [155]:
				xmin = 67.1629
				xmax = 67.2729
				text = "Y"
			intervals [156]:
				xmin = 67.2729
				xmax = 67.3929
				text = "UW1"
			intervals [157]:
				xmin = 67.3929
				xmax = 67.5329
				text = "sp"
			intervals [158]:
				xmin = 67.5329
				xmax = 67.5829
				text = "W"
			intervals [159]:
				xmin = 67.5829
				xmax = 67.6529
				text = "AH1"
			intervals [160]:
				xmin = 67.6529
				xmax = 67.6829
				text = "T"
			intervals [161]:
				xmin = 67.6829
				xmax = 67.7129
				text = "D"
			intervals [162]:
				xmin = 67.7129
				xmax = 67.7629
				text = "IH1"
			intervals [163]:
				xmin = 67.7629
				xmax = 67.8529
				text = "D"
			intervals [164]:
				xmin = 67.8529
				xmax = 67.9029
				text = "Y"
			intervals [165]:
				xmin = 67.9029
				xmax = 67.9929
				text = "UW1"
			intervals [166]:
				xmin = 67.9929
				xmax = 68.0329
				text = "D"
			intervals [167]:
				xmin = 68.0329
				xmax = 68.0629
				text = "UW1"
			intervals [168]:
				xmin = 68.0629
				xmax = 68.0929
				text = "DH"
			intervals [169]:
				xmin = 68.0929
				xmax = 68.1429
				text = "EH1"
			intervals [170]:
				xmin = 68.1429
				xmax = 68.1729
				text = "N"
			intervals [171]:
				xmin = 68.1729
				xmax = 68.2129
				text = "D"
			intervals [172]:
				xmin = 68.2129
				xmax = 68.2629
				text = "IH1"
			intervals [173]:
				xmin = 68.2629
				xmax = 68.4129
				text = "D"
			intervals [174]:
				xmin = 68.4129
				xmax = 68.4429
				text = "Y"
			intervals [175]:
				xmin = 68.4429
				xmax = 68.4829
				text = "UW1"
			intervals [176]:
				xmin = 68.4829
				xmax = 68.5429
				text = "P"
			intervals [177]:
				xmin = 68.5429
				xmax = 68.6029
				text = "UH1"
			intervals [178]:
				xmin = 68.6029
				xmax = 68.6529
				text = "T"
			intervals [179]:
				xmin = 68.6529
				xmax = 68.7929
				text = "AO1"
			intervals [180]:
				xmin = 68.7929
				xmax = 68.8529
				text = "N"
			intervals [181]:
				xmin = 68.8529
				xmax = 68.8829
				text = "HH"
			intervals [182]:
				xmin = 68.8829
				xmax = 68.9129
				text = "ER0"
			intervals [183]:
				xmin = 68.9129
				xmax = 68.9529
				text = "M"
			intervals [184]:
				xmin = 68.9529
				xmax = 69.1129
				text = "EY1"
			intervals [185]:
				xmin = 69.1129
				xmax = 69.1629
				text = "K"
			intervals [186]:
				xmin = 69.1629
				xmax = 69.2129
				text = "AH2"
			intervals [187]:
				xmin = 69.2129
				xmax = 69.3229
				text = "P"
			intervals [188]:
				xmin = 69.3229
				xmax = 69.3729
				text = "AH0"
			intervals [189]:
				xmin = 69.3729
				xmax = 69.4529
				text = "N"
			intervals [190]:
				xmin = 69.4529
				xmax = 69.4829
				text = "AO1"
			intervals [191]:
				xmin = 69.4829
				xmax = 69.6729
				text = "L"
			intervals [192]:
				xmin = 69.6729
				xmax = 84.6724
				text = "sp"
			intervals [193]:
				xmin = 84.6724
				xmax = 85.0124
				text = "OW1"
			intervals [194]:
				xmin = 85.0124
				xmax = 85.3226
				text = "sp"
			intervals [195]:
				xmin = 85.3226
				xmax = 85.3626
				text = "W"
			intervals [196]:
				xmin = 85.3626
				xmax = 85.4126
				text = "AH1"
			intervals [197]:
				xmin = 85.4126
				xmax = 85.4526
				text = "T"
			intervals [198]:
				xmin = 85.4526
				xmax = 85.5526
				text = "AH0"
			intervals [199]:
				xmin = 85.5526
				xmax = 85.5926
				text = "B"
			intervals [200]:
				xmin = 85.5926
				xmax = 85.7326
				text = "AW1"
			intervals [201]:
				xmin = 85.7326
				xmax = 85.7626
				text = "T"
			intervals [202]:
				xmin = 85.7626
				xmax = 85.8026
				text = "W"
			intervals [203]:
				xmin = 85.8026
				xmax = 85.8426
				text = "IH1"
			intervals [204]:
				xmin = 85.8426
				xmax = 85.9026
				text = "N"
			intervals [205]:
				xmin = 85.9026
				xmax = 85.9426
				text = "Y"
			intervals [206]:
				xmin = 85.9426
				xmax = 86.0426
				text = "UW1"
			intervals [207]:
				xmin = 86.0426
				xmax = 86.1226
				text = "P"
			intervals [208]:
				xmin = 86.1226
				xmax = 86.2526
				text = "L"
			intervals [209]:
				xmin = 86.2526
				xmax = 86.4126
				text = "EY1"
			intervals [210]:
				xmin = 86.4126
				xmax = 86.4826
				text = "D"
			intervals [211]:
				xmin = 86.4826
				xmax = 86.5126
				text = "sp"
			intervals [212]:
				xmin = 86.5126
				xmax = 86.6426
				text = "IH1"
			intervals [213]:
				xmin = 86.6426
				xmax = 86.6826
				text = "M"
			intervals [214]:
				xmin = 86.6826
				xmax = 86.8126
				text = "AH0"
			intervals [215]:
				xmin = 86.8126
				xmax = 86.8626
				text = "T"
			intervals [216]:
				xmin = 86.8626
				xmax = 87.1226
				text = "EY2"
			intervals [217]:
				xmin = 87.1226
				xmax = 87.1526
				text = "T"
			intervals [218]:
				xmin = 87.1526
				xmax = 87.1926
				text = "P"
			intervals [219]:
				xmin = 87.1926
				xmax = 87.3026
				text = "IY1"
			intervals [220]:
				xmin = 87.3026
				xmax = 87.4026
				text = "P"
			intervals [221]:
				xmin = 87.4026
				xmax = 87.4326
				text = "AH0"
			intervals [222]:
				xmin = 87.4326
				xmax = 87.5826
				text = "L"
			intervals [223]:
				xmin = 87.5826
				xmax = 87.6426
				text = "sp"
			intervals [224]:
				xmin = 87.6426
				xmax = 88.3809
				text = ""
			intervals [225]:
				xmin = 88.3809
				xmax = 88.4109
				text = "W"
			intervals [226]:
				xmin = 88.4109
				xmax = 88.5809
				text = "AA1"
			intervals [227]:
				xmin = 88.5809
				xmax = 88.6109
				text = "Z"
			intervals [228]:
				xmin = 88.6109
				xmax = 88.6409
				text = "IH0"
			intervals [229]:
				xmin = 88.6409
				xmax = 88.6709
				text = "T"
			intervals [230]:
				xmin = 88.6709
				xmax = 88.9209
				text = "sp"
			intervals [231]:
				xmin = 88.9209
				xmax = 94.7493
				text = ""
			intervals [232]:
				xmin = 94.7493
				xmax = 94.7993
				text = "HH"
			intervals [233]:
				xmin = 94.7993
				xmax = 95.1493
				text = "M"
			intervals [234]:
				xmin = 95.1493
				xmax = 95.6593
				text = "sp"
			intervals [235]:
				xmin = 95.6593
				xmax = 96.1393
				text = "spn"
			intervals [236]:
				xmin = 96.1393
				xmax = 97.7382
				text = ""
			intervals [237]:
				xmin = 97.7382
				xmax = 97.8182
				text = "sil"
			intervals [238]:
				xmin = 97.8182
				xmax = 98.2382
				text = "OW1"
			intervals [239]:
				xmin = 98.2382
				xmax = 98.3082
				text = "sp"
			intervals [240]:
				xmin = 98.3082
				xmax = 98.6241
				text = ""
			intervals [241]:
				xmin = 98.6241
				xmax = 98.6641
				text = "HH"
			intervals [242]:
				xmin = 98.6641
				xmax = 98.7041
				text = "W"
			intervals [243]:
				xmin = 98.7041
				xmax = 98.7341
				text = "IH1"
			intervals [244]:
				xmin = 98.7341
				xmax = 98.8141
				text = "N"
			intervals [245]:
				xmin = 98.8141
				xmax = 98.8641
				text = "Y"
			intervals [246]:
				xmin = 98.8641
				xmax = 99.0041
				text = "UW1"
			intervals [247]:
				xmin = 99.0041
				xmax = 99.2841
				text = "AH1"
			intervals [248]:
				xmin = 99.2841
				xmax = 99.4441
				text = "M"
			intervals [249]:
				xmin = 99.4441
				xmax = 99.4941
				text = "P"
			intervals [250]:
				xmin = 99.4941
				xmax = 99.5941
				text = "L"
			intervals [251]:
				xmin = 99.5941
				xmax = 99.6941
				text = "EY1"
			intervals [252]:
				xmin = 99.6941
				xmax = 99.7541
				text = "D"
			intervals [253]:
				xmin = 99.7541
				xmax = 99.8041
				text = "HH"
			intervals [254]:
				xmin = 99.8041
				xmax = 99.9241
				text = "AY1"
			intervals [255]:
				xmin = 99.9241
				xmax = 99.9741
				text = "D"
			intervals [256]:
				xmin = 99.9741
				xmax = 100.0041
				text = "AH0"
			intervals [257]:
				xmin = 100.0041
				xmax = 100.0641
				text = "N"
			intervals [258]:
				xmin = 100.0641
				xmax = 100.0941
				text = "D"
			intervals [259]:
				xmin = 100.0941
				xmax = 100.1341
				text = "G"
			intervals [260]:
				xmin = 100.1341
				xmax = 100.2341
				text = "OW1"
			intervals [261]:
				xmin = 100.2341
				xmax = 100.3141
				text = "sp"
			intervals [262]:
				xmin = 100.3141
				xmax = 100.3441
				text = "S"
			intervals [263]:
				xmin = 100.3441
				xmax = 100.4441
				text = "IY1"
			intervals [264]:
				xmin = 100.4441
				xmax = 100.4741
				text = "K"
			intervals [265]:
				xmin = 100.4741
				xmax = 100.5041
				text = "D"
			intervals [266]:
				xmin = 100.5041
				xmax = 100.5341
				text = "UW1"
			intervals [267]:
				xmin = 100.5341
				xmax = 100.5641
				text = "Y"
			intervals [268]:
				xmin = 100.5641
				xmax = 100.5941
				text = "UW1"
			intervals [269]:
				xmin = 100.5941
				xmax = 100.6241
				text = "R"
			intervals [270]:
				xmin = 100.6241
				xmax = 100.6941
				text = "IY0"
			intervals [271]:
				xmin = 100.6941
				xmax = 100.7341
				text = "M"
			intervals [272]:
				xmin = 100.7341
				xmax = 100.7641
				text = "EH1"
			intervals [273]:
				xmin = 100.7641
				xmax = 100.8341
				text = "M"
			intervals [274]:
				xmin = 100.8341
				xmax = 100.8641
				text = "B"
			intervals [275]:
				xmin = 100.8641
				xmax = 100.9241
				text = "ER0"
			intervals [276]:
				xmin = 100.9241
				xmax = 100.9941
				text = "HH"
			intervals [277]:
				xmin = 100.9941
				xmax = 101.0641
				text = "AW1"
			intervals [278]:
				xmin = 101.0641
				xmax = 101.1541
				text = "Y"
			intervals [279]:
				xmin = 101.1541
				xmax = 101.1941
				text = "UW1"
			intervals [280]:
				xmin = 101.1941
				xmax = 101.3141
				text = "CH"
			intervals [281]:
				xmin = 101.3141
				xmax = 101.4641
				text = "OW1"
			intervals [282]:
				xmin = 101.4641
				xmax = 101.4941
				text = "Z"
			intervals [283]:
				xmin = 101.4941
				xmax = 101.5241
				text = "DH"
			intervals [284]:
				xmin = 101.5241
				xmax = 101.5941
				text = "AH0"
			intervals [285]:
				xmin = 101.5941
				xmax = 101.6341
				text = "sp"
			intervals [286]:
				xmin = 101.6341
				xmax = 101.6941
				text = "P"
			intervals [287]:
				xmin = 101.6941
				xmax = 101.8741
				text = "ER1"
			intervals [288]:
				xmin = 101.8741
				xmax = 101.9041
				text = "S"
			intervals [289]:
				xmin = 101.9041
				xmax = 101.9341
				text = "AH0"
			intervals [290]:
				xmin = 101.9341
				xmax = 101.9641
				text = "N"
			intervals [291]:
				xmin = 101.9641
				xmax = 101.9941
				text = "DH"
			intervals [292]:
				xmin = 101.9941
				xmax = 102.0241
				text = "AH0"
			intervals [293]:
				xmin = 102.0241
				xmax = 102.0541
				text = "T"
			intervals [294]:
				xmin = 102.0541
				xmax = 102.0841
				text = "W"
			intervals [295]:
				xmin = 102.0841
				xmax = 102.1141
				text = "AO1"
			intervals [296]:
				xmin = 102.1141
				xmax = 102.1441
				text = "Z"
			intervals [297]:
				xmin = 102.1441
				xmax = 102.1741
				text = "sp"
			intervals [298]:
				xmin = 102.1741
				xmax = 102.2141
				text = "G"
			intervals [299]:
				xmin = 102.2141
				xmax = 102.2441
				text = "OW1"
			intervals [300]:
				xmin = 102.2441
				xmax = 102.2741
				text = "IH0"
			intervals [301]:
				xmin = 102.2741
				xmax = 102.3041
				text = "N"
			intervals [302]:
				xmin = 102.3041
				xmax = 102.3341
				text = "T"
			intervals [303]:
				xmin = 102.3341
				xmax = 102.3641
				text = "AH0"
			intervals [304]:
				xmin = 102.3641
				xmax = 102.4341
				text = "B"
			intervals [305]:
				xmin = 102.4341
				xmax = 102.5541
				text = "IY0"
			intervals [306]:
				xmin = 102.5541
				xmax = 102.6541
				text = "IH1"
			intervals [307]:
				xmin = 102.6541
				xmax = 102.8341
				text = "T"
			intervals [308]:
				xmin = 102.8341
				xmax = 103.2439
				text = ""
			intervals [309]:
				xmin = 103.2439
				xmax = 103.3039
				text = "DH"
			intervals [310]:
				xmin = 103.3039
				xmax = 103.3439
				text = "AH0"
			intervals [311]:
				xmin = 103.3439
				xmax = 103.4339
				text = "W"
			intervals [312]:
				xmin = 103.4339
				xmax = 103.4739
				text = "AH1"
			intervals [313]:
				xmin = 103.4739
				xmax = 103.5239
				text = "N"
			intervals [314]:
				xmin = 103.5239
				xmax = 103.5539
				text = "DH"
			intervals [315]:
				xmin = 103.5539
				xmax = 103.5839
				text = "AH0"
			intervals [316]:
				xmin = 103.5839
				xmax = 103.6239
				text = "T"
			intervals [317]:
				xmin = 103.6239
				xmax = 103.6539
				text = "W"
			intervals [318]:
				xmin = 103.6539
				xmax = 103.6839
				text = "UH1"
			intervals [319]:
				xmin = 103.6839
				xmax = 103.7139
				text = "D"
			intervals [320]:
				xmin = 103.7139
				xmax = 103.7439
				text = "sp"
			intervals [321]:
				xmin = 103.7439
				xmax = 103.7939
				text = "HH"
			intervals [322]:
				xmin = 103.7939
				xmax = 103.9239
				text = "AY1"
			intervals [323]:
				xmin = 103.9239
				xmax = 104.0439
				text = "D"
			intervals [324]:
				xmin = 104.0439
				xmax = 104.0939
				text = "sp"
			intervals [325]:
				xmin = 104.0939
				xmax = 104.1439
				text = "HH"
			intervals [326]:
				xmin = 104.1439
				xmax = 104.1739
				text = "IH0"
			intervals [327]:
				xmin = 104.1739
				xmax = 104.2039
				text = "Z"
			intervals [328]:
				xmin = 104.2039
				xmax = 104.2539
				text = "AY1"
			intervals [329]:
				xmin = 104.2539
				xmax = 104.3139
				text = "Z"
			intervals [330]:
				xmin = 104.3139
				xmax = 114.0263
				text = "sp"
			intervals [331]:
				xmin = 114.0263
				xmax = 114.1763
				text = "AY1"
			intervals [332]:
				xmin = 114.1763
				xmax = 114.2063
				text = "S"
			intervals [333]:
				xmin = 114.2063
				xmax = 114.2363
				text = "IY1"
			intervals [334]:
				xmin = 114.2363
				xmax = 122.1692
				text = "sp"
			intervals [335]:
				xmin = 122.1692
				xmax = 122.6992
				text = "OW1"
			intervals [336]:
				xmin = 122.6992
				xmax = 124.011
				text = "sp"
			intervals [337]:
				xmin = 124.011
				xmax = 124.301
				text = "Y"
			intervals [338]:
				xmin = 124.301
				xmax = 124.441
				text = "AE1"
			intervals [339]:
				xmin = 124.441
				xmax = 125.3362
				text = "sp"
			intervals [340]:
				xmin = 125.3362
				xmax = 125.5462
				text = "OW2"
			intervals [341]:
				xmin = 125.5462
				xmax = 125.6562
				text = "K"
			intervals [342]:
				xmin = 125.6562
				xmax = 125.9162
				text = "EY1"
			intervals [343]:
				xmin = 125.9162
				xmax = 126.4219
				text = "sp"
			intervals [344]:
				xmin = 126.4219
				xmax = 126.7319
				text = "AH1"
			intervals [345]:
				xmin = 126.7319
				xmax = 126.9719
				text = "M"
			intervals [346]:
				xmin = 126.9719
				xmax = 127.1719
				text = "sp"
			intervals [347]:
				xmin = 127.1719
				xmax = 127.2219
				text = "D"
			intervals [348]:
				xmin = 127.2219
				xmax = 127.2719
				text = "UW1"
			intervals [349]:
				xmin = 127.2719
				xmax = 127.3119
				text = "Y"
			intervals [350]:
				xmin = 127.3119
				xmax = 127.4019
				text = "UW1"
			intervals [351]:
				xmin = 127.4019
				xmax = 127.4519
				text = "W"
			intervals [352]:
				xmin = 127.4519
				xmax = 127.6219
				text = "AA1"
			intervals [353]:
				xmin = 127.6219
				xmax = 127.6719
				text = "CH"
			intervals [354]:
				xmin = 127.6719
				xmax = 127.7419
				text = "sp"
			intervals [355]:
				xmin = 127.7419
				xmax = 127.7819
				text = "AH0"
			intervals [356]:
				xmin = 127.7819
				xmax = 127.8419
				text = "L"
			intervals [357]:
				xmin = 127.8419
				xmax = 127.9219
				text = "AA1"
			intervals [358]:
				xmin = 127.9219
				xmax = 127.9519
				text = "T"
			intervals [359]:
				xmin = 127.9519
				xmax = 127.9919
				text = "AH0"
			intervals [360]:
				xmin = 127.9919
				xmax = 128.0219
				text = "V"
			intervals [361]:
				xmin = 128.0219
				xmax = 128.0719
				text = "sp"
			intervals [362]:
				xmin = 128.0719
				xmax = 128.1119
				text = "T"
			intervals [363]:
				xmin = 128.1119
				xmax = 128.1919
				text = "IY1"
			intervals [364]:
				xmin = 128.1919
				xmax = 128.2619
				text = "V"
			intervals [365]:
				xmin = 128.2619
				xmax = 128.4719
				text = "IY1"
			intervals [366]:
				xmin = 128.4719
				xmax = 130.9198
				text = "sp"
			intervals [367]:
				xmin = 130.9198
				xmax = 131.1298
				text = "Y"
			intervals [368]:
				xmin = 131.1298
				xmax = 131.2098
				text = "AE1"
			intervals [369]:
				xmin = 131.2098
				xmax = 132.7017
				text = "sp"
			intervals [370]:
				xmin = 132.7017
				xmax = 132.8917
				text = "AH1"
			intervals [371]:
				xmin = 132.8917
				xmax = 133.0517
				text = "M"
			intervals [372]:
				xmin = 133.0517
				xmax = 133.0817
				text = "D"
			intervals [373]:
				xmin = 133.0817
				xmax = 133.1117
				text = "UW1"
			intervals [374]:
				xmin = 133.1117
				xmax = 133.1617
				text = "Y"
			intervals [375]:
				xmin = 133.1617
				xmax = 133.1917
				text = "UW1"
			intervals [376]:
				xmin = 133.1917
				xmax = 133.2917
				text = "HH"
			intervals [377]:
				xmin = 133.2917
				xmax = 133.3317
				text = "AE1"
			intervals [378]:
				xmin = 133.3317
				xmax = 133.3617
				text = "V"
			intervals [379]:
				xmin = 133.3617
				xmax = 133.3917
				text = "EH1"
			intervals [380]:
				xmin = 133.3917
				xmax = 133.4617
				text = "N"
			intervals [381]:
				xmin = 133.4617
				xmax = 133.5617
				text = "IY0"
			intervals [382]:
				xmin = 133.5617
				xmax = 133.6017
				text = "F"
			intervals [383]:
				xmin = 133.6017
				xmax = 133.7617
				text = "EY1"
			intervals [384]:
				xmin = 133.7617
				xmax = 133.8217
				text = "V"
			intervals [385]:
				xmin = 133.8217
				xmax = 133.8717
				text = "R"
			intervals [386]:
				xmin = 133.8717
				xmax = 133.9117
				text = "AH0"
			intervals [387]:
				xmin = 133.9117
				xmax = 133.9517
				text = "T"
			intervals [388]:
				xmin = 133.9517
				xmax = 134.0517
				text = "SH"
			intervals [389]:
				xmin = 134.0517
				xmax = 134.2417
				text = "OW1"
			intervals [390]:
				xmin = 134.2417
				xmax = 134.3117
				text = "Z"
			intervals [391]:
				xmin = 134.3117
				xmax = 134.3417
				text = "sp"
			intervals [392]:
				xmin = 134.3417
				xmax = 146.1578
				text = ""
			intervals [393]:
				xmin = 146.1578
				xmax = 146.4478
				text = "HH"
			intervals [394]:
				xmin = 146.4478
				xmax = 146.7178
				text = "M"
			intervals [395]:
				xmin = 146.7178
				xmax = 146.7878
				text = "sp"
			intervals [396]:
				xmin = 146.7878
				xmax = 147.5322
				text = ""
			intervals [397]:
				xmin = 147.5322
				xmax = 147.5622
				text = "W"
			intervals [398]:
				xmin = 147.5622
				xmax = 147.5922
				text = "AH1"
			intervals [399]:
				xmin = 147.5922
				xmax = 147.6222
				text = "T"
			intervals [400]:
				xmin = 147.6222
				xmax = 147.6522
				text = "EH1"
			intervals [401]:
				xmin = 147.6522
				xmax = 147.6822
				text = "S"
			intervals [402]:
				xmin = 147.6822
				xmax = 147.7122
				text = "HH"
			intervals [403]:
				xmin = 147.7122
				xmax = 147.7522
				text = "AE1"
			intervals [404]:
				xmin = 147.7522
				xmax = 147.8222
				text = "P"
			intervals [405]:
				xmin = 147.8222
				xmax = 147.8522
				text = "N"
			intervals [406]:
				xmin = 147.8522
				xmax = 147.8822
				text = "IH0"
			intervals [407]:
				xmin = 147.8822
				xmax = 148.0022
				text = "NG"
			intervals [408]:
				xmin = 148.0022
				xmax = 148.0522
				text = "AO1"
			intervals [409]:
				xmin = 148.0522
				xmax = 148.2022
				text = "N"
			intervals [410]:
				xmin = 148.2022
				xmax = 148.3022
				text = "EH1"
			intervals [411]:
				xmin = 148.3022
				xmax = 148.4022
				text = "JH"
			intervals [412]:
				xmin = 148.4022
				xmax = 148.4322
				text = "AH0"
			intervals [413]:
				xmin = 148.4322
				xmax = 148.4622
				text = "V"
			intervals [414]:
				xmin = 148.4622
				xmax = 148.5122
				text = "sp"
			intervals [415]:
				xmin = 148.5122
				xmax = 148.5622
				text = "N"
			intervals [416]:
				xmin = 148.5622
				xmax = 148.6522
				text = "AY1"
			intervals [417]:
				xmin = 148.6522
				xmax = 148.9322
				text = "T"
			intervals [418]:
				xmin = 148.9322
				xmax = 148.9622
				text = "sp"
			intervals [419]:
				xmin = 148.9622
				xmax = 148.9922
				text = "N"
			intervals [420]:
				xmin = 148.9922
				xmax = 149.0222
				text = "AW1"
			intervals [421]:
				xmin = 149.0222
				xmax = 158.0573
				text = "sp"
			intervals [422]:
				xmin = 158.0573
				xmax = 158.1473
				text = "M"
			intervals [423]:
				xmin = 158.1473
				xmax = 158.3173
				text = "HH"
			intervals [424]:
				xmin = 158.3173
				xmax = 158.5473
				text = "M"
			intervals [425]:
				xmin = 158.5473
				xmax = 173.0057
				text = ""
			intervals [426]:
				xmin = 173.0057
				xmax = 173.0857
				text = "sil"
			intervals [427]:
				xmin = 173.0857
				xmax = 173.1657
				text = "M"
			intervals [428]:
				xmin = 173.1657
				xmax = 173.3957
				text = "HH"
			intervals [429]:
				xmin = 173.3957
				xmax = 173.4757
				text = "M"
			intervals [430]:
				xmin = 173.4757
				xmax = 178.8145
				text = ""
			intervals [431]:
				xmin = 178.8145
				xmax = 178.9045
				text = "sil"
			intervals [432]:
				xmin = 178.9045
				xmax = 179.5045
				text = "OW1"
			intervals [433]:
				xmin = 179.5045
				xmax = 180.380
				text = "sp"
			intervals [434]:
				xmin = 180.380
				xmax = 180.470
				text = "W"
			intervals [435]:
				xmin = 180.470
				xmax = 180.600
				text = "EH1"
			intervals [436]:
				xmin = 180.600
				xmax = 180.700
				text = "L"
			intervals [437]:
				xmin = 180.700
				xmax = 180.740
				text = "W"
			intervals [438]:
				xmin = 180.740
				xmax = 180.780
				text = "AH1"
			intervals [439]:
				xmin = 180.780
				xmax = 180.810
				text = "T"
			intervals [440]:
				xmin = 180.810
				xmax = 180.870
				text = "HH"
			intervals [441]:
				xmin = 180.870
				xmax = 181.020
				text = "AE1"
			intervals [442]:
				xmin = 181.020
				xmax = 181.100
				text = "P"
			intervals [443]:
				xmin = 181.100
				xmax = 181.150
				text = "AH0"
			intervals [444]:
				xmin = 181.150
				xmax = 181.250
				text = "N"
			intervals [445]:
				xmin = 181.250
				xmax = 181.300
				text = "D"
			intervals [446]:
				xmin = 181.300
				xmax = 181.400
				text = "IH0"
			intervals [447]:
				xmin = 181.400
				xmax = 181.430
				text = "F"
			intervals [448]:
				xmin = 181.430
				xmax = 181.480
				text = "DH"
			intervals [449]:
				xmin = 181.480
				xmax = 181.600
				text = "AE1"
			intervals [450]:
				xmin = 181.600
				xmax = 181.680
				text = "T"
			intervals [451]:
				xmin = 181.680
				xmax = 181.720
				text = "DH"
			intervals [452]:
				xmin = 181.720
				xmax = 181.750
				text = "EY1"
			intervals [453]:
				xmin = 181.750
				xmax = 181.870
				text = "HH"
			intervals [454]:
				xmin = 181.870
				xmax = 181.900
				text = "AE1"
			intervals [455]:
				xmin = 181.900
				xmax = 181.960
				text = "D"
			intervals [456]:
				xmin = 181.960
				xmax = 181.990
				text = "AH0"
			intervals [457]:
				xmin = 181.990
				xmax = 182.090
				text = "N"
			intervals [458]:
				xmin = 182.090
				xmax = 182.160
				text = "AH1"
			intervals [459]:
				xmin = 182.160
				xmax = 182.220
				text = "DH"
			intervals [460]:
				xmin = 182.220
				xmax = 182.290
				text = "ER0"
			intervals [461]:
				xmin = 182.290
				xmax = 182.380
				text = "W"
			intervals [462]:
				xmin = 182.380
				xmax = 182.420
				text = "UH1"
			intervals [463]:
				xmin = 182.420
				xmax = 182.490
				text = "M"
			intervals [464]:
				xmin = 182.490
				xmax = 182.520
				text = "AH0"
			intervals [465]:
				xmin = 182.520
				xmax = 182.570
				text = "N"
			intervals [466]:
				xmin = 182.570
				xmax = 182.670
				text = "AO1"
			intervals [467]:
				xmin = 182.670
				xmax = 182.790
				text = "N"
			intervals [468]:
				xmin = 182.790
				xmax = 182.860
				text = "DH"
			intervals [469]:
				xmin = 182.860
				xmax = 183.050
				text = "IY0"
			intervals [470]:
				xmin = 183.050
				xmax = 183.340
				text = "AH1"
			intervals [471]:
				xmin = 183.340
				xmax = 183.470
				text = "M"
			intervals [472]:
				xmin = 183.470
				xmax = 184.9944
				text = "sp"
			intervals [473]:
				xmin = 184.9944
				xmax = 185.3044
				text = "OW1"
			intervals [474]:
				xmin = 185.3044
				xmax = 185.3644
				text = "AY1"
			intervals [475]:
				xmin = 185.3644
				xmax = 185.4544
				text = "V"
			intervals [476]:
				xmin = 185.4544
				xmax = 185.4844
				text = "F"
			intervals [477]:
				xmin = 185.4844
				xmax = 185.5344
				text = "ER0"
			intervals [478]:
				xmin = 185.5344
				xmax = 185.6144
				text = "G"
			intervals [479]:
				xmin = 185.6144
				xmax = 185.6944
				text = "AA1"
			intervals [480]:
				xmin = 185.6944
				xmax = 185.7444
				text = "T"
			intervals [481]:
				xmin = 185.7444
				xmax = 185.7744
				text = "AH0"
			intervals [482]:
				xmin = 185.7744
				xmax = 185.8444
				text = "N"
			intervals [483]:
				xmin = 185.8444
				xmax = 185.8944
				text = "HH"
			intervals [484]:
				xmin = 185.8944
				xmax = 185.9944
				text = "ER0"
			intervals [485]:
				xmin = 185.9944
				xmax = 186.0544
				text = "N"
			intervals [486]:
				xmin = 186.0544
				xmax = 186.2544
				text = "EY1"
			intervals [487]:
				xmin = 186.2544
				xmax = 186.3044
				text = "M"
			intervals [488]:
				xmin = 186.3044
				xmax = 186.3644
				text = "B"
			intervals [489]:
				xmin = 186.3644
				xmax = 186.4244
				text = "AH1"
			intervals [490]:
				xmin = 186.4244
				xmax = 186.4744
				text = "T"
			intervals [491]:
				xmin = 186.4744
				xmax = 186.5044
				text = "sp"
			intervals [492]:
				xmin = 186.5044
				xmax = 186.6644
				text = "SH"
			intervals [493]:
				xmin = 186.6644
				xmax = 186.8144
				text = "IY1"
			intervals [494]:
				xmin = 186.8144
				xmax = 186.8444
				text = "sp"
			intervals [495]:
				xmin = 186.8444
				xmax = 186.8844
				text = "W"
			intervals [496]:
				xmin = 186.8844
				xmax = 186.9244
				text = "AH0"
			intervals [497]:
				xmin = 186.9244
				xmax = 186.9944
				text = "Z"
			intervals [498]:
				xmin = 186.9944
				xmax = 187.0744
				text = "IH0"
			intervals [499]:
				xmin = 187.0744
				xmax = 187.1444
				text = "N"
			intervals [500]:
				xmin = 187.1444
				xmax = 187.2044
				text = "V"
			intervals [501]:
				xmin = 187.2044
				xmax = 187.2844
				text = "AA1"
			intervals [502]:
				xmin = 187.2844
				xmax = 187.4844
				text = "L"
			intervals [503]:
				xmin = 187.4844
				xmax = 187.5144
				text = "V"
			intervals [504]:
				xmin = 187.5144
				xmax = 187.5444
				text = "D"
			intervals [505]:
				xmin = 187.5444
				xmax = 187.5744
				text = "W"
			intervals [506]:
				xmin = 187.5744
				xmax = 187.6044
				text = "IH0"
			intervals [507]:
				xmin = 187.6044
				xmax = 187.6344
				text = "DH"
			intervals [508]:
				xmin = 187.6344
				xmax = 187.6844
				text = "M"
			intervals [509]:
				xmin = 187.6844
				xmax = 187.8344
				text = "AY1"
			intervals [510]:
				xmin = 187.8344
				xmax = 187.9244
				text = "K"
			intervals [511]:
				xmin = 187.9244
				xmax = 188.1144
				text = "sp"
			intervals [512]:
				xmin = 188.1144
				xmax = 188.2044
				text = "AH0"
			intervals [513]:
				xmin = 188.2044
				xmax = 188.2744
				text = "N"
			intervals [514]:
				xmin = 188.2744
				xmax = 188.3544
				text = "SH"
			intervals [515]:
				xmin = 188.3544
				xmax = 188.4544
				text = "IY1"
			intervals [516]:
				xmin = 188.4544
				xmax = 188.4844
				text = "S"
			intervals [517]:
				xmin = 188.4844
				xmax = 188.5544
				text = "T"
			intervals [518]:
				xmin = 188.5544
				xmax = 188.6144
				text = "R"
			intervals [519]:
				xmin = 188.6144
				xmax = 188.7144
				text = "AY1"
			intervals [520]:
				xmin = 188.7144
				xmax = 188.7444
				text = "N"
			intervals [521]:
				xmin = 188.7444
				xmax = 188.7744
				text = "T"
			intervals [522]:
				xmin = 188.7744
				xmax = 188.8444
				text = "AH0"
			intervals [523]:
				xmin = 188.8444
				xmax = 188.8744
				text = "sp"
			intervals [524]:
				xmin = 188.8744
				xmax = 188.9144
				text = "B"
			intervals [525]:
				xmin = 188.9144
				xmax = 188.9644
				text = "R"
			intervals [526]:
				xmin = 188.9644
				xmax = 189.0544
				text = "EY1"
			intervals [527]:
				xmin = 189.0544
				xmax = 189.1244
				text = "K"
			intervals [528]:
				xmin = 189.1244
				xmax = 189.1544
				text = "AH1"
			intervals [529]:
				xmin = 189.1544
				xmax = 189.2544
				text = "P"
			intervals [530]:
				xmin = 189.2544
				xmax = 189.2944
				text = "DH"
			intervals [531]:
				xmin = 189.2944
				xmax = 189.4144
				text = "EH1"
			intervals [532]:
				xmin = 189.4144
				xmax = 189.4444
				text = "R"
			intervals [533]:
				xmin = 189.4444
				xmax = 189.4744
				text = "M"
			intervals [534]:
				xmin = 189.4744
				xmax = 189.6244
				text = "EH1"
			intervals [535]:
				xmin = 189.6244
				xmax = 189.7044
				text = "R"
			intervals [536]:
				xmin = 189.7044
				xmax = 189.7644
				text = "IH0"
			intervals [537]:
				xmin = 189.7644
				xmax = 189.8944
				text = "JH"
			intervals [538]:
				xmin = 189.8944
				xmax = 190.1384
				text = ""
			intervals [539]:
				xmin = 190.1384
				xmax = 190.4584
				text = "sil"
			intervals [540]:
				xmin = 190.4584
				xmax = 190.7584
				text = "Y"
			intervals [541]:
				xmin = 190.7584
				xmax = 190.8084
				text = "UW1"
			intervals [542]:
				xmin = 190.8084
				xmax = 190.8784
				text = "N"
			intervals [543]:
				xmin = 190.8784
				xmax = 190.9684
				text = "OW1"
			intervals [544]:
				xmin = 190.9684
				xmax = 195.1603
				text = ""
			intervals [545]:
				xmin = 195.1603
				xmax = 195.2603
				text = "sil"
			intervals [546]:
				xmin = 195.2603
				xmax = 195.4403
				text = "OW1"
			intervals [547]:
				xmin = 195.4403
				xmax = 198.9315
				text = "sp"
			intervals [548]:
				xmin = 198.9315
				xmax = 199.1415
				text = "AH1"
			intervals [549]:
				xmin = 199.1415
				xmax = 199.1815
				text = "HH"
			intervals [550]:
				xmin = 199.1815
				xmax = 199.4415
				text = "AH1"
			intervals [551]:
				xmin = 199.4415
				xmax = 201.2964
				text = "sp"
			intervals [552]:
				xmin = 201.2964
				xmax = 201.3264
				text = "W"
			intervals [553]:
				xmin = 201.3264
				xmax = 201.3764
				text = "AH1"
			intervals [554]:
				xmin = 201.3764
				xmax = 206.2731
				text = "sp"
			intervals [555]:
				xmin = 206.2731
				xmax = 206.3431
				text = "W"
			intervals [556]:
				xmin = 206.3431
				xmax = 206.4131
				text = "EY1"
			intervals [557]:
				xmin = 206.4131
				xmax = 206.6131
				text = "K"
			intervals [558]:
				xmin = 206.6131
				xmax = 206.6431
				text = "AH1"
			intervals [559]:
				xmin = 206.6431
				xmax = 206.6731
				text = "P"
			intervals [560]:
				xmin = 206.6731
				xmax = 208.2917
				text = "sp"
			intervals [561]:
				xmin = 208.2917
				xmax = 208.5917
				text = "OW1"
			intervals [562]:
				xmin = 208.5917
				xmax = 208.6217
				text = "sp"
			intervals [563]:
				xmin = 208.6217
				xmax = 208.6717
				text = "W"
			intervals [564]:
				xmin = 208.6717
				xmax = 208.7217
				text = "EH1"
			intervals [565]:
				xmin = 208.7217
				xmax = 208.7617
				text = "L"
			intervals [566]:
				xmin = 208.7617
				xmax = 208.7917
				text = "D"
			intervals [567]:
				xmin = 208.7917
				xmax = 208.8217
				text = "UW1"
			intervals [568]:
				xmin = 208.8217
				xmax = 208.8517
				text = "Y"
			intervals [569]:
				xmin = 208.8517
				xmax = 208.9517
				text = "UW1"
			intervals [570]:
				xmin = 208.9517
				xmax = 208.9817
				text = "TH"
			intervals [571]:
				xmin = 208.9817
				xmax = 209.0117
				text = "IH1"
			intervals [572]:
				xmin = 209.0117
				xmax = 209.0617
				text = "NG"
			intervals [573]:
				xmin = 209.0617
				xmax = 209.0917
				text = "K"
			intervals [574]:
				xmin = 209.0917
				xmax = 209.5217
				text = "sp"
			intervals [575]:
				xmin = 209.5217
				xmax = 209.5817
				text = "spn"
			intervals [576]:
				xmin = 209.5817
				xmax = 209.6117
				text = "HH"
			intervals [577]:
				xmin = 209.6117
				xmax = 209.6817
				text = "AE1"
			intervals [578]:
				xmin = 209.6817
				xmax = 209.7117
				text = "Z"
			intervals [579]:
				xmin = 209.7117
				xmax = 209.7417
				text = "DH"
			intervals [580]:
				xmin = 209.7417
				xmax = 209.8217
				text = "IY0"
			intervals [581]:
				xmin = 209.8217
				xmax = 209.8517
				text = "M"
			intervals [582]:
				xmin = 209.8517
				xmax = 209.8917
				text = "IH1"
			intervals [583]:
				xmin = 209.8917
				xmax = 210.0217
				text = "NG"
			intervals [584]:
				xmin = 210.0217
				xmax = 210.0517
				text = "K"
			intervals [585]:
				xmin = 210.0517
				xmax = 210.1517
				text = "K"
			intervals [586]:
				xmin = 210.1517
				xmax = 210.2417
				text = "OW1"
			intervals [587]:
				xmin = 210.2417
				xmax = 210.3317
				text = "T"
			intervals [588]:
				xmin = 210.3317
				xmax = 212.0833
				text = "sp"
			intervals [589]:
				xmin = 212.0833
				xmax = 212.3433
				text = "OW1"
			intervals [590]:
				xmin = 212.3433
				xmax = 212.3733
				text = "sp"
			intervals [591]:
				xmin = 212.3733
				xmax = 212.4233
				text = "W"
			intervals [592]:
				xmin = 212.4233
				xmax = 212.4633
				text = "EH1"
			intervals [593]:
				xmin = 212.4633
				xmax = 212.4933
				text = "L"
			intervals [594]:
				xmin = 212.4933
				xmax = 212.5233
				text = "HH"
			intervals [595]:
				xmin = 212.5233
				xmax = 212.5533
				text = "AW1"
			intervals [596]:
				xmin = 212.5533
				xmax = 212.5833
				text = "D"
			intervals [597]:
				xmin = 212.5833
				xmax = 212.6133
				text = "IH0"
			intervals [598]:
				xmin = 212.6133
				xmax = 212.6433
				text = "D"
			intervals [599]:
				xmin = 212.6433
				xmax = 212.6733
				text = "DH"
			intervals [600]:
				xmin = 212.6733
				xmax = 212.7033
				text = "AH0"
			intervals [601]:
				xmin = 212.7033
				xmax = 212.7333
				text = "T"
			intervals [602]:
				xmin = 212.7333
				xmax = 234.4486
				text = "sp"
			intervals [603]:
				xmin = 234.4486
				xmax = 234.9286
				text = "OW1"
			intervals [604]:
				xmin = 234.9286
				xmax = 236.0886
				text = "sp"
			intervals [605]:
				xmin = 236.0886
				xmax = 236.1186
				text = "OW1"
			intervals [606]:
				xmin = 236.1186
				xmax = 236.1586
				text = "OW1"
			intervals [607]:
				xmin = 236.1586
				xmax = 236.6335
				text = ""
			intervals [608]:
				xmin = 236.6335
				xmax = 236.6635
				text = "sil"
			intervals [609]:
				xmin = 236.6635
				xmax = 236.9835
				text = "Y"
			intervals [610]:
				xmin = 236.9835
				xmax = 237.1335
				text = "AE1"
			intervals [611]:
				xmin = 237.1335
				xmax = 237.1835
				text = "sp"
			intervals [612]:
				xmin = 237.1835
				xmax = 239.9896
				text = ""
			intervals [613]:
				xmin = 239.9896
				xmax = 240.0296
				text = "M"
			intervals [614]:
				xmin = 240.0296
				xmax = 240.0696
				text = "HH"
			intervals [615]:
				xmin = 240.0696
				xmax = 240.4596
				text = "M"
			intervals [616]:
				xmin = 240.4596
				xmax = 241.491
				text = ""
			intervals [617]:
				xmin = 241.491
				xmax = 241.531
				text = "sil"
			intervals [618]:
				xmin = 241.531
				xmax = 241.561
				text = "UW1"
			intervals [619]:
				xmin = 241.561
				xmax = 243.0712
				text = "sp"
			intervals [620]:
				xmin = 243.0712
				xmax = 243.5112
				text = "AH1"
			intervals [621]:
				xmin = 243.5112
				xmax = 243.5412
				text = "HH"
			intervals [622]:
				xmin = 243.5412
				xmax = 243.6112
				text = "AH1"
			intervals [623]:
				xmin = 243.6112
				xmax = 244.245
				text = "sp"
			intervals [624]:
				xmin = 244.245
				xmax = 244.585
				text = "AH1"
			intervals [625]:
				xmin = 244.585
				xmax = 244.785
				text = "M"
			intervals [626]:
				xmin = 244.785
				xmax = 244.925
				text = "sp"
			intervals [627]:
				xmin = 244.925
				xmax = 245.125
				text = "Y"
			intervals [628]:
				xmin = 245.125
				xmax = 245.195
				text = "UW1"
			intervals [629]:
				xmin = 245.195
				xmax = 245.225
				text = "sp"
			intervals [630]:
				xmin = 245.225
				xmax = 245.265
				text = "S"
			intervals [631]:
				xmin = 245.265
				xmax = 245.395
				text = "EH1"
			intervals [632]:
				xmin = 245.395
				xmax = 245.495
				text = "D"
			intervals [633]:
				xmin = 245.495
				xmax = 245.585
				text = "W"
			intervals [634]:
				xmin = 245.585
				xmax = 245.635
				text = "AH1"
			intervals [635]:
				xmin = 245.635
				xmax = 245.705
				text = "T"
			intervals [636]:
				xmin = 245.705
				xmax = 245.765
				text = "AA1"
			intervals [637]:
				xmin = 245.765
				xmax = 245.825
				text = "R"
			intervals [638]:
				xmin = 245.825
				xmax = 245.855
				text = "DH"
			intervals [639]:
				xmin = 245.855
				xmax = 245.905
				text = "AH1"
			intervals [640]:
				xmin = 245.905
				xmax = 245.975
				text = "P"
			intervals [641]:
				xmin = 245.975
				xmax = 246.055
				text = "R"
			intervals [642]:
				xmin = 246.055
				xmax = 246.135
				text = "OW1"
			intervals [643]:
				xmin = 246.135
				xmax = 246.165
				text = "G"
			intervals [644]:
				xmin = 246.165
				xmax = 246.195
				text = "R"
			intervals [645]:
				xmin = 246.195
				xmax = 246.255
				text = "AE2"
			intervals [646]:
				xmin = 246.255
				xmax = 246.285
				text = "M"
			intervals [647]:
				xmin = 246.285
				xmax = 246.315
				text = "Z"
			intervals [648]:
				xmin = 246.315
				xmax = 246.345
				text = "DH"
			intervals [649]:
				xmin = 246.345
				xmax = 246.375
				text = "AH0"
			intervals [650]:
				xmin = 246.375
				xmax = 246.415
				text = "T"
			intervals [651]:
				xmin = 246.415
				xmax = 246.465
				text = "Y"
			intervals [652]:
				xmin = 246.465
				xmax = 246.515
				text = "UW1"
			intervals [653]:
				xmin = 246.515
				xmax = 246.605
				text = "W"
			intervals [654]:
				xmin = 246.605
				xmax = 246.755
				text = "AA1"
			intervals [655]:
				xmin = 246.755
				xmax = 246.795
				text = "CH"
			intervals [656]:
				xmin = 246.795
				xmax = 246.825
				text = "Y"
			intervals [657]:
				xmin = 246.825
				xmax = 246.855
				text = "UH1"
			intervals [658]:
				xmin = 246.855
				xmax = 246.885
				text = "R"
			intervals [659]:
				xmin = 246.885
				xmax = 246.965
				text = "D"
			intervals [660]:
				xmin = 246.965
				xmax = 247.065
				text = "EY1"
			intervals [661]:
				xmin = 247.065
				xmax = 247.235
				text = "T"
			intervals [662]:
				xmin = 247.235
				xmax = 247.375
				text = "AY2"
			intervals [663]:
				xmin = 247.375
				xmax = 247.415
				text = "M"
			intervals [664]:
				xmin = 247.415
				xmax = 247.445
				text = "Z"
			intervals [665]:
				xmin = 247.445
				xmax = 247.515
				text = "sp"
			intervals [666]:
				xmin = 247.515
				xmax = 247.665
				text = "AH1"
			intervals [667]:
				xmin = 247.665
				xmax = 247.755
				text = "sp"
			intervals [668]:
				xmin = 247.755
				xmax = 247.805
				text = "S"
			intervals [669]:
				xmin = 247.805
				xmax = 247.965
				text = "ER1"
			intervals [670]:
				xmin = 247.965
				xmax = 248.035
				text = "CH"
			intervals [671]:
				xmin = 248.035
				xmax = 248.065
				text = "F"
			intervals [672]:
				xmin = 248.065
				xmax = 248.105
				text = "R"
			intervals [673]:
				xmin = 248.105
				xmax = 248.155
				text = "ER0"
			intervals [674]:
				xmin = 248.155
				xmax = 248.235
				text = "T"
			intervals [675]:
				xmin = 248.235
				xmax = 248.275
				text = "AH0"
			intervals [676]:
				xmin = 248.275
				xmax = 248.365
				text = "M"
			intervals [677]:
				xmin = 248.365
				xmax = 248.565
				text = "AA1"
			intervals [678]:
				xmin = 248.565
				xmax = 248.625
				text = "R"
			intervals [679]:
				xmin = 248.625
				xmax = 248.665
				text = "OW2"
			intervals [680]:
				xmin = 248.665
				xmax = 248.815
				text = "sp"
			intervals [681]:
				xmin = 248.815
				xmax = 252.703
				text = ""
			intervals [682]:
				xmin = 252.703
				xmax = 252.743
				text = "W"
			intervals [683]:
				xmin = 252.743
				xmax = 252.783
				text = "AH1"
			intervals [684]:
				xmin = 252.783
				xmax = 252.813
				text = "T"
			intervals [685]:
				xmin = 252.813
				xmax = 252.843
				text = "Z"
			intervals [686]:
				xmin = 252.843
				xmax = 252.873
				text = "sp"
			intervals [687]:
				xmin = 252.873
				xmax = 252.913
				text = "HH"
			intervals [688]:
				xmin = 252.913
				xmax = 253.023
				text = "AE1"
			intervals [689]:
				xmin = 253.023
				xmax = 253.073
				text = "P"
			intervals [690]:
				xmin = 253.073
				xmax = 253.103
				text = "N"
			intervals [691]:
				xmin = 253.103
				xmax = 253.133
				text = "IH0"
			intervals [692]:
				xmin = 253.133
				xmax = 253.173
				text = "N"
			intervals [693]:
				xmin = 253.173
				xmax = 253.243
				text = "AO1"
			intervals [694]:
				xmin = 253.243
				xmax = 253.303
				text = "N"
			intervals [695]:
				xmin = 253.303
				xmax = 253.333
				text = "DH"
			intervals [696]:
				xmin = 253.333
				xmax = 253.383
				text = "AH0"
			intervals [697]:
				xmin = 253.383
				xmax = 253.493
				text = "sp"
			intervals [698]:
				xmin = 253.493
				xmax = 253.523
				text = "S"
			intervals [699]:
				xmin = 253.523
				xmax = 253.603
				text = "IY1"
			intervals [700]:
				xmin = 253.603
				xmax = 253.683
				text = "K"
			intervals [701]:
				xmin = 253.683
				xmax = 253.713
				text = "R"
			intervals [702]:
				xmin = 253.713
				xmax = 253.743
				text = "IH0"
			intervals [703]:
				xmin = 253.743
				xmax = 253.773
				text = "T"
			intervals [704]:
				xmin = 253.773
				xmax = 253.863
				text = "sp"
			intervals [705]:
				xmin = 253.863
				xmax = 253.893
				text = "S"
			intervals [706]:
				xmin = 253.893
				xmax = 253.943
				text = "T"
			intervals [707]:
				xmin = 253.943
				xmax = 254.003
				text = "AO1"
			intervals [708]:
				xmin = 254.003
				xmax = 254.063
				text = "R"
			intervals [709]:
				xmin = 254.063
				xmax = 254.103
				text = "M"
			intervals [710]:
				xmin = 254.103
				xmax = 254.143
				text = "AY1"
			intervals [711]:
				xmin = 254.143
				xmax = 254.173
				text = "sp"
			intervals [712]:
				xmin = 254.173
				xmax = 254.233
				text = "HH"
			intervals [713]:
				xmin = 254.233
				xmax = 254.273
				text = "AE1"
			intervals [714]:
				xmin = 254.273
				xmax = 254.303
				text = "V"
			intervals [715]:
				xmin = 254.303
				xmax = 254.333
				text = "AH0"
			intervals [716]:
				xmin = 254.333
				xmax = 254.363
				text = "N"
			intervals [717]:
				xmin = 254.363
				xmax = 254.423
				text = "T"
			intervals [718]:
				xmin = 254.423
				xmax = 254.483
				text = "sp"
			intervals [719]:
				xmin = 254.483
				xmax = 254.523
				text = "S"
			intervals [720]:
				xmin = 254.523
				xmax = 254.583
				text = "IY1"
			intervals [721]:
				xmin = 254.583
				xmax = 254.653
				text = "N"
			intervals [722]:
				xmin = 254.653
				xmax = 254.683
				text = "sp"
			intervals [723]:
				xmin = 254.683
				xmax = 254.713
				text = "DH"
			intervals [724]:
				xmin = 254.713
				xmax = 254.743
				text = "AE1"
			intervals [725]:
				xmin = 254.743
				xmax = 254.893
				text = "T"
			intervals [726]:
				xmin = 254.893
				xmax = 254.933
				text = "sp"
			intervals [727]:
				xmin = 254.933
				xmax = 254.963
				text = "IH0"
			intervals [728]:
				xmin = 254.963
				xmax = 255.003
				text = "N"
			intervals [729]:
				xmin = 255.003
				xmax = 255.573
				text = "sp"
			intervals [730]:
				xmin = 255.573
				xmax = 255.643
				text = "AH0"
			intervals [731]:
				xmin = 255.643
				xmax = 255.673
				text = "L"
			intervals [732]:
				xmin = 255.673
				xmax = 255.703
				text = "AO1"
			intervals [733]:
				xmin = 255.703
				xmax = 255.733
				text = "NG"
			intervals [734]:
				xmin = 255.733
				xmax = 255.763
				text = "T"
			intervals [735]:
				xmin = 255.763
				xmax = 255.813
				text = "AY1"
			intervals [736]:
				xmin = 255.813
				xmax = 255.843
				text = "M"
			intervals [737]:
				xmin = 255.843
				xmax = 261.9074
				text = "sp"
			intervals [738]:
				xmin = 261.9074
				xmax = 261.9474
				text = "M"
			intervals [739]:
				xmin = 261.9474
				xmax = 262.0274
				text = "HH"
			intervals [740]:
				xmin = 262.0274
				xmax = 262.2074
				text = "M"
			intervals [741]:
				xmin = 262.2074
				xmax = 269.7991
				text = "sp"
			intervals [742]:
				xmin = 269.7991
				xmax = 270.8091
				text = "spn"
			intervals [743]:
				xmin = 270.8091
				xmax = 272.0913
				text = "sp"
			intervals [744]:
				xmin = 272.0913
				xmax = 272.1513
				text = "HH"
			intervals [745]:
				xmin = 272.1513
				xmax = 272.1913
				text = "UW1"
			intervals [746]:
				xmin = 272.1913
				xmax = 272.2313
				text = "W"
			intervals [747]:
				xmin = 272.2313
				xmax = 272.3513
				text = "AH1"
			intervals [748]:
				xmin = 272.3513
				xmax = 272.4213
				text = "Z"
			intervals [749]:
				xmin = 272.4213
				xmax = 272.6313
				text = "EY1"
			intervals [750]:
				xmin = 272.6313
				xmax = 272.7113
				text = "M"
			intervals [751]:
				xmin = 272.7113
				xmax = 272.7813
				text = "IY0"
			intervals [752]:
				xmin = 272.7813
				xmax = 272.8713
				text = "B"
			intervals [753]:
				xmin = 272.8713
				xmax = 272.9113
				text = "IH0"
			intervals [754]:
				xmin = 272.9113
				xmax = 272.9613
				text = "K"
			intervals [755]:
				xmin = 272.9613
				xmax = 272.9913
				text = "AA1"
			intervals [756]:
				xmin = 272.9913
				xmax = 273.0213
				text = "Z"
			intervals [757]:
				xmin = 273.0213
				xmax = 273.0613
				text = "W"
			intervals [758]:
				xmin = 273.0613
				xmax = 273.1413
				text = "IH1"
			intervals [759]:
				xmin = 273.1413
				xmax = 273.1713
				text = "N"
			intervals [760]:
				xmin = 273.1713
				xmax = 273.6013
				text = "sp"
			intervals [761]:
				xmin = 273.6013
				xmax = 273.6313
				text = "AY1"
			intervals [762]:
				xmin = 273.6313
				xmax = 273.6613
				text = "sp"
			intervals [763]:
				xmin = 273.6613
				xmax = 273.7613
				text = "W"
			intervals [764]:
				xmin = 273.7613
				xmax = 274.0613
				text = "AA1"
			intervals [765]:
				xmin = 274.0613
				xmax = 274.1013
				text = "Z"
			intervals [766]:
				xmin = 274.1013
				xmax = 274.1413
				text = "W"
			intervals [767]:
				xmin = 274.1413
				xmax = 274.1713
				text = "AA1"
			intervals [768]:
				xmin = 274.1713
				xmax = 274.2013
				text = "CH"
			intervals [769]:
				xmin = 274.2013
				xmax = 274.2313
				text = "IH0"
			intervals [770]:
				xmin = 274.2313
				xmax = 274.2613
				text = "N"
			intervals [771]:
				xmin = 274.2613
				xmax = 274.3213
				text = "IH1"
			intervals [772]:
				xmin = 274.3213
				xmax = 274.3913
				text = "T"
			intervals [773]:
				xmin = 274.3913
				xmax = 274.4213
				text = "sp"
			intervals [774]:
				xmin = 274.4213
				xmax = 278.7267
				text = ""
			intervals [775]:
				xmin = 278.7267
				xmax = 278.9467
				text = "Y"
			intervals [776]:
				xmin = 278.9467
				xmax = 279.1767
				text = "AE1"
			intervals [777]:
				xmin = 279.1767
				xmax = 279.2167
				text = "AY1"
			intervals [778]:
				xmin = 279.2167
				xmax = 279.3067
				text = "R"
			intervals [779]:
				xmin = 279.3067
				xmax = 279.3867
				text = "IY0"
			intervals [780]:
				xmin = 279.3867
				xmax = 279.5067
				text = "M"
			intervals [781]:
				xmin = 279.5067
				xmax = 279.6767
				text = "EH1"
			intervals [782]:
				xmin = 279.6767
				xmax = 279.8267
				text = "M"
			intervals [783]:
				xmin = 279.8267
				xmax = 279.8767
				text = "B"
			intervals [784]:
				xmin = 279.8767
				xmax = 280.0367
				text = "ER0"
			intervals [785]:
				xmin = 280.0367
				xmax = 280.0667
				text = "sp"
			intervals [786]:
				xmin = 280.0667
				xmax = 280.0967
				text = "M"
			intervals [787]:
				xmin = 280.0967
				xmax = 280.1367
				text = "HH"
			intervals [788]:
				xmin = 280.1367
				xmax = 280.1867
				text = "M"
			intervals [789]:
				xmin = 280.1867
				xmax = 283.9886
				text = "sp"
			intervals [790]:
				xmin = 283.9886
				xmax = 284.5686
				text = "OW1"
			intervals [791]:
				xmin = 284.5686
				xmax = 284.6886
				text = "AY1"
			intervals [792]:
				xmin = 284.6886
				xmax = 284.7186
				text = "sp"
			intervals [793]:
				xmin = 284.7186
				xmax = 284.7486
				text = "S"
			intervals [794]:
				xmin = 284.7486
				xmax = 284.7786
				text = "IY1"
			intervals [795]:
				xmin = 284.7786
				xmax = 286.2004
				text = "sp"
			intervals [796]:
				xmin = 286.2004
				xmax = 286.6004
				text = "OW1"
			intervals [797]:
				xmin = 286.6004
				xmax = 287.2762
				text = "sp"
			intervals [798]:
				xmin = 287.2762
				xmax = 287.3462
				text = "N"
			intervals [799]:
				xmin = 287.3462
				xmax = 287.3862
				text = "AW1"
			intervals [800]:
				xmin = 287.3862
				xmax = 287.4662
				text = "DH"
			intervals [801]:
				xmin = 287.4662
				xmax = 287.5462
				text = "AH0"
			intervals [802]:
				xmin = 287.5462
				xmax = 287.5762
				text = "sp"
			intervals [803]:
				xmin = 287.5762
				xmax = 287.7062
				text = "L"
			intervals [804]:
				xmin = 287.7062
				xmax = 287.8962
				text = "AE1"
			intervals [805]:
				xmin = 287.8962
				xmax = 287.9462
				text = "S"
			intervals [806]:
				xmin = 287.9462
				xmax = 287.9862
				text = "T"
			intervals [807]:
				xmin = 287.9862
				xmax = 288.0462
				text = "T"
			intervals [808]:
				xmin = 288.0462
				xmax = 288.1362
				text = "AY1"
			intervals [809]:
				xmin = 288.1362
				xmax = 288.2162
				text = "M"
			intervals [810]:
				xmin = 288.2162
				xmax = 288.3062
				text = "AY1"
			intervals [811]:
				xmin = 288.3062
				xmax = 288.4062
				text = "W"
			intervals [812]:
				xmin = 288.4062
				xmax = 288.5462
				text = "AA1"
			intervals [813]:
				xmin = 288.5462
				xmax = 288.5862
				text = "CH"
			intervals [814]:
				xmin = 288.5862
				xmax = 288.6162
				text = "T"
			intervals [815]:
				xmin = 288.6162
				xmax = 288.6562
				text = "W"
			intervals [816]:
				xmin = 288.6562
				xmax = 288.6962
				text = "AO1"
			intervals [817]:
				xmin = 288.6962
				xmax = 288.7462
				text = "Z"
			intervals [818]:
				xmin = 288.7462
				xmax = 288.7862
				text = "sp"
			intervals [819]:
				xmin = 288.7862
				xmax = 288.9162
				text = "L"
			intervals [820]:
				xmin = 288.9162
				xmax = 289.1762
				text = "AE1"
			intervals [821]:
				xmin = 289.1762
				xmax = 289.2062
				text = "S"
			intervals [822]:
				xmin = 289.2062
				xmax = 289.2562
				text = "S"
			intervals [823]:
				xmin = 289.2562
				xmax = 289.3362
				text = "AH1"
			intervals [824]:
				xmin = 289.3362
				xmax = 289.4362
				text = "M"
			intervals [825]:
				xmin = 289.4362
				xmax = 289.6162
				text = "ER0"
			intervals [826]:
				xmin = 289.6162
				xmax = 289.7762
				text = "sp"
			intervals [827]:
				xmin = 289.7762
				xmax = 289.8162
				text = "AH0"
			intervals [828]:
				xmin = 289.8162
				xmax = 289.8462
				text = "N"
			intervals [829]:
				xmin = 289.8462
				xmax = 289.8762
				text = "sp"
			intervals [830]:
				xmin = 289.8762
				xmax = 289.9062
				text = "DH"
			intervals [831]:
				xmin = 289.9062
				xmax = 289.9362
				text = "EH1"
			intervals [832]:
				xmin = 289.9362
				xmax = 289.9862
				text = "N"
			intervals [833]:
				xmin = 289.9862
				xmax = 290.0162
				text = "sp"
			intervals [834]:
				xmin = 290.0162
				xmax = 290.0462
				text = "DH"
			intervals [835]:
				xmin = 290.0462
				xmax = 290.1962
				text = "EY1"
			intervals [836]:
				xmin = 290.1962
				xmax = 290.3162
				text = "sp"
			intervals [837]:
				xmin = 290.3162
				xmax = 290.3662
				text = "B"
			intervals [838]:
				xmin = 290.3662
				xmax = 290.4162
				text = "R"
			intervals [839]:
				xmin = 290.4162
				xmax = 290.5962
				text = "OW1"
			intervals [840]:
				xmin = 290.5962
				xmax = 290.6962
				text = "K"
			intervals [841]:
				xmin = 290.6962
				xmax = 290.7462
				text = "AH0"
			intervals [842]:
				xmin = 290.7462
				xmax = 290.8462
				text = "N"
			intervals [843]:
				xmin = 290.8462
				xmax = 290.9262
				text = "AH1"
			intervals [844]:
				xmin = 290.9262
				xmax = 290.9862
				text = "DH"
			intervals [845]:
				xmin = 290.9862
				xmax = 291.0362
				text = "ER0"
			intervals [846]:
				xmin = 291.0362
				xmax = 291.1762
				text = "W"
			intervals [847]:
				xmin = 291.1762
				xmax = 291.2662
				text = "ER1"
			intervals [848]:
				xmin = 291.2662
				xmax = 291.3262
				text = "L"
			intervals [849]:
				xmin = 291.3262
				xmax = 291.3662
				text = "D"
			intervals [850]:
				xmin = 291.3662
				xmax = 291.4662
				text = "AO1"
			intervals [851]:
				xmin = 291.4662
				xmax = 291.4962
				text = "N"
			intervals [852]:
				xmin = 291.4962
				xmax = 291.5262
				text = "AE1"
			intervals [853]:
				xmin = 291.5262
				xmax = 291.5562
				text = "T"
			intervals [854]:
				xmin = 291.5562
				xmax = 291.5862
				text = "DH"
			intervals [855]:
				xmin = 291.5862
				xmax = 291.6262
				text = "AH0"
			intervals [856]:
				xmin = 291.6262
				xmax = 291.7462
				text = "sp"
			intervals [857]:
				xmin = 291.7462
				xmax = 291.8162
				text = "S"
			intervals [858]:
				xmin = 291.8162
				xmax = 291.9562
				text = "EY1"
			intervals [859]:
				xmin = 291.9562
				xmax = 292.0562
				text = "M"
			intervals [860]:
				xmin = 292.0562
				xmax = 292.0962
				text = "sp"
			intervals [861]:
				xmin = 292.0962
				xmax = 292.1462
				text = "T"
			intervals [862]:
				xmin = 292.1462
				xmax = 292.2062
				text = "AY1"
			intervals [863]:
				xmin = 292.2062
				xmax = 292.3462
				text = "M"
			intervals [864]:
				xmin = 292.3462
				xmax = 292.3862
				text = "sp"
			intervals [865]:
				xmin = 292.3862
				xmax = 292.4162
				text = "EH1"
			intervals [866]:
				xmin = 292.4162
				xmax = 292.4462
				text = "Z"
			intervals [867]:
				xmin = 292.4462
				xmax = 292.4762
				text = "sp"
			intervals [868]:
				xmin = 292.4762
				xmax = 292.5162
				text = "DH"
			intervals [869]:
				xmin = 292.5162
				xmax = 292.5662
				text = "AH0"
			intervals [870]:
				xmin = 292.5662
				xmax = 292.5962
				text = "T"
			intervals [871]:
				xmin = 292.5962
				xmax = 292.6462
				text = "sp"
			intervals [872]:
				xmin = 292.6462
				xmax = 292.6762
				text = "W"
			intervals [873]:
				xmin = 292.6762
				xmax = 292.7062
				text = "AO1"
			intervals [874]:
				xmin = 292.7062
				xmax = 292.7562
				text = "Z"
			intervals [875]:
				xmin = 292.7562
				xmax = 292.7862
				text = "sp"
			intervals [876]:
				xmin = 292.7862
				xmax = 292.8962
				text = "AO1"
			intervals [877]:
				xmin = 292.8962
				xmax = 292.9362
				text = "N"
			intervals [878]:
				xmin = 292.9362
				xmax = 292.9962
				text = "sp"
			intervals [879]:
				xmin = 292.9962
				xmax = 293.0262
				text = "S"
			intervals [880]:
				xmin = 293.0262
				xmax = 293.2262
				text = "OW1"
			intervals [881]:
				xmin = 293.2262
				xmax = 293.3362
				text = "sp"
			intervals [882]:
				xmin = 293.3362
				xmax = 294.4662
				text = "spn"
			intervals [883]:
				xmin = 294.4662
				xmax = 298.7446
				text = ""
			intervals [884]:
				xmin = 298.7446
				xmax = 298.8246
				text = "spn"
			intervals [885]:
				xmin = 298.8246
				xmax = 299.6946
				text = "sp"
			intervals [886]:
				xmin = 299.6946
				xmax = 301.4677
				text = ""
			intervals [887]:
				xmin = 301.4677
				xmax = 301.6777
				text = "Y"
			intervals [888]:
				xmin = 301.6777
				xmax = 301.8777
				text = "AE1"
			intervals [889]:
				xmin = 301.8777
				xmax = 301.9177
				text = "sp"
			intervals [890]:
				xmin = 301.9177
				xmax = 303.6686
				text = ""
			intervals [891]:
				xmin = 303.6686
				xmax = 303.8186
				text = "Y"
			intervals [892]:
				xmin = 303.8186
				xmax = 303.9286
				text = "AE1"
			intervals [893]:
				xmin = 303.9286
				xmax = 303.9786
				text = "IH1"
			intervals [894]:
				xmin = 303.9786
				xmax = 304.2786
				text = "T"
			intervals [895]:
				xmin = 304.2786
				xmax = 304.3286
				text = "IH0"
			intervals [896]:
				xmin = 304.3286
				xmax = 304.3786
				text = "Z"
			intervals [897]:
				xmin = 304.3786
				xmax = 306.3646
				text = "sp"
			intervals [898]:
				xmin = 306.3646
				xmax = 306.5946
				text = "AH1"
			intervals [899]:
				xmin = 306.5946
				xmax = 306.9146
				text = "M"
			intervals [900]:
				xmin = 306.9146
				xmax = 307.4165
				text = "sp"
			intervals [901]:
				xmin = 307.4165
				xmax = 307.6365
				text = "spn"
			intervals [902]:
				xmin = 307.6365
				xmax = 307.6865
				text = "HH"
			intervals [903]:
				xmin = 307.6865
				xmax = 307.7165
				text = "AE1"
			intervals [904]:
				xmin = 307.7165
				xmax = 307.7565
				text = "V"
			intervals [905]:
				xmin = 307.7565
				xmax = 307.8165
				text = "Y"
			intervals [906]:
				xmin = 307.8165
				xmax = 307.8865
				text = "UW1"
			intervals [907]:
				xmin = 307.8865
				xmax = 307.9265
				text = "B"
			intervals [908]:
				xmin = 307.9265
				xmax = 307.9865
				text = "IH1"
			intervals [909]:
				xmin = 307.9865
				xmax = 308.1065
				text = "N"
			intervals [910]:
				xmin = 308.1065
				xmax = 308.2065
				text = "T"
			intervals [911]:
				xmin = 308.2065
				xmax = 308.2665
				text = "AH0"
			intervals [912]:
				xmin = 308.2665
				xmax = 308.3165
				text = "DH"
			intervals [913]:
				xmin = 308.3165
				xmax = 308.3465
				text = "IY0"
			intervals [914]:
				xmin = 308.3465
				xmax = 308.3765
				text = "M"
			intervals [915]:
				xmin = 308.3765
				xmax = 308.4265
				text = "UW1"
			intervals [916]:
				xmin = 308.4265
				xmax = 308.5165
				text = "V"
			intervals [917]:
				xmin = 308.5165
				xmax = 308.5565
				text = "IY0"
			intervals [918]:
				xmin = 308.5565
				xmax = 308.6665
				text = "Z"
			intervals [919]:
				xmin = 308.6665
				xmax = 308.6965
				text = "sp"
			intervals [920]:
				xmin = 308.6965
				xmax = 308.7565
				text = "R"
			intervals [921]:
				xmin = 308.7565
				xmax = 308.9165
				text = "IY1"
			intervals [922]:
				xmin = 308.9165
				xmax = 308.9765
				text = "S"
			intervals [923]:
				xmin = 308.9765
				xmax = 309.0265
				text = "AH0"
			intervals [924]:
				xmin = 309.0265
				xmax = 309.0565
				text = "N"
			intervals [925]:
				xmin = 309.0565
				xmax = 309.0865
				text = "T"
			intervals [926]:
				xmin = 309.0865
				xmax = 309.1465
				text = "L"
			intervals [927]:
				xmin = 309.1465
				xmax = 309.2965
				text = "IY0"
			intervals [928]:
				xmin = 309.2965
				xmax = 309.4265
				text = "sp"
			intervals [929]:
				xmin = 309.4265
				xmax = 313.4817
				text = ""
			intervals [930]:
				xmin = 313.4817
				xmax = 313.6117
				text = "Y"
			intervals [931]:
				xmin = 313.6117
				xmax = 313.6817
				text = "UW1"
			intervals [932]:
				xmin = 313.6817
				xmax = 313.7117
				text = "R"
			intervals [933]:
				xmin = 313.7117
				xmax = 313.7417
				text = "IH0"
			intervals [934]:
				xmin = 313.7417
				xmax = 313.7917
				text = "M"
			intervals [935]:
				xmin = 313.7917
				xmax = 313.8917
				text = "EH1"
			intervals [936]:
				xmin = 313.8917
				xmax = 313.9617
				text = "M"
			intervals [937]:
				xmin = 313.9617
				xmax = 313.9917
				text = "B"
			intervals [938]:
				xmin = 313.9917
				xmax = 314.0517
				text = "ER0"
			intervals [939]:
				xmin = 314.0517
				xmax = 314.0817
				text = "DH"
			intervals [940]:
				xmin = 314.0817
				xmax = 314.1117
				text = "AH0"
			intervals [941]:
				xmin = 314.1117
				xmax = 314.1717
				text = "L"
			intervals [942]:
				xmin = 314.1717
				xmax = 314.3817
				text = "AE1"
			intervals [943]:
				xmin = 314.3817
				xmax = 314.4417
				text = "S"
			intervals [944]:
				xmin = 314.4417
				xmax = 314.4917
				text = "M"
			intervals [945]:
				xmin = 314.4917
				xmax = 314.5317
				text = "UW1"
			intervals [946]:
				xmin = 314.5317
				xmax = 314.6617
				text = "V"
			intervals [947]:
				xmin = 314.6617
				xmax = 314.6917
				text = "IY0"
			intervals [948]:
				xmin = 314.6917
				xmax = 314.7217
				text = "DH"
			intervals [949]:
				xmin = 314.7217
				xmax = 314.7517
				text = "AH0"
			intervals [950]:
				xmin = 314.7517
				xmax = 314.8017
				text = "T"
			intervals [951]:
				xmin = 314.8017
				xmax = 314.9717
				text = "Y"
			intervals [952]:
				xmin = 314.9717
				xmax = 315.1417
				text = "UW1"
			intervals [953]:
				xmin = 315.1417
				xmax = 315.1717
				text = "sp"
			intervals [954]:
				xmin = 315.1717
				xmax = 315.2017
				text = "S"
			intervals [955]:
				xmin = 315.2017
				xmax = 315.2417
				text = "AO1"
			intervals [956]:
				xmin = 315.2417
				xmax = 315.5194
				text = ""
			intervals [957]:
				xmin = 315.5194
				xmax = 315.7594
				text = "AO1"
			intervals [958]:
				xmin = 315.7594
				xmax = 315.7994
				text = "R"
			intervals [959]:
				xmin = 315.7994
				xmax = 315.8294
				text = "AA1"
			intervals [960]:
				xmin = 315.8294
				xmax = 315.9294
				text = "N"
			intervals [961]:
				xmin = 315.9294
				xmax = 315.9694
				text = "T"
			intervals [962]:
				xmin = 315.9694
				xmax = 316.0194
				text = "EH1"
			intervals [963]:
				xmin = 316.0194
				xmax = 316.2594
				text = "L"
			intervals [964]:
				xmin = 316.2594
				xmax = 316.2894
				text = "AH0"
			intervals [965]:
				xmin = 316.2894
				xmax = 316.3194
				text = "V"
			intervals [966]:
				xmin = 316.3194
				xmax = 316.3494
				text = "IH2"
			intervals [967]:
				xmin = 316.3494
				xmax = 316.4694
				text = "ZH"
			intervals [968]:
				xmin = 316.4694
				xmax = 316.5194
				text = "AH0"
			intervals [969]:
				xmin = 316.5194
				xmax = 316.6194
				text = "N"
			intervals [970]:
				xmin = 316.6194
				xmax = 316.7494
				text = "sp"
			intervals [971]:
				xmin = 316.7494
				xmax = 316.9451
				text = ""
			intervals [972]:
				xmin = 316.9451
				xmax = 316.9851
				text = "S"
			intervals [973]:
				xmin = 316.9851
				xmax = 317.0151
				text = "IY1"
			intervals [974]:
				xmin = 317.0151
				xmax = 317.0451
				text = "N"
			intervals [975]:
				xmin = 317.0451
				xmax = 317.0751
				text = "sp"
			intervals [976]:
				xmin = 317.0751
				xmax = 317.1051
				text = "W"
			intervals [977]:
				xmin = 317.1051
				xmax = 317.1351
				text = "AH1"
			intervals [978]:
				xmin = 317.1351
				xmax = 317.1651
				text = "N"
			intervals [979]:
				xmin = 317.1651
				xmax = 317.1951
				text = "DH"
			intervals [980]:
				xmin = 317.1951
				xmax = 317.2251
				text = "AH0"
			intervals [981]:
				xmin = 317.2251
				xmax = 317.2551
				text = "T"
			intervals [982]:
				xmin = 317.2551
				xmax = 317.2851
				text = "sp"
			intervals [983]:
				xmin = 317.2851
				xmax = 317.3451
				text = "W"
			intervals [984]:
				xmin = 317.3451
				xmax = 317.3751
				text = "AO1"
			intervals [985]:
				xmin = 317.3751
				xmax = 317.4051
				text = "Z"
			intervals [986]:
				xmin = 317.4051
				xmax = 317.4451
				text = "sp"
			intervals [987]:
				xmin = 317.4451
				xmax = 317.4751
				text = "AA1"
			intervals [988]:
				xmin = 317.4751
				xmax = 317.5351
				text = "N"
			intervals [989]:
				xmin = 317.5351
				xmax = 317.6151
				text = "sp"
			intervals [990]:
				xmin = 317.6151
				xmax = 317.6551
				text = "T"
			intervals [991]:
				xmin = 317.6551
				xmax = 317.7151
				text = "IY1"
			intervals [992]:
				xmin = 317.7151
				xmax = 317.7951
				text = "V"
			intervals [993]:
				xmin = 317.7951
				xmax = 317.8251
				text = "IY1"
			intervals [994]:
				xmin = 317.8251
				xmax = 329.6892
				text = "sp"
			intervals [995]:
				xmin = 329.6892
				xmax = 329.7492
				text = "AH1"
			intervals [996]:
				xmin = 329.7492
				xmax = 330.3292
				text = "M"
			intervals [997]:
				xmin = 330.3292
				xmax = 331.4957
				text = ""
			intervals [998]:
				xmin = 331.4957
				xmax = 331.5857
				text = "sil"
			intervals [999]:
				xmin = 331.5857
				xmax = 331.6657
				text = "spn"
			intervals [1000]:
				xmin = 331.6657
				xmax = 331.8848
				text = ""
			intervals [1001]:
				xmin = 331.8848
				xmax = 331.9548
				text = "IH0"
			intervals [1002]:
				xmin = 331.9548
				xmax = 331.9848
				text = "T"
			intervals [1003]:
				xmin = 331.9848
				xmax = 332.0548
				text = "W"
			intervals [1004]:
				xmin = 332.0548
				xmax = 332.1148
				text = "AA1"
			intervals [1005]:
				xmin = 332.1148
				xmax = 332.1748
				text = "Z"
			intervals [1006]:
				xmin = 332.1748
				xmax = 332.2148
				text = "sp"
			intervals [1007]:
				xmin = 332.2148
				xmax = 332.2548
				text = "HH"
			intervals [1008]:
				xmin = 332.2548
				xmax = 332.3048
				text = "W"
			intervals [1009]:
				xmin = 332.3048
				xmax = 332.3748
				text = "AH1"
			intervals [1010]:
				xmin = 332.3748
				xmax = 332.6048
				text = "N"
			intervals [1011]:
				xmin = 332.6048
				xmax = 332.6348
				text = "sp"
			intervals [1012]:
				xmin = 332.6348
				xmax = 332.6748
				text = "AO1"
			intervals [1013]:
				xmin = 332.6748
				xmax = 332.7448
				text = "N"
			intervals [1014]:
				xmin = 332.7448
				xmax = 333.668
				text = "sp"
			intervals [1015]:
				xmin = 333.668
				xmax = 333.718
				text = "L"
			intervals [1016]:
				xmin = 333.718
				xmax = 333.848
				text = "AE1"
			intervals [1017]:
				xmin = 333.848
				xmax = 333.878
				text = "S"
			intervals [1018]:
				xmin = 333.878
				xmax = 333.958
				text = "sp"
			intervals [1019]:
				xmin = 333.958
				xmax = 334.018
				text = "N"
			intervals [1020]:
				xmin = 334.018
				xmax = 334.108
				text = "AY1"
			intervals [1021]:
				xmin = 334.108
				xmax = 334.198
				text = "T"
			intervals [1022]:
				xmin = 334.198
				xmax = 334.258
				text = "sp"
			intervals [1023]:
				xmin = 334.258
				xmax = 334.308
				text = "S"
			intervals [1024]:
				xmin = 334.308
				xmax = 334.468
				text = "AA1"
			intervals [1025]:
				xmin = 334.468
				xmax = 334.568
				text = "R"
			intervals [1026]:
				xmin = 334.568
				xmax = 334.628
				text = "IY0"
			intervals [1027]:
				xmin = 334.628
				xmax = 334.698
				text = "R"
			intervals [1028]:
				xmin = 334.698
				xmax = 334.928
				text = "AO1"
			intervals [1029]:
				xmin = 334.928
				xmax = 334.968
				text = "NG"
			intervals [1030]:
				xmin = 334.968
				xmax = 335.008
				text = "N"
			intervals [1031]:
				xmin = 335.008
				xmax = 335.068
				text = "AH1"
			intervals [1032]:
				xmin = 335.068
				xmax = 335.138
				text = "M"
			intervals [1033]:
				xmin = 335.138
				xmax = 335.168
				text = "B"
			intervals [1034]:
				xmin = 335.168
				xmax = 335.198
				text = "ER0"
			intervals [1035]:
				xmin = 335.198
				xmax = 335.748
				text = "sp"
			intervals [1036]:
				xmin = 335.748
				xmax = 335.778
				text = "S"
			intervals [1037]:
				xmin = 335.778
				xmax = 335.808
				text = "AH1"
			intervals [1038]:
				xmin = 335.808
				xmax = 335.838
				text = "M"
			intervals [1039]:
				xmin = 335.838
				xmax = 335.948
				text = "TH"
			intervals [1040]:
				xmin = 335.948
				xmax = 336.158
				text = "IH0"
			intervals [1041]:
				xmin = 336.158
				xmax = 336.368
				text = "N"
			intervals [1042]:
				xmin = 336.368
				xmax = 336.428
				text = "L"
			intervals [1043]:
				xmin = 336.428
				xmax = 336.558
				text = "AY1"
			intervals [1044]:
				xmin = 336.558
				xmax = 336.648
				text = "K"
			intervals [1045]:
				xmin = 336.648
				xmax = 336.678
				text = "DH"
			intervals [1046]:
				xmin = 336.678
				xmax = 336.718
				text = "AH0"
			intervals [1047]:
				xmin = 336.718
				xmax = 337.058
				text = "T"
			intervals [1048]:
				xmin = 337.058
				xmax = 339.0391
				text = ""
			intervals [1049]:
				xmin = 339.0391
				xmax = 339.1291
				text = "D"
			intervals [1050]:
				xmin = 339.1291
				xmax = 339.1591
				text = "UW1"
			intervals [1051]:
				xmin = 339.1591
				xmax = 339.3291
				text = "Y"
			intervals [1052]:
				xmin = 339.3291
				xmax = 339.3591
				text = "UW1"
			intervals [1053]:
				xmin = 339.3591
				xmax = 339.5891
				text = "AH1"
			intervals [1054]:
				xmin = 339.5891
				xmax = 339.7291
				text = "M"
			intervals [1055]:
				xmin = 339.7291
				xmax = 339.7591
				text = "D"
			intervals [1056]:
				xmin = 339.7591
				xmax = 339.8091
				text = "IH1"
			intervals [1057]:
				xmin = 339.8091
				xmax = 339.8791
				text = "D"
			intervals [1058]:
				xmin = 339.8791
				xmax = 339.9091
				text = "Y"
			intervals [1059]:
				xmin = 339.9091
				xmax = 339.9391
				text = "UW1"
			intervals [1060]:
				xmin = 339.9391
				xmax = 339.9891
				text = "HH"
			intervals [1061]:
				xmin = 339.9891
				xmax = 340.1191
				text = "AE1"
			intervals [1062]:
				xmin = 340.1191
				xmax = 340.1791
				text = "V"
			intervals [1063]:
				xmin = 340.1791
				xmax = 340.2091
				text = "AH0"
			intervals [1064]:
				xmin = 340.2091
				xmax = 340.2691
				text = "P"
			intervals [1065]:
				xmin = 340.2691
				xmax = 340.3991
				text = "EH1"
			intervals [1066]:
				xmin = 340.3991
				xmax = 340.5191
				text = "T"
			intervals [1067]:
				xmin = 340.5191
				xmax = 340.5791
				text = "sp"
			intervals [1068]:
				xmin = 340.5791
				xmax = 340.6091
				text = "D"
			intervals [1069]:
				xmin = 340.6091
				xmax = 340.6391
				text = "IH0"
			intervals [1070]:
				xmin = 340.6391
				xmax = 340.6891
				text = "D"
			intervals [1071]:
				xmin = 340.6891
				xmax = 340.7391
				text = "Y"
			intervals [1072]:
				xmin = 340.7391
				xmax = 340.7691
				text = "UW1"
			intervals [1073]:
				xmin = 340.7691
				xmax = 340.7991
				text = "EH1"
			intervals [1074]:
				xmin = 340.7991
				xmax = 340.8291
				text = "V"
			intervals [1075]:
				xmin = 340.8291
				xmax = 340.8591
				text = "ER0"
			intervals [1076]:
				xmin = 340.8591
				xmax = 340.9091
				text = "HH"
			intervals [1077]:
				xmin = 340.9091
				xmax = 340.9891
				text = "AE1"
			intervals [1078]:
				xmin = 340.9891
				xmax = 341.0391
				text = "V"
			intervals [1079]:
				xmin = 341.0391
				xmax = 341.0891
				text = "AH0"
			intervals [1080]:
				xmin = 341.0891
				xmax = 341.1891
				text = "sp"
			intervals [1081]:
				xmin = 341.1891
				xmax = 341.2391
				text = "P"
			intervals [1082]:
				xmin = 341.2391
				xmax = 341.3291
				text = "EH1"
			intervals [1083]:
				xmin = 341.3291
				xmax = 341.6191
				text = "T"
			intervals [1084]:
				xmin = 341.6191
				xmax = 342.2787
				text = ""
			intervals [1085]:
				xmin = 342.2787
				xmax = 342.3487
				text = "sil"
			intervals [1086]:
				xmin = 342.3487
				xmax = 342.3787
				text = "EH1"
			intervals [1087]:
				xmin = 342.3787
				xmax = 342.4087
				text = "N"
			intervals [1088]:
				xmin = 342.4087
				xmax = 342.4487
				text = "IY0"
			intervals [1089]:
				xmin = 342.4487
				xmax = 342.4887
				text = "sp"
			intervals [1090]:
				xmin = 342.4887
				xmax = 342.5587
				text = "T"
			intervals [1091]:
				xmin = 342.5587
				xmax = 342.6787
				text = "AY1"
			intervals [1092]:
				xmin = 342.6787
				xmax = 342.7387
				text = "P"
			intervals [1093]:
				xmin = 342.7387
				xmax = 342.7687
				text = "AH0"
			intervals [1094]:
				xmin = 342.7687
				xmax = 342.7987
				text = "V"
			intervals [1095]:
				xmin = 342.7987
				xmax = 342.9387
				text = "sp"
			intervals [1096]:
				xmin = 342.9387
				xmax = 343.0087
				text = "AH1"
			intervals [1097]:
				xmin = 343.0087
				xmax = 343.3387
				text = "M"
			intervals [1098]:
				xmin = 343.3387
				xmax = 343.5237
				text = ""
			intervals [1099]:
				xmin = 343.5237
				xmax = 343.5537
				text = "sil"
			intervals [1100]:
				xmin = 343.5537
				xmax = 343.6637
				text = "D"
			intervals [1101]:
				xmin = 343.6637
				xmax = 343.9337
				text = "AO1"
			intervals [1102]:
				xmin = 343.9337
				xmax = 344.0237
				text = "G"
			intervals [1103]:
				xmin = 344.0237
				xmax = 344.1737
				text = "ER0"
			intervals [1104]:
				xmin = 344.1737
				xmax = 344.3437
				text = "sp"
			intervals [1105]:
				xmin = 344.3437
				xmax = 344.4437
				text = "EH1"
			intervals [1106]:
				xmin = 344.4437
				xmax = 344.4737
				text = "N"
			intervals [1107]:
				xmin = 344.4737
				xmax = 344.6937
				text = "IY0"
			intervals [1108]:
				xmin = 344.6937
				xmax = 344.8837
				text = "AE1"
			intervals [1109]:
				xmin = 344.8837
				xmax = 345.0137
				text = "N"
			intervals [1110]:
				xmin = 345.0137
				xmax = 345.0537
				text = "AH0"
			intervals [1111]:
				xmin = 345.0537
				xmax = 345.1337
				text = "M"
			intervals [1112]:
				xmin = 345.1337
				xmax = 345.1637
				text = "AH0"
			intervals [1113]:
				xmin = 345.1637
				xmax = 345.2637
				text = "L"
			intervals [1114]:
				xmin = 345.2637
				xmax = 346.7173
				text = "sp"
			intervals [1115]:
				xmin = 346.7173
				xmax = 347.0373
				text = "OW1"
			intervals [1116]:
				xmin = 347.0373
				xmax = 347.1973
				text = "sp"
			intervals [1117]:
				xmin = 347.1973
				xmax = 347.2273
				text = "D"
			intervals [1118]:
				xmin = 347.2273
				xmax = 347.2773
				text = "UW1"
			intervals [1119]:
				xmin = 347.2773
				xmax = 347.3573
				text = "Y"
			intervals [1120]:
				xmin = 347.3573
				xmax = 347.4173
				text = "UW1"
			intervals [1121]:
				xmin = 347.4173
				xmax = 347.5673
				text = "L"
			intervals [1122]:
				xmin = 347.5673
				xmax = 347.6373
				text = "AY1"
			intervals [1123]:
				xmin = 347.6373
				xmax = 347.7173
				text = "K"
			intervals [1124]:
				xmin = 347.7173
				xmax = 347.7473
				text = "sp"
			intervals [1125]:
				xmin = 347.7473
				xmax = 347.7873
				text = "DH"
			intervals [1126]:
				xmin = 347.7873
				xmax = 347.8173
				text = "AH0"
			intervals [1127]:
				xmin = 347.8173
				xmax = 347.8673
				text = "M"
			intervals [1128]:
				xmin = 347.8673
				xmax = 347.9973
				text = "sp"
			intervals [1129]:
				xmin = 347.9973
				xmax = 350.8573
				text = ""
			intervals [1130]:
				xmin = 350.8573
				xmax = 351.0773
				text = "OW1"
			intervals [1131]:
				xmin = 351.0773
				xmax = 351.1673
				text = "sp"
			intervals [1132]:
				xmin = 351.1673
				xmax = 351.8773
				text = "spn"
			intervals [1133]:
				xmin = 351.8773
				xmax = 352.5262
				text = "sp"
			intervals [1134]:
				xmin = 352.5262
				xmax = 352.6062
				text = "W"
			intervals [1135]:
				xmin = 352.6062
				xmax = 352.6862
				text = "AY1"
			intervals [1136]:
				xmin = 352.6862
				xmax = 352.7762
				text = "D"
			intervals [1137]:
				xmin = 352.7762
				xmax = 352.8062
				text = "UW1"
			intervals [1138]:
				xmin = 352.8062
				xmax = 352.8362
				text = "Y"
			intervals [1139]:
				xmin = 352.8362
				xmax = 352.8662
				text = "UW1"
			intervals [1140]:
				xmin = 352.8662
				xmax = 352.9062
				text = "TH"
			intervals [1141]:
				xmin = 352.9062
				xmax = 352.9362
				text = "IH1"
			intervals [1142]:
				xmin = 352.9362
				xmax = 352.9762
				text = "NG"
			intervals [1143]:
				xmin = 352.9762
				xmax = 353.0062
				text = "K"
			intervals [1144]:
				xmin = 353.0062
				xmax = 353.0362
				text = "sp"
			intervals [1145]:
				xmin = 353.0362
				xmax = 353.0762
				text = "Y"
			intervals [1146]:
				xmin = 353.0762
				xmax = 353.1062
				text = "UW1"
			intervals [1147]:
				xmin = 353.1062
				xmax = 353.1362
				text = "N"
			intervals [1148]:
				xmin = 353.1362
				xmax = 353.1962
				text = "EH1"
			intervals [1149]:
				xmin = 353.1962
				xmax = 353.2662
				text = "V"
			intervals [1150]:
				xmin = 353.2662
				xmax = 353.3062
				text = "ER0"
			intervals [1151]:
				xmin = 353.3062
				xmax = 353.3362
				text = "HH"
			intervals [1152]:
				xmin = 353.3362
				xmax = 353.3662
				text = "AE1"
			intervals [1153]:
				xmin = 353.3662
				xmax = 353.3962
				text = "D"
			intervals [1154]:
				xmin = 353.3962
				xmax = 353.4362
				text = "W"
			intervals [1155]:
				xmin = 353.4362
				xmax = 353.4662
				text = "AH1"
			intervals [1156]:
				xmin = 353.4662
				xmax = 353.5362
				text = "N"
			intervals [1157]:
				xmin = 353.5362
				xmax = 358.1399
				text = "sp"
			intervals [1158]:
				xmin = 358.1399
				xmax = 358.5699
				text = "spn"
			intervals [1159]:
				xmin = 358.5699
				xmax = 361.0861
				text = "sp"
			intervals [1160]:
				xmin = 361.0861
				xmax = 361.2661
				text = "M"
			intervals [1161]:
				xmin = 361.2661
				xmax = 361.4461
				text = "sp"
			intervals [1162]:
				xmin = 361.4461
				xmax = 361.5361
				text = "HH"
			intervals [1163]:
				xmin = 361.5361
				xmax = 361.5661
				text = "W"
			intervals [1164]:
				xmin = 361.5661
				xmax = 361.6161
				text = "AH1"
			intervals [1165]:
				xmin = 361.6161
				xmax = 361.6661
				text = "T"
			intervals [1166]:
				xmin = 361.6661
				xmax = 361.7561
				text = "T"
			intervals [1167]:
				xmin = 361.7561
				xmax = 361.8661
				text = "AY1"
			intervals [1168]:
				xmin = 361.8661
				xmax = 361.9061
				text = "P"
			intervals [1169]:
				xmin = 361.9061
				xmax = 361.9361
				text = "sp"
			intervals [1170]:
				xmin = 361.9361
				xmax = 361.9661
				text = "D"
			intervals [1171]:
				xmin = 361.9661
				xmax = 361.9961
				text = "UW1"
			intervals [1172]:
				xmin = 361.9961
				xmax = 362.0261
				text = "sp"
			intervals [1173]:
				xmin = 362.0261
				xmax = 362.0561
				text = "Y"
			intervals [1174]:
				xmin = 362.0561
				xmax = 362.1261
				text = "UW1"
			intervals [1175]:
				xmin = 362.1261
				xmax = 362.1761
				text = "sp"
			intervals [1176]:
				xmin = 362.1761
				xmax = 362.3061
				text = "L"
			intervals [1177]:
				xmin = 362.3061
				xmax = 362.3661
				text = "AY1"
			intervals [1178]:
				xmin = 362.3661
				xmax = 362.4061
				text = "K"
			intervals [1179]:
				xmin = 362.4061
				xmax = 362.4561
				text = "sp"
			intervals [1180]:
				xmin = 362.4561
				xmax = 362.4961
				text = "DH"
			intervals [1181]:
				xmin = 362.4961
				xmax = 362.5361
				text = "AH0"
			intervals [1182]:
				xmin = 362.5361
				xmax = 362.5961
				text = "sp"
			intervals [1183]:
				xmin = 362.5961
				xmax = 362.6261
				text = "B"
			intervals [1184]:
				xmin = 362.6261
				xmax = 362.7061
				text = "IH1"
			intervals [1185]:
				xmin = 362.7061
				xmax = 362.7561
				text = "G"
			intervals [1186]:
				xmin = 362.7561
				xmax = 362.7861
				text = "sp"
			intervals [1187]:
				xmin = 362.7861
				xmax = 362.8361
				text = "W"
			intervals [1188]:
				xmin = 362.8361
				xmax = 362.8661
				text = "AH1"
			intervals [1189]:
				xmin = 362.8661
				xmax = 362.8961
				text = "N"
			intervals [1190]:
				xmin = 362.8961
				xmax = 362.9261
				text = "Z"
			intervals [1191]:
				xmin = 362.9261
				xmax = 363.0161
				text = "sp"
			intervals [1192]:
				xmin = 363.0161
				xmax = 363.0461
				text = "DH"
			intervals [1193]:
				xmin = 363.0461
				xmax = 363.0761
				text = "AH0"
			intervals [1194]:
				xmin = 363.0761
				xmax = 363.1461
				text = "sp"
			intervals [1195]:
				xmin = 363.1461
				xmax = 363.1961
				text = "L"
			intervals [1196]:
				xmin = 363.1961
				xmax = 363.2561
				text = "IH1"
			intervals [1197]:
				xmin = 363.2561
				xmax = 363.2961
				text = "T"
			intervals [1198]:
				xmin = 363.2961
				xmax = 363.3261
				text = "AH0"
			intervals [1199]:
				xmin = 363.3261
				xmax = 363.5761
				text = "L"
			intervals [1200]:
				xmin = 363.5761
				xmax = 363.7961
				text = "sp"
			intervals [1201]:
				xmin = 363.7961
				xmax = 363.8461
				text = "W"
			intervals [1202]:
				xmin = 363.8461
				xmax = 363.8861
				text = "AH1"
			intervals [1203]:
				xmin = 363.8861
				xmax = 363.9161
				text = "N"
			intervals [1204]:
				xmin = 363.9161
				xmax = 363.9461
				text = "Z"
			intervals [1205]:
				xmin = 363.9461
				xmax = 364.0061
				text = "sp"
			intervals [1206]:
				xmin = 364.0061
				xmax = 364.0361
				text = "ER0"
			intervals [1207]:
				xmin = 364.0361
				xmax = 364.1061
				text = "sp"
			intervals [1208]:
				xmin = 364.1061
				xmax = 367.1413
				text = ""
			intervals [1209]:
				xmin = 367.1413
				xmax = 367.1713
				text = "OW1"
			intervals [1210]:
				xmin = 367.1713
				xmax = 368.0913
				text = "spn"
			intervals [1211]:
				xmin = 368.0913
				xmax = 368.1513
				text = "sp"
			intervals [1212]:
				xmin = 368.1513
				xmax = 368.2813
				text = "D"
			intervals [1213]:
				xmin = 368.2813
				xmax = 368.3813
				text = "AO1"
			intervals [1214]:
				xmin = 368.3813
				xmax = 368.4113
				text = "G"
			intervals [1215]:
				xmin = 368.4113
				xmax = 374.0086
				text = ""
			intervals [1216]:
				xmin = 374.0086
				xmax = 374.0786
				text = "sil"
			intervals [1217]:
				xmin = 374.0786
				xmax = 374.2786
				text = "OW1"
			intervals [1218]:
				xmin = 374.2786
				xmax = 374.3086
				text = "sp"
			intervals [1219]:
				xmin = 374.3086
				xmax = 374.3786
				text = "W"
			intervals [1220]:
				xmin = 374.3786
				xmax = 374.5086
				text = "AY1"
			intervals [1221]:
				xmin = 374.5086
				xmax = 374.5786
				text = "AH0"
			intervals [1222]:
				xmin = 374.5786
				xmax = 374.6886
				text = "K"
			intervals [1223]:
				xmin = 374.6886
				xmax = 374.8486
				text = "AE1"
			intervals [1224]:
				xmin = 374.8486
				xmax = 374.9586
				text = "T"
			intervals [1225]:
				xmin = 374.9586
				xmax = 377.0138
				text = "sp"
			intervals [1226]:
				xmin = 377.0138
				xmax = 377.1438
				text = "spn"
			intervals [1227]:
				xmin = 377.1438
				xmax = 379.9654
				text = "sp"
			intervals [1228]:
				xmin = 379.9654
				xmax = 380.2654
				text = "M"
			intervals [1229]:
				xmin = 380.2654
				xmax = 380.3254
				text = "sp"
			intervals [1230]:
				xmin = 380.3254
				xmax = 382.2084
				text = ""
			intervals [1231]:
				xmin = 382.2084
				xmax = 382.2984
				text = "HH"
			intervals [1232]:
				xmin = 382.2984
				xmax = 382.6184
				text = "M"
			intervals [1233]:
				xmin = 382.6184
				xmax = 383.5538
				text = "sp"
			intervals [1234]:
				xmin = 383.5538
				xmax = 383.8538
				text = "AH1"
			intervals [1235]:
				xmin = 383.8538
				xmax = 384.0738
				text = "M"
			intervals [1236]:
				xmin = 384.0738
				xmax = 385.5946
				text = "sp"
			intervals [1237]:
				xmin = 385.5946
				xmax = 385.6246
				text = "L"
			intervals [1238]:
				xmin = 385.6246
				xmax = 385.6546
				text = "AH0"
			intervals [1239]:
				xmin = 385.6546
				xmax = 385.6846
				text = "T"
			intervals [1240]:
				xmin = 385.6846
				xmax = 385.7146
				text = "IY1"
			intervals [1241]:
				xmin = 385.7146
				xmax = 385.7446
				text = "sp"
			intervals [1242]:
				xmin = 385.7446
				xmax = 385.7746
				text = "S"
			intervals [1243]:
				xmin = 385.7746
				xmax = 385.8046
				text = "IY1"
			intervals [1244]:
				xmin = 385.8046
				xmax = 385.8346
				text = "S"
			intervals [1245]:
				xmin = 385.8346
				xmax = 385.8646
				text = "OW1"
			intervals [1246]:
				xmin = 385.8646
				xmax = 385.9046
				text = "W"
			intervals [1247]:
				xmin = 385.9046
				xmax = 385.9446
				text = "IH1"
			intervals [1248]:
				xmin = 385.9446
				xmax = 386.0346
				text = "N"
			intervals [1249]:
				xmin = 386.0346
				xmax = 386.0846
				text = "Y"
			intervals [1250]:
				xmin = 386.0846
				xmax = 386.2846
				text = "UW1"
			intervals [1251]:
				xmin = 386.2846
				xmax = 386.6246
				text = "AH1"
			intervals [1252]:
				xmin = 386.6246
				xmax = 386.6746
				text = "sp"
			intervals [1253]:
				xmin = 386.6746
				xmax = 386.7846
				text = "W"
			intervals [1254]:
				xmin = 386.7846
				xmax = 386.8246
				text = "ER1"
			intervals [1255]:
				xmin = 386.8246
				xmax = 386.9246
				text = "IH0"
			intervals [1256]:
				xmin = 386.9246
				xmax = 386.9946
				text = "N"
			intervals [1257]:
				xmin = 386.9946
				xmax = 387.0446
				text = "sp"
			intervals [1258]:
				xmin = 387.0446
				xmax = 387.0846
				text = "S"
			intervals [1259]:
				xmin = 387.0846
				xmax = 387.1346
				text = "K"
			intervals [1260]:
				xmin = 387.1346
				xmax = 387.4046
				text = "UW1"
			intervals [1261]:
				xmin = 387.4046
				xmax = 387.5946
				text = "L"
			intervals [1262]:
				xmin = 387.5946
				xmax = 388.3989
				text = "sp"
			intervals [1263]:
				xmin = 388.3989
				xmax = 388.4589
				text = "W"
			intervals [1264]:
				xmin = 388.4589
				xmax = 388.4889
				text = "EH1"
			intervals [1265]:
				xmin = 388.4889
				xmax = 388.5189
				text = "L"
			intervals [1266]:
				xmin = 388.5189
				xmax = 388.5489
				text = "HH"
			intervals [1267]:
				xmin = 388.5489
				xmax = 388.6289
				text = "AW1"
			intervals [1268]:
				xmin = 388.6289
				xmax = 388.7589
				text = "D"
			intervals [1269]:
				xmin = 388.7589
				xmax = 388.7889
				text = "IH0"
			intervals [1270]:
				xmin = 388.7889
				xmax = 388.8189
				text = "D"
			intervals [1271]:
				xmin = 388.8189
				xmax = 388.8689
				text = "DH"
			intervals [1272]:
				xmin = 388.8689
				xmax = 388.9689
				text = "EY1"
			intervals [1273]:
				xmin = 388.9689
				xmax = 389.0289
				text = "HH"
			intervals [1274]:
				xmin = 389.0289
				xmax = 389.1189
				text = "AE1"
			intervals [1275]:
				xmin = 389.1189
				xmax = 389.1789
				text = "V"
			intervals [1276]:
				xmin = 389.1789
				xmax = 389.2089
				text = "DH"
			intervals [1277]:
				xmin = 389.2089
				xmax = 389.2389
				text = "AH0"
			intervals [1278]:
				xmin = 389.2389
				xmax = 389.3489
				text = "sp"
			intervals [1279]:
				xmin = 389.3489
				xmax = 389.3889
				text = "S"
			intervals [1280]:
				xmin = 389.3889
				xmax = 389.4489
				text = "K"
			intervals [1281]:
				xmin = 389.4489
				xmax = 389.5389
				text = "UW1"
			intervals [1282]:
				xmin = 389.5389
				xmax = 389.6289
				text = "L"
			intervals [1283]:
				xmin = 389.6289
				xmax = 389.6589
				text = "sp"
			intervals [1284]:
				xmin = 389.6589
				xmax = 389.6989
				text = "P"
			intervals [1285]:
				xmin = 389.6989
				xmax = 389.7489
				text = "R"
			intervals [1286]:
				xmin = 389.7489
				xmax = 389.8289
				text = "OW1"
			intervals [1287]:
				xmin = 389.8289
				xmax = 389.8889
				text = "G"
			intervals [1288]:
				xmin = 389.8889
				xmax = 389.9189
				text = "R"
			intervals [1289]:
				xmin = 389.9189
				xmax = 389.9589
				text = "AE2"
			intervals [1290]:
				xmin = 389.9589
				xmax = 390.0189
				text = "M"
			intervals [1291]:
				xmin = 390.0189
				xmax = 390.1689
				text = "sp"
			intervals [1292]:
				xmin = 390.1689
				xmax = 390.2189
				text = "S"
			intervals [1293]:
				xmin = 390.2189
				xmax = 390.2989
				text = "EH1"
			intervals [1294]:
				xmin = 390.2989
				xmax = 390.3889
				text = "T"
			intervals [1295]:
				xmin = 390.3889
				xmax = 390.4389
				text = "AH1"
			intervals [1296]:
				xmin = 390.4389
				xmax = 390.5189
				text = "P"
			intervals [1297]:
				xmin = 390.5189
				xmax = 390.6289
				text = "sp"
			intervals [1298]:
				xmin = 390.6289
				xmax = 390.6589
				text = "W"
			intervals [1299]:
				xmin = 390.6589
				xmax = 390.6889
				text = "EH1"
			intervals [1300]:
				xmin = 390.6889
				xmax = 390.7489
				text = "N"
			intervals [1301]:
				xmin = 390.7489
				xmax = 390.7989
				text = "Y"
			intervals [1302]:
				xmin = 390.7989
				xmax = 390.8389
				text = "UW1"
			intervals [1303]:
				xmin = 390.8389
				xmax = 390.8689
				text = "sp"
			intervals [1304]:
				xmin = 390.8689
				xmax = 390.9389
				text = "W"
			intervals [1305]:
				xmin = 390.9389
				xmax = 390.9789
				text = "ER0"
			intervals [1306]:
				xmin = 390.9789
				xmax = 391.0089
				text = "IH0"
			intervals [1307]:
				xmin = 391.0089
				xmax = 391.1089
				text = "N"
			intervals [1308]:
				xmin = 391.1089
				xmax = 391.2689
				text = "sp"
			intervals [1309]:
				xmin = 391.2689
				xmax = 391.3289
				text = "S"
			intervals [1310]:
				xmin = 391.3289
				xmax = 391.5389
				text = "EY1"
			intervals [1311]:
				xmin = 391.5389
				xmax = 391.5689
				text = "IH0"
			intervals [1312]:
				xmin = 391.5689
				xmax = 391.5989
				text = "N"
			intervals [1313]:
				xmin = 391.5989
				xmax = 391.6589
				text = "HH"
			intervals [1314]:
				xmin = 391.6589
				xmax = 391.8089
				text = "AY1"
			intervals [1315]:
				xmin = 391.8089
				xmax = 391.8489
				text = "sp"
			intervals [1316]:
				xmin = 391.8489
				xmax = 391.9389
				text = "S"
			intervals [1317]:
				xmin = 391.9389
				xmax = 391.9789
				text = "K"
			intervals [1318]:
				xmin = 391.9789
				xmax = 392.0189
				text = "UW1"
			intervals [1319]:
				xmin = 392.0189
				xmax = 392.0889
				text = "L"
			intervals [1320]:
				xmin = 392.0889
				xmax = 392.1289
				text = "sp"
			intervals [1321]:
				xmin = 392.1289
				xmax = 392.1889
				text = "JH"
			intervals [1322]:
				xmin = 392.1889
				xmax = 392.2489
				text = "UW1"
			intervals [1323]:
				xmin = 392.2489
				xmax = 392.3389
				text = "N"
			intervals [1324]:
				xmin = 392.3389
				xmax = 392.3789
				text = "Y"
			intervals [1325]:
				xmin = 392.3789
				xmax = 392.4089
				text = "ER0"
			intervals [1326]:
				xmin = 392.4089
				xmax = 392.4489
				text = "sp"
			intervals [1327]:
				xmin = 392.4489
				xmax = 392.4789
				text = "HH"
			intervals [1328]:
				xmin = 392.4789
				xmax = 392.6189
				text = "AY1"
			intervals [1329]:
				xmin = 392.6189
				xmax = 392.8289
				text = "sp"
			intervals [1330]:
				xmin = 392.8289
				xmax = 392.8589
				text = "S"
			intervals [1331]:
				xmin = 392.8589
				xmax = 392.8989
				text = "K"
			intervals [1332]:
				xmin = 392.8989
				xmax = 392.9389
				text = "UW1"
			intervals [1333]:
				xmin = 392.9389
				xmax = 393.0789
				text = "L"
			intervals [1334]:
				xmin = 393.0789
				xmax = 396.3147
				text = "sp"
			intervals [1335]:
				xmin = 396.3147
				xmax = 396.8047
				text = "OW1"
			intervals [1336]:
				xmin = 396.8047
				xmax = 396.8347
				text = "sp"
			intervals [1337]:
				xmin = 396.8347
				xmax = 396.8947
				text = "W"
			intervals [1338]:
				xmin = 396.8947
				xmax = 396.9647
				text = "EH1"
			intervals [1339]:
				xmin = 396.9647
				xmax = 396.9947
				text = "L"
			intervals [1340]:
				xmin = 396.9947
				xmax = 397.0847
				text = "AH1"
			intervals [1341]:
				xmin = 397.0847
				xmax = 397.1547
				text = "M"
			intervals [1342]:
				xmin = 397.1547
				xmax = 397.3347
				text = "sp"
			intervals [1343]:
				xmin = 397.3347
				xmax = 397.5796
				text = ""
			intervals [1344]:
				xmin = 397.5796
				xmax = 397.6996
				text = "IH1"
			intervals [1345]:
				xmin = 397.6996
				xmax = 397.7896
				text = "N"
			intervals [1346]:
				xmin = 397.7896
				xmax = 397.8296
				text = "JH"
			intervals [1347]:
				xmin = 397.8296
				xmax = 397.8996
				text = "UW1"
			intervals [1348]:
				xmin = 397.8996
				xmax = 397.9996
				text = "N"
			intervals [1349]:
				xmin = 397.9996
				xmax = 398.0496
				text = "Y"
			intervals [1350]:
				xmin = 398.0496
				xmax = 398.0896
				text = "ER0"
			intervals [1351]:
				xmin = 398.0896
				xmax = 398.1796
				text = "HH"
			intervals [1352]:
				xmin = 398.1796
				xmax = 398.3796
				text = "AY1"
			intervals [1353]:
				xmin = 398.3796
				xmax = 398.4096
				text = "sp"
			intervals [1354]:
				xmin = 398.4096
				xmax = 398.4396
				text = "S"
			intervals [1355]:
				xmin = 398.4396
				xmax = 398.4896
				text = "K"
			intervals [1356]:
				xmin = 398.4896
				xmax = 398.5496
				text = "UW1"
			intervals [1357]:
				xmin = 398.5496
				xmax = 398.6096
				text = "L"
			intervals [1358]:
				xmin = 398.6096
				xmax = 398.6396
				text = "D"
			intervals [1359]:
				xmin = 398.6396
				xmax = 398.6696
				text = "IH0"
			intervals [1360]:
				xmin = 398.6696
				xmax = 398.7096
				text = "D"
			intervals [1361]:
				xmin = 398.7096
				xmax = 398.7396
				text = "sp"
			intervals [1362]:
				xmin = 398.7396
				xmax = 398.7896
				text = "DH"
			intervals [1363]:
				xmin = 398.7896
				xmax = 398.8896
				text = "EY1"
			intervals [1364]:
				xmin = 398.8896
				xmax = 398.9896
				text = "HH"
			intervals [1365]:
				xmin = 398.9896
				xmax = 399.0896
				text = "AE1"
			intervals [1366]:
				xmin = 399.0896
				xmax = 399.2596
				text = "V"
			intervals [1367]:
				xmin = 399.2596
				xmax = 399.4296
				text = "AH1"
			intervals [1368]:
				xmin = 399.4296
				xmax = 399.5496
				text = "M"
			intervals [1369]:
				xmin = 399.5496
				xmax = 399.6596
				text = "sp"
			intervals [1370]:
				xmin = 399.6596
				xmax = 399.7196
				text = "DH"
			intervals [1371]:
				xmin = 399.7196
				xmax = 399.7996
				text = "IY0"
			intervals [1372]:
				xmin = 399.7996
				xmax = 399.9196
				text = "W"
			intervals [1373]:
				xmin = 399.9196
				xmax = 400.1996
				text = "EY1"
			intervals [1374]:
				xmin = 400.1996
				xmax = 400.2396
				text = "sp"
			intervals [1375]:
				xmin = 400.2396
				xmax = 400.2896
				text = "S"
			intervals [1376]:
				xmin = 400.2896
				xmax = 400.4896
				text = "OW1"
			intervals [1377]:
				xmin = 400.4896
				xmax = 400.5196
				text = "sp"
			intervals [1378]:
				xmin = 400.5196
				xmax = 400.5596
				text = "M"
			intervals [1379]:
				xmin = 400.5596
				xmax = 400.6396
				text = "EH1"
			intervals [1380]:
				xmin = 400.6396
				xmax = 400.6696
				text = "N"
			intervals [1381]:
				xmin = 400.6696
				xmax = 400.7796
				text = "IY0"
			intervals [1382]:
				xmin = 400.7796
				xmax = 400.8196
				text = "HH"
			intervals [1383]:
				xmin = 400.8196
				xmax = 400.8696
				text = "AE1"
			intervals [1384]:
				xmin = 400.8696
				xmax = 400.9796
				text = "V"
			intervals [1385]:
				xmin = 400.9796
				xmax = 401.0196
				text = "sp"
			intervals [1386]:
				xmin = 401.0196
				xmax = 401.1596
				text = "CH"
			intervals [1387]:
				xmin = 401.1596
				xmax = 401.3096
				text = "EY1"
			intervals [1388]:
				xmin = 401.3096
				xmax = 401.3596
				text = "N"
			intervals [1389]:
				xmin = 401.3596
				xmax = 401.5196
				text = "JH"
			intervals [1390]:
				xmin = 401.5196
				xmax = 401.5496
				text = "K"
			intervals [1391]:
				xmin = 401.5496
				xmax = 401.6096
				text = "L"
			intervals [1392]:
				xmin = 401.6096
				xmax = 401.8496
				text = "AE1"
			intervals [1393]:
				xmin = 401.8496
				xmax = 401.8896
				text = "S"
			intervals [1394]:
				xmin = 401.8896
				xmax = 401.9496
				text = "IH0"
			intervals [1395]:
				xmin = 401.9496
				xmax = 402.0296
				text = "Z"
			intervals [1396]:
				xmin = 402.0296
				xmax = 402.0596
				text = "sp"
			intervals [1397]:
				xmin = 402.0596
				xmax = 402.0996
				text = "AH0"
			intervals [1398]:
				xmin = 402.0996
				xmax = 402.1796
				text = "N"
			intervals [1399]:
				xmin = 402.1796
				xmax = 402.2096
				text = "sp"
			intervals [1400]:
				xmin = 402.2096
				xmax = 402.2396
				text = "D"
			intervals [1401]:
				xmin = 402.2396
				xmax = 402.2896
				text = "IH1"
			intervals [1402]:
				xmin = 402.2896
				xmax = 402.3996
				text = "F"
			intervals [1403]:
				xmin = 402.3996
				xmax = 402.4296
				text = "R"
			intervals [1404]:
				xmin = 402.4296
				xmax = 402.4596
				text = "AH0"
			intervals [1405]:
				xmin = 402.4596
				xmax = 402.4896
				text = "N"
			intervals [1406]:
				xmin = 402.4896
				xmax = 402.5196
				text = "T"
			intervals [1407]:
				xmin = 402.5196
				xmax = 402.5796
				text = "sp"
			intervals [1408]:
				xmin = 402.5796
				xmax = 402.6196
				text = "T"
			intervals [1409]:
				xmin = 402.6196
				xmax = 402.7596
				text = "IY1"
			intervals [1410]:
				xmin = 402.7596
				xmax = 402.8396
				text = "CH"
			intervals [1411]:
				xmin = 402.8396
				xmax = 402.8896
				text = "ER0"
			intervals [1412]:
				xmin = 402.8896
				xmax = 402.9296
				text = "Z"
			intervals [1413]:
				xmin = 402.9296
				xmax = 402.9896
				text = "sp"
			intervals [1414]:
				xmin = 402.9896
				xmax = 403.0296
				text = "AH0"
			intervals [1415]:
				xmin = 403.0296
				xmax = 403.0596
				text = "N"
			intervals [1416]:
				xmin = 403.0596
				xmax = 403.0896
				text = "sp"
			intervals [1417]:
				xmin = 403.0896
				xmax = 403.1396
				text = "AO1"
			intervals [1418]:
				xmin = 403.1396
				xmax = 403.3396
				text = "L"
			intervals [1419]:
				xmin = 403.3396
				xmax = 403.8495
				text = "sp"
			intervals [1420]:
				xmin = 403.8495
				xmax = 403.8895
				text = "AO1"
			intervals [1421]:
				xmin = 403.8895
				xmax = 403.9195
				text = "R"
			intervals [1422]:
				xmin = 403.9195
				xmax = 403.9595
				text = "W"
			intervals [1423]:
				xmin = 403.9595
				xmax = 404.2095
				text = "AA1"
			intervals [1424]:
				xmin = 404.2095
				xmax = 404.2495
				text = "Z"
			intervals [1425]:
				xmin = 404.2495
				xmax = 404.3695
				text = "IH0"
			intervals [1426]:
				xmin = 404.3695
				xmax = 404.4595
				text = "T"
			intervals [1427]:
				xmin = 404.4595
				xmax = 404.6695
				text = "sp"
			intervals [1428]:
				xmin = 404.6695
				xmax = 404.7095
				text = "TH"
			intervals [1429]:
				xmin = 404.7095
				xmax = 404.8595
				text = "R"
			intervals [1430]:
				xmin = 404.8595
				xmax = 405.0195
				text = "UW1"
			intervals [1431]:
				xmin = 405.0195
				xmax = 405.0795
				text = "sp"
			intervals [1432]:
				xmin = 405.0795
				xmax = 405.1395
				text = "T"
			intervals [1433]:
				xmin = 405.1395
				xmax = 405.2495
				text = "UW1"
			intervals [1434]:
				xmin = 405.2495
				xmax = 405.2895
				text = "sp"
			intervals [1435]:
				xmin = 405.2895
				xmax = 405.3495
				text = "DH"
			intervals [1436]:
				xmin = 405.3495
				xmax = 405.5795
				text = "IY0"
			intervals [1437]:
				xmin = 405.5795
				xmax = 406.3863
				text = "sp"
			intervals [1438]:
				xmin = 406.3863
				xmax = 406.4163
				text = "W"
			intervals [1439]:
				xmin = 406.4163
				xmax = 406.4463
				text = "AH1"
			intervals [1440]:
				xmin = 406.4463
				xmax = 406.4763
				text = "T"
			intervals [1441]:
				xmin = 406.4763
				xmax = 406.5063
				text = "IH0"
			intervals [1442]:
				xmin = 406.5063
				xmax = 406.5363
				text = "Z"
			intervals [1443]:
				xmin = 406.5363
				xmax = 406.5663
				text = "sp"
			intervals [1444]:
				xmin = 406.5663
				xmax = 406.6263
				text = "DH"
			intervals [1445]:
				xmin = 406.6263
				xmax = 406.6563
				text = "AH0"
			intervals [1446]:
				xmin = 406.6563
				xmax = 406.6863
				text = "T"
			intervals [1447]:
				xmin = 406.6863
				xmax = 406.7163
				text = "AY1"
			intervals [1448]:
				xmin = 406.7163
				xmax = 406.7863
				text = "sp"
			intervals [1449]:
				xmin = 406.7863
				xmax = 406.8163
				text = "TH"
			intervals [1450]:
				xmin = 406.8163
				xmax = 406.8563
				text = "IH1"
			intervals [1451]:
				xmin = 406.8563
				xmax = 406.8963
				text = "NG"
			intervals [1452]:
				xmin = 406.8963
				xmax = 406.9563
				text = "K"
			intervals [1453]:
				xmin = 406.9563
				xmax = 406.9863
				text = "sp"
			intervals [1454]:
				xmin = 406.9863
				xmax = 407.0263
				text = "IH0"
			intervals [1455]:
				xmin = 407.0263
				xmax = 407.0563
				text = "T"
			intervals [1456]:
				xmin = 407.0563
				xmax = 407.1063
				text = "Y"
			intervals [1457]:
				xmin = 407.1063
				xmax = 407.1463
				text = "UW1"
			intervals [1458]:
				xmin = 407.1463
				xmax = 407.1763
				text = "Z"
			intervals [1459]:
				xmin = 407.1763
				xmax = 407.2063
				text = "D"
			intervals [1460]:
				xmin = 407.2063
				xmax = 407.2663
				text = "sp"
			intervals [1461]:
				xmin = 407.2663
				xmax = 407.3063
				text = "T"
			intervals [1462]:
				xmin = 407.3063
				xmax = 407.3563
				text = "IH0"
			intervals [1463]:
				xmin = 407.3563
				xmax = 407.3863
				text = "G"
			intervals [1464]:
				xmin = 407.3863
				xmax = 407.4163
				text = "OW1"
			intervals [1465]:
				xmin = 407.4163
				xmax = 407.4463
				text = "sp"
			intervals [1466]:
				xmin = 407.4463
				xmax = 407.4763
				text = "TH"
			intervals [1467]:
				xmin = 407.4763
				xmax = 407.5063
				text = "R"
			intervals [1468]:
				xmin = 407.5063
				xmax = 407.5463
				text = "UW1"
			intervals [1469]:
				xmin = 407.5463
				xmax = 407.6263
				text = "sp"
			intervals [1470]:
				xmin = 407.6263
				xmax = 407.6563
				text = "T"
			intervals [1471]:
				xmin = 407.6563
				xmax = 407.6863
				text = "IH0"
			intervals [1472]:
				xmin = 407.6863
				xmax = 407.7163
				text = "sp"
			intervals [1473]:
				xmin = 407.7163
				xmax = 407.7463
				text = "DH"
			intervals [1474]:
				xmin = 407.7463
				xmax = 407.7763
				text = "AH0"
			intervals [1475]:
				xmin = 407.7763
				xmax = 407.8063
				text = "sp"
			intervals [1476]:
				xmin = 407.8063
				xmax = 407.8763
				text = "N"
			intervals [1477]:
				xmin = 407.8763
				xmax = 407.9963
				text = "AY1"
			intervals [1478]:
				xmin = 407.9963
				xmax = 408.0363
				text = "N"
			intervals [1479]:
				xmin = 408.0363
				xmax = 408.0663
				text = "TH"
			intervals [1480]:
				xmin = 408.0663
				xmax = 408.2063
				text = "sp"
			intervals [1481]:
				xmin = 408.2063
				xmax = 408.2663
				text = "G"
			intervals [1482]:
				xmin = 408.2663
				xmax = 408.3363
				text = "R"
			intervals [1483]:
				xmin = 408.3363
				xmax = 408.4263
				text = "EY1"
			intervals [1484]:
				xmin = 408.4263
				xmax = 408.4563
				text = "D"
			intervals [1485]:
				xmin = 408.4563
				xmax = 408.4863
				text = "sp"
			intervals [1486]:
				xmin = 408.4863
				xmax = 408.6863
				text = "ER0"
			intervals [1487]:
				xmin = 408.6863
				xmax = 408.8563
				text = "sp"
			intervals [1488]:
				xmin = 408.8563
				xmax = 408.9063
				text = "S"
			intervals [1489]:
				xmin = 408.9063
				xmax = 408.9363
				text = "EH1"
			intervals [1490]:
				xmin = 408.9363
				xmax = 408.9663
				text = "V"
			intervals [1491]:
				xmin = 408.9663
				xmax = 408.9963
				text = "AH0"
			intervals [1492]:
				xmin = 408.9963
				xmax = 409.0263
				text = "N"
			intervals [1493]:
				xmin = 409.0263
				xmax = 409.0763
				text = "TH"
			intervals [1494]:
				xmin = 409.0763
				xmax = 409.2163
				text = "sp"
			intervals [1495]:
				xmin = 409.2163
				xmax = 409.2463
				text = "G"
			intervals [1496]:
				xmin = 409.2463
				xmax = 409.3163
				text = "R"
			intervals [1497]:
				xmin = 409.3163
				xmax = 409.3563
				text = "EY1"
			intervals [1498]:
				xmin = 409.3563
				xmax = 409.3863
				text = "D"
			intervals [1499]:
				xmin = 409.3863
				xmax = 409.4163
				text = "sp"
			intervals [1500]:
				xmin = 409.4163
				xmax = 409.4763
				text = "ER0"
			intervals [1501]:
				xmin = 409.4763
				xmax = 409.5763
				text = "sp"
			intervals [1502]:
				xmin = 409.5763
				xmax = 409.6063
				text = "S"
			intervals [1503]:
				xmin = 409.6063
				xmax = 409.6363
				text = "AH1"
			intervals [1504]:
				xmin = 409.6363
				xmax = 409.6763
				text = "M"
			intervals [1505]:
				xmin = 409.6763
				xmax = 409.7963
				text = "TH"
			intervals [1506]:
				xmin = 409.7963
				xmax = 409.8263
				text = "IH0"
			intervals [1507]:
				xmin = 409.8263
				xmax = 409.8563
				text = "N"
			intervals [1508]:
				xmin = 409.8563
				xmax = 409.9463
				text = "sp"
			intervals [1509]:
				xmin = 409.9463
				xmax = 410.0363
				text = "L"
			intervals [1510]:
				xmin = 410.0363
				xmax = 410.0663
				text = "AY1"
			intervals [1511]:
				xmin = 410.0663
				xmax = 410.0963
				text = "K"
			intervals [1512]:
				xmin = 410.0963
				xmax = 410.1263
				text = "DH"
			intervals [1513]:
				xmin = 410.1263
				xmax = 410.1563
				text = "AH0"
			intervals [1514]:
				xmin = 410.1563
				xmax = 410.1863
				text = "T"
			intervals [1515]:
				xmin = 410.1863
				xmax = 419.5839
				text = ""
			intervals [1516]:
				xmin = 419.5839
				xmax = 419.7039
				text = "sil"
			intervals [1517]:
				xmin = 419.7039
				xmax = 419.8339
				text = "HH"
			intervals [1518]:
				xmin = 419.8339
				xmax = 420.0839
				text = "M"
			intervals [1519]:
				xmin = 420.0839
				xmax = 420.1939
				text = "sp"
			intervals [1520]:
				xmin = 420.1939
				xmax = 421.9456
				text = ""
			intervals [1521]:
				xmin = 421.9456
				xmax = 422.8156
				text = "OW1"
			intervals [1522]:
				xmin = 422.8156
				xmax = 427.5657
				text = ""
			intervals [1523]:
				xmin = 427.5657
				xmax = 427.6057
				text = "sil"
			intervals [1524]:
				xmin = 427.6057
				xmax = 428.1157
				text = "AA1"
			intervals [1525]:
				xmin = 428.1157
				xmax = 429.2844
				text = "sp"
			intervals [1526]:
				xmin = 429.2844
				xmax = 429.5344
				text = "AH1"
			intervals [1527]:
				xmin = 429.5344
				xmax = 429.8344
				text = "M"
			intervals [1528]:
				xmin = 429.8344
				xmax = 431.0244
				text = "sp"
			intervals [1529]:
				xmin = 431.0244
				xmax = 431.0744
				text = "W"
			intervals [1530]:
				xmin = 431.0744
				xmax = 431.1044
				text = "EH1"
			intervals [1531]:
				xmin = 431.1044
				xmax = 431.1544
				text = "L"
			intervals [1532]:
				xmin = 431.1544
				xmax = 431.1944
				text = "W"
			intervals [1533]:
				xmin = 431.1944
				xmax = 431.2344
				text = "AH1"
			intervals [1534]:
				xmin = 431.2344
				xmax = 431.3344
				text = "T"
			intervals [1535]:
				xmin = 431.3344
				xmax = 431.3644
				text = "D"
			intervals [1536]:
				xmin = 431.3644
				xmax = 431.4044
				text = "IH1"
			intervals [1537]:
				xmin = 431.4044
				xmax = 431.5044
				text = "D"
			intervals [1538]:
				xmin = 431.5044
				xmax = 431.5744
				text = "Y"
			intervals [1539]:
				xmin = 431.5744
				xmax = 431.7044
				text = "UW1"
			intervals [1540]:
				xmin = 431.7044
				xmax = 431.9344
				text = "AH1"
			intervals [1541]:
				xmin = 431.9344
				xmax = 432.1244
				text = "M"
			intervals [1542]:
				xmin = 432.1244
				xmax = 432.8079
				text = "sp"
			intervals [1543]:
				xmin = 432.8079
				xmax = 433.1479
				text = "AH1"
			intervals [1544]:
				xmin = 433.1479
				xmax = 433.4279
				text = "AE1"
			intervals [1545]:
				xmin = 433.4279
				xmax = 433.4879
				text = "F"
			intervals [1546]:
				xmin = 433.4879
				xmax = 433.5179
				text = "T"
			intervals [1547]:
				xmin = 433.5179
				xmax = 433.5479
				text = "ER0"
			intervals [1548]:
				xmin = 433.5479
				xmax = 433.5779
				text = "sp"
			intervals [1549]:
				xmin = 433.5779
				xmax = 433.6079
				text = "S"
			intervals [1550]:
				xmin = 433.6079
				xmax = 433.6379
				text = "K"
			intervals [1551]:
				xmin = 433.6379
				xmax = 433.6979
				text = "UW1"
			intervals [1552]:
				xmin = 433.6979
				xmax = 433.7379
				text = "L"
			intervals [1553]:
				xmin = 433.7379
				xmax = 433.8079
				text = "W"
			intervals [1554]:
				xmin = 433.8079
				xmax = 433.8379
				text = "EH1"
			intervals [1555]:
				xmin = 433.8379
				xmax = 433.9179
				text = "N"
			intervals [1556]:
				xmin = 433.9179
				xmax = 433.9479
				text = "Y"
			intervals [1557]:
				xmin = 433.9479
				xmax = 433.9779
				text = "UW1"
			intervals [1558]:
				xmin = 433.9779
				xmax = 434.0179
				text = "W"
			intervals [1559]:
				xmin = 434.0179
				xmax = 434.0779
				text = "ER0"
			intervals [1560]:
				xmin = 434.0779
				xmax = 434.1779
				text = "Y"
			intervals [1561]:
				xmin = 434.1779
				xmax = 434.2879
				text = "AH1"
			intervals [1562]:
				xmin = 434.2879
				xmax = 434.3179
				text = "NG"
			intervals [1563]:
				xmin = 434.3179
				xmax = 434.3479
				text = "G"
			intervals [1564]:
				xmin = 434.3479
				xmax = 434.3979
				text = "ER0"
			intervals [1565]:
				xmin = 434.3979
				xmax = 434.4579
				text = "W"
			intervals [1566]:
				xmin = 434.4579
				xmax = 434.5079
				text = "AH1"
			intervals [1567]:
				xmin = 434.5079
				xmax = 434.5579
				text = "T"
			intervals [1568]:
				xmin = 434.5579
				xmax = 434.5979
				text = "D"
			intervals [1569]:
				xmin = 434.5979
				xmax = 434.6379
				text = "IH0"
			intervals [1570]:
				xmin = 434.6379
				xmax = 434.6879
				text = "D"
			intervals [1571]:
				xmin = 434.6879
				xmax = 434.7179
				text = "DH"
			intervals [1572]:
				xmin = 434.7179
				xmax = 434.7579
				text = "IY0"
			intervals [1573]:
				xmin = 434.7579
				xmax = 434.8579
				text = "K"
			intervals [1574]:
				xmin = 434.8579
				xmax = 434.9179
				text = "IH1"
			intervals [1575]:
				xmin = 434.9179
				xmax = 435.0279
				text = "D"
			intervals [1576]:
				xmin = 435.0279
				xmax = 435.0579
				text = "Z"
			intervals [1577]:
				xmin = 435.0579
				xmax = 435.0879
				text = "D"
			intervals [1578]:
				xmin = 435.0879
				xmax = 435.1179
				text = "UW1"
			intervals [1579]:
				xmin = 435.1179
				xmax = 435.1679
				text = "D"
			intervals [1580]:
				xmin = 435.1679
				xmax = 435.2579
				text = "IH1"
			intervals [1581]:
				xmin = 435.2579
				xmax = 435.3879
				text = "D"
			intervals [1582]:
				xmin = 435.3879
				xmax = 435.4379
				text = "DH"
			intervals [1583]:
				xmin = 435.4379
				xmax = 435.6479
				text = "EY1"
			intervals [1584]:
				xmin = 435.6479
				xmax = 436.0332
				text = "sp"
			intervals [1585]:
				xmin = 436.0332
				xmax = 436.0632
				text = "JH"
			intervals [1586]:
				xmin = 436.0632
				xmax = 436.1032
				text = "IH0"
			intervals [1587]:
				xmin = 436.1032
				xmax = 436.1332
				text = "S"
			intervals [1588]:
				xmin = 436.1332
				xmax = 436.2532
				text = "sp"
			intervals [1589]:
				xmin = 436.2532
				xmax = 436.2832
				text = "P"
			intervals [1590]:
				xmin = 436.2832
				xmax = 436.3932
				text = "L"
			intervals [1591]:
				xmin = 436.3932
				xmax = 436.5132
				text = "EY1"
			intervals [1592]:
				xmin = 436.5132
				xmax = 436.7032
				text = "ER0"
			intervals [1593]:
				xmin = 436.7032
				xmax = 436.7332
				text = "AW1"
			intervals [1594]:
				xmin = 436.7332
				xmax = 436.7632
				text = "N"
			intervals [1595]:
				xmin = 436.7632
				xmax = 436.7932
				text = "D"
			intervals [1596]:
				xmin = 436.7932
				xmax = 437.2132
				text = "ER0"
			intervals [1597]:
				xmin = 437.2132
				xmax = 448.5881
				text = "sp"
			intervals [1598]:
				xmin = 448.5881
				xmax = 448.6581
				text = "M"
			intervals [1599]:
				xmin = 448.6581
				xmax = 448.6881
				text = "HH"
			intervals [1600]:
				xmin = 448.6881
				xmax = 448.9481
				text = "M"
			intervals [1601]:
				xmin = 448.9481
				xmax = 450.2014
				text = "sp"
			intervals [1602]:
				xmin = 450.2014
				xmax = 450.3114
				text = "AH1"
			intervals [1603]:
				xmin = 450.3114
				xmax = 450.7914
				text = "M"
			intervals [1604]:
				xmin = 450.7914
				xmax = 455.3461
				text = ""
			intervals [1605]:
				xmin = 455.3461
				xmax = 455.3761
				text = "D"
			intervals [1606]:
				xmin = 455.3761
				xmax = 455.4161
				text = "UW1"
			intervals [1607]:
				xmin = 455.4161
				xmax = 455.4661
				text = "Y"
			intervals [1608]:
				xmin = 455.4661
				xmax = 455.5361
				text = "UW1"
			intervals [1609]:
				xmin = 455.5361
				xmax = 455.5761
				text = "R"
			intervals [1610]:
				xmin = 455.5761
				xmax = 455.6061
				text = "IY0"
			intervals [1611]:
				xmin = 455.6061
				xmax = 455.6561
				text = "M"
			intervals [1612]:
				xmin = 455.6561
				xmax = 455.7361
				text = "EH1"
			intervals [1613]:
				xmin = 455.7361
				xmax = 455.7661
				text = "M"
			intervals [1614]:
				xmin = 455.7661
				xmax = 455.8061
				text = "B"
			intervals [1615]:
				xmin = 455.8061
				xmax = 455.8661
				text = "ER0"
			intervals [1616]:
				xmin = 455.8661
				xmax = 455.8961
				text = "IH0"
			intervals [1617]:
				xmin = 455.8961
				xmax = 455.9261
				text = "F"
			intervals [1618]:
				xmin = 455.9261
				xmax = 455.9661
				text = "Y"
			intervals [1619]:
				xmin = 455.9661
				xmax = 456.0061
				text = "UW1"
			intervals [1620]:
				xmin = 456.0061
				xmax = 456.0361
				text = "EH1"
			intervals [1621]:
				xmin = 456.0361
				xmax = 456.0761
				text = "V"
			intervals [1622]:
				xmin = 456.0761
				xmax = 456.1161
				text = "ER0"
			intervals [1623]:
				xmin = 456.1161
				xmax = 456.2361
				text = "HH"
			intervals [1624]:
				xmin = 456.2361
				xmax = 456.2761
				text = "AE1"
			intervals [1625]:
				xmin = 456.2761
				xmax = 456.3161
				text = "D"
			intervals [1626]:
				xmin = 456.3161
				xmax = 456.3761
				text = "AH0"
			intervals [1627]:
				xmin = 456.3761
				xmax = 456.4461
				text = "sp"
			intervals [1628]:
				xmin = 456.4461
				xmax = 456.5161
				text = "T"
			intervals [1629]:
				xmin = 456.5161
				xmax = 456.5961
				text = "IY1"
			intervals [1630]:
				xmin = 456.5961
				xmax = 456.6961
				text = "CH"
			intervals [1631]:
				xmin = 456.6961
				xmax = 456.7461
				text = "ER0"
			intervals [1632]:
				xmin = 456.7461
				xmax = 456.7961
				text = "DH"
			intervals [1633]:
				xmin = 456.7961
				xmax = 456.8261
				text = "AH0"
			intervals [1634]:
				xmin = 456.8261
				xmax = 456.8661
				text = "T"
			intervals [1635]:
				xmin = 456.8661
				xmax = 456.8961
				text = "sp"
			intervals [1636]:
				xmin = 456.8961
				xmax = 456.9461
				text = "HH"
			intervals [1637]:
				xmin = 456.9461
				xmax = 457.1061
				text = "AA1"
			intervals [1638]:
				xmin = 457.1061
				xmax = 457.2061
				text = "L"
			intervals [1639]:
				xmin = 457.2061
				xmax = 457.2361
				text = "ER0"
			intervals [1640]:
				xmin = 457.2361
				xmax = 457.2761
				text = "D"
			intervals [1641]:
				xmin = 457.2761
				xmax = 457.4061
				text = "AH0"
			intervals [1642]:
				xmin = 457.4061
				xmax = 457.4761
				text = "L"
			intervals [1643]:
				xmin = 457.4761
				xmax = 457.5761
				text = "AA1"
			intervals [1644]:
				xmin = 457.5761
				xmax = 457.7561
				text = "T"
			intervals [1645]:
				xmin = 457.7561
				xmax = 462.7623
				text = ""
			intervals [1646]:
				xmin = 462.7623
				xmax = 463.1623
				text = "sil"
			intervals [1647]:
				xmin = 463.1623
				xmax = 464.0223
				text = "spn"
			intervals [1648]:
				xmin = 464.0223
				xmax = 464.8899
				text = ""
			intervals [1649]:
				xmin = 464.8899
				xmax = 464.9299
				text = "sil"
			intervals [1650]:
				xmin = 464.9299
				xmax = 465.5099
				text = "spn"
			intervals [1651]:
				xmin = 465.5099
				xmax = 466.9599
				text = "sp"
			intervals [1652]:
				xmin = 466.9599
				xmax = 467.0204
				text = ""
			intervals [1653]:
				xmin = 467.0204
				xmax = 467.0604
				text = "W"
			intervals [1654]:
				xmin = 467.0604
				xmax = 467.1004
				text = "AH1"
			intervals [1655]:
				xmin = 467.1004
				xmax = 467.1704
				text = "T"
			intervals [1656]:
				xmin = 467.1704
				xmax = 467.2404
				text = "W"
			intervals [1657]:
				xmin = 467.2404
				xmax = 467.2804
				text = "ER1"
			intervals [1658]:
				xmin = 467.2804
				xmax = 467.4104
				text = "DH"
			intervals [1659]:
				xmin = 467.4104
				xmax = 467.5304
				text = "EY1"
			intervals [1660]:
				xmin = 467.5304
				xmax = 467.6304
				text = "L"
			intervals [1661]:
				xmin = 467.6304
				xmax = 467.7704
				text = "AY1"
			intervals [1662]:
				xmin = 467.7704
				xmax = 467.8804
				text = "K"
			intervals [1663]:
				xmin = 467.8804
				xmax = 467.9304
				text = "sp"
			intervals [1664]:
				xmin = 467.9304
				xmax = 480.7496
				text = ""
			intervals [1665]:
				xmin = 480.7496
				xmax = 481.2396
				text = "OW1"
			intervals [1666]:
				xmin = 481.2396
				xmax = 481.3296
				text = "sp"
			intervals [1667]:
				xmin = 481.3296
				xmax = 482.363
				text = ""
			intervals [1668]:
				xmin = 482.363
				xmax = 482.473
				text = "W"
			intervals [1669]:
				xmin = 482.473
				xmax = 482.513
				text = "AH1"
			intervals [1670]:
				xmin = 482.513
				xmax = 482.573
				text = "T"
			intervals [1671]:
				xmin = 482.573
				xmax = 482.603
				text = "D"
			intervals [1672]:
				xmin = 482.603
				xmax = 482.663
				text = "IH0"
			intervals [1673]:
				xmin = 482.663
				xmax = 482.693
				text = "D"
			intervals [1674]:
				xmin = 482.693
				xmax = 482.723
				text = "DH"
			intervals [1675]:
				xmin = 482.723
				xmax = 482.793
				text = "EY1"
			intervals [1676]:
				xmin = 482.793
				xmax = 482.893
				text = "W"
			intervals [1677]:
				xmin = 482.893
				xmax = 482.973
				text = "IH1"
			intervals [1678]:
				xmin = 482.973
				xmax = 483.003
				text = "P"
			intervals [1679]:
				xmin = 483.003
				xmax = 483.063
				text = "sp"
			intervals [1680]:
				xmin = 483.063
				xmax = 483.103
				text = "Y"
			intervals [1681]:
				xmin = 483.103
				xmax = 483.143
				text = "UW1"
			intervals [1682]:
				xmin = 483.143
				xmax = 483.173
				text = "sp"
			intervals [1683]:
				xmin = 483.173
				xmax = 483.263
				text = "W"
			intervals [1684]:
				xmin = 483.263
				xmax = 483.413
				text = "IH0"
			intervals [1685]:
				xmin = 483.413
				xmax = 483.493
				text = "DH"
			intervals [1686]:
				xmin = 483.493
				xmax = 485.430
				text = ""
			intervals [1687]:
				xmin = 485.430
				xmax = 485.490
				text = "spn"
			intervals [1688]:
				xmin = 485.490
				xmax = 489.9126
				text = "sp"
			intervals [1689]:
				xmin = 489.9126
				xmax = 489.9526
				text = "OW1"
			intervals [1690]:
				xmin = 489.9526
				xmax = 492.6791
				text = "sp"
			intervals [1691]:
				xmin = 492.6791
				xmax = 493.4291
				text = "OW1"
			intervals [1692]:
				xmin = 493.4291
				xmax = 494.4703
				text = ""
			intervals [1693]:
				xmin = 494.4703
				xmax = 494.7803
				text = "W"
			intervals [1694]:
				xmin = 494.7803
				xmax = 494.8103
				text = "EH1"
			intervals [1695]:
				xmin = 494.8103
				xmax = 495.0603
				text = "L"
			intervals [1696]:
				xmin = 495.0603
				xmax = 495.0903
				text = "sp"
			intervals [1697]:
				xmin = 495.0903
				xmax = 495.1203
				text = "AY1"
			intervals [1698]:
				xmin = 495.1203
				xmax = 495.3003
				text = "spn"
			intervals [1699]:
				xmin = 495.3003
				xmax = 495.5103
				text = "sp"
			intervals [1700]:
				xmin = 495.5103
				xmax = 495.5903
				text = "B"
			intervals [1701]:
				xmin = 495.5903
				xmax = 495.6203
				text = "IY0"
			intervals [1702]:
				xmin = 495.6203
				xmax = 496.1303
				text = "spn"
			intervals [1703]:
				xmin = 496.1303
				xmax = 496.2903
				text = "sp"
			intervals [1704]:
				xmin = 496.2903
				xmax = 499.3745
				text = ""
			intervals [1705]:
				xmin = 499.3745
				xmax = 499.6945
				text = "Y"
			intervals [1706]:
				xmin = 499.6945
				xmax = 500.0045
				text = "AE1"
			intervals [1707]:
				xmin = 500.0045
				xmax = 501.0485
				text = ""
			intervals [1708]:
				xmin = 501.0485
				xmax = 501.0985
				text = "sil"
			intervals [1709]:
				xmin = 501.0985
				xmax = 501.3385
				text = "N"
			intervals [1710]:
				xmin = 501.3385
				xmax = 501.4085
				text = "OW1"
			intervals [1711]:
				xmin = 501.4085
				xmax = 501.4685
				text = "DH"
			intervals [1712]:
				xmin = 501.4685
				xmax = 501.6085
				text = "EY1"
			intervals [1713]:
				xmin = 501.6085
				xmax = 501.6885
				text = "D"
			intervals [1714]:
				xmin = 501.6885
				xmax = 501.8285
				text = "EH1"
			intervals [1715]:
				xmin = 501.8285
				xmax = 501.8585
				text = "R"
			intervals [1716]:
				xmin = 501.8585
				xmax = 501.9685
				text = "IY1"
			intervals [1717]:
				xmin = 501.9685
				xmax = 502.0485
				text = "V"
			intervals [1718]:
				xmin = 502.0485
				xmax = 502.0785
				text = "IH0"
			intervals [1719]:
				xmin = 502.0785
				xmax = 502.1585
				text = "N"
			intervals [1720]:
				xmin = 502.1585
				xmax = 502.1985
				text = "sp"
			intervals [1721]:
				xmin = 502.1985
				xmax = 502.2285
				text = "T"
			intervals [1722]:
				xmin = 502.2285
				xmax = 502.3885
				text = "AH1"
			intervals [1723]:
				xmin = 502.3885
				xmax = 502.5585
				text = "CH"
			intervals [1724]:
				xmin = 502.5585
				xmax = 502.6885
				text = "sp"
			intervals [1725]:
				xmin = 502.6885
				xmax = 502.7185
				text = "AH0"
			intervals [1726]:
				xmin = 502.7185
				xmax = 502.7585
				text = "M"
			intervals [1727]:
				xmin = 502.7585
				xmax = 503.5585
				text = "spn"
			intervals [1728]:
				xmin = 503.5585
				xmax = 504.3487
				text = "sp"
			intervals [1729]:
				xmin = 504.3487
				xmax = 505.1887
				text = "spn"
			intervals [1730]:
				xmin = 505.1887
				xmax = 507.2711
				text = ""
			intervals [1731]:
				xmin = 507.2711
				xmax = 507.4311
				text = "sil"
			intervals [1732]:
				xmin = 507.4311
				xmax = 507.6011
				text = "AO1"
			intervals [1733]:
				xmin = 507.6011
				xmax = 519.8813
				text = "sp"
			intervals [1734]:
				xmin = 519.8813
				xmax = 520.4613
				text = "M"
			intervals [1735]:
				xmin = 520.4613
				xmax = 521.2808
				text = ""
			intervals [1736]:
				xmin = 521.2808
				xmax = 521.9008
				text = "spn"
			intervals [1737]:
				xmin = 521.9008
				xmax = 524.7148
				text = "sp"
			intervals [1738]:
				xmin = 524.7148
				xmax = 525.2648
				text = "OW1"
			intervals [1739]:
				xmin = 525.2648
				xmax = 525.7514
				text = ""
			intervals [1740]:
				xmin = 525.7514
				xmax = 525.8214
				text = "sil"
			intervals [1741]:
				xmin = 525.8214
				xmax = 525.8514
				text = "W"
			intervals [1742]:
				xmin = 525.8514
				xmax = 525.8814
				text = "AH1"
			intervals [1743]:
				xmin = 525.8814
				xmax = 525.9114
				text = "T"
			intervals [1744]:
				xmin = 525.9114
				xmax = 525.9414
				text = "W"
			intervals [1745]:
				xmin = 525.9414
				xmax = 526.0314
				text = "AO1"
			intervals [1746]:
				xmin = 526.0314
				xmax = 526.1314
				text = "Z"
			intervals [1747]:
				xmin = 526.1314
				xmax = 526.2014
				text = "IH1"
			intervals [1748]:
				xmin = 526.2014
				xmax = 526.3514
				text = "T"
			intervals [1749]:
				xmin = 526.3514
				xmax = 526.5214
				text = "sp"
			intervals [1750]:
				xmin = 526.5214
				xmax = 526.5614
				text = "HH"
			intervals [1751]:
				xmin = 526.5614
				xmax = 526.6014
				text = "W"
			intervals [1752]:
				xmin = 526.6014
				xmax = 526.6614
				text = "AH1"
			intervals [1753]:
				xmin = 526.6614
				xmax = 526.7314
				text = "T"
			intervals [1754]:
				xmin = 526.7314
				xmax = 526.8714
				text = "AH0"
			intervals [1755]:
				xmin = 526.8714
				xmax = 526.9014
				text = "B"
			intervals [1756]:
				xmin = 526.9014
				xmax = 526.9314
				text = "AW1"
			intervals [1757]:
				xmin = 526.9314
				xmax = 526.9614
				text = "T"
			intervals [1758]:
				xmin = 526.9614
				xmax = 526.9914
				text = "DH"
			intervals [1759]:
				xmin = 526.9914
				xmax = 527.0814
				text = "AH0"
			intervals [1760]:
				xmin = 527.0814
				xmax = 527.1514
				text = "B"
			intervals [1761]:
				xmin = 527.1514
				xmax = 527.3514
				text = "EH1"
			intervals [1762]:
				xmin = 527.3514
				xmax = 527.3814
				text = "S"
			intervals [1763]:
				xmin = 527.3814
				xmax = 527.4114
				text = "T"
			intervals [1764]:
				xmin = 527.4114
				xmax = 527.4414
				text = "T"
			intervals [1765]:
				xmin = 527.4414
				xmax = 527.5314
				text = "IY1"
			intervals [1766]:
				xmin = 527.5314
				xmax = 527.6114
				text = "CH"
			intervals [1767]:
				xmin = 527.6114
				xmax = 527.6614
				text = "ER0"
			intervals [1768]:
				xmin = 527.6614
				xmax = 527.6914
				text = "Y"
			intervals [1769]:
				xmin = 527.6914
				xmax = 527.7614
				text = "UW1"
			intervals [1770]:
				xmin = 527.7614
				xmax = 527.8614
				text = "EH1"
			intervals [1771]:
				xmin = 527.8614
				xmax = 527.9414
				text = "V"
			intervals [1772]:
				xmin = 527.9414
				xmax = 527.9814
				text = "ER0"
			intervals [1773]:
				xmin = 527.9814
				xmax = 528.0214
				text = "HH"
			intervals [1774]:
				xmin = 528.0214
				xmax = 528.0514
				text = "AE1"
			intervals [1775]:
				xmin = 528.0514
				xmax = 528.2414
				text = "D"
			intervals [1776]:
				xmin = 528.2414
				xmax = 528.2714
				text = "sp"
			intervals [1777]:
				xmin = 528.2714
				xmax = 528.3014
				text = "D"
			intervals [1778]:
				xmin = 528.3014
				xmax = 528.3714
				text = "UW1"
			intervals [1779]:
				xmin = 528.3714
				xmax = 528.4014
				text = "sp"
			intervals [1780]:
				xmin = 528.4014
				xmax = 528.4314
				text = "Y"
			intervals [1781]:
				xmin = 528.4314
				xmax = 528.4614
				text = "UW1"
			intervals [1782]:
				xmin = 528.4614
				xmax = 528.5114
				text = "R"
			intervals [1783]:
				xmin = 528.5114
				xmax = 528.5514
				text = "IH0"
			intervals [1784]:
				xmin = 528.5514
				xmax = 528.5814
				text = "M"
			intervals [1785]:
				xmin = 528.5814
				xmax = 528.6114
				text = "EH1"
			intervals [1786]:
				xmin = 528.6114
				xmax = 528.6414
				text = "M"
			intervals [1787]:
				xmin = 528.6414
				xmax = 528.6714
				text = "B"
			intervals [1788]:
				xmin = 528.6714
				xmax = 528.7114
				text = "ER0"
			intervals [1789]:
				xmin = 528.7114
				xmax = 528.9314
				text = "sp"
			intervals [1790]:
				xmin = 528.9314
				xmax = 528.9814
				text = "W"
			intervals [1791]:
				xmin = 528.9814
				xmax = 529.0614
				text = "IH1"
			intervals [1792]:
				xmin = 529.0614
				xmax = 529.1714
				text = "CH"
			intervals [1793]:
				xmin = 529.1714
				xmax = 529.2014
				text = "T"
			intervals [1794]:
				xmin = 529.2014
				xmax = 529.3014
				text = "IY1"
			intervals [1795]:
				xmin = 529.3014
				xmax = 529.3314
				text = "CH"
			intervals [1796]:
				xmin = 529.3314
				xmax = 529.3614
				text = "ER0"
			intervals [1797]:
				xmin = 529.3614
				xmax = 529.4514
				text = "sp"
			intervals [1798]:
				xmin = 529.4514
				xmax = 529.4914
				text = "W"
			intervals [1799]:
				xmin = 529.4914
				xmax = 529.6614
				text = "AO1"
			intervals [1800]:
				xmin = 529.6614
				xmax = 529.7414
				text = "Z"
			intervals [1801]:
				xmin = 529.7414
				xmax = 539.7305
				text = "sp"
			intervals [1802]:
				xmin = 539.7305
				xmax = 539.7805
				text = "HH"
			intervals [1803]:
				xmin = 539.7805
				xmax = 540.1205
				text = "M"
			intervals [1804]:
				xmin = 540.1205
				xmax = 549.5754
				text = "sp"
			intervals [1805]:
				xmin = 549.5754
				xmax = 549.8154
				text = "M"
			intervals [1806]:
				xmin = 549.8154
				xmax = 557.5606
				text = "sp"
			intervals [1807]:
				xmin = 557.5606
				xmax = 557.8706
				text = "OW1"
			intervals [1808]:
				xmin = 557.8706
				xmax = 559.2635
				text = "sp"
			intervals [1809]:
				xmin = 559.2635
				xmax = 559.5435
				text = "AH1"
			intervals [1810]:
				xmin = 559.5435
				xmax = 559.8335
				text = "M"
			intervals [1811]:
				xmin = 559.8335
				xmax = 560.0035
				text = "sp"
			intervals [1812]:
				xmin = 560.0035
				xmax = 560.2511
				text = ""
			intervals [1813]:
				xmin = 560.2511
				xmax = 560.3111
				text = "D"
			intervals [1814]:
				xmin = 560.3111
				xmax = 560.3411
				text = "UW1"
			intervals [1815]:
				xmin = 560.3411
				xmax = 560.4211
				text = "Y"
			intervals [1816]:
				xmin = 560.4211
				xmax = 560.5211
				text = "UW1"
			intervals [1817]:
				xmin = 560.5211
				xmax = 560.5511
				text = "TH"
			intervals [1818]:
				xmin = 560.5511
				xmax = 560.6211
				text = "IH1"
			intervals [1819]:
				xmin = 560.6211
				xmax = 560.7311
				text = "NG"
			intervals [1820]:
				xmin = 560.7311
				xmax = 560.7611
				text = "K"
			intervals [1821]:
				xmin = 560.7611
				xmax = 560.8011
				text = "DH"
			intervals [1822]:
				xmin = 560.8011
				xmax = 560.9311
				text = "AH0"
			intervals [1823]:
				xmin = 560.9311
				xmax = 561.2711
				text = "T"
			intervals [1824]:
				xmin = 561.2711
				xmax = 561.5241
				text = ""
			intervals [1825]:
				xmin = 561.5241
				xmax = 561.5641
				text = "sil"
			intervals [1826]:
				xmin = 561.5641
				xmax = 561.8941
				text = "AH1"
			intervals [1827]:
				xmin = 561.8941
				xmax = 562.0041
				text = "M"
			intervals [1828]:
				xmin = 562.0041
				xmax = 562.0541
				text = "IH0"
			intervals [1829]:
				xmin = 562.0541
				xmax = 562.1041
				text = "T"
			intervals [1830]:
				xmin = 562.1041
				xmax = 562.1341
				text = "W"
			intervals [1831]:
				xmin = 562.1341
				xmax = 562.1741
				text = "UH1"
			intervals [1832]:
				xmin = 562.1741
				xmax = 562.2541
				text = "D"
			intervals [1833]:
				xmin = 562.2541
				xmax = 562.3141
				text = "B"
			intervals [1834]:
				xmin = 562.3141
				xmax = 562.4041
				text = "IY1"
			intervals [1835]:
				xmin = 562.4041
				xmax = 562.4541
				text = "B"
			intervals [1836]:
				xmin = 562.4541
				xmax = 562.4941
				text = "IY1"
			intervals [1837]:
				xmin = 562.4941
				xmax = 562.5241
				text = "sp"
			intervals [1838]:
				xmin = 562.5241
				xmax = 562.8841
				text = "AH1"
			intervals [1839]:
				xmin = 562.8841
				xmax = 562.9841
				text = "G"
			intervals [1840]:
				xmin = 562.9841
				xmax = 563.0841
				text = "UH1"
			intervals [1841]:
				xmin = 563.0841
				xmax = 563.1141
				text = "D"
			intervals [1842]:
				xmin = 563.1141
				xmax = 563.1441
				text = "T"
			intervals [1843]:
				xmin = 563.1441
				xmax = 563.2141
				text = "AH0"
			intervals [1844]:
				xmin = 563.2141
				xmax = 563.2841
				text = "G"
			intervals [1845]:
				xmin = 563.2841
				xmax = 563.3441
				text = "OW1"
			intervals [1846]:
				xmin = 563.3441
				xmax = 563.4141
				text = "B"
			intervals [1847]:
				xmin = 563.4141
				xmax = 563.4941
				text = "AE1"
			intervals [1848]:
				xmin = 563.4941
				xmax = 563.6241
				text = "K"
			intervals [1849]:
				xmin = 563.6241
				xmax = 563.6541
				text = "T"
			intervals [1850]:
				xmin = 563.6541
				xmax = 563.6841
				text = "AH0"
			intervals [1851]:
				xmin = 563.6841
				xmax = 563.7441
				text = "DH"
			intervals [1852]:
				xmin = 563.7441
				xmax = 563.8241
				text = "IY0"
			intervals [1853]:
				xmin = 563.8241
				xmax = 563.9441
				text = "OW1"
			intervals [1854]:
				xmin = 563.9441
				xmax = 564.0141
				text = "L"
			intervals [1855]:
				xmin = 564.0141
				xmax = 564.0641
				text = "D"
			intervals [1856]:
				xmin = 564.0641
				xmax = 564.0941
				text = "sp"
			intervals [1857]:
				xmin = 564.0941
				xmax = 564.1341
				text = "K"
			intervals [1858]:
				xmin = 564.1341
				xmax = 564.1741
				text = "IH1"
			intervals [1859]:
				xmin = 564.1741
				xmax = 564.2841
				text = "K"
			intervals [1860]:
				xmin = 564.2841
				xmax = 564.3141
				text = "IH0"
			intervals [1861]:
				xmin = 564.3141
				xmax = 564.3841
				text = "N"
			intervals [1862]:
				xmin = 564.3841
				xmax = 564.4141
				text = "sp"
			intervals [1863]:
				xmin = 564.4141
				xmax = 564.4841
				text = "AH0"
			intervals [1864]:
				xmin = 564.4841
				xmax = 564.5241
				text = "V"
			intervals [1865]:
				xmin = 564.5241
				xmax = 564.5741
				text = "DH"
			intervals [1866]:
				xmin = 564.5741
				xmax = 564.7541
				text = "IY0"
			intervals [1867]:
				xmin = 564.7541
				xmax = 564.7941
				text = "HH"
			intervals [1868]:
				xmin = 564.7941
				xmax = 564.8541
				text = "AE1"
			intervals [1869]:
				xmin = 564.8541
				xmax = 564.8941
				text = "B"
			intervals [1870]:
				xmin = 564.8941
				xmax = 564.9241
				text = "AH0"
			intervals [1871]:
				xmin = 564.9241
				xmax = 565.0641
				text = "T"
			intervals [1872]:
				xmin = 565.0641
				xmax = 565.5283
				text = ""
			intervals [1873]:
				xmin = 565.5283
				xmax = 565.6683
				text = "sil"
			intervals [1874]:
				xmin = 565.6683
				xmax = 565.7583
				text = "B"
			intervals [1875]:
				xmin = 565.7583
				xmax = 565.9083
				text = "IY1"
			intervals [1876]:
				xmin = 565.9083
				xmax = 565.9383
				text = "T"
			intervals [1877]:
				xmin = 565.9383
				xmax = 565.9683
				text = "IH0"
			intervals [1878]:
				xmin = 565.9683
				xmax = 566.0083
				text = "NG"
			intervals [1879]:
				xmin = 566.0083
				xmax = 566.0383
				text = "DH"
			intervals [1880]:
				xmin = 566.0383
				xmax = 566.0883
				text = "IY0"
			intervals [1881]:
				xmin = 566.0883
				xmax = 566.1983
				text = "CH"
			intervals [1882]:
				xmin = 566.1983
				xmax = 566.2383
				text = "IH1"
			intervals [1883]:
				xmin = 566.2383
				xmax = 566.3983
				text = "L"
			intervals [1884]:
				xmin = 566.3983
				xmax = 566.4283
				text = "D"
			intervals [1885]:
				xmin = 566.4283
				xmax = 566.4583
				text = "R"
			intervals [1886]:
				xmin = 566.4583
				xmax = 566.4883
				text = "AH0"
			intervals [1887]:
				xmin = 566.4883
				xmax = 566.5483
				text = "N"
			intervals [1888]:
				xmin = 566.5483
				xmax = 566.5783
				text = "IH0"
			intervals [1889]:
				xmin = 566.5783
				xmax = 566.6683
				text = "N"
			intervals [1890]:
				xmin = 566.6683
				xmax = 566.7683
				text = "sp"
			intervals [1891]:
				xmin = 566.7683
				xmax = 566.7983
				text = "S"
			intervals [1892]:
				xmin = 566.7983
				xmax = 566.8383
				text = "K"
			intervals [1893]:
				xmin = 566.8383
				xmax = 566.8883
				text = "UW1"
			intervals [1894]:
				xmin = 566.8883
				xmax = 567.0183
				text = "L"
			intervals [1895]:
				xmin = 567.0183
				xmax = 567.3083
				text = "sp"
			intervals [1896]:
				xmin = 567.3083
				xmax = 588.675
				text = ""
			intervals [1897]:
				xmin = 588.675
				xmax = 588.825
				text = "Y"
			intervals [1898]:
				xmin = 588.825
				xmax = 589.045
				text = "AE1"
			intervals [1899]:
				xmin = 589.045
				xmax = 602.8487
				text = "sp"
			intervals [1900]:
				xmin = 602.8487
				xmax = 603.8587
				text = "spn"
			intervals [1901]:
				xmin = 603.8587
				xmax = 604.8053
				text = "sp"
			intervals [1902]:
				xmin = 604.8053
				xmax = 605.2453
				text = "OW1"
			intervals [1903]:
				xmin = 605.2453
				xmax = 605.8971
				text = "sp"
			intervals [1904]:
				xmin = 605.8971
				xmax = 605.9471
				text = "spn"
			intervals [1905]:
				xmin = 605.9471
				xmax = 606.8771
				text = "sp"
			intervals [1906]:
				xmin = 606.8771
				xmax = 609.9659
				text = ""
			intervals [1907]:
				xmin = 609.9659
				xmax = 610.4659
				text = "M"
			intervals [1908]:
				xmin = 610.4659
				xmax = 610.8832
				text = "sp"
			intervals [1909]:
				xmin = 610.8832
				xmax = 610.9532
				text = "AY1"
			intervals [1910]:
				xmin = 610.9532
				xmax = 610.9832
				text = "R"
			intervals [1911]:
				xmin = 610.9832
				xmax = 611.0732
				text = "IY0"
			intervals [1912]:
				xmin = 611.0732
				xmax = 611.1232
				text = "M"
			intervals [1913]:
				xmin = 611.1232
				xmax = 611.1732
				text = "EH1"
			intervals [1914]:
				xmin = 611.1732
				xmax = 611.2032
				text = "M"
			intervals [1915]:
				xmin = 611.2032
				xmax = 611.2332
				text = "B"
			intervals [1916]:
				xmin = 611.2332
				xmax = 611.2632
				text = "ER0"
			intervals [1917]:
				xmin = 611.2632
				xmax = 611.2932
				text = "W"
			intervals [1918]:
				xmin = 611.2932
				xmax = 611.3432
				text = "EH1"
			intervals [1919]:
				xmin = 611.3432
				xmax = 611.3832
				text = "N"
			intervals [1920]:
				xmin = 611.3832
				xmax = 611.4432
				text = "AY1"
			intervals [1921]:
				xmin = 611.4432
				xmax = 611.4732
				text = "sp"
			intervals [1922]:
				xmin = 611.4732
				xmax = 611.5032
				text = "W"
			intervals [1923]:
				xmin = 611.5032
				xmax = 611.6032
				text = "AO1"
			intervals [1924]:
				xmin = 611.6032
				xmax = 611.6432
				text = "Z"
			intervals [1925]:
				xmin = 611.6432
				xmax = 611.6732
				text = "sp"
			intervals [1926]:
				xmin = 611.6732
				xmax = 611.7332
				text = "IH0"
			intervals [1927]:
				xmin = 611.7332
				xmax = 611.7732
				text = "N"
			intervals [1928]:
				xmin = 611.7732
				xmax = 611.8632
				text = "sp"
			intervals [1929]:
				xmin = 611.8632
				xmax = 611.9032
				text = "S"
			intervals [1930]:
				xmin = 611.9032
				xmax = 611.9632
				text = "K"
			intervals [1931]:
				xmin = 611.9632
				xmax = 612.0032
				text = "UW1"
			intervals [1932]:
				xmin = 612.0032
				xmax = 612.1232
				text = "L"
			intervals [1933]:
				xmin = 612.1232
				xmax = 612.1532
				text = "sp"
			intervals [1934]:
				xmin = 612.1532
				xmax = 612.1832
				text = "M"
			intervals [1935]:
				xmin = 612.1832
				xmax = 612.2132
				text = "AY1"
			intervals [1936]:
				xmin = 612.2132
				xmax = 612.2432
				text = "sp"
			intervals [1937]:
				xmin = 612.2432
				xmax = 612.2832
				text = "M"
			intervals [1938]:
				xmin = 612.2832
				xmax = 612.3232
				text = "AH1"
			intervals [1939]:
				xmin = 612.3232
				xmax = 612.3832
				text = "DH"
			intervals [1940]:
				xmin = 612.3832
				xmax = 612.4132
				text = "ER0"
			intervals [1941]:
				xmin = 612.4132
				xmax = 612.4432
				text = "sp"
			intervals [1942]:
				xmin = 612.4432
				xmax = 612.4732
				text = "Y"
			intervals [1943]:
				xmin = 612.4732
				xmax = 612.5132
				text = "UW1"
			intervals [1944]:
				xmin = 612.5132
				xmax = 612.5432
				text = "Z"
			intervals [1945]:
				xmin = 612.5432
				xmax = 612.5732
				text = "D"
			intervals [1946]:
				xmin = 612.5732
				xmax = 612.6032
				text = "sp"
			intervals [1947]:
				xmin = 612.6032
				xmax = 612.6332
				text = "T"
			intervals [1948]:
				xmin = 612.6332
				xmax = 612.6732
				text = "IH0"
			intervals [1949]:
				xmin = 612.6732
				xmax = 612.7232
				text = "G"
			intervals [1950]:
				xmin = 612.7232
				xmax = 612.7732
				text = "IH1"
			intervals [1951]:
				xmin = 612.7732
				xmax = 612.8532
				text = "V"
			intervals [1952]:
				xmin = 612.8532
				xmax = 612.8932
				text = "sp"
			intervals [1953]:
				xmin = 612.8932
				xmax = 612.9232
				text = "DH"
			intervals [1954]:
				xmin = 612.9232
				xmax = 612.9532
				text = "AH0"
			intervals [1955]:
				xmin = 612.9532
				xmax = 612.9832
				text = "sp"
			intervals [1956]:
				xmin = 612.9832
				xmax = 613.0132
				text = "T"
			intervals [1957]:
				xmin = 613.0132
				xmax = 613.1132
				text = "IY1"
			intervals [1958]:
				xmin = 613.1132
				xmax = 613.2032
				text = "CH"
			intervals [1959]:
				xmin = 613.2032
				xmax = 613.2432
				text = "ER0"
			intervals [1960]:
				xmin = 613.2432
				xmax = 613.3632
				text = "Z"
			intervals [1961]:
				xmin = 613.3632
				xmax = 613.4332
				text = "sp"
			intervals [1962]:
				xmin = 613.4332
				xmax = 613.4632
				text = "P"
			intervals [1963]:
				xmin = 613.4632
				xmax = 613.4932
				text = "ER0"
			intervals [1964]:
				xmin = 613.4932
				xmax = 613.5332
				text = "M"
			intervals [1965]:
				xmin = 613.5332
				xmax = 613.5832
				text = "IH1"
			intervals [1966]:
				xmin = 613.5832
				xmax = 613.6732
				text = "SH"
			intervals [1967]:
				xmin = 613.6732
				xmax = 613.7432
				text = "AH0"
			intervals [1968]:
				xmin = 613.7432
				xmax = 613.7932
				text = "N"
			intervals [1969]:
				xmin = 613.7932
				xmax = 613.8432
				text = "sp"
			intervals [1970]:
				xmin = 613.8432
				xmax = 613.8732
				text = "T"
			intervals [1971]:
				xmin = 613.8732
				xmax = 613.9032
				text = "IH0"
			intervals [1972]:
				xmin = 613.9032
				xmax = 613.9332
				text = "W"
			intervals [1973]:
				xmin = 613.9332
				xmax = 613.9632
				text = "IH1"
			intervals [1974]:
				xmin = 613.9632
				xmax = 613.9932
				text = "P"
			intervals [1975]:
				xmin = 613.9932
				xmax = 614.0632
				text = "sp"
			intervals [1976]:
				xmin = 614.0632
				xmax = 614.1432
				text = "M"
			intervals [1977]:
				xmin = 614.1432
				xmax = 614.1732
				text = "IY1"
			intervals [1978]:
				xmin = 614.1732
				xmax = 614.3132
				text = "sp"
			intervals [1979]:
				xmin = 614.3132
				xmax = 615.4436
				text = ""
			intervals [1980]:
				xmin = 615.4436
				xmax = 615.5536
				text = "M"
			intervals [1981]:
				xmin = 615.5536
				xmax = 615.5936
				text = "HH"
			intervals [1982]:
				xmin = 615.5936
				xmax = 616.1636
				text = "M"
			intervals [1983]:
				xmin = 616.1636
				xmax = 617.2889
				text = "sp"
			intervals [1984]:
				xmin = 617.2889
				xmax = 617.6289
				text = "AH1"
			intervals [1985]:
				xmin = 617.6289
				xmax = 618.0789
				text = "M"
			intervals [1986]:
				xmin = 618.0789
				xmax = 619.188
				text = ""
			intervals [1987]:
				xmin = 619.188
				xmax = 619.248
				text = "sil"
			intervals [1988]:
				xmin = 619.248
				xmax = 619.308
				text = "D"
			intervals [1989]:
				xmin = 619.308
				xmax = 619.358
				text = "IH1"
			intervals [1990]:
				xmin = 619.358
				xmax = 619.438
				text = "D"
			intervals [1991]:
				xmin = 619.438
				xmax = 619.468
				text = "Y"
			intervals [1992]:
				xmin = 619.468
				xmax = 619.498
				text = "UW1"
			intervals [1993]:
				xmin = 619.498
				xmax = 619.588
				text = "EH1"
			intervals [1994]:
				xmin = 619.588
				xmax = 619.638
				text = "V"
			intervals [1995]:
				xmin = 619.638
				xmax = 619.678
				text = "ER0"
			intervals [1996]:
				xmin = 619.678
				xmax = 619.708
				text = "HH"
			intervals [1997]:
				xmin = 619.708
				xmax = 619.788
				text = "AE1"
			intervals [1998]:
				xmin = 619.788
				xmax = 619.828
				text = "V"
			intervals [1999]:
				xmin = 619.828
				xmax = 619.888
				text = "AH0"
			intervals [2000]:
				xmin = 619.888
				xmax = 619.918
				text = "sp"
			intervals [2001]:
				xmin = 619.918
				xmax = 619.948
				text = "T"
			intervals [2002]:
				xmin = 619.948
				xmax = 620.058
				text = "IY1"
			intervals [2003]:
				xmin = 620.058
				xmax = 620.128
				text = "CH"
			intervals [2004]:
				xmin = 620.128
				xmax = 620.158
				text = "ER0"
			intervals [2005]:
				xmin = 620.158
				xmax = 620.188
				text = "DH"
			intervals [2006]:
				xmin = 620.188
				xmax = 620.218
				text = "AH0"
			intervals [2007]:
				xmin = 620.218
				xmax = 620.248
				text = "T"
			intervals [2008]:
				xmin = 620.248
				xmax = 620.288
				text = "Y"
			intervals [2009]:
				xmin = 620.288
				xmax = 620.318
				text = "UW1"
			intervals [2010]:
				xmin = 620.318
				xmax = 620.388
				text = "JH"
			intervals [2011]:
				xmin = 620.388
				xmax = 620.478
				text = "IH0"
			intervals [2012]:
				xmin = 620.478
				xmax = 620.508
				text = "S"
			intervals [2013]:
				xmin = 620.508
				xmax = 620.538
				text = "sp"
			intervals [2014]:
				xmin = 620.538
				xmax = 620.578
				text = "K"
			intervals [2015]:
				xmin = 620.578
				xmax = 620.628
				text = "UH1"
			intervals [2016]:
				xmin = 620.628
				xmax = 620.658
				text = "D"
			intervals [2017]:
				xmin = 620.658
				xmax = 620.688
				text = "AH0"
			intervals [2018]:
				xmin = 620.688
				xmax = 620.738
				text = "N"
			intervals [2019]:
				xmin = 620.738
				xmax = 620.768
				text = "T"
			intervals [2020]:
				xmin = 620.768
				xmax = 620.798
				text = "sp"
			intervals [2021]:
				xmin = 620.798
				xmax = 620.828
				text = "S"
			intervals [2022]:
				xmin = 620.828
				xmax = 620.868
				text = "T"
			intervals [2023]:
				xmin = 620.868
				xmax = 620.988
				text = "AE1"
			intervals [2024]:
				xmin = 620.988
				xmax = 621.058
				text = "N"
			intervals [2025]:
				xmin = 621.058
				xmax = 621.088
				text = "D"
			intervals [2026]:
				xmin = 621.088
				xmax = 621.118
				text = "HH"
			intervals [2027]:
				xmin = 621.118
				xmax = 621.158
				text = "W"
			intervals [2028]:
				xmin = 621.158
				xmax = 621.188
				text = "AH1"
			intervals [2029]:
				xmin = 621.188
				xmax = 621.258
				text = "N"
			intervals [2030]:
				xmin = 621.258
				xmax = 621.288
				text = "DH"
			intervals [2031]:
				xmin = 621.288
				xmax = 621.318
				text = "AH0"
			intervals [2032]:
				xmin = 621.318
				xmax = 621.358
				text = "T"
			intervals [2033]:
				xmin = 621.358
				xmax = 621.398
				text = "sp"
			intervals [2034]:
				xmin = 621.398
				xmax = 621.438
				text = "Y"
			intervals [2035]:
				xmin = 621.438
				xmax = 621.468
				text = "UW1"
			intervals [2036]:
				xmin = 621.468
				xmax = 621.498
				text = "sp"
			intervals [2037]:
				xmin = 621.498
				xmax = 621.568
				text = "JH"
			intervals [2038]:
				xmin = 621.568
				xmax = 621.628
				text = "IH0"
			intervals [2039]:
				xmin = 621.628
				xmax = 621.658
				text = "S"
			intervals [2040]:
				xmin = 621.658
				xmax = 621.728
				text = "sp"
			intervals [2041]:
				xmin = 621.728
				xmax = 621.788
				text = "D"
			intervals [2042]:
				xmin = 621.788
				xmax = 621.838
				text = "IH1"
			intervals [2043]:
				xmin = 621.838
				xmax = 621.918
				text = "D"
			intervals [2044]:
				xmin = 621.918
				xmax = 622.018
				text = "N"
			intervals [2045]:
				xmin = 622.018
				xmax = 622.048
				text = "T"
			intervals [2046]:
				xmin = 622.048
				xmax = 622.148
				text = "L"
			intervals [2047]:
				xmin = 622.148
				xmax = 622.208
				text = "AY1"
			intervals [2048]:
				xmin = 622.208
				xmax = 622.258
				text = "K"
			intervals [2049]:
				xmin = 622.258
				xmax = 626.0961
				text = "sp"
			intervals [2050]:
				xmin = 626.0961
				xmax = 626.3361
				text = "spn"
			intervals [2051]:
				xmin = 626.3361
				xmax = 627.1561
				text = "sp"
			intervals [2052]:
				xmin = 627.1561
				xmax = 635.3554
				text = ""
			intervals [2053]:
				xmin = 635.3554
				xmax = 635.3854
				text = "spn"
			intervals [2054]:
				xmin = 635.3854
				xmax = 637.7815
				text = "sp"
			intervals [2055]:
				xmin = 637.7815
				xmax = 637.8115
				text = "spn"
			intervals [2056]:
				xmin = 637.8115
				xmax = 638.2615
				text = "sp"
			intervals [2057]:
				xmin = 638.2615
				xmax = 638.8715
				text = "OW1"
			intervals [2058]:
				xmin = 638.8715
				xmax = 640.5161
				text = ""
			intervals [2059]:
				xmin = 640.5161
				xmax = 640.6761
				text = "W"
			intervals [2060]:
				xmin = 640.6761
				xmax = 640.7861
				text = "EH1"
			intervals [2061]:
				xmin = 640.7861
				xmax = 640.9161
				text = "L"
			intervals [2062]:
				xmin = 640.9161
				xmax = 640.9461
				text = "W"
			intervals [2063]:
				xmin = 640.9461
				xmax = 640.9761
				text = "AH1"
			intervals [2064]:
				xmin = 640.9761
				xmax = 641.0661
				text = "T"
			intervals [2065]:
				xmin = 641.0661
				xmax = 641.0961
				text = "D"
			intervals [2066]:
				xmin = 641.0961
				xmax = 641.1461
				text = "IH1"
			intervals [2067]:
				xmin = 641.1461
				xmax = 641.1861
				text = "D"
			intervals [2068]:
				xmin = 641.1861
				xmax = 641.2261
				text = "HH"
			intervals [2069]:
				xmin = 641.2261
				xmax = 641.3361
				text = "IY1"
			intervals [2070]:
				xmin = 641.3361
				xmax = 641.4061
				text = "D"
			intervals [2071]:
				xmin = 641.4061
				xmax = 641.7661
				text = "UW1"
			intervals [2072]:
				xmin = 641.7661
				xmax = 641.7961
				text = "sp"
			intervals [2073]:
				xmin = 641.7961
				xmax = 646.4089
				text = ""
			intervals [2074]:
				xmin = 646.4089
				xmax = 647.0189
				text = "OW1"
			intervals [2075]:
				xmin = 647.0189
				xmax = 648.0362
				text = ""
			intervals [2076]:
				xmin = 648.0362
				xmax = 648.1362
				text = "sil"
			intervals [2077]:
				xmin = 648.1362
				xmax = 648.3762
				text = "AH1"
			intervals [2078]:
				xmin = 648.3762
				xmax = 648.4062
				text = "HH"
			intervals [2079]:
				xmin = 648.4062
				xmax = 648.5862
				text = "AH1"
			intervals [2080]:
				xmin = 648.5862
				xmax = 650.9832
				text = ""
			intervals [2081]:
				xmin = 650.9832
				xmax = 651.1032
				text = "sil"
			intervals [2082]:
				xmin = 651.1032
				xmax = 651.4432
				text = "M"
			intervals [2083]:
				xmin = 651.4432
				xmax = 657.1277
				text = ""
			intervals [2084]:
				xmin = 657.1277
				xmax = 657.1877
				text = "sil"
			intervals [2085]:
				xmin = 657.1877
				xmax = 657.7177
				text = "OW1"
			intervals [2086]:
				xmin = 657.7177
				xmax = 660.5259
				text = "sp"
			intervals [2087]:
				xmin = 660.5259
				xmax = 660.9459
				text = "OW1"
			intervals [2088]:
				xmin = 660.9459
				xmax = 661.3352
				text = "sp"
			intervals [2089]:
				xmin = 661.3352
				xmax = 661.3652
				text = "R"
			intervals [2090]:
				xmin = 661.3652
				xmax = 661.3952
				text = "IY0"
			intervals [2091]:
				xmin = 661.3952
				xmax = 661.4252
				text = "M"
			intervals [2092]:
				xmin = 661.4252
				xmax = 661.4752
				text = "EH1"
			intervals [2093]:
				xmin = 661.4752
				xmax = 661.5252
				text = "M"
			intervals [2094]:
				xmin = 661.5252
				xmax = 661.5552
				text = "B"
			intervals [2095]:
				xmin = 661.5552
				xmax = 661.5952
				text = "ER0"
			intervals [2096]:
				xmin = 661.5952
				xmax = 661.6252
				text = "DH"
			intervals [2097]:
				xmin = 661.6252
				xmax = 661.7152
				text = "AH0"
			intervals [2098]:
				xmin = 661.7152
				xmax = 661.7652
				text = "sp"
			intervals [2099]:
				xmin = 661.7652
				xmax = 661.9382
				text = ""
			intervals [2100]:
				xmin = 661.9382
				xmax = 661.9982
				text = "D"
			intervals [2101]:
				xmin = 661.9982
				xmax = 662.0482
				text = "UH1"
			intervals [2102]:
				xmin = 662.0482
				xmax = 662.0882
				text = "R"
			intervals [2103]:
				xmin = 662.0882
				xmax = 662.1382
				text = "IH0"
			intervals [2104]:
				xmin = 662.1382
				xmax = 662.1882
				text = "NG"
			intervals [2105]:
				xmin = 662.1882
				xmax = 662.3182
				text = "T"
			intervals [2106]:
				xmin = 662.3182
				xmax = 662.4282
				text = "AW1"
			intervals [2107]:
				xmin = 662.4282
				xmax = 662.4582
				text = "N"
			intervals [2108]:
				xmin = 662.4582
				xmax = 662.5082
				text = "HH"
			intervals [2109]:
				xmin = 662.5082
				xmax = 662.5382
				text = "W"
			intervals [2110]:
				xmin = 662.5382
				xmax = 662.5682
				text = "EH1"
			intervals [2111]:
				xmin = 662.5682
				xmax = 662.6182
				text = "N"
			intervals [2112]:
				xmin = 662.6182
				xmax = 662.6682
				text = "DH"
			intervals [2113]:
				xmin = 662.6682
				xmax = 662.7682
				text = "EY1"
			intervals [2114]:
				xmin = 662.7682
				xmax = 662.8082
				text = "HH"
			intervals [2115]:
				xmin = 662.8082
				xmax = 662.8682
				text = "AE1"
			intervals [2116]:
				xmin = 662.8682
				xmax = 662.9182
				text = "D"
			intervals [2117]:
				xmin = 662.9182
				xmax = 662.9682
				text = "AH0"
			intervals [2118]:
				xmin = 662.9682
				xmax = 663.0482
				text = "L"
			intervals [2119]:
				xmin = 663.0482
				xmax = 663.1882
				text = "AO1"
			intervals [2120]:
				xmin = 663.1882
				xmax = 663.2582
				text = "T"
			intervals [2121]:
				xmin = 663.2582
				xmax = 663.3282
				text = "sp"
			intervals [2122]:
				xmin = 663.3282
				xmax = 663.4382
				text = "AH0"
			intervals [2123]:
				xmin = 663.4382
				xmax = 663.6482
				text = "V"
			intervals [2124]:
				xmin = 663.6482
				xmax = 664.7582
				text = "sp"
			intervals [2125]:
				xmin = 664.7582
				xmax = 664.7882
				text = "P"
			intervals [2126]:
				xmin = 664.7882
				xmax = 664.8782
				text = "R"
			intervals [2127]:
				xmin = 664.8782
				xmax = 664.9682
				text = "EH1"
			intervals [2128]:
				xmin = 664.9682
				xmax = 664.9982
				text = "JH"
			intervals [2129]:
				xmin = 664.9982
				xmax = 665.0582
				text = "AH0"
			intervals [2130]:
				xmin = 665.0582
				xmax = 665.1082
				text = "D"
			intervals [2131]:
				xmin = 665.1082
				xmax = 665.1382
				text = "IH0"
			intervals [2132]:
				xmin = 665.1382
				xmax = 665.1782
				text = "S"
			intervals [2133]:
				xmin = 665.1782
				xmax = 665.2282
				text = "spn"
			intervals [2134]:
				xmin = 665.2282
				xmax = 666.8056
				text = ""
			intervals [2135]:
				xmin = 666.8056
				xmax = 667.1156
				text = "M"
			intervals [2136]:
				xmin = 667.1156
				xmax = 669.8368
				text = "sp"
			intervals [2137]:
				xmin = 669.8368
				xmax = 669.8668
				text = "spn"
			intervals [2138]:
				xmin = 669.8668
				xmax = 671.3781
				text = "sp"
			intervals [2139]:
				xmin = 671.3781
				xmax = 671.9981
				text = "spn"
			intervals [2140]:
				xmin = 671.9981
				xmax = 675.636
				text = ""
			intervals [2141]:
				xmin = 675.636
				xmax = 675.756
				text = "M"
			intervals [2142]:
				xmin = 675.756
				xmax = 675.786
				text = "HH"
			intervals [2143]:
				xmin = 675.786
				xmax = 675.966
				text = "M"
			intervals [2144]:
				xmin = 675.966
				xmax = 679.8955
				text = "sp"
			intervals [2145]:
				xmin = 679.8955
				xmax = 679.9555
				text = "HH"
			intervals [2146]:
				xmin = 679.9555
				xmax = 680.1955
				text = "M"
			intervals [2147]:
				xmin = 680.1955
				xmax = 680.3655
				text = "sp"
			intervals [2148]:
				xmin = 680.3655
				xmax = 680.4055
				text = "D"
			intervals [2149]:
				xmin = 680.4055
				xmax = 680.4755
				text = "IH1"
			intervals [2150]:
				xmin = 680.4755
				xmax = 680.5255
				text = "D"
			intervals [2151]:
				xmin = 680.5255
				xmax = 680.5655
				text = "DH"
			intervals [2152]:
				xmin = 680.5655
				xmax = 680.6755
				text = "EY1"
			intervals [2153]:
				xmin = 680.6755
				xmax = 680.8555
				text = "HH"
			intervals [2154]:
				xmin = 680.8555
				xmax = 680.9055
				text = "AE1"
			intervals [2155]:
				xmin = 680.9055
				xmax = 680.9955
				text = "V"
			intervals [2156]:
				xmin = 680.9955
				xmax = 681.0555
				text = "DH"
			intervals [2157]:
				xmin = 681.0555
				xmax = 681.1855
				text = "IY0"
			intervals [2158]:
				xmin = 681.1855
				xmax = 681.3455
				text = "AH1"
			intervals [2159]:
				xmin = 681.3455
				xmax = 681.5455
				text = "M"
			intervals [2160]:
				xmin = 681.5455
				xmax = 682.1362
				text = "sp"
			intervals [2161]:
				xmin = 682.1362
				xmax = 682.1862
				text = "K"
			intervals [2162]:
				xmin = 682.1862
				xmax = 682.2462
				text = "L"
			intervals [2163]:
				xmin = 682.2462
				xmax = 682.3762
				text = "AE1"
			intervals [2164]:
				xmin = 682.3762
				xmax = 682.4262
				text = "S"
			intervals [2165]:
				xmin = 682.4262
				xmax = 682.4562
				text = "R"
			intervals [2166]:
				xmin = 682.4562
				xmax = 682.4862
				text = "UW2"
			intervals [2167]:
				xmin = 682.4862
				xmax = 682.5162
				text = "M"
			intervals [2168]:
				xmin = 682.5162
				xmax = 682.6162
				text = "sp"
			intervals [2169]:
				xmin = 682.6162
				xmax = 682.6562
				text = "S"
			intervals [2170]:
				xmin = 682.6562
				xmax = 682.6962
				text = "EH1"
			intervals [2171]:
				xmin = 682.6962
				xmax = 682.7762
				text = "T"
			intervals [2172]:
				xmin = 682.7762
				xmax = 682.8362
				text = "AH1"
			intervals [2173]:
				xmin = 682.8362
				xmax = 682.9862
				text = "P"
			intervals [2174]:
				xmin = 682.9862
				xmax = 683.0262
				text = "S"
			intervals [2175]:
				xmin = 683.0262
				xmax = 683.1162
				text = "OW1"
			intervals [2176]:
				xmin = 683.1162
				xmax = 683.1562
				text = "DH"
			intervals [2177]:
				xmin = 683.1562
				xmax = 683.1862
				text = "AH0"
			intervals [2178]:
				xmin = 683.1862
				xmax = 683.2262
				text = "T"
			intervals [2179]:
				xmin = 683.2262
				xmax = 683.2862
				text = "sp"
			intervals [2180]:
				xmin = 683.2862
				xmax = 683.3162
				text = "DH"
			intervals [2181]:
				xmin = 683.3162
				xmax = 683.3762
				text = "AH0"
			intervals [2182]:
				xmin = 683.3762
				xmax = 683.4162
				text = "sp"
			intervals [2183]:
				xmin = 683.4162
				xmax = 683.4762
				text = "B"
			intervals [2184]:
				xmin = 683.4762
				xmax = 683.6962
				text = "OY1"
			intervals [2185]:
				xmin = 683.6962
				xmax = 683.7362
				text = "Z"
			intervals [2186]:
				xmin = 683.7362
				xmax = 683.7762
				text = "sp"
			intervals [2187]:
				xmin = 683.7762
				xmax = 683.8562
				text = "W"
			intervals [2188]:
				xmin = 683.8562
				xmax = 683.9162
				text = "ER1"
			intervals [2189]:
				xmin = 683.9162
				xmax = 683.9962
				text = "HH"
			intervals [2190]:
				xmin = 683.9962
				xmax = 684.0362
				text = "W"
			intervals [2191]:
				xmin = 684.0362
				xmax = 684.0762
				text = "AH1"
			intervals [2192]:
				xmin = 684.0762
				xmax = 684.1762
				text = "N"
			intervals [2193]:
				xmin = 684.1762
				xmax = 684.2262
				text = "sp"
			intervals [2194]:
				xmin = 684.2262
				xmax = 684.2962
				text = "S"
			intervals [2195]:
				xmin = 684.2962
				xmax = 684.3862
				text = "AY1"
			intervals [2196]:
				xmin = 684.3862
				xmax = 684.4262
				text = "D"
			intervals [2197]:
				xmin = 684.4262
				xmax = 684.4562
				text = "AH0"
			intervals [2198]:
				xmin = 684.4562
				xmax = 684.4862
				text = "N"
			intervals [2199]:
				xmin = 684.4862
				xmax = 684.5162
				text = "DH"
			intervals [2200]:
				xmin = 684.5162
				xmax = 684.5562
				text = "AH0"
			intervals [2201]:
				xmin = 684.5562
				xmax = 684.6062
				text = "sp"
			intervals [2202]:
				xmin = 684.6062
				xmax = 684.6462
				text = "G"
			intervals [2203]:
				xmin = 684.6462
				xmax = 684.7162
				text = "ER1"
			intervals [2204]:
				xmin = 684.7162
				xmax = 684.8262
				text = "L"
			intervals [2205]:
				xmin = 684.8262
				xmax = 684.8562
				text = "Z"
			intervals [2206]:
				xmin = 684.8562
				xmax = 684.9062
				text = "sp"
			intervals [2207]:
				xmin = 684.9062
				xmax = 685.0062
				text = "W"
			intervals [2208]:
				xmin = 685.0062
				xmax = 685.0962
				text = "ER0"
			intervals [2209]:
				xmin = 685.0962
				xmax = 685.1362
				text = "sp"
			intervals [2210]:
				xmin = 685.1362
				xmax = 685.1662
				text = "AA1"
			intervals [2211]:
				xmin = 685.1662
				xmax = 685.1962
				text = "N"
			intervals [2212]:
				xmin = 685.1962
				xmax = 685.2262
				text = "DH"
			intervals [2213]:
				xmin = 685.2262
				xmax = 685.3662
				text = "AH0"
			intervals [2214]:
				xmin = 685.3662
				xmax = 685.4462
				text = "sp"
			intervals [2215]:
				xmin = 685.4462
				xmax = 685.5162
				text = "AH1"
			intervals [2216]:
				xmin = 685.5162
				xmax = 685.5462
				text = "DH"
			intervals [2217]:
				xmin = 685.5462
				xmax = 685.6062
				text = "ER0"
			intervals [2218]:
				xmin = 685.6062
				xmax = 685.6362
				text = "sp"
			intervals [2219]:
				xmin = 685.6362
				xmax = 685.6662
				text = "S"
			intervals [2220]:
				xmin = 685.6662
				xmax = 685.6962
				text = "AY1"
			intervals [2221]:
				xmin = 685.6962
				xmax = 685.7462
				text = "D"
			intervals [2222]:
				xmin = 685.7462
				xmax = 686.3298
				text = ""
			intervals [2223]:
				xmin = 686.3298
				xmax = 686.9298
				text = "M"
			intervals [2224]:
				xmin = 686.9298
				xmax = 687.4298
				text = "sp"
			intervals [2225]:
				xmin = 687.4298
				xmax = 687.4598
				text = "spn"
			intervals [2226]:
				xmin = 687.4598
				xmax = 691.3028
				text = "sp"
			intervals [2227]:
				xmin = 691.3028
				xmax = 691.3328
				text = "AH1"
			intervals [2228]:
				xmin = 691.3328
				xmax = 691.6528
				text = "M"
			intervals [2229]:
				xmin = 691.6528
				xmax = 694.0452
				text = ""
			intervals [2230]:
				xmin = 694.0452
				xmax = 694.1152
				text = "sil"
			intervals [2231]:
				xmin = 694.1152
				xmax = 694.1952
				text = "IH1"
			intervals [2232]:
				xmin = 694.1952
				xmax = 694.3152
				text = "Z"
			intervals [2233]:
				xmin = 694.3152
				xmax = 694.3652
				text = "DH"
			intervals [2234]:
				xmin = 694.3652
				xmax = 694.4252
				text = "EH1"
			intervals [2235]:
				xmin = 694.4252
				xmax = 694.5152
				text = "R"
			intervals [2236]:
				xmin = 694.5152
				xmax = 694.5552
				text = "AH0"
			intervals [2237]:
				xmin = 694.5552
				xmax = 694.5852
				text = "G"
			intervals [2238]:
				xmin = 694.5852
				xmax = 694.6252
				text = "R"
			intervals [2239]:
				xmin = 694.6252
				xmax = 694.7352
				text = "UW1"
			intervals [2240]:
				xmin = 694.7352
				xmax = 694.7652
				text = "P"
			intervals [2241]:
				xmin = 694.7652
				xmax = 694.7952
				text = "AH0"
			intervals [2242]:
				xmin = 694.7952
				xmax = 694.8452
				text = "V"
			intervals [2243]:
				xmin = 694.8452
				xmax = 694.8852
				text = "P"
			intervals [2244]:
				xmin = 694.8852
				xmax = 695.0152
				text = "IY1"
			intervals [2245]:
				xmin = 695.0152
				xmax = 695.0752
				text = "P"
			intervals [2246]:
				xmin = 695.0752
				xmax = 695.1152
				text = "AH0"
			intervals [2247]:
				xmin = 695.1152
				xmax = 695.1452
				text = "L"
			intervals [2248]:
				xmin = 695.1452
				xmax = 695.2052
				text = "DH"
			intervals [2249]:
				xmin = 695.2052
				xmax = 695.2552
				text = "AH0"
			intervals [2250]:
				xmin = 695.2552
				xmax = 695.3152
				text = "T"
			intervals [2251]:
				xmin = 695.3152
				xmax = 695.4252
				text = "Y"
			intervals [2252]:
				xmin = 695.4252
				xmax = 695.5252
				text = "UW1"
			intervals [2253]:
				xmin = 695.5252
				xmax = 695.7552
				text = "AH1"
			intervals [2254]:
				xmin = 695.7552
				xmax = 695.8452
				text = "M"
			intervals [2255]:
				xmin = 695.8452
				xmax = 695.8952
				text = "Y"
			intervals [2256]:
				xmin = 695.8952
				xmax = 696.0052
				text = "UW1"
			intervals [2257]:
				xmin = 696.0052
				xmax = 696.0352
				text = "Z"
			intervals [2258]:
				xmin = 696.0352
				xmax = 696.0652
				text = "D"
			intervals [2259]:
				xmin = 696.0652
				xmax = 696.0952
				text = "T"
			intervals [2260]:
				xmin = 696.0952
				xmax = 696.2052
				text = "AH0"
			intervals [2261]:
				xmin = 696.2052
				xmax = 696.2352
				text = "sp"
			intervals [2262]:
				xmin = 696.2352
				xmax = 696.2652
				text = "AH0"
			intervals [2263]:
				xmin = 696.2652
				xmax = 696.3052
				text = "S"
			intervals [2264]:
				xmin = 696.3052
				xmax = 696.4352
				text = "OW1"
			intervals [2265]:
				xmin = 696.4352
				xmax = 696.5852
				text = "SH"
			intervals [2266]:
				xmin = 696.5852
				xmax = 696.6652
				text = "IY0"
			intervals [2267]:
				xmin = 696.6652
				xmax = 696.7152
				text = "AH0"
			intervals [2268]:
				xmin = 696.7152
				xmax = 696.7552
				text = "T"
			intervals [2269]:
				xmin = 696.7552
				xmax = 696.7852
				text = "sp"
			intervals [2270]:
				xmin = 696.7852
				xmax = 696.8452
				text = "W"
			intervals [2271]:
				xmin = 696.8452
				xmax = 696.8752
				text = "IH1"
			intervals [2272]:
				xmin = 696.8752
				xmax = 697.0152
				text = "DH"
			intervals [2273]:
				xmin = 697.0152
				xmax = 697.2152
				text = "sp"
			intervals [2274]:
				xmin = 697.2152
				xmax = 697.2752
				text = "S"
			intervals [2275]:
				xmin = 697.2752
				xmax = 697.3952
				text = "EY1"
			intervals [2276]:
				xmin = 697.3952
				xmax = 697.4252
				text = "sp"
			intervals [2277]:
				xmin = 697.4252
				xmax = 697.4752
				text = "W"
			intervals [2278]:
				xmin = 697.4752
				xmax = 697.5052
				text = "IH1"
			intervals [2279]:
				xmin = 697.5052
				xmax = 697.5852
				text = "N"
			intervals [2280]:
				xmin = 697.5852
				xmax = 697.6152
				text = "sp"
			intervals [2281]:
				xmin = 697.6152
				xmax = 697.7152
				text = "AH1"
			intervals [2282]:
				xmin = 697.7152
				xmax = 697.8252
				text = "M"
			intervals [2283]:
				xmin = 697.8252
				xmax = 698.1252
				text = "sp"
			intervals [2284]:
				xmin = 698.1252
				xmax = 698.1752
				text = "Y"
			intervals [2285]:
				xmin = 698.1752
				xmax = 698.2252
				text = "UW1"
			intervals [2286]:
				xmin = 698.2252
				xmax = 698.2752
				text = "N"
			intervals [2287]:
				xmin = 698.2752
				xmax = 698.3352
				text = "OW1"
			intervals [2288]:
				xmin = 698.3352
				xmax = 698.4052
				text = "Y"
			intervals [2289]:
				xmin = 698.4052
				xmax = 698.4352
				text = "UW1"
			intervals [2290]:
				xmin = 698.4352
				xmax = 698.4852
				text = "W"
			intervals [2291]:
				xmin = 698.4852
				xmax = 698.5252
				text = "ER0"
			intervals [2292]:
				xmin = 698.5252
				xmax = 698.5852
				text = "EY1"
			intervals [2293]:
				xmin = 698.5852
				xmax = 698.6652
				text = "sp"
			intervals [2294]:
				xmin = 698.6652
				xmax = 698.6952
				text = "T"
			intervals [2295]:
				xmin = 698.6952
				xmax = 698.7952
				text = "IY1"
			intervals [2296]:
				xmin = 698.7952
				xmax = 698.8452
				text = "N"
			intervals [2297]:
				xmin = 698.8452
				xmax = 699.0452
				text = "EY2"
			intervals [2298]:
				xmin = 699.0452
				xmax = 699.0752
				text = "JH"
			intervals [2299]:
				xmin = 699.0752
				xmax = 699.1452
				text = "ER0"
			intervals [2300]:
				xmin = 699.1452
				xmax = 699.1752
				text = "sp"
			intervals [2301]:
				xmin = 699.1752
				xmax = 699.3352
				text = "AO1"
			intervals [2302]:
				xmin = 699.3352
				xmax = 699.5352
				text = "R"
			intervals [2303]:
				xmin = 699.5352
				xmax = 700.048
				text = "sp"
			intervals [2304]:
				xmin = 700.048
				xmax = 700.088
				text = "IH0"
			intervals [2305]:
				xmin = 700.088
				xmax = 700.188
				text = "N"
			intervals [2306]:
				xmin = 700.188
				xmax = 700.238
				text = "Y"
			intervals [2307]:
				xmin = 700.238
				xmax = 700.268
				text = "UH1"
			intervals [2308]:
				xmin = 700.268
				xmax = 700.298
				text = "R"
			intervals [2309]:
				xmin = 700.298
				xmax = 700.428
				text = "sp"
			intervals [2310]:
				xmin = 700.428
				xmax = 700.458
				text = "T"
			intervals [2311]:
				xmin = 700.458
				xmax = 700.498
				text = "IY1"
			intervals [2312]:
				xmin = 700.498
				xmax = 700.528
				text = "sp"
			intervals [2313]:
				xmin = 700.528
				xmax = 700.668
				text = "AH1"
			intervals [2314]:
				xmin = 700.668
				xmax = 701.018
				text = "M"
			intervals [2315]:
				xmin = 701.018
				xmax = 701.3601
				text = ""
			intervals [2316]:
				xmin = 701.3601
				xmax = 701.3901
				text = "T"
			intervals [2317]:
				xmin = 701.3901
				xmax = 701.4401
				text = "W"
			intervals [2318]:
				xmin = 701.4401
				xmax = 701.5001
				text = "EH1"
			intervals [2319]:
				xmin = 701.5001
				xmax = 701.5501
				text = "N"
			intervals [2320]:
				xmin = 701.5501
				xmax = 701.6401
				text = "IY0"
			intervals [2321]:
				xmin = 701.6401
				xmax = 701.7301
				text = "Z"
			intervals [2322]:
				xmin = 701.7301
				xmax = 701.7801
				text = "Y"
			intervals [2323]:
				xmin = 701.7801
				xmax = 701.8501
				text = "UW1"
			intervals [2324]:
				xmin = 701.8501
				xmax = 701.9201
				text = "N"
			intervals [2325]:
				xmin = 701.9201
				xmax = 702.0601
				text = "OW1"
			intervals [2326]:
				xmin = 702.0601
				xmax = 702.0901
				text = "sp"
			intervals [2327]:
				xmin = 702.0901
				xmax = 702.1601
				text = "ER0"
			intervals [2328]:
				xmin = 702.1601
				xmax = 702.2301
				text = "AW1"
			intervals [2329]:
				xmin = 702.2301
				xmax = 702.2601
				text = "N"
			intervals [2330]:
				xmin = 702.2601
				xmax = 702.2901
				text = "D"
			intervals [2331]:
				xmin = 702.2901
				xmax = 702.3201
				text = "DH"
			intervals [2332]:
				xmin = 702.3201
				xmax = 702.4101
				text = "AH0"
			intervals [2333]:
				xmin = 702.4101
				xmax = 702.4501
				text = "T"
			intervals [2334]:
				xmin = 702.4501
				xmax = 702.6101
				text = "EY1"
			intervals [2335]:
				xmin = 702.6101
				xmax = 702.7201
				text = "JH"
			intervals [2336]:
				xmin = 702.7201
				xmax = 702.7501
				text = "sp"
			intervals [2337]:
				xmin = 702.7501
				xmax = 702.7801
				text = "AH0"
			intervals [2338]:
				xmin = 702.7801
				xmax = 702.8101
				text = "sp"
			intervals [2339]:
				xmin = 702.8101
				xmax = 702.8401
				text = "G"
			intervals [2340]:
				xmin = 702.8401
				xmax = 702.9101
				text = "R"
			intervals [2341]:
				xmin = 702.9101
				xmax = 702.9701
				text = "UW1"
			intervals [2342]:
				xmin = 702.9701
				xmax = 703.0101
				text = "P"
			intervals [2343]:
				xmin = 703.0101
				xmax = 703.0501
				text = "DH"
			intervals [2344]:
				xmin = 703.0501
				xmax = 703.0801
				text = "AH0"
			intervals [2345]:
				xmin = 703.0801
				xmax = 703.1401
				text = "T"
			intervals [2346]:
				xmin = 703.1401
				xmax = 703.2401
				text = "Y"
			intervals [2347]:
				xmin = 703.2401
				xmax = 703.4101
				text = "UW1"
			intervals [2348]:
				xmin = 703.4101
				xmax = 703.4701
				text = "sp"
			intervals [2349]:
				xmin = 703.4701
				xmax = 703.5101
				text = "IH0"
			intervals [2350]:
				xmin = 703.5101
				xmax = 703.5601
				text = "D"
			intervals [2351]:
				xmin = 703.5601
				xmax = 703.5901
				text = "sp"
			intervals [2352]:
				xmin = 703.5901
				xmax = 703.6401
				text = "G"
			intervals [2353]:
				xmin = 703.6401
				xmax = 703.8401
				text = "OW1"
			intervals [2354]:
				xmin = 703.8401
				xmax = 703.9101
				text = "ER0"
			intervals [2355]:
				xmin = 703.9101
				xmax = 704.0001
				text = "AW1"
			intervals [2356]:
				xmin = 704.0001
				xmax = 704.0501
				text = "N"
			intervals [2357]:
				xmin = 704.0501
				xmax = 704.0801
				text = "D"
			intervals [2358]:
				xmin = 704.0801
				xmax = 704.1101
				text = "sp"
			intervals [2359]:
				xmin = 704.1101
				xmax = 704.1401
				text = "W"
			intervals [2360]:
				xmin = 704.1401
				xmax = 704.1701
				text = "IH0"
			intervals [2361]:
				xmin = 704.1701
				xmax = 704.2001
				text = "DH"
			intervals [2362]:
				xmin = 704.2001
				xmax = 704.2401
				text = "sp"
			intervals [2363]:
				xmin = 704.2401
				xmax = 704.2801
				text = "AO1"
			intervals [2364]:
				xmin = 704.2801
				xmax = 704.5201
				text = "L"
			intervals [2365]:
				xmin = 704.5201
				xmax = 704.6001
				text = "sp"
			intervals [2366]:
				xmin = 704.6001
				xmax = 704.6501
				text = "DH"
			intervals [2367]:
				xmin = 704.6501
				xmax = 704.6801
				text = "AH0"
			intervals [2368]:
				xmin = 704.6801
				xmax = 704.8801
				text = "sp"
			intervals [2369]:
				xmin = 704.8801
				xmax = 704.9101
				text = "T"
			intervals [2370]:
				xmin = 704.9101
				xmax = 704.9401
				text = "AY1"
			intervals [2371]:
				xmin = 704.9401
				xmax = 704.9901
				text = "M"
			intervals [2372]:
				xmin = 704.9901
				xmax = 717.0857
				text = ""
			intervals [2373]:
				xmin = 717.0857
				xmax = 717.1557
				text = "sil"
			intervals [2374]:
				xmin = 717.1557
				xmax = 717.6057
				text = "M"
			intervals [2375]:
				xmin = 717.6057
				xmax = 717.6457
				text = "HH"
			intervals [2376]:
				xmin = 717.6457
				xmax = 717.7357
				text = "M"
			intervals [2377]:
				xmin = 717.7357
				xmax = 720.2787
				text = "sp"
			intervals [2378]:
				xmin = 720.2787
				xmax = 720.5887
				text = "AH1"
			intervals [2379]:
				xmin = 720.5887
				xmax = 720.6187
				text = "HH"
			intervals [2380]:
				xmin = 720.6187
				xmax = 720.7187
				text = "AH1"
			intervals [2381]:
				xmin = 720.7187
				xmax = 720.7687
				text = "sp"
			intervals [2382]:
				xmin = 720.7687
				xmax = 720.8187
				text = "D"
			intervals [2383]:
				xmin = 720.8187
				xmax = 720.8587
				text = "IH1"
			intervals [2384]:
				xmin = 720.8587
				xmax = 720.9387
				text = "D"
			intervals [2385]:
				xmin = 720.9387
				xmax = 720.9687
				text = "Y"
			intervals [2386]:
				xmin = 720.9687
				xmax = 720.9987
				text = "UW1"
			intervals [2387]:
				xmin = 720.9987
				xmax = 721.0287
				text = "B"
			intervals [2388]:
				xmin = 721.0287
				xmax = 721.0587
				text = "IH0"
			intervals [2389]:
				xmin = 721.0587
				xmax = 721.1287
				text = "L"
			intervals [2390]:
				xmin = 721.1287
				xmax = 721.2287
				text = "AO1"
			intervals [2391]:
				xmin = 721.2287
				xmax = 721.4187
				text = "NG"
			intervals [2392]:
				xmin = 721.4187
				xmax = 721.4587
				text = "EH1"
			intervals [2393]:
				xmin = 721.4587
				xmax = 721.5187
				text = "N"
			intervals [2394]:
				xmin = 721.5187
				xmax = 721.5987
				text = "IY0"
			intervals [2395]:
				xmin = 721.5987
				xmax = 721.6287
				text = "sp"
			intervals [2396]:
				xmin = 721.6287
				xmax = 721.7287
				text = "K"
			intervals [2397]:
				xmin = 721.7287
				xmax = 721.8587
				text = "L"
			intervals [2398]:
				xmin = 721.8587
				xmax = 721.8987
				text = "AH1"
			intervals [2399]:
				xmin = 721.8987
				xmax = 722.0487
				text = "B"
			intervals [2400]:
				xmin = 722.0487
				xmax = 722.0787
				text = "Z"
			intervals [2401]:
				xmin = 722.0787
				xmax = 722.1087
				text = "ER0"
			intervals [2402]:
				xmin = 722.1087
				xmax = 722.1387
				text = "sp"
			intervals [2403]:
				xmin = 722.1387
				xmax = 722.1687
				text = "EH1"
			intervals [2404]:
				xmin = 722.1687
				xmax = 722.2287
				text = "N"
			intervals [2405]:
				xmin = 722.2287
				xmax = 722.2987
				text = "IY0"
			intervals [2406]:
				xmin = 722.2987
				xmax = 722.3687
				text = "TH"
			intervals [2407]:
				xmin = 722.3687
				xmax = 722.3987
				text = "IH2"
			intervals [2408]:
				xmin = 722.3987
				xmax = 722.5087
				text = "N"
			intervals [2409]:
				xmin = 722.5087
				xmax = 722.6187
				text = "sp"
			intervals [2410]:
				xmin = 722.6187
				xmax = 722.6487
				text = "L"
			intervals [2411]:
				xmin = 722.6487
				xmax = 722.6787
				text = "AY1"
			intervals [2412]:
				xmin = 722.6787
				xmax = 722.7187
				text = "K"
			intervals [2413]:
				xmin = 722.7187
				xmax = 722.8887
				text = "sp"
			intervals [2414]:
				xmin = 722.8887
				xmax = 722.9387
				text = "DH"
			intervals [2415]:
				xmin = 722.9387
				xmax = 722.9787
				text = "AH0"
			intervals [2416]:
				xmin = 722.9787
				xmax = 723.0087
				text = "T"
			intervals [2417]:
				xmin = 723.0087
				xmax = 727.5377
				text = ""
			intervals [2418]:
				xmin = 727.5377
				xmax = 728.7177
				text = "spn"
			intervals [2419]:
				xmin = 728.7177
				xmax = 729.9612
				text = ""
			intervals [2420]:
				xmin = 729.9612
				xmax = 729.9912
				text = "sil"
			intervals [2421]:
				xmin = 729.9912
				xmax = 730.2912
				text = "Y"
			intervals [2422]:
				xmin = 730.2912
				xmax = 730.4612
				text = "AE1"
			intervals [2423]:
				xmin = 730.4612
				xmax = 731.5227
				text = "sp"
			intervals [2424]:
				xmin = 731.5227
				xmax = 731.5727
				text = "AH1"
			intervals [2425]:
				xmin = 731.5727
				xmax = 731.7927
				text = "M"
			intervals [2426]:
				xmin = 731.7927
				xmax = 733.2806
				text = "sp"
			intervals [2427]:
				xmin = 733.2806
				xmax = 733.3306
				text = "W"
			intervals [2428]:
				xmin = 733.3306
				xmax = 733.3606
				text = "EH1"
			intervals [2429]:
				xmin = 733.3606
				xmax = 733.4006
				text = "L"
			intervals [2430]:
				xmin = 733.4006
				xmax = 733.4306
				text = "D"
			intervals [2431]:
				xmin = 733.4306
				xmax = 733.4806
				text = "IH0"
			intervals [2432]:
				xmin = 733.4806
				xmax = 733.5506
				text = "D"
			intervals [2433]:
				xmin = 733.5506
				xmax = 733.6106
				text = "Y"
			intervals [2434]:
				xmin = 733.6106
				xmax = 733.6906
				text = "UW1"
			intervals [2435]:
				xmin = 733.6906
				xmax = 733.7706
				text = "EH1"
			intervals [2436]:
				xmin = 733.7706
				xmax = 733.8006
				text = "V"
			intervals [2437]:
				xmin = 733.8006
				xmax = 734.0406
				text = "ER0"
			intervals [2438]:
				xmin = 734.0406
				xmax = 734.1306
				text = "AH1"
			intervals [2439]:
				xmin = 734.1306
				xmax = 734.3206
				text = "M"
			intervals [2440]:
				xmin = 734.3206
				xmax = 734.3806
				text = "G"
			intervals [2441]:
				xmin = 734.3806
				xmax = 734.4206
				text = "OW1"
			intervals [2442]:
				xmin = 734.4206
				xmax = 734.5406
				text = "ER0"
			intervals [2443]:
				xmin = 734.5406
				xmax = 734.6306
				text = "AW1"
			intervals [2444]:
				xmin = 734.6306
				xmax = 734.6806
				text = "N"
			intervals [2445]:
				xmin = 734.6806
				xmax = 734.7106
				text = "D"
			intervals [2446]:
				xmin = 734.7106
				xmax = 734.7406
				text = "W"
			intervals [2447]:
				xmin = 734.7406
				xmax = 734.7706
				text = "IH1"
			intervals [2448]:
				xmin = 734.7706
				xmax = 734.8006
				text = "DH"
			intervals [2449]:
				xmin = 734.8006
				xmax = 734.8306
				text = "EH1"
			intervals [2450]:
				xmin = 734.8306
				xmax = 734.8606
				text = "N"
			intervals [2451]:
				xmin = 734.8606
				xmax = 734.9306
				text = "IY0"
			intervals [2452]:
				xmin = 734.9306
				xmax = 734.9706
				text = "P"
			intervals [2453]:
				xmin = 734.9706
				xmax = 735.0306
				text = "IY1"
			intervals [2454]:
				xmin = 735.0306
				xmax = 735.1106
				text = "P"
			intervals [2455]:
				xmin = 735.1106
				xmax = 735.1606
				text = "AH0"
			intervals [2456]:
				xmin = 735.1606
				xmax = 735.2106
				text = "L"
			intervals [2457]:
				xmin = 735.2106
				xmax = 735.2406
				text = "DH"
			intervals [2458]:
				xmin = 735.2406
				xmax = 735.2706
				text = "AH0"
			intervals [2459]:
				xmin = 735.2706
				xmax = 735.3006
				text = "T"
			intervals [2460]:
				xmin = 735.3006
				xmax = 735.3306
				text = "sp"
			intervals [2461]:
				xmin = 735.3306
				xmax = 735.3606
				text = "S"
			intervals [2462]:
				xmin = 735.3606
				xmax = 735.4106
				text = "P"
			intervals [2463]:
				xmin = 735.4106
				xmax = 735.5306
				text = "OW1"
			intervals [2464]:
				xmin = 735.5306
				xmax = 735.5806
				text = "K"
			intervals [2465]:
				xmin = 735.5806
				xmax = 735.6606
				text = "AH0"
			intervals [2466]:
				xmin = 735.6606
				xmax = 735.6906
				text = "sp"
			intervals [2467]:
				xmin = 735.6906
				xmax = 735.7306
				text = "F"
			intervals [2468]:
				xmin = 735.7306
				xmax = 735.7906
				text = "AO1"
			intervals [2469]:
				xmin = 735.7906
				xmax = 735.8706
				text = "R"
			intervals [2470]:
				xmin = 735.8706
				xmax = 735.9406
				text = "AH0"
			intervals [2471]:
				xmin = 735.9406
				xmax = 735.9806
				text = "N"
			intervals [2472]:
				xmin = 735.9806
				xmax = 736.0106
				text = "sp"
			intervals [2473]:
				xmin = 736.0106
				xmax = 736.0806
				text = "L"
			intervals [2474]:
				xmin = 736.0806
				xmax = 736.2306
				text = "AE1"
			intervals [2475]:
				xmin = 736.2306
				xmax = 736.2906
				text = "NG"
			intervals [2476]:
				xmin = 736.2906
				xmax = 736.3206
				text = "G"
			intervals [2477]:
				xmin = 736.3206
				xmax = 736.4006
				text = "W"
			intervals [2478]:
				xmin = 736.4006
				xmax = 736.4406
				text = "IH0"
			intervals [2479]:
				xmin = 736.4406
				xmax = 736.6806
				text = "JH"
			intervals [2480]:
				xmin = 736.6806
				xmax = 739.6557
				text = "sp"
			intervals [2481]:
				xmin = 739.6557
				xmax = 739.6957
				text = "AH1"
			intervals [2482]:
				xmin = 739.6957
				xmax = 739.7257
				text = "HH"
			intervals [2483]:
				xmin = 739.7257
				xmax = 739.8057
				text = "AH1"
			intervals [2484]:
				xmin = 739.8057
				xmax = 740.2757
				text = "sp"
			intervals [2485]:
				xmin = 740.2757
				xmax = 740.4842
				text = ""
			intervals [2486]:
				xmin = 740.4842
				xmax = 740.5642
				text = "W"
			intervals [2487]:
				xmin = 740.5642
				xmax = 740.5942
				text = "AH1"
			intervals [2488]:
				xmin = 740.5942
				xmax = 740.6242
				text = "T"
			intervals [2489]:
				xmin = 740.6242
				xmax = 740.6842
				text = "AH0"
			intervals [2490]:
				xmin = 740.6842
				xmax = 740.7442
				text = "B"
			intervals [2491]:
				xmin = 740.7442
				xmax = 740.7942
				text = "AW1"
			intervals [2492]:
				xmin = 740.7942
				xmax = 740.8842
				text = "T"
			intervals [2493]:
				xmin = 740.8842
				xmax = 740.9142
				text = "N"
			intervals [2494]:
				xmin = 740.9142
				xmax = 741.1842
				text = "AW1"
			intervals [2495]:
				xmin = 741.1842
				xmax = 741.4042
				text = "sp"
			intervals [2496]:
				xmin = 741.4042
				xmax = 748.614
				text = ""
			intervals [2497]:
				xmin = 748.614
				xmax = 748.944
				text = "M"
			intervals [2498]:
				xmin = 748.944
				xmax = 750.8043
				text = "sp"
			intervals [2499]:
				xmin = 750.8043
				xmax = 750.8843
				text = "W"
			intervals [2500]:
				xmin = 750.8843
				xmax = 750.9243
				text = "AH1"
			intervals [2501]:
				xmin = 750.9243
				xmax = 750.9543
				text = "Z"
			intervals [2502]:
				xmin = 750.9543
				xmax = 750.9843
				text = "DH"
			intervals [2503]:
				xmin = 750.9843
				xmax = 751.0343
				text = "EH1"
			intervals [2504]:
				xmin = 751.0343
				xmax = 751.1243
				text = "R"
			intervals [2505]:
				xmin = 751.1243
				xmax = 751.2143
				text = "EH1"
			intervals [2506]:
				xmin = 751.2143
				xmax = 751.2643
				text = "N"
			intervals [2507]:
				xmin = 751.2643
				xmax = 751.3543
				text = "IY0"
			intervals [2508]:
				xmin = 751.3543
				xmax = 751.3943
				text = "HH"
			intervals [2509]:
				xmin = 751.3943
				xmax = 751.4643
				text = "W"
			intervals [2510]:
				xmin = 751.4643
				xmax = 751.5643
				text = "AY1"
			intervals [2511]:
				xmin = 751.5643
				xmax = 751.5943
				text = "T"
			intervals [2512]:
				xmin = 751.5943
				xmax = 751.6243
				text = "S"
			intervals [2513]:
				xmin = 751.6243
				xmax = 751.6943
				text = "sp"
			intervals [2514]:
				xmin = 751.6943
				xmax = 751.7643
				text = "IH0"
			intervals [2515]:
				xmin = 751.7643
				xmax = 751.8343
				text = "N"
			intervals [2516]:
				xmin = 751.8343
				xmax = 751.8743
				text = "DH"
			intervals [2517]:
				xmin = 751.8743
				xmax = 751.9643
				text = "AH0"
			intervals [2518]:
				xmin = 751.9643
				xmax = 752.0043
				text = "G"
			intervals [2519]:
				xmin = 752.0043
				xmax = 752.1543
				text = "R"
			intervals [2520]:
				xmin = 752.1543
				xmax = 752.3043
				text = "UW1"
			intervals [2521]:
				xmin = 752.3043
				xmax = 752.3343
				text = "P"
			intervals [2522]:
				xmin = 752.3343
				xmax = 759.1045
				text = "sp"
			intervals [2523]:
				xmin = 759.1045
				xmax = 759.6945
				text = "spn"
			intervals [2524]:
				xmin = 759.6945
				xmax = 759.7645
				text = "sp"
			intervals [2525]:
				xmin = 759.7645
				xmax = 762.8755
				text = ""
			intervals [2526]:
				xmin = 762.8755
				xmax = 763.3055
				text = "Y"
			intervals [2527]:
				xmin = 763.3055
				xmax = 763.4255
				text = "AE1"
			intervals [2528]:
				xmin = 763.4255
				xmax = 766.1998
				text = "sp"
			intervals [2529]:
				xmin = 766.1998
				xmax = 766.2598
				text = "AH1"
			intervals [2530]:
				xmin = 766.2598
				xmax = 766.2898
				text = "M"
			intervals [2531]:
				xmin = 766.2898
				xmax = 771.0645
				text = "sp"
			intervals [2532]:
				xmin = 771.0645
				xmax = 771.1745
				text = "OW1"
			intervals [2533]:
				xmin = 771.1745
				xmax = 771.2045
				text = "sp"
			intervals [2534]:
				xmin = 771.2045
				xmax = 771.2445
				text = "AY1"
			intervals [2535]:
				xmin = 771.2445
				xmax = 771.2745
				text = "sp"
			intervals [2536]:
				xmin = 771.2745
				xmax = 771.3445
				text = "L"
			intervals [2537]:
				xmin = 771.3445
				xmax = 771.3945
				text = "AY1"
			intervals [2538]:
				xmin = 771.3945
				xmax = 771.4845
				text = "K"
			intervals [2539]:
				xmin = 771.4845
				xmax = 771.5145
				text = "sp"
			intervals [2540]:
				xmin = 771.5145
				xmax = 771.5445
				text = "DH"
			intervals [2541]:
				xmin = 771.5445
				xmax = 771.5845
				text = "IH0"
			intervals [2542]:
				xmin = 771.5845
				xmax = 771.6145
				text = "S"
			intervals [2543]:
				xmin = 771.6145
				xmax = 771.7345
				text = "sp"
			intervals [2544]:
				xmin = 771.7345
				xmax = 771.7645
				text = "K"
			intervals [2545]:
				xmin = 771.7645
				xmax = 771.8145
				text = "W"
			intervals [2546]:
				xmin = 771.8145
				xmax = 771.8845
				text = "EH1"
			intervals [2547]:
				xmin = 771.8845
				xmax = 772.0145
				text = "SH"
			intervals [2548]:
				xmin = 772.0145
				xmax = 772.1745
				text = "AH0"
			intervals [2549]:
				xmin = 772.1745
				xmax = 772.2045
				text = "N"
			intervals [2550]:
				xmin = 772.2045
				xmax = 772.6845
				text = "spn"
			intervals [2551]:
				xmin = 772.6845
				xmax = 772.9045
				text = "sp"
			intervals [2552]:
				xmin = 772.9045
				xmax = 773.2062
				text = ""
			intervals [2553]:
				xmin = 773.2062
				xmax = 773.4162
				text = "IH1"
			intervals [2554]:
				xmin = 773.4162
				xmax = 773.4762
				text = "F"
			intervals [2555]:
				xmin = 773.4762
				xmax = 773.5162
				text = "Y"
			intervals [2556]:
				xmin = 773.5162
				xmax = 773.6162
				text = "UW1"
			intervals [2557]:
				xmin = 773.6162
				xmax = 773.6462
				text = "K"
			intervals [2558]:
				xmin = 773.6462
				xmax = 773.6962
				text = "UH1"
			intervals [2559]:
				xmin = 773.6962
				xmax = 773.7862
				text = "D"
			intervals [2560]:
				xmin = 773.7862
				xmax = 773.8262
				text = "D"
			intervals [2561]:
				xmin = 773.8262
				xmax = 773.9562
				text = "UW1"
			intervals [2562]:
				xmin = 773.9562
				xmax = 773.9862
				text = "IH1"
			intervals [2563]:
				xmin = 773.9862
				xmax = 774.0262
				text = "T"
			intervals [2564]:
				xmin = 774.0262
				xmax = 774.2262
				text = "AO1"
			intervals [2565]:
				xmin = 774.2262
				xmax = 774.3762
				text = "L"
			intervals [2566]:
				xmin = 774.3762
				xmax = 774.4762
				text = "OW1"
			intervals [2567]:
				xmin = 774.4762
				xmax = 774.5162
				text = "V"
			intervals [2568]:
				xmin = 774.5162
				xmax = 774.5962
				text = "ER0"
			intervals [2569]:
				xmin = 774.5962
				xmax = 774.7162
				text = "AH0"
			intervals [2570]:
				xmin = 774.7162
				xmax = 774.7962
				text = "G"
			intervals [2571]:
				xmin = 774.7962
				xmax = 775.0462
				text = "EY1"
			intervals [2572]:
				xmin = 775.0462
				xmax = 775.0862
				text = "N"
			intervals [2573]:
				xmin = 775.0862
				xmax = 775.4071
				text = ""
			intervals [2574]:
				xmin = 775.4071
				xmax = 775.4971
				text = "sil"
			intervals [2575]:
				xmin = 775.4971
				xmax = 775.5471
				text = "W"
			intervals [2576]:
				xmin = 775.5471
				xmax = 775.5771
				text = "AH1"
			intervals [2577]:
				xmin = 775.5771
				xmax = 775.6371
				text = "T"
			intervals [2578]:
				xmin = 775.6371
				xmax = 775.6771
				text = "W"
			intervals [2579]:
				xmin = 775.6771
				xmax = 775.7171
				text = "UH1"
			intervals [2580]:
				xmin = 775.7171
				xmax = 775.7871
				text = "D"
			intervals [2581]:
				xmin = 775.7871
				xmax = 775.8471
				text = "Y"
			intervals [2582]:
				xmin = 775.8471
				xmax = 775.9371
				text = "UW1"
			intervals [2583]:
				xmin = 775.9371
				xmax = 776.0171
				text = "W"
			intervals [2584]:
				xmin = 776.0171
				xmax = 776.0571
				text = "AA1"
			intervals [2585]:
				xmin = 776.0571
				xmax = 776.1171
				text = "N"
			intervals [2586]:
				xmin = 776.1171
				xmax = 776.1471
				text = "T"
			intervals [2587]:
				xmin = 776.1471
				xmax = 776.1871
				text = "T"
			intervals [2588]:
				xmin = 776.1871
				xmax = 776.2571
				text = "IH0"
			intervals [2589]:
				xmin = 776.2571
				xmax = 776.2871
				text = "sp"
			intervals [2590]:
				xmin = 776.2871
				xmax = 776.3371
				text = "B"
			intervals [2591]:
				xmin = 776.3371
				xmax = 776.4471
				text = "IY1"
			intervals [2592]:
				xmin = 776.4471
				xmax = 776.5571
				text = "AO1"
			intervals [2593]:
				xmin = 776.5571
				xmax = 776.6071
				text = "R"
			intervals [2594]:
				xmin = 776.6071
				xmax = 776.6571
				text = "HH"
			intervals [2595]:
				xmin = 776.6571
				xmax = 776.7471
				text = "AW1"
			intervals [2596]:
				xmin = 776.7471
				xmax = 776.8371
				text = "W"
			intervals [2597]:
				xmin = 776.8371
				xmax = 776.8671
				text = "UH1"
			intervals [2598]:
				xmin = 776.8671
				xmax = 776.9371
				text = "D"
			intervals [2599]:
				xmin = 776.9371
				xmax = 776.9871
				text = "Y"
			intervals [2600]:
				xmin = 776.9871
				xmax = 777.0271
				text = "UW1"
			intervals [2601]:
				xmin = 777.0271
				xmax = 777.1671
				text = "CH"
			intervals [2602]:
				xmin = 777.1671
				xmax = 777.3371
				text = "EY1"
			intervals [2603]:
				xmin = 777.3371
				xmax = 777.3771
				text = "N"
			intervals [2604]:
				xmin = 777.3771
				xmax = 777.4171
				text = "JH"
			intervals [2605]:
				xmin = 777.4171
				xmax = 777.4471
				text = "Y"
			intervals [2606]:
				xmin = 777.4471
				xmax = 777.4771
				text = "UH1"
			intervals [2607]:
				xmin = 777.4771
				xmax = 777.5571
				text = "R"
			intervals [2608]:
				xmin = 777.5571
				xmax = 777.6471
				text = "L"
			intervals [2609]:
				xmin = 777.6471
				xmax = 777.7271
				text = "AY1"
			intervals [2610]:
				xmin = 777.7271
				xmax = 777.7671
				text = "F"
			intervals [2611]:
				xmin = 777.7671
				xmax = 777.9671
				text = "sp"
			intervals [2612]:
				xmin = 777.9671
				xmax = 804.7543
				text = ""
			intervals [2613]:
				xmin = 804.7543
				xmax = 805.2743
				text = "AH1"
			intervals [2614]:
				xmin = 805.2743
				xmax = 805.5243
				text = "sp"
			intervals [2615]:
				xmin = 805.5243
				xmax = 805.8643
				text = "spn"
			intervals [2616]:
				xmin = 805.8643
				xmax = 810.7377
				text = "sp"
			intervals [2617]:
				xmin = 810.7377
				xmax = 811.2277
				text = "OW1"
			intervals [2618]:
				xmin = 811.2277
				xmax = 824.1206
				text = "sp"
			intervals [2619]:
				xmin = 824.1206
				xmax = 824.1506
				text = "HH"
			intervals [2620]:
				xmin = 824.1506
				xmax = 824.6206
				text = "M"
			intervals [2621]:
				xmin = 824.6206
				xmax = 825.2816
				text = "sp"
			intervals [2622]:
				xmin = 825.2816
				xmax = 825.3216
				text = "DH"
			intervals [2623]:
				xmin = 825.3216
				xmax = 825.3516
				text = "AH0"
			intervals [2624]:
				xmin = 825.3516
				xmax = 825.4016
				text = "T"
			intervals [2625]:
				xmin = 825.4016
				xmax = 825.4916
				text = "sp"
			intervals [2626]:
				xmin = 825.4916
				xmax = 825.5216
				text = "S"
			intervals [2627]:
				xmin = 825.5216
				xmax = 825.5816
				text = "R"
			intervals [2628]:
				xmin = 825.5816
				xmax = 825.6216
				text = "IH1"
			intervals [2629]:
				xmin = 825.6216
				xmax = 825.7216
				text = "L"
			intervals [2630]:
				xmin = 825.7216
				xmax = 825.8016
				text = "IY0"
			intervals [2631]:
				xmin = 825.8016
				xmax = 825.8816
				text = "IH1"
			intervals [2632]:
				xmin = 825.8816
				xmax = 825.9416
				text = "N"
			intervals [2633]:
				xmin = 825.9416
				xmax = 825.9716
				text = "T"
			intervals [2634]:
				xmin = 825.9716
				xmax = 826.0116
				text = "R"
			intervals [2635]:
				xmin = 826.0116
				xmax = 826.0416
				text = "IH0"
			intervals [2636]:
				xmin = 826.0416
				xmax = 826.1616
				text = "S"
			intervals [2637]:
				xmin = 826.1616
				xmax = 826.2116
				text = "T"
			intervals [2638]:
				xmin = 826.2116
				xmax = 826.2416
				text = "IH0"
			intervals [2639]:
				xmin = 826.2416
				xmax = 826.3216
				text = "NG"
			intervals [2640]:
				xmin = 826.3216
				xmax = 826.6767
				text = "sp"
			intervals [2641]:
				xmin = 826.6767
				xmax = 826.7767
				text = "DH"
			intervals [2642]:
				xmin = 826.7767
				xmax = 826.8067
				text = "AH0"
			intervals [2643]:
				xmin = 826.8067
				xmax = 826.8367
				text = "T"
			intervals [2644]:
				xmin = 826.8367
				xmax = 826.8967
				text = "sp"
			intervals [2645]:
				xmin = 826.8967
				xmax = 826.9267
				text = "Z"
			intervals [2646]:
				xmin = 826.9267
				xmax = 826.9567
				text = "sp"
			intervals [2647]:
				xmin = 826.9567
				xmax = 827.1167
				text = "M"
			intervals [2648]:
				xmin = 827.1167
				xmax = 827.1667
				text = "AY1"
			intervals [2649]:
				xmin = 827.1667
				xmax = 827.2567
				text = "sp"
			intervals [2650]:
				xmin = 827.2567
				xmax = 827.3067
				text = "F"
			intervals [2651]:
				xmin = 827.3067
				xmax = 827.4767
				text = "IY1"
			intervals [2652]:
				xmin = 827.4767
				xmax = 827.5167
				text = "L"
			intervals [2653]:
				xmin = 827.5167
				xmax = 827.6067
				text = "D"
			intervals [2654]:
				xmin = 827.6067
				xmax = 827.6467
				text = "sp"
			intervals [2655]:
				xmin = 827.6467
				xmax = 828.1067
				text = "spn"
			intervals [2656]:
				xmin = 828.1067
				xmax = 828.7496
				text = ""
			intervals [2657]:
				xmin = 828.7496
				xmax = 828.8096
				text = "sil"
			intervals [2658]:
				xmin = 828.8096
				xmax = 828.9696
				text = "Y"
			intervals [2659]:
				xmin = 828.9696
				xmax = 829.2096
				text = "AE1"
			intervals [2660]:
				xmin = 829.2096
				xmax = 830.2771
				text = "sp"
			intervals [2661]:
				xmin = 830.2771
				xmax = 830.5371
				text = "AH1"
			intervals [2662]:
				xmin = 830.5371
				xmax = 830.8871
				text = "M"
			intervals [2663]:
				xmin = 830.8871
				xmax = 831.0271
				text = "sp"
			intervals [2664]:
				xmin = 831.0271
				xmax = 832.9125
				text = ""
			intervals [2665]:
				xmin = 832.9125
				xmax = 832.9425
				text = "spn"
			intervals [2666]:
				xmin = 832.9425
				xmax = 844.6254
				text = "sp"
			intervals [2667]:
				xmin = 844.6254
				xmax = 844.9754
				text = "OW1"
			intervals [2668]:
				xmin = 844.9754
				xmax = 845.3961
				text = "sp"
			intervals [2669]:
				xmin = 845.3961
				xmax = 845.4861
				text = "AY1"
			intervals [2670]:
				xmin = 845.4861
				xmax = 845.5761
				text = "N"
			intervals [2671]:
				xmin = 845.5761
				xmax = 845.7061
				text = "OW1"
			intervals [2672]:
				xmin = 845.7061
				xmax = 845.8561
				text = "sp"
			intervals [2673]:
				xmin = 845.8561
				xmax = 846.0061
				text = "N"
			intervals [2674]:
				xmin = 846.0061
				xmax = 846.1861
				text = "AW1"
			intervals [2675]:
				xmin = 846.1861
				xmax = 846.2561
				text = "W"
			intervals [2676]:
				xmin = 846.2561
				xmax = 846.2861
				text = "AH1"
			intervals [2677]:
				xmin = 846.2861
				xmax = 846.3561
				text = "T"
			intervals [2678]:
				xmin = 846.3561
				xmax = 846.3861
				text = "D"
			intervals [2679]:
				xmin = 846.3861
				xmax = 846.4261
				text = "UW1"
			intervals [2680]:
				xmin = 846.4261
				xmax = 846.5061
				text = "sp"
			intervals [2681]:
				xmin = 846.5061
				xmax = 846.5561
				text = "K"
			intervals [2682]:
				xmin = 846.5561
				xmax = 846.6661
				text = "UH1"
			intervals [2683]:
				xmin = 846.6661
				xmax = 846.7861
				text = "D"
			intervals [2684]:
				xmin = 846.7861
				xmax = 846.8261
				text = "Y"
			intervals [2685]:
				xmin = 846.8261
				xmax = 846.9561
				text = "UW1"
			intervals [2686]:
				xmin = 846.9561
				xmax = 847.0061
				text = "T"
			intervals [2687]:
				xmin = 847.0061
				xmax = 847.2061
				text = "EY1"
			intervals [2688]:
				xmin = 847.2061
				xmax = 847.4261
				text = "K"
			intervals [2689]:
				xmin = 847.4261
				xmax = 847.7149
				text = ""
			intervals [2690]:
				xmin = 847.7149
				xmax = 847.7749
				text = "sil"
			intervals [2691]:
				xmin = 847.7749
				xmax = 847.8249
				text = "HH"
			intervals [2692]:
				xmin = 847.8249
				xmax = 847.8649
				text = "W"
			intervals [2693]:
				xmin = 847.8649
				xmax = 847.9249
				text = "AH1"
			intervals [2694]:
				xmin = 847.9249
				xmax = 848.0349
				text = "N"
			intervals [2695]:
				xmin = 848.0349
				xmax = 848.1049
				text = "D"
			intervals [2696]:
				xmin = 848.1049
				xmax = 848.2749
				text = "EY1"
			intervals [2697]:
				xmin = 848.2749
				xmax = 848.3049
				text = "IH0"
			intervals [2698]:
				xmin = 848.3049
				xmax = 848.3449
				text = "T"
			intervals [2699]:
				xmin = 848.3449
				xmax = 848.3849
				text = "sp"
			intervals [2700]:
				xmin = 848.3849
				xmax = 848.4149
				text = "K"
			intervals [2701]:
				xmin = 848.4149
				xmax = 848.4449
				text = "UH1"
			intervals [2702]:
				xmin = 848.4449
				xmax = 848.5149
				text = "D"
			intervals [2703]:
				xmin = 848.5149
				xmax = 848.5549
				text = "B"
			intervals [2704]:
				xmin = 848.5549
				xmax = 848.6649
				text = "IY1"
			intervals [2705]:
				xmin = 848.6649
				xmax = 848.6949
				text = "EH1"
			intervals [2706]:
				xmin = 848.6949
				xmax = 848.7449
				text = "N"
			intervals [2707]:
				xmin = 848.7449
				xmax = 848.8349
				text = "IY0"
			intervals [2708]:
				xmin = 848.8349
				xmax = 848.8949
				text = "D"
			intervals [2709]:
				xmin = 848.8949
				xmax = 848.9949
				text = "EY1"
			intervals [2710]:
				xmin = 848.9949
				xmax = 849.0449
				text = "AH0"
			intervals [2711]:
				xmin = 849.0449
				xmax = 849.0749
				text = "V"
			intervals [2712]:
				xmin = 849.0749
				xmax = 849.1049
				text = "sp"
			intervals [2713]:
				xmin = 849.1049
				xmax = 849.1349
				text = "DH"
			intervals [2714]:
				xmin = 849.1349
				xmax = 849.1849
				text = "AH0"
			intervals [2715]:
				xmin = 849.1849
				xmax = 849.2449
				text = "sp"
			intervals [2716]:
				xmin = 849.2449
				xmax = 849.2849
				text = "W"
			intervals [2717]:
				xmin = 849.2849
				xmax = 849.3349
				text = "IY1"
			intervals [2718]:
				xmin = 849.3349
				xmax = 849.4849
				text = "K"
			intervals [2719]:
				xmin = 849.4849
				xmax = 849.9204
				text = ""
			intervals [2720]:
				xmin = 849.9204
				xmax = 849.9604
				text = "sil"
			intervals [2721]:
				xmin = 849.9604
				xmax = 850.1804
				text = "AH0"
			intervals [2722]:
				xmin = 850.1804
				xmax = 850.4104
				text = "N"
			intervals [2723]:
				xmin = 850.4104
				xmax = 850.5204
				text = "D"
			intervals [2724]:
				xmin = 850.5204
				xmax = 851.1316
				text = ""
			intervals [2725]:
				xmin = 851.1316
				xmax = 851.2016
				text = "sil"
			intervals [2726]:
				xmin = 851.2016
				xmax = 851.2716
				text = "S"
			intervals [2727]:
				xmin = 851.2716
				xmax = 851.4016
				text = "EY1"
			intervals [2728]:
				xmin = 851.4016
				xmax = 851.4316
				text = "W"
			intervals [2729]:
				xmin = 851.4316
				xmax = 851.4616
				text = "AH1"
			intervals [2730]:
				xmin = 851.4616
				xmax = 851.5416
				text = "T"
			intervals [2731]:
				xmin = 851.5416
				xmax = 851.6016
				text = "Y"
			intervals [2732]:
				xmin = 851.6016
				xmax = 851.6516
				text = "UW1"
			intervals [2733]:
				xmin = 851.6516
				xmax = 851.7016
				text = "D"
			intervals [2734]:
				xmin = 851.7016
				xmax = 851.7916
				text = "UW1"
			intervals [2735]:
				xmin = 851.7916
				xmax = 851.8716
				text = "sp"
			intervals [2736]:
				xmin = 851.8716
				xmax = 851.9016
				text = "F"
			intervals [2737]:
				xmin = 851.9016
				xmax = 851.9416
				text = "ER0"
			intervals [2738]:
				xmin = 851.9416
				xmax = 852.0916
				text = "M"
			intervals [2739]:
				xmin = 852.0916
				xmax = 852.5116
				text = "sp"
			intervals [2740]:
				xmin = 852.5116
				xmax = 852.5516
				text = "DH"
			intervals [2741]:
				xmin = 852.5516
				xmax = 852.6016
				text = "AH0"
			intervals [2742]:
				xmin = 852.6016
				xmax = 852.6516
				text = "sp"
			intervals [2743]:
				xmin = 852.6516
				xmax = 852.7316
				text = "T"
			intervals [2744]:
				xmin = 852.7316
				xmax = 852.8716
				text = "AY1"
			intervals [2745]:
				xmin = 852.8716
				xmax = 852.9416
				text = "M"
			intervals [2746]:
				xmin = 852.9416
				xmax = 852.9816
				text = "Y"
			intervals [2747]:
				xmin = 852.9816
				xmax = 853.0316
				text = "UW1"
			intervals [2748]:
				xmin = 853.0316
				xmax = 853.1216
				text = "G"
			intervals [2749]:
				xmin = 853.1216
				xmax = 853.2116
				text = "EH1"
			intervals [2750]:
				xmin = 853.2116
				xmax = 853.2716
				text = "T"
			intervals [2751]:
				xmin = 853.2716
				xmax = 853.3816
				text = "AH1"
			intervals [2752]:
				xmin = 853.3816
				xmax = 853.4416
				text = "P"
			intervals [2753]:
				xmin = 853.4416
				xmax = 853.4716
				text = "AH0"
			intervals [2754]:
				xmin = 853.4716
				xmax = 853.5316
				text = "N"
			intervals [2755]:
				xmin = 853.5316
				xmax = 853.5916
				text = "T"
			intervals [2756]:
				xmin = 853.5916
				xmax = 853.6316
				text = "IH1"
			intervals [2757]:
				xmin = 853.6316
				xmax = 853.7416
				text = "L"
			intervals [2758]:
				xmin = 853.7416
				xmax = 853.7716
				text = "DH"
			intervals [2759]:
				xmin = 853.7716
				xmax = 853.8216
				text = "AH0"
			intervals [2760]:
				xmin = 853.8216
				xmax = 854.0516
				text = "T"
			intervals [2761]:
				xmin = 854.0516
				xmax = 854.0816
				text = "AY1"
			intervals [2762]:
				xmin = 854.0816
				xmax = 854.1516
				text = "M"
			intervals [2763]:
				xmin = 854.1516
				xmax = 854.1816
				text = "Y"
			intervals [2764]:
				xmin = 854.1816
				xmax = 854.2216
				text = "UW1"
			intervals [2765]:
				xmin = 854.2216
				xmax = 854.3016
				text = "G"
			intervals [2766]:
				xmin = 854.3016
				xmax = 854.3716
				text = "OW1"
			intervals [2767]:
				xmin = 854.3716
				xmax = 854.4016
				text = "T"
			intervals [2768]:
				xmin = 854.4016
				xmax = 854.4716
				text = "AH0"
			intervals [2769]:
				xmin = 854.4716
				xmax = 854.5016
				text = "sp"
			intervals [2770]:
				xmin = 854.5016
				xmax = 854.5416
				text = "B"
			intervals [2771]:
				xmin = 854.5416
				xmax = 854.7516
				text = "EH1"
			intervals [2772]:
				xmin = 854.7516
				xmax = 854.9916
				text = "D"
			intervals [2773]:
				xmin = 854.9916
				xmax = 856.670
				text = ""
			intervals [2774]:
				xmin = 856.670
				xmax = 856.720
				text = "sil"
			intervals [2775]:
				xmin = 856.720
				xmax = 857.080
				text = "AH1"
			intervals [2776]:
				xmin = 857.080
				xmax = 857.110
				text = "HH"
			intervals [2777]:
				xmin = 857.110
				xmax = 857.200
				text = "AH1"
			intervals [2778]:
				xmin = 857.200
				xmax = 857.6373
				text = "sp"
			intervals [2779]:
				xmin = 857.6373
				xmax = 857.6873
				text = "Y"
			intervals [2780]:
				xmin = 857.6873
				xmax = 857.7373
				text = "UW1"
			intervals [2781]:
				xmin = 857.7373
				xmax = 857.7973
				text = "N"
			intervals [2782]:
				xmin = 857.7973
				xmax = 857.9273
				text = "OW1"
			intervals [2783]:
				xmin = 857.9273
				xmax = 858.0273
				text = "L"
			intervals [2784]:
				xmin = 858.0273
				xmax = 858.0973
				text = "AY1"
			intervals [2785]:
				xmin = 858.0973
				xmax = 858.1873
				text = "K"
			intervals [2786]:
				xmin = 858.1873
				xmax = 858.2173
				text = "sp"
			intervals [2787]:
				xmin = 858.2173
				xmax = 858.2973
				text = "AH1"
			intervals [2788]:
				xmin = 858.2973
				xmax = 858.4973
				text = "M"
			intervals [2789]:
				xmin = 858.4973
				xmax = 859.3892
				text = "sp"
			intervals [2790]:
				xmin = 859.3892
				xmax = 859.4992
				text = "T"
			intervals [2791]:
				xmin = 859.4992
				xmax = 859.6392
				text = "AY1"
			intervals [2792]:
				xmin = 859.6392
				xmax = 859.7492
				text = "M"
			intervals [2793]:
				xmin = 859.7492
				xmax = 859.7792
				text = "Y"
			intervals [2794]:
				xmin = 859.7792
				xmax = 859.8192
				text = "UW1"
			intervals [2795]:
				xmin = 859.8192
				xmax = 859.8892
				text = "G"
			intervals [2796]:
				xmin = 859.8892
				xmax = 859.9592
				text = "EH1"
			intervals [2797]:
				xmin = 859.9592
				xmax = 860.0092
				text = "T"
			intervals [2798]:
				xmin = 860.0092
				xmax = 860.1892
				text = "AH1"
			intervals [2799]:
				xmin = 860.1892
				xmax = 860.2592
				text = "P"
			intervals [2800]:
				xmin = 860.2592
				xmax = 860.2992
				text = "AH0"
			intervals [2801]:
				xmin = 860.2992
				xmax = 860.6192
				text = "N"
			intervals [2802]:
				xmin = 860.6192
				xmax = 861.0391
				text = ""
			intervals [2803]:
				xmin = 861.0391
				xmax = 861.1791
				text = "sil"
			intervals [2804]:
				xmin = 861.1791
				xmax = 861.2291
				text = "Y"
			intervals [2805]:
				xmin = 861.2291
				xmax = 861.2691
				text = "UW1"
			intervals [2806]:
				xmin = 861.2691
				xmax = 861.3091
				text = "N"
			intervals [2807]:
				xmin = 861.3091
				xmax = 861.3991
				text = "OW1"
			intervals [2808]:
				xmin = 861.3991
				xmax = 861.5291
				text = "K"
			intervals [2809]:
				xmin = 861.5291
				xmax = 861.6191
				text = "OW1"
			intervals [2810]:
				xmin = 861.6191
				xmax = 861.7591
				text = "M"
			intervals [2811]:
				xmin = 861.7591
				xmax = 861.8091
				text = "Y"
			intervals [2812]:
				xmin = 861.8091
				xmax = 861.8391
				text = "UH1"
			intervals [2813]:
				xmin = 861.8391
				xmax = 861.9191
				text = "R"
			intervals [2814]:
				xmin = 861.9191
				xmax = 861.9591
				text = "HH"
			intervals [2815]:
				xmin = 861.9591
				xmax = 862.1491
				text = "EH1"
			intervals [2816]:
				xmin = 862.1491
				xmax = 862.2791
				text = "R"
			intervals [2817]:
				xmin = 862.2791
				xmax = 862.3091
				text = "sp"
			intervals [2818]:
				xmin = 862.3091
				xmax = 862.3391
				text = "AH0"
			intervals [2819]:
				xmin = 862.3391
				xmax = 862.3691
				text = "N"
			intervals [2820]:
				xmin = 862.3691
				xmax = 862.4491
				text = "sp"
			intervals [2821]:
				xmin = 862.4491
				xmax = 862.4991
				text = "F"
			intervals [2822]:
				xmin = 862.4991
				xmax = 862.5891
				text = "IH1"
			intervals [2823]:
				xmin = 862.5891
				xmax = 862.6691
				text = "K"
			intervals [2824]:
				xmin = 862.6691
				xmax = 862.6991
				text = "S"
			intervals [2825]:
				xmin = 862.6991
				xmax = 862.7291
				text = "sp"
			intervals [2826]:
				xmin = 862.7291
				xmax = 862.7691
				text = "B"
			intervals [2827]:
				xmin = 862.7691
				xmax = 862.8191
				text = "R"
			intervals [2828]:
				xmin = 862.8191
				xmax = 862.9391
				text = "EH1"
			intervals [2829]:
				xmin = 862.9391
				xmax = 862.9791
				text = "K"
			intervals [2830]:
				xmin = 862.9791
				xmax = 863.0791
				text = "F"
			intervals [2831]:
				xmin = 863.0791
				xmax = 863.2591
				text = "AH0"
			intervals [2832]:
				xmin = 863.2591
				xmax = 863.2891
				text = "S"
			intervals [2833]:
				xmin = 863.2891
				xmax = 863.3191
				text = "T"
			intervals [2834]:
				xmin = 863.3191
				xmax = 863.4491
				text = "ER0"
			intervals [2835]:
				xmin = 863.4491
				xmax = 863.5191
				text = "W"
			intervals [2836]:
				xmin = 863.5191
				xmax = 863.5591
				text = "AH2"
			intervals [2837]:
				xmin = 863.5591
				xmax = 863.6191
				text = "T"
			intervals [2838]:
				xmin = 863.6191
				xmax = 863.7091
				text = "EH1"
			intervals [2839]:
				xmin = 863.7091
				xmax = 863.8191
				text = "V"
			intervals [2840]:
				xmin = 863.8191
				xmax = 863.9291
				text = "ER0"
			intervals [2841]:
				xmin = 863.9291
				xmax = 863.9891
				text = "sp"
			intervals [2842]:
				xmin = 863.9891
				xmax = 864.0491
				text = "Y"
			intervals [2843]:
				xmin = 864.0491
				xmax = 864.1291
				text = "UW1"
			intervals [2844]:
				xmin = 864.1291
				xmax = 864.2291
				text = "sp"
			intervals [2845]:
				xmin = 864.2291
				xmax = 864.2691
				text = "N"
			intervals [2846]:
				xmin = 864.2691
				xmax = 864.3291
				text = "OW1"
			intervals [2847]:
				xmin = 864.3291
				xmax = 864.3591
				text = "sp"
			intervals [2848]:
				xmin = 864.3591
				xmax = 864.3991
				text = "DH"
			intervals [2849]:
				xmin = 864.3991
				xmax = 864.4291
				text = "AH0"
			intervals [2850]:
				xmin = 864.4291
				xmax = 864.5191
				text = "sp"
			intervals [2851]:
				xmin = 864.5191
				xmax = 864.5491
				text = "HH"
			intervals [2852]:
				xmin = 864.5491
				xmax = 864.6491
				text = "OW1"
			intervals [2853]:
				xmin = 864.6491
				xmax = 864.6791
				text = "L"
			intervals [2854]:
				xmin = 864.6791
				xmax = 864.7091
				text = "spn"
			intervals [2855]:
				xmin = 864.7091
				xmax = 879.650
				text = ""
			intervals [2856]:
				xmin = 879.650
				xmax = 879.730
				text = "sil"
			intervals [2857]:
				xmin = 879.730
				xmax = 880.090
				text = "M"
			intervals [2858]:
				xmin = 880.090
				xmax = 881.9057
				text = ""
			intervals [2859]:
				xmin = 881.9057
				xmax = 881.9757
				text = "HH"
			intervals [2860]:
				xmin = 881.9757
				xmax = 882.0557
				text = "M"
			intervals [2861]:
				xmin = 882.0557
				xmax = 884.5429
				text = "sp"
			intervals [2862]:
				xmin = 884.5429
				xmax = 885.3829
				text = "spn"
			intervals [2863]:
				xmin = 885.3829
				xmax = 885.5829
				text = "sp"
			intervals [2864]:
				xmin = 885.5829
				xmax = 890.0459
				text = ""
			intervals [2865]:
				xmin = 890.0459
				xmax = 890.3359
				text = "Y"
			intervals [2866]:
				xmin = 890.3359
				xmax = 890.4859
				text = "AE1"
			intervals [2867]:
				xmin = 890.4859
				xmax = 890.6459
				text = "sp"
			intervals [2868]:
				xmin = 890.6459
				xmax = 891.0438
				text = ""
			intervals [2869]:
				xmin = 891.0438
				xmax = 891.5838
				text = "M"
			intervals [2870]:
				xmin = 891.5838
				xmax = 891.6138
				text = "HH"
			intervals [2871]:
				xmin = 891.6138
				xmax = 891.6538
				text = "M"
			intervals [2872]:
				xmin = 891.6538
				xmax = 892.0638
				text = ""
			intervals [2873]:
				xmin = 892.0638
				xmax = 892.1438
				text = "sil"
			intervals [2874]:
				xmin = 892.1438
				xmax = 892.1738
				text = "W"
			intervals [2875]:
				xmin = 892.1738
				xmax = 892.2038
				text = "AH1"
			intervals [2876]:
				xmin = 892.2038
				xmax = 892.2338
				text = "T"
			intervals [2877]:
				xmin = 892.2338
				xmax = 892.2638
				text = "D"
			intervals [2878]:
				xmin = 892.2638
				xmax = 892.3138
				text = "IH1"
			intervals [2879]:
				xmin = 892.3138
				xmax = 892.3438
				text = "D"
			intervals [2880]:
				xmin = 892.3438
				xmax = 892.3738
				text = "Y"
			intervals [2881]:
				xmin = 892.3738
				xmax = 892.4438
				text = "UW1"
			intervals [2882]:
				xmin = 892.4438
				xmax = 892.4738
				text = "TH"
			intervals [2883]:
				xmin = 892.4738
				xmax = 892.5138
				text = "IH1"
			intervals [2884]:
				xmin = 892.5138
				xmax = 892.5638
				text = "NG"
			intervals [2885]:
				xmin = 892.5638
				xmax = 892.6138
				text = "K"
			intervals [2886]:
				xmin = 892.6138
				xmax = 892.6838
				text = "AH0"
			intervals [2887]:
				xmin = 892.6838
				xmax = 892.7338
				text = "B"
			intervals [2888]:
				xmin = 892.7338
				xmax = 892.8338
				text = "AW1"
			intervals [2889]:
				xmin = 892.8338
				xmax = 892.9038
				text = "T"
			intervals [2890]:
				xmin = 892.9038
				xmax = 892.9438
				text = "DH"
			intervals [2891]:
				xmin = 892.9438
				xmax = 893.0138
				text = "AH0"
			intervals [2892]:
				xmin = 893.0138
				xmax = 893.1038
				text = "R"
			intervals [2893]:
				xmin = 893.1038
				xmax = 893.2738
				text = "AY1"
			intervals [2894]:
				xmin = 893.2738
				xmax = 893.3438
				text = "AH0"
			intervals [2895]:
				xmin = 893.3438
				xmax = 893.3838
				text = "T"
			intervals [2896]:
				xmin = 893.3838
				xmax = 893.4138
				text = "S"
			intervals [2897]:
				xmin = 893.4138
				xmax = 893.4538
				text = "sp"
			intervals [2898]:
				xmin = 893.4538
				xmax = 893.5538
				text = "L"
			intervals [2899]:
				xmin = 893.5538
				xmax = 893.6638
				text = "AE1"
			intervals [2900]:
				xmin = 893.6638
				xmax = 893.6938
				text = "S"
			intervals [2901]:
				xmin = 893.6938
				xmax = 893.8038
				text = "sp"
			intervals [2902]:
				xmin = 893.8038
				xmax = 893.8338
				text = "S"
			intervals [2903]:
				xmin = 893.8338
				xmax = 893.8738
				text = "AH1"
			intervals [2904]:
				xmin = 893.8738
				xmax = 893.9038
				text = "M"
			intervals [2905]:
				xmin = 893.9038
				xmax = 893.9338
				text = "ER0"
			intervals [2906]:
				xmin = 893.9338
				xmax = 894.7138
				text = "sp"
			intervals [2907]:
				xmin = 894.7138
				xmax = 894.7438
				text = "spn"
			intervals [2908]:
				xmin = 894.7438
				xmax = 895.4638
				text = "sp"
			intervals [2909]:
				xmin = 895.4638
				xmax = 911.2948
				text = ""
			intervals [2910]:
				xmin = 911.2948
				xmax = 912.9048
				text = "spn"
			intervals [2911]:
				xmin = 912.9048
				xmax = 913.2948
				text = "AO1"
			intervals [2912]:
				xmin = 913.2948
				xmax = 913.5848
				text = "sp"
			intervals [2913]:
				xmin = 913.5848
				xmax = 913.6487
				text = ""
			intervals [2914]:
				xmin = 913.6487
				xmax = 913.7487
				text = "Y"
			intervals [2915]:
				xmin = 913.7487
				xmax = 913.8687
				text = "UW1"
			intervals [2916]:
				xmin = 913.8687
				xmax = 913.8987
				text = "TH"
			intervals [2917]:
				xmin = 913.8987
				xmax = 913.9787
				text = "IH1"
			intervals [2918]:
				xmin = 913.9787
				xmax = 914.0887
				text = "NG"
			intervals [2919]:
				xmin = 914.0887
				xmax = 914.1187
				text = "K"
			intervals [2920]:
				xmin = 914.1187
				xmax = 914.1587
				text = "DH"
			intervals [2921]:
				xmin = 914.1587
				xmax = 914.2887
				text = "AE1"
			intervals [2922]:
				xmin = 914.2887
				xmax = 914.3787
				text = "T"
			intervals [2923]:
				xmin = 914.3787
				xmax = 914.6187
				text = "AH1"
			intervals [2924]:
				xmin = 914.6187
				xmax = 914.9887
				text = "M"
			intervals [2925]:
				xmin = 914.9887
				xmax = 915.3609
				text = ""
			intervals [2926]:
				xmin = 915.3609
				xmax = 915.4309
				text = "sil"
			intervals [2927]:
				xmin = 915.4309
				xmax = 915.5009
				text = "IH1"
			intervals [2928]:
				xmin = 915.5009
				xmax = 915.5509
				text = "F"
			intervals [2929]:
				xmin = 915.5509
				xmax = 915.5809
				text = "sp"
			intervals [2930]:
				xmin = 915.5809
				xmax = 915.6209
				text = "W"
			intervals [2931]:
				xmin = 915.6209
				xmax = 915.6909
				text = "IY1"
			intervals [2932]:
				xmin = 915.6909
				xmax = 915.8709
				text = "HH"
			intervals [2933]:
				xmin = 915.8709
				xmax = 915.9909
				text = "AE1"
			intervals [2934]:
				xmin = 915.9909
				xmax = 916.1109
				text = "D"
			intervals [2935]:
				xmin = 916.1109
				xmax = 916.4815
				text = "sp"
			intervals [2936]:
				xmin = 916.4815
				xmax = 916.5415
				text = "M"
			intervals [2937]:
				xmin = 916.5415
				xmax = 916.6115
				text = "AA1"
			intervals [2938]:
				xmin = 916.6115
				xmax = 916.7815
				text = "R"
			intervals [2939]:
				xmin = 916.7815
				xmax = 916.8315
				text = "T"
			intervals [2940]:
				xmin = 916.8315
				xmax = 916.8615
				text = "IH0"
			intervals [2941]:
				xmin = 916.8615
				xmax = 916.8915
				text = "N"
			intervals [2942]:
				xmin = 916.8915
				xmax = 916.9215
				text = "L"
			intervals [2943]:
				xmin = 916.9215
				xmax = 916.9515
				text = "UW1"
			intervals [2944]:
				xmin = 916.9515
				xmax = 916.9915
				text = "TH"
			intervals [2945]:
				xmin = 916.9915
				xmax = 917.0415
				text = "ER0"
			intervals [2946]:
				xmin = 917.0415
				xmax = 917.1815
				text = "K"
			intervals [2947]:
				xmin = 917.1815
				xmax = 917.2215
				text = "IH1"
			intervals [2948]:
				xmin = 917.2215
				xmax = 917.4015
				text = "NG"
			intervals [2949]:
				xmin = 917.4015
				xmax = 917.4915
				text = "sp"
			intervals [2950]:
				xmin = 917.4915
				xmax = 917.5415
				text = "S"
			intervals [2951]:
				xmin = 917.5415
				xmax = 917.7115
				text = "AH1"
			intervals [2952]:
				xmin = 917.7115
				xmax = 917.8015
				text = "M"
			intervals [2953]:
				xmin = 917.8015
				xmax = 918.9309
				text = "sp"
			intervals [2954]:
				xmin = 918.9309
				xmax = 918.9709
				text = "DH"
			intervals [2955]:
				xmin = 918.9709
				xmax = 919.1509
				text = "IY0"
			intervals [2956]:
				xmin = 919.1509
				xmax = 919.1809
				text = "AH0"
			intervals [2957]:
				xmin = 919.1809
				xmax = 919.2209
				text = "S"
			intervals [2958]:
				xmin = 919.2209
				xmax = 919.4509
				text = "AE2"
			intervals [2959]:
				xmin = 919.4509
				xmax = 919.4809
				text = "S"
			intervals [2960]:
				xmin = 919.4809
				xmax = 919.5109
				text = "AH0"
			intervals [2961]:
				xmin = 919.5109
				xmax = 919.5809
				text = "N"
			intervals [2962]:
				xmin = 919.5809
				xmax = 919.6609
				text = "EY1"
			intervals [2963]:
				xmin = 919.6609
				xmax = 919.7809
				text = "SH"
			intervals [2964]:
				xmin = 919.7809
				xmax = 919.8109
				text = "AH0"
			intervals [2965]:
				xmin = 919.8109
				xmax = 919.8409
				text = "N"
			intervals [2966]:
				xmin = 919.8409
				xmax = 919.9109
				text = "D"
			intervals [2967]:
				xmin = 919.9109
				xmax = 920.0009
				text = "EY1"
			intervals [2968]:
				xmin = 920.0009
				xmax = 920.0609
				text = "T"
			intervals [2969]:
				xmin = 920.0609
				xmax = 920.1009
				text = "sp"
			intervals [2970]:
				xmin = 920.1009
				xmax = 920.1409
				text = "S"
			intervals [2971]:
				xmin = 920.1409
				xmax = 920.2009
				text = "EH1"
			intervals [2972]:
				xmin = 920.2009
				xmax = 920.3109
				text = "T"
			intervals [2973]:
				xmin = 920.3109
				xmax = 920.3409
				text = "AH0"
			intervals [2974]:
				xmin = 920.3409
				xmax = 920.4209
				text = "S"
			intervals [2975]:
				xmin = 920.4209
				xmax = 920.5509
				text = "AY1"
			intervals [2976]:
				xmin = 920.5509
				xmax = 920.5809
				text = "D"
			intervals [2977]:
				xmin = 920.5809
				xmax = 920.6209
				text = "AE1"
			intervals [2978]:
				xmin = 920.6209
				xmax = 920.6509
				text = "Z"
			intervals [2979]:
				xmin = 920.6509
				xmax = 920.6809
				text = "sp"
			intervals [2980]:
				xmin = 920.6809
				xmax = 920.7209
				text = "AH0"
			intervals [2981]:
				xmin = 920.7209
				xmax = 920.8109
				text = "HH"
			intervals [2982]:
				xmin = 920.8109
				xmax = 920.9909
				text = "AA1"
			intervals [2983]:
				xmin = 920.9909
				xmax = 921.0609
				text = "L"
			intervals [2984]:
				xmin = 921.0609
				xmax = 921.1009
				text = "IH0"
			intervals [2985]:
				xmin = 921.1009
				xmax = 921.1609
				text = "D"
			intervals [2986]:
				xmin = 921.1609
				xmax = 921.2909
				text = "EY2"
			intervals [2987]:
				xmin = 921.2909
				xmax = 921.3509
				text = "sp"
			intervals [2988]:
				xmin = 921.3509
				xmax = 921.3809
				text = "D"
			intervals [2989]:
				xmin = 921.3809
				xmax = 921.4109
				text = "UW1"
			intervals [2990]:
				xmin = 921.4109
				xmax = 921.4409
				text = "Y"
			intervals [2991]:
				xmin = 921.4409
				xmax = 921.4909
				text = "UW1"
			intervals [2992]:
				xmin = 921.4909
				xmax = 921.5209
				text = "sp"
			intervals [2993]:
				xmin = 921.5209
				xmax = 921.5509
				text = "TH"
			intervals [2994]:
				xmin = 921.5509
				xmax = 921.5809
				text = "IH1"
			intervals [2995]:
				xmin = 921.5809
				xmax = 921.6109
				text = "NG"
			intervals [2996]:
				xmin = 921.6109
				xmax = 921.6709
				text = "K"
			intervals [2997]:
				xmin = 921.6709
				xmax = 921.7009
				text = "sp"
			intervals [2998]:
				xmin = 921.7009
				xmax = 921.7409
				text = "DH"
			intervals [2999]:
				xmin = 921.7409
				xmax = 921.8409
				text = "AH0"
			intervals [3000]:
				xmin = 921.8409
				xmax = 921.8709
				text = "T"
			intervals [3001]:
				xmin = 921.8709
				xmax = 921.9009
				text = "W"
			intervals [3002]:
				xmin = 921.9009
				xmax = 921.9309
				text = "UH1"
			intervals [3003]:
				xmin = 921.9309
				xmax = 921.9609
				text = "D"
			intervals [3004]:
				xmin = 921.9609
				xmax = 921.9909
				text = "sp"
			intervals [3005]:
				xmin = 921.9909
				xmax = 922.0509
				text = "HH"
			intervals [3006]:
				xmin = 922.0509
				xmax = 922.1109
				text = "EH1"
			intervals [3007]:
				xmin = 922.1109
				xmax = 922.1609
				text = "L"
			intervals [3008]:
				xmin = 922.1609
				xmax = 922.1909
				text = "P"
			intervals [3009]:
				xmin = 922.1909
				xmax = 922.2209
				text = "sp"
			intervals [3010]:
				xmin = 922.2209
				xmax = 922.2509
				text = "DH"
			intervals [3011]:
				xmin = 922.2509
				xmax = 922.2809
				text = "AH0"
			intervals [3012]:
				xmin = 922.2809
				xmax = 922.3609
				text = "sp"
			intervals [3013]:
				xmin = 922.3609
				xmax = 922.3909
				text = "P"
			intervals [3014]:
				xmin = 922.3909
				xmax = 922.4309
				text = "R"
			intervals [3015]:
				xmin = 922.4309
				xmax = 922.4709
				text = "AA1"
			intervals [3016]:
				xmin = 922.4709
				xmax = 922.5009
				text = "B"
			intervals [3017]:
				xmin = 922.5009
				xmax = 922.5309
				text = "L"
			intervals [3018]:
				xmin = 922.5309
				xmax = 922.5609
				text = "AH0"
			intervals [3019]:
				xmin = 922.5609
				xmax = 922.5909
				text = "M"
			intervals [3020]:
				xmin = 922.5909
				xmax = 922.8909
				text = "sp"
			intervals [3021]:
				xmin = 922.8909
				xmax = 922.9209
				text = "S"
			intervals [3022]:
				xmin = 922.9209
				xmax = 923.0009
				text = "AH1"
			intervals [3023]:
				xmin = 923.0009
				xmax = 923.0309
				text = "M"
			intervals [3024]:
				xmin = 923.0309
				xmax = 923.1309
				text = "sp"
			intervals [3025]:
				xmin = 923.1309
				xmax = 923.1609
				text = "AH0"
			intervals [3026]:
				xmin = 923.1609
				xmax = 923.1909
				text = "S"
			intervals [3027]:
				xmin = 923.1909
				xmax = 923.2609
				text = "P"
			intervals [3028]:
				xmin = 923.2609
				xmax = 923.3209
				text = "EH1"
			intervals [3029]:
				xmin = 923.3209
				xmax = 923.4409
				text = "SH"
			intervals [3030]:
				xmin = 923.4409
				xmax = 923.4709
				text = "L"
			intervals [3031]:
				xmin = 923.4709
				xmax = 923.5109
				text = "IY0"
			intervals [3032]:
				xmin = 923.5109
				xmax = 923.5809
				text = "sp"
			intervals [3033]:
				xmin = 923.5809
				xmax = 923.6109
				text = "S"
			intervals [3034]:
				xmin = 923.6109
				xmax = 923.6509
				text = "IH1"
			intervals [3035]:
				xmin = 923.6509
				xmax = 923.6909
				text = "N"
			intervals [3036]:
				xmin = 923.6909
				xmax = 923.7209
				text = "S"
			intervals [3037]:
				xmin = 923.7209
				xmax = 923.9109
				text = "sp"
			intervals [3038]:
				xmin = 923.9109
				xmax = 923.9609
				text = "K"
			intervals [3039]:
				xmin = 923.9609
				xmax = 924.0509
				text = "AH1"
			intervals [3040]:
				xmin = 924.0509
				xmax = 924.1009
				text = "M"
			intervals [3041]:
				xmin = 924.1009
				xmax = 924.1309
				text = "IH0"
			intervals [3042]:
				xmin = 924.1309
				xmax = 924.2409
				text = "NG"
			intervals [3043]:
				xmin = 924.2409
				xmax = 924.2909
				text = "AH1"
			intervals [3044]:
				xmin = 924.2909
				xmax = 924.3909
				text = "P"
			intervals [3045]:
				xmin = 924.3909
				xmax = 924.4709
				text = "N"
			intervals [3046]:
				xmin = 924.4709
				xmax = 924.6309
				text = "AW1"
			intervals [3047]:
				xmin = 924.6309
				xmax = 924.6709
				text = "sp"
			intervals [3048]:
				xmin = 924.6709
				xmax = 924.7009
				text = "DH"
			intervals [3049]:
				xmin = 924.7009
				xmax = 924.7309
				text = "EH1"
			intervals [3050]:
				xmin = 924.7309
				xmax = 924.8009
				text = "R"
			intervals [3051]:
				xmin = 924.8009
				xmax = 924.8309
				text = "sp"
			intervals [3052]:
				xmin = 924.8309
				xmax = 924.8609
				text = "S"
			intervals [3053]:
				xmin = 924.8609
				xmax = 924.9109
				text = "IY1"
			intervals [3054]:
				xmin = 924.9109
				xmax = 924.9409
				text = "M"
			intervals [3055]:
				xmin = 924.9409
				xmax = 924.9709
				text = "Z"
			intervals [3056]:
				xmin = 924.9709
				xmax = 925.0009
				text = "T"
			intervals [3057]:
				xmin = 925.0009
				xmax = 925.0309
				text = "IH0"
			intervals [3058]:
				xmin = 925.0309
				xmax = 925.1009
				text = "sp"
			intervals [3059]:
				xmin = 925.1009
				xmax = 925.1509
				text = "B"
			intervals [3060]:
				xmin = 925.1509
				xmax = 925.2109
				text = "IY0"
			intervals [3061]:
				xmin = 925.2109
				xmax = 925.2709
				text = "AH0"
			intervals [3062]:
				xmin = 925.2709
				xmax = 925.3609
				text = "L"
			intervals [3063]:
				xmin = 925.3609
				xmax = 925.4609
				text = "AA1"
			intervals [3064]:
				xmin = 925.4609
				xmax = 925.4909
				text = "T"
			intervals [3065]:
				xmin = 925.4909
				xmax = 925.5209
				text = "AH0"
			intervals [3066]:
				xmin = 925.5209
				xmax = 925.5509
				text = "V"
			intervals [3067]:
				xmin = 925.5509
				xmax = 925.6109
				text = "sp"
			intervals [3068]:
				xmin = 925.6109
				xmax = 925.6509
				text = "T"
			intervals [3069]:
				xmin = 925.6509
				xmax = 925.7009
				text = "EH1"
			intervals [3070]:
				xmin = 925.7009
				xmax = 925.7909
				text = "N"
			intervals [3071]:
				xmin = 925.7909
				xmax = 925.8509
				text = "SH"
			intervals [3072]:
				xmin = 925.8509
				xmax = 925.9009
				text = "AH0"
			intervals [3073]:
				xmin = 925.9009
				xmax = 925.9309
				text = "N"
			intervals [3074]:
				xmin = 925.9309
				xmax = 926.0009
				text = "sp"
			intervals [3075]:
				xmin = 926.0009
				xmax = 926.0309
				text = "B"
			intervals [3076]:
				xmin = 926.0309
				xmax = 926.0909
				text = "IH1"
			intervals [3077]:
				xmin = 926.0909
				xmax = 926.1509
				text = "L"
			intervals [3078]:
				xmin = 926.1509
				xmax = 926.1809
				text = "D"
			intervals [3079]:
				xmin = 926.1809
				xmax = 926.2109
				text = "IH0"
			intervals [3080]:
				xmin = 926.2109
				xmax = 926.2509
				text = "N"
			intervals [3081]:
				xmin = 926.2509
				xmax = 926.2909
				text = "sp"
			intervals [3082]:
				xmin = 926.2909
				xmax = 926.4309
				text = "AH0"
			intervals [3083]:
				xmin = 926.4309
				xmax = 926.4809
				text = "M"
			intervals [3084]:
				xmin = 926.4809
				xmax = 926.5209
				text = "AH1"
			intervals [3085]:
				xmin = 926.5209
				xmax = 926.5909
				text = "NG"
			intervals [3086]:
				xmin = 926.5909
				xmax = 926.7609
				text = "sp"
			intervals [3087]:
				xmin = 926.7609
				xmax = 926.7909
				text = "K"
			intervals [3088]:
				xmin = 926.7909
				xmax = 926.8809
				text = "AH1"
			intervals [3089]:
				xmin = 926.8809
				xmax = 926.9509
				text = "L"
			intervals [3090]:
				xmin = 926.9509
				xmax = 927.0809
				text = "CH"
			intervals [3091]:
				xmin = 927.0809
				xmax = 927.1609
				text = "ER0"
			intervals [3092]:
				xmin = 927.1609
				xmax = 927.1909
				text = "AH0"
			intervals [3093]:
				xmin = 927.1909
				xmax = 927.2209
				text = "L"
			intervals [3094]:
				xmin = 927.2209
				xmax = 927.5809
				text = "sp"
			intervals [3095]:
				xmin = 927.5809
				xmax = 931.2299
				text = ""
			intervals [3096]:
				xmin = 931.2299
				xmax = 931.4399
				text = "M"
			intervals [3097]:
				xmin = 931.4399
				xmax = 931.4899
				text = "HH"
			intervals [3098]:
				xmin = 931.4899
				xmax = 931.7099
				text = "M"
			intervals [3099]:
				xmin = 931.7099
				xmax = 954.0085
				text = ""
			intervals [3100]:
				xmin = 954.0085
				xmax = 954.3285
				text = "M"
			intervals [3101]:
				xmin = 954.3285
				xmax = 966.3387
				text = "sp"
			intervals [3102]:
				xmin = 966.3387
				xmax = 966.6487
				text = "Y"
			intervals [3103]:
				xmin = 966.6487
				xmax = 966.7087
				text = "AE1"
			intervals [3104]:
				xmin = 966.7087
				xmax = 966.8587
				text = "sp"
			intervals [3105]:
				xmin = 966.8587
				xmax = 969.7374
				text = ""
			intervals [3106]:
				xmin = 969.7374
				xmax = 969.8274
				text = "AH1"
			intervals [3107]:
				xmin = 969.8274
				xmax = 970.4674
				text = "M"
			intervals [3108]:
				xmin = 970.4674
				xmax = 970.6274
				text = "sp"
			intervals [3109]:
				xmin = 970.6274
				xmax = 972.1201
				text = ""
			intervals [3110]:
				xmin = 972.1201
				xmax = 972.1501
				text = "L"
			intervals [3111]:
				xmin = 972.1501
				xmax = 972.1801
				text = "EH1"
			intervals [3112]:
				xmin = 972.1801
				xmax = 972.2101
				text = "T"
			intervals [3113]:
				xmin = 972.2101
				xmax = 972.2501
				text = "sp"
			intervals [3114]:
				xmin = 972.2501
				xmax = 972.2801
				text = "Z"
			intervals [3115]:
				xmin = 972.2801
				xmax = 972.3801
				text = "sp"
			intervals [3116]:
				xmin = 972.3801
				xmax = 972.4201
				text = "S"
			intervals [3117]:
				xmin = 972.4201
				xmax = 972.4801
				text = "IY1"
			intervals [3118]:
				xmin = 972.4801
				xmax = 972.7601
				text = "sp"
			intervals [3119]:
				xmin = 972.7601
				xmax = 972.8201
				text = "W"
			intervals [3120]:
				xmin = 972.8201
				xmax = 972.8501
				text = "AH1"
			intervals [3121]:
				xmin = 972.8501
				xmax = 972.8801
				text = "T"
			intervals [3122]:
				xmin = 972.8801
				xmax = 972.9201
				text = "D"
			intervals [3123]:
				xmin = 972.9201
				xmax = 973.0101
				text = "UW1"
			intervals [3124]:
				xmin = 973.0101
				xmax = 973.0801
				text = "Y"
			intervals [3125]:
				xmin = 973.0801
				xmax = 973.1101
				text = "UW1"
			intervals [3126]:
				xmin = 973.1101
				xmax = 973.1401
				text = "Y"
			intervals [3127]:
				xmin = 973.1401
				xmax = 973.1701
				text = "UW1"
			intervals [3128]:
				xmin = 973.1701
				xmax = 973.2501
				text = "ZH"
			intervals [3129]:
				xmin = 973.2501
				xmax = 973.2801
				text = "AH0"
			intervals [3130]:
				xmin = 973.2801
				xmax = 973.3101
				text = "L"
			intervals [3131]:
				xmin = 973.3101
				xmax = 973.4201
				text = "IY0"
			intervals [3132]:
				xmin = 973.4201
				xmax = 973.4601
				text = "D"
			intervals [3133]:
				xmin = 973.4601
				xmax = 973.6001
				text = "UW1"
			intervals [3134]:
				xmin = 973.6001
				xmax = 973.6301
				text = "F"
			intervals [3135]:
				xmin = 973.6301
				xmax = 973.6601
				text = "R"
			intervals [3136]:
				xmin = 973.6601
				xmax = 973.7501
				text = "ER0"
			intervals [3137]:
				xmin = 973.7501
				xmax = 973.7801
				text = "sp"
			intervals [3138]:
				xmin = 973.7801
				xmax = 973.8101
				text = "DH"
			intervals [3139]:
				xmin = 973.8101
				xmax = 973.8401
				text = "AH0"
			intervals [3140]:
				xmin = 973.8401
				xmax = 973.8701
				text = "HH"
			intervals [3141]:
				xmin = 973.8701
				xmax = 973.9901
				text = "AA1"
			intervals [3142]:
				xmin = 973.9901
				xmax = 974.0701
				text = "L"
			intervals [3143]:
				xmin = 974.0701
				xmax = 974.1101
				text = "AH0"
			intervals [3144]:
				xmin = 974.1101
				xmax = 974.2201
				text = "D"
			intervals [3145]:
				xmin = 974.2201
				xmax = 974.3801
				text = "EY2"
			intervals [3146]:
				xmin = 974.3801
				xmax = 974.4301
				text = "Z"
			intervals [3147]:
				xmin = 974.4301
				xmax = 975.172
				text = "sp"
			intervals [3148]:
				xmin = 975.172
				xmax = 975.282
				text = "AE1"
			intervals [3149]:
				xmin = 975.282
				xmax = 975.412
				text = "T"
			intervals [3150]:
				xmin = 975.412
				xmax = 975.532
				text = "sp"
			intervals [3151]:
				xmin = 975.532
				xmax = 975.602
				text = "AH1"
			intervals [3152]:
				xmin = 975.602
				xmax = 975.862
				text = "M"
			intervals [3153]:
				xmin = 975.862
				xmax = 976.202
				text = "sp"
			intervals [3154]:
				xmin = 976.202
				xmax = 976.272
				text = "K"
			intervals [3155]:
				xmin = 976.272
				xmax = 976.302
				text = "R"
			intervals [3156]:
				xmin = 976.302
				xmax = 976.352
				text = "IH1"
			intervals [3157]:
				xmin = 976.352
				xmax = 976.382
				text = "S"
			intervals [3158]:
				xmin = 976.382
				xmax = 976.552
				text = "M"
			intervals [3159]:
				xmin = 976.552
				xmax = 976.582
				text = "AH0"
			intervals [3160]:
				xmin = 976.582
				xmax = 976.612
				text = "S"
			intervals [3161]:
				xmin = 976.612
				xmax = 976.752
				text = "sp"
			intervals [3162]:
				xmin = 976.752
				xmax = 976.782
				text = "AH0"
			intervals [3163]:
				xmin = 976.782
				xmax = 976.992
				text = "N"
			intervals [3164]:
				xmin = 976.992
				xmax = 977.172
				text = "sp"
			intervals [3165]:
				xmin = 977.172
				xmax = 977.262
				text = "IY1"
			intervals [3166]:
				xmin = 977.262
				xmax = 977.292
				text = "S"
			intervals [3167]:
				xmin = 977.292
				xmax = 977.322
				text = "T"
			intervals [3168]:
				xmin = 977.322
				xmax = 977.352
				text = "ER0"
			intervals [3169]:
				xmin = 977.352
				xmax = 977.9158
				text = "sp"
			intervals [3170]:
				xmin = 977.9158
				xmax = 977.9958
				text = "N"
			intervals [3171]:
				xmin = 977.9958
				xmax = 978.0258
				text = "Y"
			intervals [3172]:
				xmin = 978.0258
				xmax = 978.0658
				text = "UW1"
			intervals [3173]:
				xmin = 978.0658
				xmax = 978.1158
				text = "sp"
			intervals [3174]:
				xmin = 978.1158
				xmax = 978.2858
				text = "Y"
			intervals [3175]:
				xmin = 978.2858
				xmax = 978.4058
				text = "ER0"
			intervals [3176]:
				xmin = 978.4058
				xmax = 978.4358
				text = "Z"
			intervals [3177]:
				xmin = 978.4358
				xmax = 978.9658
				text = "sp"
			intervals [3178]:
				xmin = 978.9658
				xmax = 979.1646
				text = ""
			intervals [3179]:
				xmin = 979.1646
				xmax = 979.2646
				text = "F"
			intervals [3180]:
				xmin = 979.2646
				xmax = 979.3346
				text = "AO1"
			intervals [3181]:
				xmin = 979.3346
				xmax = 979.3946
				text = "R"
			intervals [3182]:
				xmin = 979.3946
				xmax = 979.4746
				text = "TH"
			intervals [3183]:
				xmin = 979.4746
				xmax = 979.5046
				text = "AH0"
			intervals [3184]:
				xmin = 979.5046
				xmax = 979.5646
				text = "V"
			intervals [3185]:
				xmin = 979.5646
				xmax = 979.5946
				text = "sp"
			intervals [3186]:
				xmin = 979.5946
				xmax = 979.6346
				text = "JH"
			intervals [3187]:
				xmin = 979.6346
				xmax = 979.7246
				text = "UW2"
			intervals [3188]:
				xmin = 979.7246
				xmax = 979.8046
				text = "L"
			intervals [3189]:
				xmin = 979.8046
				xmax = 979.9546
				text = "AY1"
			intervals [3190]:
				xmin = 979.9546
				xmax = 980.2446
				text = "sp"
			intervals [3191]:
				xmin = 980.2446
				xmax = 980.2746
				text = "Y"
			intervals [3192]:
				xmin = 980.2746
				xmax = 980.3146
				text = "UW1"
			intervals [3193]:
				xmin = 980.3146
				xmax = 980.3646
				text = "sp"
			intervals [3194]:
				xmin = 980.3646
				xmax = 980.4046
				text = "N"
			intervals [3195]:
				xmin = 980.4046
				xmax = 980.4346
				text = "OW1"
			intervals [3196]:
				xmin = 980.4346
				xmax = 980.7746
				text = "sp"
			intervals [3197]:
				xmin = 980.7746
				xmax = 993.0309
				text = ""
			intervals [3198]:
				xmin = 993.0309
				xmax = 993.9309
				text = "spn"
			intervals [3199]:
				xmin = 993.9309
				xmax = 994.5348
				text = "sp"
			intervals [3200]:
				xmin = 994.5348
				xmax = 994.8248
				text = "M"
			intervals [3201]:
				xmin = 994.8248
				xmax = 994.8648
				text = "HH"
			intervals [3202]:
				xmin = 994.8648
				xmax = 994.9348
				text = "M"
			intervals [3203]:
				xmin = 994.9348
				xmax = 996.2727
				text = "sp"
			intervals [3204]:
				xmin = 996.2727
				xmax = 996.4127
				text = "AH1"
			intervals [3205]:
				xmin = 996.4127
				xmax = 996.6427
				text = "M"
			intervals [3206]:
				xmin = 996.6427
				xmax = 996.6727
				text = "sp"
			intervals [3207]:
				xmin = 996.6727
				xmax = 996.7027
				text = "IH0"
			intervals [3208]:
				xmin = 996.7027
				xmax = 996.7327
				text = "Z"
			intervals [3209]:
				xmin = 996.7327
				xmax = 996.8027
				text = "K"
			intervals [3210]:
				xmin = 996.8027
				xmax = 996.8427
				text = "R"
			intervals [3211]:
				xmin = 996.8427
				xmax = 997.0127
				text = "IH1"
			intervals [3212]:
				xmin = 997.0127
				xmax = 997.0527
				text = "S"
			intervals [3213]:
				xmin = 997.0527
				xmax = 997.1327
				text = "M"
			intervals [3214]:
				xmin = 997.1327
				xmax = 997.1827
				text = "AH0"
			intervals [3215]:
				xmin = 997.1827
				xmax = 997.2127
				text = "S"
			intervals [3216]:
				xmin = 997.2127
				xmax = 997.3227
				text = "sp"
			intervals [3217]:
				xmin = 997.3227
				xmax = 997.5983
				text = ""
			intervals [3218]:
				xmin = 997.5983
				xmax = 997.6283
				text = "S"
			intervals [3219]:
				xmin = 997.6283
				xmax = 997.7083
				text = "P"
			intervals [3220]:
				xmin = 997.7083
				xmax = 997.8083
				text = "EH1"
			intervals [3221]:
				xmin = 997.8083
				xmax = 997.9483
				text = "SH"
			intervals [3222]:
				xmin = 997.9483
				xmax = 997.9883
				text = "AH0"
			intervals [3223]:
				xmin = 997.9883
				xmax = 998.0183
				text = "L"
			intervals [3224]:
				xmin = 998.0183
				xmax = 998.2883
				text = "sp"
			intervals [3225]:
				xmin = 998.2883
				xmax = 998.6707
				text = ""
			intervals [3226]:
				xmin = 998.6707
				xmax = 998.7007
				text = "F"
			intervals [3227]:
				xmin = 998.7007
				xmax = 998.7307
				text = "ER0"
			intervals [3228]:
				xmin = 998.7307
				xmax = 998.7607
				text = "sp"
			intervals [3229]:
				xmin = 998.7607
				xmax = 998.8107
				text = "Y"
			intervals [3230]:
				xmin = 998.8107
				xmax = 998.8607
				text = "UW1"
			intervals [3231]:
				xmin = 998.8607
				xmax = 999.1207
				text = "AO1"
			intervals [3232]:
				xmin = 999.1207
				xmax = 999.2607
				text = "R"
			intervals [3233]:
				xmin = 999.2607
				xmax = 999.2907
				text = "W"
			intervals [3234]:
				xmin = 999.2907
				xmax = 999.3307
				text = "AO1"
			intervals [3235]:
				xmin = 999.3307
				xmax = 999.3907
				text = "Z"
			intervals [3236]:
				xmin = 999.3907
				xmax = 999.4907
				text = "IH0"
			intervals [3237]:
				xmin = 999.4907
				xmax = 999.5307
				text = "T"
			intervals [3238]:
				xmin = 999.5307
				xmax = 999.5707
				text = "W"
			intervals [3239]:
				xmin = 999.5707
				xmax = 999.6107
				text = "IH1"
			intervals [3240]:
				xmin = 999.6107
				xmax = 999.6707
				text = "N"
			intervals [3241]:
				xmin = 999.6707
				xmax = 999.7107
				text = "Y"
			intervals [3242]:
				xmin = 999.7107
				xmax = 999.7907
				text = "UW1"
			intervals [3243]:
				xmin = 999.7907
				xmax = 999.8207
				text = "W"
			intervals [3244]:
				xmin = 999.8207
				xmax = 999.8507
				text = "ER0"
			intervals [3245]:
				xmin = 999.8507
				xmax = 999.8807
				text = "sp"
			intervals [3246]:
				xmin = 999.8807
				xmax = 999.9307
				text = "W"
			intervals [3247]:
				xmin = 999.9307
				xmax = 999.9907
				text = "IH1"
			intervals [3248]:
				xmin = 999.9907
				xmax = 1000.0907
				text = "DH"
			intervals [3249]:
				xmin = 1000.0907
				xmax = 1000.1307
				text = "sp"
			intervals [3250]:
				xmin = 1000.1307
				xmax = 1000.2107
				text = "Y"
			intervals [3251]:
				xmin = 1000.2107
				xmax = 1000.2807
				text = "UW1"
			intervals [3252]:
				xmin = 1000.2807
				xmax = 1000.3407
				text = "N"
			intervals [3253]:
				xmin = 1000.3407
				xmax = 1000.3907
				text = "OW1"
			intervals [3254]:
				xmin = 1000.3907
				xmax = 1000.4807
				text = "sp"
			intervals [3255]:
				xmin = 1000.4807
				xmax = 1000.5107
				text = "Y"
			intervals [3256]:
				xmin = 1000.5107
				xmax = 1000.5407
				text = "UH1"
			intervals [3257]:
				xmin = 1000.5407
				xmax = 1000.5707
				text = "R"
			intervals [3258]:
				xmin = 1000.5707
				xmax = 1000.6207
				text = "HH"
			intervals [3259]:
				xmin = 1000.6207
				xmax = 1000.6507
				text = "OW1"
			intervals [3260]:
				xmin = 1000.6507
				xmax = 1000.7207
				text = "L"
			intervals [3261]:
				xmin = 1000.7207
				xmax = 1000.7907
				text = "sp"
			intervals [3262]:
				xmin = 1000.7907
				xmax = 1000.8307
				text = "F"
			intervals [3263]:
				xmin = 1000.8307
				xmax = 1001.0007
				text = "AE1"
			intervals [3264]:
				xmin = 1001.0007
				xmax = 1001.0407
				text = "M"
			intervals [3265]:
				xmin = 1001.0407
				xmax = 1001.0707
				text = "L"
			intervals [3266]:
				xmin = 1001.0707
				xmax = 1001.1607
				text = "IY0"
			intervals [3267]:
				xmin = 1001.1607
				xmax = 1001.3607
				text = "sp"
			intervals [3268]:
				xmin = 1001.3607
				xmax = 1001.3907
				text = "W"
			intervals [3269]:
				xmin = 1001.3907
				xmax = 1001.4207
				text = "AO1"
			intervals [3270]:
				xmin = 1001.4207
				xmax = 1001.4607
				text = "Z"
			intervals [3271]:
				xmin = 1001.4607
				xmax = 1001.5807
				text = "sp"
			intervals [3272]:
				xmin = 1001.5807
				xmax = 1001.6107
				text = "K"
			intervals [3273]:
				xmin = 1001.6107
				xmax = 1001.6407
				text = "R"
			intervals [3274]:
				xmin = 1001.6407
				xmax = 1001.6707
				text = "IH1"
			intervals [3275]:
				xmin = 1001.6707
				xmax = 1001.7007
				text = "S"
			intervals [3276]:
				xmin = 1001.7007
				xmax = 1001.7307
				text = "M"
			intervals [3277]:
				xmin = 1001.7307
				xmax = 1001.7607
				text = "AH0"
			intervals [3278]:
				xmin = 1001.7607
				xmax = 1001.8107
				text = "S"
			intervals [3279]:
				xmin = 1001.8107
				xmax = 1001.9707
				text = "sp"
			intervals [3280]:
				xmin = 1001.9707
				xmax = 1002.0107
				text = "AH0"
			intervals [3281]:
				xmin = 1002.0107
				xmax = 1002.0807
				text = "sp"
			intervals [3282]:
				xmin = 1002.0807
				xmax = 1002.1107
				text = "S"
			intervals [3283]:
				xmin = 1002.1107
				xmax = 1002.1907
				text = "P"
			intervals [3284]:
				xmin = 1002.1907
				xmax = 1002.2607
				text = "EH1"
			intervals [3285]:
				xmin = 1002.2607
				xmax = 1002.3707
				text = "SH"
			intervals [3286]:
				xmin = 1002.3707
				xmax = 1002.4207
				text = "AH0"
			intervals [3287]:
				xmin = 1002.4207
				xmax = 1002.4507
				text = "L"
			intervals [3288]:
				xmin = 1002.4507
				xmax = 1002.5407
				text = "sp"
			intervals [3289]:
				xmin = 1002.5407
				xmax = 1002.5707
				text = "T"
			intervals [3290]:
				xmin = 1002.5707
				xmax = 1002.6007
				text = "AY1"
			intervals [3291]:
				xmin = 1002.6007
				xmax = 1002.6307
				text = "M"
			intervals [3292]:
				xmin = 1002.6307
				xmax = 1025.5673
				text = "sp"
			intervals [3293]:
				xmin = 1025.5673
				xmax = 1025.6373
				text = "M"
			intervals [3294]:
				xmin = 1025.6373
				xmax = 1025.6673
				text = "HH"
			intervals [3295]:
				xmin = 1025.6673
				xmax = 1025.9173
				text = "M"
			intervals [3296]:
				xmin = 1025.9173
				xmax = 1028.7667
				text = "sp"
			intervals [3297]:
				xmin = 1028.7667
				xmax = 1029.1167
				text = "M"
			intervals [3298]:
				xmin = 1029.1167
				xmax = 1033.4391
				text = "sp"
			intervals [3299]:
				xmin = 1033.4391
				xmax = 1033.6891
				text = "Y"
			intervals [3300]:
				xmin = 1033.6891
				xmax = 1033.7491
				text = "AE1"
			intervals [3301]:
				xmin = 1033.7491
				xmax = 1035.5496
				text = "sp"
			intervals [3302]:
				xmin = 1035.5496
				xmax = 1035.6396
				text = "AH1"
			intervals [3303]:
				xmin = 1035.6396
				xmax = 1036.1496
				text = "M"
			intervals [3304]:
				xmin = 1036.1496
				xmax = 1036.4496
				text = "sp"
			intervals [3305]:
				xmin = 1036.4496
				xmax = 1038.4932
				text = ""
			intervals [3306]:
				xmin = 1038.4932
				xmax = 1038.5232
				text = "D"
			intervals [3307]:
				xmin = 1038.5232
				xmax = 1038.5532
				text = "UW1"
			intervals [3308]:
				xmin = 1038.5532
				xmax = 1038.5832
				text = "Y"
			intervals [3309]:
				xmin = 1038.5832
				xmax = 1038.6132
				text = "UW1"
			intervals [3310]:
				xmin = 1038.6132
				xmax = 1038.6432
				text = "R"
			intervals [3311]:
				xmin = 1038.6432
				xmax = 1038.6732
				text = "IY0"
			intervals [3312]:
				xmin = 1038.6732
				xmax = 1038.7032
				text = "M"
			intervals [3313]:
				xmin = 1038.7032
				xmax = 1038.8032
				text = "EH1"
			intervals [3314]:
				xmin = 1038.8032
				xmax = 1038.8532
				text = "M"
			intervals [3315]:
				xmin = 1038.8532
				xmax = 1038.8832
				text = "B"
			intervals [3316]:
				xmin = 1038.8832
				xmax = 1038.9832
				text = "ER0"
			intervals [3317]:
				xmin = 1038.9832
				xmax = 1039.0132
				text = "W"
			intervals [3318]:
				xmin = 1039.0132
				xmax = 1039.0532
				text = "AH1"
			intervals [3319]:
				xmin = 1039.0532
				xmax = 1039.1332
				text = "T"
			intervals [3320]:
				xmin = 1039.1332
				xmax = 1039.1732
				text = "DH"
			intervals [3321]:
				xmin = 1039.1732
				xmax = 1039.2632
				text = "AH0"
			intervals [3322]:
				xmin = 1039.2632
				xmax = 1039.3132
				text = "B"
			intervals [3323]:
				xmin = 1039.3132
				xmax = 1039.4932
				text = "EH1"
			intervals [3324]:
				xmin = 1039.4932
				xmax = 1039.5232
				text = "S"
			intervals [3325]:
				xmin = 1039.5232
				xmax = 1039.5532
				text = "T"
			intervals [3326]:
				xmin = 1039.5532
				xmax = 1039.5832
				text = "K"
			intervals [3327]:
				xmin = 1039.5832
				xmax = 1039.6132
				text = "R"
			intervals [3328]:
				xmin = 1039.6132
				xmax = 1039.7332
				text = "IH1"
			intervals [3329]:
				xmin = 1039.7332
				xmax = 1039.7632
				text = "S"
			intervals [3330]:
				xmin = 1039.7632
				xmax = 1039.8132
				text = "M"
			intervals [3331]:
				xmin = 1039.8132
				xmax = 1039.8932
				text = "AH0"
			intervals [3332]:
				xmin = 1039.8932
				xmax = 1039.9232
				text = "S"
			intervals [3333]:
				xmin = 1039.9232
				xmax = 1039.9832
				text = "P"
			intervals [3334]:
				xmin = 1039.9832
				xmax = 1040.0532
				text = "R"
			intervals [3335]:
				xmin = 1040.0532
				xmax = 1040.1632
				text = "EH1"
			intervals [3336]:
				xmin = 1040.1632
				xmax = 1040.1932
				text = "Z"
			intervals [3337]:
				xmin = 1040.1932
				xmax = 1040.2232
				text = "AH0"
			intervals [3338]:
				xmin = 1040.2232
				xmax = 1040.2532
				text = "N"
			intervals [3339]:
				xmin = 1040.2532
				xmax = 1040.2932
				text = "T"
			intervals [3340]:
				xmin = 1040.2932
				xmax = 1040.3632
				text = "Y"
			intervals [3341]:
				xmin = 1040.3632
				xmax = 1040.4032
				text = "UW1"
			intervals [3342]:
				xmin = 1040.4032
				xmax = 1040.4632
				text = "EH1"
			intervals [3343]:
				xmin = 1040.4632
				xmax = 1040.5432
				text = "V"
			intervals [3344]:
				xmin = 1040.5432
				xmax = 1040.6232
				text = "ER0"
			intervals [3345]:
				xmin = 1040.6232
				xmax = 1040.6732
				text = "G"
			intervals [3346]:
				xmin = 1040.6732
				xmax = 1040.7432
				text = "AA1"
			intervals [3347]:
				xmin = 1040.7432
				xmax = 1040.9832
				text = "T"
			intervals [3348]:
				xmin = 1040.9832
				xmax = 1041.0132
				text = "sp"
			intervals [3349]:
				xmin = 1041.0132
				xmax = 1041.5932
				text = "spn"
			intervals [3350]:
				xmin = 1041.5932
				xmax = 1053.8406
				text = "sp"
			intervals [3351]:
				xmin = 1053.8406
				xmax = 1055.5806
				text = "spn"
			intervals [3352]:
				xmin = 1055.5806
				xmax = 1057.9122
				text = ""
			intervals [3353]:
				xmin = 1057.9122
				xmax = 1057.9622
				text = "sil"
			intervals [3354]:
				xmin = 1057.9622
				xmax = 1059.1722
				text = "spn"
			intervals [3355]:
				xmin = 1059.1722
				xmax = 1062.6775
				text = ""
			intervals [3356]:
				xmin = 1062.6775
				xmax = 1063.4975
				text = "sil"
			intervals [3357]:
				xmin = 1063.4975
				xmax = 1063.9375
				text = "spn"
			intervals [3358]:
				xmin = 1063.9375
				xmax = 1066.7586
				text = "sp"
			intervals [3359]:
				xmin = 1066.7586
				xmax = 1067.1586
				text = "OW1"
			intervals [3360]:
				xmin = 1067.1586
				xmax = 1077.8926
				text = "sp"
			intervals [3361]:
				xmin = 1077.8926
				xmax = 1078.2626
				text = "M"
			intervals [3362]:
				xmin = 1078.2626
				xmax = 1078.3126
				text = "HH"
			intervals [3363]:
				xmin = 1078.3126
				xmax = 1078.4826
				text = "M"
			intervals [3364]:
				xmin = 1078.4826
				xmax = 1084.1217
				text = ""
			intervals [3365]:
				xmin = 1084.1217
				xmax = 1084.5117
				text = "Y"
			intervals [3366]:
				xmin = 1084.5117
				xmax = 1084.5617
				text = "AE1"
			intervals [3367]:
				xmin = 1084.5617
				xmax = 1084.9817
				text = "sp"
			intervals [3368]:
				xmin = 1084.9817
				xmax = 1085.0517
				text = "G"
			intervals [3369]:
				xmin = 1085.0517
				xmax = 1085.2817
				text = "OW1"
			intervals [3370]:
				xmin = 1085.2817
				xmax = 1085.3817
				text = "AA1"
			intervals [3371]:
				xmin = 1085.3817
				xmax = 1085.4117
				text = "N"
			intervals [3372]:
				xmin = 1085.4117
				xmax = 1099.1087
				text = "sp"
			intervals [3373]:
				xmin = 1099.1087
				xmax = 1099.1587
				text = "M"
			intervals [3374]:
				xmin = 1099.1587
				xmax = 1099.1887
				text = "HH"
			intervals [3375]:
				xmin = 1099.1887
				xmax = 1099.5187
				text = "M"
			intervals [3376]:
				xmin = 1099.5187
				xmax = 1106.1343
				text = "sp"
			intervals [3377]:
				xmin = 1106.1343
				xmax = 1106.7143
				text = "spn"
			intervals [3378]:
				xmin = 1106.7143
				xmax = 1111.1163
				text = ""
			intervals [3379]:
				xmin = 1111.1163
				xmax = 1111.1563
				text = "sil"
			intervals [3380]:
				xmin = 1111.1563
				xmax = 1111.3563
				text = "M"
			intervals [3381]:
				xmin = 1111.3563
				xmax = 1111.4163
				text = "HH"
			intervals [3382]:
				xmin = 1111.4163
				xmax = 1111.7763
				text = "M"
			intervals [3383]:
				xmin = 1111.7763
				xmax = 1124.2515
				text = ""
			intervals [3384]:
				xmin = 1124.2515
				xmax = 1124.4315
				text = "sil"
			intervals [3385]:
				xmin = 1124.4315
				xmax = 1125.3415
				text = "spn"
			intervals [3386]:
				xmin = 1125.3415
				xmax = 1125.4015
				text = "sp"
			intervals [3387]:
				xmin = 1125.4015
				xmax = 1134.1863
				text = ""
			intervals [3388]:
				xmin = 1134.1863
				xmax = 1134.9563
				text = "spn"
			intervals [3389]:
				xmin = 1134.9563
				xmax = 1135.0363
				text = "M"
			intervals [3390]:
				xmin = 1135.0363
				xmax = 1135.0663
				text = "HH"
			intervals [3391]:
				xmin = 1135.0663
				xmax = 1135.4263
				text = "M"
			intervals [3392]:
				xmin = 1135.4263
				xmax = 1135.4763
				text = "sp"
			intervals [3393]:
				xmin = 1135.4763
				xmax = 1138.3314
				text = ""
			intervals [3394]:
				xmin = 1138.3314
				xmax = 1138.9714
				text = "spn"
			intervals [3395]:
				xmin = 1138.9714
				xmax = 1139.3314
				text = "sp"
			intervals [3396]:
				xmin = 1139.3314
				xmax = 1147.038
				text = ""
			intervals [3397]:
				xmin = 1147.038
				xmax = 1148.618
				text = "spn"
			intervals [3398]:
				xmin = 1148.618
				xmax = 1149.038
				text = "sp"
			intervals [3399]:
				xmin = 1149.038
				xmax = 1151.4632
				text = ""
			intervals [3400]:
				xmin = 1151.4632
				xmax = 1151.8732
				text = "Y"
			intervals [3401]:
				xmin = 1151.8732
				xmax = 1152.0632
				text = "AE1"
			intervals [3402]:
				xmin = 1152.0632
				xmax = 1152.1032
				text = "sp"
			intervals [3403]:
				xmin = 1152.1032
				xmax = 1152.2684
				text = ""
			intervals [3404]:
				xmin = 1152.2684
				xmax = 1152.3084
				text = "M"
			intervals [3405]:
				xmin = 1152.3084
				xmax = 1152.3384
				text = "HH"
			intervals [3406]:
				xmin = 1152.3384
				xmax = 1152.6584
				text = "M"
			intervals [3407]:
				xmin = 1152.6584
				xmax = 1153.8484
				text = "spn"
			intervals [3408]:
				xmin = 1153.8484
				xmax = 1154.6084
				text = "sp"
			intervals [3409]:
				xmin = 1154.6084
				xmax = 1154.6384
				text = "DH"
			intervals [3410]:
				xmin = 1154.6384
				xmax = 1154.6684
				text = "AH0"
			intervals [3411]:
				xmin = 1154.6684
				xmax = 1154.7084
				text = "T"
			intervals [3412]:
				xmin = 1154.7084
				xmax = 1155.7584
				text = "sp"
			intervals [3413]:
				xmin = 1155.7584
				xmax = 1155.7884
				text = "W"
			intervals [3414]:
				xmin = 1155.7884
				xmax = 1155.8384
				text = "AO1"
			intervals [3415]:
				xmin = 1155.8384
				xmax = 1155.9484
				text = "Z"
			intervals [3416]:
				xmin = 1155.9484
				xmax = 1155.9884
				text = "sp"
			intervals [3417]:
				xmin = 1155.9884
				xmax = 1156.0584
				text = "K"
			intervals [3418]:
				xmin = 1156.0584
				xmax = 1156.1384
				text = "Y"
			intervals [3419]:
				xmin = 1156.1384
				xmax = 1156.2284
				text = "UW1"
			intervals [3420]:
				xmin = 1156.2284
				xmax = 1156.3184
				text = "T"
			intervals [3421]:
				xmin = 1156.3184
				xmax = 1156.3884
				text = "sp"
			intervals [3422]:
				xmin = 1156.3884
				xmax = 1159.5187
				text = ""
			intervals [3423]:
				xmin = 1159.5187
				xmax = 1160.2787
				text = "spn"
			intervals [3424]:
				xmin = 1160.2787
				xmax = 1163.6516
				text = ""
			intervals [3425]:
				xmin = 1163.6516
				xmax = 1163.6916
				text = "sil"
			intervals [3426]:
				xmin = 1163.6916
				xmax = 1164.3316
				text = "OW1"
			intervals [3427]:
				xmin = 1164.3316
				xmax = 1167.1721
				text = ""
			intervals [3428]:
				xmin = 1167.1721
				xmax = 1167.9421
				text = "sil"
			intervals [3429]:
				xmin = 1167.9421
				xmax = 1168.9221
				text = "spn"
			intervals [3430]:
				xmin = 1168.9221
				xmax = 1172.2676
				text = "sp"
			intervals [3431]:
				xmin = 1172.2676
				xmax = 1172.2976
				text = "F"
			intervals [3432]:
				xmin = 1172.2976
				xmax = 1172.4776
				text = "UW1"
			intervals [3433]:
				xmin = 1172.4776
				xmax = 1172.5576
				text = "L"
			intervals [3434]:
				xmin = 1172.5576
				xmax = 1172.5976
				text = "D"
			intervals [3435]:
				xmin = 1172.5976
				xmax = 1172.6376
				text = "Y"
			intervals [3436]:
				xmin = 1172.6376
				xmax = 1172.7276
				text = "UW1"
			intervals [3437]:
				xmin = 1172.7276
				xmax = 1172.7776
				text = "DH"
			intervals [3438]:
				xmin = 1172.7776
				xmax = 1172.9276
				text = "AE1"
			intervals [3439]:
				xmin = 1172.9276
				xmax = 1172.9776
				text = "T"
			intervals [3440]:
				xmin = 1172.9776
				xmax = 1173.0076
				text = "sp"
			intervals [3441]:
				xmin = 1173.0076
				xmax = 1173.1076
				text = "T"
			intervals [3442]:
				xmin = 1173.1076
				xmax = 1173.2476
				text = "AY1"
			intervals [3443]:
				xmin = 1173.2476
				xmax = 1173.2776
				text = "M"
			intervals [3444]:
				xmin = 1173.2776
				xmax = 1174.3976
				text = "spn"
			intervals [3445]:
				xmin = 1174.3976
				xmax = 1175.009
				text = ""
			intervals [3446]:
				xmin = 1175.009
				xmax = 1175.479
				text = "OW1"
			intervals [3447]:
				xmin = 1175.479
				xmax = 1177.3184
				text = ""
			intervals [3448]:
				xmin = 1177.3184
				xmax = 1177.3684
				text = "sil"
			intervals [3449]:
				xmin = 1177.3684
				xmax = 1177.9984
				text = "M"
			intervals [3450]:
				xmin = 1177.9984
				xmax = 1178.0784
				text = "HH"
			intervals [3451]:
				xmin = 1178.0784
				xmax = 1178.1284
				text = "M"
			intervals [3452]:
				xmin = 1178.1284
				xmax = 1178.3884
				text = "spn"
			intervals [3453]:
				xmin = 1178.3884
				xmax = 1179.3762
				text = "sp"
			intervals [3454]:
				xmin = 1179.3762
				xmax = 1179.8662
				text = "OW1"
			intervals [3455]:
				xmin = 1179.8662
				xmax = 1180.0869
				text = ""
			intervals [3456]:
				xmin = 1180.0869
				xmax = 1180.1469
				text = "sil"
			intervals [3457]:
				xmin = 1180.1469
				xmax = 1180.1969
				text = "W"
			intervals [3458]:
				xmin = 1180.1969
				xmax = 1180.2969
				text = "ER0"
			intervals [3459]:
				xmin = 1180.2969
				xmax = 1180.3669
				text = "Y"
			intervals [3460]:
				xmin = 1180.3669
				xmax = 1180.3969
				text = "UW1"
			intervals [3461]:
				xmin = 1180.3969
				xmax = 1180.5069
				text = "EH1"
			intervals [3462]:
				xmin = 1180.5069
				xmax = 1180.5669
				text = "V"
			intervals [3463]:
				xmin = 1180.5669
				xmax = 1180.5969
				text = "ER0"
			intervals [3464]:
				xmin = 1180.5969
				xmax = 1180.6269
				text = "IH0"
			intervals [3465]:
				xmin = 1180.6269
				xmax = 1180.6869
				text = "N"
			intervals [3466]:
				xmin = 1180.6869
				xmax = 1180.8969
				text = "AH0"
			intervals [3467]:
				xmin = 1180.8969
				xmax = 1180.9469
				text = "sp"
			intervals [3468]:
				xmin = 1180.9469
				xmax = 1180.9769
				text = "S"
			intervals [3469]:
				xmin = 1180.9769
				xmax = 1181.0569
				text = "IH2"
			intervals [3470]:
				xmin = 1181.0569
				xmax = 1181.1369
				text = "CH"
			intervals [3471]:
				xmin = 1181.1369
				xmax = 1181.2469
				text = "UW0"
			intervals [3472]:
[truncated: 816,663 more chars]
