# Supplementary material for: Considering Performance in the Automated and Manual Coding of Sociolinguistic Variables: Lessons From Variable (ING)
Source: Front Artif Intell. 2021 Apr 29;4:648543. doi: 10.3389/frai.2021.648543 (PMC8117961; doi:10.3389/frai.2021.648543)
Supplement: Supplementary file 5 [file Data_Sheet_5.ZIP › CORAAL_VARAligned_as_TextGrids_p1/DCA_se1_ag1_m_06_1.TextGrid]

File type = "ooTextFile"
Object class = "TextGrid"

xmin = 0.0
xmax = 580.4
tiers? <exists>
size = 4
item []:
	item [1]:
		class = "IntervalTier"
		name = "DCA_int_06 - words"
		xmin = 0.0
		xmax = 580.4
		intervals: size = 886
			intervals [1]:
				xmin = 0.0
				xmax = 0.4963
				text = ""
			intervals [2]:
				xmin = 0.4963
				xmax = 0.7863
				text = "okay"
			intervals [3]:
				xmin = 0.7863
				xmax = 1.5663
				text = "rdx"
			intervals [4]:
				xmin = 1.5663
				xmax = 2.7138
				text = ""
			intervals [5]:
				xmin = 2.7138
				xmax = 2.9238
				text = "what"
			intervals [6]:
				xmin = 2.9238
				xmax = 3.0738
				text = "kind"
			intervals [7]:
				xmin = 3.0738
				xmax = 3.1538
				text = "of"
			intervals [8]:
				xmin = 3.1538
				xmax = 3.4738
				text = "games"
			intervals [9]:
				xmin = 3.4738
				xmax = 3.5338
				text = "do"
			intervals [10]:
				xmin = 3.5338
				xmax = 3.7238
				text = "you"
			intervals [11]:
				xmin = 3.7238
				xmax = 3.9738
				text = "play"
			intervals [12]:
				xmin = 3.9738
				xmax = 4.3138
				text = "around"
			intervals [13]:
				xmin = 4.3138
				xmax = 4.6138
				text = "here"
			intervals [14]:
				xmin = 4.6138
				xmax = 7.4536
				text = ""
			intervals [15]:
				xmin = 7.4536
				xmax = 7.6836
				text = "that"
			intervals [16]:
				xmin = 7.6836
				xmax = 7.7636
				text = "s"
			intervals [17]:
				xmin = 7.7636
				xmax = 8.0836
				text = "all"
			intervals [18]:
				xmin = 8.0836
				xmax = 16.2354
				text = ""
			intervals [19]:
				xmin = 16.2354
				xmax = 16.8154
				text = "er"
			intervals [20]:
				xmin = 16.8154
				xmax = 17.0547
				text = ""
			intervals [21]:
				xmin = 17.0547
				xmax = 17.2847
				text = "have"
			intervals [22]:
				xmin = 17.2847
				xmax = 17.3647
				text = "you"
			intervals [23]:
				xmin = 17.3647
				xmax = 17.5147
				text = "ever"
			intervals [24]:
				xmin = 17.5147
				xmax = 17.9047
				text = "played"
			intervals [25]:
				xmin = 17.9047
				xmax = 18.1647
				text = "uh"
			intervals [26]:
				xmin = 18.1647
				xmax = 18.9333
				text = ""
			intervals [27]:
				xmin = 18.9333
				xmax = 19.2033
				text = "uh"
			intervals [28]:
				xmin = 19.2033
				xmax = 19.2333
				text = ""
			intervals [29]:
				xmin = 19.2333
				xmax = 19.6233
				text = "red"
			intervals [30]:
				xmin = 19.6233
				xmax = 19.9933
				text = "rover"
			intervals [31]:
				xmin = 19.9933
				xmax = 20.1033
				text = ""
			intervals [32]:
				xmin = 20.1033
				xmax = 20.3933
				text = "kick"
			intervals [33]:
				xmin = 20.3933
				xmax = 20.4833
				text = "the"
			intervals [34]:
				xmin = 20.4833
				xmax = 21.0333
				text = "can"
			intervals [35]:
				xmin = 21.0333
				xmax = 21.0633
				text = ""
			intervals [36]:
				xmin = 21.0633
				xmax = 21.4633
				text = "may"
			intervals [37]:
				xmin = 21.4633
				xmax = 21.7833
				text = "i"
			intervals [38]:
				xmin = 21.7833
				xmax = 23.0535
				text = ""
			intervals [39]:
				xmin = 23.0535
				xmax = 23.3335
				text = "hide"
			intervals [40]:
				xmin = 23.3335
				xmax = 23.4535
				text = "and"
			intervals [41]:
				xmin = 23.4535
				xmax = 24.0235
				text = "seek"
			intervals [42]:
				xmin = 24.0235
				xmax = 24.8301
				text = ""
			intervals [43]:
				xmin = 24.8301
				xmax = 25.2201
				text = "games"
			intervals [44]:
				xmin = 25.2201
				xmax = 25.3601
				text = "with"
			intervals [45]:
				xmin = 25.3601
				xmax = 25.4001
				text = ""
			intervals [46]:
				xmin = 25.4001
				xmax = 25.7301
				text = "bottle"
			intervals [47]:
				xmin = 25.7301
				xmax = 25.7601
				text = ""
			intervals [48]:
				xmin = 25.7601
				xmax = 26.5001
				text = "caps"
			intervals [49]:
				xmin = 26.5001
				xmax = 27.5905
				text = ""
			intervals [50]:
				xmin = 27.5905
				xmax = 27.8005
				text = "or"
			intervals [51]:
				xmin = 27.8005
				xmax = 27.8705
				text = ""
			intervals [52]:
				xmin = 27.8705
				xmax = 28.2405
				text = "capture"
			intervals [53]:
				xmin = 28.2405
				xmax = 28.2805
				text = ""
			intervals [54]:
				xmin = 28.2805
				xmax = 28.3505
				text = "the"
			intervals [55]:
				xmin = 28.3505
				xmax = 28.4505
				text = ""
			intervals [56]:
				xmin = 28.4505
				xmax = 28.9405
				text = "flag"
			intervals [57]:
				xmin = 28.9405
				xmax = 34.9622
				text = ""
			intervals [58]:
				xmin = 34.9622
				xmax = 35.0522
				text = "and"
			intervals [59]:
				xmin = 35.0522
				xmax = 35.0822
				text = ""
			intervals [60]:
				xmin = 35.0822
				xmax = 35.2122
				text = "how"
			intervals [61]:
				xmin = 35.2122
				xmax = 35.3822
				text = "did"
			intervals [62]:
				xmin = 35.3822
				xmax = 35.4622
				text = "you"
			intervals [63]:
				xmin = 35.4622
				xmax = 35.6822
				text = "play"
			intervals [64]:
				xmin = 35.6822
				xmax = 35.8822
				text = ""
			intervals [65]:
				xmin = 35.8822
				xmax = 36.0522
				text = "that"
			intervals [66]:
				xmin = 36.0522
				xmax = 37.7067
				text = ""
			intervals [67]:
				xmin = 37.7067
				xmax = 37.8267
				text = "how"
			intervals [68]:
				xmin = 37.8267
				xmax = 37.9567
				text = "do"
			intervals [69]:
				xmin = 37.9567
				xmax = 38.1067
				text = "you"
			intervals [70]:
				xmin = 38.1067
				xmax = 38.4267
				text = "play"
			intervals [71]:
				xmin = 38.4267
				xmax = 38.7067
				text = "uh"
			intervals [72]:
				xmin = 38.7067
				xmax = 38.9936
				text = ""
			intervals [73]:
				xmin = 38.9936
				xmax = 39.3636
				text = "capture"
			intervals [74]:
				xmin = 39.3636
				xmax = 39.4436
				text = ""
			intervals [75]:
				xmin = 39.4436
				xmax = 39.5036
				text = "the"
			intervals [76]:
				xmin = 39.5036
				xmax = 39.7336
				text = "flag"
			intervals [77]:
				xmin = 39.7336
				xmax = 57.6511
				text = ""
			intervals [78]:
				xmin = 57.6511
				xmax = 58.1111
				text = "mm-hm"
			intervals [79]:
				xmin = 58.1111
				xmax = 58.2411
				text = ""
			intervals [80]:
				xmin = 58.2411
				xmax = 58.3611
				text = "how"
			intervals [81]:
				xmin = 58.3611
				xmax = 58.5811
				text = "did"
			intervals [82]:
				xmin = 58.5811
				xmax = 58.7011
				text = "you"
			intervals [83]:
				xmin = 58.7011
				xmax = 58.8911
				text = "play"
			intervals [84]:
				xmin = 58.8911
				xmax = 59.0711
				text = "hide"
			intervals [85]:
				xmin = 59.0711
				xmax = 59.1811
				text = "and"
			intervals [86]:
				xmin = 59.1811
				xmax = 59.2511
				text = ""
			intervals [87]:
				xmin = 59.2511
				xmax = 59.6211
				text = "seek"
			intervals [88]:
				xmin = 59.6211
				xmax = 81.3934
				text = ""
			intervals [89]:
				xmin = 81.3934
				xmax = 81.6734
				text = "mm-hm"
			intervals [90]:
				xmin = 81.6734
				xmax = 82.6816
				text = ""
			intervals [91]:
				xmin = 82.6816
				xmax = 82.7916
				text = "how"
			intervals [92]:
				xmin = 82.7916
				xmax = 82.9616
				text = "did"
			intervals [93]:
				xmin = 82.9616
				xmax = 83.0216
				text = "you"
			intervals [94]:
				xmin = 83.0216
				xmax = 83.0516
				text = ""
			intervals [95]:
				xmin = 83.0516
				xmax = 83.2916
				text = "play"
			intervals [96]:
				xmin = 83.2916
				xmax = 83.5516
				text = "four"
			intervals [97]:
				xmin = 83.5516
				xmax = 84.0516
				text = "corners"
			intervals [98]:
				xmin = 84.0516
				xmax = 104.2605
				text = ""
			intervals [99]:
				xmin = 104.2605
				xmax = 104.6605
				text = "mm-hm"
			intervals [100]:
				xmin = 104.6605
				xmax = 106.7329
				text = ""
			intervals [101]:
				xmin = 106.7329
				xmax = 106.8929
				text = "hm"
			intervals [102]:
				xmin = 106.8929
				xmax = 107.8555
				text = ""
			intervals [103]:
				xmin = 107.8555
				xmax = 108.0055
				text = "what"
			intervals [104]:
				xmin = 108.0055
				xmax = 108.0855
				text = "are"
			intervals [105]:
				xmin = 108.0855
				xmax = 108.2955
				text = "your"
			intervals [106]:
				xmin = 108.2955
				xmax = 108.7655
				text = "favorite"
			intervals [107]:
				xmin = 108.7655
				xmax = 108.8355
				text = ""
			intervals [108]:
				xmin = 108.8355
				xmax = 109.1955
				text = "tv"
			intervals [109]:
				xmin = 109.1955
				xmax = 109.9755
				text = "programs"
			intervals [110]:
				xmin = 109.9755
				xmax = 122.9837
				text = ""
			intervals [111]:
				xmin = 122.9837
				xmax = 123.5737
				text = "um"
			intervals [112]:
				xmin = 123.5737
				xmax = 125.1339
				text = ""
			intervals [113]:
				xmin = 125.1339
				xmax = 125.3839
				text = "why"
			intervals [114]:
				xmin = 125.3839
				xmax = 125.5339
				text = "do"
			intervals [115]:
				xmin = 125.5339
				xmax = 125.7239
				text = "you"
			intervals [116]:
				xmin = 125.7239
				xmax = 126.0139
				text = "like"
			intervals [117]:
				xmin = 126.0139
				xmax = 126.0439
				text = ""
			intervals [118]:
				xmin = 126.0439
				xmax = 126.3539
				text = "uh"
			intervals [119]:
				xmin = 126.3539
				xmax = 127.9092
				text = ""
			intervals [120]:
				xmin = 127.9092
				xmax = 128.2292
				text = "rat"
			intervals [121]:
				xmin = 128.2292
				xmax = 128.2792
				text = ""
			intervals [122]:
				xmin = 128.2792
				xmax = 128.6192
				text = "patrol"
			intervals [123]:
				xmin = 128.6192
				xmax = 135.8137
				text = ""
			intervals [124]:
				xmin = 135.8137
				xmax = 135.9237
				text = "well"
			intervals [125]:
				xmin = 135.9237
				xmax = 136.0937
				text = "what"
			intervals [126]:
				xmin = 136.0937
				xmax = 136.4737
				text = "happened"
			intervals [127]:
				xmin = 136.4737
				xmax = 136.5037
				text = ""
			intervals [128]:
				xmin = 136.5037
				xmax = 136.6237
				text = "on"
			intervals [129]:
				xmin = 136.6237
				xmax = 136.8337
				text = "rat"
			intervals [130]:
				xmin = 136.8337
				xmax = 137.2237
				text = "patrol"
			intervals [131]:
				xmin = 137.2237
				xmax = 145.0399
				text = ""
			intervals [132]:
				xmin = 145.0399
				xmax = 145.1999
				text = "mm-hm"
			intervals [133]:
				xmin = 145.1999
				xmax = 146.4547
				text = ""
			intervals [134]:
				xmin = 146.4547
				xmax = 146.9647
				text = "um"
			intervals [135]:
				xmin = 146.9647
				xmax = 149.9674
				text = ""
			intervals [136]:
				xmin = 149.9674
				xmax = 150.3674
				text = "uh"
			intervals [137]:
				xmin = 150.3674
				xmax = 150.4274
				text = ""
			intervals [138]:
				xmin = 150.4274
				xmax = 150.5674
				text = "what"
			intervals [139]:
				xmin = 150.5674
				xmax = 150.6674
				text = "is"
			intervals [140]:
				xmin = 150.6674
				xmax = 150.8274
				text = "your"
			intervals [141]:
				xmin = 150.8274
				xmax = 151.3174
				text = "favorite"
			intervals [142]:
				xmin = 151.3174
				xmax = 151.4774
				text = "uh"
			intervals [143]:
				xmin = 151.4774
				xmax = 152.1274
				text = "movies"
			intervals [144]:
				xmin = 152.1274
				xmax = 152.8164
				text = ""
			intervals [145]:
				xmin = 152.8164
				xmax = 153.0564
				text = "that"
			intervals [146]:
				xmin = 153.0564
				xmax = 153.1064
				text = ""
			intervals [147]:
				xmin = 153.1064
				xmax = 153.4164
				text = "you've"
			intervals [148]:
				xmin = 153.4164
				xmax = 153.9064
				text = "seen"
			intervals [149]:
				xmin = 153.9064
				xmax = 160.9116
				text = ""
			intervals [150]:
				xmin = 160.9116
				xmax = 161.0616
				text = "um"
			intervals [151]:
				xmin = 161.0616
				xmax = 161.2716
				text = "and"
			intervals [152]:
				xmin = 161.2716
				xmax = 161.4516
				text = "why"
			intervals [153]:
				xmin = 161.4516
				xmax = 161.6016
				text = "did"
			intervals [154]:
				xmin = 161.6016
				xmax = 161.6616
				text = "you"
			intervals [155]:
				xmin = 161.6616
				xmax = 161.7316
				text = ""
			intervals [156]:
				xmin = 161.7316
				xmax = 161.9716
				text = "like"
			intervals [157]:
				xmin = 161.9716
				xmax = 162.0116
				text = ""
			intervals [158]:
				xmin = 162.0116
				xmax = 162.0816
				text = "the"
			intervals [159]:
				xmin = 162.0816
				xmax = 162.1416
				text = ""
			intervals [160]:
				xmin = 162.1416
				xmax = 162.5216
				text = "fastest"
			intervals [161]:
				xmin = 162.5216
				xmax = 162.5516
				text = ""
			intervals [162]:
				xmin = 162.5516
				xmax = 162.8716
				text = "guitar"
			intervals [163]:
				xmin = 162.8716
				xmax = 163.3316
				text = "alive"
			intervals [164]:
				xmin = 163.3316
				xmax = 171.7517
				text = ""
			intervals [165]:
				xmin = 171.7517
				xmax = 172.1517
				text = "what"
			intervals [166]:
				xmin = 172.1517
				xmax = 172.3517
				text = "all"
			intervals [167]:
				xmin = 172.3517
				xmax = 172.4217
				text = ""
			intervals [168]:
				xmin = 172.4217
				xmax = 173.0417
				text = "exactly"
			intervals [169]:
				xmin = 173.0417
				xmax = 173.0717
				text = ""
			intervals [170]:
				xmin = 173.0717
				xmax = 173.4517
				text = "happened"
			intervals [171]:
				xmin = 173.4517
				xmax = 173.6417
				text = "in"
			intervals [172]:
				xmin = 173.6417
				xmax = 173.6717
				text = ""
			intervals [173]:
				xmin = 173.6717
				xmax = 173.7417
				text = "the"
			intervals [174]:
				xmin = 173.7417
				xmax = 174.2117
				text = "movie"
			intervals [175]:
				xmin = 174.2117
				xmax = 174.3617
				text = ""
			intervals [176]:
				xmin = 174.3617
				xmax = 174.4817
				text = "that"
			intervals [177]:
				xmin = 174.4817
				xmax = 174.5117
				text = ""
			intervals [178]:
				xmin = 174.5117
				xmax = 174.5717
				text = "you"
			intervals [179]:
				xmin = 174.5717
				xmax = 174.7517
				text = "made"
			intervals [180]:
				xmin = 174.7517
				xmax = 174.8517
				text = "you"
			intervals [181]:
				xmin = 174.8517
				xmax = 174.8917
				text = ""
			intervals [182]:
				xmin = 174.8917
				xmax = 175.1517
				text = "like"
			intervals [183]:
				xmin = 175.1517
				xmax = 175.1817
				text = ""
			intervals [184]:
				xmin = 175.1817
				xmax = 175.2917
				text = "it"
			intervals [185]:
				xmin = 175.2917
				xmax = 185.5726
				text = ""
			intervals [186]:
				xmin = 185.5726
				xmax = 186.2926
				text = "mm-hm"
			intervals [187]:
				xmin = 186.2926
				xmax = 187.0852
				text = ""
			intervals [188]:
				xmin = 187.0852
				xmax = 187.6452
				text = "okay"
			intervals [189]:
				xmin = 187.6452
				xmax = 188.2988
				text = ""
			intervals [190]:
				xmin = 188.2988
				xmax = 188.3788
				text = "do"
			intervals [191]:
				xmin = 188.3788
				xmax = 188.4988
				text = "you"
			intervals [192]:
				xmin = 188.4988
				xmax = 188.6588
				text = "have"
			intervals [193]:
				xmin = 188.6588
				xmax = 188.7388
				text = "a"
			intervals [194]:
				xmin = 188.7388
				xmax = 189.1188
				text = "pet"
			intervals [195]:
				xmin = 189.1188
				xmax = 192.2239
				text = ""
			intervals [196]:
				xmin = 192.2239
				xmax = 192.4839
				text = "mm"
			intervals [197]:
				xmin = 192.4839
				xmax = 192.6239
				text = ""
			intervals [198]:
				xmin = 192.6239
				xmax = 192.8039
				text = "do"
			intervals [199]:
				xmin = 192.8039
				xmax = 192.9439
				text = "you"
			intervals [200]:
				xmin = 192.9439
				xmax = 192.9739
				text = ""
			intervals [201]:
				xmin = 192.9739
				xmax = 193.1639
				text = "like"
			intervals [202]:
				xmin = 193.1639
				xmax = 193.2239
				text = ""
			intervals [203]:
				xmin = 193.2239
				xmax = 193.3139
				text = "to"
			intervals [204]:
				xmin = 193.3139
				xmax = 193.5039
				text = "go"
			intervals [205]:
				xmin = 193.5039
				xmax = 193.6239
				text = ""
			intervals [206]:
				xmin = 193.6239
				xmax = 193.9739
				text = "fishing"
			intervals [207]:
				xmin = 193.9739
				xmax = 194.0039
				text = ""
			intervals [208]:
				xmin = 194.0039
				xmax = 194.3039
				text = "or"
			intervals [209]:
				xmin = 194.3039
				xmax = 194.7619
				text = ""
			intervals [210]:
				xmin = 194.7619
				xmax = 195.1319
				text = "anything"
			intervals [211]:
				xmin = 195.1319
				xmax = 195.1819
				text = ""
			intervals [212]:
				xmin = 195.1819
				xmax = 195.3419
				text = "like"
			intervals [213]:
				xmin = 195.3419
				xmax = 195.4619
				text = ""
			intervals [214]:
				xmin = 195.4619
				xmax = 195.6619
				text = "that"
			intervals [215]:
				xmin = 195.6619
				xmax = 197.8136
				text = ""
			intervals [216]:
				xmin = 197.8136
				xmax = 198.1036
				text = "oh"
			intervals [217]:
				xmin = 198.1036
				xmax = 198.551
				text = ""
			intervals [218]:
				xmin = 198.551
				xmax = 198.831
				text = "what"
			intervals [219]:
				xmin = 198.831
				xmax = 199.071
				text = "was"
			intervals [220]:
				xmin = 199.071
				xmax = 199.181
				text = "the"
			intervals [221]:
				xmin = 199.181
				xmax = 199.421
				text = "large"
			intervals [222]:
				xmin = 199.421
				xmax = 199.661
				text = "amount"
			intervals [223]:
				xmin = 199.661
				xmax = 199.751
				text = "of"
			intervals [224]:
				xmin = 199.751
				xmax = 199.821
				text = ""
			intervals [225]:
				xmin = 199.821
				xmax = 199.981
				text = "fish"
			intervals [226]:
				xmin = 199.981
				xmax = 200.031
				text = ""
			intervals [227]:
				xmin = 200.031
				xmax = 200.171
				text = "that"
			intervals [228]:
				xmin = 200.171
				xmax = 200.311
				text = "you"
			intervals [229]:
				xmin = 200.311
				xmax = 200.441
				text = "ever"
			intervals [230]:
				xmin = 200.441
				xmax = 200.481
				text = ""
			intervals [231]:
				xmin = 200.481
				xmax = 201.111
				text = "caught"
			intervals [232]:
				xmin = 201.111
				xmax = 203.0741
				text = ""
			intervals [233]:
				xmin = 203.0741
				xmax = 203.4141
				text = "twenty"
			intervals [234]:
				xmin = 203.4141
				xmax = 203.4541
				text = ""
			intervals [235]:
				xmin = 203.4541
				xmax = 203.6041
				text = "were"
			intervals [236]:
				xmin = 203.6041
				xmax = 203.6341
				text = ""
			intervals [237]:
				xmin = 203.6341
				xmax = 203.8141
				text = "you"
			intervals [238]:
				xmin = 203.8141
				xmax = 203.8441
				text = ""
			intervals [239]:
				xmin = 203.8441
				xmax = 204.1441
				text = "really"
			intervals [240]:
				xmin = 204.1441
				xmax = 204.6741
				text = "excited"
			intervals [241]:
				xmin = 204.6741
				xmax = 204.7041
				text = ""
			intervals [242]:
				xmin = 204.7041
				xmax = 205.0241
				text = "about"
			intervals [243]:
				xmin = 205.0241
				xmax = 205.0741
				text = ""
			intervals [244]:
				xmin = 205.0741
				xmax = 205.4941
				text = "it"
			intervals [245]:
				xmin = 205.4941
				xmax = 209.4818
				text = ""
			intervals [246]:
				xmin = 209.4818
				xmax = 209.5818
				text = "how"
			intervals [247]:
				xmin = 209.5818
				xmax = 209.7718
				text = "often"
			intervals [248]:
				xmin = 209.7718
				xmax = 209.8418
				text = "do"
			intervals [249]:
				xmin = 209.8418
				xmax = 209.9618
				text = "you"
			intervals [250]:
				xmin = 209.9618
				xmax = 209.9918
				text = ""
			intervals [251]:
				xmin = 209.9918
				xmax = 210.1218
				text = "go"
			intervals [252]:
				xmin = 210.1218
				xmax = 210.1718
				text = ""
			intervals [253]:
				xmin = 210.1718
				xmax = 210.5218
				text = "fishing"
			intervals [254]:
				xmin = 210.5218
				xmax = 217.4628
				text = ""
			intervals [255]:
				xmin = 217.4628
				xmax = 217.6828
				text = "mm-hm"
			intervals [256]:
				xmin = 217.6828
				xmax = 218.3868
				text = ""
			intervals [257]:
				xmin = 218.3868
				xmax = 218.8968
				text = "okay"
			intervals [258]:
				xmin = 218.8968
				xmax = 219.4568
				text = ""
			intervals [259]:
				xmin = 219.4568
				xmax = 219.5968
				text = "tell"
			intervals [260]:
				xmin = 219.5968
				xmax = 219.6868
				text = "me"
			intervals [261]:
				xmin = 219.6868
				xmax = 219.9668
				text = "about"
			intervals [262]:
				xmin = 219.9668
				xmax = 220.1268
				text = "your"
			intervals [263]:
				xmin = 220.1268
				xmax = 220.7368
				text = "schooling"
			intervals [264]:
				xmin = 220.7368
				xmax = 223.3463
				text = ""
			intervals [265]:
				xmin = 223.3463
				xmax = 223.5763
				text = "what"
			intervals [266]:
				xmin = 223.5763
				xmax = 223.6063
				text = "i"
			intervals [267]:
				xmin = 223.6063
				xmax = 223.8663
				text = "mean"
			intervals [268]:
				xmin = 223.8663
				xmax = 224.0463
				text = "by"
			intervals [269]:
				xmin = 224.0463
				xmax = 224.3163
				text = "what"
			intervals [270]:
				xmin = 224.3163
				xmax = 224.4263
				text = ""
			intervals [271]:
				xmin = 224.4263
				xmax = 224.6963
				text = "um"
			intervals [272]:
				xmin = 224.6963
				xmax = 224.7563
				text = ""
			intervals [273]:
				xmin = 224.7563
				xmax = 225.0863
				text = "about"
			intervals [274]:
				xmin = 225.0863
				xmax = 225.1163
				text = ""
			intervals [275]:
				xmin = 225.1163
				xmax = 225.2363
				text = "your"
			intervals [276]:
				xmin = 225.2363
				xmax = 225.7363
				text = "school"
			intervals [277]:
				xmin = 225.7363
				xmax = 226.4406
				text = ""
			intervals [278]:
				xmin = 226.4406
				xmax = 226.7806
				text = "how"
			intervals [279]:
				xmin = 226.7806
				xmax = 226.8106
				text = ""
			intervals [280]:
				xmin = 226.8106
				xmax = 227.1406
				text = "large"
			intervals [281]:
				xmin = 227.1406
				xmax = 227.1706
				text = ""
			intervals [282]:
				xmin = 227.1706
				xmax = 227.2506
				text = "it"
			intervals [283]:
				xmin = 227.2506
				xmax = 227.2806
				text = ""
			intervals [284]:
				xmin = 227.2806
				xmax = 227.6506
				text = "is"
			intervals [285]:
				xmin = 227.6506
				xmax = 227.6906
				text = ""
			intervals [286]:
				xmin = 227.6906
				xmax = 227.7906
				text = "how"
			intervals [287]:
				xmin = 227.7906
				xmax = 227.8306
				text = ""
			intervals [288]:
				xmin = 227.8306
				xmax = 227.9806
				text = "many"
			intervals [289]:
				xmin = 227.9806
				xmax = 228.0906
				text = ""
			intervals [290]:
				xmin = 228.0906
				xmax = 228.5106
				text = "people"
			intervals [291]:
				xmin = 228.5106
				xmax = 228.8306
				text = ""
			intervals [292]:
				xmin = 228.8306
				xmax = 229.0606
				text = "attend"
			intervals [293]:
				xmin = 229.0606
				xmax = 229.1106
				text = ""
			intervals [294]:
				xmin = 229.1106
				xmax = 229.1706
				text = "the"
			intervals [295]:
				xmin = 229.1706
				xmax = 229.2006
				text = ""
			intervals [296]:
				xmin = 229.2006
				xmax = 229.5906
				text = "school"
			intervals [297]:
				xmin = 229.5906
				xmax = 229.7506
				text = ""
			intervals [298]:
				xmin = 229.7506
				xmax = 230.0606
				text = "and"
			intervals [299]:
				xmin = 230.0606
				xmax = 239.5058
				text = ""
			intervals [300]:
				xmin = 239.5058
				xmax = 239.8258
				text = "mm-hm"
			intervals [301]:
				xmin = 239.8258
				xmax = 240.6458
				text = ""
			intervals [302]:
				xmin = 240.6458
				xmax = 240.9158
				text = "alright"
			intervals [303]:
				xmin = 240.9158
				xmax = 243.2174
				text = ""
			intervals [304]:
				xmin = 243.2174
				xmax = 243.4374
				text = "what"
			intervals [305]:
				xmin = 243.4374
				xmax = 243.5274
				text = "do"
			intervals [306]:
				xmin = 243.5274
				xmax = 243.7474
				text = "you"
			intervals [307]:
				xmin = 243.7474
				xmax = 244.2374
				text = "study"
			intervals [308]:
				xmin = 244.2374
				xmax = 245.9689
				text = ""
			intervals [309]:
				xmin = 245.9689
				xmax = 246.1889
				text = "in"
			intervals [310]:
				xmin = 246.1889
				xmax = 246.2189
				text = ""
			intervals [311]:
				xmin = 246.2189
				xmax = 246.6089
				text = "school"
			intervals [312]:
				xmin = 246.6089
				xmax = 246.7689
				text = ""
			intervals [313]:
				xmin = 246.7689
				xmax = 246.8989
				text = "what"
			intervals [314]:
				xmin = 246.8989
				xmax = 246.9389
				text = "are"
			intervals [315]:
				xmin = 246.9389
				xmax = 246.9789
				text = ""
			intervals [316]:
				xmin = 246.9789
				xmax = 247.1189
				text = "your"
			intervals [317]:
				xmin = 247.1189
				xmax = 247.6689
				text = "studies"
			intervals [318]:
				xmin = 247.6689
				xmax = 248.2489
				text = ""
			intervals [319]:
				xmin = 248.2489
				xmax = 248.4689
				text = "your"
			intervals [320]:
				xmin = 248.4689
				xmax = 248.9189
				text = "subjects"
			intervals [321]:
				xmin = 248.9189
				xmax = 263.5404
				text = ""
			intervals [322]:
				xmin = 263.5404
				xmax = 263.6704
				text = "mm-hm"
			intervals [323]:
				xmin = 263.6704
				xmax = 264.7695
				text = ""
			intervals [324]:
				xmin = 264.7695
				xmax = 265.0595
				text = "um"
			intervals [325]:
				xmin = 265.0595
				xmax = 265.4362
				text = ""
			intervals [326]:
				xmin = 265.4362
				xmax = 265.5862
				text = "what"
			intervals [327]:
				xmin = 265.5862
				xmax = 265.6162
				text = ""
			intervals [328]:
				xmin = 265.6162
				xmax = 266.0262
				text = "subject"
			intervals [329]:
				xmin = 266.0262
				xmax = 266.1062
				text = "do"
			intervals [330]:
				xmin = 266.1062
				xmax = 266.2762
				text = "you"
			intervals [331]:
				xmin = 266.2762
				xmax = 266.4762
				text = "like"
			intervals [332]:
				xmin = 266.4762
				xmax = 266.5162
				text = ""
			intervals [333]:
				xmin = 266.5162
				xmax = 266.6362
				text = "the"
			intervals [334]:
				xmin = 266.6362
				xmax = 266.6662
				text = ""
			intervals [335]:
				xmin = 266.6662
				xmax = 267.1962
				text = "best"
			intervals [336]:
				xmin = 267.1962
				xmax = 271.872
				text = ""
			intervals [337]:
				xmin = 271.872
				xmax = 271.902
				text = "oh"
			intervals [338]:
				xmin = 271.902
				xmax = 271.962
				text = ""
			intervals [339]:
				xmin = 271.962
				xmax = 272.072
				text = "you"
			intervals [340]:
				xmin = 272.072
				xmax = 272.202
				text = ""
			intervals [341]:
				xmin = 272.202
				xmax = 272.322
				text = "do"
			intervals [342]:
				xmin = 272.322
				xmax = 273.6132
				text = ""
			intervals [343]:
				xmin = 273.6132
				xmax = 274.1632
				text = "okay"
			intervals [344]:
				xmin = 274.1632
				xmax = 274.2232
				text = ""
			intervals [345]:
				xmin = 274.2232
				xmax = 274.5332
				text = "um"
			intervals [346]:
				xmin = 274.5332
				xmax = 275.8042
				text = ""
			intervals [347]:
				xmin = 275.8042
				xmax = 275.9942
				text = "what"
			intervals [348]:
				xmin = 275.9942
				xmax = 276.1542
				text = "do"
			intervals [349]:
				xmin = 276.1542
				xmax = 276.4642
				text = "kids"
			intervals [350]:
				xmin = 276.4642
				xmax = 276.6242
				text = "do"
			intervals [351]:
				xmin = 276.6242
				xmax = 276.8642
				text = "after"
			intervals [352]:
				xmin = 276.8642
				xmax = 277.2142
				text = "school"
			intervals [353]:
				xmin = 277.2142
				xmax = 277.3342
				text = "is"
			intervals [354]:
				xmin = 277.3342
				xmax = 277.6842
				text = "out"
			intervals [355]:
				xmin = 277.6842
				xmax = 281.3566
				text = ""
			intervals [356]:
				xmin = 281.3566
				xmax = 281.4966
				text = "what"
			intervals [357]:
				xmin = 281.4966
				xmax = 281.6166
				text = "do"
			intervals [358]:
				xmin = 281.6166
				xmax = 281.8366
				text = "you"
			intervals [359]:
				xmin = 281.8366
				xmax = 281.8666
				text = ""
			intervals [360]:
				xmin = 281.8666
				xmax = 282.2366
				text = "kids"
			intervals [361]:
				xmin = 282.2366
				xmax = 282.4766
				text = "do"
			intervals [362]:
				xmin = 282.4766
				xmax = 282.7266
				text = "after"
			intervals [363]:
				xmin = 282.7266
				xmax = 283.0566
				text = "school"
			intervals [364]:
				xmin = 283.0566
				xmax = 283.0866
				text = ""
			intervals [365]:
				xmin = 283.0866
				xmax = 283.2466
				text = "is"
			intervals [366]:
				xmin = 283.2466
				xmax = 283.4566
				text = "out"
			intervals [367]:
				xmin = 283.4566
				xmax = 290.933
				text = ""
			intervals [368]:
				xmin = 290.933
				xmax = 291.313
				text = "mm-hm"
			intervals [369]:
				xmin = 291.313
				xmax = 292.7616
				text = ""
			intervals [370]:
				xmin = 292.7616
				xmax = 293.0416
				text = "did"
			intervals [371]:
				xmin = 293.0416
				xmax = 293.1616
				text = "you"
			intervals [372]:
				xmin = 293.1616
				xmax = 293.3716
				text = "ever"
			intervals [373]:
				xmin = 293.3716
				xmax = 293.5316
				text = "have"
			intervals [374]:
				xmin = 293.5316
				xmax = 293.6316
				text = "a"
			intervals [375]:
				xmin = 293.6316
				xmax = 293.9416
				text = "teacher"
			intervals [376]:
				xmin = 293.9416
				xmax = 294.2316
				text = "who"
			intervals [377]:
				xmin = 294.2316
				xmax = 294.2616
				text = ""
			intervals [378]:
				xmin = 294.2616
				xmax = 294.6816
				text = "hollered"
			intervals [379]:
				xmin = 294.6816
				xmax = 294.7416
				text = "a"
			intervals [380]:
				xmin = 294.7416
				xmax = 295.0016
				text = "lot"
			intervals [381]:
				xmin = 295.0016
				xmax = 300.7787
				text = ""
			intervals [382]:
				xmin = 300.7787
				xmax = 300.9887
				text = "what"
			intervals [383]:
				xmin = 300.9887
				xmax = 301.4387
				text = "about"
			intervals [384]:
				xmin = 301.4387
				xmax = 302.8811
				text = ""
			intervals [385]:
				xmin = 302.8811
				xmax = 303.1811
				text = "um"
			intervals [386]:
				xmin = 303.1811
				xmax = 303.2111
				text = ""
			intervals [387]:
				xmin = 303.2111
				xmax = 303.3411
				text = "what"
			intervals [388]:
				xmin = 303.3411
				xmax = 303.6811
				text = "about"
			intervals [389]:
				xmin = 303.6811
				xmax = 303.9911
				text = "did"
			intervals [390]:
				xmin = 303.9911
				xmax = 304.1711
				text = ""
			intervals [391]:
				xmin = 304.1711
				xmax = 304.4711
				text = "you"
			intervals [392]:
				xmin = 304.4711
				xmax = 304.6711
				text = "ever"
			intervals [393]:
				xmin = 304.6711
				xmax = 304.8111
				text = "get"
			intervals [394]:
				xmin = 304.8111
				xmax = 305.1711
				text = "hollered"
			intervals [395]:
				xmin = 305.1711
				xmax = 305.4011
				text = "at"
			intervals [396]:
				xmin = 305.4011
				xmax = 309.5019
				text = ""
			intervals [397]:
				xmin = 309.5019
				xmax = 309.8119
				text = "stop"
			intervals [398]:
				xmin = 309.8119
				xmax = 310.3519
				text = "talking"
			intervals [399]:
				xmin = 310.3519
				xmax = 311.4099
				text = ""
			intervals [400]:
				xmin = 311.4099
				xmax = 311.5799
				text = "was"
			intervals [401]:
				xmin = 311.5799
				xmax = 311.6099
				text = ""
			intervals [402]:
				xmin = 311.6099
				xmax = 311.6899
				text = "it"
			intervals [403]:
				xmin = 311.6899
				xmax = 311.7999
				text = ""
			intervals [404]:
				xmin = 311.7999
				xmax = 312.3099
				text = "fair"
			intervals [405]:
				xmin = 312.3099
				xmax = 320.0884
				text = ""
			intervals [406]:
				xmin = 320.0884
				xmax = 320.1484
				text = "mm"
			intervals [407]:
				xmin = 320.1484
				xmax = 320.6779
				text = ""
			intervals [408]:
				xmin = 320.6779
				xmax = 320.7879
				text = "hm"
			intervals [409]:
				xmin = 320.7879
				xmax = 320.9843
				text = ""
			intervals [410]:
				xmin = 320.9843
				xmax = 321.5443
				text = "sometimes"
			intervals [411]:
				xmin = 321.5443
				xmax = 321.6043
				text = ""
			intervals [412]:
				xmin = 321.6043
				xmax = 321.7143
				text = "it"
			intervals [413]:
				xmin = 321.7143
				xmax = 321.7543
				text = ""
			intervals [414]:
				xmin = 321.7543
				xmax = 321.8943
				text = "s"
			intervals [415]:
				xmin = 321.8943
				xmax = 321.9543
				text = ""
			intervals [416]:
				xmin = 321.9543
				xmax = 322.1843
				text = "fair"
			intervals [417]:
				xmin = 322.1843
				xmax = 322.5843
				text = ""
			intervals [418]:
				xmin = 322.5843
				xmax = 323.0843
				text = "okay"
			intervals [419]:
				xmin = 323.0843
				xmax = 323.9114
				text = ""
			intervals [420]:
				xmin = 323.9114
				xmax = 324.1414
				text = "can"
			intervals [421]:
				xmin = 324.1414
				xmax = 324.2214
				text = "you"
			intervals [422]:
				xmin = 324.2214
				xmax = 324.4614
				text = "tell"
			intervals [423]:
				xmin = 324.4614
				xmax = 324.5614
				text = "me"
			intervals [424]:
				xmin = 324.5614
				xmax = 324.8014
				text = "about"
			intervals [425]:
				xmin = 324.8014
				xmax = 324.8614
				text = "the"
			intervals [426]:
				xmin = 324.8614
				xmax = 325.1014
				text = "best"
			intervals [427]:
				xmin = 325.1014
				xmax = 325.3514
				text = "teacher"
			intervals [428]:
				xmin = 325.3514
				xmax = 325.5114
				text = "you"
			intervals [429]:
				xmin = 325.5114
				xmax = 325.6614
				text = "ever"
			intervals [430]:
				xmin = 325.6614
				xmax = 326.1114
				text = "had"
			intervals [431]:
				xmin = 326.1114
				xmax = 331.8326
				text = ""
			intervals [432]:
				xmin = 331.8326
				xmax = 332.3826
				text = "mm-hm"
			intervals [433]:
				xmin = 332.3826
				xmax = 332.5326
				text = ""
			intervals [434]:
				xmin = 332.5326
				xmax = 332.6926
				text = "what"
			intervals [435]:
				xmin = 332.6926
				xmax = 332.8626
				text = "did"
			intervals [436]:
				xmin = 332.8626
				xmax = 332.9826
				text = "you"
			intervals [437]:
				xmin = 332.9826
				xmax = 333.2326
				text = "like"
			intervals [438]:
				xmin = 333.2326
				xmax = 333.5026
				text = "about"
			intervals [439]:
				xmin = 333.5026
				xmax = 333.6726
				text = "her"
			intervals [440]:
				xmin = 333.6726
				xmax = 347.0162
				text = ""
			intervals [441]:
				xmin = 347.0162
				xmax = 347.6562
				text = "mm-hm"
			intervals [442]:
				xmin = 347.6562
				xmax = 348.4177
				text = ""
			intervals [443]:
				xmin = 348.4177
				xmax = 348.7477
				text = "um"
			intervals [444]:
				xmin = 348.7477
				xmax = 348.9177
				text = "did"
			intervals [445]:
				xmin = 348.9177
				xmax = 348.9977
				text = "you"
			intervals [446]:
				xmin = 348.9977
				xmax = 349.1877
				text = "ever"
			intervals [447]:
				xmin = 349.1877
				xmax = 349.3377
				text = "have"
			intervals [448]:
				xmin = 349.3377
				xmax = 349.4277
				text = "a"
			intervals [449]:
				xmin = 349.4277
				xmax = 349.9077
				text = "teacher"
			intervals [450]:
				xmin = 349.9077
				xmax = 350.3641
				text = ""
			intervals [451]:
				xmin = 350.3641
				xmax = 350.6541
				text = "you"
			intervals [452]:
				xmin = 350.6541
				xmax = 350.9441
				text = "just"
			intervals [453]:
				xmin = 350.9441
				xmax = 351.2141
				text = "couldn't"
			intervals [454]:
				xmin = 351.2141
				xmax = 351.6241
				text = "stand"
			intervals [455]:
				xmin = 351.6241
				xmax = 355.7253
				text = ""
			intervals [456]:
				xmin = 355.7253
				xmax = 355.9253
				text = "wh-"
			intervals [457]:
				xmin = 355.9253
				xmax = 356.0153
				text = ""
			intervals [458]:
				xmin = 356.0153
				xmax = 356.2153
				text = "well"
			intervals [459]:
				xmin = 356.2153
				xmax = 356.3753
				text = "why"
			intervals [460]:
				xmin = 356.3753
				xmax = 356.6153
				text = "didn't"
			intervals [461]:
				xmin = 356.6153
				xmax = 356.6853
				text = "you"
			intervals [462]:
				xmin = 356.6853
				xmax = 356.7453
				text = ""
			intervals [463]:
				xmin = 356.7453
				xmax = 356.9953
				text = "like"
			intervals [464]:
				xmin = 356.9953
				xmax = 357.0353
				text = ""
			intervals [465]:
				xmin = 357.0353
				xmax = 357.1453
				text = "her"
			intervals [466]:
				xmin = 357.1453
				xmax = 376.2759
				text = ""
			intervals [467]:
				xmin = 376.2759
				xmax = 376.4959
				text = "did"
			intervals [468]:
				xmin = 376.4959
				xmax = 376.5259
				text = ""
			intervals [469]:
				xmin = 376.5259
				xmax = 376.7659
				text = "kids"
			intervals [470]:
				xmin = 376.7659
				xmax = 376.8559
				text = "in"
			intervals [471]:
				xmin = 376.8559
				xmax = 377.0459
				text = "your"
			intervals [472]:
				xmin = 377.0459
				xmax = 377.4559
				text = "class"
			intervals [473]:
				xmin = 377.4559
				xmax = 377.5959
				text = "ever"
			intervals [474]:
				xmin = 377.5959
				xmax = 377.6559
				text = ""
			intervals [475]:
				xmin = 377.6559
				xmax = 377.8459
				text = "play"
			intervals [476]:
				xmin = 377.8459
				xmax = 377.8959
				text = ""
			intervals [477]:
				xmin = 377.8959
				xmax = 378.1259
				text = "tricks"
			intervals [478]:
				xmin = 378.1259
				xmax = 378.1559
				text = ""
			intervals [479]:
				xmin = 378.1559
				xmax = 378.3259
				text = "on"
			intervals [480]:
				xmin = 378.3259
				xmax = 378.3559
				text = ""
			intervals [481]:
				xmin = 378.3559
				xmax = 378.4159
				text = "the"
			intervals [482]:
				xmin = 378.4159
				xmax = 378.4859
				text = ""
			intervals [483]:
				xmin = 378.4859
				xmax = 378.7659
				text = "teacher"
			intervals [484]:
				xmin = 378.7659
				xmax = 380.947
				text = ""
			intervals [485]:
				xmin = 380.947
				xmax = 381.197
				text = "never"
			intervals [486]:
				xmin = 381.197
				xmax = 381.307
				text = ""
			intervals [487]:
				xmin = 381.307
				xmax = 381.437
				text = "played"
			intervals [488]:
				xmin = 381.437
				xmax = 381.527
				text = ""
			intervals [489]:
				xmin = 381.527
				xmax = 381.757
				text = "tricks"
			intervals [490]:
				xmin = 381.757
				xmax = 381.797
				text = ""
			intervals [491]:
				xmin = 381.797
				xmax = 381.877
				text = "on"
			intervals [492]:
				xmin = 381.877
				xmax = 382.107
				text = ""
			intervals [493]:
				xmin = 382.107
				xmax = 382.187
				text = "the"
			intervals [494]:
				xmin = 382.187
				xmax = 382.217
				text = ""
			intervals [495]:
				xmin = 382.217
				xmax = 382.407
				text = "teacher"
			intervals [496]:
				xmin = 382.407
				xmax = 382.587
				text = ""
			intervals [497]:
				xmin = 382.587
				xmax = 383.157
				text = "okay"
			intervals [498]:
				xmin = 383.157
				xmax = 385.1132
				text = ""
			intervals [499]:
				xmin = 385.1132
				xmax = 385.3232
				text = "was"
			intervals [500]:
				xmin = 385.3232
				xmax = 385.4432
				text = "there"
			intervals [501]:
				xmin = 385.4432
				xmax = 385.5132
				text = "a"
			intervals [502]:
				xmin = 385.5132
				xmax = 385.7432
				text = "bunch"
			intervals [503]:
				xmin = 385.7432
				xmax = 385.8032
				text = "of"
			intervals [504]:
				xmin = 385.8032
				xmax = 385.8432
				text = ""
			intervals [505]:
				xmin = 385.8432
				xmax = 386.1132
				text = "kids"
			intervals [506]:
				xmin = 386.1132
				xmax = 386.2032
				text = "that"
			intervals [507]:
				xmin = 386.2032
				xmax = 386.3132
				text = "you"
			intervals [508]:
				xmin = 386.3132
				xmax = 386.5532
				text = "always"
			intervals [509]:
				xmin = 386.5532
				xmax = 386.5832
				text = ""
			intervals [510]:
				xmin = 386.5832
				xmax = 386.7932
				text = "hang"
			intervals [511]:
				xmin = 386.7932
				xmax = 387.1232
				text = "around"
			intervals [512]:
				xmin = 387.1232
				xmax = 387.2632
				text = "with"
			intervals [513]:
				xmin = 387.2632
				xmax = 387.2932
				text = ""
			intervals [514]:
				xmin = 387.2932
				xmax = 387.4432
				text = "and"
			intervals [515]:
				xmin = 387.4432
				xmax = 387.4932
				text = ""
			intervals [516]:
				xmin = 387.4932
				xmax = 387.5832
				text = "do"
			intervals [517]:
				xmin = 387.5832
				xmax = 387.6532
				text = ""
			intervals [518]:
				xmin = 387.6532
				xmax = 387.9432
				text = "things"
			intervals [519]:
				xmin = 387.9432
				xmax = 388.0032
				text = ""
			intervals [520]:
				xmin = 388.0032
				xmax = 388.1832
				text = "with"
			intervals [521]:
				xmin = 388.1832
				xmax = 390.0653
				text = ""
			intervals [522]:
				xmin = 390.0653
				xmax = 390.5153
				text = "mm"
			intervals [523]:
				xmin = 390.5153
				xmax = 390.7053
				text = ""
			intervals [524]:
				xmin = 390.7053
				xmax = 390.9353
				text = "like"
			intervals [525]:
				xmin = 390.9353
				xmax = 391.0553
				text = "what"
			intervals [526]:
				xmin = 391.0553
				xmax = 391.0853
				text = ""
			intervals [527]:
				xmin = 391.0853
				xmax = 391.1853
				text = "do"
			intervals [528]:
				xmin = 391.1853
				xmax = 391.3453
				text = "you"
			intervals [529]:
				xmin = 391.3453
				xmax = 391.5653
				text = "do"
			intervals [530]:
				xmin = 391.5653
				xmax = 394.0575
				text = ""
			intervals [531]:
				xmin = 394.0575
				xmax = 394.1475
				text = "mm"
			intervals [532]:
				xmin = 394.1475
				xmax = 394.2075
				text = "is"
			intervals [533]:
				xmin = 394.2075
				xmax = 394.2775
				text = ""
			intervals [534]:
				xmin = 394.2775
				xmax = 394.3675
				text = "that"
			intervals [535]:
				xmin = 394.3675
				xmax = 394.4575
				text = ""
			intervals [536]:
				xmin = 394.4575
				xmax = 394.8275
				text = "so"
			intervals [537]:
				xmin = 394.8275
				xmax = 395.370
				text = ""
			intervals [538]:
				xmin = 395.370
				xmax = 395.510
				text = "hm"
			intervals [539]:
				xmin = 395.510
				xmax = 396.7968
				text = ""
			intervals [540]:
				xmin = 396.7968
				xmax = 397.9268
				text = "alrighty"
			intervals [541]:
				xmin = 397.9268
				xmax = 398.3162
				text = ""
			intervals [542]:
				xmin = 398.3162
				xmax = 398.6862
				text = "um"
			intervals [543]:
				xmin = 398.6862
				xmax = 400.7262
				text = ""
			intervals [544]:
				xmin = 400.7262
				xmax = 400.8962
				text = "in"
			intervals [545]:
				xmin = 400.8962
				xmax = 401.1362
				text = "your"
			intervals [546]:
				xmin = 401.1362
				xmax = 401.4862
				text = "group"
			intervals [547]:
				xmin = 401.4862
				xmax = 402.0694
				text = ""
			intervals [548]:
				xmin = 402.0694
				xmax = 402.2394
				text = "is"
			intervals [549]:
				xmin = 402.2394
				xmax = 402.3894
				text = "there"
			intervals [550]:
				xmin = 402.3894
				xmax = 402.5794
				text = "any"
			intervals [551]:
				xmin = 402.5794
				xmax = 402.7994
				text = "one"
			intervals [552]:
				xmin = 402.7994
				xmax = 403.2094
				text = "person"
			intervals [553]:
				xmin = 403.2094
				xmax = 403.3394
				text = "that"
			intervals [554]:
				xmin = 403.3394
				xmax = 403.7794
				text = "everybody"
			intervals [555]:
				xmin = 403.7794
				xmax = 404.3394
				text = "listened"
			intervals [556]:
				xmin = 404.3394
				xmax = 404.4094
				text = ""
			intervals [557]:
				xmin = 404.4094
				xmax = 404.9894
				text = "listens"
			intervals [558]:
				xmin = 404.9894
				xmax = 405.4794
				text = "to"
			intervals [559]:
				xmin = 405.4794
				xmax = 406.7515
				text = ""
			intervals [560]:
				xmin = 406.7515
				xmax = 406.9715
				text = "and"
			intervals [561]:
				xmin = 406.9715
				xmax = 407.4315
				text = "regard"
			intervals [562]:
				xmin = 407.4315
				xmax = 407.5915
				text = "as"
			intervals [563]:
				xmin = 407.5915
				xmax = 407.6515
				text = "a"
			intervals [564]:
				xmin = 407.6515
				xmax = 408.0315
				text = "leader"
			intervals [565]:
				xmin = 408.0315
				xmax = 410.8211
				text = ""
			intervals [566]:
				xmin = 410.8211
				xmax = 411.4411
				text = "you"
			intervals [567]:
				xmin = 411.4411
				xmax = 411.4711
				text = ""
			intervals [568]:
				xmin = 411.4711
				xmax = 411.7311
				text = "uh"
			intervals [569]:
				xmin = 411.7311
				xmax = 412.3832
				text = ""
			intervals [570]:
				xmin = 412.3832
				xmax = 412.5132
				text = "don't"
			intervals [571]:
				xmin = 412.5132
				xmax = 412.6132
				text = ""
			intervals [572]:
				xmin = 412.6132
				xmax = 412.7732
				text = "have"
			intervals [573]:
				xmin = 412.7732
				xmax = 413.0732
				text = "anyone"
			intervals [574]:
				xmin = 413.0732
				xmax = 413.1832
				text = "that"
			intervals [575]:
				xmin = 413.1832
				xmax = 413.2732
				text = "you"
			intervals [576]:
				xmin = 413.2732
				xmax = 413.4832
				text = "listen"
			intervals [577]:
				xmin = 413.4832
				xmax = 413.5132
				text = ""
			intervals [578]:
				xmin = 413.5132
				xmax = 413.6532
				text = "to"
			intervals [579]:
				xmin = 413.6532
				xmax = 413.7232
				text = "and"
			intervals [580]:
				xmin = 413.7232
				xmax = 414.1732
				text = "regard"
			intervals [581]:
				xmin = 414.1732
				xmax = 414.2432
				text = ""
			intervals [582]:
				xmin = 414.2432
				xmax = 414.3032
				text = "as"
			intervals [583]:
				xmin = 414.3032
				xmax = 414.3332
				text = "a"
			intervals [584]:
				xmin = 414.3332
				xmax = 414.6132
				text = "leader"
			intervals [585]:
				xmin = 414.6132
				xmax = 416.0983
				text = ""
			intervals [586]:
				xmin = 416.0983
				xmax = 416.2983
				text = "can"
			intervals [587]:
				xmin = 416.2983
				xmax = 416.3283
				text = "a"
			intervals [588]:
				xmin = 416.3283
				xmax = 416.5083
				text = "new"
			intervals [589]:
				xmin = 416.5083
				xmax = 416.7683
				text = "kid"
			intervals [590]:
				xmin = 416.7683
				xmax = 416.8683
				text = "get"
			intervals [591]:
				xmin = 416.8683
				xmax = 417.1083
				text = "into"
			intervals [592]:
				xmin = 417.1083
				xmax = 417.3083
				text = "your"
			intervals [593]:
				xmin = 417.3083
				xmax = 417.7983
				text = "bunch"
			intervals [594]:
				xmin = 417.7983
				xmax = 418.0009
				text = ""
			intervals [595]:
				xmin = 418.0009
				xmax = 418.4709
				text = "and"
			intervals [596]:
				xmin = 418.4709
				xmax = 421.1012
				text = ""
			intervals [597]:
				xmin = 421.1012
				xmax = 421.3312
				text = "what"
			intervals [598]:
				xmin = 421.3312
				xmax = 421.3812
				text = ""
			intervals [599]:
				xmin = 421.3812
				xmax = 421.4612
				text = "do"
			intervals [600]:
				xmin = 421.4612
				xmax = 421.6212
				text = "you"
			intervals [601]:
				xmin = 421.6212
				xmax = 421.7112
				text = "have"
			intervals [602]:
				xmin = 421.7112
				xmax = 421.8712
				text = ""
			intervals [603]:
				xmin = 421.8712
				xmax = 421.9312
				text = "to"
			intervals [604]:
				xmin = 421.9312
				xmax = 421.9612
				text = ""
			intervals [605]:
				xmin = 421.9612
				xmax = 422.2112
				text = "do"
			intervals [606]:
				xmin = 422.2112
				xmax = 425.8771
				text = ""
			intervals [607]:
				xmin = 425.8771
				xmax = 426.3371
				text = "mm-hm"
			intervals [608]:
				xmin = 426.3371
				xmax = 428.5968
				text = ""
			intervals [609]:
				xmin = 428.5968
				xmax = 428.9568
				text = "okay"
			intervals [610]:
				xmin = 428.9568
				xmax = 429.1068
				text = "what"
			intervals [611]:
				xmin = 429.1068
				xmax = 429.1768
				text = "do"
			intervals [612]:
				xmin = 429.1768
				xmax = 429.3768
				text = "you"
			intervals [613]:
				xmin = 429.3768
				xmax = 429.5368
				text = "want"
			intervals [614]:
				xmin = 429.5368
				xmax = 429.6268
				text = "to"
			intervals [615]:
				xmin = 429.6268
				xmax = 429.7568
				text = "be"
			intervals [616]:
				xmin = 429.7568
				xmax = 429.8768
				text = "when"
			intervals [617]:
				xmin = 429.8768
				xmax = 430.0268
				text = "you"
			intervals [618]:
				xmin = 430.0268
				xmax = 430.3368
				text = "finish"
			intervals [619]:
				xmin = 430.3368
				xmax = 430.7268
				text = "school"
			intervals [620]:
				xmin = 430.7268
				xmax = 437.4692
				text = ""
			intervals [621]:
				xmin = 437.4692
				xmax = 437.8592
				text = "uh"
			intervals [622]:
				xmin = 437.8592
				xmax = 437.9092
				text = ""
			intervals [623]:
				xmin = 437.9092
				xmax = 438.0592
				text = "how"
			intervals [624]:
				xmin = 438.0592
				xmax = 438.2692
				text = "long"
			intervals [625]:
				xmin = 438.2692
				xmax = 438.3892
				text = "does"
			intervals [626]:
				xmin = 438.3892
				xmax = 438.4992
				text = "it"
			intervals [627]:
				xmin = 438.4992
				xmax = 438.5292
				text = ""
			intervals [628]:
				xmin = 438.5292
				xmax = 438.6692
				text = "take"
			intervals [629]:
				xmin = 438.6692
				xmax = 438.7292
				text = "to"
			intervals [630]:
				xmin = 438.7292
				xmax = 439.0292
				text = "become"
			intervals [631]:
				xmin = 439.0292
				xmax = 439.0892
				text = "a"
			intervals [632]:
				xmin = 439.0892
				xmax = 439.1192
				text = ""
			intervals [633]:
				xmin = 439.1192
				xmax = 439.7292
				text = "basketball"
			intervals [634]:
				xmin = 439.7292
				xmax = 439.7692
				text = ""
			intervals [635]:
				xmin = 439.7692
				xmax = 439.8992
				text = "player"
			intervals [636]:
				xmin = 439.8992
				xmax = 446.3349
				text = ""
			intervals [637]:
				xmin = 446.3349
				xmax = 446.4449
				text = "how"
			intervals [638]:
				xmin = 446.4449
				xmax = 446.8449
				text = "fast"
			intervals [639]:
				xmin = 446.8449
				xmax = 446.8749
				text = ""
			intervals [640]:
				xmin = 446.8749
				xmax = 446.9549
				text = "you"
			intervals [641]:
				xmin = 446.9549
				xmax = 447.0449
				text = "can"
			intervals [642]:
				xmin = 447.0449
				xmax = 447.1549
				text = "get"
			intervals [643]:
				xmin = 447.1549
				xmax = 447.2649
				text = ""
			intervals [644]:
				xmin = 447.2649
				xmax = 447.6149
				text = "tall"
			intervals [645]:
				xmin = 447.6149
				xmax = 447.8911
				text = ""
			intervals [646]:
				xmin = 447.8911
				xmax = 448.0311
				text = "what"
			intervals [647]:
				xmin = 448.0311
				xmax = 448.2111
				text = "does"
			intervals [648]:
				xmin = 448.2111
				xmax = 448.2711
				text = "a"
			intervals [649]:
				xmin = 448.2711
				xmax = 449.0311
				text = "basketball"
			intervals [650]:
				xmin = 449.0311
				xmax = 449.3111
				text = "player"
			intervals [651]:
				xmin = 449.3111
				xmax = 449.4811
				text = "do"
			intervals [652]:
				xmin = 449.4811
				xmax = 460.6132
				text = ""
			intervals [653]:
				xmin = 460.6132
				xmax = 460.6732
				text = "in"
			intervals [654]:
				xmin = 460.6732
				xmax = 460.8632
				text = "your"
			intervals [655]:
				xmin = 460.8632
				xmax = 461.4832
				text = "job"
			intervals [656]:
				xmin = 461.4832
				xmax = 461.9914
				text = ""
			intervals [657]:
				xmin = 461.9914
				xmax = 462.4814
				text = "describe"
			intervals [658]:
				xmin = 462.4814
				xmax = 462.6514
				text = "what"
			intervals [659]:
				xmin = 462.6514
				xmax = 462.7814
				text = "you"
			intervals [660]:
				xmin = 462.7814
				xmax = 463.0114
				text = "do"
			intervals [661]:
				xmin = 463.0114
				xmax = 463.0714
				text = "in"
			intervals [662]:
				xmin = 463.0714
				xmax = 463.1514
				text = "a"
			intervals [663]:
				xmin = 463.1514
				xmax = 463.4414
				text = "day"
			intervals [664]:
				xmin = 463.4414
				xmax = 463.5114
				text = "s"
			intervals [665]:
				xmin = 463.5114
				xmax = 463.5414
				text = ""
			intervals [666]:
				xmin = 463.5414
				xmax = 464.0614
				text = "work"
			intervals [667]:
				xmin = 464.0614
				xmax = 466.1169
				text = ""
			intervals [668]:
				xmin = 466.1169
				xmax = 466.1869
				text = "you"
			intervals [669]:
				xmin = 466.1869
				xmax = 466.2469
				text = ""
			intervals [670]:
				xmin = 466.2469
				xmax = 466.5569
				text = "serve"
			intervals [671]:
				xmin = 466.5569
				xmax = 466.6569
				text = ""
			intervals [672]:
				xmin = 466.6569
				xmax = 466.7169
				text = "the"
			intervals [673]:
				xmin = 466.7169
				xmax = 466.7469
				text = ""
			intervals [674]:
				xmin = 466.7469
				xmax = 467.1169
				text = "stock"
			intervals [675]:
				xmin = 467.1169
				xmax = 470.3742
				text = ""
			intervals [676]:
				xmin = 470.3742
				xmax = 470.9142
				text = "um"
			intervals [677]:
				xmin = 470.9142
				xmax = 474.4391
				text = ""
			intervals [678]:
				xmin = 474.4391
				xmax = 474.5891
				text = "if"
			intervals [679]:
				xmin = 474.5891
				xmax = 474.6691
				text = "you"
			intervals [680]:
				xmin = 474.6691
				xmax = 474.8491
				text = "had"
			intervals [681]:
				xmin = 474.8491
				xmax = 475.0091
				text = "all"
			intervals [682]:
				xmin = 475.0091
				xmax = 475.0891
				text = "the"
			intervals [683]:
				xmin = 475.0891
				xmax = 475.4191
				text = "money"
			intervals [684]:
				xmin = 475.4191
				xmax = 475.5691
				text = "you"
			intervals [685]:
				xmin = 475.5691
				xmax = 475.8591
				text = "wanted"
			intervals [686]:
				xmin = 475.8591
				xmax = 475.8891
				text = ""
			intervals [687]:
				xmin = 475.8891
				xmax = 475.9891
				text = "what"
			intervals [688]:
				xmin = 475.9891
				xmax = 476.1391
				text = "would"
			intervals [689]:
				xmin = 476.1391
				xmax = 476.2491
				text = "you"
			intervals [690]:
				xmin = 476.2491
				xmax = 476.4091
				text = "do"
			intervals [691]:
				xmin = 476.4091
				xmax = 476.5391
				text = "with"
			intervals [692]:
				xmin = 476.5391
				xmax = 476.5691
				text = ""
			intervals [693]:
				xmin = 476.5691
				xmax = 476.6591
				text = "it"
			intervals [694]:
				xmin = 476.6591
				xmax = 483.6425
				text = ""
			intervals [695]:
				xmin = 483.6425
				xmax = 483.7925
				text = "how"
			intervals [696]:
				xmin = 483.7925
				xmax = 483.8825
				text = "do"
			intervals [697]:
				xmin = 483.8825
				xmax = 484.1225
				text = "your"
			intervals [698]:
				xmin = 484.1225
				xmax = 484.4325
				text = "family"
			intervals [699]:
				xmin = 484.4325
				xmax = 484.8325
				text = "celebrate"
			intervals [700]:
				xmin = 484.8325
				xmax = 484.8725
				text = ""
			intervals [701]:
				xmin = 484.8725
				xmax = 484.9325
				text = "the"
			intervals [702]:
				xmin = 484.9325
				xmax = 485.6425
				text = "holidays"
			intervals [703]:
				xmin = 485.6425
				xmax = 485.6725
				text = ""
			intervals [704]:
				xmin = 485.6725
				xmax = 486.0725
				text = "especially"
			intervals [705]:
				xmin = 486.0725
				xmax = 486.1425
				text = ""
			intervals [706]:
				xmin = 486.1425
				xmax = 486.6225
				text = "christmas"
			intervals [707]:
				xmin = 486.6225
				xmax = 489.8372
				text = ""
			intervals [708]:
				xmin = 489.8372
				xmax = 489.9272
				text = "do"
			intervals [709]:
				xmin = 489.9272
				xmax = 489.9572
				text = ""
			intervals [710]:
				xmin = 489.9572
				xmax = 490.0372
				text = "you"
			intervals [711]:
				xmin = 490.0372
				xmax = 490.1972
				text = "go"
			intervals [712]:
				xmin = 490.1972
				xmax = 490.2272
				text = ""
			intervals [713]:
				xmin = 490.2272
				xmax = 490.3272
				text = "any"
			intervals [714]:
				xmin = 490.3272
				xmax = 490.3772
				text = ""
			intervals [715]:
				xmin = 490.3772
				xmax = 490.5372
				text = "place"
			intervals [716]:
				xmin = 490.5372
				xmax = 490.5672
				text = "<unk>"
			intervals [717]:
				xmin = 490.5672
				xmax = 490.6872
				text = "and"
			intervals [718]:
				xmin = 490.6872
				xmax = 490.7872
				text = ""
			intervals [719]:
				xmin = 490.7872
				xmax = 490.8572
				text = "do"
			intervals [720]:
				xmin = 490.8572
				xmax = 490.9072
				text = ""
			intervals [721]:
				xmin = 490.9072
				xmax = 491.0972
				text = "you"
			intervals [722]:
				xmin = 491.0972
				xmax = 491.1272
				text = ""
			intervals [723]:
				xmin = 491.1272
				xmax = 491.6172
				text = "celebrate"
			intervals [724]:
				xmin = 491.6172
				xmax = 491.9472
				text = "easter"
			intervals [725]:
				xmin = 491.9472
				xmax = 492.8675
				text = ""
			intervals [726]:
				xmin = 492.8675
				xmax = 492.9275
				text = "in"
			intervals [727]:
				xmin = 492.9275
				xmax = 493.0475
				text = "your"
			intervals [728]:
				xmin = 493.0475
				xmax = 493.4375
				text = "family"
			intervals [729]:
				xmin = 493.4375
				xmax = 500.9418
				text = ""
			intervals [730]:
				xmin = 500.9418
				xmax = 501.3118
				text = "uh"
			intervals [731]:
				xmin = 501.3118
				xmax = 501.4518
				text = "what"
			intervals [732]:
				xmin = 501.4518
				xmax = 501.5918
				text = "would"
			intervals [733]:
				xmin = 501.5918
				xmax = 501.7118
				text = "you"
			intervals [734]:
				xmin = 501.7118
				xmax = 502.1418
				text = "like"
			intervals [735]:
				xmin = 502.1418
				xmax = 502.2318
				text = ""
			intervals [736]:
				xmin = 502.2318
				xmax = 502.3418
				text = "for"
			intervals [737]:
				xmin = 502.3418
				xmax = 502.7718
				text = "christmas"
			intervals [738]:
				xmin = 502.7718
				xmax = 502.8018
				text = ""
			intervals [739]:
				xmin = 502.8018
				xmax = 502.9818
				text = "this"
			intervals [740]:
				xmin = 502.9818
				xmax = 503.0118
				text = ""
			intervals [741]:
				xmin = 503.0118
				xmax = 503.3418
				text = "year"
			intervals [742]:
				xmin = 503.3418
				xmax = 507.2309
				text = ""
			intervals [743]:
				xmin = 507.2309
				xmax = 507.3309
				text = "a"
			intervals [744]:
				xmin = 507.3309
				xmax = 507.4309
				text = ""
			intervals [745]:
				xmin = 507.4309
				xmax = 507.6809
				text = "drum"
			intervals [746]:
				xmin = 507.6809
				xmax = 507.7209
				text = ""
			intervals [747]:
				xmin = 507.7209
				xmax = 508.0009
				text = "set"
			intervals [748]:
				xmin = 508.0009
				xmax = 508.1066
				text = ""
			intervals [749]:
				xmin = 508.1066
				xmax = 508.5266
				text = "mm-hm"
			intervals [750]:
				xmin = 508.5266
				xmax = 509.1008
				text = ""
			intervals [751]:
				xmin = 509.1008
				xmax = 509.2508
				text = "what"
			intervals [752]:
				xmin = 509.2508
				xmax = 509.3808
				text = "was"
			intervals [753]:
				xmin = 509.3808
				xmax = 509.4608
				text = "the"
			intervals [754]:
				xmin = 509.4608
				xmax = 509.6808
				text = "best"
			intervals [755]:
				xmin = 509.6808
				xmax = 509.9608
				text = "present"
			intervals [756]:
				xmin = 509.9608
				xmax = 510.0108
				text = ""
			intervals [757]:
				xmin = 510.0108
				xmax = 510.1308
				text = "you"
			intervals [758]:
				xmin = 510.1308
				xmax = 510.3108
				text = "ever"
			intervals [759]:
				xmin = 510.3108
				xmax = 510.7708
				text = "got"
			intervals [760]:
				xmin = 510.7708
				xmax = 514.1481
				text = ""
			intervals [761]:
				xmin = 514.1481
				xmax = 514.7481
				text = "describe"
			intervals [762]:
				xmin = 514.7481
				xmax = 514.8181
				text = "the"
			intervals [763]:
				xmin = 514.8181
				xmax = 515.0781
				text = "pool"
			intervals [764]:
				xmin = 515.0781
				xmax = 515.1081
				text = ""
			intervals [765]:
				xmin = 515.1081
				xmax = 515.3281
				text = "table"
			intervals [766]:
				xmin = 515.3281
				xmax = 515.4281
				text = ""
			intervals [767]:
				xmin = 515.4281
				xmax = 515.4881
				text = "to"
			intervals [768]:
				xmin = 515.4881
				xmax = 515.5381
				text = ""
			intervals [769]:
				xmin = 515.5381
				xmax = 515.5981
				text = "me"
			intervals [770]:
				xmin = 515.5981
				xmax = 526.061
				text = ""
			intervals [771]:
				xmin = 526.061
				xmax = 526.301
				text = "hm"
			intervals [772]:
				xmin = 526.301
				xmax = 527.819
				text = ""
			intervals [773]:
				xmin = 527.819
				xmax = 528.749
				text = "okay"
			intervals [774]:
				xmin = 528.749
				xmax = 528.799
				text = ""
			intervals [775]:
				xmin = 528.799
				xmax = 529.299
				text = "um"
			intervals [776]:
				xmin = 529.299
				xmax = 530.8326
				text = ""
			intervals [777]:
				xmin = 530.8326
				xmax = 530.9526
				text = "were"
			intervals [778]:
				xmin = 530.9526
				xmax = 531.0926
				text = "you"
			intervals [779]:
				xmin = 531.0926
				xmax = 531.2126
				text = "ever"
			intervals [780]:
				xmin = 531.2126
				xmax = 531.3326
				text = "in"
			intervals [781]:
				xmin = 531.3326
				xmax = 531.4326
				text = "a"
			intervals [782]:
				xmin = 531.4326
				xmax = 531.9326
				text = "situation"
			intervals [783]:
				xmin = 531.9326
				xmax = 532.0626
				text = "where"
			intervals [784]:
				xmin = 532.0626
				xmax = 532.2226
				text = "you"
			intervals [785]:
				xmin = 532.2226
				xmax = 532.2526
				text = ""
			intervals [786]:
				xmin = 532.2526
				xmax = 532.5126
				text = "thought"
			intervals [787]:
				xmin = 532.5126
				xmax = 532.6426
				text = "you"
			intervals [788]:
				xmin = 532.6426
				xmax = 532.9426
				text = "might"
			intervals [789]:
				xmin = 532.9426
				xmax = 533.0826
				text = "be"
			intervals [790]:
				xmin = 533.0826
				xmax = 533.1126
				text = ""
			intervals [791]:
				xmin = 533.1126
				xmax = 533.4926
				text = "killed"
			intervals [792]:
				xmin = 533.4926
				xmax = 533.6826
				text = "or"
			intervals [793]:
				xmin = 533.6826
				xmax = 533.7126
				text = ""
			intervals [794]:
				xmin = 533.7126
				xmax = 533.9526
				text = "might"
			intervals [795]:
				xmin = 533.9526
				xmax = 534.0026
				text = ""
			intervals [796]:
				xmin = 534.0026
				xmax = 534.5226
				text = "die"
			intervals [797]:
				xmin = 534.5226
				xmax = 536.4954
				text = ""
			intervals [798]:
				xmin = 536.4954
				xmax = 536.9554
				text = "mm"
			intervals [799]:
				xmin = 536.9554
				xmax = 536.9854
				text = ""
			intervals [800]:
				xmin = 536.9854
				xmax = 537.4154
				text = "describe"
			intervals [801]:
				xmin = 537.4154
				xmax = 537.4854
				text = "it"
			intervals [802]:
				xmin = 537.4854
				xmax = 537.5854
				text = ""
			intervals [803]:
				xmin = 537.5854
				xmax = 537.6654
				text = "to"
			intervals [804]:
				xmin = 537.6654
				xmax = 537.7054
				text = ""
			intervals [805]:
				xmin = 537.7054
				xmax = 537.8354
				text = "me"
			intervals [806]:
				xmin = 537.8354
				xmax = 538.0554
				text = "tell"
			intervals [807]:
				xmin = 538.0554
				xmax = 538.1054
				text = ""
			intervals [808]:
				xmin = 538.1054
				xmax = 538.1654
				text = "me"
			intervals [809]:
				xmin = 538.1654
				xmax = 538.2754
				text = ""
			intervals [810]:
				xmin = 538.2754
				xmax = 538.3954
				text = "what"
			intervals [811]:
				xmin = 538.3954
				xmax = 538.4454
				text = ""
			intervals [812]:
				xmin = 538.4454
				xmax = 538.9954
				text = "happened"
			intervals [813]:
				xmin = 538.9954
				xmax = 557.9028
				text = ""
			intervals [814]:
				xmin = 557.9028
				xmax = 558.2528
				text = "mm"
			intervals [815]:
				xmin = 558.2528
				xmax = 558.3128
				text = "they"
			intervals [816]:
				xmin = 558.3128
				xmax = 558.3428
				text = ""
			intervals [817]:
				xmin = 558.3428
				xmax = 558.4928
				text = "didn't"
			intervals [818]:
				xmin = 558.4928
				xmax = 558.6128
				text = "see"
			intervals [819]:
				xmin = 558.6128
				xmax = 558.6528
				text = ""
			intervals [820]:
				xmin = 558.6528
				xmax = 558.7528
				text = "what"
			intervals [821]:
				xmin = 558.7528
				xmax = 558.8328
				text = "you"
			intervals [822]:
				xmin = 558.8328
				xmax = 558.9228
				text = ""
			intervals [823]:
				xmin = 558.9228
				xmax = 559.0128
				text = "look"
			intervals [824]:
				xmin = 559.0128
				xmax = 559.0428
				text = ""
			intervals [825]:
				xmin = 559.0428
				xmax = 559.2328
				text = "like"
			intervals [826]:
				xmin = 559.2328
				xmax = 559.7927
				text = ""
			intervals [827]:
				xmin = 559.7927
				xmax = 560.3027
				text = "okay"
			intervals [828]:
				xmin = 560.3027
				xmax = 561.8897
				text = ""
			intervals [829]:
				xmin = 561.8897
				xmax = 562.5697
				text = "sometimes"
			intervals [830]:
				xmin = 562.5697
				xmax = 562.5997
				text = ""
			intervals [831]:
				xmin = 562.5997
				xmax = 562.8797
				text = "people"
			intervals [832]:
				xmin = 562.8797
				xmax = 563.3697
				text = "say"
			intervals [833]:
				xmin = 563.3697
				xmax = 563.6318
				text = ""
			intervals [834]:
				xmin = 563.6318
				xmax = 563.8718
				text = "what"
			intervals [835]:
				xmin = 563.8718
				xmax = 563.9918
				text = "is"
			intervals [836]:
				xmin = 563.9918
				xmax = 564.2718
				text = "going"
			intervals [837]:
				xmin = 564.2718
				xmax = 564.3918
				text = "to"
			intervals [838]:
				xmin = 564.3918
				xmax = 564.8018
				text = "happen"
			intervals [839]:
				xmin = 564.8018
				xmax = 565.455
				text = ""
			intervals [840]:
				xmin = 565.455
				xmax = 565.575
				text = "is"
			intervals [841]:
				xmin = 565.575
				xmax = 565.605
				text = ""
			intervals [842]:
				xmin = 565.605
				xmax = 565.865
				text = "going"
			intervals [843]:
				xmin = 565.865
				xmax = 565.975
				text = "to"
			intervals [844]:
				xmin = 565.975
				xmax = 566.015
				text = ""
			intervals [845]:
				xmin = 566.015
				xmax = 566.465
				text = "happen"
			intervals [846]:
				xmin = 566.465
				xmax = 566.8172
				text = ""
			intervals [847]:
				xmin = 566.8172
				xmax = 567.1172
				text = "what"
			intervals [848]:
				xmin = 567.1172
				xmax = 567.1472
				text = ""
			intervals [849]:
				xmin = 567.1472
				xmax = 567.2372
				text = "do"
			intervals [850]:
				xmin = 567.2372
				xmax = 567.4072
				text = "you"
			intervals [851]:
				xmin = 567.4072
				xmax = 567.5572
				text = "say"
			intervals [852]:
				xmin = 567.5572
				xmax = 567.5872
				text = ""
			intervals [853]:
				xmin = 567.5872
				xmax = 567.8872
				text = "about"
			intervals [854]:
				xmin = 567.8872
				xmax = 568.1572
				text = "that"
			intervals [855]:
				xmin = 568.1572
				xmax = 572.4503
				text = ""
			intervals [856]:
				xmin = 572.4503
				xmax = 572.5103
				text = "you"
			intervals [857]:
				xmin = 572.5103
				xmax = 572.5903
				text = ""
			intervals [858]:
				xmin = 572.5903
				xmax = 572.6803
				text = "don't"
			intervals [859]:
				xmin = 572.6803
				xmax = 572.8703
				text = ""
			intervals [860]:
				xmin = 572.8703
				xmax = 573.1303
				text = "believe"
			intervals [861]:
				xmin = 573.1303
				xmax = 573.1903
				text = "it"
			intervals [862]:
				xmin = 573.1903
				xmax = 573.2203
				text = ""
			intervals [863]:
				xmin = 573.2203
				xmax = 573.2903
				text = "if"
			intervals [864]:
				xmin = 573.2903
				xmax = 573.5703
				text = "someone"
			intervals [865]:
				xmin = 573.5703
				xmax = 573.6303
				text = ""
			intervals [866]:
				xmin = 573.6303
				xmax = 573.9403
				text = "says"
			intervals [867]:
				xmin = 573.9403
				xmax = 573.9703
				text = ""
			intervals [868]:
				xmin = 573.9703
				xmax = 574.0503
				text = "the"
			intervals [869]:
				xmin = 574.0503
				xmax = 574.0803
				text = ""
			intervals [870]:
				xmin = 574.0803
				xmax = 574.4303
				text = "sky"
			intervals [871]:
				xmin = 574.4303
				xmax = 574.5703
				text = "is"
			intervals [872]:
				xmin = 574.5703
				xmax = 574.6003
				text = ""
			intervals [873]:
				xmin = 574.6003
				xmax = 574.8003
				text = "gonna"
			intervals [874]:
				xmin = 574.8003
				xmax = 574.9203
				text = ""
			intervals [875]:
				xmin = 574.9203
				xmax = 575.3603
				text = "fall"
			intervals [876]:
				xmin = 575.3603
				xmax = 576.0194
				text = ""
			intervals [877]:
				xmin = 576.0194
				xmax = 576.1394
				text = "do"
			intervals [878]:
				xmin = 576.1394
				xmax = 576.3494
				text = "you"
			intervals [879]:
				xmin = 576.3494
				xmax = 576.6694
				text = "believe"
			intervals [880]:
				xmin = 576.6694
				xmax = 576.6994
				text = ""
			intervals [881]:
				xmin = 576.6994
				xmax = 576.7794
				text = "it"
			intervals [882]:
				xmin = 576.7794
				xmax = 578.1199
				text = ""
			intervals [883]:
				xmin = 578.1199
				xmax = 578.6899
				text = "okay"
			intervals [884]:
				xmin = 578.6899
				xmax = 579.5468
				text = ""
			intervals [885]:
				xmin = 579.5468
				xmax = 580.0068
				text = "um"
			intervals [886]:
				xmin = 580.0068
				xmax = 580.4
				text = ""
	item [2]:
		class = "IntervalTier"
		name = "DCA_int_06 - phones"
		xmin = 0.0
		xmax = 580.4
		intervals: size = 2152
			intervals [1]:
				xmin = 0.0
				xmax = 0.4663
				text = ""
			intervals [2]:
				xmin = 0.4663
				xmax = 0.4963
				text = "sil"
			intervals [3]:
				xmin = 0.4963
				xmax = 0.6063
				text = "OW2"
			intervals [4]:
				xmin = 0.6063
				xmax = 0.6963
				text = "K"
			intervals [5]:
				xmin = 0.6963
				xmax = 0.7863
				text = "EY1"
			intervals [6]:
				xmin = 0.7863
				xmax = 1.5663
				text = "TN"
			intervals [7]:
				xmin = 1.5663
				xmax = 1.8263
				text = "sp"
			intervals [8]:
				xmin = 1.8263
				xmax = 2.7138
				text = ""
			intervals [9]:
				xmin = 2.7138
				xmax = 2.8638
				text = "W"
			intervals [10]:
				xmin = 2.8638
				xmax = 2.8938
				text = "AH1"
			intervals [11]:
				xmin = 2.8938
				xmax = 2.9238
				text = "T"
			intervals [12]:
				xmin = 2.9238
				xmax = 2.9738
				text = "K"
			intervals [13]:
				xmin = 2.9738
				xmax = 3.0438
				text = "AY1"
			intervals [14]:
				xmin = 3.0438
				xmax = 3.0738
				text = "N"
			intervals [15]:
				xmin = 3.0738
				xmax = 3.1138
				text = "AH0"
			intervals [16]:
				xmin = 3.1138
				xmax = 3.1538
				text = "V"
			intervals [17]:
				xmin = 3.1538
				xmax = 3.2238
				text = "G"
			intervals [18]:
				xmin = 3.2238
				xmax = 3.3638
				text = "EY1"
			intervals [19]:
				xmin = 3.3638
				xmax = 3.4238
				text = "M"
			intervals [20]:
				xmin = 3.4238
				xmax = 3.4738
				text = "Z"
			intervals [21]:
				xmin = 3.4738
				xmax = 3.5038
				text = "D"
			intervals [22]:
				xmin = 3.5038
				xmax = 3.5338
				text = "UW1"
			intervals [23]:
				xmin = 3.5338
				xmax = 3.6438
				text = "Y"
			intervals [24]:
				xmin = 3.6438
				xmax = 3.7238
				text = "UW1"
			intervals [25]:
				xmin = 3.7238
				xmax = 3.8138
				text = "P"
			intervals [26]:
				xmin = 3.8138
				xmax = 3.8838
				text = "L"
			intervals [27]:
				xmin = 3.8838
				xmax = 3.9738
				text = "EY1"
			intervals [28]:
				xmin = 3.9738
				xmax = 4.1438
				text = "ER0"
			intervals [29]:
				xmin = 4.1438
				xmax = 4.1938
				text = "AW1"
			intervals [30]:
				xmin = 4.1938
				xmax = 4.2838
				text = "N"
			intervals [31]:
				xmin = 4.2838
				xmax = 4.3138
				text = "D"
			intervals [32]:
				xmin = 4.3138
				xmax = 4.3438
				text = "HH"
			intervals [33]:
				xmin = 4.3438
				xmax = 4.4438
				text = "IY1"
			intervals [34]:
				xmin = 4.4438
				xmax = 4.6138
				text = "R"
			intervals [35]:
				xmin = 4.6138
				xmax = 7.4536
				text = "sp"
			intervals [36]:
				xmin = 7.4536
				xmax = 7.5136
				text = "DH"
			intervals [37]:
				xmin = 7.5136
				xmax = 7.6236
				text = "AH0"
			intervals [38]:
				xmin = 7.6236
				xmax = 7.6836
				text = "T"
			intervals [39]:
				xmin = 7.6836
				xmax = 7.7636
				text = "S"
			intervals [40]:
				xmin = 7.7636
				xmax = 7.8736
				text = "AO1"
			intervals [41]:
				xmin = 7.8736
				xmax = 8.0836
				text = "L"
			intervals [42]:
				xmin = 8.0836
				xmax = 16.1454
				text = ""
			intervals [43]:
				xmin = 16.1454
				xmax = 16.2354
				text = "sil"
			intervals [44]:
				xmin = 16.2354
				xmax = 16.8154
				text = "ER0"
			intervals [45]:
				xmin = 16.8154
				xmax = 17.0547
				text = "sp"
			intervals [46]:
				xmin = 17.0547
				xmax = 17.1547
				text = "HH"
			intervals [47]:
				xmin = 17.1547
				xmax = 17.2147
				text = "AE1"
			intervals [48]:
				xmin = 17.2147
				xmax = 17.2847
				text = "V"
			intervals [49]:
				xmin = 17.2847
				xmax = 17.3347
				text = "Y"
			intervals [50]:
				xmin = 17.3347
				xmax = 17.3647
				text = "UW1"
			intervals [51]:
				xmin = 17.3647
				xmax = 17.3947
				text = "EH1"
			intervals [52]:
				xmin = 17.3947
				xmax = 17.4347
				text = "V"
			intervals [53]:
				xmin = 17.4347
				xmax = 17.5147
				text = "ER0"
			intervals [54]:
				xmin = 17.5147
				xmax = 17.6147
				text = "P"
			intervals [55]:
				xmin = 17.6147
				xmax = 17.6647
				text = "L"
			intervals [56]:
				xmin = 17.6647
				xmax = 17.8247
				text = "EY1"
			intervals [57]:
				xmin = 17.8247
				xmax = 17.9047
				text = "D"
			intervals [58]:
				xmin = 17.9047
				xmax = 18.1647
				text = "AH1"
			intervals [59]:
				xmin = 18.1647
				xmax = 18.9333
				text = "sp"
			intervals [60]:
				xmin = 18.9333
				xmax = 19.2033
				text = "AH1"
			intervals [61]:
				xmin = 19.2033
				xmax = 19.2333
				text = "sp"
			intervals [62]:
				xmin = 19.2333
				xmax = 19.4233
				text = "R"
			intervals [63]:
				xmin = 19.4233
				xmax = 19.5433
				text = "EH1"
			intervals [64]:
				xmin = 19.5433
				xmax = 19.6233
				text = "D"
			intervals [65]:
				xmin = 19.6233
				xmax = 19.6633
				text = "R"
			intervals [66]:
				xmin = 19.6633
				xmax = 19.8133
				text = "OW1"
			intervals [67]:
				xmin = 19.8133
				xmax = 19.9033
				text = "V"
			intervals [68]:
				xmin = 19.9033
				xmax = 19.9933
				text = "ER0"
			intervals [69]:
				xmin = 19.9933
				xmax = 20.1033
				text = "sp"
			intervals [70]:
				xmin = 20.1033
				xmax = 20.2133
				text = "K"
			intervals [71]:
				xmin = 20.2133
				xmax = 20.2733
				text = "IH1"
			intervals [72]:
				xmin = 20.2733
				xmax = 20.3933
				text = "K"
			intervals [73]:
				xmin = 20.3933
				xmax = 20.4233
				text = "DH"
			intervals [74]:
				xmin = 20.4233
				xmax = 20.4833
				text = "IY0"
			intervals [75]:
				xmin = 20.4833
				xmax = 20.6133
				text = "K"
			intervals [76]:
				xmin = 20.6133
				xmax = 20.8033
				text = "AE1"
			intervals [77]:
				xmin = 20.8033
				xmax = 21.0333
				text = "N"
			intervals [78]:
				xmin = 21.0333
				xmax = 21.0633
				text = "sp"
			intervals [79]:
				xmin = 21.0633
				xmax = 21.2133
				text = "M"
			intervals [80]:
				xmin = 21.2133
				xmax = 21.4633
				text = "EY1"
			intervals [81]:
				xmin = 21.4633
				xmax = 21.7833
				text = "AY1"
			intervals [82]:
				xmin = 21.7833
				xmax = 21.8733
				text = "sp"
			intervals [83]:
				xmin = 21.8733
				xmax = 23.0535
				text = ""
			intervals [84]:
				xmin = 23.0535
				xmax = 23.1335
				text = "HH"
			intervals [85]:
				xmin = 23.1335
				xmax = 23.2735
				text = "AY1"
			intervals [86]:
				xmin = 23.2735
				xmax = 23.3335
				text = "D"
			intervals [87]:
				xmin = 23.3335
				xmax = 23.3635
				text = "AH0"
			intervals [88]:
				xmin = 23.3635
				xmax = 23.4535
				text = "N"
			intervals [89]:
				xmin = 23.4535
				xmax = 23.5735
				text = "S"
			intervals [90]:
				xmin = 23.5735
				xmax = 23.7835
				text = "IY1"
			intervals [91]:
				xmin = 23.7835
				xmax = 24.0235
				text = "K"
			intervals [92]:
				xmin = 24.0235
				xmax = 24.6901
				text = ""
			intervals [93]:
				xmin = 24.6901
				xmax = 24.8301
				text = "sil"
			intervals [94]:
				xmin = 24.8301
				xmax = 24.9301
				text = "G"
			intervals [95]:
				xmin = 24.9301
				xmax = 25.1101
				text = "EY1"
			intervals [96]:
				xmin = 25.1101
				xmax = 25.1901
				text = "M"
			intervals [97]:
				xmin = 25.1901
				xmax = 25.2201
				text = "Z"
			intervals [98]:
				xmin = 25.2201
				xmax = 25.2701
				text = "W"
			intervals [99]:
				xmin = 25.2701
				xmax = 25.3301
				text = "IH0"
			intervals [100]:
				xmin = 25.3301
				xmax = 25.3601
				text = "DH"
			intervals [101]:
				xmin = 25.3601
				xmax = 25.4001
				text = "sp"
			intervals [102]:
				xmin = 25.4001
				xmax = 25.4601
				text = "B"
			intervals [103]:
				xmin = 25.4601
				xmax = 25.5101
				text = "AA1"
			intervals [104]:
				xmin = 25.5101
				xmax = 25.5401
				text = "T"
			intervals [105]:
				xmin = 25.5401
				xmax = 25.5701
				text = "AH0"
			intervals [106]:
				xmin = 25.5701
				xmax = 25.7301
				text = "L"
			intervals [107]:
				xmin = 25.7301
				xmax = 25.7601
				text = "sp"
			intervals [108]:
				xmin = 25.7601
				xmax = 25.8801
				text = "K"
			intervals [109]:
				xmin = 25.8801
				xmax = 26.0501
				text = "AE1"
			intervals [110]:
				xmin = 26.0501
				xmax = 26.2001
				text = "P"
			intervals [111]:
				xmin = 26.2001
				xmax = 26.5001
				text = "S"
			intervals [112]:
				xmin = 26.5001
				xmax = 27.5905
				text = ""
			intervals [113]:
				xmin = 27.5905
				xmax = 27.8005
				text = "ER0"
			intervals [114]:
				xmin = 27.8005
				xmax = 27.8705
				text = "sp"
			intervals [115]:
				xmin = 27.8705
				xmax = 27.9805
				text = "K"
			intervals [116]:
				xmin = 27.9805
				xmax = 28.0705
				text = "AE1"
			intervals [117]:
				xmin = 28.0705
				xmax = 28.1705
				text = "P"
			intervals [118]:
				xmin = 28.1705
				xmax = 28.2005
				text = "CH"
			intervals [119]:
				xmin = 28.2005
				xmax = 28.2405
				text = "ER0"
			intervals [120]:
				xmin = 28.2405
				xmax = 28.2805
				text = "sp"
			intervals [121]:
				xmin = 28.2805
				xmax = 28.3205
				text = "DH"
			intervals [122]:
				xmin = 28.3205
				xmax = 28.3505
				text = "AH0"
			intervals [123]:
				xmin = 28.3505
				xmax = 28.4505
				text = "sp"
			intervals [124]:
				xmin = 28.4505
				xmax = 28.4805
				text = "F"
			intervals [125]:
				xmin = 28.4805
				xmax = 28.5505
				text = "L"
			intervals [126]:
				xmin = 28.5505
				xmax = 28.7605
				text = "AE1"
			intervals [127]:
				xmin = 28.7605
				xmax = 28.9405
				text = "G"
			intervals [128]:
				xmin = 28.9405
				xmax = 34.9622
				text = "sp"
			intervals [129]:
				xmin = 34.9622
				xmax = 35.0122
				text = "AH0"
			intervals [130]:
				xmin = 35.0122
				xmax = 35.0522
				text = "N"
			intervals [131]:
				xmin = 35.0522
				xmax = 35.0822
				text = "sp"
			intervals [132]:
				xmin = 35.0822
				xmax = 35.1322
				text = "HH"
			intervals [133]:
				xmin = 35.1322
				xmax = 35.2122
				text = "AW1"
			intervals [134]:
				xmin = 35.2122
				xmax = 35.2522
				text = "D"
			intervals [135]:
				xmin = 35.2522
				xmax = 35.3222
				text = "IH0"
			intervals [136]:
				xmin = 35.3222
				xmax = 35.3822
				text = "D"
			intervals [137]:
				xmin = 35.3822
				xmax = 35.4322
				text = "Y"
			intervals [138]:
				xmin = 35.4322
				xmax = 35.4622
				text = "UW1"
			intervals [139]:
				xmin = 35.4622
				xmax = 35.5522
				text = "P"
			intervals [140]:
				xmin = 35.5522
				xmax = 35.6122
				text = "L"
			intervals [141]:
				xmin = 35.6122
				xmax = 35.6822
				text = "EY1"
			intervals [142]:
				xmin = 35.6822
				xmax = 35.8822
				text = "sp"
			intervals [143]:
				xmin = 35.8822
				xmax = 35.9122
				text = "DH"
			intervals [144]:
				xmin = 35.9122
				xmax = 35.9422
				text = "AH0"
			intervals [145]:
				xmin = 35.9422
				xmax = 36.0522
				text = "T"
			intervals [146]:
				xmin = 36.0522
				xmax = 37.7067
				text = ""
			intervals [147]:
				xmin = 37.7067
				xmax = 37.7767
				text = "HH"
			intervals [148]:
				xmin = 37.7767
				xmax = 37.8267
				text = "AW1"
			intervals [149]:
				xmin = 37.8267
				xmax = 37.9167
				text = "D"
			intervals [150]:
				xmin = 37.9167
				xmax = 37.9567
				text = "UW1"
			intervals [151]:
				xmin = 37.9567
				xmax = 38.0367
				text = "Y"
			intervals [152]:
				xmin = 38.0367
				xmax = 38.1067
				text = "UW1"
			intervals [153]:
				xmin = 38.1067
				xmax = 38.1767
				text = "P"
			intervals [154]:
				xmin = 38.1767
				xmax = 38.2167
				text = "L"
			intervals [155]:
				xmin = 38.2167
				xmax = 38.4267
				text = "EY1"
			intervals [156]:
				xmin = 38.4267
				xmax = 38.7067
				text = "AH1"
			intervals [157]:
				xmin = 38.7067
				xmax = 38.7967
				text = "sp"
			intervals [158]:
				xmin = 38.7967
				xmax = 38.9936
				text = ""
			intervals [159]:
				xmin = 38.9936
				xmax = 39.0736
				text = "K"
			intervals [160]:
				xmin = 39.0736
				xmax = 39.1536
				text = "AE1"
			intervals [161]:
				xmin = 39.1536
				xmax = 39.3036
				text = "P"
			intervals [162]:
				xmin = 39.3036
				xmax = 39.3336
				text = "CH"
			intervals [163]:
				xmin = 39.3336
				xmax = 39.3636
				text = "ER0"
			intervals [164]:
				xmin = 39.3636
				xmax = 39.4436
				text = "sp"
			intervals [165]:
				xmin = 39.4436
				xmax = 39.4736
				text = "DH"
			intervals [166]:
				xmin = 39.4736
				xmax = 39.5036
				text = "AH0"
			intervals [167]:
				xmin = 39.5036
				xmax = 39.5336
				text = "F"
			intervals [168]:
				xmin = 39.5336
				xmax = 39.5736
				text = "L"
			intervals [169]:
				xmin = 39.5736
				xmax = 39.7036
				text = "AE1"
			intervals [170]:
				xmin = 39.7036
				xmax = 39.7336
				text = "G"
			intervals [171]:
				xmin = 39.7336
				xmax = 39.8636
				text = "sp"
			intervals [172]:
				xmin = 39.8636
				xmax = 57.6511
				text = ""
			intervals [173]:
				xmin = 57.6511
				xmax = 57.6811
				text = "M"
			intervals [174]:
				xmin = 57.6811
				xmax = 57.7211
				text = "HH"
			intervals [175]:
				xmin = 57.7211
				xmax = 58.1111
				text = "M"
			intervals [176]:
				xmin = 58.1111
				xmax = 58.2411
				text = "sp"
			intervals [177]:
				xmin = 58.2411
				xmax = 58.3011
				text = "HH"
			intervals [178]:
				xmin = 58.3011
				xmax = 58.3611
				text = "AW1"
			intervals [179]:
				xmin = 58.3611
				xmax = 58.4511
				text = "D"
			intervals [180]:
				xmin = 58.4511
				xmax = 58.4811
				text = "IH0"
			intervals [181]:
				xmin = 58.4811
				xmax = 58.5811
				text = "D"
			intervals [182]:
				xmin = 58.5811
				xmax = 58.6411
				text = "Y"
			intervals [183]:
				xmin = 58.6411
				xmax = 58.7011
				text = "UW1"
			intervals [184]:
				xmin = 58.7011
				xmax = 58.7511
				text = "P"
			intervals [185]:
				xmin = 58.7511
				xmax = 58.7911
				text = "L"
			intervals [186]:
				xmin = 58.7911
				xmax = 58.8911
				text = "EY1"
			intervals [187]:
				xmin = 58.8911
				xmax = 58.9511
				text = "HH"
			intervals [188]:
				xmin = 58.9511
				xmax = 59.0411
				text = "AY1"
			intervals [189]:
				xmin = 59.0411
				xmax = 59.0711
				text = "D"
			intervals [190]:
				xmin = 59.0711
				xmax = 59.1011
				text = "AH0"
			intervals [191]:
				xmin = 59.1011
				xmax = 59.1811
				text = "N"
			intervals [192]:
				xmin = 59.1811
				xmax = 59.2511
				text = "sp"
			intervals [193]:
				xmin = 59.2511
				xmax = 59.3111
				text = "S"
			intervals [194]:
				xmin = 59.3111
				xmax = 59.4611
				text = "IY1"
			intervals [195]:
				xmin = 59.4611
				xmax = 59.6211
				text = "K"
			intervals [196]:
				xmin = 59.6211
				xmax = 81.2734
				text = ""
			intervals [197]:
				xmin = 81.2734
				xmax = 81.3934
				text = "sil"
			intervals [198]:
				xmin = 81.3934
				xmax = 81.5234
				text = "M"
			intervals [199]:
				xmin = 81.5234
				xmax = 81.6134
				text = "HH"
			intervals [200]:
				xmin = 81.6134
				xmax = 81.6734
				text = "M"
			intervals [201]:
				xmin = 81.6734
				xmax = 81.7734
				text = "sp"
			intervals [202]:
				xmin = 81.7734
				xmax = 82.6816
				text = ""
			intervals [203]:
				xmin = 82.6816
				xmax = 82.7516
				text = "HH"
			intervals [204]:
				xmin = 82.7516
				xmax = 82.7916
				text = "AW1"
			intervals [205]:
				xmin = 82.7916
				xmax = 82.8616
				text = "D"
			intervals [206]:
				xmin = 82.8616
				xmax = 82.9116
				text = "IH0"
			intervals [207]:
				xmin = 82.9116
				xmax = 82.9616
				text = "D"
			intervals [208]:
				xmin = 82.9616
				xmax = 82.9916
				text = "Y"
			intervals [209]:
				xmin = 82.9916
				xmax = 83.0216
				text = "UW1"
			intervals [210]:
				xmin = 83.0216
				xmax = 83.0516
				text = "sp"
			intervals [211]:
				xmin = 83.0516
				xmax = 83.0916
				text = "P"
			intervals [212]:
				xmin = 83.0916
				xmax = 83.1416
				text = "L"
			intervals [213]:
				xmin = 83.1416
				xmax = 83.2916
				text = "EY1"
			intervals [214]:
				xmin = 83.2916
				xmax = 83.3616
				text = "F"
			intervals [215]:
				xmin = 83.3616
				xmax = 83.4616
				text = "AO1"
			intervals [216]:
				xmin = 83.4616
				xmax = 83.5516
				text = "R"
			intervals [217]:
				xmin = 83.5516
				xmax = 83.5816
				text = "K"
			intervals [218]:
				xmin = 83.5816
				xmax = 83.7216
				text = "AO1"
			intervals [219]:
				xmin = 83.7216
				xmax = 83.7616
				text = "R"
			intervals [220]:
				xmin = 83.7616
				xmax = 83.8516
				text = "N"
			intervals [221]:
				xmin = 83.8516
				xmax = 83.8816
				text = "ER0"
			intervals [222]:
				xmin = 83.8816
				xmax = 84.0516
				text = "Z"
			intervals [223]:
				xmin = 84.0516
				xmax = 84.1416
				text = "sp"
			intervals [224]:
				xmin = 84.1416
				xmax = 104.2605
				text = ""
			intervals [225]:
				xmin = 104.2605
				xmax = 104.4705
				text = "M"
			intervals [226]:
				xmin = 104.4705
				xmax = 104.5105
				text = "HH"
			intervals [227]:
				xmin = 104.5105
				xmax = 104.6605
				text = "M"
			intervals [228]:
				xmin = 104.6605
				xmax = 106.7329
				text = ""
			intervals [229]:
				xmin = 106.7329
				xmax = 106.8629
				text = "HH"
			intervals [230]:
				xmin = 106.8629
				xmax = 106.8929
				text = "M"
			intervals [231]:
				xmin = 106.8929
				xmax = 107.1429
				text = "sp"
			intervals [232]:
				xmin = 107.1429
				xmax = 107.8555
				text = ""
			intervals [233]:
				xmin = 107.8555
				xmax = 107.9355
				text = "W"
			intervals [234]:
				xmin = 107.9355
				xmax = 107.9655
				text = "AH1"
			intervals [235]:
				xmin = 107.9655
				xmax = 108.0055
				text = "T"
			intervals [236]:
				xmin = 108.0055
				xmax = 108.0855
				text = "ER0"
			intervals [237]:
				xmin = 108.0855
				xmax = 108.1855
				text = "Y"
			intervals [238]:
				xmin = 108.1855
				xmax = 108.2155
				text = "UH1"
			intervals [239]:
				xmin = 108.2155
				xmax = 108.2955
				text = "R"
			intervals [240]:
				xmin = 108.2955
				xmax = 108.3755
				text = "F"
			intervals [241]:
				xmin = 108.3755
				xmax = 108.4855
				text = "EY1"
			intervals [242]:
				xmin = 108.4855
				xmax = 108.5555
				text = "V"
			intervals [243]:
				xmin = 108.5555
				xmax = 108.5855
				text = "R"
			intervals [244]:
				xmin = 108.5855
				xmax = 108.6455
				text = "AH0"
			intervals [245]:
				xmin = 108.6455
				xmax = 108.7655
				text = "T"
			intervals [246]:
				xmin = 108.7655
				xmax = 108.8355
				text = "sp"
			intervals [247]:
				xmin = 108.8355
				xmax = 108.9455
				text = "T"
			intervals [248]:
				xmin = 108.9455
				xmax = 109.0055
				text = "IY1"
			intervals [249]:
				xmin = 109.0055
				xmax = 109.0755
				text = "V"
			intervals [250]:
				xmin = 109.0755
				xmax = 109.1955
				text = "IY1"
			intervals [251]:
				xmin = 109.1955
				xmax = 109.2855
				text = "P"
			intervals [252]:
				xmin = 109.2855
				xmax = 109.3255
				text = "R"
			intervals [253]:
				xmin = 109.3255
				xmax = 109.4655
				text = "OW1"
			intervals [254]:
				xmin = 109.4655
				xmax = 109.5455
				text = "G"
			intervals [255]:
				xmin = 109.5455
				xmax = 109.5755
				text = "R"
			intervals [256]:
				xmin = 109.5755
				xmax = 109.6055
				text = "AE2"
			intervals [257]:
				xmin = 109.6055
				xmax = 109.8255
				text = "M"
			intervals [258]:
				xmin = 109.8255
				xmax = 109.9755
				text = "Z"
			intervals [259]:
				xmin = 109.9755
				xmax = 122.9837
				text = "sp"
			intervals [260]:
				xmin = 122.9837
				xmax = 123.2837
				text = "AH1"
			intervals [261]:
				xmin = 123.2837
				xmax = 123.5737
				text = "M"
			intervals [262]:
				xmin = 123.5737
				xmax = 123.7137
				text = "sp"
			intervals [263]:
				xmin = 123.7137
				xmax = 125.1339
				text = ""
			intervals [264]:
				xmin = 125.1339
				xmax = 125.2139
				text = "HH"
			intervals [265]:
				xmin = 125.2139
				xmax = 125.2739
				text = "W"
			intervals [266]:
				xmin = 125.2739
				xmax = 125.3839
				text = "AY1"
			intervals [267]:
				xmin = 125.3839
				xmax = 125.4939
				text = "D"
			intervals [268]:
				xmin = 125.4939
				xmax = 125.5339
				text = "UW1"
			intervals [269]:
				xmin = 125.5339
				xmax = 125.6639
				text = "Y"
			intervals [270]:
				xmin = 125.6639
				xmax = 125.7239
				text = "UW1"
			intervals [271]:
				xmin = 125.7239
				xmax = 125.8139
				text = "L"
			intervals [272]:
				xmin = 125.8139
				xmax = 125.9239
				text = "AY1"
			intervals [273]:
				xmin = 125.9239
				xmax = 126.0139
				text = "K"
			intervals [274]:
				xmin = 126.0139
				xmax = 126.0439
				text = "sp"
			intervals [275]:
				xmin = 126.0439
				xmax = 126.3539
				text = "AH1"
			intervals [276]:
				xmin = 126.3539
				xmax = 127.9092
				text = "sp"
			intervals [277]:
				xmin = 127.9092
				xmax = 128.0092
				text = "R"
			intervals [278]:
				xmin = 128.0092
				xmax = 128.0692
				text = "AE1"
			intervals [279]:
				xmin = 128.0692
				xmax = 128.2292
				text = "T"
			intervals [280]:
				xmin = 128.2292
				xmax = 128.2792
				text = "sp"
			intervals [281]:
				xmin = 128.2792
				xmax = 128.3092
				text = "P"
			intervals [282]:
				xmin = 128.3092
				xmax = 128.3392
				text = "AH0"
			intervals [283]:
				xmin = 128.3392
				xmax = 128.3692
				text = "T"
			intervals [284]:
				xmin = 128.3692
				xmax = 128.4392
				text = "R"
			intervals [285]:
				xmin = 128.4392
				xmax = 128.4892
				text = "OW1"
			intervals [286]:
				xmin = 128.4892
				xmax = 128.6192
				text = "L"
			intervals [287]:
				xmin = 128.6192
				xmax = 135.8137
				text = "sp"
			intervals [288]:
				xmin = 135.8137
				xmax = 135.8437
				text = "W"
			intervals [289]:
				xmin = 135.8437
				xmax = 135.8937
				text = "EH1"
			intervals [290]:
				xmin = 135.8937
				xmax = 135.9237
				text = "L"
			intervals [291]:
				xmin = 135.9237
				xmax = 135.9637
				text = "HH"
			intervals [292]:
				xmin = 135.9637
				xmax = 135.9937
				text = "W"
			intervals [293]:
				xmin = 135.9937
				xmax = 136.0337
				text = "AH1"
			intervals [294]:
				xmin = 136.0337
				xmax = 136.0937
				text = "T"
			intervals [295]:
				xmin = 136.0937
				xmax = 136.1337
				text = "HH"
			intervals [296]:
				xmin = 136.1337
				xmax = 136.2437
				text = "AE1"
			intervals [297]:
				xmin = 136.2437
				xmax = 136.3537
				text = "P"
			intervals [298]:
				xmin = 136.3537
				xmax = 136.4137
				text = "AH0"
			intervals [299]:
				xmin = 136.4137
				xmax = 136.4437
				text = "N"
			intervals [300]:
				xmin = 136.4437
				xmax = 136.4737
				text = "D"
			intervals [301]:
				xmin = 136.4737
				xmax = 136.5037
				text = "sp"
			intervals [302]:
				xmin = 136.5037
				xmax = 136.5437
				text = "AA1"
			intervals [303]:
				xmin = 136.5437
				xmax = 136.6237
				text = "N"
			intervals [304]:
				xmin = 136.6237
				xmax = 136.6637
				text = "R"
			intervals [305]:
				xmin = 136.6637
				xmax = 136.7537
				text = "AE1"
			intervals [306]:
				xmin = 136.7537
				xmax = 136.8337
				text = "T"
			intervals [307]:
				xmin = 136.8337
				xmax = 136.8637
				text = "P"
			intervals [308]:
				xmin = 136.8637
				xmax = 136.9137
				text = "AH0"
			intervals [309]:
				xmin = 136.9137
				xmax = 137.0037
				text = "T"
			intervals [310]:
				xmin = 137.0037
				xmax = 137.0537
				text = "R"
			intervals [311]:
				xmin = 137.0537
				xmax = 137.0937
				text = "OW1"
			intervals [312]:
				xmin = 137.0937
				xmax = 137.2237
				text = "L"
			intervals [313]:
				xmin = 137.2237
				xmax = 137.4137
				text = "sp"
			intervals [314]:
				xmin = 137.4137
				xmax = 145.0399
				text = ""
			intervals [315]:
				xmin = 145.0399
				xmax = 145.1199
				text = "M"
			intervals [316]:
				xmin = 145.1199
				xmax = 145.1599
				text = "HH"
			intervals [317]:
				xmin = 145.1599
				xmax = 145.1999
				text = "M"
			intervals [318]:
				xmin = 145.1999
				xmax = 146.4547
				text = "sp"
			intervals [319]:
				xmin = 146.4547
				xmax = 146.7747
				text = "AH1"
			intervals [320]:
				xmin = 146.7747
				xmax = 146.9647
				text = "M"
			intervals [321]:
				xmin = 146.9647
				xmax = 147.0947
				text = "sp"
			intervals [322]:
				xmin = 147.0947
				xmax = 149.9674
				text = ""
			intervals [323]:
				xmin = 149.9674
				xmax = 150.3674
				text = "AH1"
			intervals [324]:
				xmin = 150.3674
				xmax = 150.4274
				text = "sp"
			intervals [325]:
				xmin = 150.4274
				xmax = 150.4974
				text = "W"
			intervals [326]:
				xmin = 150.4974
				xmax = 150.5374
				text = "AH1"
			intervals [327]:
				xmin = 150.5374
				xmax = 150.5674
				text = "T"
			intervals [328]:
				xmin = 150.5674
				xmax = 150.6174
				text = "IH1"
			intervals [329]:
				xmin = 150.6174
				xmax = 150.6674
				text = "Z"
			intervals [330]:
				xmin = 150.6674
				xmax = 150.7474
				text = "Y"
			intervals [331]:
				xmin = 150.7474
				xmax = 150.7874
				text = "AO1"
			intervals [332]:
				xmin = 150.7874
				xmax = 150.8274
				text = "R"
			intervals [333]:
				xmin = 150.8274
				xmax = 150.9174
				text = "F"
			intervals [334]:
				xmin = 150.9174
				xmax = 151.0374
				text = "EY1"
			intervals [335]:
				xmin = 151.0374
				xmax = 151.1074
				text = "V"
			intervals [336]:
				xmin = 151.1074
				xmax = 151.1474
				text = "ER0"
			intervals [337]:
				xmin = 151.1474
				xmax = 151.2074
				text = "IH0"
			intervals [338]:
				xmin = 151.2074
				xmax = 151.3174
				text = "T"
			intervals [339]:
				xmin = 151.3174
				xmax = 151.4774
				text = "AH1"
			intervals [340]:
				xmin = 151.4774
				xmax = 151.6074
				text = "M"
			intervals [341]:
				xmin = 151.6074
				xmax = 151.7074
				text = "UW1"
			intervals [342]:
				xmin = 151.7074
				xmax = 151.8574
				text = "V"
			intervals [343]:
				xmin = 151.8574
				xmax = 151.9374
				text = "IY0"
			intervals [344]:
				xmin = 151.9374
				xmax = 152.1274
				text = "Z"
			intervals [345]:
				xmin = 152.1274
				xmax = 152.1974
				text = "sp"
			intervals [346]:
				xmin = 152.1974
				xmax = 152.8164
				text = ""
			intervals [347]:
				xmin = 152.8164
				xmax = 152.8964
				text = "DH"
			intervals [348]:
				xmin = 152.8964
				xmax = 152.9764
				text = "AH0"
			intervals [349]:
				xmin = 152.9764
				xmax = 153.0564
				text = "T"
			intervals [350]:
				xmin = 153.0564
				xmax = 153.1064
				text = "sp"
			intervals [351]:
				xmin = 153.1064
				xmax = 153.2464
				text = "Y"
			intervals [352]:
				xmin = 153.2464
				xmax = 153.3164
				text = "UW1"
			intervals [353]:
				xmin = 153.3164
				xmax = 153.4164
				text = "V"
			intervals [354]:
				xmin = 153.4164
				xmax = 153.5064
				text = "S"
			intervals [355]:
				xmin = 153.5064
				xmax = 153.5464
				text = "IY1"
			intervals [356]:
				xmin = 153.5464
				xmax = 153.9064
				text = "N"
			intervals [357]:
				xmin = 153.9064
				xmax = 160.9116
				text = "sp"
			intervals [358]:
				xmin = 160.9116
				xmax = 160.9916
				text = "AH1"
			intervals [359]:
				xmin = 160.9916
				xmax = 161.0616
				text = "M"
			intervals [360]:
				xmin = 161.0616
				xmax = 161.0916
				text = "AH0"
			intervals [361]:
				xmin = 161.0916
				xmax = 161.2416
				text = "N"
			intervals [362]:
				xmin = 161.2416
				xmax = 161.2716
				text = "D"
			intervals [363]:
				xmin = 161.2716
				xmax = 161.3016
				text = "HH"
			intervals [364]:
				xmin = 161.3016
				xmax = 161.3516
				text = "W"
			intervals [365]:
				xmin = 161.3516
				xmax = 161.4516
				text = "AY1"
			intervals [366]:
				xmin = 161.4516
				xmax = 161.4916
				text = "D"
			intervals [367]:
				xmin = 161.4916
				xmax = 161.5616
				text = "IH0"
			intervals [368]:
				xmin = 161.5616
				xmax = 161.6016
				text = "D"
			intervals [369]:
				xmin = 161.6016
				xmax = 161.6316
				text = "Y"
			intervals [370]:
				xmin = 161.6316
				xmax = 161.6616
				text = "UW1"
			intervals [371]:
				xmin = 161.6616
				xmax = 161.7316
				text = "sp"
			intervals [372]:
				xmin = 161.7316
				xmax = 161.8116
				text = "L"
			intervals [373]:
				xmin = 161.8116
				xmax = 161.8816
				text = "AY1"
			intervals [374]:
				xmin = 161.8816
				xmax = 161.9716
				text = "K"
			intervals [375]:
				xmin = 161.9716
				xmax = 162.0116
				text = "sp"
			intervals [376]:
				xmin = 162.0116
				xmax = 162.0516
				text = "DH"
			intervals [377]:
				xmin = 162.0516
				xmax = 162.0816
				text = "AH0"
			intervals [378]:
				xmin = 162.0816
				xmax = 162.1416
				text = "sp"
			intervals [379]:
				xmin = 162.1416
				xmax = 162.2016
				text = "F"
			intervals [380]:
				xmin = 162.2016
				xmax = 162.3616
				text = "AE1"
			intervals [381]:
				xmin = 162.3616
				xmax = 162.4016
				text = "S"
			intervals [382]:
				xmin = 162.4016
				xmax = 162.4316
				text = "T"
			intervals [383]:
				xmin = 162.4316
				xmax = 162.4616
				text = "AH0"
			intervals [384]:
				xmin = 162.4616
				xmax = 162.4916
				text = "S"
			intervals [385]:
				xmin = 162.4916
				xmax = 162.5216
				text = "T"
			intervals [386]:
				xmin = 162.5216
				xmax = 162.5516
				text = "sp"
			intervals [387]:
				xmin = 162.5516
				xmax = 162.6116
				text = "G"
			intervals [388]:
				xmin = 162.6116
				xmax = 162.6416
				text = "IH0"
			intervals [389]:
				xmin = 162.6416
				xmax = 162.7416
				text = "T"
			intervals [390]:
				xmin = 162.7416
				xmax = 162.8316
				text = "AA1"
			intervals [391]:
				xmin = 162.8316
				xmax = 162.8716
				text = "R"
			intervals [392]:
				xmin = 162.8716
				xmax = 163.1416
				text = "AH0"
			intervals [393]:
				xmin = 163.1416
				xmax = 163.1816
				text = "L"
			intervals [394]:
				xmin = 163.1816
				xmax = 163.2616
				text = "AY1"
			intervals [395]:
				xmin = 163.2616
				xmax = 163.3316
				text = "V"
			intervals [396]:
				xmin = 163.3316
				xmax = 171.7517
				text = "sp"
			intervals [397]:
				xmin = 171.7517
				xmax = 172.0617
				text = "HH"
			intervals [398]:
				xmin = 172.0617
				xmax = 172.0917
				text = "W"
			intervals [399]:
				xmin = 172.0917
				xmax = 172.1217
				text = "AH1"
			intervals [400]:
				xmin = 172.1217
				xmax = 172.1517
				text = "T"
			intervals [401]:
				xmin = 172.1517
				xmax = 172.2517
				text = "AO1"
			intervals [402]:
				xmin = 172.2517
				xmax = 172.3517
				text = "L"
			intervals [403]:
				xmin = 172.3517
				xmax = 172.4217
				text = "sp"
			intervals [404]:
				xmin = 172.4217
				xmax = 172.6117
				text = "IH0"
			intervals [405]:
				xmin = 172.6117
				xmax = 172.6517
				text = "G"
			intervals [406]:
				xmin = 172.6517
				xmax = 172.7217
				text = "Z"
			intervals [407]:
				xmin = 172.7217
				xmax = 172.8617
				text = "AE1"
			intervals [408]:
				xmin = 172.8617
				xmax = 172.9217
				text = "K"
			intervals [409]:
				xmin = 172.9217
				xmax = 172.9517
				text = "T"
			intervals [410]:
				xmin = 172.9517
				xmax = 172.9817
				text = "L"
			intervals [411]:
				xmin = 172.9817
				xmax = 173.0417
				text = "IY0"
			intervals [412]:
				xmin = 173.0417
				xmax = 173.0717
				text = "sp"
			intervals [413]:
				xmin = 173.0717
				xmax = 173.1517
				text = "HH"
			intervals [414]:
				xmin = 173.1517
				xmax = 173.2517
				text = "AE1"
			intervals [415]:
				xmin = 173.2517
				xmax = 173.3317
				text = "P"
			intervals [416]:
				xmin = 173.3317
				xmax = 173.3917
				text = "AH0"
			intervals [417]:
				xmin = 173.3917
				xmax = 173.4217
				text = "N"
			intervals [418]:
				xmin = 173.4217
				xmax = 173.4517
				text = "D"
			intervals [419]:
				xmin = 173.4517
				xmax = 173.4817
				text = "IH0"
			intervals [420]:
				xmin = 173.4817
				xmax = 173.6417
				text = "N"
			intervals [421]:
				xmin = 173.6417
				xmax = 173.6717
				text = "sp"
			intervals [422]:
				xmin = 173.6717
				xmax = 173.7017
				text = "DH"
			intervals [423]:
				xmin = 173.7017
				xmax = 173.7417
				text = "AH0"
			intervals [424]:
				xmin = 173.7417
				xmax = 173.8217
				text = "M"
			intervals [425]:
				xmin = 173.8217
				xmax = 173.9817
				text = "UW1"
			intervals [426]:
				xmin = 173.9817
				xmax = 174.0817
				text = "V"
			intervals [427]:
				xmin = 174.0817
				xmax = 174.2117
				text = "IY0"
			intervals [428]:
				xmin = 174.2117
				xmax = 174.3617
				text = "sp"
			intervals [429]:
				xmin = 174.3617
				xmax = 174.4217
				text = "DH"
			intervals [430]:
				xmin = 174.4217
				xmax = 174.4517
				text = "AH0"
			intervals [431]:
				xmin = 174.4517
				xmax = 174.4817
				text = "T"
			intervals [432]:
				xmin = 174.4817
				xmax = 174.5117
				text = "sp"
			intervals [433]:
				xmin = 174.5117
				xmax = 174.5417
				text = "Y"
			intervals [434]:
				xmin = 174.5417
				xmax = 174.5717
				text = "UW1"
			intervals [435]:
				xmin = 174.5717
				xmax = 174.6017
				text = "M"
			intervals [436]:
				xmin = 174.6017
				xmax = 174.6417
				text = "EY1"
			intervals [437]:
				xmin = 174.6417
				xmax = 174.7517
				text = "D"
			intervals [438]:
				xmin = 174.7517
				xmax = 174.8017
				text = "Y"
			intervals [439]:
				xmin = 174.8017
				xmax = 174.8517
				text = "UW1"
			intervals [440]:
				xmin = 174.8517
				xmax = 174.8917
				text = "sp"
			intervals [441]:
				xmin = 174.8917
				xmax = 174.9917
				text = "L"
			intervals [442]:
				xmin = 174.9917
				xmax = 175.0617
				text = "AY1"
			intervals [443]:
				xmin = 175.0617
				xmax = 175.1517
				text = "K"
			intervals [444]:
				xmin = 175.1517
				xmax = 175.1817
				text = "sp"
			intervals [445]:
				xmin = 175.1817
				xmax = 175.2517
				text = "IH0"
			intervals [446]:
				xmin = 175.2517
				xmax = 175.2917
				text = "T"
			intervals [447]:
				xmin = 175.2917
				xmax = 175.3217
				text = "sp"
			intervals [448]:
				xmin = 175.3217
				xmax = 185.5726
				text = ""
			intervals [449]:
				xmin = 185.5726
				xmax = 185.6626
				text = "M"
			intervals [450]:
				xmin = 185.6626
				xmax = 185.7026
				text = "HH"
			intervals [451]:
				xmin = 185.7026
				xmax = 186.2926
				text = "M"
			intervals [452]:
				xmin = 186.2926
				xmax = 187.0852
				text = "sp"
			intervals [453]:
				xmin = 187.0852
				xmax = 187.3552
				text = "OW2"
			intervals [454]:
				xmin = 187.3552
				xmax = 187.4752
				text = "K"
			intervals [455]:
				xmin = 187.4752
				xmax = 187.6452
				text = "EY1"
			intervals [456]:
				xmin = 187.6452
				xmax = 187.6852
				text = "sp"
			intervals [457]:
				xmin = 187.6852
				xmax = 188.2988
				text = ""
			intervals [458]:
				xmin = 188.2988
				xmax = 188.3288
				text = "D"
			intervals [459]:
				xmin = 188.3288
				xmax = 188.3788
				text = "UW1"
			intervals [460]:
				xmin = 188.3788
				xmax = 188.4088
				text = "Y"
			intervals [461]:
				xmin = 188.4088
				xmax = 188.4988
				text = "UW1"
			intervals [462]:
				xmin = 188.4988
				xmax = 188.5488
				text = "HH"
			intervals [463]:
				xmin = 188.5488
				xmax = 188.5788
				text = "AE1"
			intervals [464]:
				xmin = 188.5788
				xmax = 188.6588
				text = "V"
			intervals [465]:
				xmin = 188.6588
				xmax = 188.7388
				text = "AH0"
			intervals [466]:
				xmin = 188.7388
				xmax = 188.8688
				text = "P"
			intervals [467]:
				xmin = 188.8688
				xmax = 188.9788
				text = "EH1"
			intervals [468]:
				xmin = 188.9788
				xmax = 189.1188
				text = "T"
			intervals [469]:
				xmin = 189.1188
				xmax = 192.2239
				text = ""
			intervals [470]:
				xmin = 192.2239
				xmax = 192.4839
				text = "M"
			intervals [471]:
				xmin = 192.4839
				xmax = 192.6239
				text = "sp"
			intervals [472]:
				xmin = 192.6239
				xmax = 192.7739
				text = "D"
			intervals [473]:
				xmin = 192.7739
				xmax = 192.8039
				text = "UW1"
			intervals [474]:
				xmin = 192.8039
				xmax = 192.8339
				text = "Y"
			intervals [475]:
				xmin = 192.8339
				xmax = 192.9439
				text = "UW1"
			intervals [476]:
				xmin = 192.9439
				xmax = 192.9739
				text = "sp"
			intervals [477]:
				xmin = 192.9739
				xmax = 193.0639
				text = "L"
			intervals [478]:
				xmin = 193.0639
				xmax = 193.0939
				text = "AY1"
			intervals [479]:
				xmin = 193.0939
				xmax = 193.1639
				text = "K"
			intervals [480]:
				xmin = 193.1639
				xmax = 193.2239
				text = "sp"
			intervals [481]:
				xmin = 193.2239
				xmax = 193.2639
				text = "T"
			intervals [482]:
				xmin = 193.2639
				xmax = 193.3139
				text = "IH0"
			intervals [483]:
				xmin = 193.3139
				xmax = 193.3539
				text = "G"
			intervals [484]:
				xmin = 193.3539
				xmax = 193.5039
				text = "OW1"
			intervals [485]:
				xmin = 193.5039
				xmax = 193.6239
				text = "sp"
			intervals [486]:
				xmin = 193.6239
				xmax = 193.6539
				text = "F"
			intervals [487]:
				xmin = 193.6539
				xmax = 193.7539
				text = "IH1"
			intervals [488]:
				xmin = 193.7539
				xmax = 193.8639
				text = "SH"
			intervals [489]:
				xmin = 193.8639
				xmax = 193.9039
				text = "IH0"
			intervals [490]:
				xmin = 193.9039
				xmax = 193.9739
				text = "N"
			intervals [491]:
				xmin = 193.9739
				xmax = 194.0039
				text = "sp"
			intervals [492]:
				xmin = 194.0039
				xmax = 194.3039
				text = "ER0"
			intervals [493]:
				xmin = 194.3039
				xmax = 194.7619
				text = "sp"
			intervals [494]:
				xmin = 194.7619
				xmax = 194.8119
				text = "EH1"
			intervals [495]:
				xmin = 194.8119
				xmax = 194.8419
				text = "N"
			intervals [496]:
				xmin = 194.8419
				xmax = 194.8719
				text = "IY0"
			intervals [497]:
				xmin = 194.8719
				xmax = 195.0319
				text = "TH"
			intervals [498]:
				xmin = 195.0319
				xmax = 195.0619
				text = "IH2"
			intervals [499]:
				xmin = 195.0619
				xmax = 195.1319
				text = "N"
			intervals [500]:
				xmin = 195.1319
				xmax = 195.1819
				text = "sp"
			intervals [501]:
				xmin = 195.1819
				xmax = 195.2719
				text = "L"
			intervals [502]:
				xmin = 195.2719
				xmax = 195.3019
				text = "AY1"
			intervals [503]:
				xmin = 195.3019
				xmax = 195.3419
				text = "K"
			intervals [504]:
				xmin = 195.3419
				xmax = 195.4619
				text = "sp"
			intervals [505]:
				xmin = 195.4619
				xmax = 195.5119
				text = "DH"
			intervals [506]:
				xmin = 195.5119
				xmax = 195.5519
				text = "AH0"
			intervals [507]:
				xmin = 195.5519
				xmax = 195.6619
				text = "T"
			intervals [508]:
				xmin = 195.6619
				xmax = 197.8136
				text = "sp"
			intervals [509]:
				xmin = 197.8136
				xmax = 198.1036
				text = "OW1"
			intervals [510]:
				xmin = 198.1036
				xmax = 198.551
				text = "sp"
			intervals [511]:
				xmin = 198.551
				xmax = 198.721
				text = "HH"
			intervals [512]:
				xmin = 198.721
				xmax = 198.751
				text = "W"
			intervals [513]:
				xmin = 198.751
				xmax = 198.791
				text = "AH1"
			intervals [514]:
				xmin = 198.791
				xmax = 198.831
				text = "T"
			intervals [515]:
				xmin = 198.831
				xmax = 198.891
				text = "W"
			intervals [516]:
				xmin = 198.891
				xmax = 199.001
				text = "AO1"
			intervals [517]:
				xmin = 199.001
				xmax = 199.071
				text = "Z"
			intervals [518]:
				xmin = 199.071
				xmax = 199.121
				text = "DH"
			intervals [519]:
				xmin = 199.121
				xmax = 199.181
				text = "AH0"
			intervals [520]:
				xmin = 199.181
				xmax = 199.221
				text = "L"
			intervals [521]:
				xmin = 199.221
				xmax = 199.321
				text = "AA1"
			intervals [522]:
				xmin = 199.321
				xmax = 199.381
				text = "R"
			intervals [523]:
				xmin = 199.381
				xmax = 199.421
				text = "JH"
			intervals [524]:
				xmin = 199.421
				xmax = 199.451
				text = "AH0"
			intervals [525]:
				xmin = 199.451
				xmax = 199.521
				text = "M"
			intervals [526]:
				xmin = 199.521
				xmax = 199.601
				text = "AW1"
			intervals [527]:
				xmin = 199.601
				xmax = 199.631
				text = "N"
			intervals [528]:
				xmin = 199.631
				xmax = 199.661
				text = "T"
			intervals [529]:
				xmin = 199.661
				xmax = 199.691
				text = "AH0"
			intervals [530]:
				xmin = 199.691
				xmax = 199.751
				text = "V"
			intervals [531]:
				xmin = 199.751
				xmax = 199.821
				text = "sp"
			intervals [532]:
				xmin = 199.821
				xmax = 199.861
				text = "F"
			intervals [533]:
				xmin = 199.861
				xmax = 199.951
				text = "IH1"
			intervals [534]:
				xmin = 199.951
				xmax = 199.981
				text = "SH"
			intervals [535]:
				xmin = 199.981
				xmax = 200.031
				text = "sp"
			intervals [536]:
				xmin = 200.031
				xmax = 200.061
				text = "DH"
			intervals [537]:
				xmin = 200.061
				xmax = 200.091
				text = "AH0"
			intervals [538]:
				xmin = 200.091
				xmax = 200.171
				text = "T"
			intervals [539]:
				xmin = 200.171
				xmax = 200.251
				text = "Y"
			intervals [540]:
				xmin = 200.251
				xmax = 200.311
				text = "UW1"
			intervals [541]:
				xmin = 200.311
				xmax = 200.341
				text = "EH1"
			intervals [542]:
				xmin = 200.341
				xmax = 200.381
				text = "V"
			intervals [543]:
				xmin = 200.381
				xmax = 200.441
				text = "ER0"
			intervals [544]:
				xmin = 200.441
				xmax = 200.481
				text = "sp"
			intervals [545]:
				xmin = 200.481
				xmax = 200.591
				text = "K"
			intervals [546]:
				xmin = 200.591
				xmax = 200.681
				text = "AO1"
			intervals [547]:
				xmin = 200.681
				xmax = 201.111
				text = "T"
			intervals [548]:
				xmin = 201.111
				xmax = 203.0441
				text = ""
			intervals [549]:
				xmin = 203.0441
				xmax = 203.0741
				text = "sil"
			intervals [550]:
				xmin = 203.0741
				xmax = 203.1541
				text = "T"
			intervals [551]:
				xmin = 203.1541
				xmax = 203.1941
				text = "W"
			intervals [552]:
				xmin = 203.1941
				xmax = 203.2741
				text = "EH1"
			intervals [553]:
				xmin = 203.2741
				xmax = 203.3041
				text = "N"
			intervals [554]:
				xmin = 203.3041
				xmax = 203.4141
				text = "IY0"
			intervals [555]:
				xmin = 203.4141
				xmax = 203.4541
				text = "sp"
			intervals [556]:
				xmin = 203.4541
				xmax = 203.5241
				text = "W"
			intervals [557]:
				xmin = 203.5241
				xmax = 203.6041
				text = "ER0"
			intervals [558]:
				xmin = 203.6041
				xmax = 203.6341
				text = "sp"
			intervals [559]:
				xmin = 203.6341
				xmax = 203.6941
				text = "Y"
			intervals [560]:
				xmin = 203.6941
				xmax = 203.8141
				text = "UW1"
			intervals [561]:
				xmin = 203.8141
				xmax = 203.8441
				text = "sp"
			intervals [562]:
				xmin = 203.8441
				xmax = 203.9341
				text = "R"
			intervals [563]:
				xmin = 203.9341
				xmax = 203.9841
				text = "IY1"
			intervals [564]:
				xmin = 203.9841
				xmax = 204.0741
				text = "L"
			intervals [565]:
				xmin = 204.0741
				xmax = 204.1441
				text = "IY0"
			intervals [566]:
				xmin = 204.1441
				xmax = 204.2041
				text = "IH0"
			intervals [567]:
				xmin = 204.2041
				xmax = 204.3041
				text = "K"
			intervals [568]:
				xmin = 204.3041
				xmax = 204.4041
				text = "S"
			intervals [569]:
				xmin = 204.4041
				xmax = 204.5141
				text = "AY1"
			intervals [570]:
				xmin = 204.5141
				xmax = 204.5441
				text = "T"
			intervals [571]:
				xmin = 204.5441
				xmax = 204.5941
				text = "IH0"
			intervals [572]:
				xmin = 204.5941
				xmax = 204.6741
				text = "D"
			intervals [573]:
				xmin = 204.6741
				xmax = 204.7041
				text = "sp"
			intervals [574]:
				xmin = 204.7041
				xmax = 204.8141
				text = "AH0"
			intervals [575]:
				xmin = 204.8141
				xmax = 204.8541
				text = "B"
			intervals [576]:
				xmin = 204.8541
				xmax = 204.9241
				text = "AW1"
			intervals [577]:
				xmin = 204.9241
				xmax = 205.0241
				text = "T"
			intervals [578]:
				xmin = 205.0241
				xmax = 205.0741
				text = "sp"
			intervals [579]:
				xmin = 205.0741
				xmax = 205.1141
				text = "IH0"
			intervals [580]:
				xmin = 205.1141
				xmax = 205.4941
				text = "T"
			intervals [581]:
				xmin = 205.4941
				xmax = 209.4218
				text = ""
			intervals [582]:
				xmin = 209.4218
				xmax = 209.4818
				text = "sil"
			intervals [583]:
				xmin = 209.4818
				xmax = 209.5418
				text = "HH"
			intervals [584]:
				xmin = 209.5418
				xmax = 209.5818
				text = "AW1"
			intervals [585]:
				xmin = 209.5818
				xmax = 209.6618
				text = "AO1"
			intervals [586]:
				xmin = 209.6618
				xmax = 209.7118
				text = "F"
			intervals [587]:
				xmin = 209.7118
				xmax = 209.7418
				text = "AH0"
			intervals [588]:
				xmin = 209.7418
				xmax = 209.7718
				text = "N"
			intervals [589]:
				xmin = 209.7718
				xmax = 209.8118
				text = "D"
			intervals [590]:
				xmin = 209.8118
				xmax = 209.8418
				text = "UW1"
			intervals [591]:
				xmin = 209.8418
				xmax = 209.9118
				text = "Y"
			intervals [592]:
				xmin = 209.9118
				xmax = 209.9618
				text = "UW1"
			intervals [593]:
				xmin = 209.9618
				xmax = 209.9918
				text = "sp"
			intervals [594]:
				xmin = 209.9918
				xmax = 210.0218
				text = "G"
			intervals [595]:
				xmin = 210.0218
				xmax = 210.1218
				text = "OW1"
			intervals [596]:
				xmin = 210.1218
				xmax = 210.1718
				text = "sp"
			intervals [597]:
				xmin = 210.1718
				xmax = 210.2018
				text = "F"
			intervals [598]:
				xmin = 210.2018
				xmax = 210.2818
				text = "IH1"
			intervals [599]:
				xmin = 210.2818
				xmax = 210.3718
				text = "SH"
			intervals [600]:
				xmin = 210.3718
				xmax = 210.4118
				text = "IH0"
			intervals [601]:
				xmin = 210.4118
				xmax = 210.5218
				text = "N"
			intervals [602]:
				xmin = 210.5218
				xmax = 217.4628
				text = ""
			intervals [603]:
				xmin = 217.4628
				xmax = 217.6228
				text = "M"
			intervals [604]:
				xmin = 217.6228
				xmax = 217.6528
				text = "HH"
			intervals [605]:
				xmin = 217.6528
				xmax = 217.6828
				text = "M"
			intervals [606]:
				xmin = 217.6828
				xmax = 218.3868
				text = "sp"
			intervals [607]:
				xmin = 218.3868
				xmax = 218.7268
				text = "OW2"
			intervals [608]:
				xmin = 218.7268
				xmax = 218.8068
				text = "K"
			intervals [609]:
				xmin = 218.8068
				xmax = 218.8968
				text = "EY1"
			intervals [610]:
				xmin = 218.8968
				xmax = 219.4568
				text = "sp"
			intervals [611]:
				xmin = 219.4568
				xmax = 219.5368
				text = "T"
			intervals [612]:
				xmin = 219.5368
				xmax = 219.5668
				text = "EH1"
			intervals [613]:
				xmin = 219.5668
				xmax = 219.5968
				text = "L"
			intervals [614]:
				xmin = 219.5968
				xmax = 219.6468
				text = "M"
			intervals [615]:
				xmin = 219.6468
				xmax = 219.6868
				text = "IY1"
			intervals [616]:
				xmin = 219.6868
				xmax = 219.7468
				text = "AH0"
			intervals [617]:
				xmin = 219.7468
				xmax = 219.8068
				text = "B"
			intervals [618]:
				xmin = 219.8068
				xmax = 219.9068
				text = "AW1"
			intervals [619]:
				xmin = 219.9068
				xmax = 219.9668
				text = "T"
			intervals [620]:
				xmin = 219.9668
				xmax = 220.0168
				text = "Y"
			intervals [621]:
				xmin = 220.0168
				xmax = 220.0468
				text = "UH1"
			intervals [622]:
				xmin = 220.0468
				xmax = 220.1268
				text = "R"
			intervals [623]:
				xmin = 220.1268
				xmax = 220.2668
				text = "S"
			intervals [624]:
				xmin = 220.2668
				xmax = 220.3368
				text = "K"
			intervals [625]:
				xmin = 220.3368
				xmax = 220.5968
				text = "UW1"
			intervals [626]:
				xmin = 220.5968
				xmax = 220.6268
				text = "L"
			intervals [627]:
				xmin = 220.6268
				xmax = 220.6568
				text = "IH0"
			intervals [628]:
				xmin = 220.6568
				xmax = 220.7368
				text = "N"
			intervals [629]:
				xmin = 220.7368
				xmax = 223.3463
				text = "sp"
			intervals [630]:
				xmin = 223.3463
				xmax = 223.4863
				text = "HH"
			intervals [631]:
				xmin = 223.4863
				xmax = 223.5163
				text = "W"
			intervals [632]:
				xmin = 223.5163
				xmax = 223.5463
				text = "AH1"
			intervals [633]:
				xmin = 223.5463
				xmax = 223.5763
				text = "T"
			intervals [634]:
				xmin = 223.5763
				xmax = 223.6063
				text = "AY1"
			intervals [635]:
				xmin = 223.6063
				xmax = 223.7163
				text = "M"
			intervals [636]:
				xmin = 223.7163
				xmax = 223.7463
				text = "IY1"
			intervals [637]:
				xmin = 223.7463
				xmax = 223.8663
				text = "N"
			intervals [638]:
				xmin = 223.8663
				xmax = 223.9363
				text = "B"
			intervals [639]:
				xmin = 223.9363
				xmax = 224.0463
				text = "AY1"
			intervals [640]:
				xmin = 224.0463
				xmax = 224.1463
				text = "W"
			intervals [641]:
				xmin = 224.1463
				xmax = 224.2063
				text = "AH1"
			intervals [642]:
				xmin = 224.2063
				xmax = 224.3163
				text = "T"
			intervals [643]:
				xmin = 224.3163
				xmax = 224.4263
				text = "sp"
			intervals [644]:
				xmin = 224.4263
				xmax = 224.5563
				text = "AH1"
			intervals [645]:
				xmin = 224.5563
				xmax = 224.6963
				text = "M"
			intervals [646]:
				xmin = 224.6963
				xmax = 224.7563
				text = "sp"
			intervals [647]:
				xmin = 224.7563
				xmax = 224.8963
				text = "AH0"
			intervals [648]:
				xmin = 224.8963
				xmax = 224.9463
				text = "B"
			intervals [649]:
				xmin = 224.9463
				xmax = 224.9863
				text = "AW1"
			intervals [650]:
				xmin = 224.9863
				xmax = 225.0863
				text = "T"
			intervals [651]:
				xmin = 225.0863
				xmax = 225.1163
				text = "sp"
			intervals [652]:
				xmin = 225.1163
				xmax = 225.1563
				text = "Y"
			intervals [653]:
				xmin = 225.1563
				xmax = 225.1863
				text = "UH1"
			intervals [654]:
				xmin = 225.1863
				xmax = 225.2363
				text = "R"
			intervals [655]:
				xmin = 225.2363
				xmax = 225.3263
				text = "S"
			intervals [656]:
				xmin = 225.3263
				xmax = 225.3963
				text = "K"
			intervals [657]:
				xmin = 225.3963
				xmax = 225.4763
				text = "UW1"
			intervals [658]:
				xmin = 225.4763
				xmax = 225.7363
				text = "L"
			intervals [659]:
				xmin = 225.7363
				xmax = 226.4406
				text = "sp"
			intervals [660]:
				xmin = 226.4406
				xmax = 226.4906
				text = "HH"
			intervals [661]:
				xmin = 226.4906
				xmax = 226.7806
				text = "AW1"
			intervals [662]:
				xmin = 226.7806
				xmax = 226.8106
				text = "sp"
			intervals [663]:
				xmin = 226.8106
				xmax = 226.8506
				text = "L"
			intervals [664]:
				xmin = 226.8506
				xmax = 227.0106
				text = "AA1"
			intervals [665]:
				xmin = 227.0106
				xmax = 227.0806
				text = "R"
			intervals [666]:
				xmin = 227.0806
				xmax = 227.1406
				text = "JH"
			intervals [667]:
				xmin = 227.1406
				xmax = 227.1706
				text = "sp"
			intervals [668]:
				xmin = 227.1706
				xmax = 227.2206
				text = "IH0"
			intervals [669]:
				xmin = 227.2206
				xmax = 227.2506
				text = "T"
			intervals [670]:
				xmin = 227.2506
				xmax = 227.2806
				text = "sp"
			intervals [671]:
				xmin = 227.2806
				xmax = 227.5406
				text = "IH0"
			intervals [672]:
				xmin = 227.5406
				xmax = 227.6506
				text = "Z"
			intervals [673]:
				xmin = 227.6506
				xmax = 227.6906
				text = "sp"
			intervals [674]:
				xmin = 227.6906
				xmax = 227.7206
				text = "HH"
			intervals [675]:
				xmin = 227.7206
				xmax = 227.7906
				text = "AW1"
			intervals [676]:
				xmin = 227.7906
				xmax = 227.8306
				text = "sp"
			intervals [677]:
				xmin = 227.8306
				xmax = 227.8606
				text = "M"
			intervals [678]:
				xmin = 227.8606
				xmax = 227.8906
				text = "EH1"
			intervals [679]:
				xmin = 227.8906
				xmax = 227.9206
				text = "N"
			intervals [680]:
				xmin = 227.9206
				xmax = 227.9806
				text = "IY0"
			intervals [681]:
				xmin = 227.9806
				xmax = 228.0906
				text = "sp"
			intervals [682]:
				xmin = 228.0906
				xmax = 228.1306
				text = "P"
			intervals [683]:
				xmin = 228.1306
				xmax = 228.2406
				text = "IY1"
			intervals [684]:
				xmin = 228.2406
				xmax = 228.3506
				text = "P"
			intervals [685]:
				xmin = 228.3506
				xmax = 228.4106
				text = "AH0"
			intervals [686]:
				xmin = 228.4106
				xmax = 228.5106
				text = "L"
			intervals [687]:
				xmin = 228.5106
				xmax = 228.8306
				text = "sp"
			intervals [688]:
				xmin = 228.8306
				xmax = 228.8706
				text = "AH0"
			intervals [689]:
				xmin = 228.8706
				xmax = 228.9506
				text = "T"
			intervals [690]:
				xmin = 228.9506
				xmax = 228.9806
				text = "EH1"
			intervals [691]:
				xmin = 228.9806
				xmax = 229.0106
				text = "N"
			intervals [692]:
				xmin = 229.0106
				xmax = 229.0606
				text = "D"
			intervals [693]:
				xmin = 229.0606
				xmax = 229.1106
				text = "sp"
			intervals [694]:
				xmin = 229.1106
				xmax = 229.1406
				text = "DH"
			intervals [695]:
				xmin = 229.1406
				xmax = 229.1706
				text = "AH0"
			intervals [696]:
				xmin = 229.1706
				xmax = 229.2006
				text = "sp"
			intervals [697]:
				xmin = 229.2006
				xmax = 229.3306
				text = "S"
			intervals [698]:
				xmin = 229.3306
				xmax = 229.3706
				text = "K"
			intervals [699]:
				xmin = 229.3706
				xmax = 229.4206
				text = "UW1"
			intervals [700]:
				xmin = 229.4206
				xmax = 229.5906
				text = "L"
			intervals [701]:
				xmin = 229.5906
				xmax = 229.7506
				text = "sp"
			intervals [702]:
				xmin = 229.7506
				xmax = 229.7806
				text = "AH0"
			intervals [703]:
				xmin = 229.7806
				xmax = 230.0606
				text = "N"
			intervals [704]:
				xmin = 230.0606
				xmax = 239.5058
				text = ""
			intervals [705]:
				xmin = 239.5058
				xmax = 239.5458
				text = "M"
			intervals [706]:
				xmin = 239.5458
				xmax = 239.6058
				text = "HH"
			intervals [707]:
				xmin = 239.6058
				xmax = 239.8258
				text = "M"
			intervals [708]:
				xmin = 239.8258
				xmax = 240.6458
				text = "sp"
			intervals [709]:
				xmin = 240.6458
				xmax = 240.6758
				text = "AO2"
			intervals [710]:
				xmin = 240.6758
				xmax = 240.7058
				text = "L"
			intervals [711]:
				xmin = 240.7058
				xmax = 240.7958
				text = "R"
			intervals [712]:
				xmin = 240.7958
				xmax = 240.8258
				text = "AY1"
			intervals [713]:
				xmin = 240.8258
				xmax = 240.9158
				text = "T"
			intervals [714]:
				xmin = 240.9158
				xmax = 241.0758
				text = "sp"
			intervals [715]:
				xmin = 241.0758
				xmax = 243.2174
				text = ""
			intervals [716]:
				xmin = 243.2174
				xmax = 243.2974
				text = "HH"
			intervals [717]:
				xmin = 243.2974
				xmax = 243.3374
				text = "W"
			intervals [718]:
				xmin = 243.3374
				xmax = 243.3874
				text = "AH1"
			intervals [719]:
				xmin = 243.3874
				xmax = 243.4374
				text = "T"
			intervals [720]:
				xmin = 243.4374
				xmax = 243.4874
				text = "D"
			intervals [721]:
				xmin = 243.4874
				xmax = 243.5274
				text = "UW1"
			intervals [722]:
				xmin = 243.5274
				xmax = 243.6674
				text = "Y"
			intervals [723]:
				xmin = 243.6674
				xmax = 243.7474
				text = "UW1"
			intervals [724]:
				xmin = 243.7474
				xmax = 243.8674
				text = "S"
			intervals [725]:
				xmin = 243.8674
				xmax = 243.9274
				text = "T"
			intervals [726]:
				xmin = 243.9274
				xmax = 243.9874
				text = "AH1"
			intervals [727]:
				xmin = 243.9874
				xmax = 244.0474
				text = "D"
			intervals [728]:
				xmin = 244.0474
				xmax = 244.2374
				text = "IY0"
			intervals [729]:
				xmin = 244.2374
				xmax = 245.9689
				text = "sp"
			intervals [730]:
				xmin = 245.9689
				xmax = 246.0589
				text = "IH1"
			intervals [731]:
				xmin = 246.0589
				xmax = 246.1889
				text = "N"
			intervals [732]:
				xmin = 246.1889
				xmax = 246.2189
				text = "sp"
			intervals [733]:
				xmin = 246.2189
				xmax = 246.3589
				text = "S"
			intervals [734]:
				xmin = 246.3589
				xmax = 246.4289
				text = "K"
			intervals [735]:
				xmin = 246.4289
				xmax = 246.5289
				text = "UW1"
			intervals [736]:
				xmin = 246.5289
				xmax = 246.6089
				text = "L"
			intervals [737]:
				xmin = 246.6089
				xmax = 246.7689
				text = "sp"
			intervals [738]:
				xmin = 246.7689
				xmax = 246.7989
				text = "HH"
			intervals [739]:
				xmin = 246.7989
				xmax = 246.8289
				text = "W"
			intervals [740]:
				xmin = 246.8289
				xmax = 246.8689
				text = "AH1"
			intervals [741]:
				xmin = 246.8689
				xmax = 246.8989
				text = "T"
			intervals [742]:
				xmin = 246.8989
				xmax = 246.9389
				text = "ER0"
			intervals [743]:
				xmin = 246.9389
				xmax = 246.9789
				text = "sp"
			intervals [744]:
				xmin = 246.9789
				xmax = 247.0289
				text = "Y"
			intervals [745]:
				xmin = 247.0289
				xmax = 247.0589
				text = "UH1"
			intervals [746]:
				xmin = 247.0589
				xmax = 247.1189
				text = "R"
			intervals [747]:
				xmin = 247.1189
				xmax = 247.2289
				text = "S"
			intervals [748]:
				xmin = 247.2289
				xmax = 247.2889
				text = "T"
			intervals [749]:
				xmin = 247.2889
				xmax = 247.3189
				text = "AH1"
			intervals [750]:
				xmin = 247.3189
				xmax = 247.3989
				text = "D"
			intervals [751]:
				xmin = 247.3989
				xmax = 247.4289
				text = "IY0"
			intervals [752]:
				xmin = 247.4289
				xmax = 247.6689
				text = "Z"
			intervals [753]:
				xmin = 247.6689
				xmax = 248.2489
				text = "sp"
			intervals [754]:
				xmin = 248.2489
				xmax = 248.3989
				text = "Y"
			intervals [755]:
				xmin = 248.3989
				xmax = 248.4289
				text = "UH1"
			intervals [756]:
				xmin = 248.4289
				xmax = 248.4689
				text = "R"
			intervals [757]:
				xmin = 248.4689
				xmax = 248.5889
				text = "S"
			intervals [758]:
				xmin = 248.5889
				xmax = 248.6489
				text = "AH1"
			intervals [759]:
				xmin = 248.6489
				xmax = 248.7189
				text = "B"
			intervals [760]:
				xmin = 248.7189
				xmax = 248.7789
				text = "JH"
			intervals [761]:
				xmin = 248.7789
				xmax = 248.8289
				text = "IH0"
			intervals [762]:
				xmin = 248.8289
				xmax = 248.8589
				text = "K"
			intervals [763]:
				xmin = 248.8589
				xmax = 248.8889
				text = "T"
			intervals [764]:
				xmin = 248.8889
				xmax = 248.9189
				text = "S"
			intervals [765]:
				xmin = 248.9189
				xmax = 263.5104
				text = ""
			intervals [766]:
				xmin = 263.5104
				xmax = 263.5404
				text = "sil"
			intervals [767]:
				xmin = 263.5404
				xmax = 263.6104
				text = "M"
			intervals [768]:
				xmin = 263.6104
				xmax = 263.6404
				text = "HH"
			intervals [769]:
				xmin = 263.6404
				xmax = 263.6704
				text = "M"
			intervals [770]:
				xmin = 263.6704
				xmax = 264.7695
				text = "sp"
			intervals [771]:
				xmin = 264.7695
				xmax = 264.9295
				text = "AH1"
			intervals [772]:
				xmin = 264.9295
				xmax = 265.0595
				text = "M"
			intervals [773]:
				xmin = 265.0595
				xmax = 265.1795
				text = "sp"
			intervals [774]:
				xmin = 265.1795
				xmax = 265.4362
				text = ""
			intervals [775]:
				xmin = 265.4362
				xmax = 265.4962
				text = "HH"
			intervals [776]:
				xmin = 265.4962
				xmax = 265.5262
				text = "W"
			intervals [777]:
				xmin = 265.5262
				xmax = 265.5562
				text = "AH1"
			intervals [778]:
				xmin = 265.5562
				xmax = 265.5862
				text = "T"
			intervals [779]:
				xmin = 265.5862
				xmax = 265.6162
				text = "sp"
			intervals [780]:
				xmin = 265.6162
				xmax = 265.7862
				text = "S"
			intervals [781]:
				xmin = 265.7862
				xmax = 265.8262
				text = "AH1"
			intervals [782]:
				xmin = 265.8262
				xmax = 265.8862
				text = "B"
			intervals [783]:
				xmin = 265.8862
				xmax = 265.9362
				text = "JH"
			intervals [784]:
				xmin = 265.9362
				xmax = 265.9662
				text = "IH0"
			intervals [785]:
				xmin = 265.9662
				xmax = 265.9962
				text = "K"
			intervals [786]:
				xmin = 265.9962
				xmax = 266.0262
				text = "T"
			intervals [787]:
				xmin = 266.0262
				xmax = 266.0562
				text = "D"
			intervals [788]:
				xmin = 266.0562
				xmax = 266.1062
				text = "UW1"
			intervals [789]:
				xmin = 266.1062
				xmax = 266.1862
				text = "Y"
			intervals [790]:
				xmin = 266.1862
				xmax = 266.2762
				text = "UW1"
			intervals [791]:
				xmin = 266.2762
				xmax = 266.3662
				text = "L"
			intervals [792]:
				xmin = 266.3662
				xmax = 266.4062
				text = "AY1"
			intervals [793]:
				xmin = 266.4062
				xmax = 266.4762
				text = "K"
			intervals [794]:
				xmin = 266.4762
				xmax = 266.5162
				text = "sp"
			intervals [795]:
				xmin = 266.5162
				xmax = 266.5562
				text = "DH"
			intervals [796]:
				xmin = 266.5562
				xmax = 266.6362
				text = "AH0"
			intervals [797]:
				xmin = 266.6362
				xmax = 266.6662
				text = "sp"
			intervals [798]:
				xmin = 266.6662
				xmax = 266.6962
				text = "B"
			intervals [799]:
				xmin = 266.6962
				xmax = 266.9062
				text = "EH1"
			intervals [800]:
				xmin = 266.9062
				xmax = 266.9962
				text = "S"
			intervals [801]:
				xmin = 266.9962
				xmax = 267.1962
				text = "T"
			intervals [802]:
				xmin = 267.1962
				xmax = 271.702
				text = ""
			intervals [803]:
				xmin = 271.702
				xmax = 271.872
				text = "sil"
			intervals [804]:
				xmin = 271.872
				xmax = 271.902
				text = "OW1"
			intervals [805]:
				xmin = 271.902
				xmax = 271.962
				text = "sp"
			intervals [806]:
				xmin = 271.962
				xmax = 272.012
				text = "Y"
			intervals [807]:
				xmin = 272.012
				xmax = 272.072
				text = "UW1"
			intervals [808]:
				xmin = 272.072
				xmax = 272.202
				text = "sp"
			intervals [809]:
				xmin = 272.202
				xmax = 272.262
				text = "D"
			intervals [810]:
				xmin = 272.262
				xmax = 272.322
				text = "UW1"
			intervals [811]:
				xmin = 272.322
				xmax = 273.6132
				text = "sp"
			intervals [812]:
				xmin = 273.6132
				xmax = 273.8932
				text = "OW2"
			intervals [813]:
				xmin = 273.8932
				xmax = 273.9932
				text = "K"
			intervals [814]:
				xmin = 273.9932
				xmax = 274.1632
				text = "EY1"
			intervals [815]:
				xmin = 274.1632
				xmax = 274.2232
				text = "sp"
			intervals [816]:
				xmin = 274.2232
				xmax = 274.4432
				text = "AH1"
			intervals [817]:
				xmin = 274.4432
				xmax = 274.5332
				text = "M"
			intervals [818]:
				xmin = 274.5332
				xmax = 274.5832
				text = "sp"
			intervals [819]:
				xmin = 274.5832
				xmax = 275.8042
				text = ""
			intervals [820]:
				xmin = 275.8042
				xmax = 275.8842
				text = "HH"
			intervals [821]:
				xmin = 275.8842
				xmax = 275.9142
				text = "W"
			intervals [822]:
				xmin = 275.9142
				xmax = 275.9442
				text = "AH1"
			intervals [823]:
				xmin = 275.9442
				xmax = 275.9942
				text = "T"
			intervals [824]:
				xmin = 275.9942
				xmax = 276.0542
				text = "D"
			intervals [825]:
				xmin = 276.0542
				xmax = 276.1542
				text = "UW1"
			intervals [826]:
				xmin = 276.1542
				xmax = 276.2542
				text = "K"
			intervals [827]:
				xmin = 276.2542
				xmax = 276.3042
				text = "IH1"
			intervals [828]:
				xmin = 276.3042
				xmax = 276.3842
				text = "D"
			intervals [829]:
				xmin = 276.3842
				xmax = 276.4642
				text = "Z"
			intervals [830]:
				xmin = 276.4642
				xmax = 276.5342
				text = "D"
			intervals [831]:
				xmin = 276.5342
				xmax = 276.6242
				text = "UW1"
			intervals [832]:
				xmin = 276.6242
				xmax = 276.6842
				text = "AE1"
			intervals [833]:
				xmin = 276.6842
				xmax = 276.7742
				text = "F"
			intervals [834]:
				xmin = 276.7742
				xmax = 276.8042
				text = "T"
			intervals [835]:
				xmin = 276.8042
				xmax = 276.8642
				text = "ER0"
			intervals [836]:
				xmin = 276.8642
				xmax = 276.9542
				text = "S"
			intervals [837]:
				xmin = 276.9542
				xmax = 277.0242
				text = "K"
			intervals [838]:
				xmin = 277.0242
				xmax = 277.1342
				text = "UW1"
			intervals [839]:
				xmin = 277.1342
				xmax = 277.2142
				text = "L"
			intervals [840]:
				xmin = 277.2142
				xmax = 277.2642
				text = "IH0"
			intervals [841]:
				xmin = 277.2642
				xmax = 277.3342
				text = "Z"
			intervals [842]:
				xmin = 277.3342
				xmax = 277.5242
				text = "AW1"
			intervals [843]:
				xmin = 277.5242
				xmax = 277.6842
				text = "T"
			intervals [844]:
				xmin = 277.6842
				xmax = 277.7642
				text = "sp"
			intervals [845]:
				xmin = 277.7642
				xmax = 281.3566
				text = ""
			intervals [846]:
				xmin = 281.3566
				xmax = 281.4166
				text = "W"
			intervals [847]:
				xmin = 281.4166
				xmax = 281.4466
				text = "AH1"
			intervals [848]:
				xmin = 281.4466
				xmax = 281.4966
				text = "T"
			intervals [849]:
				xmin = 281.4966
				xmax = 281.5566
				text = "D"
			intervals [850]:
				xmin = 281.5566
				xmax = 281.6166
				text = "UW1"
			intervals [851]:
				xmin = 281.6166
				xmax = 281.6866
				text = "Y"
			intervals [852]:
				xmin = 281.6866
				xmax = 281.8366
				text = "UW1"
			intervals [853]:
				xmin = 281.8366
				xmax = 281.8666
				text = "sp"
			intervals [854]:
				xmin = 281.8666
				xmax = 281.9666
				text = "K"
			intervals [855]:
				xmin = 281.9666
				xmax = 282.0266
				text = "IH1"
			intervals [856]:
				xmin = 282.0266
				xmax = 282.1766
				text = "D"
			intervals [857]:
				xmin = 282.1766
				xmax = 282.2366
				text = "Z"
			intervals [858]:
				xmin = 282.2366
				xmax = 282.3166
				text = "D"
			intervals [859]:
				xmin = 282.3166
				xmax = 282.4766
				text = "UW1"
			intervals [860]:
				xmin = 282.4766
				xmax = 282.5366
				text = "AE1"
			intervals [861]:
				xmin = 282.5366
				xmax = 282.6166
				text = "F"
			intervals [862]:
				xmin = 282.6166
				xmax = 282.6566
				text = "T"
			intervals [863]:
				xmin = 282.6566
				xmax = 282.7266
				text = "ER0"
			intervals [864]:
				xmin = 282.7266
				xmax = 282.8266
				text = "S"
			intervals [865]:
				xmin = 282.8266
				xmax = 282.8866
				text = "K"
			intervals [866]:
				xmin = 282.8866
				xmax = 282.9866
				text = "UW1"
			intervals [867]:
				xmin = 282.9866
				xmax = 283.0566
				text = "L"
			intervals [868]:
				xmin = 283.0566
				xmax = 283.0866
				text = "sp"
			intervals [869]:
				xmin = 283.0866
				xmax = 283.1566
				text = "IH0"
			intervals [870]:
				xmin = 283.1566
				xmax = 283.2466
				text = "Z"
			intervals [871]:
				xmin = 283.2466
				xmax = 283.3466
				text = "AW1"
			intervals [872]:
				xmin = 283.3466
				xmax = 283.4566
				text = "T"
			intervals [873]:
				xmin = 283.4566
				xmax = 283.5266
				text = "sp"
			intervals [874]:
				xmin = 283.5266
				xmax = 290.933
				text = ""
			intervals [875]:
				xmin = 290.933
				xmax = 291.143
				text = "M"
			intervals [876]:
				xmin = 291.143
				xmax = 291.203
				text = "HH"
			intervals [877]:
				xmin = 291.203
				xmax = 291.313
				text = "M"
			intervals [878]:
				xmin = 291.313
				xmax = 292.7616
				text = "sp"
			intervals [879]:
				xmin = 292.7616
				xmax = 292.9016
				text = "D"
			intervals [880]:
				xmin = 292.9016
				xmax = 292.9516
				text = "IH1"
			intervals [881]:
				xmin = 292.9516
				xmax = 293.0416
				text = "D"
			intervals [882]:
				xmin = 293.0416
				xmax = 293.0916
				text = "Y"
			intervals [883]:
				xmin = 293.0916
				xmax = 293.1616
				text = "UW1"
			intervals [884]:
				xmin = 293.1616
				xmax = 293.2116
				text = "EH1"
			intervals [885]:
				xmin = 293.2116
				xmax = 293.3016
				text = "V"
			intervals [886]:
				xmin = 293.3016
				xmax = 293.3716
				text = "ER0"
			intervals [887]:
				xmin = 293.3716
				xmax = 293.4116
				text = "HH"
			intervals [888]:
				xmin = 293.4116
				xmax = 293.4616
				text = "AE1"
			intervals [889]:
				xmin = 293.4616
				xmax = 293.5316
				text = "V"
			intervals [890]:
				xmin = 293.5316
				xmax = 293.6316
				text = "AH0"
			intervals [891]:
				xmin = 293.6316
				xmax = 293.6916
				text = "T"
			intervals [892]:
				xmin = 293.6916
				xmax = 293.7816
				text = "IY1"
			intervals [893]:
				xmin = 293.7816
				xmax = 293.8816
				text = "CH"
			intervals [894]:
				xmin = 293.8816
				xmax = 293.9416
				text = "ER0"
			intervals [895]:
				xmin = 293.9416
				xmax = 293.9816
				text = "HH"
			intervals [896]:
				xmin = 293.9816
				xmax = 294.2316
				text = "UW1"
			intervals [897]:
				xmin = 294.2316
				xmax = 294.2616
				text = "sp"
			intervals [898]:
				xmin = 294.2616
				xmax = 294.3116
				text = "HH"
			intervals [899]:
				xmin = 294.3116
				xmax = 294.3616
				text = "AA1"
			intervals [900]:
				xmin = 294.3616
				xmax = 294.6216
				text = "L"
			intervals [901]:
				xmin = 294.6216
				xmax = 294.6516
				text = "ER0"
			intervals [902]:
				xmin = 294.6516
				xmax = 294.6816
				text = "D"
			intervals [903]:
				xmin = 294.6816
				xmax = 294.7416
				text = "AH0"
			intervals [904]:
				xmin = 294.7416
				xmax = 294.8016
				text = "L"
			intervals [905]:
				xmin = 294.8016
				xmax = 294.9416
				text = "AA1"
			intervals [906]:
				xmin = 294.9416
				xmax = 295.0016
				text = "T"
			intervals [907]:
				xmin = 295.0016
				xmax = 295.1516
				text = "sp"
			intervals [908]:
				xmin = 295.1516
				xmax = 300.7787
				text = ""
			intervals [909]:
				xmin = 300.7787
				xmax = 300.8687
				text = "HH"
			intervals [910]:
				xmin = 300.8687
				xmax = 300.9087
				text = "W"
			intervals [911]:
				xmin = 300.9087
				xmax = 300.9487
				text = "AH1"
			intervals [912]:
				xmin = 300.9487
				xmax = 300.9887
				text = "T"
			intervals [913]:
				xmin = 300.9887
				xmax = 301.0787
				text = "AH0"
			intervals [914]:
				xmin = 301.0787
				xmax = 301.1287
				text = "B"
			intervals [915]:
				xmin = 301.1287
				xmax = 301.2487
				text = "AW1"
			intervals [916]:
				xmin = 301.2487
				xmax = 301.4387
				text = "T"
			intervals [917]:
				xmin = 301.4387
				xmax = 302.8811
				text = "sp"
			intervals [918]:
				xmin = 302.8811
				xmax = 302.9811
				text = "AH1"
			intervals [919]:
				xmin = 302.9811
				xmax = 303.1811
				text = "M"
			intervals [920]:
				xmin = 303.1811
				xmax = 303.2111
				text = "sp"
			intervals [921]:
				xmin = 303.2111
				xmax = 303.2511
				text = "HH"
			intervals [922]:
				xmin = 303.2511
				xmax = 303.2811
				text = "W"
			intervals [923]:
				xmin = 303.2811
				xmax = 303.3111
				text = "AH1"
			intervals [924]:
				xmin = 303.3111
				xmax = 303.3411
				text = "T"
			intervals [925]:
				xmin = 303.3411
				xmax = 303.4111
				text = "AH0"
			intervals [926]:
				xmin = 303.4111
				xmax = 303.4511
				text = "B"
			intervals [927]:
				xmin = 303.4511
				xmax = 303.5511
				text = "AW1"
			intervals [928]:
				xmin = 303.5511
				xmax = 303.6811
				text = "T"
			intervals [929]:
				xmin = 303.6811
				xmax = 303.7111
				text = "D"
			intervals [930]:
				xmin = 303.7111
				xmax = 303.7711
				text = "IH1"
			intervals [931]:
				xmin = 303.7711
				xmax = 303.9911
				text = "D"
			intervals [932]:
				xmin = 303.9911
				xmax = 304.1711
				text = "sp"
			intervals [933]:
				xmin = 304.1711
				xmax = 304.4411
				text = "Y"
			intervals [934]:
				xmin = 304.4411
				xmax = 304.4711
				text = "UW1"
			intervals [935]:
				xmin = 304.4711
				xmax = 304.5211
				text = "EH1"
			intervals [936]:
				xmin = 304.5211
				xmax = 304.6111
				text = "V"
			intervals [937]:
				xmin = 304.6111
				xmax = 304.6711
				text = "ER0"
			intervals [938]:
				xmin = 304.6711
				xmax = 304.7211
				text = "G"
			intervals [939]:
				xmin = 304.7211
				xmax = 304.7711
				text = "EH1"
			intervals [940]:
				xmin = 304.7711
				xmax = 304.8111
				text = "T"
			intervals [941]:
				xmin = 304.8111
				xmax = 304.9011
				text = "HH"
			intervals [942]:
				xmin = 304.9011
				xmax = 304.9811
				text = "AA1"
			intervals [943]:
				xmin = 304.9811
				xmax = 305.1111
				text = "L"
			intervals [944]:
				xmin = 305.1111
				xmax = 305.1411
				text = "ER0"
			intervals [945]:
				xmin = 305.1411
				xmax = 305.1711
				text = "D"
			intervals [946]:
				xmin = 305.1711
				xmax = 305.2111
				text = "AE1"
			intervals [947]:
				xmin = 305.2111
				xmax = 305.4011
				text = "T"
			intervals [948]:
				xmin = 305.4011
				xmax = 305.6111
				text = "sp"
			intervals [949]:
				xmin = 305.6111
				xmax = 309.5019
				text = ""
			intervals [950]:
				xmin = 309.5019
				xmax = 309.5419
				text = "S"
			intervals [951]:
				xmin = 309.5419
				xmax = 309.5819
				text = "T"
			intervals [952]:
				xmin = 309.5819
				xmax = 309.7119
				text = "AA1"
			intervals [953]:
				xmin = 309.7119
				xmax = 309.8119
				text = "P"
			intervals [954]:
				xmin = 309.8119
				xmax = 309.8819
				text = "T"
			intervals [955]:
				xmin = 309.8819
				xmax = 310.0819
				text = "AO1"
			intervals [956]:
				xmin = 310.0819
				xmax = 310.1819
				text = "K"
			intervals [957]:
				xmin = 310.1819
				xmax = 310.2119
				text = "IH0"
			intervals [958]:
				xmin = 310.2119
				xmax = 310.3519
				text = "N"
			intervals [959]:
				xmin = 310.3519
				xmax = 311.4099
				text = "sp"
			intervals [960]:
				xmin = 311.4099
				xmax = 311.4999
				text = "W"
			intervals [961]:
				xmin = 311.4999
				xmax = 311.5499
				text = "AO1"
			intervals [962]:
				xmin = 311.5499
				xmax = 311.5799
				text = "Z"
			intervals [963]:
				xmin = 311.5799
				xmax = 311.6099
				text = "sp"
			intervals [964]:
				xmin = 311.6099
				xmax = 311.6499
				text = "IH0"
			intervals [965]:
				xmin = 311.6499
				xmax = 311.6899
				text = "T"
			intervals [966]:
				xmin = 311.6899
				xmax = 311.7999
				text = "sp"
			intervals [967]:
				xmin = 311.7999
				xmax = 311.8799
				text = "F"
			intervals [968]:
				xmin = 311.8799
				xmax = 312.0699
				text = "EH1"
			intervals [969]:
				xmin = 312.0699
				xmax = 312.3099
				text = "R"
			intervals [970]:
				xmin = 312.3099
				xmax = 320.0284
				text = ""
			intervals [971]:
				xmin = 320.0284
				xmax = 320.0884
				text = "sil"
			intervals [972]:
				xmin = 320.0884
				xmax = 320.1484
				text = "M"
			intervals [973]:
				xmin = 320.1484
				xmax = 320.6779
				text = "sp"
			intervals [974]:
				xmin = 320.6779
				xmax = 320.7079
				text = "HH"
			intervals [975]:
				xmin = 320.7079
				xmax = 320.7879
				text = "M"
			intervals [976]:
				xmin = 320.7879
				xmax = 320.8979
				text = "sp"
			intervals [977]:
				xmin = 320.8979
				xmax = 320.9843
				text = ""
			intervals [978]:
				xmin = 320.9843
				xmax = 321.1243
				text = "S"
			intervals [979]:
				xmin = 321.1243
				xmax = 321.1643
				text = "AH1"
			intervals [980]:
				xmin = 321.1643
				xmax = 321.3243
				text = "M"
			intervals [981]:
				xmin = 321.3243
				xmax = 321.3843
				text = "T"
			intervals [982]:
				xmin = 321.3843
				xmax = 321.4443
				text = "AY2"
			intervals [983]:
				xmin = 321.4443
				xmax = 321.4843
				text = "M"
			intervals [984]:
				xmin = 321.4843
				xmax = 321.5443
				text = "Z"
			intervals [985]:
				xmin = 321.5443
				xmax = 321.6043
				text = "sp"
			intervals [986]:
				xmin = 321.6043
				xmax = 321.6443
				text = "IH0"
			intervals [987]:
				xmin = 321.6443
				xmax = 321.7143
				text = "T"
			intervals [988]:
				xmin = 321.7143
				xmax = 321.7543
				text = "sp"
			intervals [989]:
				xmin = 321.7543
				xmax = 321.8943
				text = "S"
			intervals [990]:
				xmin = 321.8943
				xmax = 321.9543
				text = "sp"
			intervals [991]:
				xmin = 321.9543
				xmax = 322.0043
				text = "F"
			intervals [992]:
				xmin = 322.0043
				xmax = 322.0543
				text = "EH1"
			intervals [993]:
				xmin = 322.0543
				xmax = 322.1843
				text = "R"
			intervals [994]:
				xmin = 322.1843
				xmax = 322.5843
				text = "sp"
			intervals [995]:
				xmin = 322.5843
				xmax = 322.8243
				text = "OW2"
			intervals [996]:
				xmin = 322.8243
				xmax = 322.9043
				text = "K"
			intervals [997]:
				xmin = 322.9043
				xmax = 323.0843
				text = "EY1"
			intervals [998]:
				xmin = 323.0843
				xmax = 323.1143
				text = "sp"
			intervals [999]:
				xmin = 323.1143
				xmax = 323.9114
				text = ""
			intervals [1000]:
				xmin = 323.9114
				xmax = 324.0014
				text = "K"
			intervals [1001]:
				xmin = 324.0014
				xmax = 324.0314
				text = "AH0"
			intervals [1002]:
				xmin = 324.0314
				xmax = 324.1414
				text = "N"
			intervals [1003]:
				xmin = 324.1414
				xmax = 324.1814
				text = "Y"
			intervals [1004]:
				xmin = 324.1814
				xmax = 324.2214
				text = "UW1"
			intervals [1005]:
				xmin = 324.2214
				xmax = 324.3114
				text = "T"
			intervals [1006]:
				xmin = 324.3114
				xmax = 324.4014
				text = "EH1"
			intervals [1007]:
				xmin = 324.4014
				xmax = 324.4614
				text = "L"
			intervals [1008]:
				xmin = 324.4614
				xmax = 324.5214
				text = "M"
			intervals [1009]:
				xmin = 324.5214
				xmax = 324.5614
				text = "IY1"
			intervals [1010]:
				xmin = 324.5614
				xmax = 324.6114
				text = "AH0"
			intervals [1011]:
				xmin = 324.6114
				xmax = 324.6614
				text = "B"
			intervals [1012]:
				xmin = 324.6614
				xmax = 324.7514
				text = "AW1"
			intervals [1013]:
				xmin = 324.7514
				xmax = 324.8014
				text = "T"
			intervals [1014]:
				xmin = 324.8014
				xmax = 324.8314
				text = "DH"
			intervals [1015]:
				xmin = 324.8314
				xmax = 324.8614
				text = "AH1"
			intervals [1016]:
				xmin = 324.8614
				xmax = 324.9314
				text = "B"
			intervals [1017]:
				xmin = 324.9314
				xmax = 325.0014
				text = "EH1"
			intervals [1018]:
				xmin = 325.0014
				xmax = 325.0614
				text = "S"
			intervals [1019]:
				xmin = 325.0614
				xmax = 325.1014
				text = "T"
			intervals [1020]:
				xmin = 325.1014
				xmax = 325.1514
				text = "T"
			intervals [1021]:
				xmin = 325.1514
				xmax = 325.2614
				text = "IY1"
			intervals [1022]:
				xmin = 325.2614
				xmax = 325.3114
				text = "CH"
			intervals [1023]:
				xmin = 325.3114
				xmax = 325.3514
				text = "ER0"
			intervals [1024]:
				xmin = 325.3514
				xmax = 325.4714
				text = "Y"
			intervals [1025]:
				xmin = 325.4714
				xmax = 325.5114
				text = "UW1"
			intervals [1026]:
				xmin = 325.5114
				xmax = 325.5414
				text = "EH1"
			intervals [1027]:
				xmin = 325.5414
				xmax = 325.5914
				text = "V"
			intervals [1028]:
				xmin = 325.5914
				xmax = 325.6614
				text = "ER0"
			intervals [1029]:
				xmin = 325.6614
				xmax = 325.8014
				text = "HH"
			intervals [1030]:
				xmin = 325.8014
				xmax = 325.9714
				text = "AE1"
			intervals [1031]:
				xmin = 325.9714
				xmax = 326.1114
				text = "D"
			intervals [1032]:
				xmin = 326.1114
				xmax = 326.2314
				text = "sp"
			intervals [1033]:
				xmin = 326.2314
				xmax = 331.8326
				text = ""
			intervals [1034]:
				xmin = 331.8326
				xmax = 331.8826
				text = "M"
			intervals [1035]:
				xmin = 331.8826
				xmax = 332.0126
				text = "HH"
			intervals [1036]:
				xmin = 332.0126
				xmax = 332.3826
				text = "M"
			intervals [1037]:
				xmin = 332.3826
				xmax = 332.5326
				text = "sp"
			intervals [1038]:
				xmin = 332.5326
				xmax = 332.5626
				text = "HH"
			intervals [1039]:
				xmin = 332.5626
				xmax = 332.6026
				text = "W"
			intervals [1040]:
				xmin = 332.6026
				xmax = 332.6426
				text = "AH1"
			intervals [1041]:
				xmin = 332.6426
				xmax = 332.6926
				text = "T"
			intervals [1042]:
				xmin = 332.6926
				xmax = 332.7226
				text = "D"
			intervals [1043]:
				xmin = 332.7226
				xmax = 332.7626
				text = "IH1"
			intervals [1044]:
				xmin = 332.7626
				xmax = 332.8626
				text = "D"
			intervals [1045]:
				xmin = 332.8626
				xmax = 332.9026
				text = "Y"
			intervals [1046]:
				xmin = 332.9026
				xmax = 332.9826
				text = "UW1"
			intervals [1047]:
				xmin = 332.9826
				xmax = 333.0726
				text = "L"
			intervals [1048]:
				xmin = 333.0726
				xmax = 333.1226
				text = "AY1"
			intervals [1049]:
				xmin = 333.1226
				xmax = 333.2326
				text = "K"
			intervals [1050]:
				xmin = 333.2326
				xmax = 333.2926
				text = "AH0"
			intervals [1051]:
				xmin = 333.2926
				xmax = 333.3426
				text = "B"
			intervals [1052]:
				xmin = 333.3426
				xmax = 333.4326
				text = "AW1"
			intervals [1053]:
				xmin = 333.4326
				xmax = 333.5026
				text = "T"
			intervals [1054]:
				xmin = 333.5026
				xmax = 333.5426
				text = "HH"
			intervals [1055]:
				xmin = 333.5426
				xmax = 333.6726
				text = "ER0"
			intervals [1056]:
				xmin = 333.6726
				xmax = 333.7626
				text = "sp"
			intervals [1057]:
				xmin = 333.7626
				xmax = 347.0162
				text = ""
			intervals [1058]:
				xmin = 347.0162
				xmax = 347.1462
				text = "M"
			intervals [1059]:
				xmin = 347.1462
				xmax = 347.1862
				text = "HH"
			intervals [1060]:
				xmin = 347.1862
				xmax = 347.6562
				text = "M"
			intervals [1061]:
				xmin = 347.6562
				xmax = 348.4177
				text = "sp"
			intervals [1062]:
				xmin = 348.4177
				xmax = 348.6677
				text = "AH1"
			intervals [1063]:
				xmin = 348.6677
				xmax = 348.7477
				text = "M"
			intervals [1064]:
				xmin = 348.7477
				xmax = 348.8177
				text = "D"
			intervals [1065]:
				xmin = 348.8177
				xmax = 348.8577
				text = "IH0"
			intervals [1066]:
				xmin = 348.8577
				xmax = 348.9177
				text = "D"
			intervals [1067]:
				xmin = 348.9177
				xmax = 348.9577
				text = "Y"
			intervals [1068]:
				xmin = 348.9577
				xmax = 348.9977
				text = "UW1"
			intervals [1069]:
				xmin = 348.9977
				xmax = 349.0477
				text = "EH1"
			intervals [1070]:
				xmin = 349.0477
				xmax = 349.1177
				text = "V"
			intervals [1071]:
				xmin = 349.1177
				xmax = 349.1877
				text = "ER0"
			intervals [1072]:
				xmin = 349.1877
				xmax = 349.2277
				text = "HH"
			intervals [1073]:
				xmin = 349.2277
				xmax = 349.2777
				text = "AE1"
			intervals [1074]:
				xmin = 349.2777
				xmax = 349.3377
				text = "V"
			intervals [1075]:
				xmin = 349.3377
				xmax = 349.4277
				text = "AH0"
			intervals [1076]:
				xmin = 349.4277
				xmax = 349.5177
				text = "T"
			intervals [1077]:
				xmin = 349.5177
				xmax = 349.6377
				text = "IY1"
			intervals [1078]:
				xmin = 349.6377
				xmax = 349.7177
				text = "CH"
			intervals [1079]:
				xmin = 349.7177
				xmax = 349.9077
				text = "ER0"
			intervals [1080]:
				xmin = 349.9077
				xmax = 350.0977
				text = "sp"
			intervals [1081]:
				xmin = 350.0977
				xmax = 350.3641
				text = ""
			intervals [1082]:
				xmin = 350.3641
				xmax = 350.5641
				text = "Y"
			intervals [1083]:
				xmin = 350.5641
				xmax = 350.6541
				text = "UW1"
			intervals [1084]:
				xmin = 350.6541
				xmax = 350.7341
				text = "JH"
			intervals [1085]:
				xmin = 350.7341
				xmax = 350.8541
				text = "IH0"
			intervals [1086]:
				xmin = 350.8541
				xmax = 350.9441
				text = "S"
			intervals [1087]:
				xmin = 350.9441
				xmax = 350.9941
				text = "K"
			intervals [1088]:
				xmin = 350.9941
				xmax = 351.0341
				text = "UH1"
			intervals [1089]:
				xmin = 351.0341
				xmax = 351.0641
				text = "D"
			intervals [1090]:
				xmin = 351.0641
				xmax = 351.0941
				text = "AH0"
			intervals [1091]:
				xmin = 351.0941
				xmax = 351.1641
				text = "N"
			intervals [1092]:
				xmin = 351.1641
				xmax = 351.2141
				text = "T"
			intervals [1093]:
				xmin = 351.2141
				xmax = 351.3141
				text = "S"
			intervals [1094]:
				xmin = 351.3141
				xmax = 351.3741
				text = "T"
			intervals [1095]:
				xmin = 351.3741
				xmax = 351.5541
				text = "AE1"
			intervals [1096]:
				xmin = 351.5541
				xmax = 351.5941
				text = "N"
			intervals [1097]:
				xmin = 351.5941
				xmax = 351.6241
				text = "D"
			intervals [1098]:
				xmin = 351.6241
				xmax = 351.8441
				text = "sp"
			intervals [1099]:
				xmin = 351.8441
				xmax = 355.7253
				text = ""
			intervals [1100]:
				xmin = 355.7253
				xmax = 355.9253
				text = "W"
			intervals [1101]:
				xmin = 355.9253
				xmax = 356.0153
				text = "sp"
			intervals [1102]:
				xmin = 356.0153
				xmax = 356.0553
				text = "W"
			intervals [1103]:
				xmin = 356.0553
				xmax = 356.1353
				text = "EH1"
			intervals [1104]:
				xmin = 356.1353
				xmax = 356.2153
				text = "L"
			intervals [1105]:
				xmin = 356.2153
				xmax = 356.3253
				text = "W"
			intervals [1106]:
				xmin = 356.3253
				xmax = 356.3753
				text = "AY1"
			intervals [1107]:
				xmin = 356.3753
				xmax = 356.4553
				text = "D"
			intervals [1108]:
				xmin = 356.4553
				xmax = 356.5153
				text = "IH1"
			intervals [1109]:
				xmin = 356.5153
				xmax = 356.5753
				text = "N"
			intervals [1110]:
				xmin = 356.5753
				xmax = 356.6153
				text = "T"
			intervals [1111]:
				xmin = 356.6153
				xmax = 356.6453
				text = "Y"
			intervals [1112]:
				xmin = 356.6453
				xmax = 356.6853
				text = "UW1"
			intervals [1113]:
				xmin = 356.6853
				xmax = 356.7453
				text = "sp"
			intervals [1114]:
				xmin = 356.7453
				xmax = 356.8553
				text = "L"
			intervals [1115]:
				xmin = 356.8553
				xmax = 356.8953
				text = "AY1"
			intervals [1116]:
				xmin = 356.8953
				xmax = 356.9953
				text = "K"
			intervals [1117]:
				xmin = 356.9953
				xmax = 357.0353
				text = "sp"
			intervals [1118]:
				xmin = 357.0353
				xmax = 357.0753
				text = "HH"
			intervals [1119]:
				xmin = 357.0753
				xmax = 357.1453
				text = "ER0"
			intervals [1120]:
				xmin = 357.1453
				xmax = 357.3253
				text = "sp"
			intervals [1121]:
				xmin = 357.3253
				xmax = 376.2759
				text = ""
			intervals [1122]:
				xmin = 376.2759
				xmax = 376.3359
				text = "D"
			intervals [1123]:
				xmin = 376.3359
				xmax = 376.3759
				text = "IH1"
			intervals [1124]:
				xmin = 376.3759
				xmax = 376.4959
				text = "D"
			intervals [1125]:
				xmin = 376.4959
				xmax = 376.5259
				text = "sp"
			intervals [1126]:
				xmin = 376.5259
				xmax = 376.5759
				text = "K"
			intervals [1127]:
				xmin = 376.5759
				xmax = 376.6459
				text = "IH1"
			intervals [1128]:
				xmin = 376.6459
				xmax = 376.7359
				text = "D"
			intervals [1129]:
				xmin = 376.7359
				xmax = 376.7659
				text = "Z"
			intervals [1130]:
				xmin = 376.7659
				xmax = 376.7959
				text = "IH0"
			intervals [1131]:
				xmin = 376.7959
				xmax = 376.8559
				text = "N"
			intervals [1132]:
				xmin = 376.8559
				xmax = 376.9359
				text = "Y"
			intervals [1133]:
				xmin = 376.9359
				xmax = 376.9859
				text = "UH1"
			intervals [1134]:
				xmin = 376.9859
				xmax = 377.0459
				text = "R"
			intervals [1135]:
				xmin = 377.0459
				xmax = 377.1359
				text = "K"
			intervals [1136]:
				xmin = 377.1359
				xmax = 377.1959
				text = "L"
			intervals [1137]:
				xmin = 377.1959
				xmax = 377.3559
				text = "AE1"
			intervals [1138]:
				xmin = 377.3559
				xmax = 377.4559
				text = "S"
			intervals [1139]:
				xmin = 377.4559
				xmax = 377.4859
				text = "EH1"
			intervals [1140]:
				xmin = 377.4859
				xmax = 377.5359
				text = "V"
			intervals [1141]:
				xmin = 377.5359
				xmax = 377.5959
				text = "ER0"
			intervals [1142]:
				xmin = 377.5959
				xmax = 377.6559
				text = "sp"
			intervals [1143]:
				xmin = 377.6559
				xmax = 377.6959
				text = "P"
			intervals [1144]:
				xmin = 377.6959
				xmax = 377.7259
				text = "L"
			intervals [1145]:
				xmin = 377.7259
				xmax = 377.8459
				text = "EY1"
			intervals [1146]:
				xmin = 377.8459
				xmax = 377.8959
				text = "sp"
			intervals [1147]:
				xmin = 377.8959
				xmax = 377.9259
				text = "T"
			intervals [1148]:
				xmin = 377.9259
				xmax = 377.9559
				text = "R"
			intervals [1149]:
				xmin = 377.9559
				xmax = 378.0259
				text = "IH1"
			intervals [1150]:
				xmin = 378.0259
				xmax = 378.0959
				text = "K"
			intervals [1151]:
				xmin = 378.0959
				xmax = 378.1259
				text = "S"
			intervals [1152]:
				xmin = 378.1259
				xmax = 378.1559
				text = "sp"
			intervals [1153]:
				xmin = 378.1559
				xmax = 378.2159
				text = "AO1"
			intervals [1154]:
				xmin = 378.2159
				xmax = 378.3259
				text = "N"
			intervals [1155]:
				xmin = 378.3259
				xmax = 378.3559
				text = "sp"
			intervals [1156]:
				xmin = 378.3559
				xmax = 378.3859
				text = "DH"
			intervals [1157]:
				xmin = 378.3859
				xmax = 378.4159
				text = "AH0"
			intervals [1158]:
				xmin = 378.4159
				xmax = 378.4859
				text = "sp"
			intervals [1159]:
				xmin = 378.4859
				xmax = 378.5159
				text = "T"
			intervals [1160]:
				xmin = 378.5159
				xmax = 378.6259
				text = "IY1"
			intervals [1161]:
				xmin = 378.6259
				xmax = 378.6959
				text = "CH"
			intervals [1162]:
				xmin = 378.6959
				xmax = 378.7659
				text = "ER0"
			intervals [1163]:
				xmin = 378.7659
				xmax = 379.3459
				text = "sp"
			intervals [1164]:
				xmin = 379.3459
				xmax = 380.947
				text = ""
			intervals [1165]:
				xmin = 380.947
				xmax = 381.107
				text = "N"
			intervals [1166]:
				xmin = 381.107
				xmax = 381.137
				text = "EH1"
			intervals [1167]:
				xmin = 381.137
				xmax = 381.167
				text = "V"
			intervals [1168]:
				xmin = 381.167
				xmax = 381.197
				text = "ER0"
			intervals [1169]:
				xmin = 381.197
				xmax = 381.307
				text = "sp"
			intervals [1170]:
				xmin = 381.307
				xmax = 381.337
				text = "P"
			intervals [1171]:
				xmin = 381.337
				xmax = 381.367
				text = "L"
			intervals [1172]:
				xmin = 381.367
				xmax = 381.397
				text = "EY1"
			intervals [1173]:
				xmin = 381.397
				xmax = 381.437
				text = "D"
			intervals [1174]:
				xmin = 381.437
				xmax = 381.527
				text = "sp"
			intervals [1175]:
				xmin = 381.527
				xmax = 381.577
				text = "T"
			intervals [1176]:
				xmin = 381.577
				xmax = 381.617
				text = "R"
			intervals [1177]:
				xmin = 381.617
				xmax = 381.647
				text = "IH1"
			intervals [1178]:
				xmin = 381.647
				xmax = 381.727
				text = "K"
			intervals [1179]:
				xmin = 381.727
				xmax = 381.757
				text = "S"
			intervals [1180]:
				xmin = 381.757
				xmax = 381.797
				text = "sp"
			intervals [1181]:
				xmin = 381.797
				xmax = 381.847
				text = "AO1"
			intervals [1182]:
				xmin = 381.847
				xmax = 381.877
				text = "N"
			intervals [1183]:
				xmin = 381.877
				xmax = 382.107
				text = "sp"
			intervals [1184]:
				xmin = 382.107
				xmax = 382.157
				text = "DH"
			intervals [1185]:
				xmin = 382.157
				xmax = 382.187
				text = "AH0"
			intervals [1186]:
				xmin = 382.187
				xmax = 382.217
				text = "sp"
			intervals [1187]:
				xmin = 382.217
				xmax = 382.247
				text = "T"
			intervals [1188]:
				xmin = 382.247
				xmax = 382.287
				text = "IY1"
			intervals [1189]:
				xmin = 382.287
				xmax = 382.347
				text = "CH"
			intervals [1190]:
				xmin = 382.347
				xmax = 382.407
				text = "ER0"
			intervals [1191]:
				xmin = 382.407
				xmax = 382.587
				text = "sp"
			intervals [1192]:
				xmin = 382.587
				xmax = 382.897
				text = "OW2"
			intervals [1193]:
				xmin = 382.897
				xmax = 382.987
				text = "K"
			intervals [1194]:
				xmin = 382.987
				xmax = 383.157
				text = "EY1"
			intervals [1195]:
				xmin = 383.157
				xmax = 385.1132
				text = "sp"
			intervals [1196]:
				xmin = 385.1132
				xmax = 385.2332
				text = "W"
			intervals [1197]:
				xmin = 385.2332
				xmax = 385.2732
				text = "AH0"
			intervals [1198]:
				xmin = 385.2732
				xmax = 385.3232
				text = "Z"
			intervals [1199]:
				xmin = 385.3232
				xmax = 385.3832
				text = "DH"
			intervals [1200]:
				xmin = 385.3832
				xmax = 385.4132
				text = "EH1"
			intervals [1201]:
				xmin = 385.4132
				xmax = 385.4432
				text = "R"
			intervals [1202]:
				xmin = 385.4432
				xmax = 385.5132
				text = "AH0"
			intervals [1203]:
				xmin = 385.5132
				xmax = 385.5532
				text = "B"
			intervals [1204]:
				xmin = 385.5532
				xmax = 385.6132
				text = "AH1"
			intervals [1205]:
				xmin = 385.6132
				xmax = 385.7032
				text = "N"
			intervals [1206]:
				xmin = 385.7032
				xmax = 385.7432
				text = "CH"
			intervals [1207]:
				xmin = 385.7432
				xmax = 385.7732
				text = "AH0"
			intervals [1208]:
				xmin = 385.7732
				xmax = 385.8032
				text = "V"
			intervals [1209]:
				xmin = 385.8032
				xmax = 385.8432
				text = "sp"
			intervals [1210]:
				xmin = 385.8432
				xmax = 385.9332
				text = "K"
			intervals [1211]:
				xmin = 385.9332
				xmax = 386.0032
				text = "IH1"
			intervals [1212]:
				xmin = 386.0032
				xmax = 386.0832
				text = "D"
			intervals [1213]:
				xmin = 386.0832
				xmax = 386.1132
				text = "Z"
			intervals [1214]:
				xmin = 386.1132
				xmax = 386.1432
				text = "DH"
			intervals [1215]:
				xmin = 386.1432
				xmax = 386.1732
				text = "AH0"
			intervals [1216]:
				xmin = 386.1732
				xmax = 386.2032
				text = "T"
			intervals [1217]:
				xmin = 386.2032
				xmax = 386.2332
				text = "Y"
			intervals [1218]:
				xmin = 386.2332
				xmax = 386.3132
				text = "UW1"
			intervals [1219]:
				xmin = 386.3132
				xmax = 386.3432
				text = "AO1"
			intervals [1220]:
				xmin = 386.3432
				xmax = 386.4132
				text = "L"
			intervals [1221]:
				xmin = 386.4132
				xmax = 386.4632
				text = "W"
			intervals [1222]:
				xmin = 386.4632
				xmax = 386.5132
				text = "IY0"
			intervals [1223]:
				xmin = 386.5132
				xmax = 386.5532
				text = "Z"
			intervals [1224]:
				xmin = 386.5532
				xmax = 386.5832
				text = "sp"
			intervals [1225]:
				xmin = 386.5832
				xmax = 386.6232
				text = "HH"
			intervals [1226]:
				xmin = 386.6232
				xmax = 386.6932
				text = "AE1"
			intervals [1227]:
				xmin = 386.6932
				xmax = 386.7932
				text = "NG"
			intervals [1228]:
				xmin = 386.7932
				xmax = 386.9232
				text = "ER0"
			intervals [1229]:
				xmin = 386.9232
				xmax = 386.9932
				text = "AW1"
			intervals [1230]:
				xmin = 386.9932
				xmax = 387.0732
				text = "N"
			intervals [1231]:
				xmin = 387.0732
				xmax = 387.1232
				text = "D"
			intervals [1232]:
				xmin = 387.1232
				xmax = 387.1632
				text = "W"
			intervals [1233]:
				xmin = 387.1632
				xmax = 387.2232
				text = "IH0"
			intervals [1234]:
				xmin = 387.2232
				xmax = 387.2632
				text = "TH"
			intervals [1235]:
				xmin = 387.2632
				xmax = 387.2932
				text = "sp"
			intervals [1236]:
				xmin = 387.2932
				xmax = 387.3432
				text = "AH0"
			intervals [1237]:
				xmin = 387.3432
				xmax = 387.4432
				text = "N"
			intervals [1238]:
				xmin = 387.4432
				xmax = 387.4932
				text = "sp"
			intervals [1239]:
				xmin = 387.4932
				xmax = 387.5232
				text = "D"
			intervals [1240]:
				xmin = 387.5232
				xmax = 387.5832
				text = "UW1"
			intervals [1241]:
				xmin = 387.5832
				xmax = 387.6532
				text = "sp"
			intervals [1242]:
				xmin = 387.6532
				xmax = 387.7032
				text = "TH"
			intervals [1243]:
				xmin = 387.7032
				xmax = 387.7632
				text = "IH1"
			intervals [1244]:
				xmin = 387.7632
				xmax = 387.8932
				text = "NG"
			intervals [1245]:
				xmin = 387.8932
				xmax = 387.9432
				text = "Z"
			intervals [1246]:
				xmin = 387.9432
				xmax = 388.0032
				text = "sp"
			intervals [1247]:
				xmin = 388.0032
				xmax = 388.0932
				text = "W"
			intervals [1248]:
				xmin = 388.0932
				xmax = 388.1232
				text = "IH0"
			intervals [1249]:
				xmin = 388.1232
				xmax = 388.1832
				text = "DH"
			intervals [1250]:
				xmin = 388.1832
				xmax = 388.2532
				text = "sp"
			intervals [1251]:
				xmin = 388.2532
				xmax = 390.0653
				text = ""
			intervals [1252]:
				xmin = 390.0653
				xmax = 390.5153
				text = "M"
			intervals [1253]:
				xmin = 390.5153
				xmax = 390.7053
				text = "sp"
			intervals [1254]:
				xmin = 390.7053
				xmax = 390.7953
				text = "L"
			intervals [1255]:
				xmin = 390.7953
				xmax = 390.8453
				text = "AY1"
			intervals [1256]:
				xmin = 390.8453
				xmax = 390.9353
				text = "K"
			intervals [1257]:
				xmin = 390.9353
				xmax = 390.9653
				text = "HH"
			intervals [1258]:
				xmin = 390.9653
				xmax = 390.9953
				text = "W"
			intervals [1259]:
				xmin = 390.9953
				xmax = 391.0253
				text = "AH1"
			intervals [1260]:
				xmin = 391.0253
				xmax = 391.0553
				text = "T"
			intervals [1261]:
				xmin = 391.0553
				xmax = 391.0853
				text = "sp"
			intervals [1262]:
				xmin = 391.0853
				xmax = 391.1453
				text = "D"
			intervals [1263]:
				xmin = 391.1453
				xmax = 391.1853
				text = "UW1"
			intervals [1264]:
				xmin = 391.1853
				xmax = 391.2653
				text = "Y"
			intervals [1265]:
				xmin = 391.2653
				xmax = 391.3453
				text = "UW1"
			intervals [1266]:
				xmin = 391.3453
				xmax = 391.3853
				text = "D"
			intervals [1267]:
				xmin = 391.3853
				xmax = 391.5653
				text = "UW1"
			intervals [1268]:
				xmin = 391.5653
				xmax = 391.6653
				text = "sp"
			intervals [1269]:
				xmin = 391.6653
				xmax = 394.0575
				text = ""
			intervals [1270]:
				xmin = 394.0575
				xmax = 394.1475
				text = "M"
			intervals [1271]:
				xmin = 394.1475
				xmax = 394.1775
				text = "IH0"
			intervals [1272]:
				xmin = 394.1775
				xmax = 394.2075
				text = "Z"
			intervals [1273]:
				xmin = 394.2075
				xmax = 394.2775
				text = "sp"
			intervals [1274]:
				xmin = 394.2775
				xmax = 394.3075
				text = "DH"
			intervals [1275]:
				xmin = 394.3075
				xmax = 394.3375
				text = "AH0"
			intervals [1276]:
				xmin = 394.3375
				xmax = 394.3675
				text = "T"
			intervals [1277]:
				xmin = 394.3675
				xmax = 394.4575
				text = "sp"
			intervals [1278]:
				xmin = 394.4575
				xmax = 394.6175
				text = "S"
			intervals [1279]:
				xmin = 394.6175
				xmax = 394.8275
				text = "OW1"
			intervals [1280]:
				xmin = 394.8275
				xmax = 395.370
				text = "sp"
			intervals [1281]:
				xmin = 395.370
				xmax = 395.410
				text = "HH"
			intervals [1282]:
				xmin = 395.410
				xmax = 395.510
				text = "M"
			intervals [1283]:
				xmin = 395.510
				xmax = 396.7968
				text = "sp"
			intervals [1284]:
				xmin = 396.7968
				xmax = 397.1468
				text = "AO0"
			intervals [1285]:
				xmin = 397.1468
				xmax = 397.1868
				text = "L"
			intervals [1286]:
				xmin = 397.1868
				xmax = 397.3168
				text = "R"
			intervals [1287]:
				xmin = 397.3168
				xmax = 397.3868
				text = "AY1"
			intervals [1288]:
				xmin = 397.3868
				xmax = 397.6468
				text = "T"
			intervals [1289]:
				xmin = 397.6468
				xmax = 397.9268
				text = "IY0"
			intervals [1290]:
				xmin = 397.9268
				xmax = 398.2662
				text = ""
			intervals [1291]:
				xmin = 398.2662
				xmax = 398.3162
				text = "sil"
			intervals [1292]:
				xmin = 398.3162
				xmax = 398.5062
				text = "AH1"
			intervals [1293]:
				xmin = 398.5062
				xmax = 398.6862
				text = "M"
			intervals [1294]:
				xmin = 398.6862
				xmax = 400.7262
				text = "sp"
			intervals [1295]:
				xmin = 400.7262
				xmax = 400.8162
				text = "IH1"
			intervals [1296]:
				xmin = 400.8162
				xmax = 400.8962
				text = "N"
			intervals [1297]:
				xmin = 400.8962
				xmax = 400.9462
				text = "Y"
			intervals [1298]:
				xmin = 400.9462
				xmax = 401.0062
				text = "UH1"
			intervals [1299]:
				xmin = 401.0062
				xmax = 401.1362
				text = "R"
			intervals [1300]:
				xmin = 401.1362
				xmax = 401.1662
				text = "G"
			intervals [1301]:
				xmin = 401.1662
				xmax = 401.2462
				text = "R"
			intervals [1302]:
				xmin = 401.2462
				xmax = 401.4262
				text = "UW1"
			intervals [1303]:
				xmin = 401.4262
				xmax = 401.4862
				text = "P"
			intervals [1304]:
				xmin = 401.4862
				xmax = 402.0094
				text = ""
			intervals [1305]:
				xmin = 402.0094
				xmax = 402.0694
				text = "sil"
			intervals [1306]:
				xmin = 402.0694
				xmax = 402.1794
				text = "IH1"
			intervals [1307]:
				xmin = 402.1794
				xmax = 402.2394
				text = "Z"
			intervals [1308]:
				xmin = 402.2394
				xmax = 402.2794
				text = "DH"
			intervals [1309]:
				xmin = 402.2794
				xmax = 402.3194
				text = "EH1"
			intervals [1310]:
				xmin = 402.3194
				xmax = 402.3894
				text = "R"
			intervals [1311]:
				xmin = 402.3894
				xmax = 402.4494
				text = "EH1"
			intervals [1312]:
				xmin = 402.4494
				xmax = 402.4894
				text = "N"
			intervals [1313]:
				xmin = 402.4894
				xmax = 402.5794
				text = "IY0"
			intervals [1314]:
				xmin = 402.5794
				xmax = 402.6294
				text = "W"
			intervals [1315]:
				xmin = 402.6294
				xmax = 402.6794
				text = "AH1"
			intervals [1316]:
				xmin = 402.6794
				xmax = 402.7994
				text = "N"
			intervals [1317]:
				xmin = 402.7994
				xmax = 402.8994
				text = "P"
			intervals [1318]:
				xmin = 402.8994
				xmax = 403.0094
				text = "ER1"
			intervals [1319]:
				xmin = 403.0094
				xmax = 403.1294
				text = "S"
			intervals [1320]:
				xmin = 403.1294
				xmax = 403.1794
				text = "AH0"
			intervals [1321]:
				xmin = 403.1794
				xmax = 403.2094
				text = "N"
			intervals [1322]:
				xmin = 403.2094
				xmax = 403.2394
				text = "DH"
			intervals [1323]:
				xmin = 403.2394
				xmax = 403.2894
				text = "AE1"
			intervals [1324]:
				xmin = 403.2894
				xmax = 403.3394
				text = "T"
			intervals [1325]:
				xmin = 403.3394
				xmax = 403.4194
				text = "EH1"
			intervals [1326]:
				xmin = 403.4194
				xmax = 403.4494
				text = "V"
			intervals [1327]:
				xmin = 403.4494
				xmax = 403.4994
				text = "R"
			intervals [1328]:
				xmin = 403.4994
				xmax = 403.5694
				text = "IY0"
			intervals [1329]:
				xmin = 403.5694
				xmax = 403.6294
				text = "B"
			intervals [1330]:
				xmin = 403.6294
				xmax = 403.6894
				text = "AA2"
			intervals [1331]:
				xmin = 403.6894
				xmax = 403.7494
				text = "D"
			intervals [1332]:
				xmin = 403.7494
				xmax = 403.7794
				text = "IY0"
			intervals [1333]:
				xmin = 403.7794
				xmax = 403.8094
				text = "L"
			intervals [1334]:
				xmin = 403.8094
				xmax = 403.8894
				text = "IH1"
			intervals [1335]:
				xmin = 403.8894
				xmax = 403.9694
				text = "S"
			intervals [1336]:
				xmin = 403.9694
				xmax = 403.9994
				text = "AH0"
			intervals [1337]:
				xmin = 403.9994
				xmax = 404.0294
				text = "N"
			intervals [1338]:
				xmin = 404.0294
				xmax = 404.3394
				text = "D"
			intervals [1339]:
				xmin = 404.3394
				xmax = 404.4094
				text = "sp"
			intervals [1340]:
				xmin = 404.4094
				xmax = 404.5094
				text = "L"
			intervals [1341]:
				xmin = 404.5094
				xmax = 404.5894
				text = "IH1"
			intervals [1342]:
				xmin = 404.5894
				xmax = 404.6794
				text = "S"
			intervals [1343]:
				xmin = 404.6794
				xmax = 404.7294
				text = "AH0"
			intervals [1344]:
				xmin = 404.7294
				xmax = 404.8394
				text = "N"
			intervals [1345]:
				xmin = 404.8394
				xmax = 404.9894
				text = "Z"
			intervals [1346]:
				xmin = 404.9894
				xmax = 405.1694
				text = "T"
			intervals [1347]:
				xmin = 405.1694
				xmax = 405.4794
				text = "UW1"
			intervals [1348]:
				xmin = 405.4794
				xmax = 405.6694
				text = "sp"
			intervals [1349]:
				xmin = 405.6694
				xmax = 406.7515
				text = ""
			intervals [1350]:
				xmin = 406.7515
				xmax = 406.8815
				text = "AH0"
			intervals [1351]:
				xmin = 406.8815
				xmax = 406.9715
				text = "N"
			intervals [1352]:
				xmin = 406.9715
				xmax = 407.0315
				text = "R"
			intervals [1353]:
				xmin = 407.0315
				xmax = 407.1015
				text = "AH0"
			intervals [1354]:
				xmin = 407.1015
				xmax = 407.1915
				text = "G"
			intervals [1355]:
				xmin = 407.1915
				xmax = 407.3715
				text = "AA1"
			intervals [1356]:
				xmin = 407.3715
				xmax = 407.4015
				text = "R"
			intervals [1357]:
				xmin = 407.4015
				xmax = 407.4315
				text = "D"
			intervals [1358]:
				xmin = 407.4315
				xmax = 407.5515
				text = "EH1"
			intervals [1359]:
				xmin = 407.5515
				xmax = 407.5915
				text = "Z"
			intervals [1360]:
				xmin = 407.5915
				xmax = 407.6515
				text = "AH0"
			intervals [1361]:
				xmin = 407.6515
				xmax = 407.7215
				text = "L"
			intervals [1362]:
				xmin = 407.7215
				xmax = 407.8215
				text = "IY1"
			intervals [1363]:
				xmin = 407.8215
				xmax = 407.8715
				text = "D"
			intervals [1364]:
				xmin = 407.8715
				xmax = 408.0315
				text = "ER0"
			intervals [1365]:
				xmin = 408.0315
				xmax = 408.2915
				text = "sp"
			intervals [1366]:
				xmin = 408.2915
				xmax = 410.8211
				text = ""
			intervals [1367]:
				xmin = 410.8211
				xmax = 411.1611
				text = "Y"
			intervals [1368]:
				xmin = 411.1611
				xmax = 411.4411
				text = "UW1"
			intervals [1369]:
				xmin = 411.4411
				xmax = 411.4711
				text = "sp"
			intervals [1370]:
				xmin = 411.4711
				xmax = 411.7311
				text = "AH1"
			intervals [1371]:
				xmin = 411.7311
				xmax = 411.9911
				text = "sp"
			intervals [1372]:
				xmin = 411.9911
				xmax = 412.3832
				text = ""
			intervals [1373]:
				xmin = 412.3832
				xmax = 412.4532
				text = "D"
			intervals [1374]:
				xmin = 412.4532
				xmax = 412.4832
				text = "OW1"
			intervals [1375]:
				xmin = 412.4832
				xmax = 412.5132
				text = "N"
			intervals [1376]:
				xmin = 412.5132
				xmax = 412.6132
				text = "sp"
			intervals [1377]:
				xmin = 412.6132
				xmax = 412.6732
				text = "HH"
			intervals [1378]:
				xmin = 412.6732
				xmax = 412.7032
				text = "AE1"
			intervals [1379]:
				xmin = 412.7032
				xmax = 412.7732
				text = "V"
			intervals [1380]:
				xmin = 412.7732
				xmax = 412.8032
				text = "EH1"
			intervals [1381]:
				xmin = 412.8032
				xmax = 412.8432
				text = "N"
			intervals [1382]:
				xmin = 412.8432
				xmax = 412.8832
				text = "IY0"
			intervals [1383]:
				xmin = 412.8832
				xmax = 413.0032
				text = "W"
			intervals [1384]:
				xmin = 413.0032
				xmax = 413.0432
				text = "AH0"
			intervals [1385]:
				xmin = 413.0432
				xmax = 413.0732
				text = "N"
			intervals [1386]:
				xmin = 413.0732
				xmax = 413.1032
				text = "DH"
			intervals [1387]:
				xmin = 413.1032
				xmax = 413.1332
				text = "AH0"
			intervals [1388]:
				xmin = 413.1332
				xmax = 413.1832
				text = "T"
			intervals [1389]:
				xmin = 413.1832
				xmax = 413.2432
				text = "Y"
			intervals [1390]:
				xmin = 413.2432
				xmax = 413.2732
				text = "UW1"
			intervals [1391]:
				xmin = 413.2732
				xmax = 413.3132
				text = "L"
			intervals [1392]:
				xmin = 413.3132
				xmax = 413.3832
				text = "IH1"
			intervals [1393]:
				xmin = 413.3832
				xmax = 413.4232
				text = "S"
			intervals [1394]:
				xmin = 413.4232
				xmax = 413.4532
				text = "AH0"
			intervals [1395]:
				xmin = 413.4532
				xmax = 413.4832
				text = "N"
			intervals [1396]:
				xmin = 413.4832
				xmax = 413.5132
				text = "sp"
			intervals [1397]:
				xmin = 413.5132
				xmax = 413.6132
				text = "T"
			intervals [1398]:
				xmin = 413.6132
				xmax = 413.6532
				text = "UW1"
			intervals [1399]:
				xmin = 413.6532
				xmax = 413.6932
				text = "AH0"
			intervals [1400]:
				xmin = 413.6932
				xmax = 413.7232
				text = "N"
			intervals [1401]:
				xmin = 413.7232
				xmax = 413.8032
				text = "R"
			intervals [1402]:
				xmin = 413.8032
				xmax = 413.8832
				text = "IH0"
			intervals [1403]:
				xmin = 413.8832
				xmax = 413.9332
				text = "G"
			intervals [1404]:
				xmin = 413.9332
				xmax = 414.0032
				text = "AA1"
			intervals [1405]:
				xmin = 414.0032
				xmax = 414.1132
				text = "R"
			intervals [1406]:
				xmin = 414.1132
				xmax = 414.1732
				text = "D"
			intervals [1407]:
				xmin = 414.1732
				xmax = 414.2432
				text = "sp"
			intervals [1408]:
				xmin = 414.2432
				xmax = 414.2732
				text = "EH1"
			intervals [1409]:
				xmin = 414.2732
				xmax = 414.3032
				text = "Z"
			intervals [1410]:
				xmin = 414.3032
				xmax = 414.3332
				text = "AH0"
			intervals [1411]:
				xmin = 414.3332
				xmax = 414.3832
				text = "L"
			intervals [1412]:
				xmin = 414.3832
				xmax = 414.4432
				text = "IY1"
			intervals [1413]:
				xmin = 414.4432
				xmax = 414.5132
				text = "D"
			intervals [1414]:
				xmin = 414.5132
				xmax = 414.6132
				text = "ER0"
			intervals [1415]:
				xmin = 414.6132
				xmax = 414.6832
				text = "sp"
			intervals [1416]:
				xmin = 414.6832
				xmax = 416.0983
				text = ""
			intervals [1417]:
				xmin = 416.0983
				xmax = 416.1883
				text = "K"
			intervals [1418]:
				xmin = 416.1883
				xmax = 416.2683
				text = "AE1"
			intervals [1419]:
				xmin = 416.2683
				xmax = 416.2983
				text = "N"
			intervals [1420]:
				xmin = 416.2983
				xmax = 416.3283
				text = "EY1"
			intervals [1421]:
				xmin = 416.3283
				xmax = 416.3783
				text = "N"
			intervals [1422]:
				xmin = 416.3783
				xmax = 416.5083
				text = "UW1"
			intervals [1423]:
				xmin = 416.5083
				xmax = 416.5783
				text = "K"
			intervals [1424]:
				xmin = 416.5783
				xmax = 416.6583
				text = "IH1"
			intervals [1425]:
				xmin = 416.6583
				xmax = 416.7683
				text = "D"
			intervals [1426]:
				xmin = 416.7683
				xmax = 416.8083
				text = "G"
			intervals [1427]:
				xmin = 416.8083
				xmax = 416.8383
				text = "EH1"
			intervals [1428]:
				xmin = 416.8383
				xmax = 416.8683
				text = "T"
			intervals [1429]:
				xmin = 416.8683
				xmax = 416.9083
				text = "IH0"
			intervals [1430]:
				xmin = 416.9083
				xmax = 417.0083
				text = "N"
			intervals [1431]:
				xmin = 417.0083
				xmax = 417.0483
				text = "T"
			intervals [1432]:
				xmin = 417.0483
				xmax = 417.1083
				text = "UW1"
			intervals [1433]:
				xmin = 417.1083
				xmax = 417.1683
				text = "Y"
			intervals [1434]:
				xmin = 417.1683
				xmax = 417.2183
				text = "UH1"
			intervals [1435]:
				xmin = 417.2183
				xmax = 417.3083
				text = "R"
			intervals [1436]:
				xmin = 417.3083
				xmax = 417.3583
				text = "B"
			intervals [1437]:
				xmin = 417.3583
				xmax = 417.4283
				text = "AH1"
			intervals [1438]:
				xmin = 417.4283
				xmax = 417.5583
				text = "N"
			intervals [1439]:
				xmin = 417.5583
				xmax = 417.7983
				text = "CH"
			intervals [1440]:
				xmin = 417.7983
				xmax = 417.9309
				text = ""
			intervals [1441]:
				xmin = 417.9309
				xmax = 418.0009
				text = "sil"
			intervals [1442]:
				xmin = 418.0009
				xmax = 418.0409
				text = "AH0"
			intervals [1443]:
				xmin = 418.0409
				xmax = 418.4709
				text = "N"
			intervals [1444]:
				xmin = 418.4709
				xmax = 418.5409
				text = "sp"
			intervals [1445]:
				xmin = 418.5409
				xmax = 421.1012
				text = ""
			intervals [1446]:
				xmin = 421.1012
				xmax = 421.2212
				text = "HH"
			intervals [1447]:
				xmin = 421.2212
				xmax = 421.2612
				text = "W"
			intervals [1448]:
				xmin = 421.2612
				xmax = 421.2912
				text = "AH1"
			intervals [1449]:
				xmin = 421.2912
				xmax = 421.3312
				text = "T"
			intervals [1450]:
				xmin = 421.3312
				xmax = 421.3812
				text = "sp"
			intervals [1451]:
				xmin = 421.3812
				xmax = 421.4312
				text = "D"
			intervals [1452]:
				xmin = 421.4312
				xmax = 421.4612
				text = "UW1"
			intervals [1453]:
				xmin = 421.4612
				xmax = 421.5312
				text = "Y"
			intervals [1454]:
				xmin = 421.5312
				xmax = 421.6212
				text = "UW1"
			intervals [1455]:
				xmin = 421.6212
				xmax = 421.6512
				text = "HH"
			intervals [1456]:
				xmin = 421.6512
				xmax = 421.6812
				text = "AE1"
			intervals [1457]:
				xmin = 421.6812
				xmax = 421.7112
				text = "V"
			intervals [1458]:
				xmin = 421.7112
				xmax = 421.8712
				text = "sp"
			intervals [1459]:
				xmin = 421.8712
				xmax = 421.9012
				text = "T"
			intervals [1460]:
				xmin = 421.9012
				xmax = 421.9312
				text = "IH0"
			intervals [1461]:
				xmin = 421.9312
				xmax = 421.9612
				text = "sp"
			intervals [1462]:
				xmin = 421.9612
				xmax = 422.0012
				text = "D"
			intervals [1463]:
				xmin = 422.0012
				xmax = 422.2112
				text = "UW1"
			intervals [1464]:
				xmin = 422.2112
				xmax = 422.3912
				text = "sp"
			intervals [1465]:
				xmin = 422.3912
				xmax = 425.8771
				text = ""
			intervals [1466]:
				xmin = 425.8771
				xmax = 426.2071
				text = "M"
			intervals [1467]:
				xmin = 426.2071
				xmax = 426.2371
				text = "HH"
			intervals [1468]:
				xmin = 426.2371
				xmax = 426.3371
				text = "M"
			intervals [1469]:
				xmin = 426.3371
				xmax = 428.5968
				text = "sp"
			intervals [1470]:
				xmin = 428.5968
				xmax = 428.7768
				text = "OW2"
			intervals [1471]:
				xmin = 428.7768
				xmax = 428.8668
				text = "K"
			intervals [1472]:
				xmin = 428.8668
				xmax = 428.9568
				text = "EY1"
			intervals [1473]:
				xmin = 428.9568
				xmax = 429.0268
				text = "W"
			intervals [1474]:
				xmin = 429.0268
				xmax = 429.0568
				text = "AH1"
			intervals [1475]:
				xmin = 429.0568
				xmax = 429.1068
				text = "T"
			intervals [1476]:
				xmin = 429.1068
				xmax = 429.1468
				text = "D"
			intervals [1477]:
				xmin = 429.1468
				xmax = 429.1768
				text = "UW1"
			intervals [1478]:
				xmin = 429.1768
				xmax = 429.2668
				text = "Y"
			intervals [1479]:
				xmin = 429.2668
				xmax = 429.3768
				text = "UW1"
			intervals [1480]:
				xmin = 429.3768
				xmax = 429.4268
				text = "W"
			intervals [1481]:
				xmin = 429.4268
				xmax = 429.4668
				text = "AA1"
			intervals [1482]:
				xmin = 429.4668
				xmax = 429.5068
				text = "N"
			intervals [1483]:
				xmin = 429.5068
				xmax = 429.5368
				text = "T"
			intervals [1484]:
				xmin = 429.5368
				xmax = 429.5768
				text = "T"
			intervals [1485]:
				xmin = 429.5768
				xmax = 429.6268
				text = "AH0"
			intervals [1486]:
				xmin = 429.6268
				xmax = 429.6768
				text = "B"
			intervals [1487]:
				xmin = 429.6768
				xmax = 429.7568
				text = "IY1"
			intervals [1488]:
				xmin = 429.7568
				xmax = 429.7968
				text = "W"
			intervals [1489]:
				xmin = 429.7968
				xmax = 429.8268
				text = "EH1"
			intervals [1490]:
				xmin = 429.8268
				xmax = 429.8768
				text = "N"
			intervals [1491]:
				xmin = 429.8768
				xmax = 429.9568
				text = "Y"
			intervals [1492]:
				xmin = 429.9568
				xmax = 430.0268
				text = "UW1"
			intervals [1493]:
				xmin = 430.0268
				xmax = 430.0768
				text = "F"
			intervals [1494]:
				xmin = 430.0768
				xmax = 430.1168
				text = "IH1"
			intervals [1495]:
				xmin = 430.1168
				xmax = 430.2068
				text = "N"
			intervals [1496]:
				xmin = 430.2068
				xmax = 430.2768
				text = "IH0"
			intervals [1497]:
				xmin = 430.2768
				xmax = 430.3368
				text = "SH"
			intervals [1498]:
				xmin = 430.3368
				xmax = 430.3968
				text = "S"
			intervals [1499]:
				xmin = 430.3968
				xmax = 430.4768
				text = "K"
			intervals [1500]:
				xmin = 430.4768
				xmax = 430.6168
				text = "UW1"
			intervals [1501]:
				xmin = 430.6168
				xmax = 430.7268
				text = "L"
			intervals [1502]:
				xmin = 430.7268
				xmax = 430.8668
				text = "sp"
			intervals [1503]:
				xmin = 430.8668
				xmax = 437.4692
				text = ""
			intervals [1504]:
				xmin = 437.4692
				xmax = 437.8592
				text = "AH1"
			intervals [1505]:
				xmin = 437.8592
				xmax = 437.9092
				text = "sp"
			intervals [1506]:
				xmin = 437.9092
				xmax = 437.9492
				text = "HH"
			intervals [1507]:
				xmin = 437.9492
				xmax = 438.0592
				text = "AW1"
			intervals [1508]:
				xmin = 438.0592
				xmax = 438.0992
				text = "L"
			intervals [1509]:
				xmin = 438.0992
				xmax = 438.1992
				text = "AO1"
			intervals [1510]:
				xmin = 438.1992
				xmax = 438.2692
				text = "NG"
			intervals [1511]:
				xmin = 438.2692
				xmax = 438.2992
				text = "D"
			intervals [1512]:
				xmin = 438.2992
				xmax = 438.3592
				text = "AH1"
			intervals [1513]:
				xmin = 438.3592
				xmax = 438.3892
				text = "Z"
			intervals [1514]:
				xmin = 438.3892
				xmax = 438.4492
				text = "IH0"
			intervals [1515]:
				xmin = 438.4492
				xmax = 438.4992
				text = "T"
			intervals [1516]:
				xmin = 438.4992
				xmax = 438.5292
				text = "sp"
			intervals [1517]:
				xmin = 438.5292
				xmax = 438.5792
				text = "T"
			intervals [1518]:
				xmin = 438.5792
				xmax = 438.6292
				text = "EY1"
			intervals [1519]:
				xmin = 438.6292
				xmax = 438.6692
				text = "K"
			intervals [1520]:
				xmin = 438.6692
				xmax = 438.6992
				text = "T"
			intervals [1521]:
				xmin = 438.6992
				xmax = 438.7292
				text = "IH0"
			intervals [1522]:
				xmin = 438.7292
				xmax = 438.7692
				text = "B"
			intervals [1523]:
				xmin = 438.7692
				xmax = 438.8592
				text = "IH0"
			intervals [1524]:
				xmin = 438.8592
				xmax = 438.9192
				text = "K"
			intervals [1525]:
				xmin = 438.9192
				xmax = 438.9692
				text = "AH1"
			intervals [1526]:
				xmin = 438.9692
				xmax = 439.0292
				text = "M"
			intervals [1527]:
				xmin = 439.0292
				xmax = 439.0892
				text = "AH0"
			intervals [1528]:
				xmin = 439.0892
				xmax = 439.1192
				text = "sp"
			intervals [1529]:
				xmin = 439.1192
				xmax = 439.1792
				text = "B"
			intervals [1530]:
				xmin = 439.1792
				xmax = 439.2792
				text = "AE1"
			intervals [1531]:
				xmin = 439.2792
				xmax = 439.3792
				text = "S"
			intervals [1532]:
				xmin = 439.3792
				xmax = 439.4392
				text = "K"
			intervals [1533]:
				xmin = 439.4392
				xmax = 439.4692
				text = "AH0"
			intervals [1534]:
				xmin = 439.4692
				xmax = 439.4992
				text = "T"
			intervals [1535]:
				xmin = 439.4992
				xmax = 439.5392
				text = "B"
			intervals [1536]:
				xmin = 439.5392
				xmax = 439.5692
				text = "AO2"
			intervals [1537]:
				xmin = 439.5692
				xmax = 439.7292
				text = "L"
			intervals [1538]:
				xmin = 439.7292
				xmax = 439.7692
				text = "sp"
			intervals [1539]:
				xmin = 439.7692
				xmax = 439.7992
				text = "P"
			intervals [1540]:
				xmin = 439.7992
				xmax = 439.8392
				text = "L"
			intervals [1541]:
				xmin = 439.8392
				xmax = 439.8692
				text = "EY1"
			intervals [1542]:
				xmin = 439.8692
				xmax = 439.8992
				text = "ER0"
			intervals [1543]:
				xmin = 439.8992
				xmax = 446.3349
				text = "sp"
			intervals [1544]:
				xmin = 446.3349
				xmax = 446.3749
				text = "HH"
			intervals [1545]:
				xmin = 446.3749
				xmax = 446.4449
				text = "AW1"
			intervals [1546]:
				xmin = 446.4449
				xmax = 446.6049
				text = "F"
			intervals [1547]:
				xmin = 446.6049
				xmax = 446.7749
				text = "AE1"
			intervals [1548]:
				xmin = 446.7749
				xmax = 446.8149
				text = "S"
			intervals [1549]:
				xmin = 446.8149
				xmax = 446.8449
				text = "T"
			intervals [1550]:
				xmin = 446.8449
				xmax = 446.8749
				text = "sp"
			intervals [1551]:
				xmin = 446.8749
				xmax = 446.9049
				text = "Y"
			intervals [1552]:
				xmin = 446.9049
				xmax = 446.9549
				text = "UW1"
			intervals [1553]:
				xmin = 446.9549
				xmax = 446.9849
				text = "K"
			intervals [1554]:
				xmin = 446.9849
				xmax = 447.0149
				text = "AH0"
			intervals [1555]:
				xmin = 447.0149
				xmax = 447.0449
				text = "N"
			intervals [1556]:
				xmin = 447.0449
				xmax = 447.0849
				text = "G"
			intervals [1557]:
				xmin = 447.0849
				xmax = 447.1149
				text = "EH1"
			intervals [1558]:
				xmin = 447.1149
				xmax = 447.1549
				text = "T"
			intervals [1559]:
				xmin = 447.1549
				xmax = 447.2649
				text = "sp"
			intervals [1560]:
				xmin = 447.2649
				xmax = 447.3249
				text = "T"
			intervals [1561]:
				xmin = 447.3249
				xmax = 447.3949
				text = "AO1"
			intervals [1562]:
				xmin = 447.3949
				xmax = 447.6149
				text = "L"
			intervals [1563]:
				xmin = 447.6149
				xmax = 447.8049
				text = "sp"
			intervals [1564]:
				xmin = 447.8049
				xmax = 447.8911
				text = ""
			intervals [1565]:
				xmin = 447.8911
				xmax = 447.9711
				text = "W"
			intervals [1566]:
				xmin = 447.9711
				xmax = 448.0011
				text = "AH1"
			intervals [1567]:
				xmin = 448.0011
				xmax = 448.0311
				text = "T"
			intervals [1568]:
				xmin = 448.0311
				xmax = 448.0611
				text = "D"
			intervals [1569]:
				xmin = 448.0611
				xmax = 448.1611
				text = "AH1"
			intervals [1570]:
				xmin = 448.1611
				xmax = 448.2111
				text = "Z"
			intervals [1571]:
				xmin = 448.2111
				xmax = 448.2711
				text = "AH0"
			intervals [1572]:
				xmin = 448.2711
				xmax = 448.3411
				text = "B"
			intervals [1573]:
				xmin = 448.3411
				xmax = 448.4811
				text = "AE1"
			intervals [1574]:
				xmin = 448.4811
				xmax = 448.5811
				text = "S"
			intervals [1575]:
				xmin = 448.5811
				xmax = 448.6311
				text = "K"
			intervals [1576]:
				xmin = 448.6311
				xmax = 448.6811
				text = "AH0"
			intervals [1577]:
				xmin = 448.6811
				xmax = 448.7211
				text = "T"
			intervals [1578]:
				xmin = 448.7211
				xmax = 448.7611
				text = "B"
			intervals [1579]:
				xmin = 448.7611
				xmax = 448.9411
				text = "AO2"
			intervals [1580]:
				xmin = 448.9411
				xmax = 449.0311
				text = "L"
			intervals [1581]:
				xmin = 449.0311
				xmax = 449.0811
				text = "P"
			intervals [1582]:
				xmin = 449.0811
				xmax = 449.1211
				text = "L"
			intervals [1583]:
				xmin = 449.1211
				xmax = 449.2211
				text = "EY1"
			intervals [1584]:
				xmin = 449.2211
				xmax = 449.3111
				text = "ER0"
			intervals [1585]:
				xmin = 449.3111
				xmax = 449.3411
				text = "D"
			intervals [1586]:
				xmin = 449.3411
				xmax = 449.4811
				text = "UW1"
			intervals [1587]:
				xmin = 449.4811
				xmax = 460.6132
				text = "sp"
			intervals [1588]:
				xmin = 460.6132
				xmax = 460.6432
				text = "IH0"
			intervals [1589]:
				xmin = 460.6432
				xmax = 460.6732
				text = "N"
			intervals [1590]:
				xmin = 460.6732
				xmax = 460.7132
				text = "Y"
			intervals [1591]:
				xmin = 460.7132
				xmax = 460.7732
				text = "UH1"
			intervals [1592]:
				xmin = 460.7732
				xmax = 460.8632
				text = "R"
			intervals [1593]:
				xmin = 460.8632
				xmax = 460.9832
				text = "JH"
			intervals [1594]:
				xmin = 460.9832
				xmax = 461.3232
				text = "AA1"
			intervals [1595]:
				xmin = 461.3232
				xmax = 461.4832
				text = "B"
			intervals [1596]:
				xmin = 461.4832
				xmax = 461.9914
				text = ""
			intervals [1597]:
				xmin = 461.9914
				xmax = 462.0614
				text = "D"
			intervals [1598]:
				xmin = 462.0614
				xmax = 462.1414
				text = "IH0"
			intervals [1599]:
				xmin = 462.1414
				xmax = 462.2314
				text = "S"
			intervals [1600]:
				xmin = 462.2314
				xmax = 462.2814
				text = "K"
			intervals [1601]:
				xmin = 462.2814
				xmax = 462.3214
				text = "R"
			intervals [1602]:
				xmin = 462.3214
				xmax = 462.4514
				text = "AY1"
			intervals [1603]:
				xmin = 462.4514
				xmax = 462.4814
				text = "B"
			intervals [1604]:
				xmin = 462.4814
				xmax = 462.5114
				text = "HH"
			intervals [1605]:
				xmin = 462.5114
				xmax = 462.5414
				text = "W"
			intervals [1606]:
				xmin = 462.5414
				xmax = 462.5814
				text = "AH1"
			intervals [1607]:
				xmin = 462.5814
				xmax = 462.6514
				text = "T"
			intervals [1608]:
				xmin = 462.6514
				xmax = 462.7314
				text = "Y"
			intervals [1609]:
				xmin = 462.7314
				xmax = 462.7814
				text = "UW1"
			intervals [1610]:
				xmin = 462.7814
				xmax = 462.8314
				text = "D"
			intervals [1611]:
				xmin = 462.8314
				xmax = 463.0114
				text = "UW1"
			intervals [1612]:
				xmin = 463.0114
				xmax = 463.0414
				text = "IH0"
			intervals [1613]:
				xmin = 463.0414
				xmax = 463.0714
				text = "N"
			intervals [1614]:
				xmin = 463.0714
				xmax = 463.1514
				text = "AH0"
			intervals [1615]:
				xmin = 463.1514
				xmax = 463.2314
				text = "D"
			intervals [1616]:
				xmin = 463.2314
				xmax = 463.4414
				text = "EY1"
			intervals [1617]:
				xmin = 463.4414
				xmax = 463.5114
				text = "Z"
			intervals [1618]:
				xmin = 463.5114
				xmax = 463.5414
				text = "sp"
			intervals [1619]:
				xmin = 463.5414
				xmax = 463.6914
				text = "W"
			intervals [1620]:
				xmin = 463.6914
				xmax = 463.8614
				text = "ER1"
			intervals [1621]:
				xmin = 463.8614
				xmax = 464.0614
				text = "K"
			intervals [1622]:
				xmin = 464.0614
				xmax = 466.1169
				text = ""
			intervals [1623]:
				xmin = 466.1169
				xmax = 466.1569
				text = "Y"
			intervals [1624]:
				xmin = 466.1569
				xmax = 466.1869
				text = "UW1"
			intervals [1625]:
				xmin = 466.1869
				xmax = 466.2469
				text = "sp"
			intervals [1626]:
				xmin = 466.2469
				xmax = 466.4069
				text = "S"
			intervals [1627]:
				xmin = 466.4069
				xmax = 466.4669
				text = "ER1"
			intervals [1628]:
				xmin = 466.4669
				xmax = 466.5569
				text = "V"
			intervals [1629]:
				xmin = 466.5569
				xmax = 466.6569
				text = "sp"
			intervals [1630]:
				xmin = 466.6569
				xmax = 466.6869
				text = "DH"
			intervals [1631]:
				xmin = 466.6869
				xmax = 466.7169
				text = "AH0"
			intervals [1632]:
				xmin = 466.7169
				xmax = 466.7469
				text = "sp"
			intervals [1633]:
				xmin = 466.7469
				xmax = 466.8669
				text = "S"
			intervals [1634]:
				xmin = 466.8669
				xmax = 466.9269
				text = "T"
			intervals [1635]:
				xmin = 466.9269
				xmax = 466.9869
				text = "AA1"
			intervals [1636]:
				xmin = 466.9869
				xmax = 467.1169
				text = "K"
			intervals [1637]:
				xmin = 467.1169
				xmax = 467.3169
				text = "sp"
			intervals [1638]:
				xmin = 467.3169
				xmax = 470.3742
				text = ""
			intervals [1639]:
				xmin = 470.3742
				xmax = 470.6742
				text = "AH1"
			intervals [1640]:
				xmin = 470.6742
				xmax = 470.9142
				text = "M"
			intervals [1641]:
				xmin = 470.9142
				xmax = 471.0842
				text = "sp"
			intervals [1642]:
				xmin = 471.0842
				xmax = 474.4391
				text = ""
			intervals [1643]:
				xmin = 474.4391
				xmax = 474.4891
				text = "IH0"
			intervals [1644]:
				xmin = 474.4891
				xmax = 474.5891
				text = "F"
			intervals [1645]:
				xmin = 474.5891
				xmax = 474.6291
				text = "Y"
			intervals [1646]:
				xmin = 474.6291
				xmax = 474.6691
				text = "UW1"
			intervals [1647]:
				xmin = 474.6691
				xmax = 474.7691
				text = "HH"
			intervals [1648]:
				xmin = 474.7691
				xmax = 474.7991
				text = "AE1"
			intervals [1649]:
				xmin = 474.7991
				xmax = 474.8491
				text = "D"
			intervals [1650]:
				xmin = 474.8491
				xmax = 474.9591
				text = "AO1"
			intervals [1651]:
				xmin = 474.9591
				xmax = 475.0091
				text = "L"
			intervals [1652]:
				xmin = 475.0091
				xmax = 475.0491
				text = "DH"
			intervals [1653]:
				xmin = 475.0491
				xmax = 475.0891
				text = "AH0"
			intervals [1654]:
				xmin = 475.0891
				xmax = 475.1891
				text = "M"
			intervals [1655]:
				xmin = 475.1891
				xmax = 475.2491
				text = "AH1"
			intervals [1656]:
				xmin = 475.2491
				xmax = 475.2891
				text = "N"
			intervals [1657]:
				xmin = 475.2891
				xmax = 475.4191
				text = "IY0"
			intervals [1658]:
				xmin = 475.4191
				xmax = 475.4691
				text = "Y"
			intervals [1659]:
				xmin = 475.4691
				xmax = 475.5691
				text = "UW1"
			intervals [1660]:
				xmin = 475.5691
				xmax = 475.6891
				text = "W"
			intervals [1661]:
				xmin = 475.6891
				xmax = 475.7291
				text = "AO1"
			intervals [1662]:
				xmin = 475.7291
				xmax = 475.7591
				text = "N"
			intervals [1663]:
				xmin = 475.7591
				xmax = 475.7891
				text = "IH0"
			intervals [1664]:
				xmin = 475.7891
				xmax = 475.8591
				text = "D"
			intervals [1665]:
				xmin = 475.8591
				xmax = 475.8891
				text = "sp"
			intervals [1666]:
				xmin = 475.8891
				xmax = 475.9291
				text = "W"
			intervals [1667]:
				xmin = 475.9291
				xmax = 475.9591
				text = "AH1"
			intervals [1668]:
				xmin = 475.9591
				xmax = 475.9891
				text = "T"
			intervals [1669]:
				xmin = 475.9891
				xmax = 476.0391
				text = "W"
			intervals [1670]:
				xmin = 476.0391
				xmax = 476.0691
				text = "UH1"
			intervals [1671]:
				xmin = 476.0691
				xmax = 476.1391
				text = "D"
			intervals [1672]:
				xmin = 476.1391
				xmax = 476.1991
				text = "Y"
			intervals [1673]:
				xmin = 476.1991
				xmax = 476.2491
				text = "UW1"
			intervals [1674]:
				xmin = 476.2491
				xmax = 476.2891
				text = "D"
			intervals [1675]:
				xmin = 476.2891
				xmax = 476.4091
				text = "UW1"
			intervals [1676]:
				xmin = 476.4091
				xmax = 476.4591
				text = "W"
			intervals [1677]:
				xmin = 476.4591
				xmax = 476.4991
				text = "IH0"
			intervals [1678]:
				xmin = 476.4991
				xmax = 476.5391
				text = "TH"
			intervals [1679]:
				xmin = 476.5391
				xmax = 476.5691
				text = "sp"
			intervals [1680]:
				xmin = 476.5691
				xmax = 476.6091
				text = "IH0"
			intervals [1681]:
				xmin = 476.6091
				xmax = 476.6591
				text = "T"
			intervals [1682]:
				xmin = 476.6591
				xmax = 476.8391
				text = "sp"
			intervals [1683]:
				xmin = 476.8391
				xmax = 483.6425
				text = ""
			intervals [1684]:
				xmin = 483.6425
				xmax = 483.7525
				text = "HH"
			intervals [1685]:
				xmin = 483.7525
				xmax = 483.7925
				text = "AW1"
			intervals [1686]:
				xmin = 483.7925
				xmax = 483.8525
				text = "D"
			intervals [1687]:
				xmin = 483.8525
				xmax = 483.8825
				text = "UW1"
			intervals [1688]:
				xmin = 483.8825
				xmax = 483.9825
				text = "Y"
			intervals [1689]:
				xmin = 483.9825
				xmax = 484.0325
				text = "UH1"
			intervals [1690]:
				xmin = 484.0325
				xmax = 484.1225
				text = "R"
			intervals [1691]:
				xmin = 484.1225
				xmax = 484.1725
				text = "F"
			intervals [1692]:
				xmin = 484.1725
				xmax = 484.2625
				text = "AE1"
			intervals [1693]:
				xmin = 484.2625
				xmax = 484.3125
				text = "M"
			intervals [1694]:
				xmin = 484.3125
				xmax = 484.3825
				text = "L"
			intervals [1695]:
				xmin = 484.3825
				xmax = 484.4325
				text = "IY0"
			intervals [1696]:
				xmin = 484.4325
				xmax = 484.5025
				text = "S"
			intervals [1697]:
				xmin = 484.5025
				xmax = 484.5525
				text = "EH1"
			intervals [1698]:
				xmin = 484.5525
				xmax = 484.6025
				text = "L"
			intervals [1699]:
				xmin = 484.6025
				xmax = 484.6525
				text = "AH0"
			intervals [1700]:
				xmin = 484.6525
				xmax = 484.6925
				text = "B"
			intervals [1701]:
				xmin = 484.6925
				xmax = 484.7525
				text = "R"
			intervals [1702]:
				xmin = 484.7525
				xmax = 484.8025
				text = "EY2"
			intervals [1703]:
				xmin = 484.8025
				xmax = 484.8325
				text = "T"
			intervals [1704]:
				xmin = 484.8325
				xmax = 484.8725
				text = "sp"
			intervals [1705]:
				xmin = 484.8725
				xmax = 484.9025
				text = "DH"
			intervals [1706]:
				xmin = 484.9025
				xmax = 484.9325
				text = "AH0"
			intervals [1707]:
				xmin = 484.9325
				xmax = 484.9725
				text = "HH"
			intervals [1708]:
				xmin = 484.9725
				xmax = 485.1425
				text = "AA1"
			intervals [1709]:
				xmin = 485.1425
				xmax = 485.2225
				text = "L"
			intervals [1710]:
				xmin = 485.2225
				xmax = 485.2625
				text = "AH0"
			intervals [1711]:
				xmin = 485.2625
				xmax = 485.3225
				text = "D"
			intervals [1712]:
				xmin = 485.3225
				xmax = 485.5025
				text = "EY2"
			intervals [1713]:
				xmin = 485.5025
				xmax = 485.6425
				text = "Z"
			intervals [1714]:
				xmin = 485.6425
				xmax = 485.6725
				text = "sp"
			intervals [1715]:
				xmin = 485.6725
				xmax = 485.7025
				text = "AH0"
			intervals [1716]:
				xmin = 485.7025
				xmax = 485.7325
				text = "S"
			intervals [1717]:
				xmin = 485.7325
				xmax = 485.8125
				text = "P"
			intervals [1718]:
				xmin = 485.8125
				xmax = 485.8825
				text = "EH1"
			intervals [1719]:
				xmin = 485.8825
				xmax = 485.9825
				text = "SH"
			intervals [1720]:
				xmin = 485.9825
				xmax = 486.0225
				text = "L"
			intervals [1721]:
				xmin = 486.0225
				xmax = 486.0725
				text = "IY0"
			intervals [1722]:
				xmin = 486.0725
				xmax = 486.1425
				text = "sp"
			intervals [1723]:
				xmin = 486.1425
				xmax = 486.1725
				text = "K"
			intervals [1724]:
				xmin = 486.1725
				xmax = 486.2125
				text = "R"
			intervals [1725]:
				xmin = 486.2125
				xmax = 486.2925
				text = "IH1"
			intervals [1726]:
				xmin = 486.2925
				xmax = 486.3725
				text = "S"
			intervals [1727]:
				xmin = 486.3725
				xmax = 486.4525
				text = "M"
			intervals [1728]:
				xmin = 486.4525
				xmax = 486.4925
				text = "AH0"
			intervals [1729]:
				xmin = 486.4925
				xmax = 486.6225
				text = "S"
			intervals [1730]:
				xmin = 486.6225
				xmax = 489.8372
				text = ""
			intervals [1731]:
				xmin = 489.8372
				xmax = 489.8672
				text = "D"
			intervals [1732]:
				xmin = 489.8672
				xmax = 489.9272
				text = "UW1"
			intervals [1733]:
				xmin = 489.9272
				xmax = 489.9572
				text = "sp"
			intervals [1734]:
				xmin = 489.9572
				xmax = 489.9972
				text = "Y"
			intervals [1735]:
				xmin = 489.9972
				xmax = 490.0372
				text = "UW1"
			intervals [1736]:
				xmin = 490.0372
				xmax = 490.0672
				text = "G"
			intervals [1737]:
				xmin = 490.0672
				xmax = 490.1972
				text = "OW1"
			intervals [1738]:
				xmin = 490.1972
				xmax = 490.2272
				text = "sp"
			intervals [1739]:
				xmin = 490.2272
				xmax = 490.2572
				text = "EH1"
			intervals [1740]:
				xmin = 490.2572
				xmax = 490.2872
				text = "N"
			intervals [1741]:
				xmin = 490.2872
				xmax = 490.3272
				text = "IY0"
			intervals [1742]:
				xmin = 490.3272
				xmax = 490.3772
				text = "sp"
			intervals [1743]:
				xmin = 490.3772
				xmax = 490.4072
				text = "P"
			intervals [1744]:
				xmin = 490.4072
				xmax = 490.4572
				text = "L"
			intervals [1745]:
				xmin = 490.4572
				xmax = 490.5072
				text = "EY1"
			intervals [1746]:
				xmin = 490.5072
				xmax = 490.5372
				text = "S"
			intervals [1747]:
				xmin = 490.5372
				xmax = 490.5672
				text = "spn"
			intervals [1748]:
				xmin = 490.5672
				xmax = 490.5972
				text = "AH0"
			intervals [1749]:
				xmin = 490.5972
				xmax = 490.6872
				text = "N"
			intervals [1750]:
				xmin = 490.6872
				xmax = 490.7872
				text = "sp"
			intervals [1751]:
				xmin = 490.7872
				xmax = 490.8172
				text = "D"
			intervals [1752]:
				xmin = 490.8172
				xmax = 490.8572
				text = "UW1"
			intervals [1753]:
				xmin = 490.8572
				xmax = 490.9072
				text = "sp"
			intervals [1754]:
				xmin = 490.9072
				xmax = 491.0472
				text = "Y"
			intervals [1755]:
				xmin = 491.0472
				xmax = 491.0972
				text = "UW1"
			intervals [1756]:
				xmin = 491.0972
				xmax = 491.1272
				text = "sp"
			intervals [1757]:
				xmin = 491.1272
				xmax = 491.2572
				text = "S"
			intervals [1758]:
				xmin = 491.2572
				xmax = 491.2872
				text = "EH1"
			intervals [1759]:
				xmin = 491.2872
				xmax = 491.3672
				text = "L"
			intervals [1760]:
				xmin = 491.3672
				xmax = 491.4172
				text = "AH0"
			intervals [1761]:
				xmin = 491.4172
				xmax = 491.4472
				text = "B"
			intervals [1762]:
				xmin = 491.4472
				xmax = 491.4872
				text = "R"
			intervals [1763]:
				xmin = 491.4872
				xmax = 491.5872
				text = "EY2"
			intervals [1764]:
				xmin = 491.5872
				xmax = 491.6172
				text = "T"
			intervals [1765]:
				xmin = 491.6172
				xmax = 491.7872
				text = "IY1"
			intervals [1766]:
				xmin = 491.7872
				xmax = 491.8372
				text = "S"
			intervals [1767]:
				xmin = 491.8372
				xmax = 491.9072
				text = "T"
			intervals [1768]:
				xmin = 491.9072
				xmax = 491.9472
				text = "ER0"
			intervals [1769]:
				xmin = 491.9472
				xmax = 492.8675
				text = "sp"
			intervals [1770]:
				xmin = 492.8675
				xmax = 492.8975
				text = "IH0"
			intervals [1771]:
				xmin = 492.8975
				xmax = 492.9275
				text = "N"
			intervals [1772]:
				xmin = 492.9275
				xmax = 492.9575
				text = "Y"
			intervals [1773]:
				xmin = 492.9575
				xmax = 492.9975
				text = "UH1"
			intervals [1774]:
				xmin = 492.9975
				xmax = 493.0475
				text = "R"
			intervals [1775]:
				xmin = 493.0475
				xmax = 493.1375
				text = "F"
			intervals [1776]:
				xmin = 493.1375
				xmax = 493.1975
				text = "AE1"
			intervals [1777]:
				xmin = 493.1975
				xmax = 493.2275
				text = "M"
			intervals [1778]:
				xmin = 493.2275
				xmax = 493.2575
				text = "L"
			intervals [1779]:
				xmin = 493.2575
				xmax = 493.4375
				text = "IY0"
			intervals [1780]:
				xmin = 493.4375
				xmax = 500.9418
				text = "sp"
			intervals [1781]:
				xmin = 500.9418
				xmax = 501.3118
				text = "AH1"
			intervals [1782]:
				xmin = 501.3118
				xmax = 501.3618
				text = "HH"
			intervals [1783]:
				xmin = 501.3618
				xmax = 501.3918
				text = "W"
			intervals [1784]:
				xmin = 501.3918
				xmax = 501.4218
				text = "AH1"
			intervals [1785]:
				xmin = 501.4218
				xmax = 501.4518
				text = "T"
			intervals [1786]:
				xmin = 501.4518
				xmax = 501.5018
				text = "W"
			intervals [1787]:
				xmin = 501.5018
				xmax = 501.5318
				text = "UH1"
			intervals [1788]:
				xmin = 501.5318
				xmax = 501.5918
				text = "D"
			intervals [1789]:
				xmin = 501.5918
				xmax = 501.6318
				text = "Y"
			intervals [1790]:
				xmin = 501.6318
				xmax = 501.7118
				text = "UW1"
			intervals [1791]:
				xmin = 501.7118
				xmax = 501.8218
				text = "L"
			intervals [1792]:
				xmin = 501.8218
				xmax = 501.8718
				text = "AY1"
			intervals [1793]:
				xmin = 501.8718
				xmax = 502.1418
				text = "K"
			intervals [1794]:
				xmin = 502.1418
				xmax = 502.2318
				text = "sp"
			intervals [1795]:
				xmin = 502.2318
				xmax = 502.2918
				text = "F"
			intervals [1796]:
				xmin = 502.2918
				xmax = 502.3418
				text = "ER0"
			intervals [1797]:
				xmin = 502.3418
				xmax = 502.4118
				text = "K"
			intervals [1798]:
				xmin = 502.4118
				xmax = 502.4418
				text = "R"
			intervals [1799]:
				xmin = 502.4418
				xmax = 502.4818
				text = "IH1"
			intervals [1800]:
				xmin = 502.4818
				xmax = 502.5818
				text = "S"
			intervals [1801]:
				xmin = 502.5818
				xmax = 502.6418
				text = "M"
			intervals [1802]:
				xmin = 502.6418
				xmax = 502.7118
				text = "AH0"
			intervals [1803]:
				xmin = 502.7118
				xmax = 502.7718
				text = "S"
			intervals [1804]:
				xmin = 502.7718
				xmax = 502.8018
				text = "sp"
			intervals [1805]:
				xmin = 502.8018
				xmax = 502.8318
				text = "DH"
			intervals [1806]:
				xmin = 502.8318
				xmax = 502.8918
				text = "IH0"
			intervals [1807]:
				xmin = 502.8918
				xmax = 502.9818
				text = "S"
			intervals [1808]:
				xmin = 502.9818
				xmax = 503.0118
				text = "sp"
			intervals [1809]:
				xmin = 503.0118
				xmax = 503.1718
				text = "Y"
			intervals [1810]:
				xmin = 503.1718
				xmax = 503.2518
				text = "IH1"
			intervals [1811]:
				xmin = 503.2518
				xmax = 503.3418
				text = "R"
			intervals [1812]:
				xmin = 503.3418
				xmax = 507.2309
				text = "sp"
			intervals [1813]:
				xmin = 507.2309
				xmax = 507.3309
				text = "AH0"
			intervals [1814]:
				xmin = 507.3309
				xmax = 507.4309
				text = "sp"
			intervals [1815]:
				xmin = 507.4309
				xmax = 507.4609
				text = "D"
			intervals [1816]:
				xmin = 507.4609
				xmax = 507.4909
				text = "R"
			intervals [1817]:
				xmin = 507.4909
				xmax = 507.5509
				text = "AH1"
			intervals [1818]:
				xmin = 507.5509
				xmax = 507.6809
				text = "M"
			intervals [1819]:
				xmin = 507.6809
				xmax = 507.7209
				text = "sp"
			intervals [1820]:
				xmin = 507.7209
				xmax = 507.8809
				text = "S"
			intervals [1821]:
				xmin = 507.8809
				xmax = 507.9109
				text = "EH1"
			intervals [1822]:
				xmin = 507.9109
				xmax = 508.0009
				text = "T"
			intervals [1823]:
				xmin = 508.0009
				xmax = 508.1066
				text = ""
			intervals [1824]:
				xmin = 508.1066
				xmax = 508.3466
				text = "M"
			intervals [1825]:
				xmin = 508.3466
				xmax = 508.4066
				text = "HH"
			intervals [1826]:
				xmin = 508.4066
				xmax = 508.5266
				text = "M"
			intervals [1827]:
				xmin = 508.5266
				xmax = 508.6866
				text = "sp"
			intervals [1828]:
				xmin = 508.6866
				xmax = 509.1008
				text = ""
			intervals [1829]:
				xmin = 509.1008
				xmax = 509.1908
				text = "W"
			intervals [1830]:
				xmin = 509.1908
				xmax = 509.2208
				text = "AH1"
			intervals [1831]:
				xmin = 509.2208
				xmax = 509.2508
				text = "T"
			intervals [1832]:
				xmin = 509.2508
				xmax = 509.2908
				text = "W"
			intervals [1833]:
				xmin = 509.2908
				xmax = 509.3208
				text = "AH0"
			intervals [1834]:
				xmin = 509.3208
				xmax = 509.3808
				text = "Z"
			intervals [1835]:
				xmin = 509.3808
				xmax = 509.4108
				text = "DH"
			intervals [1836]:
				xmin = 509.4108
				xmax = 509.4608
				text = "AH0"
			intervals [1837]:
				xmin = 509.4608
				xmax = 509.5108
				text = "B"
			intervals [1838]:
				xmin = 509.5108
				xmax = 509.5908
				text = "EH1"
			intervals [1839]:
				xmin = 509.5908
				xmax = 509.6408
				text = "S"
			intervals [1840]:
				xmin = 509.6408
				xmax = 509.6808
				text = "T"
			intervals [1841]:
				xmin = 509.6808
				xmax = 509.7208
				text = "P"
			intervals [1842]:
				xmin = 509.7208
				xmax = 509.7508
				text = "R"
			intervals [1843]:
				xmin = 509.7508
				xmax = 509.8308
				text = "EH1"
			intervals [1844]:
				xmin = 509.8308
				xmax = 509.8608
				text = "Z"
			intervals [1845]:
				xmin = 509.8608
				xmax = 509.9008
				text = "AH0"
			intervals [1846]:
				xmin = 509.9008
				xmax = 509.9308
				text = "N"
			intervals [1847]:
				xmin = 509.9308
				xmax = 509.9608
				text = "T"
			intervals [1848]:
				xmin = 509.9608
				xmax = 510.0108
				text = "sp"
			intervals [1849]:
				xmin = 510.0108
				xmax = 510.0908
				text = "Y"
			intervals [1850]:
				xmin = 510.0908
				xmax = 510.1308
				text = "UW1"
			intervals [1851]:
				xmin = 510.1308
				xmax = 510.1608
				text = "EH1"
			intervals [1852]:
				xmin = 510.1608
				xmax = 510.2208
				text = "V"
			intervals [1853]:
				xmin = 510.2208
				xmax = 510.3108
				text = "ER0"
			intervals [1854]:
				xmin = 510.3108
				xmax = 510.3708
				text = "G"
			intervals [1855]:
				xmin = 510.3708
				xmax = 510.4608
				text = "AA1"
			intervals [1856]:
				xmin = 510.4608
				xmax = 510.7708
				text = "T"
			intervals [1857]:
				xmin = 510.7708
				xmax = 514.1181
				text = ""
			intervals [1858]:
				xmin = 514.1181
				xmax = 514.1481
				text = "sil"
			intervals [1859]:
				xmin = 514.1481
				xmax = 514.3381
				text = "D"
			intervals [1860]:
				xmin = 514.3381
				xmax = 514.4081
				text = "IH0"
			intervals [1861]:
				xmin = 514.4081
				xmax = 514.4781
				text = "S"
			intervals [1862]:
				xmin = 514.4781
				xmax = 514.5281
				text = "K"
			intervals [1863]:
				xmin = 514.5281
				xmax = 514.5681
				text = "R"
			intervals [1864]:
				xmin = 514.5681
				xmax = 514.6881
				text = "AY1"
			intervals [1865]:
				xmin = 514.6881
				xmax = 514.7481
				text = "B"
			intervals [1866]:
				xmin = 514.7481
				xmax = 514.7781
				text = "DH"
			intervals [1867]:
				xmin = 514.7781
				xmax = 514.8181
				text = "AH0"
			intervals [1868]:
				xmin = 514.8181
				xmax = 514.9081
				text = "P"
			intervals [1869]:
				xmin = 514.9081
				xmax = 514.9481
				text = "UW1"
			intervals [1870]:
				xmin = 514.9481
				xmax = 515.0781
				text = "L"
			intervals [1871]:
				xmin = 515.0781
				xmax = 515.1081
				text = "sp"
			intervals [1872]:
				xmin = 515.1081
				xmax = 515.1481
				text = "T"
			intervals [1873]:
				xmin = 515.1481
				xmax = 515.2381
				text = "EY1"
			intervals [1874]:
				xmin = 515.2381
				xmax = 515.2681
				text = "B"
			intervals [1875]:
				xmin = 515.2681
				xmax = 515.2981
				text = "AH0"
			intervals [1876]:
				xmin = 515.2981
				xmax = 515.3281
				text = "L"
			intervals [1877]:
				xmin = 515.3281
				xmax = 515.4281
				text = "sp"
			intervals [1878]:
				xmin = 515.4281
				xmax = 515.4581
				text = "T"
			intervals [1879]:
				xmin = 515.4581
				xmax = 515.4881
				text = "IH0"
			intervals [1880]:
				xmin = 515.4881
				xmax = 515.5381
				text = "sp"
			intervals [1881]:
				xmin = 515.5381
				xmax = 515.5681
				text = "M"
			intervals [1882]:
				xmin = 515.5681
				xmax = 515.5981
				text = "IY1"
			intervals [1883]:
				xmin = 515.5981
				xmax = 515.7881
				text = "sp"
			intervals [1884]:
				xmin = 515.7881
				xmax = 526.061
				text = ""
			intervals [1885]:
				xmin = 526.061
				xmax = 526.231
				text = "HH"
			intervals [1886]:
				xmin = 526.231
				xmax = 526.301
				text = "M"
			intervals [1887]:
				xmin = 526.301
				xmax = 527.819
				text = "sp"
			intervals [1888]:
				xmin = 527.819
				xmax = 528.279
				text = "OW2"
			intervals [1889]:
				xmin = 528.279
				xmax = 528.479
				text = "K"
			intervals [1890]:
				xmin = 528.479
				xmax = 528.749
				text = "EY1"
			intervals [1891]:
				xmin = 528.749
				xmax = 528.799
				text = "sp"
			intervals [1892]:
				xmin = 528.799
				xmax = 529.039
				text = "AH1"
			intervals [1893]:
				xmin = 529.039
				xmax = 529.299
				text = "M"
			intervals [1894]:
				xmin = 529.299
				xmax = 530.8326
				text = "sp"
			intervals [1895]:
				xmin = 530.8326
				xmax = 530.9026
				text = "W"
			intervals [1896]:
				xmin = 530.9026
				xmax = 530.9526
				text = "ER0"
			intervals [1897]:
				xmin = 530.9526
				xmax = 531.0226
				text = "Y"
			intervals [1898]:
				xmin = 531.0226
				xmax = 531.0926
				text = "UW1"
			intervals [1899]:
				xmin = 531.0926
				xmax = 531.1226
				text = "EH1"
			intervals [1900]:
				xmin = 531.1226
				xmax = 531.1726
				text = "V"
			intervals [1901]:
				xmin = 531.1726
				xmax = 531.2126
				text = "ER0"
			intervals [1902]:
				xmin = 531.2126
				xmax = 531.2826
				text = "IH0"
			intervals [1903]:
				xmin = 531.2826
				xmax = 531.3326
				text = "N"
			intervals [1904]:
				xmin = 531.3326
				xmax = 531.4326
				text = "AH0"
			intervals [1905]:
				xmin = 531.4326
				xmax = 531.4926
				text = "S"
			intervals [1906]:
				xmin = 531.4926
				xmax = 531.5526
				text = "IH2"
			intervals [1907]:
				xmin = 531.5526
				xmax = 531.6126
				text = "CH"
			intervals [1908]:
				xmin = 531.6126
				xmax = 531.7426
				text = "UW0"
			intervals [1909]:
				xmin = 531.7426
				xmax = 531.7926
				text = "EY1"
			intervals [1910]:
				xmin = 531.7926
				xmax = 531.8726
				text = "SH"
			intervals [1911]:
				xmin = 531.8726
				xmax = 531.9026
				text = "AH0"
			intervals [1912]:
				xmin = 531.9026
				xmax = 531.9326
				text = "N"
			intervals [1913]:
				xmin = 531.9326
				xmax = 531.9626
				text = "HH"
			intervals [1914]:
				xmin = 531.9626
				xmax = 532.0026
				text = "W"
			intervals [1915]:
				xmin = 532.0026
				xmax = 532.0326
				text = "EH1"
			intervals [1916]:
				xmin = 532.0326
				xmax = 532.0626
				text = "R"
			intervals [1917]:
				xmin = 532.0626
				xmax = 532.1626
				text = "Y"
			intervals [1918]:
				xmin = 532.1626
				xmax = 532.2226
				text = "UW1"
			intervals [1919]:
				xmin = 532.2226
				xmax = 532.2526
				text = "sp"
			intervals [1920]:
				xmin = 532.2526
				xmax = 532.3026
				text = "TH"
			intervals [1921]:
				xmin = 532.3026
				xmax = 532.4526
				text = "AO1"
			intervals [1922]:
				xmin = 532.4526
				xmax = 532.5126
				text = "T"
			intervals [1923]:
				xmin = 532.5126
				xmax = 532.5926
				text = "Y"
			intervals [1924]:
				xmin = 532.5926
				xmax = 532.6426
				text = "UW1"
			intervals [1925]:
				xmin = 532.6426
				xmax = 532.7526
				text = "M"
			intervals [1926]:
				xmin = 532.7526
				xmax = 532.8526
				text = "AY1"
			intervals [1927]:
				xmin = 532.8526
				xmax = 532.9426
				text = "T"
			intervals [1928]:
				xmin = 532.9426
				xmax = 532.9726
				text = "B"
			intervals [1929]:
				xmin = 532.9726
				xmax = 533.0826
				text = "IY1"
			intervals [1930]:
				xmin = 533.0826
				xmax = 533.1126
				text = "sp"
			intervals [1931]:
				xmin = 533.1126
				xmax = 533.2426
				text = "K"
			intervals [1932]:
				xmin = 533.2426
				xmax = 533.3726
				text = "IH1"
			intervals [1933]:
				xmin = 533.3726
				xmax = 533.4626
				text = "L"
			intervals [1934]:
				xmin = 533.4626
				xmax = 533.4926
				text = "D"
			intervals [1935]:
				xmin = 533.4926
				xmax = 533.6226
				text = "AO1"
			intervals [1936]:
				xmin = 533.6226
				xmax = 533.6826
				text = "R"
			intervals [1937]:
				xmin = 533.6826
				xmax = 533.7126
				text = "sp"
			intervals [1938]:
				xmin = 533.7126
				xmax = 533.7826
				text = "M"
			intervals [1939]:
				xmin = 533.7826
				xmax = 533.8926
				text = "AY1"
			intervals [1940]:
				xmin = 533.8926
				xmax = 533.9526
				text = "T"
			intervals [1941]:
				xmin = 533.9526
				xmax = 534.0026
				text = "sp"
			intervals [1942]:
				xmin = 534.0026
				xmax = 534.0826
				text = "D"
			intervals [1943]:
				xmin = 534.0826
				xmax = 534.5226
				text = "AY1"
			intervals [1944]:
				xmin = 534.5226
				xmax = 536.4954
				text = ""
			intervals [1945]:
				xmin = 536.4954
				xmax = 536.9554
				text = "M"
			intervals [1946]:
				xmin = 536.9554
				xmax = 536.9854
				text = "sp"
			intervals [1947]:
				xmin = 536.9854
				xmax = 537.0354
				text = "D"
			intervals [1948]:
				xmin = 537.0354
				xmax = 537.1054
				text = "IH0"
			intervals [1949]:
				xmin = 537.1054
				xmax = 537.1354
				text = "S"
			intervals [1950]:
				xmin = 537.1354
				xmax = 537.2054
				text = "K"
			intervals [1951]:
				xmin = 537.2054
				xmax = 537.2454
				text = "R"
			intervals [1952]:
				xmin = 537.2454
				xmax = 537.3854
				text = "AY1"
			intervals [1953]:
				xmin = 537.3854
				xmax = 537.4154
				text = "B"
			intervals [1954]:
				xmin = 537.4154
				xmax = 537.4554
				text = "IH0"
			intervals [1955]:
				xmin = 537.4554
				xmax = 537.4854
				text = "T"
			intervals [1956]:
				xmin = 537.4854
				xmax = 537.5854
				text = "sp"
			intervals [1957]:
				xmin = 537.5854
				xmax = 537.6154
				text = "T"
			intervals [1958]:
				xmin = 537.6154
				xmax = 537.6654
				text = "AH0"
			intervals [1959]:
				xmin = 537.6654
				xmax = 537.7054
				text = "sp"
			intervals [1960]:
				xmin = 537.7054
				xmax = 537.7954
				text = "M"
			intervals [1961]:
				xmin = 537.7954
				xmax = 537.8354
				text = "IY1"
			intervals [1962]:
				xmin = 537.8354
				xmax = 537.9254
				text = "T"
			intervals [1963]:
				xmin = 537.9254
				xmax = 537.9854
				text = "EH1"
			intervals [1964]:
				xmin = 537.9854
				xmax = 538.0554
				text = "L"
			intervals [1965]:
				xmin = 538.0554
				xmax = 538.1054
				text = "sp"
			intervals [1966]:
				xmin = 538.1054
				xmax = 538.1354
				text = "M"
			intervals [1967]:
				xmin = 538.1354
				xmax = 538.1654
				text = "IY1"
			intervals [1968]:
				xmin = 538.1654
				xmax = 538.2754
				text = "sp"
			intervals [1969]:
				xmin = 538.2754
				xmax = 538.3354
				text = "W"
			intervals [1970]:
				xmin = 538.3354
				xmax = 538.3654
				text = "AH1"
			intervals [1971]:
				xmin = 538.3654
				xmax = 538.3954
				text = "T"
			intervals [1972]:
				xmin = 538.3954
				xmax = 538.4454
				text = "sp"
			intervals [1973]:
				xmin = 538.4454
				xmax = 538.4854
				text = "HH"
			intervals [1974]:
				xmin = 538.4854
				xmax = 538.5154
				text = "AE1"
			intervals [1975]:
				xmin = 538.5154
				xmax = 538.8054
				text = "P"
			intervals [1976]:
				xmin = 538.8054
				xmax = 538.8354
				text = "AH0"
			intervals [1977]:
				xmin = 538.8354
				xmax = 538.8654
				text = "N"
			intervals [1978]:
				xmin = 538.8654
				xmax = 538.9954
				text = "D"
			intervals [1979]:
				xmin = 538.9954
				xmax = 539.1654
				text = "sp"
			intervals [1980]:
				xmin = 539.1654
				xmax = 557.9028
				text = ""
			intervals [1981]:
				xmin = 557.9028
				xmax = 558.2528
				text = "M"
			intervals [1982]:
				xmin = 558.2528
				xmax = 558.2828
				text = "DH"
			intervals [1983]:
				xmin = 558.2828
				xmax = 558.3128
				text = "EY1"
			intervals [1984]:
				xmin = 558.3128
				xmax = 558.3428
				text = "sp"
			intervals [1985]:
				xmin = 558.3428
				xmax = 558.3728
				text = "D"
			intervals [1986]:
				xmin = 558.3728
				xmax = 558.4028
				text = "IH1"
			intervals [1987]:
				xmin = 558.4028
				xmax = 558.4328
				text = "D"
			intervals [1988]:
				xmin = 558.4328
				xmax = 558.4628
				text = "N"
			intervals [1989]:
				xmin = 558.4628
				xmax = 558.4928
				text = "T"
			intervals [1990]:
				xmin = 558.4928
				xmax = 558.5828
				text = "S"
			intervals [1991]:
				xmin = 558.5828
				xmax = 558.6128
				text = "IY1"
			intervals [1992]:
				xmin = 558.6128
				xmax = 558.6528
				text = "sp"
			intervals [1993]:
				xmin = 558.6528
				xmax = 558.6828
				text = "W"
			intervals [1994]:
				xmin = 558.6828
				xmax = 558.7128
				text = "AH1"
			intervals [1995]:
				xmin = 558.7128
				xmax = 558.7528
				text = "T"
			intervals [1996]:
				xmin = 558.7528
				xmax = 558.7928
				text = "Y"
			intervals [1997]:
				xmin = 558.7928
				xmax = 558.8328
				text = "UW1"
			intervals [1998]:
				xmin = 558.8328
				xmax = 558.9228
				text = "sp"
			intervals [1999]:
				xmin = 558.9228
				xmax = 558.9528
				text = "L"
			intervals [2000]:
				xmin = 558.9528
				xmax = 558.9828
				text = "UH1"
			intervals [2001]:
				xmin = 558.9828
				xmax = 559.0128
				text = "K"
			intervals [2002]:
				xmin = 559.0128
				xmax = 559.0428
				text = "sp"
			intervals [2003]:
				xmin = 559.0428
				xmax = 559.1728
				text = "L"
			intervals [2004]:
				xmin = 559.1728
				xmax = 559.2028
				text = "AY1"
			intervals [2005]:
				xmin = 559.2028
				xmax = 559.2328
				text = "K"
			intervals [2006]:
				xmin = 559.2328
				xmax = 559.7927
				text = "sp"
			intervals [2007]:
				xmin = 559.7927
				xmax = 560.1427
				text = "OW2"
			intervals [2008]:
				xmin = 560.1427
				xmax = 560.2027
				text = "K"
			intervals [2009]:
				xmin = 560.2027
				xmax = 560.3027
				text = "EY1"
			intervals [2010]:
				xmin = 560.3027
				xmax = 561.8897
				text = "sp"
			intervals [2011]:
				xmin = 561.8897
				xmax = 562.0197
				text = "S"
			intervals [2012]:
				xmin = 562.0197
				xmax = 562.0797
				text = "AH1"
			intervals [2013]:
				xmin = 562.0797
				xmax = 562.2097
				text = "M"
			intervals [2014]:
				xmin = 562.2097
				xmax = 562.2897
				text = "T"
			intervals [2015]:
				xmin = 562.2897
				xmax = 562.4397
				text = "AY2"
			intervals [2016]:
				xmin = 562.4397
				xmax = 562.5397
				text = "M"
			intervals [2017]:
				xmin = 562.5397
				xmax = 562.5697
				text = "Z"
			intervals [2018]:
				xmin = 562.5697
				xmax = 562.5997
				text = "sp"
			intervals [2019]:
				xmin = 562.5997
				xmax = 562.6497
				text = "P"
			intervals [2020]:
				xmin = 562.6497
				xmax = 562.7197
				text = "IY1"
			intervals [2021]:
				xmin = 562.7197
				xmax = 562.7797
				text = "P"
			intervals [2022]:
				xmin = 562.7797
				xmax = 562.8197
				text = "AH0"
			intervals [2023]:
				xmin = 562.8197
				xmax = 562.8797
				text = "L"
			intervals [2024]:
				xmin = 562.8797
				xmax = 563.0497
				text = "S"
			intervals [2025]:
				xmin = 563.0497
				xmax = 563.3697
				text = "EY1"
			intervals [2026]:
				xmin = 563.3697
				xmax = 563.5718
				text = ""
			intervals [2027]:
				xmin = 563.5718
				xmax = 563.6318
				text = "sil"
			intervals [2028]:
				xmin = 563.6318
				xmax = 563.7218
				text = "HH"
			intervals [2029]:
				xmin = 563.7218
				xmax = 563.7718
				text = "W"
			intervals [2030]:
				xmin = 563.7718
				xmax = 563.8218
				text = "AH1"
			intervals [2031]:
				xmin = 563.8218
				xmax = 563.8718
				text = "T"
			intervals [2032]:
				xmin = 563.8718
				xmax = 563.9418
				text = "IH0"
			intervals [2033]:
				xmin = 563.9418
				xmax = 563.9918
				text = "Z"
			intervals [2034]:
				xmin = 563.9918
				xmax = 564.0618
				text = "G"
			intervals [2035]:
				xmin = 564.0618
				xmax = 564.1218
				text = "OW1"
			intervals [2036]:
				xmin = 564.1218
				xmax = 564.2218
				text = "IH0"
			intervals [2037]:
				xmin = 564.2218
				xmax = 564.2718
				text = "N"
			intervals [2038]:
				xmin = 564.2718
				xmax = 564.3218
				text = "T"
			intervals [2039]:
				xmin = 564.3218
				xmax = 564.3918
				text = "IH0"
			intervals [2040]:
				xmin = 564.3918
				xmax = 564.4818
				text = "HH"
			intervals [2041]:
				xmin = 564.4818
				xmax = 564.6318
				text = "AE1"
			intervals [2042]:
				xmin = 564.6318
				xmax = 564.7118
				text = "P"
			intervals [2043]:
				xmin = 564.7118
				xmax = 564.7718
				text = "AH0"
			intervals [2044]:
				xmin = 564.7718
				xmax = 564.8018
				text = "N"
			intervals [2045]:
				xmin = 564.8018
				xmax = 565.455
				text = "sp"
			intervals [2046]:
				xmin = 565.455
				xmax = 565.495
				text = "IH1"
			intervals [2047]:
				xmin = 565.495
				xmax = 565.575
				text = "Z"
			intervals [2048]:
				xmin = 565.575
				xmax = 565.605
				text = "sp"
			intervals [2049]:
				xmin = 565.605
				xmax = 565.665
				text = "G"
			intervals [2050]:
				xmin = 565.665
				xmax = 565.725
				text = "OW1"
			intervals [2051]:
				xmin = 565.725
				xmax = 565.825
				text = "IH0"
			intervals [2052]:
				xmin = 565.825
				xmax = 565.865
				text = "N"
			intervals [2053]:
				xmin = 565.865
				xmax = 565.915
				text = "T"
			intervals [2054]:
				xmin = 565.915
				xmax = 565.975
				text = "IH0"
			intervals [2055]:
				xmin = 565.975
				xmax = 566.015
				text = "sp"
			intervals [2056]:
				xmin = 566.015
				xmax = 566.055
				text = "HH"
			intervals [2057]:
				xmin = 566.055
				xmax = 566.205
				text = "AE1"
			intervals [2058]:
				xmin = 566.205
				xmax = 566.285
				text = "P"
			intervals [2059]:
				xmin = 566.285
				xmax = 566.335
				text = "AH0"
			intervals [2060]:
				xmin = 566.335
				xmax = 566.465
				text = "N"
			intervals [2061]:
				xmin = 566.465
				xmax = 566.665
				text = "sp"
			intervals [2062]:
				xmin = 566.665
				xmax = 566.8172
				text = ""
			intervals [2063]:
				xmin = 566.8172
				xmax = 567.0072
				text = "HH"
			intervals [2064]:
				xmin = 567.0072
				xmax = 567.0472
				text = "W"
			intervals [2065]:
				xmin = 567.0472
				xmax = 567.0872
				text = "AH1"
			intervals [2066]:
				xmin = 567.0872
				xmax = 567.1172
				text = "T"
			intervals [2067]:
				xmin = 567.1172
				xmax = 567.1472
				text = "sp"
			intervals [2068]:
				xmin = 567.1472
				xmax = 567.1872
				text = "D"
			intervals [2069]:
				xmin = 567.1872
				xmax = 567.2372
				text = "UW1"
			intervals [2070]:
				xmin = 567.2372
				xmax = 567.3572
				text = "Y"
			intervals [2071]:
				xmin = 567.3572
				xmax = 567.4072
				text = "UW1"
			intervals [2072]:
				xmin = 567.4072
				xmax = 567.5272
				text = "S"
			intervals [2073]:
				xmin = 567.5272
				xmax = 567.5572
				text = "EY1"
			intervals [2074]:
				xmin = 567.5572
				xmax = 567.5872
				text = "sp"
			intervals [2075]:
				xmin = 567.5872
				xmax = 567.6772
				text = "AH0"
			intervals [2076]:
				xmin = 567.6772
				xmax = 567.7172
				text = "B"
			intervals [2077]:
				xmin = 567.7172
				xmax = 567.8172
				text = "AW1"
			intervals [2078]:
				xmin = 567.8172
				xmax = 567.8872
				text = "T"
			intervals [2079]:
				xmin = 567.8872
				xmax = 567.9372
				text = "DH"
			intervals [2080]:
				xmin = 567.9372
				xmax = 567.9672
				text = "AH0"
			intervals [2081]:
				xmin = 567.9672
				xmax = 568.1572
				text = "T"
			intervals [2082]:
				xmin = 568.1572
				xmax = 572.2903
				text = ""
			intervals [2083]:
				xmin = 572.2903
				xmax = 572.4503
				text = "sil"
			intervals [2084]:
				xmin = 572.4503
				xmax = 572.4803
				text = "Y"
			intervals [2085]:
				xmin = 572.4803
				xmax = 572.5103
				text = "UW1"
			intervals [2086]:
				xmin = 572.5103
				xmax = 572.5903
				text = "sp"
			intervals [2087]:
				xmin = 572.5903
				xmax = 572.6203
				text = "D"
			intervals [2088]:
				xmin = 572.6203
				xmax = 572.6503
				text = "OW1"
			intervals [2089]:
				xmin = 572.6503
				xmax = 572.6803
				text = "N"
			intervals [2090]:
				xmin = 572.6803
				xmax = 572.8703
				text = "sp"
			intervals [2091]:
				xmin = 572.8703
				xmax = 572.9203
				text = "B"
			intervals [2092]:
				xmin = 572.9203
				xmax = 572.9503
				text = "IH0"
			intervals [2093]:
				xmin = 572.9503
				xmax = 572.9803
				text = "L"
			intervals [2094]:
				xmin = 572.9803
				xmax = 573.0203
				text = "IY1"
			intervals [2095]:
				xmin = 573.0203
				xmax = 573.1303
				text = "V"
			intervals [2096]:
				xmin = 573.1303
				xmax = 573.1603
				text = "IH0"
			intervals [2097]:
				xmin = 573.1603
				xmax = 573.1903
				text = "T"
			intervals [2098]:
				xmin = 573.1903
				xmax = 573.2203
				text = "sp"
			intervals [2099]:
				xmin = 573.2203
				xmax = 573.2503
				text = "IH0"
			intervals [2100]:
				xmin = 573.2503
				xmax = 573.2903
				text = "F"
			intervals [2101]:
				xmin = 573.2903
				xmax = 573.3403
				text = "S"
			intervals [2102]:
				xmin = 573.3403
				xmax = 573.3903
				text = "AH1"
			intervals [2103]:
				xmin = 573.3903
				xmax = 573.4303
				text = "M"
			intervals [2104]:
				xmin = 573.4303
				xmax = 573.4803
				text = "W"
			intervals [2105]:
				xmin = 573.4803
				xmax = 573.5303
				text = "AH2"
			intervals [2106]:
				xmin = 573.5303
				xmax = 573.5703
				text = "N"
			intervals [2107]:
				xmin = 573.5703
				xmax = 573.6303
				text = "sp"
			intervals [2108]:
				xmin = 573.6303
				xmax = 573.6803
				text = "S"
			intervals [2109]:
				xmin = 573.6803
				xmax = 573.7503
				text = "IH1"
			intervals [2110]:
				xmin = 573.7503
				xmax = 573.9403
				text = "Z"
			intervals [2111]:
				xmin = 573.9403
				xmax = 573.9703
				text = "sp"
			intervals [2112]:
				xmin = 573.9703
				xmax = 574.0203
				text = "DH"
			intervals [2113]:
				xmin = 574.0203
				xmax = 574.0503
				text = "AH0"
			intervals [2114]:
				xmin = 574.0503
				xmax = 574.0803
				text = "sp"
			intervals [2115]:
				xmin = 574.0803
				xmax = 574.2203
				text = "S"
			intervals [2116]:
				xmin = 574.2203
				xmax = 574.2703
				text = "K"
			intervals [2117]:
				xmin = 574.2703
				xmax = 574.4303
				text = "AY1"
			intervals [2118]:
				xmin = 574.4303
				xmax = 574.4803
				text = "IH0"
			intervals [2119]:
				xmin = 574.4803
				xmax = 574.5703
				text = "Z"
			intervals [2120]:
				xmin = 574.5703
				xmax = 574.6003
				text = "sp"
			intervals [2121]:
				xmin = 574.6003
				xmax = 574.6303
				text = "G"
			intervals [2122]:
				xmin = 574.6303
				xmax = 574.6803
				text = "AH1"
			intervals [2123]:
				xmin = 574.6803
				xmax = 574.7303
				text = "N"
			intervals [2124]:
				xmin = 574.7303
				xmax = 574.8003
				text = "AH0"
			intervals [2125]:
				xmin = 574.8003
				xmax = 574.9203
				text = "sp"
			intervals [2126]:
				xmin = 574.9203
				xmax = 574.9703
				text = "F"
			intervals [2127]:
				xmin = 574.9703
				xmax = 575.0003
				text = "AO1"
			intervals [2128]:
				xmin = 575.0003
				xmax = 575.3603
				text = "L"
			intervals [2129]:
				xmin = 575.3603
				xmax = 575.6003
				text = "sp"
			intervals [2130]:
				xmin = 575.6003
				xmax = 576.0194
				text = ""
			intervals [2131]:
				xmin = 576.0194
				xmax = 576.0994
				text = "D"
			intervals [2132]:
				xmin = 576.0994
				xmax = 576.1394
				text = "UW1"
			intervals [2133]:
				xmin = 576.1394
				xmax = 576.2394
				text = "Y"
			intervals [2134]:
				xmin = 576.2394
				xmax = 576.3494
				text = "UW1"
			intervals [2135]:
				xmin = 576.3494
				xmax = 576.3794
				text = "B"
			intervals [2136]:
				xmin = 576.3794
				xmax = 576.4394
				text = "IH0"
			intervals [2137]:
				xmin = 576.4394
				xmax = 576.5094
				text = "L"
			intervals [2138]:
				xmin = 576.5094
				xmax = 576.5894
				text = "IY1"
			intervals [2139]:
				xmin = 576.5894
				xmax = 576.6694
				text = "V"
			intervals [2140]:
				xmin = 576.6694
				xmax = 576.6994
				text = "sp"
			intervals [2141]:
				xmin = 576.6994
				xmax = 576.7294
				text = "IH0"
			intervals [2142]:
				xmin = 576.7294
				xmax = 576.7794
				text = "T"
			intervals [2143]:
				xmin = 576.7794
				xmax = 578.1199
				text = "sp"
			intervals [2144]:
				xmin = 578.1199
				xmax = 578.4399
				text = "OW2"
			intervals [2145]:
				xmin = 578.4399
				xmax = 578.5699
				text = "K"
			intervals [2146]:
				xmin = 578.5699
				xmax = 578.6899
				text = "EY1"
			intervals [2147]:
				xmin = 578.6899
				xmax = 578.8899
				text = "sp"
			intervals [2148]:
				xmin = 578.8899
				xmax = 579.5468
				text = ""
			intervals [2149]:
				xmin = 579.5468
				xmax = 579.8068
				text = "AH1"
			intervals [2150]:
				xmin = 579.8068
				xmax = 580.0068
				text = "M"
			intervals [2151]:
				xmin = 580.0068
				xmax = 580.1168
				text = "sp"
			intervals [2152]:
				xmin = 580.1168
				xmax = 580.4
				text = ""
	item [3]:
		class = "IntervalTier"
		name = "DCA_se1_ag1_m_06 - words"
		xmin = 0.0
		xmax = 580.4
		intervals: size = 830
			intervals [1]:
				xmin = 0.0
				xmax = 5.2059
				text = ""
			intervals [2]:
				xmin = 5.2059
				xmax = 6.0359
				text = "basketball"
			intervals [3]:
				xmin = 6.0359
				xmax = 9.2255
				text = ""
			intervals [4]:
				xmin = 9.2255
				xmax = 9.8355
				text = "um"
			intervals [5]:
				xmin = 9.8355
				xmax = 11.3411
				text = ""
			intervals [6]:
				xmin = 11.3411
				xmax = 12.1311
				text = "baseball"
			intervals [7]:
				xmin = 12.1311
				xmax = 12.7947
				text = ""
			intervals [8]:
				xmin = 12.7947
				xmax = 13.2447
				text = "and"
			intervals [9]:
				xmin = 13.2447
				xmax = 14.1823
				text = ""
			intervals [10]:
				xmin = 14.1823
				xmax = 14.3823
				text = "four"
			intervals [11]:
				xmin = 14.3823
				xmax = 14.4223
				text = ""
			intervals [12]:
				xmin = 14.4223
				xmax = 14.8523
				text = "corners"
			intervals [13]:
				xmin = 14.8523
				xmax = 29.9581
				text = ""
			intervals [14]:
				xmin = 29.9581
				xmax = 30.3181
				text = "played"
			intervals [15]:
				xmin = 30.3181
				xmax = 30.8081
				text = "capture"
			intervals [16]:
				xmin = 30.8081
				xmax = 30.8981
				text = "the"
			intervals [17]:
				xmin = 30.8981
				xmax = 31.1681
				text = ""
			intervals [18]:
				xmin = 31.1681
				xmax = 31.8181
				text = "flag"
			intervals [19]:
				xmin = 31.8181
				xmax = 31.8681
				text = ""
			intervals [20]:
				xmin = 31.8681
				xmax = 31.9181
				text = "uh"
			intervals [21]:
				xmin = 31.9181
				xmax = 35.5962
				text = ""
			intervals [22]:
				xmin = 35.5962
				xmax = 35.8862
				text = "hide"
			intervals [23]:
				xmin = 35.8862
				xmax = 35.9462
				text = "and"
			intervals [24]:
				xmin = 35.9462
				xmax = 36.1462
				text = "go"
			intervals [25]:
				xmin = 36.1462
				xmax = 36.4862
				text = "seek"
			intervals [26]:
				xmin = 36.4862
				xmax = 40.8262
				text = ""
			intervals [27]:
				xmin = 40.8262
				xmax = 40.8862
				text = "you"
			intervals [28]:
				xmin = 40.8862
				xmax = 41.1462
				text = "have"
			intervals [29]:
				xmin = 41.1462
				xmax = 41.1762
				text = ""
			intervals [30]:
				xmin = 41.1762
				xmax = 41.4162
				text = "two"
			intervals [31]:
				xmin = 41.4162
				xmax = 41.8562
				text = "teams"
			intervals [32]:
				xmin = 41.8562
				xmax = 41.9762
				text = "and"
			intervals [33]:
				xmin = 41.9762
				xmax = 42.0862
				text = "you"
			intervals [34]:
				xmin = 42.0862
				xmax = 42.4362
				text = "have"
			intervals [35]:
				xmin = 42.4362
				xmax = 43.1578
				text = ""
			intervals [36]:
				xmin = 43.1578
				xmax = 43.2178
				text = "a"
			intervals [37]:
				xmin = 43.2178
				xmax = 43.6678
				text = "man"
			intervals [38]:
				xmin = 43.6678
				xmax = 44.0678
				text = "guarding"
			intervals [39]:
				xmin = 44.0678
				xmax = 44.1478
				text = "a"
			intervals [40]:
				xmin = 44.1478
				xmax = 44.8278
				text = "flag"
			intervals [41]:
				xmin = 44.8278
				xmax = 45.4633
				text = ""
			intervals [42]:
				xmin = 45.4633
				xmax = 45.9033
				text = "and"
			intervals [43]:
				xmin = 45.9033
				xmax = 46.1095
				text = ""
			intervals [44]:
				xmin = 46.1095
				xmax = 46.3595
				text = "a"
			intervals [45]:
				xmin = 46.3595
				xmax = 46.4793
				text = ""
			intervals [46]:
				xmin = 46.4793
				xmax = 46.8793
				text = "another"
			intervals [47]:
				xmin = 46.8793
				xmax = 47.1793
				text = "team"
			intervals [48]:
				xmin = 47.1793
				xmax = 47.3993
				text = "try"
			intervals [49]:
				xmin = 47.3993
				xmax = 47.5293
				text = "to"
			intervals [50]:
				xmin = 47.5293
				xmax = 47.7793
				text = "get"
			intervals [51]:
				xmin = 47.7793
				xmax = 47.9793
				text = "your"
			intervals [52]:
				xmin = 47.9793
				xmax = 48.5193
				text = "flag"
			intervals [53]:
				xmin = 48.5193
				xmax = 49.1918
				text = ""
			intervals [54]:
				xmin = 49.1918
				xmax = 49.6218
				text = "and"
			intervals [55]:
				xmin = 49.6218
				xmax = 50.1123
				text = ""
			intervals [56]:
				xmin = 50.1123
				xmax = 50.2823
				text = "you"
			intervals [57]:
				xmin = 50.2823
				xmax = 50.5123
				text = "try"
			intervals [58]:
				xmin = 50.5123
				xmax = 50.6323
				text = "to"
			intervals [59]:
				xmin = 50.6323
				xmax = 50.7923
				text = "get"
			intervals [60]:
				xmin = 50.7923
				xmax = 50.8423
				text = ""
			intervals [61]:
				xmin = 50.8423
				xmax = 51.0823
				text = "their"
			intervals [62]:
				xmin = 51.0823
				xmax = 51.5823
				text = "flag"
			intervals [63]:
				xmin = 51.5823
				xmax = 51.867
				text = ""
			intervals [64]:
				xmin = 51.867
				xmax = 52.007
				text = "and"
			intervals [65]:
				xmin = 52.007
				xmax = 52.107
				text = "if"
			intervals [66]:
				xmin = 52.107
				xmax = 52.187
				text = ""
			intervals [67]:
				xmin = 52.187
				xmax = 52.287
				text = "you"
			intervals [68]:
				xmin = 52.287
				xmax = 52.317
				text = ""
			intervals [69]:
				xmin = 52.317
				xmax = 52.547
				text = "get"
			intervals [70]:
				xmin = 52.547
				xmax = 52.737
				text = "their"
			intervals [71]:
				xmin = 52.737
				xmax = 53.247
				text = "flag"
			intervals [72]:
				xmin = 53.247
				xmax = 53.6596
				text = ""
			intervals [73]:
				xmin = 53.6596
				xmax = 53.8196
				text = "and"
			intervals [74]:
				xmin = 53.8196
				xmax = 54.0896
				text = "come"
			intervals [75]:
				xmin = 54.0896
				xmax = 54.4096
				text = "back"
			intervals [76]:
				xmin = 54.4096
				xmax = 54.9196
				text = "safe"
			intervals [77]:
				xmin = 54.9196
				xmax = 55.6294
				text = ""
			intervals [78]:
				xmin = 55.6294
				xmax = 55.7994
				text = "that"
			intervals [79]:
				xmin = 55.7994
				xmax = 56.0894
				text = "mean"
			intervals [80]:
				xmin = 56.0894
				xmax = 56.2294
				text = "you"
			intervals [81]:
				xmin = 56.2294
				xmax = 56.6894
				text = "captured"
			intervals [82]:
				xmin = 56.6894
				xmax = 56.8694
				text = "their"
			intervals [83]:
				xmin = 56.8694
				xmax = 57.4194
				text = "flag"
			intervals [84]:
				xmin = 57.4194
				xmax = 61.7206
				text = ""
			intervals [85]:
				xmin = 61.7206
				xmax = 62.3606
				text = "somebody"
			intervals [86]:
				xmin = 62.3606
				xmax = 62.7206
				text = "say"
			intervals [87]:
				xmin = 62.7206
				xmax = 63.0709
				text = ""
			intervals [88]:
				xmin = 63.0709
				xmax = 63.3909
				text = "um"
			intervals [89]:
				xmin = 63.3909
				xmax = 64.8788
				text = ""
			intervals [90]:
				xmin = 64.8788
				xmax = 65.4388
				text = "somebody"
			intervals [91]:
				xmin = 65.4388
				xmax = 65.7988
				text = "stay"
			intervals [92]:
				xmin = 65.7988
				xmax = 66.2688
				text = "still"
			intervals [93]:
				xmin = 66.2688
				xmax = 66.4388
				text = "and"
			intervals [94]:
				xmin = 66.4388
				xmax = 66.7488
				text = "close"
			intervals [95]:
				xmin = 66.7488
				xmax = 66.8888
				text = "their"
			intervals [96]:
				xmin = 66.8888
				xmax = 67.3288
				text = "eyes"
			intervals [97]:
				xmin = 67.3288
				xmax = 67.5288
				text = "while"
			intervals [98]:
				xmin = 67.5288
				xmax = 67.5888
				text = "the"
			intervals [99]:
				xmin = 67.5888
				xmax = 67.8188
				text = "other"
			intervals [100]:
				xmin = 67.8188
				xmax = 68.0988
				text = "people"
			intervals [101]:
				xmin = 68.0988
				xmax = 68.3188
				text = "hide"
			intervals [102]:
				xmin = 68.3188
				xmax = 68.4088
				text = "and"
			intervals [103]:
				xmin = 68.4088
				xmax = 68.7688
				text = "do"
			intervals [104]:
				xmin = 68.7688
				xmax = 69.1782
				text = ""
			intervals [105]:
				xmin = 69.1782
				xmax = 69.2482
				text = "you"
			intervals [106]:
				xmin = 69.2482
				xmax = 69.4782
				text = "say"
			intervals [107]:
				xmin = 69.4782
				xmax = 69.6882
				text = "are"
			intervals [108]:
				xmin = 69.6882
				xmax = 69.8082
				text = "you"
			intervals [109]:
				xmin = 69.8082
				xmax = 70.1582
				text = "ready"
			intervals [110]:
				xmin = 70.1582
				xmax = 70.3082
				text = "and"
			intervals [111]:
				xmin = 70.3082
				xmax = 70.7382
				text = "then"
			intervals [112]:
				xmin = 70.7382
				xmax = 70.9408
				text = ""
			intervals [113]:
				xmin = 70.9408
				xmax = 71.1308
				text = "while"
			intervals [114]:
				xmin = 71.1308
				xmax = 71.2708
				text = "they're"
			intervals [115]:
				xmin = 71.2708
				xmax = 71.9808
				text = "hiding"
			intervals [116]:
				xmin = 71.9808
				xmax = 72.1108
				text = "you"
			intervals [117]:
				xmin = 72.1108
				xmax = 72.1408
				text = ""
			intervals [118]:
				xmin = 72.1408
				xmax = 72.2908
				text = "go"
			intervals [119]:
				xmin = 72.2908
				xmax = 72.3808
				text = ""
			intervals [120]:
				xmin = 72.3808
				xmax = 72.5608
				text = "you"
			intervals [121]:
				xmin = 72.5608
				xmax = 72.7908
				text = "try"
			intervals [122]:
				xmin = 72.7908
				xmax = 72.9008
				text = "to"
			intervals [123]:
				xmin = 72.9008
				xmax = 73.3508
				text = "find"
			intervals [124]:
				xmin = 73.3508
				xmax = 73.4508
				text = "'em"
			intervals [125]:
				xmin = 73.4508
				xmax = 74.2823
				text = ""
			intervals [126]:
				xmin = 74.2823
				xmax = 74.4823
				text = "and"
			intervals [127]:
				xmin = 74.4823
				xmax = 74.6623
				text = "if"
			intervals [128]:
				xmin = 74.6623
				xmax = 74.8723
				text = "you"
			intervals [129]:
				xmin = 74.8723
				xmax = 75.6418
				text = ""
			intervals [130]:
				xmin = 75.6418
				xmax = 75.9318
				text = "if"
			intervals [131]:
				xmin = 75.9318
				xmax = 76.0818
				text = "you"
			intervals [132]:
				xmin = 76.0818
				xmax = 76.2418
				text = "could"
			intervals [133]:
				xmin = 76.2418
				xmax = 76.4718
				text = "say"
			intervals [134]:
				xmin = 76.4718
				xmax = 76.8618
				text = "first"
			intervals [135]:
				xmin = 76.8618
				xmax = 76.9618
				text = "to"
			intervals [136]:
				xmin = 76.9618
				xmax = 77.4518
				text = "last"
			intervals [137]:
				xmin = 77.4518
				xmax = 77.5518
				text = ""
			intervals [138]:
				xmin = 77.5518
				xmax = 77.8918
				text = "and"
			intervals [139]:
				xmin = 77.8918
				xmax = 77.9218
				text = ""
			intervals [140]:
				xmin = 77.9218
				xmax = 78.0818
				text = "if"
			intervals [141]:
				xmin = 78.0818
				xmax = 78.1818
				text = "s"
			intervals [142]:
				xmin = 78.1818
				xmax = 78.3218
				text = ""
			intervals [143]:
				xmin = 78.3218
				xmax = 78.6718
				text = "catch"
			intervals [144]:
				xmin = 78.6718
				xmax = 78.7718
				text = "the"
			intervals [145]:
				xmin = 78.7718
				xmax = 79.2318
				text = "first"
			intervals [146]:
				xmin = 79.2318
				xmax = 79.3718
				text = "one"
			intervals [147]:
				xmin = 79.3718
				xmax = 80.1123
				text = ""
			intervals [148]:
				xmin = 80.1123
				xmax = 80.4223
				text = "they"
			intervals [149]:
				xmin = 80.4223
				xmax = 80.5623
				text = "it"
			intervals [150]:
				xmin = 80.5623
				xmax = 86.0451
				text = ""
			intervals [151]:
				xmin = 86.0451
				xmax = 86.4851
				text = "um"
			intervals [152]:
				xmin = 86.4851
				xmax = 86.7605
				text = ""
			intervals [153]:
				xmin = 86.7605
				xmax = 86.9505
				text = "you"
			intervals [154]:
				xmin = 86.9505
				xmax = 87.2905
				text = "have"
			intervals [155]:
				xmin = 87.2905
				xmax = 87.8464
				text = ""
			intervals [156]:
				xmin = 87.8464
				xmax = 88.3564
				text = "corners"
			intervals [157]:
				xmin = 88.3564
				xmax = 88.6264
				text = "and"
			intervals [158]:
				xmin = 88.6264
				xmax = 88.8168
				text = ""
			intervals [159]:
				xmin = 88.8168
				xmax = 89.1268
				text = "each"
			intervals [160]:
				xmin = 89.1268
				xmax = 89.4868
				text = "person"
			intervals [161]:
				xmin = 89.4868
				xmax = 89.6268
				text = "is"
			intervals [162]:
				xmin = 89.6268
				xmax = 89.7868
				text = "in"
			intervals [163]:
				xmin = 89.7868
				xmax = 89.8968
				text = "a"
			intervals [164]:
				xmin = 89.8968
				xmax = 90.3268
				text = "block"
			intervals [165]:
				xmin = 90.3268
				xmax = 90.7834
				text = ""
			intervals [166]:
				xmin = 90.7834
				xmax = 91.1934
				text = "and"
			intervals [167]:
				xmin = 91.1934
				xmax = 92.0924
				text = ""
			intervals [168]:
				xmin = 92.0924
				xmax = 92.3824
				text = "one"
			intervals [169]:
				xmin = 92.3824
				xmax = 92.8524
				text = "person"
			intervals [170]:
				xmin = 92.8524
				xmax = 93.2324
				text = "serve"
			intervals [171]:
				xmin = 93.2324
				xmax = 93.3524
				text = "the"
			intervals [172]:
				xmin = 93.3524
				xmax = 93.7624
				text = "balls"
			intervals [173]:
				xmin = 93.7624
				xmax = 93.9224
				text = "and"
			intervals [174]:
				xmin = 93.9224
				xmax = 94.0524
				text = "you"
			intervals [175]:
				xmin = 94.0524
				xmax = 94.2524
				text = "hit"
			intervals [176]:
				xmin = 94.2524
				xmax = 94.3824
				text = "it"
			intervals [177]:
				xmin = 94.3824
				xmax = 94.5024
				text = "to"
			intervals [178]:
				xmin = 94.5024
				xmax = 94.9924
				text = "different"
			intervals [179]:
				xmin = 94.9924
				xmax = 95.4424
				text = "block"
			intervals [180]:
				xmin = 95.4424
				xmax = 96.2139
				text = ""
			intervals [181]:
				xmin = 96.2139
				xmax = 96.5339
				text = "but"
			intervals [182]:
				xmin = 96.5339
				xmax = 96.6139
				text = ""
			intervals [183]:
				xmin = 96.6139
				xmax = 97.0739
				text = "um"
			intervals [184]:
				xmin = 97.0739
				xmax = 97.3989
				text = ""
			intervals [185]:
				xmin = 97.3989
				xmax = 97.5489
				text = "if"
			intervals [186]:
				xmin = 97.5489
				xmax = 98.0389
				text = "somebody"
			intervals [187]:
				xmin = 98.0389
				xmax = 98.2489
				text = "hit"
			intervals [188]:
				xmin = 98.2489
				xmax = 98.4489
				text = "it"
			intervals [189]:
				xmin = 98.4489
				xmax = 98.4789
				text = ""
			intervals [190]:
				xmin = 98.4789
				xmax = 98.7189
				text = "and"
			intervals [191]:
				xmin = 98.7189
				xmax = 98.7989
				text = "you"
			intervals [192]:
				xmin = 98.7989
				xmax = 99.1989
				text = "miss"
			intervals [193]:
				xmin = 99.1989
				xmax = 99.3089
				text = "it"
			intervals [194]:
				xmin = 99.3089
				xmax = 99.8204
				text = ""
			intervals [195]:
				xmin = 99.8204
				xmax = 99.9404
				text = "it"
			intervals [196]:
				xmin = 99.9404
				xmax = 100.0004
				text = "s"
			intervals [197]:
				xmin = 100.0004
				xmax = 100.3804
				text = "another"
			intervals [198]:
				xmin = 100.3804
				xmax = 100.4304
				text = ""
			intervals [199]:
				xmin = 100.4304
				xmax = 100.9404
				text = "person"
			intervals [200]:
				xmin = 100.9404
				xmax = 101.1304
				text = "go"
			intervals [201]:
				xmin = 101.1304
				xmax = 101.3004
				text = "to"
			intervals [202]:
				xmin = 101.3004
				xmax = 101.4104
				text = "get"
			intervals [203]:
				xmin = 101.4104
				xmax = 101.5604
				text = "in"
			intervals [204]:
				xmin = 101.5604
				xmax = 101.7304
				text = "your"
			intervals [205]:
				xmin = 101.7304
				xmax = 102.1304
				text = "block"
			intervals [206]:
				xmin = 102.1304
				xmax = 102.593
				text = ""
			intervals [207]:
				xmin = 102.593
				xmax = 102.873
				text = "else"
			intervals [208]:
				xmin = 102.873
				xmax = 102.983
				text = "you"
			intervals [209]:
				xmin = 102.983
				xmax = 103.353
				text = "move"
			intervals [210]:
				xmin = 103.353
				xmax = 103.843
				text = "around"
			intervals [211]:
				xmin = 103.843
				xmax = 104.5227
				text = ""
			intervals [212]:
				xmin = 104.5227
				xmax = 104.6727
				text = "to"
			intervals [213]:
				xmin = 104.6727
				xmax = 105.0627
				text = "another"
			intervals [214]:
				xmin = 105.0627
				xmax = 105.4527
				text = "block"
			intervals [215]:
				xmin = 105.4527
				xmax = 114.8767
				text = ""
			intervals [216]:
				xmin = 114.8767
				xmax = 115.3967
				text = "uh"
			intervals [217]:
				xmin = 115.3967
				xmax = 116.0464
				text = ""
			intervals [218]:
				xmin = 116.0464
				xmax = 116.7164
				text = "basketball"
			intervals [219]:
				xmin = 116.7164
				xmax = 116.7564
				text = ""
			intervals [220]:
				xmin = 116.7564
				xmax = 117.2164
				text = "games"
			intervals [221]:
				xmin = 117.2164
				xmax = 117.3964
				text = "and"
			intervals [222]:
				xmin = 117.3964
				xmax = 119.3892
				text = ""
			intervals [223]:
				xmin = 119.3892
				xmax = 120.1392
				text = "tarzan"
			intervals [224]:
				xmin = 120.1392
				xmax = 120.3092
				text = ""
			intervals [225]:
				xmin = 120.3092
				xmax = 120.5792
				text = "and"
			intervals [226]:
				xmin = 120.5792
				xmax = 120.7892
				text = "rat"
			intervals [227]:
				xmin = 120.7892
				xmax = 120.8192
				text = ""
			intervals [228]:
				xmin = 120.8192
				xmax = 121.3392
				text = "patrol"
			intervals [229]:
				xmin = 121.3392
				xmax = 121.4592
				text = "and"
			intervals [230]:
				xmin = 121.4592
				xmax = 121.4992
				text = ""
			intervals [231]:
				xmin = 121.4992
				xmax = 121.5692
				text = "the"
			intervals [232]:
				xmin = 121.5692
				xmax = 121.9992
				text = "felony"
			intervals [233]:
				xmin = 121.9992
				xmax = 122.5892
				text = "squad"
			intervals [234]:
				xmin = 122.5892
				xmax = 132.1772
				text = ""
			intervals [235]:
				xmin = 132.1772
				xmax = 132.4872
				text = "cause"
			intervals [236]:
				xmin = 132.4872
				xmax = 132.5572
				text = "it"
			intervals [237]:
				xmin = 132.5572
				xmax = 132.6072
				text = "s"
			intervals [238]:
				xmin = 132.6072
				xmax = 132.6772
				text = ""
			intervals [239]:
				xmin = 132.6772
				xmax = 132.9472
				text = "fun"
			intervals [240]:
				xmin = 132.9472
				xmax = 133.2272
				text = "looking"
			intervals [241]:
				xmin = 133.2272
				xmax = 133.2672
				text = ""
			intervals [242]:
				xmin = 133.2672
				xmax = 133.6372
				text = "at"
			intervals [243]:
				xmin = 133.6372
				xmax = 139.329
				text = ""
			intervals [244]:
				xmin = 139.329
				xmax = 139.489
				text = "they"
			intervals [245]:
				xmin = 139.489
				xmax = 140.199
				text = "driving"
			intervals [246]:
				xmin = 140.199
				xmax = 140.229
				text = ""
			intervals [247]:
				xmin = 140.229
				xmax = 140.619
				text = "jeeps"
			intervals [248]:
				xmin = 140.619
				xmax = 140.839
				text = "on"
			intervals [249]:
				xmin = 140.839
				xmax = 141.439
				text = "deserts"
			intervals [250]:
				xmin = 141.439
				xmax = 141.519
				text = "and"
			intervals [251]:
				xmin = 141.519
				xmax = 142.4905
				text = ""
			intervals [252]:
				xmin = 142.4905
				xmax = 143.1405
				text = "always"
			intervals [253]:
				xmin = 143.1405
				xmax = 143.3979
				text = ""
			intervals [254]:
				xmin = 143.3979
				xmax = 143.8779
				text = "capture"
			intervals [255]:
				xmin = 143.8779
				xmax = 143.9279
				text = ""
			intervals [256]:
				xmin = 143.9279
				xmax = 144.3979
				text = "enemies"
			intervals [257]:
				xmin = 144.3979
				xmax = 155.2819
				text = ""
			intervals [258]:
				xmin = 155.2819
				xmax = 155.4319
				text = "i"
			intervals [259]:
				xmin = 155.4319
				xmax = 155.8419
				text = "saw"
			intervals [260]:
				xmin = 155.8419
				xmax = 155.9019
				text = ""
			intervals [261]:
				xmin = 155.9019
				xmax = 156.3419
				text = "um"
			intervals [262]:
				xmin = 156.3419
				xmax = 156.858
				text = ""
			intervals [263]:
				xmin = 156.858
				xmax = 157.438
				text = "movie"
			intervals [264]:
				xmin = 157.438
				xmax = 157.828
				text = "called"
			intervals [265]:
				xmin = 157.828
				xmax = 158.3828
				text = ""
			intervals [266]:
				xmin = 158.3828
				xmax = 159.1528
				text = "fastest"
			intervals [267]:
				xmin = 159.1528
				xmax = 159.1928
				text = ""
			intervals [268]:
				xmin = 159.1928
				xmax = 159.6728
				text = "guitar"
			intervals [269]:
				xmin = 159.6728
				xmax = 160.1128
				text = "alive"
			intervals [270]:
				xmin = 160.1128
				xmax = 164.9237
				text = ""
			intervals [271]:
				xmin = 164.9237
				xmax = 165.2537
				text = "cause"
			intervals [272]:
				xmin = 165.2537
				xmax = 165.4837
				text = "they"
			intervals [273]:
				xmin = 165.4837
				xmax = 165.7537
				text = "was"
			intervals [274]:
				xmin = 165.7537
				xmax = 166.1137
				text = "singing"
			intervals [275]:
				xmin = 166.1137
				xmax = 166.4237
				text = "real"
			intervals [276]:
				xmin = 166.4237
				xmax = 166.7537
				text = "well"
			intervals [277]:
				xmin = 166.7537
				xmax = 167.1737
				text = "and"
			intervals [278]:
				xmin = 167.1737
				xmax = 168.082
				text = ""
			intervals [279]:
				xmin = 168.082
				xmax = 168.212
				text = "i"
			intervals [280]:
				xmin = 168.212
				xmax = 168.502
				text = "like"
			intervals [281]:
				xmin = 168.502
				xmax = 168.602
				text = "the"
			intervals [282]:
				xmin = 168.602
				xmax = 169.092
				text = "singing"
			intervals [283]:
				xmin = 169.092
				xmax = 169.252
				text = "and"
			intervals [284]:
				xmin = 169.252
				xmax = 169.352
				text = "i"
			intervals [285]:
				xmin = 169.352
				xmax = 169.632
				text = "like"
			intervals [286]:
				xmin = 169.632
				xmax = 169.762
				text = "the"
			intervals [287]:
				xmin = 169.762
				xmax = 170.222
				text = "guitar"
			intervals [288]:
				xmin = 170.222
				xmax = 170.402
				text = "that"
			intervals [289]:
				xmin = 170.402
				xmax = 170.542
				text = "he"
			intervals [290]:
				xmin = 170.542
				xmax = 170.962
				text = "had"
			intervals [291]:
				xmin = 170.962
				xmax = 176.1271
				text = ""
			intervals [292]:
				xmin = 176.1271
				xmax = 176.3771
				text = "that"
			intervals [293]:
				xmin = 176.3771
				xmax = 176.7971
				text = "guitar"
			intervals [294]:
				xmin = 176.7971
				xmax = 176.9771
				text = "that"
			intervals [295]:
				xmin = 176.9771
				xmax = 177.1071
				text = "he"
			intervals [296]:
				xmin = 177.1071
				xmax = 177.4771
				text = "had"
			intervals [297]:
				xmin = 177.4771
				xmax = 177.8096
				text = ""
			intervals [298]:
				xmin = 177.8096
				xmax = 178.0096
				text = "all"
			intervals [299]:
				xmin = 178.0096
				xmax = 178.0696
				text = "he"
			intervals [300]:
				xmin = 178.0696
				xmax = 178.2596
				text = "had"
			intervals [301]:
				xmin = 178.2596
				xmax = 178.3696
				text = "to"
			intervals [302]:
				xmin = 178.3696
				xmax = 178.5596
				text = "do"
			intervals [303]:
				xmin = 178.5596
				xmax = 178.6996
				text = "was"
			intervals [304]:
				xmin = 178.6996
				xmax = 178.8796
				text = "just"
			intervals [305]:
				xmin = 178.8796
				xmax = 179.2396
				text = "press"
			intervals [306]:
				xmin = 179.2396
				xmax = 179.3496
				text = "the"
			intervals [307]:
				xmin = 179.3496
				xmax = 179.9796
				text = "button"
			intervals [308]:
				xmin = 179.9796
				xmax = 180.0696
				text = "a"
			intervals [309]:
				xmin = 180.0696
				xmax = 180.7155
				text = ""
			intervals [310]:
				xmin = 180.7155
				xmax = 180.9555
				text = "gun"
			intervals [311]:
				xmin = 180.9555
				xmax = 181.0355
				text = "a"
			intervals [312]:
				xmin = 181.0355
				xmax = 181.2555
				text = "come"
			intervals [313]:
				xmin = 181.2555
				xmax = 181.4355
				text = "out"
			intervals [314]:
				xmin = 181.4355
				xmax = 181.5055
				text = "of"
			intervals [315]:
				xmin = 181.5055
				xmax = 181.6155
				text = "the"
			intervals [316]:
				xmin = 181.6155
				xmax = 182.0855
				text = "guitar"
			intervals [317]:
				xmin = 182.0855
				xmax = 182.1955
				text = "and"
			intervals [318]:
				xmin = 182.1955
				xmax = 182.3455
				text = "then"
			intervals [319]:
				xmin = 182.3455
				xmax = 182.4455
				text = "he"
			intervals [320]:
				xmin = 182.4455
				xmax = 182.8455
				text = "pressed"
			intervals [321]:
				xmin = 182.8455
				xmax = 183.2355
				text = "another"
			intervals [322]:
				xmin = 183.2355
				xmax = 183.7355
				text = "button"
			intervals [323]:
				xmin = 183.7355
				xmax = 183.9355
				text = "and"
			intervals [324]:
				xmin = 183.9355
				xmax = 184.0255
				text = "it"
			intervals [325]:
				xmin = 184.0255
				xmax = 184.0555
				text = "<unk>"
			intervals [326]:
				xmin = 184.0555
				xmax = 184.0855
				text = ""
			intervals [327]:
				xmin = 184.0855
				xmax = 184.4555
				text = "shoot"
			intervals [328]:
				xmin = 184.4555
				xmax = 191.0887
				text = ""
			intervals [329]:
				xmin = 191.0887
				xmax = 191.3487
				text = "no"
			intervals [330]:
				xmin = 191.3487
				xmax = 196.4831
				text = ""
			intervals [331]:
				xmin = 196.4831
				xmax = 196.5131
				text = "i"
			intervals [332]:
				xmin = 196.5131
				xmax = 196.6231
				text = "like"
			intervals [333]:
				xmin = 196.6231
				xmax = 196.6731
				text = ""
			intervals [334]:
				xmin = 196.6731
				xmax = 196.7531
				text = "to"
			intervals [335]:
				xmin = 196.7531
				xmax = 196.7931
				text = ""
			intervals [336]:
				xmin = 196.7931
				xmax = 196.9231
				text = "go"
			intervals [337]:
				xmin = 196.9231
				xmax = 197.0531
				text = ""
			intervals [338]:
				xmin = 197.0531
				xmax = 197.5531
				text = "fishing"
			intervals [339]:
				xmin = 197.5531
				xmax = 202.0241
				text = ""
			intervals [340]:
				xmin = 202.0241
				xmax = 202.7441
				text = "twenty"
			intervals [341]:
				xmin = 202.7441
				xmax = 206.0538
				text = ""
			intervals [342]:
				xmin = 206.0538
				xmax = 206.4538
				text = "yep"
			intervals [343]:
				xmin = 206.4538
				xmax = 206.6038
				text = "and"
			intervals [344]:
				xmin = 206.6038
				xmax = 206.7238
				text = "i"
			intervals [345]:
				xmin = 206.7238
				xmax = 206.7538
				text = ""
			intervals [346]:
				xmin = 206.7538
				xmax = 207.0638
				text = "caught"
			intervals [347]:
				xmin = 207.0638
				xmax = 207.9038
				text = "fourteen"
			intervals [348]:
				xmin = 207.9038
				xmax = 208.6538
				text = "wednesday"
			intervals [349]:
				xmin = 208.6538
				xmax = 211.6222
				text = ""
			intervals [350]:
				xmin = 211.6222
				xmax = 211.7322
				text = "i"
			intervals [351]:
				xmin = 211.7322
				xmax = 211.9722
				text = "went"
			intervals [352]:
				xmin = 211.9722
				xmax = 212.4522
				text = "today"
			intervals [353]:
				xmin = 212.4522
				xmax = 212.5322
				text = ""
			intervals [354]:
				xmin = 212.5322
				xmax = 212.7222
				text = "but"
			intervals [355]:
				xmin = 212.7222
				xmax = 212.9222
				text = "i"
			intervals [356]:
				xmin = 212.9222
				xmax = 213.0722
				text = "ain't"
			intervals [357]:
				xmin = 213.0722
				xmax = 213.1882
				text = ""
			intervals [358]:
				xmin = 213.1882
				xmax = 213.2682
				text = "i"
			intervals [359]:
				xmin = 213.2682
				xmax = 213.4882
				text = "don't"
			intervals [360]:
				xmin = 213.4882
				xmax = 213.7182
				text = "go"
			intervals [361]:
				xmin = 213.7182
				xmax = 213.9082
				text = ""
			intervals [362]:
				xmin = 213.9082
				xmax = 214.1982
				text = "very"
			intervals [363]:
				xmin = 214.1982
				xmax = 214.6082
				text = "often"
			intervals [364]:
				xmin = 214.6082
				xmax = 214.8082
				text = "cause"
			intervals [365]:
				xmin = 214.8082
				xmax = 214.9582
				text = "my"
			intervals [366]:
				xmin = 214.9582
				xmax = 215.3582
				text = "mother"
			intervals [367]:
				xmin = 215.3582
				xmax = 215.3982
				text = ""
			intervals [368]:
				xmin = 215.3982
				xmax = 215.5982
				text = "she"
			intervals [369]:
				xmin = 215.5982
				xmax = 215.8182
				text = "don't"
			intervals [370]:
				xmin = 215.8182
				xmax = 216.0182
				text = "like"
			intervals [371]:
				xmin = 216.0182
				xmax = 216.0782
				text = ""
			intervals [372]:
				xmin = 216.0782
				xmax = 216.1982
				text = "me"
			intervals [373]:
				xmin = 216.1982
				xmax = 216.3482
				text = ""
			intervals [374]:
				xmin = 216.3482
				xmax = 216.5782
				text = "down"
			intervals [375]:
				xmin = 216.5782
				xmax = 216.6082
				text = ""
			intervals [376]:
				xmin = 216.6082
				xmax = 216.7182
				text = "there"
			intervals [377]:
				xmin = 216.7182
				xmax = 230.947
				text = ""
			intervals [378]:
				xmin = 230.947
				xmax = 231.457
				text = "um"
			intervals [379]:
				xmin = 231.457
				xmax = 232.3878
				text = ""
			intervals [380]:
				xmin = 232.3878
				xmax = 232.9578
				text = "friday"
			intervals [381]:
				xmin = 232.9578
				xmax = 233.1378
				text = "we"
			intervals [382]:
				xmin = 233.1378
				xmax = 233.4178
				text = "had"
			intervals [383]:
				xmin = 233.4178
				xmax = 233.6278
				text = "this"
			intervals [384]:
				xmin = 233.6278
				xmax = 234.1578
				text = "award"
			intervals [385]:
				xmin = 234.1578
				xmax = 234.563
				text = ""
			intervals [386]:
				xmin = 234.563
				xmax = 234.823
				text = "day"
			intervals [387]:
				xmin = 234.823
				xmax = 235.023
				text = "for"
			intervals [388]:
				xmin = 235.023
				xmax = 235.213
				text = "our"
			intervals [389]:
				xmin = 235.213
				xmax = 235.263
				text = ""
			intervals [390]:
				xmin = 235.263
				xmax = 235.923
				text = "basketball"
			intervals [391]:
				xmin = 235.923
				xmax = 236.273
				text = "team"
			intervals [392]:
				xmin = 236.273
				xmax = 236.532
				text = ""
			intervals [393]:
				xmin = 236.532
				xmax = 236.852
				text = "we"
			intervals [394]:
				xmin = 236.852
				xmax = 237.202
				text = "won"
			intervals [395]:
				xmin = 237.202
				xmax = 237.4953
				text = ""
			intervals [396]:
				xmin = 237.4953
				xmax = 237.7653
				text = "eight"
			intervals [397]:
				xmin = 237.7653
				xmax = 237.7953
				text = ""
			intervals [398]:
				xmin = 237.7953
				xmax = 237.8853
				text = "and"
			intervals [399]:
				xmin = 237.8853
				xmax = 237.9153
				text = ""
			intervals [400]:
				xmin = 237.9153
				xmax = 238.4653
				text = "lost"
			intervals [401]:
				xmin = 238.4653
				xmax = 238.6132
				text = ""
			intervals [402]:
				xmin = 238.6132
				xmax = 238.8632
				text = "two"
			intervals [403]:
				xmin = 238.8632
				xmax = 249.6605
				text = ""
			intervals [404]:
				xmin = 249.6605
				xmax = 249.9905
				text = "um"
			intervals [405]:
				xmin = 249.9905
				xmax = 251.154
				text = ""
			intervals [406]:
				xmin = 251.154
				xmax = 251.764
				text = "english"
			intervals [407]:
				xmin = 251.764
				xmax = 252.5804
				text = ""
			intervals [408]:
				xmin = 252.5804
				xmax = 253.3504
				text = "geography"
			intervals [409]:
				xmin = 253.3504
				xmax = 253.8504
				text = "math"
			intervals [410]:
				xmin = 253.8504
				xmax = 254.9445
				text = ""
			intervals [411]:
				xmin = 254.9445
				xmax = 255.8045
				text = "science"
			intervals [412]:
				xmin = 255.8045
				xmax = 257.8542
				text = ""
			intervals [413]:
				xmin = 257.8542
				xmax = 258.5942
				text = "and"
			intervals [414]:
				xmin = 258.5942
				xmax = 259.4656
				text = ""
			intervals [415]:
				xmin = 259.4656
				xmax = 259.7556
				text = "wood"
			intervals [416]:
				xmin = 259.7556
				xmax = 260.2856
				text = "work"
			intervals [417]:
				xmin = 260.2856
				xmax = 260.5087
				text = ""
			intervals [418]:
				xmin = 260.5087
				xmax = 260.8287
				text = "and"
			intervals [419]:
				xmin = 260.8287
				xmax = 262.2254
				text = ""
			intervals [420]:
				xmin = 262.2254
				xmax = 262.8554
				text = "music"
			intervals [421]:
				xmin = 262.8554
				xmax = 268.7309
				text = ""
			intervals [422]:
				xmin = 268.7309
				xmax = 269.2209
				text = "um"
			intervals [423]:
				xmin = 269.2209
				xmax = 269.7117
				text = ""
			intervals [424]:
				xmin = 269.7117
				xmax = 269.8017
				text = "i"
			intervals [425]:
				xmin = 269.8017
				xmax = 270.0017
				text = "like"
			intervals [426]:
				xmin = 270.0017
				xmax = 270.0317
				text = ""
			intervals [427]:
				xmin = 270.0317
				xmax = 270.4117
				text = "gym"
			intervals [428]:
				xmin = 270.4117
				xmax = 270.5117
				text = ""
			intervals [429]:
				xmin = 270.5117
				xmax = 270.7317
				text = "and"
			intervals [430]:
				xmin = 270.7317
				xmax = 270.9217
				text = "wood"
			intervals [431]:
				xmin = 270.9217
				xmax = 271.1617
				text = "work"
			intervals [432]:
				xmin = 271.1617
				xmax = 271.2117
				text = ""
			intervals [433]:
				xmin = 271.2117
				xmax = 271.2717
				text = "the"
			intervals [434]:
				xmin = 271.2717
				xmax = 271.3617
				text = ""
			intervals [435]:
				xmin = 271.3617
				xmax = 271.6917
				text = "best"
			intervals [436]:
				xmin = 271.6917
				xmax = 280.8075
				text = ""
			intervals [437]:
				xmin = 280.8075
				xmax = 280.9875
				text = "what"
			intervals [438]:
				xmin = 280.9875
				xmax = 285.4013
				text = ""
			intervals [439]:
				xmin = 285.4013
				xmax = 285.5613
				text = "we"
			intervals [440]:
				xmin = 285.5613
				xmax = 285.7213
				text = "go"
			intervals [441]:
				xmin = 285.7213
				xmax = 285.8813
				text = "out"
			intervals [442]:
				xmin = 285.8813
				xmax = 286.0013
				text = "on"
			intervals [443]:
				xmin = 286.0013
				xmax = 286.0913
				text = "the"
			intervals [444]:
				xmin = 286.0913
				xmax = 286.7113
				text = "basketball"
			intervals [445]:
				xmin = 286.7113
				xmax = 286.7613
				text = ""
			intervals [446]:
				xmin = 286.7613
				xmax = 286.9613
				text = "court"
			intervals [447]:
				xmin = 286.9613
				xmax = 287.0313
				text = "and"
			intervals [448]:
				xmin = 287.0313
				xmax = 287.0913
				text = ""
			intervals [449]:
				xmin = 287.0913
				xmax = 287.3313
				text = "play"
			intervals [450]:
				xmin = 287.3313
				xmax = 288.1513
				text = "basketball"
			intervals [451]:
				xmin = 288.1513
				xmax = 288.5922
				text = ""
			intervals [452]:
				xmin = 288.5922
				xmax = 288.8522
				text = "some"
			intervals [453]:
				xmin = 288.8522
				xmax = 288.9122
				text = "of"
			intervals [454]:
				xmin = 288.9122
				xmax = 289.0022
				text = "'em"
			intervals [455]:
				xmin = 289.0022
				xmax = 289.0422
				text = ""
			intervals [456]:
				xmin = 289.0422
				xmax = 289.3222
				text = "hang"
			intervals [457]:
				xmin = 289.3222
				xmax = 289.6422
				text = "around"
			intervals [458]:
				xmin = 289.6422
				xmax = 289.9922
				text = "school"
			intervals [459]:
				xmin = 289.9922
				xmax = 290.1522
				text = ""
			intervals [460]:
				xmin = 290.1522
				xmax = 290.2122
				text = "for"
			intervals [461]:
				xmin = 290.2122
				xmax = 290.2522
				text = ""
			intervals [462]:
				xmin = 290.2522
				xmax = 290.2822
				text = "a"
			intervals [463]:
				xmin = 290.2822
				xmax = 290.3522
				text = ""
			intervals [464]:
				xmin = 290.3522
				xmax = 290.5322
				text = "little"
			intervals [465]:
				xmin = 290.5322
				xmax = 290.5622
				text = ""
			intervals [466]:
				xmin = 290.5622
				xmax = 290.6722
				text = "while"
			intervals [467]:
				xmin = 290.6722
				xmax = 297.7691
				text = ""
			intervals [468]:
				xmin = 297.7691
				xmax = 298.0191
				text = "yeah"
			intervals [469]:
				xmin = 298.0191
				xmax = 298.3765
				text = ""
			intervals [470]:
				xmin = 298.3765
				xmax = 298.5965
				text = "in"
			intervals [471]:
				xmin = 298.5965
				xmax = 298.7065
				text = "the"
			intervals [472]:
				xmin = 298.7065
				xmax = 298.7965
				text = ""
			intervals [473]:
				xmin = 298.7965
				xmax = 299.1765
				text = "um"
			intervals [474]:
				xmin = 299.1765
				xmax = 299.771
				text = ""
			intervals [475]:
				xmin = 299.771
				xmax = 300.061
				text = "sixth"
			intervals [476]:
				xmin = 300.061
				xmax = 300.151
				text = ""
			intervals [477]:
				xmin = 300.151
				xmax = 300.591
				text = "grade"
			intervals [478]:
				xmin = 300.591
				xmax = 305.9994
				text = ""
			intervals [479]:
				xmin = 305.9994
				xmax = 306.3394
				text = "um"
			intervals [480]:
				xmin = 306.3394
				xmax = 307.8792
				text = ""
			intervals [481]:
				xmin = 307.8792
				xmax = 308.2092
				text = "stop"
			intervals [482]:
				xmin = 308.2092
				xmax = 308.7692
				text = "talking"
			intervals [483]:
				xmin = 308.7692
				xmax = 315.1475
				text = ""
			intervals [484]:
				xmin = 315.1475
				xmax = 316.2575
				text = "sometimes"
			intervals [485]:
				xmin = 316.2575
				xmax = 328.8475
				text = ""
			intervals [486]:
				xmin = 328.8475
				xmax = 329.1675
				text = "best"
			intervals [487]:
				xmin = 329.1675
				xmax = 329.5275
				text = "teacher"
			intervals [488]:
				xmin = 329.5275
				xmax = 329.5875
				text = "i"
			intervals [489]:
				xmin = 329.5875
				xmax = 329.6875
				text = "ever"
			intervals [490]:
				xmin = 329.6875
				xmax = 330.0075
				text = "had"
			intervals [491]:
				xmin = 330.0075
				xmax = 330.0375
				text = ""
			intervals [492]:
				xmin = 330.0375
				xmax = 330.2175
				text = "was"
			intervals [493]:
				xmin = 330.2175
				xmax = 330.3175
				text = "in"
			intervals [494]:
				xmin = 330.3175
				xmax = 330.3775
				text = "the"
			intervals [495]:
				xmin = 330.3775
				xmax = 330.5075
				text = ""
			intervals [496]:
				xmin = 330.5075
				xmax = 330.8675
				text = "first"
			intervals [497]:
				xmin = 330.8675
				xmax = 330.8975
				text = ""
			intervals [498]:
				xmin = 330.8975
				xmax = 331.3675
				text = "grade"
			intervals [499]:
				xmin = 331.3675
				xmax = 335.0593
				text = ""
			intervals [500]:
				xmin = 335.0593
				xmax = 335.2093
				text = "i"
			intervals [501]:
				xmin = 335.2093
				xmax = 335.5393
				text = "used"
			intervals [502]:
				xmin = 335.5393
				xmax = 335.6693
				text = "to"
			intervals [503]:
				xmin = 335.6693
				xmax = 336.0293
				text = "help"
			intervals [504]:
				xmin = 336.0293
				xmax = 336.1493
				text = "her"
			intervals [505]:
				xmin = 336.1493
				xmax = 336.4993
				text = ""
			intervals [506]:
				xmin = 336.4993
				xmax = 336.9293
				text = "after"
			intervals [507]:
				xmin = 336.9293
				xmax = 337.3693
				text = "school"
			intervals [508]:
				xmin = 337.3693
				xmax = 337.6893
				text = "and"
			intervals [509]:
				xmin = 337.6893
				xmax = 338.1963
				text = ""
			intervals [510]:
				xmin = 338.1963
				xmax = 338.2963
				text = "she"
			intervals [511]:
				xmin = 338.2963
				xmax = 338.4963
				text = "used"
			intervals [512]:
				xmin = 338.4963
				xmax = 338.5963
				text = "to"
			intervals [513]:
				xmin = 338.5963
				xmax = 338.7863
				text = "give"
			intervals [514]:
				xmin = 338.7863
				xmax = 338.9663
				text = "me"
			intervals [515]:
				xmin = 338.9663
				xmax = 339.5663
				text = "money"
			intervals [516]:
				xmin = 339.5663
				xmax = 340.1874
				text = ""
			intervals [517]:
				xmin = 340.1874
				xmax = 340.2474
				text = "and"
			intervals [518]:
				xmin = 340.2474
				xmax = 340.3074
				text = "i"
			intervals [519]:
				xmin = 340.3074
				xmax = 340.5974
				text = "used"
			intervals [520]:
				xmin = 340.5974
				xmax = 340.6574
				text = ""
			intervals [521]:
				xmin = 340.6574
				xmax = 340.7174
				text = "to"
			intervals [522]:
				xmin = 340.7174
				xmax = 340.7474
				text = ""
			intervals [523]:
				xmin = 340.7474
				xmax = 340.9974
				text = "um"
			intervals [524]:
				xmin = 340.9974
				xmax = 341.6444
				text = ""
			intervals [525]:
				xmin = 341.6444
				xmax = 342.0144
				text = "wash"
			intervals [526]:
				xmin = 342.0144
				xmax = 342.0444
				text = ""
			intervals [527]:
				xmin = 342.0444
				xmax = 342.1544
				text = "the"
			intervals [528]:
				xmin = 342.1544
				xmax = 342.6144
				text = "boards"
			intervals [529]:
				xmin = 342.6144
				xmax = 342.7044
				text = ""
			intervals [530]:
				xmin = 342.7044
				xmax = 343.0044
				text = "for"
			intervals [531]:
				xmin = 343.0044
				xmax = 343.0644
				text = "her"
			intervals [532]:
				xmin = 343.0644
				xmax = 343.7587
				text = ""
			intervals [533]:
				xmin = 343.7587
				xmax = 343.9187
				text = "and"
			intervals [534]:
				xmin = 343.9187
				xmax = 344.1087
				text = "every"
			intervals [535]:
				xmin = 344.1087
				xmax = 344.4387
				text = "time"
			intervals [536]:
				xmin = 344.4387
				xmax = 344.5187
				text = "i"
			intervals [537]:
				xmin = 344.5187
				xmax = 344.8587
				text = "break"
			intervals [538]:
				xmin = 344.8587
				xmax = 344.9887
				text = "my"
			intervals [539]:
				xmin = 344.9887
				xmax = 345.6287
				text = "glasses"
			intervals [540]:
				xmin = 345.6287
				xmax = 345.7987
				text = "she"
			intervals [541]:
				xmin = 345.7987
				xmax = 346.0487
				text = "used"
			intervals [542]:
				xmin = 346.0487
				xmax = 346.1087
				text = "to"
			intervals [543]:
				xmin = 346.1087
				xmax = 346.4087
				text = "pay"
			intervals [544]:
				xmin = 346.4087
				xmax = 346.4787
				text = ""
			intervals [545]:
				xmin = 346.4787
				xmax = 346.5387
				text = "for"
			intervals [546]:
				xmin = 346.5387
				xmax = 346.5987
				text = "'em"
			intervals [547]:
				xmin = 346.5987
				xmax = 353.4952
				text = ""
			intervals [548]:
				xmin = 353.4952
				xmax = 353.6752
				text = "in"
			intervals [549]:
				xmin = 353.6752
				xmax = 353.7752
				text = "the"
			intervals [550]:
				xmin = 353.7752
				xmax = 354.1152
				text = "sixth"
			intervals [551]:
				xmin = 354.1152
				xmax = 354.6052
				text = "grade"
			intervals [552]:
				xmin = 354.6052
				xmax = 358.482
				text = ""
			intervals [553]:
				xmin = 358.482
				xmax = 358.682
				text = "sh-"
			intervals [554]:
				xmin = 358.682
				xmax = 358.852
				text = ""
			intervals [555]:
				xmin = 358.852
				xmax = 359.212
				text = "she"
			intervals [556]:
				xmin = 359.212
				xmax = 359.462
				text = ""
			intervals [557]:
				xmin = 359.462
				xmax = 359.672
				text = "sh-"
			intervals [558]:
				xmin = 359.672
				xmax = 361.3756
				text = ""
			intervals [559]:
				xmin = 361.3756
				xmax = 361.6156
				text = "she"
			intervals [560]:
				xmin = 361.6156
				xmax = 361.8756
				text = ""
			intervals [561]:
				xmin = 361.8756
				xmax = 362.1656
				text = "every"
			intervals [562]:
				xmin = 362.1656
				xmax = 362.5656
				text = "time"
			intervals [563]:
				xmin = 362.5656
				xmax = 363.1522
				text = ""
			intervals [564]:
				xmin = 363.1522
				xmax = 363.5022
				text = "she"
			intervals [565]:
				xmin = 363.5022
				xmax = 363.8322
				text = "think"
			intervals [566]:
				xmin = 363.8322
				xmax = 363.9722
				text = "you"
			intervals [567]:
				xmin = 363.9722
				xmax = 364.4422
				text = "talking"
			intervals [568]:
				xmin = 364.4422
				xmax = 364.6622
				text = "she"
			intervals [569]:
				xmin = 364.6622
				xmax = 364.6922
				text = "<unk>"
			intervals [570]:
				xmin = 364.6922
				xmax = 364.7322
				text = ""
			intervals [571]:
				xmin = 364.7322
				xmax = 364.8522
				text = "get"
			intervals [572]:
				xmin = 364.8522
				xmax = 365.5322
				text = "mad"
			intervals [573]:
				xmin = 365.5322
				xmax = 367.4103
				text = ""
			intervals [574]:
				xmin = 367.4103
				xmax = 367.5303
				text = "and"
			intervals [575]:
				xmin = 367.5303
				xmax = 367.7603
				text = "one"
			intervals [576]:
				xmin = 367.7603
				xmax = 367.9303
				text = "day"
			intervals [577]:
				xmin = 367.9303
				xmax = 368.1103
				text = "my"
			intervals [578]:
				xmin = 368.1103
				xmax = 368.6103
				text = "grandma"
			intervals [579]:
				xmin = 368.6103
				xmax = 368.8403
				text = "had"
			intervals [580]:
				xmin = 368.8403
				xmax = 368.8903
				text = ""
			intervals [581]:
				xmin = 368.8903
				xmax = 368.9903
				text = "to"
			intervals [582]:
				xmin = 368.9903
				xmax = 369.0203
				text = ""
			intervals [583]:
				xmin = 369.0203
				xmax = 369.2603
				text = "go"
			intervals [584]:
				xmin = 369.2603
				xmax = 369.3703
				text = "and"
			intervals [585]:
				xmin = 369.3703
				xmax = 369.6503
				text = "see"
			intervals [586]:
				xmin = 369.6503
				xmax = 369.7103
				text = "her"
			intervals [587]:
				xmin = 369.7103
				xmax = 370.2127
				text = ""
			intervals [588]:
				xmin = 370.2127
				xmax = 370.4627
				text = "and"
			intervals [589]:
				xmin = 370.4627
				xmax = 370.5827
				text = ""
			intervals [590]:
				xmin = 370.5827
				xmax = 370.7727
				text = "and"
			intervals [591]:
				xmin = 370.7727
				xmax = 370.9427
				text = "she"
			intervals [592]:
				xmin = 370.9427
				xmax = 371.1427
				text = "used"
			intervals [593]:
				xmin = 371.1427
				xmax = 371.2527
				text = "to"
			intervals [594]:
				xmin = 371.2527
				xmax = 371.5527
				text = "send"
			intervals [595]:
				xmin = 371.5527
				xmax = 371.8727
				text = "people"
			intervals [596]:
				xmin = 371.8727
				xmax = 372.3727
				text = "home"
			intervals [597]:
				xmin = 372.3727
				xmax = 372.8187
				text = ""
			intervals [598]:
				xmin = 372.8187
				xmax = 372.9187
				text = "and"
			intervals [599]:
				xmin = 372.9187
				xmax = 373.0187
				text = "the"
			intervals [600]:
				xmin = 373.0187
				xmax = 373.6087
				text = "principal"
			intervals [601]:
				xmin = 373.6087
				xmax = 373.8987
				text = "didn't"
			intervals [602]:
				xmin = 373.8987
				xmax = 374.3087
				text = "even"
			intervals [603]:
				xmin = 374.3087
				xmax = 374.5887
				text = "know"
			intervals [604]:
				xmin = 374.5887
				xmax = 374.6987
				text = "it"
			intervals [605]:
				xmin = 374.6987
				xmax = 380.1645
				text = ""
			intervals [606]:
				xmin = 380.1645
				xmax = 380.6745
				text = "nope"
			intervals [607]:
				xmin = 380.6745
				xmax = 389.1366
				text = ""
			intervals [608]:
				xmin = 389.1366
				xmax = 389.5266
				text = "yeah"
			intervals [609]:
				xmin = 389.5266
				xmax = 392.355
				text = ""
			intervals [610]:
				xmin = 392.355
				xmax = 392.595
				text = "play"
			intervals [611]:
				xmin = 392.595
				xmax = 392.735
				text = ""
			intervals [612]:
				xmin = 392.735
				xmax = 393.675
				text = "basketball"
			intervals [613]:
				xmin = 393.675
				xmax = 410.0618
				text = ""
			intervals [614]:
				xmin = 410.0618
				xmax = 410.4318
				text = "nope"
			intervals [615]:
				xmin = 410.4318
				xmax = 415.0366
				text = ""
			intervals [616]:
				xmin = 415.0366
				xmax = 415.5866
				text = "mm-mm"
			intervals [617]:
				xmin = 415.5866
				xmax = 420.3266
				text = ""
			intervals [618]:
				xmin = 420.3266
				xmax = 420.6566
				text = "yeah"
			intervals [619]:
				xmin = 420.6566
				xmax = 423.3835
				text = ""
			intervals [620]:
				xmin = 423.3835
				xmax = 423.6035
				text = "just"
			intervals [621]:
				xmin = 423.6035
				xmax = 423.9735
				text = "come"
			intervals [622]:
				xmin = 423.9735
				xmax = 424.5035
				text = "around"
			intervals [623]:
				xmin = 424.5035
				xmax = 424.5735
				text = "and"
			intervals [624]:
				xmin = 424.5735
				xmax = 424.6435
				text = ""
			intervals [625]:
				xmin = 424.6435
				xmax = 424.8935
				text = "play"
			intervals [626]:
				xmin = 424.8935
				xmax = 425.1235
				text = "with"
			intervals [627]:
				xmin = 425.1235
				xmax = 425.1535
				text = ""
			intervals [628]:
				xmin = 425.1535
				xmax = 425.3135
				text = "us"
			intervals [629]:
				xmin = 425.3135
				xmax = 433.6794
				text = ""
			intervals [630]:
				xmin = 433.6794
				xmax = 434.0894
				text = "um"
			intervals [631]:
				xmin = 434.0894
				xmax = 434.8778
				text = ""
			intervals [632]:
				xmin = 434.8778
				xmax = 435.4978
				text = "basketball"
			intervals [633]:
				xmin = 435.4978
				xmax = 435.5278
				text = ""
			intervals [634]:
				xmin = 435.5278
				xmax = 435.7878
				text = "player"
			intervals [635]:
				xmin = 435.7878
				xmax = 442.5567
				text = ""
			intervals [636]:
				xmin = 442.5567
				xmax = 442.7767
				text = "i"
			intervals [637]:
				xmin = 442.7767
				xmax = 442.9467
				text = ""
			intervals [638]:
				xmin = 442.9467
				xmax = 443.0467
				text = "don't"
			intervals [639]:
				xmin = 443.0467
				xmax = 443.4067
				text = "know"
			intervals [640]:
				xmin = 443.4067
				xmax = 443.9075
				text = ""
			intervals [641]:
				xmin = 443.9075
				xmax = 444.1275
				text = "see"
			intervals [642]:
				xmin = 444.1275
				xmax = 444.2775
				text = "how"
			intervals [643]:
				xmin = 444.2775
				xmax = 444.3875
				text = ""
			intervals [644]:
				xmin = 444.3875
				xmax = 444.7675
				text = "fast"
			intervals [645]:
				xmin = 444.7675
				xmax = 444.8675
				text = "i"
			intervals [646]:
				xmin = 444.8675
				xmax = 444.9275
				text = ""
			intervals [647]:
				xmin = 444.9275
				xmax = 445.0175
				text = "can"
			intervals [648]:
				xmin = 445.0175
				xmax = 445.1475
				text = "get"
			intervals [649]:
				xmin = 445.1475
				xmax = 445.2075
				text = ""
			intervals [650]:
				xmin = 445.2075
				xmax = 445.6875
				text = "tall"
			intervals [651]:
				xmin = 445.6875
				xmax = 453.3207
				text = ""
			intervals [652]:
				xmin = 453.3207
				xmax = 453.4607
				text = "play"
			intervals [653]:
				xmin = 453.4607
				xmax = 453.7107
				text = ""
			intervals [654]:
				xmin = 453.7107
				xmax = 454.5907
				text = "basketball"
			intervals [655]:
				xmin = 454.5907
				xmax = 455.310
				text = ""
			intervals [656]:
				xmin = 455.310
				xmax = 455.460
				text = "be"
			intervals [657]:
				xmin = 455.460
				xmax = 455.490
				text = ""
			intervals [658]:
				xmin = 455.490
				xmax = 455.580
				text = "s"
			intervals [659]:
				xmin = 455.580
				xmax = 455.730
				text = "on"
			intervals [660]:
				xmin = 455.730
				xmax = 455.800
				text = ""
			intervals [661]:
				xmin = 455.800
				xmax = 456.260
				text = "tv"
			intervals [662]:
				xmin = 456.260
				xmax = 456.410
				text = "and"
			intervals [663]:
				xmin = 456.410
				xmax = 456.840
				text = "everything"
			intervals [664]:
				xmin = 456.840
				xmax = 464.8779
				text = ""
			intervals [665]:
				xmin = 464.8779
				xmax = 465.2079
				text = "serve"
			intervals [666]:
				xmin = 465.2079
				xmax = 465.3279
				text = "the"
			intervals [667]:
				xmin = 465.3279
				xmax = 466.1379
				text = "stock"
			intervals [668]:
				xmin = 466.1379
				xmax = 477.815
				text = ""
			intervals [669]:
				xmin = 477.815
				xmax = 478.445
				text = "save"
			intervals [670]:
				xmin = 478.445
				xmax = 478.525
				text = "it"
			intervals [671]:
				xmin = 478.525
				xmax = 478.645
				text = "and"
			intervals [672]:
				xmin = 478.645
				xmax = 478.815
				text = "give"
			intervals [673]:
				xmin = 478.815
				xmax = 478.845
				text = ""
			intervals [674]:
				xmin = 478.845
				xmax = 478.935
				text = "it"
			intervals [675]:
				xmin = 478.935
				xmax = 478.965
				text = ""
			intervals [676]:
				xmin = 478.965
				xmax = 479.105
				text = "to"
			intervals [677]:
				xmin = 479.105
				xmax = 479.195
				text = ""
			intervals [678]:
				xmin = 479.195
				xmax = 479.365
				text = "my"
			intervals [679]:
				xmin = 479.365
				xmax = 479.415
				text = ""
			intervals [680]:
				xmin = 479.415
				xmax = 479.545
				text = "mother"
			intervals [681]:
				xmin = 479.545
				xmax = 480.1387
				text = ""
			intervals [682]:
				xmin = 480.1387
				xmax = 480.3887
				text = "give"
			intervals [683]:
				xmin = 480.3887
				xmax = 480.7387
				text = "most"
			intervals [684]:
				xmin = 480.7387
				xmax = 480.8487
				text = "of"
			intervals [685]:
				xmin = 480.8487
				xmax = 480.9087
				text = ""
			intervals [686]:
				xmin = 480.9087
				xmax = 480.9687
				text = "it"
			intervals [687]:
				xmin = 480.9687
				xmax = 481.0087
				text = ""
			intervals [688]:
				xmin = 481.0087
				xmax = 481.1587
				text = "to"
			intervals [689]:
				xmin = 481.1587
				xmax = 481.3387
				text = "my"
			intervals [690]:
				xmin = 481.3387
				xmax = 481.8987
				text = "grandma"
			intervals [691]:
				xmin = 481.8987
				xmax = 488.0805
				text = ""
			intervals [692]:
				xmin = 488.0805
				xmax = 488.3805
				text = "giving"
			intervals [693]:
				xmin = 488.3805
				xmax = 488.4205
				text = ""
			intervals [694]:
				xmin = 488.4205
				xmax = 488.4805
				text = "me"
			intervals [695]:
				xmin = 488.4805
				xmax = 488.5705
				text = ""
			intervals [696]:
				xmin = 488.5705
				xmax = 489.0805
				text = "presents"
			intervals [697]:
				xmin = 489.0805
				xmax = 494.2889
				text = ""
			intervals [698]:
				xmin = 494.2889
				xmax = 494.4989
				text = "buy"
			intervals [699]:
				xmin = 494.4989
				xmax = 494.6789
				text = "new"
			intervals [700]:
				xmin = 494.6789
				xmax = 494.7389
				text = ""
			intervals [701]:
				xmin = 494.7389
				xmax = 495.3889
				text = "clothes"
			intervals [702]:
				xmin = 495.3889
				xmax = 495.6889
				text = "and"
			intervals [703]:
				xmin = 495.6889
				xmax = 496.8391
				text = ""
			intervals [704]:
				xmin = 496.8391
				xmax = 497.1291
				text = "make"
			intervals [705]:
				xmin = 497.1291
				xmax = 497.1591
				text = ""
			intervals [706]:
				xmin = 497.1591
				xmax = 497.5591
				text = "easter"
			intervals [707]:
				xmin = 497.5591
				xmax = 497.5891
				text = ""
			intervals [708]:
				xmin = 497.5891
				xmax = 498.1891
				text = "eggs"
			intervals [709]:
				xmin = 498.1891
				xmax = 506.0605
				text = ""
			intervals [710]:
				xmin = 506.0605
				xmax = 506.1405
				text = "a"
			intervals [711]:
				xmin = 506.1405
				xmax = 506.1905
				text = ""
			intervals [712]:
				xmin = 506.1905
				xmax = 506.5005
				text = "drum"
			intervals [713]:
				xmin = 506.5005
				xmax = 506.7905
				text = "set"
			intervals [714]:
				xmin = 506.7905
				xmax = 512.9645
				text = ""
			intervals [715]:
				xmin = 512.9645
				xmax = 513.0345
				text = "a"
			intervals [716]:
				xmin = 513.0345
				xmax = 513.4445
				text = "pool"
			intervals [717]:
				xmin = 513.4445
				xmax = 513.8945
				text = "table"
			intervals [718]:
				xmin = 513.8945
				xmax = 516.9687
				text = ""
			intervals [719]:
				xmin = 516.9687
				xmax = 517.1487
				text = "got"
			intervals [720]:
				xmin = 517.1487
				xmax = 517.1987
				text = ""
			intervals [721]:
				xmin = 517.1987
				xmax = 517.4787
				text = "two"
			intervals [722]:
				xmin = 517.4787
				xmax = 517.9187
				text = "sticks"
			intervals [723]:
				xmin = 517.9187
				xmax = 518.3287
				text = "and"
			intervals [724]:
				xmin = 518.3287
				xmax = 519.2149
				text = ""
			intervals [725]:
				xmin = 519.2149
				xmax = 519.6349
				text = "nine"
			intervals [726]:
				xmin = 519.6349
				xmax = 520.1349
				text = "balls"
			intervals [727]:
				xmin = 520.1349
				xmax = 521.7437
				text = ""
			intervals [728]:
				xmin = 521.7437
				xmax = 521.9437
				text = "and"
			intervals [729]:
				xmin = 521.9437
				xmax = 522.0537
				text = "it"
			intervals [730]:
				xmin = 522.0537
				xmax = 522.1237
				text = ""
			intervals [731]:
				xmin = 522.1237
				xmax = 522.2837
				text = "s"
			intervals [732]:
				xmin = 522.2837
				xmax = 522.6496
				text = ""
			intervals [733]:
				xmin = 522.6496
				xmax = 522.7096
				text = "it"
			intervals [734]:
				xmin = 522.7096
				xmax = 522.7396
				text = ""
			intervals [735]:
				xmin = 522.7396
				xmax = 522.8296
				text = "s"
			intervals [736]:
				xmin = 522.8296
				xmax = 523.0796
				text = "not"
			intervals [737]:
				xmin = 523.0796
				xmax = 523.1496
				text = "a"
			intervals [738]:
				xmin = 523.1496
				xmax = 523.1796
				text = ""
			intervals [739]:
				xmin = 523.1796
				xmax = 523.4196
				text = "big"
			intervals [740]:
				xmin = 523.4196
				xmax = 523.4796
				text = ""
			intervals [741]:
				xmin = 523.4796
				xmax = 523.7596
				text = "pool"
			intervals [742]:
				xmin = 523.7596
				xmax = 523.8196
				text = ""
			intervals [743]:
				xmin = 523.8196
				xmax = 524.1296
				text = "table"
			intervals [744]:
				xmin = 524.1296
				xmax = 524.2296
				text = "it"
			intervals [745]:
				xmin = 524.2296
				xmax = 524.2996
				text = "s"
			intervals [746]:
				xmin = 524.2996
				xmax = 524.3596
				text = "a"
			intervals [747]:
				xmin = 524.3596
				xmax = 524.5696
				text = "small"
			intervals [748]:
				xmin = 524.5696
				xmax = 524.7396
				text = "one"
			intervals [749]:
				xmin = 524.7396
				xmax = 535.401
				text = ""
			intervals [750]:
				xmin = 535.401
				xmax = 535.731
				text = "yeah"
			intervals [751]:
				xmin = 535.731
				xmax = 539.2594
				text = ""
			intervals [752]:
				xmin = 539.2594
				xmax = 539.5294
				text = "one"
			intervals [753]:
				xmin = 539.5294
				xmax = 539.8894
				text = "time"
			intervals [754]:
				xmin = 539.8894
				xmax = 539.9894
				text = "i"
			intervals [755]:
				xmin = 539.9894
				xmax = 540.1594
				text = "was"
			intervals [756]:
				xmin = 540.1594
				xmax = 540.5294
				text = "serving"
			intervals [757]:
				xmin = 540.5294
				xmax = 540.9794
				text = "papers"
			intervals [758]:
				xmin = 540.9794
				xmax = 541.1294
				text = "on"
			intervals [759]:
				xmin = 541.1294
				xmax = 541.1894
				text = "a"
			intervals [760]:
				xmin = 541.1894
				xmax = 541.6294
				text = "sunday"
			intervals [761]:
				xmin = 541.6294
				xmax = 541.8794
				text = "these"
			intervals [762]:
				xmin = 541.8794
				xmax = 541.9194
				text = ""
			intervals [763]:
				xmin = 541.9194
				xmax = 542.2594
				text = "boys"
			intervals [764]:
				xmin = 542.2594
				xmax = 542.3794
				text = "was"
			intervals [765]:
				xmin = 542.3794
				xmax = 542.4694
				text = ""
			intervals [766]:
				xmin = 542.4694
				xmax = 542.8394
				text = "breaking"
			intervals [767]:
				xmin = 542.8394
				xmax = 542.9694
				text = "in"
			intervals [768]:
				xmin = 542.9694
				xmax = 542.9994
				text = ""
			intervals [769]:
				xmin = 542.9994
				xmax = 543.0694
				text = "the"
			intervals [770]:
				xmin = 543.0694
				xmax = 543.5894
				text = "machine"
			intervals [771]:
				xmin = 543.5894
				xmax = 544.0948
				text = ""
			intervals [772]:
				xmin = 544.0948
				xmax = 544.2048
				text = "and"
			intervals [773]:
				xmin = 544.2048
				xmax = 544.3348
				text = "i"
			intervals [774]:
				xmin = 544.3348
				xmax = 544.4548
				text = "was"
			intervals [775]:
				xmin = 544.4548
				xmax = 545.1048
				text = "scared"
			intervals [776]:
				xmin = 545.1048
				xmax = 546.2292
				text = ""
			intervals [777]:
				xmin = 546.2292
				xmax = 546.6392
				text = "and"
			intervals [778]:
				xmin = 546.6392
				xmax = 547.046
				text = ""
			intervals [779]:
				xmin = 547.046
				xmax = 547.086
				text = "i"
			intervals [780]:
				xmin = 547.086
				xmax = 547.346
				text = "don't"
			intervals [781]:
				xmin = 547.346
				xmax = 547.496
				text = "know"
			intervals [782]:
				xmin = 547.496
				xmax = 547.676
				text = "how"
			intervals [783]:
				xmin = 547.676
				xmax = 547.836
				text = "they"
			intervals [784]:
				xmin = 547.836
				xmax = 548.206
				text = "broke"
			intervals [785]:
				xmin = 548.206
				xmax = 548.376
				text = "in"
			intervals [786]:
				xmin = 548.376
				xmax = 548.546
				text = "it"
			intervals [787]:
				xmin = 548.546
				xmax = 548.7332
				text = ""
			intervals [788]:
				xmin = 548.7332
				xmax = 549.1032
				text = "after"
			intervals [789]:
				xmin = 549.1032
				xmax = 549.2732
				text = "they"
			intervals [790]:
				xmin = 549.2732
				xmax = 549.6732
				text = "broke"
			intervals [791]:
				xmin = 549.6732
				xmax = 549.8532
				text = "in"
			intervals [792]:
				xmin = 549.8532
				xmax = 550.0132
				text = "it"
			intervals [793]:
				xmin = 550.0132
				xmax = 550.5937
				text = ""
			intervals [794]:
				xmin = 550.5937
				xmax = 550.7837
				text = "they"
			intervals [795]:
				xmin = 550.7837
				xmax = 551.0837
				text = "left"
			intervals [796]:
				xmin = 551.0837
				xmax = 551.1637
				text = "and"
			intervals [797]:
				xmin = 551.1637
				xmax = 551.3837
				text = "they"
			intervals [798]:
				xmin = 551.3837
				xmax = 551.5537
				text = "ain't"
			intervals [799]:
				xmin = 551.5537
				xmax = 551.7837
				text = "had"
			intervals [800]:
				xmin = 551.7837
				xmax = 551.9837
				text = "no"
			intervals [801]:
				xmin = 551.9837
				xmax = 552.4237
				text = "tools"
			intervals [802]:
				xmin = 552.4237
				xmax = 552.5737
				text = "in"
			intervals [803]:
				xmin = 552.5737
				xmax = 552.7137
				text = "their"
			intervals [804]:
				xmin = 552.7137
				xmax = 553.2037
				text = "hand"
			intervals [805]:
				xmin = 553.2037
				xmax = 553.2337
				text = ""
			intervals [806]:
				xmin = 553.2337
				xmax = 553.3937
				text = "and"
			intervals [807]:
				xmin = 553.3937
				xmax = 553.5537
				text = "they"
			intervals [808]:
				xmin = 553.5537
				xmax = 553.9037
				text = "saw"
			intervals [809]:
				xmin = 553.9037
				xmax = 554.1637
				text = "me"
			intervals [810]:
				xmin = 554.1637
				xmax = 554.3637
				text = "too"
			intervals [811]:
				xmin = 554.3637
				xmax = 554.4337
				text = ""
			intervals [812]:
				xmin = 554.4337
				xmax = 554.7037
				text = "but"
			intervals [813]:
				xmin = 554.7037
				xmax = 555.8118
				text = ""
			intervals [814]:
				xmin = 555.8118
				xmax = 555.9018
				text = "they"
			intervals [815]:
				xmin = 555.9018
				xmax = 556.1418
				text = "ain't"
			intervals [816]:
				xmin = 556.1418
				xmax = 556.3418
				text = "seen"
			intervals [817]:
				xmin = 556.3418
				xmax = 556.5418
				text = "what"
			intervals [818]:
				xmin = 556.5418
				xmax = 556.7018
				text = "i"
			intervals [819]:
				xmin = 556.7018
				xmax = 556.9118
				text = "look"
			intervals [820]:
				xmin = 556.9118
				xmax = 556.9418
				text = ""
			intervals [821]:
				xmin = 556.9418
				xmax = 557.2318
				text = "like"
			intervals [822]:
				xmin = 557.2318
				xmax = 570.9567
				text = ""
			intervals [823]:
				xmin = 570.9567
				xmax = 570.9967
				text = "i"
			intervals [824]:
				xmin = 570.9967
				xmax = 571.2667
				text = "don't"
			intervals [825]:
				xmin = 571.2667
				xmax = 571.6767
				text = "believe"
			intervals [826]:
				xmin = 571.6767
				xmax = 571.8467
				text = ""
			intervals [827]:
				xmin = 571.8467
				xmax = 572.1467
				text = "it"
			intervals [828]:
				xmin = 572.1467
				xmax = 577.2139
				text = ""
			intervals [829]:
				xmin = 577.2139
				xmax = 577.4939
				text = "no"
			intervals [830]:
				xmin = 577.4939
				xmax = 580.4
				text = ""
	item [4]:
		class = "IntervalTier"
		name = "DCA_se1_ag1_m_06 - phones"
		xmin = 0.0
		xmax = 580.4
		intervals: size = 2089
			intervals [1]:
				xmin = 0.0
				xmax = 5.1059
				text = ""
			intervals [2]:
				xmin = 5.1059
				xmax = 5.2059
				text = "sil"
			intervals [3]:
				xmin = 5.2059
				xmax = 5.2659
				text = "B"
			intervals [4]:
				xmin = 5.2659
				xmax = 5.4259
				text = "AE1"
			intervals [5]:
				xmin = 5.4259
				xmax = 5.5659
				text = "S"
			intervals [6]:
				xmin = 5.5659
				xmax = 5.6159
				text = "K"
			intervals [7]:
				xmin = 5.6159
				xmax = 5.6459
				text = "AH0"
			intervals [8]:
				xmin = 5.6459
				xmax = 5.7059
				text = "T"
			intervals [9]:
				xmin = 5.7059
				xmax = 5.7459
				text = "B"
			intervals [10]:
				xmin = 5.7459
				xmax = 5.8259
				text = "AO2"
			intervals [11]:
				xmin = 5.8259
				xmax = 6.0359
				text = "L"
			intervals [12]:
				xmin = 6.0359
				xmax = 9.1755
				text = ""
			intervals [13]:
				xmin = 9.1755
				xmax = 9.2255
				text = "sil"
			intervals [14]:
				xmin = 9.2255
				xmax = 9.5855
				text = "AH1"
			intervals [15]:
				xmin = 9.5855
				xmax = 9.8355
				text = "M"
			intervals [16]:
				xmin = 9.8355
				xmax = 11.3111
				text = ""
			intervals [17]:
				xmin = 11.3111
				xmax = 11.3411
				text = "sil"
			intervals [18]:
				xmin = 11.3411
				xmax = 11.4111
				text = "B"
			intervals [19]:
				xmin = 11.4111
				xmax = 11.5611
				text = "EY1"
			intervals [20]:
				xmin = 11.5611
				xmax = 11.7011
				text = "S"
			intervals [21]:
				xmin = 11.7011
				xmax = 11.7511
				text = "B"
			intervals [22]:
				xmin = 11.7511
				xmax = 11.8811
				text = "AO1"
			intervals [23]:
				xmin = 11.8811
				xmax = 12.1311
				text = "L"
			intervals [24]:
				xmin = 12.1311
				xmax = 12.7647
				text = ""
			intervals [25]:
				xmin = 12.7647
				xmax = 12.7947
				text = "sil"
			intervals [26]:
				xmin = 12.7947
				xmax = 13.0347
				text = "AE1"
			intervals [27]:
				xmin = 13.0347
				xmax = 13.2447
				text = "N"
			intervals [28]:
				xmin = 13.2447
				xmax = 14.1823
				text = ""
			intervals [29]:
				xmin = 14.1823
				xmax = 14.2623
				text = "F"
			intervals [30]:
				xmin = 14.2623
				xmax = 14.3023
				text = "AO1"
			intervals [31]:
				xmin = 14.3023
				xmax = 14.3823
				text = "R"
			intervals [32]:
				xmin = 14.3823
				xmax = 14.4223
				text = "sp"
			intervals [33]:
				xmin = 14.4223
				xmax = 14.5823
				text = "K"
			intervals [34]:
				xmin = 14.5823
				xmax = 14.7223
				text = "AO1"
			intervals [35]:
				xmin = 14.7223
				xmax = 14.7623
				text = "R"
			intervals [36]:
				xmin = 14.7623
				xmax = 14.7923
				text = "N"
			intervals [37]:
				xmin = 14.7923
				xmax = 14.8223
				text = "ER0"
			intervals [38]:
				xmin = 14.8223
				xmax = 14.8523
				text = "Z"
			intervals [39]:
				xmin = 14.8523
				xmax = 15.2123
				text = "sp"
			intervals [40]:
				xmin = 15.2123
				xmax = 29.9581
				text = ""
			intervals [41]:
				xmin = 29.9581
				xmax = 30.0481
				text = "P"
			intervals [42]:
				xmin = 30.0481
				xmax = 30.0881
				text = "L"
			intervals [43]:
				xmin = 30.0881
				xmax = 30.2381
				text = "EY1"
			intervals [44]:
				xmin = 30.2381
				xmax = 30.3181
				text = "D"
			intervals [45]:
				xmin = 30.3181
				xmax = 30.4381
				text = "K"
			intervals [46]:
				xmin = 30.4381
				xmax = 30.5681
				text = "AE1"
			intervals [47]:
				xmin = 30.5681
				xmax = 30.6881
				text = "P"
			intervals [48]:
				xmin = 30.6881
				xmax = 30.7381
				text = "CH"
			intervals [49]:
				xmin = 30.7381
				xmax = 30.8081
				text = "ER0"
			intervals [50]:
				xmin = 30.8081
				xmax = 30.8481
				text = "DH"
			intervals [51]:
				xmin = 30.8481
				xmax = 30.8981
				text = "AH0"
			intervals [52]:
				xmin = 30.8981
				xmax = 31.1681
				text = "sp"
			intervals [53]:
				xmin = 31.1681
				xmax = 31.1981
				text = "F"
			intervals [54]:
				xmin = 31.1981
				xmax = 31.2581
				text = "L"
			intervals [55]:
				xmin = 31.2581
				xmax = 31.5381
				text = "AE1"
			intervals [56]:
				xmin = 31.5381
				xmax = 31.8181
				text = "G"
			intervals [57]:
				xmin = 31.8181
				xmax = 31.8681
				text = "sp"
			intervals [58]:
				xmin = 31.8681
				xmax = 31.9181
				text = "AH1"
			intervals [59]:
				xmin = 31.9181
				xmax = 32.0281
				text = "sp"
			intervals [60]:
				xmin = 32.0281
				xmax = 35.5962
				text = ""
			intervals [61]:
				xmin = 35.5962
				xmax = 35.7062
				text = "HH"
			intervals [62]:
				xmin = 35.7062
				xmax = 35.8562
				text = "AY1"
			intervals [63]:
				xmin = 35.8562
				xmax = 35.8862
				text = "D"
			intervals [64]:
				xmin = 35.8862
				xmax = 35.9162
				text = "AH0"
			intervals [65]:
				xmin = 35.9162
				xmax = 35.9462
				text = "N"
			intervals [66]:
				xmin = 35.9462
				xmax = 36.0162
				text = "G"
			intervals [67]:
				xmin = 36.0162
				xmax = 36.1462
				text = "OW1"
			intervals [68]:
				xmin = 36.1462
				xmax = 36.3062
				text = "S"
			intervals [69]:
				xmin = 36.3062
				xmax = 36.3862
				text = "IY1"
			intervals [70]:
				xmin = 36.3862
				xmax = 36.4862
				text = "K"
			intervals [71]:
				xmin = 36.4862
				xmax = 40.7562
				text = ""
			intervals [72]:
				xmin = 40.7562
				xmax = 40.8262
				text = "sil"
			intervals [73]:
				xmin = 40.8262
				xmax = 40.8562
				text = "Y"
			intervals [74]:
				xmin = 40.8562
				xmax = 40.8862
				text = "UW1"
			intervals [75]:
				xmin = 40.8862
				xmax = 40.9362
				text = "HH"
			intervals [76]:
				xmin = 40.9362
				xmax = 41.0662
				text = "AE1"
			intervals [77]:
				xmin = 41.0662
				xmax = 41.1462
				text = "V"
			intervals [78]:
				xmin = 41.1462
				xmax = 41.1762
				text = "sp"
			intervals [79]:
				xmin = 41.1762
				xmax = 41.2862
				text = "T"
			intervals [80]:
				xmin = 41.2862
				xmax = 41.4162
				text = "UW1"
			intervals [81]:
				xmin = 41.4162
				xmax = 41.5262
				text = "T"
			intervals [82]:
				xmin = 41.5262
				xmax = 41.7262
				text = "IY1"
			intervals [83]:
				xmin = 41.7262
				xmax = 41.7862
				text = "M"
			intervals [84]:
				xmin = 41.7862
				xmax = 41.8562
				text = "Z"
			intervals [85]:
				xmin = 41.8562
				xmax = 41.8962
				text = "AH0"
			intervals [86]:
				xmin = 41.8962
				xmax = 41.9762
				text = "N"
			intervals [87]:
				xmin = 41.9762
				xmax = 42.0362
				text = "Y"
			intervals [88]:
				xmin = 42.0362
				xmax = 42.0862
				text = "UW1"
			intervals [89]:
				xmin = 42.0862
				xmax = 42.1462
				text = "HH"
			intervals [90]:
				xmin = 42.1462
				xmax = 42.3862
				text = "AE1"
			intervals [91]:
				xmin = 42.3862
				xmax = 42.4362
				text = "V"
			intervals [92]:
				xmin = 42.4362
				xmax = 43.1578
				text = "sp"
			intervals [93]:
				xmin = 43.1578
				xmax = 43.2178
				text = "AH0"
			intervals [94]:
				xmin = 43.2178
				xmax = 43.3478
				text = "M"
			intervals [95]:
				xmin = 43.3478
				xmax = 43.5978
				text = "AE1"
			intervals [96]:
				xmin = 43.5978
				xmax = 43.6678
				text = "N"
			intervals [97]:
				xmin = 43.6678
				xmax = 43.7478
				text = "G"
			intervals [98]:
				xmin = 43.7478
				xmax = 43.9278
				text = "AA1"
			intervals [99]:
				xmin = 43.9278
				xmax = 43.9778
				text = "R"
			intervals [100]:
				xmin = 43.9778
				xmax = 44.0078
				text = "D"
			intervals [101]:
				xmin = 44.0078
				xmax = 44.0378
				text = "IH0"
			intervals [102]:
				xmin = 44.0378
				xmax = 44.0678
				text = "N"
			intervals [103]:
				xmin = 44.0678
				xmax = 44.1478
				text = "AH0"
			intervals [104]:
				xmin = 44.1478
				xmax = 44.2578
				text = "F"
			intervals [105]:
				xmin = 44.2578
				xmax = 44.3378
				text = "L"
			intervals [106]:
				xmin = 44.3378
				xmax = 44.6778
				text = "AE1"
			intervals [107]:
				xmin = 44.6778
				xmax = 44.8278
				text = "G"
			intervals [108]:
				xmin = 44.8278
				xmax = 45.4133
				text = ""
			intervals [109]:
				xmin = 45.4133
				xmax = 45.4633
				text = "sil"
			intervals [110]:
				xmin = 45.4633
				xmax = 45.6133
				text = "AE1"
			intervals [111]:
				xmin = 45.6133
				xmax = 45.6833
				text = "N"
			intervals [112]:
				xmin = 45.6833
				xmax = 45.9033
				text = "D"
			intervals [113]:
				xmin = 45.9033
				xmax = 46.1095
				text = "sp"
			intervals [114]:
				xmin = 46.1095
				xmax = 46.3595
				text = "AH0"
			intervals [115]:
				xmin = 46.3595
				xmax = 46.4093
				text = ""
			intervals [116]:
				xmin = 46.4093
				xmax = 46.4793
				text = "sil"
			intervals [117]:
				xmin = 46.4793
				xmax = 46.5193
				text = "AH0"
			intervals [118]:
				xmin = 46.5193
				xmax = 46.5693
				text = "N"
			intervals [119]:
				xmin = 46.5693
				xmax = 46.6993
				text = "AH1"
			intervals [120]:
				xmin = 46.6993
				xmax = 46.7593
				text = "DH"
			intervals [121]:
				xmin = 46.7593
				xmax = 46.8793
				text = "ER0"
			intervals [122]:
				xmin = 46.8793
				xmax = 46.9493
				text = "T"
			intervals [123]:
				xmin = 46.9493
				xmax = 47.1093
				text = "IY1"
			intervals [124]:
				xmin = 47.1093
				xmax = 47.1793
				text = "M"
			intervals [125]:
				xmin = 47.1793
				xmax = 47.2593
				text = "T"
			intervals [126]:
				xmin = 47.2593
				xmax = 47.2993
				text = "R"
			intervals [127]:
				xmin = 47.2993
				xmax = 47.3993
				text = "AY1"
			intervals [128]:
				xmin = 47.3993
				xmax = 47.4593
				text = "T"
			intervals [129]:
				xmin = 47.4593
				xmax = 47.5293
				text = "IH0"
			intervals [130]:
				xmin = 47.5293
				xmax = 47.6193
				text = "G"
			intervals [131]:
				xmin = 47.6193
				xmax = 47.6593
				text = "IH1"
			intervals [132]:
				xmin = 47.6593
				xmax = 47.7793
				text = "T"
			intervals [133]:
				xmin = 47.7793
				xmax = 47.8493
				text = "Y"
			intervals [134]:
				xmin = 47.8493
				xmax = 47.9293
				text = "AO1"
			intervals [135]:
				xmin = 47.9293
				xmax = 47.9793
				text = "R"
			intervals [136]:
				xmin = 47.9793
				xmax = 48.0593
				text = "F"
			intervals [137]:
				xmin = 48.0593
				xmax = 48.1593
				text = "L"
			intervals [138]:
				xmin = 48.1593
				xmax = 48.3893
				text = "AE1"
			intervals [139]:
				xmin = 48.3893
				xmax = 48.5193
				text = "G"
			intervals [140]:
				xmin = 48.5193
				xmax = 49.0818
				text = ""
			intervals [141]:
				xmin = 49.0818
				xmax = 49.1918
				text = "sil"
			intervals [142]:
				xmin = 49.1918
				xmax = 49.3518
				text = "AE1"
			intervals [143]:
				xmin = 49.3518
				xmax = 49.5118
				text = "N"
			intervals [144]:
				xmin = 49.5118
				xmax = 49.6218
				text = "D"
			intervals [145]:
				xmin = 49.6218
				xmax = 49.7718
				text = "sp"
			intervals [146]:
				xmin = 49.7718
				xmax = 50.1123
				text = ""
			intervals [147]:
				xmin = 50.1123
				xmax = 50.1923
				text = "Y"
			intervals [148]:
				xmin = 50.1923
				xmax = 50.2823
				text = "UW1"
			intervals [149]:
				xmin = 50.2823
				xmax = 50.3623
				text = "T"
			intervals [150]:
				xmin = 50.3623
				xmax = 50.4123
				text = "R"
			intervals [151]:
				xmin = 50.4123
				xmax = 50.5123
				text = "AY1"
			intervals [152]:
				xmin = 50.5123
				xmax = 50.5623
				text = "T"
			intervals [153]:
				xmin = 50.5623
				xmax = 50.6323
				text = "IH0"
			intervals [154]:
				xmin = 50.6323
				xmax = 50.7223
				text = "G"
			intervals [155]:
				xmin = 50.7223
				xmax = 50.7623
				text = "IH1"
			intervals [156]:
				xmin = 50.7623
				xmax = 50.7923
				text = "T"
			intervals [157]:
				xmin = 50.7923
				xmax = 50.8423
				text = "sp"
			intervals [158]:
				xmin = 50.8423
				xmax = 50.9123
				text = "DH"
			intervals [159]:
				xmin = 50.9123
				xmax = 51.0023
				text = "EH1"
			intervals [160]:
				xmin = 51.0023
				xmax = 51.0823
				text = "R"
			intervals [161]:
				xmin = 51.0823
				xmax = 51.1823
				text = "F"
			intervals [162]:
				xmin = 51.1823
				xmax = 51.2623
				text = "L"
			intervals [163]:
				xmin = 51.2623
				xmax = 51.4923
				text = "AE1"
			intervals [164]:
				xmin = 51.4923
				xmax = 51.5823
				text = "G"
			intervals [165]:
				xmin = 51.5823
				xmax = 51.867
				text = "sp"
			intervals [166]:
				xmin = 51.867
				xmax = 51.947
				text = "AE1"
			intervals [167]:
				xmin = 51.947
				xmax = 52.007
				text = "N"
			intervals [168]:
				xmin = 52.007
				xmax = 52.077
				text = "IH0"
			intervals [169]:
				xmin = 52.077
				xmax = 52.107
				text = "F"
			intervals [170]:
				xmin = 52.107
				xmax = 52.187
				text = "sp"
			intervals [171]:
				xmin = 52.187
				xmax = 52.227
				text = "Y"
			intervals [172]:
				xmin = 52.227
				xmax = 52.287
				text = "UW1"
			intervals [173]:
				xmin = 52.287
				xmax = 52.317
				text = "sp"
			intervals [174]:
				xmin = 52.317
				xmax = 52.387
				text = "G"
			intervals [175]:
				xmin = 52.387
				xmax = 52.457
				text = "IH1"
			intervals [176]:
				xmin = 52.457
				xmax = 52.547
				text = "T"
			intervals [177]:
				xmin = 52.547
				xmax = 52.597
				text = "DH"
			intervals [178]:
				xmin = 52.597
				xmax = 52.687
				text = "EH1"
			intervals [179]:
				xmin = 52.687
				xmax = 52.737
				text = "R"
			intervals [180]:
				xmin = 52.737
				xmax = 52.867
				text = "F"
			intervals [181]:
				xmin = 52.867
				xmax = 52.937
				text = "L"
			intervals [182]:
				xmin = 52.937
				xmax = 53.137
				text = "AE1"
			intervals [183]:
				xmin = 53.137
				xmax = 53.247
				text = "G"
			intervals [184]:
				xmin = 53.247
				xmax = 53.327
				text = "sp"
			intervals [185]:
				xmin = 53.327
				xmax = 53.6596
				text = ""
			intervals [186]:
				xmin = 53.6596
				xmax = 53.7496
				text = "AH0"
			intervals [187]:
				xmin = 53.7496
				xmax = 53.8196
				text = "N"
			intervals [188]:
				xmin = 53.8196
				xmax = 53.9396
				text = "K"
			intervals [189]:
				xmin = 53.9396
				xmax = 53.9996
				text = "AH1"
			intervals [190]:
				xmin = 53.9996
				xmax = 54.0896
				text = "M"
			intervals [191]:
				xmin = 54.0896
				xmax = 54.1596
				text = "B"
			intervals [192]:
				xmin = 54.1596
				xmax = 54.2796
				text = "AE1"
			intervals [193]:
				xmin = 54.2796
				xmax = 54.4096
				text = "K"
			intervals [194]:
				xmin = 54.4096
				xmax = 54.5796
				text = "S"
			intervals [195]:
				xmin = 54.5796
				xmax = 54.7896
				text = "EY1"
			intervals [196]:
				xmin = 54.7896
				xmax = 54.9196
				text = "F"
			intervals [197]:
				xmin = 54.9196
				xmax = 55.5994
				text = ""
			intervals [198]:
				xmin = 55.5994
				xmax = 55.6294
				text = "sil"
			intervals [199]:
				xmin = 55.6294
				xmax = 55.6794
				text = "DH"
			intervals [200]:
				xmin = 55.6794
				xmax = 55.7494
				text = "AE1"
			intervals [201]:
				xmin = 55.7494
				xmax = 55.7994
				text = "T"
			intervals [202]:
				xmin = 55.7994
				xmax = 55.8894
				text = "M"
			intervals [203]:
				xmin = 55.8894
				xmax = 56.0294
				text = "IY1"
			intervals [204]:
				xmin = 56.0294
				xmax = 56.0894
				text = "N"
			intervals [205]:
				xmin = 56.0894
				xmax = 56.1494
				text = "Y"
			intervals [206]:
				xmin = 56.1494
				xmax = 56.2294
				text = "UW1"
			intervals [207]:
				xmin = 56.2294
				xmax = 56.3494
				text = "K"
			intervals [208]:
				xmin = 56.3494
				xmax = 56.4694
				text = "AE1"
			intervals [209]:
				xmin = 56.4694
				xmax = 56.5494
				text = "P"
			intervals [210]:
				xmin = 56.5494
				xmax = 56.5894
				text = "CH"
			intervals [211]:
				xmin = 56.5894
				xmax = 56.6394
				text = "ER0"
			intervals [212]:
				xmin = 56.6394
				xmax = 56.6894
				text = "D"
			intervals [213]:
				xmin = 56.6894
				xmax = 56.7494
				text = "DH"
			intervals [214]:
				xmin = 56.7494
				xmax = 56.8294
				text = "EH1"
			intervals [215]:
				xmin = 56.8294
				xmax = 56.8694
				text = "R"
			intervals [216]:
				xmin = 56.8694
				xmax = 56.9894
				text = "F"
			intervals [217]:
				xmin = 56.9894
				xmax = 57.0594
				text = "L"
			intervals [218]:
				xmin = 57.0594
				xmax = 57.3094
				text = "AE1"
			intervals [219]:
				xmin = 57.3094
				xmax = 57.4194
				text = "G"
			intervals [220]:
				xmin = 57.4194
				xmax = 61.7206
				text = ""
			intervals [221]:
				xmin = 61.7206
				xmax = 61.8206
				text = "S"
			intervals [222]:
				xmin = 61.8206
				xmax = 61.9006
				text = "AH1"
			intervals [223]:
				xmin = 61.9006
				xmax = 61.9806
				text = "M"
			intervals [224]:
				xmin = 61.9806
				xmax = 62.0306
				text = "B"
			intervals [225]:
				xmin = 62.0306
				xmax = 62.1506
				text = "AA2"
			intervals [226]:
				xmin = 62.1506
				xmax = 62.2506
				text = "D"
			intervals [227]:
				xmin = 62.2506
				xmax = 62.3606
				text = "IY0"
			intervals [228]:
				xmin = 62.3606
				xmax = 62.4606
				text = "S"
			intervals [229]:
				xmin = 62.4606
				xmax = 62.7206
				text = "EY1"
			intervals [230]:
				xmin = 62.7206
				xmax = 63.0709
				text = "sp"
			intervals [231]:
				xmin = 63.0709
				xmax = 63.2609
				text = "AH1"
			intervals [232]:
				xmin = 63.2609
				xmax = 63.3909
				text = "M"
			intervals [233]:
				xmin = 63.3909
				xmax = 64.8788
				text = "sp"
			intervals [234]:
				xmin = 64.8788
				xmax = 64.9788
				text = "S"
			intervals [235]:
				xmin = 64.9788
				xmax = 65.0388
				text = "AH1"
			intervals [236]:
				xmin = 65.0388
				xmax = 65.0888
				text = "M"
			intervals [237]:
				xmin = 65.0888
				xmax = 65.1388
				text = "B"
			intervals [238]:
				xmin = 65.1388
				xmax = 65.2488
				text = "AA2"
			intervals [239]:
				xmin = 65.2488
				xmax = 65.3288
				text = "D"
			intervals [240]:
				xmin = 65.3288
				xmax = 65.4388
				text = "IY0"
			intervals [241]:
				xmin = 65.4388
				xmax = 65.5688
				text = "S"
			intervals [242]:
				xmin = 65.5688
				xmax = 65.6388
				text = "T"
			intervals [243]:
				xmin = 65.6388
				xmax = 65.7988
				text = "EY1"
			intervals [244]:
				xmin = 65.7988
				xmax = 65.9088
				text = "S"
			intervals [245]:
				xmin = 65.9088
				xmax = 65.9688
				text = "T"
			intervals [246]:
				xmin = 65.9688
				xmax = 66.1288
				text = "IH1"
			intervals [247]:
				xmin = 66.1288
				xmax = 66.2688
				text = "L"
			intervals [248]:
				xmin = 66.2688
				xmax = 66.3588
				text = "AH0"
			intervals [249]:
				xmin = 66.3588
				xmax = 66.4388
				text = "N"
			intervals [250]:
				xmin = 66.4388
				xmax = 66.5388
				text = "K"
			intervals [251]:
				xmin = 66.5388
				xmax = 66.5788
				text = "L"
			intervals [252]:
				xmin = 66.5788
				xmax = 66.6988
				text = "OW1"
			intervals [253]:
				xmin = 66.6988
				xmax = 66.7488
				text = "Z"
			intervals [254]:
				xmin = 66.7488
				xmax = 66.7888
				text = "DH"
			intervals [255]:
				xmin = 66.7888
				xmax = 66.8388
				text = "EH1"
			intervals [256]:
				xmin = 66.8388
				xmax = 66.8888
				text = "R"
			intervals [257]:
				xmin = 66.8888
				xmax = 67.2388
				text = "AY1"
			intervals [258]:
				xmin = 67.2388
				xmax = 67.3288
				text = "Z"
			intervals [259]:
				xmin = 67.3288
				xmax = 67.4288
				text = "W"
			intervals [260]:
				xmin = 67.4288
				xmax = 67.4988
				text = "AY1"
			intervals [261]:
				xmin = 67.4988
				xmax = 67.5288
				text = "L"
			intervals [262]:
				xmin = 67.5288
				xmax = 67.5588
				text = "DH"
			intervals [263]:
				xmin = 67.5588
				xmax = 67.5888
				text = "AH1"
			intervals [264]:
				xmin = 67.5888
				xmax = 67.6788
				text = "AH1"
			intervals [265]:
				xmin = 67.6788
				xmax = 67.7688
				text = "DH"
			intervals [266]:
				xmin = 67.7688
				xmax = 67.8188
				text = "ER0"
			intervals [267]:
				xmin = 67.8188
				xmax = 67.9188
				text = "P"
			intervals [268]:
				xmin = 67.9188
				xmax = 67.9888
				text = "IY1"
			intervals [269]:
				xmin = 67.9888
				xmax = 68.0388
				text = "P"
			intervals [270]:
				xmin = 68.0388
				xmax = 68.0688
				text = "AH0"
			intervals [271]:
				xmin = 68.0688
				xmax = 68.0988
				text = "L"
			intervals [272]:
				xmin = 68.0988
				xmax = 68.1988
				text = "HH"
			intervals [273]:
				xmin = 68.1988
				xmax = 68.2888
				text = "AY1"
			intervals [274]:
				xmin = 68.2888
				xmax = 68.3188
				text = "D"
			intervals [275]:
				xmin = 68.3188
				xmax = 68.3488
				text = "AH0"
			intervals [276]:
				xmin = 68.3488
				xmax = 68.4088
				text = "N"
			intervals [277]:
				xmin = 68.4088
				xmax = 68.4688
				text = "D"
			intervals [278]:
				xmin = 68.4688
				xmax = 68.7688
				text = "UW1"
			intervals [279]:
				xmin = 68.7688
				xmax = 69.1782
				text = "sp"
			intervals [280]:
				xmin = 69.1782
				xmax = 69.2182
				text = "Y"
			intervals [281]:
				xmin = 69.2182
				xmax = 69.2482
				text = "UW1"
			intervals [282]:
				xmin = 69.2482
				xmax = 69.3982
				text = "S"
			intervals [283]:
				xmin = 69.3982
				xmax = 69.4782
				text = "EY1"
			intervals [284]:
				xmin = 69.4782
				xmax = 69.6182
				text = "AA1"
			intervals [285]:
				xmin = 69.6182
				xmax = 69.6882
				text = "R"
			intervals [286]:
				xmin = 69.6882
				xmax = 69.7682
				text = "Y"
			intervals [287]:
				xmin = 69.7682
				xmax = 69.8082
				text = "UW1"
			intervals [288]:
				xmin = 69.8082
				xmax = 69.9082
				text = "R"
			intervals [289]:
				xmin = 69.9082
				xmax = 70.0182
				text = "EH1"
			intervals [290]:
				xmin = 70.0182
				xmax = 70.0882
				text = "D"
			intervals [291]:
				xmin = 70.0882
				xmax = 70.1582
				text = "IY0"
			intervals [292]:
				xmin = 70.1582
				xmax = 70.2082
				text = "AH0"
			intervals [293]:
				xmin = 70.2082
				xmax = 70.2782
				text = "N"
			intervals [294]:
				xmin = 70.2782
				xmax = 70.3082
				text = "D"
			intervals [295]:
				xmin = 70.3082
				xmax = 70.3582
				text = "DH"
			intervals [296]:
				xmin = 70.3582
				xmax = 70.4682
				text = "EH1"
			intervals [297]:
				xmin = 70.4682
				xmax = 70.7382
				text = "N"
			intervals [298]:
				xmin = 70.7382
				xmax = 70.9008
				text = ""
			intervals [299]:
				xmin = 70.9008
				xmax = 70.9408
				text = "sil"
			intervals [300]:
				xmin = 70.9408
				xmax = 70.9708
				text = "HH"
			intervals [301]:
				xmin = 70.9708
				xmax = 71.0408
				text = "W"
			intervals [302]:
				xmin = 71.0408
				xmax = 71.1008
				text = "AY1"
			intervals [303]:
				xmin = 71.1008
				xmax = 71.1308
				text = "L"
			intervals [304]:
				xmin = 71.1308
				xmax = 71.1608
				text = "DH"
			intervals [305]:
				xmin = 71.1608
				xmax = 71.1908
				text = "EH1"
			intervals [306]:
				xmin = 71.1908
				xmax = 71.2708
				text = "R"
			intervals [307]:
				xmin = 71.2708
				xmax = 71.3708
				text = "HH"
			intervals [308]:
				xmin = 71.3708
				xmax = 71.5808
				text = "AY1"
			intervals [309]:
				xmin = 71.5808
				xmax = 71.6508
				text = "D"
			intervals [310]:
				xmin = 71.6508
				xmax = 71.7008
				text = "IH0"
			intervals [311]:
				xmin = 71.7008
				xmax = 71.9808
				text = "N"
			intervals [312]:
				xmin = 71.9808
				xmax = 72.0308
				text = "Y"
			intervals [313]:
				xmin = 72.0308
				xmax = 72.1108
				text = "UW1"
			intervals [314]:
				xmin = 72.1108
				xmax = 72.1408
				text = "sp"
			intervals [315]:
				xmin = 72.1408
				xmax = 72.2308
				text = "G"
			intervals [316]:
				xmin = 72.2308
				xmax = 72.2908
				text = "OW1"
			intervals [317]:
				xmin = 72.2908
				xmax = 72.3808
				text = "sp"
			intervals [318]:
				xmin = 72.3808
				xmax = 72.4708
				text = "Y"
			intervals [319]:
				xmin = 72.4708
				xmax = 72.5608
				text = "UW1"
			intervals [320]:
				xmin = 72.5608
				xmax = 72.6408
				text = "T"
			intervals [321]:
				xmin = 72.6408
				xmax = 72.6908
				text = "R"
			intervals [322]:
				xmin = 72.6908
				xmax = 72.7908
				text = "AY1"
			intervals [323]:
				xmin = 72.7908
				xmax = 72.8308
				text = "T"
			intervals [324]:
				xmin = 72.8308
				xmax = 72.9008
				text = "AH0"
			intervals [325]:
				xmin = 72.9008
				xmax = 73.0508
				text = "F"
			intervals [326]:
				xmin = 73.0508
				xmax = 73.2608
				text = "AY1"
			intervals [327]:
				xmin = 73.2608
				xmax = 73.3108
				text = "N"
			intervals [328]:
				xmin = 73.3108
				xmax = 73.3508
				text = "D"
			intervals [329]:
				xmin = 73.3508
				xmax = 73.3808
				text = "AH0"
			intervals [330]:
				xmin = 73.3808
				xmax = 73.4508
				text = "M"
			intervals [331]:
				xmin = 73.4508
				xmax = 74.1123
				text = ""
			intervals [332]:
				xmin = 74.1123
				xmax = 74.2823
				text = "sil"
			intervals [333]:
				xmin = 74.2823
				xmax = 74.3623
				text = "AH0"
			intervals [334]:
				xmin = 74.3623
				xmax = 74.4823
				text = "N"
			intervals [335]:
				xmin = 74.4823
				xmax = 74.5423
				text = "IH1"
			intervals [336]:
				xmin = 74.5423
				xmax = 74.6623
				text = "F"
			intervals [337]:
				xmin = 74.6623
				xmax = 74.7023
				text = "Y"
			intervals [338]:
				xmin = 74.7023
				xmax = 74.8723
				text = "UW1"
			intervals [339]:
				xmin = 74.8723
				xmax = 75.0223
				text = "sp"
			intervals [340]:
				xmin = 75.0223
				xmax = 75.6418
				text = ""
			intervals [341]:
				xmin = 75.6418
				xmax = 75.8418
				text = "IH1"
			intervals [342]:
				xmin = 75.8418
				xmax = 75.9318
				text = "F"
			intervals [343]:
				xmin = 75.9318
				xmax = 76.0018
				text = "Y"
			intervals [344]:
				xmin = 76.0018
				xmax = 76.0818
				text = "UW1"
			intervals [345]:
				xmin = 76.0818
				xmax = 76.1518
				text = "K"
			intervals [346]:
				xmin = 76.1518
				xmax = 76.1818
				text = "UH1"
			intervals [347]:
				xmin = 76.1818
				xmax = 76.2418
				text = "D"
			intervals [348]:
				xmin = 76.2418
				xmax = 76.3418
				text = "S"
			intervals [349]:
				xmin = 76.3418
				xmax = 76.4718
				text = "EY1"
			intervals [350]:
				xmin = 76.4718
				xmax = 76.6218
				text = "F"
			intervals [351]:
				xmin = 76.6218
				xmax = 76.7518
				text = "ER1"
			intervals [352]:
				xmin = 76.7518
				xmax = 76.8318
				text = "S"
			intervals [353]:
				xmin = 76.8318
				xmax = 76.8618
				text = "T"
			intervals [354]:
				xmin = 76.8618
				xmax = 76.9318
				text = "T"
			intervals [355]:
				xmin = 76.9318
				xmax = 76.9618
				text = "AH0"
			intervals [356]:
				xmin = 76.9618
				xmax = 77.0718
				text = "L"
			intervals [357]:
				xmin = 77.0718
				xmax = 77.3018
				text = "AE1"
			intervals [358]:
				xmin = 77.3018
				xmax = 77.4518
				text = "S"
			intervals [359]:
				xmin = 77.4518
				xmax = 77.5518
				text = "sp"
			intervals [360]:
				xmin = 77.5518
				xmax = 77.6418
				text = "AE1"
			intervals [361]:
				xmin = 77.6418
				xmax = 77.8118
				text = "N"
			intervals [362]:
				xmin = 77.8118
				xmax = 77.8918
				text = "D"
			intervals [363]:
				xmin = 77.8918
				xmax = 77.9218
				text = "sp"
			intervals [364]:
				xmin = 77.9218
				xmax = 78.0318
				text = "IH0"
			intervals [365]:
				xmin = 78.0318
				xmax = 78.0818
				text = "F"
			intervals [366]:
				xmin = 78.0818
				xmax = 78.1818
				text = "S"
			intervals [367]:
				xmin = 78.1818
				xmax = 78.3218
				text = "sp"
			intervals [368]:
				xmin = 78.3218
				xmax = 78.4618
				text = "K"
			intervals [369]:
				xmin = 78.4618
				xmax = 78.5618
				text = "AE1"
			intervals [370]:
				xmin = 78.5618
				xmax = 78.6718
				text = "CH"
			intervals [371]:
				xmin = 78.6718
				xmax = 78.7118
				text = "DH"
			intervals [372]:
				xmin = 78.7118
				xmax = 78.7718
				text = "AH0"
			intervals [373]:
				xmin = 78.7718
				xmax = 78.9418
				text = "F"
			intervals [374]:
				xmin = 78.9418
				xmax = 79.0918
				text = "ER1"
			intervals [375]:
				xmin = 79.0918
				xmax = 79.1718
				text = "S"
			intervals [376]:
				xmin = 79.1718
				xmax = 79.2318
				text = "T"
			intervals [377]:
				xmin = 79.2318
				xmax = 79.2818
				text = "W"
			intervals [378]:
				xmin = 79.2818
				xmax = 79.3118
				text = "AH1"
			intervals [379]:
				xmin = 79.3118
				xmax = 79.3718
				text = "N"
			intervals [380]:
				xmin = 79.3718
				xmax = 79.5318
				text = "sp"
			intervals [381]:
				xmin = 79.5318
				xmax = 80.1123
				text = ""
			intervals [382]:
				xmin = 80.1123
				xmax = 80.2223
				text = "DH"
			intervals [383]:
				xmin = 80.2223
				xmax = 80.4223
				text = "EY1"
			intervals [384]:
				xmin = 80.4223
				xmax = 80.4723
				text = "IH1"
			intervals [385]:
				xmin = 80.4723
				xmax = 80.5623
				text = "T"
			intervals [386]:
				xmin = 80.5623
				xmax = 86.0051
				text = ""
			intervals [387]:
				xmin = 86.0051
				xmax = 86.0451
				text = "sil"
			intervals [388]:
				xmin = 86.0451
				xmax = 86.3451
				text = "AH1"
			intervals [389]:
				xmin = 86.3451
				xmax = 86.4851
				text = "M"
			intervals [390]:
				xmin = 86.4851
				xmax = 86.7605
				text = ""
			intervals [391]:
				xmin = 86.7605
				xmax = 86.9005
				text = "Y"
			intervals [392]:
				xmin = 86.9005
				xmax = 86.9505
				text = "UW1"
			intervals [393]:
				xmin = 86.9505
				xmax = 87.0505
				text = "HH"
			intervals [394]:
				xmin = 87.0505
				xmax = 87.2405
				text = "AE1"
			intervals [395]:
				xmin = 87.2405
				xmax = 87.2905
				text = "V"
			intervals [396]:
				xmin = 87.2905
				xmax = 87.8464
				text = "sp"
			intervals [397]:
				xmin = 87.8464
				xmax = 87.9264
				text = "K"
			intervals [398]:
				xmin = 87.9264
				xmax = 88.0864
				text = "AO1"
			intervals [399]:
				xmin = 88.0864
				xmax = 88.1464
				text = "R"
			intervals [400]:
				xmin = 88.1464
				xmax = 88.2864
				text = "N"
			intervals [401]:
				xmin = 88.2864
				xmax = 88.3164
				text = "ER0"
			intervals [402]:
				xmin = 88.3164
				xmax = 88.3564
				text = "Z"
			intervals [403]:
				xmin = 88.3564
				xmax = 88.4264
				text = "AH0"
			intervals [404]:
				xmin = 88.4264
				xmax = 88.5664
				text = "N"
			intervals [405]:
				xmin = 88.5664
				xmax = 88.6264
				text = "D"
			intervals [406]:
				xmin = 88.6264
				xmax = 88.7064
				text = "sp"
			intervals [407]:
				xmin = 88.7064
				xmax = 88.8168
				text = ""
			intervals [408]:
				xmin = 88.8168
				xmax = 89.0168
				text = "IY1"
			intervals [409]:
				xmin = 89.0168
				xmax = 89.1268
				text = "CH"
			intervals [410]:
				xmin = 89.1268
				xmax = 89.2168
				text = "P"
			intervals [411]:
				xmin = 89.2168
				xmax = 89.3268
				text = "ER1"
			intervals [412]:
				xmin = 89.3268
				xmax = 89.4168
				text = "S"
			intervals [413]:
				xmin = 89.4168
				xmax = 89.4468
				text = "AH0"
			intervals [414]:
				xmin = 89.4468
				xmax = 89.4868
				text = "N"
			intervals [415]:
				xmin = 89.4868
				xmax = 89.5668
				text = "IH0"
			intervals [416]:
				xmin = 89.5668
				xmax = 89.6268
				text = "Z"
			intervals [417]:
				xmin = 89.6268
				xmax = 89.7168
				text = "IH0"
			intervals [418]:
				xmin = 89.7168
				xmax = 89.7868
				text = "N"
			intervals [419]:
				xmin = 89.7868
				xmax = 89.8968
				text = "AH0"
			intervals [420]:
				xmin = 89.8968
				xmax = 89.9668
				text = "B"
			intervals [421]:
				xmin = 89.9668
				xmax = 90.0468
				text = "L"
			intervals [422]:
				xmin = 90.0468
				xmax = 90.2068
				text = "AA1"
			intervals [423]:
				xmin = 90.2068
				xmax = 90.3268
				text = "K"
			intervals [424]:
				xmin = 90.3268
				xmax = 90.7834
				text = ""
			intervals [425]:
				xmin = 90.7834
				xmax = 91.0134
				text = "AE1"
			intervals [426]:
				xmin = 91.0134
				xmax = 91.1034
				text = "N"
			intervals [427]:
				xmin = 91.1034
				xmax = 91.1934
				text = "D"
			intervals [428]:
				xmin = 91.1934
				xmax = 91.9724
				text = ""
			intervals [429]:
				xmin = 91.9724
				xmax = 92.0924
				text = "sil"
			intervals [430]:
				xmin = 92.0924
				xmax = 92.1524
				text = "HH"
			intervals [431]:
				xmin = 92.1524
				xmax = 92.1924
				text = "W"
			intervals [432]:
				xmin = 92.1924
				xmax = 92.2624
				text = "AH1"
			intervals [433]:
				xmin = 92.2624
				xmax = 92.3824
				text = "N"
			intervals [434]:
				xmin = 92.3824
				xmax = 92.5124
				text = "P"
			intervals [435]:
				xmin = 92.5124
				xmax = 92.6224
				text = "ER1"
			intervals [436]:
				xmin = 92.6224
				xmax = 92.7324
				text = "S"
			intervals [437]:
				xmin = 92.7324
				xmax = 92.7824
				text = "AH0"
			intervals [438]:
				xmin = 92.7824
				xmax = 92.8524
				text = "N"
			intervals [439]:
				xmin = 92.8524
				xmax = 93.0024
				text = "S"
			intervals [440]:
				xmin = 93.0024
				xmax = 93.1824
				text = "ER1"
			intervals [441]:
				xmin = 93.1824
				xmax = 93.2324
				text = "V"
			intervals [442]:
				xmin = 93.2324
				xmax = 93.2724
				text = "DH"
			intervals [443]:
				xmin = 93.2724
				xmax = 93.3524
				text = "AH0"
			intervals [444]:
				xmin = 93.3524
				xmax = 93.4324
				text = "B"
			intervals [445]:
				xmin = 93.4324
				xmax = 93.6024
				text = "AO1"
			intervals [446]:
				xmin = 93.6024
				xmax = 93.6624
				text = "L"
			intervals [447]:
				xmin = 93.6624
				xmax = 93.7624
				text = "Z"
			intervals [448]:
				xmin = 93.7624
				xmax = 93.8024
				text = "AH0"
			intervals [449]:
				xmin = 93.8024
				xmax = 93.9224
				text = "N"
			intervals [450]:
				xmin = 93.9224
				xmax = 93.9724
				text = "Y"
			intervals [451]:
				xmin = 93.9724
				xmax = 94.0524
				text = "UW1"
			intervals [452]:
				xmin = 94.0524
				xmax = 94.1124
				text = "HH"
			intervals [453]:
				xmin = 94.1124
				xmax = 94.2024
				text = "IH1"
			intervals [454]:
				xmin = 94.2024
				xmax = 94.2524
				text = "T"
			intervals [455]:
				xmin = 94.2524
				xmax = 94.3024
				text = "IH0"
			intervals [456]:
				xmin = 94.3024
				xmax = 94.3824
				text = "T"
			intervals [457]:
				xmin = 94.3824
				xmax = 94.4624
				text = "T"
			intervals [458]:
				xmin = 94.4624
				xmax = 94.5024
				text = "AH0"
			intervals [459]:
				xmin = 94.5024
				xmax = 94.5924
				text = "D"
			intervals [460]:
				xmin = 94.5924
				xmax = 94.7024
				text = "IH1"
			intervals [461]:
				xmin = 94.7024
				xmax = 94.8224
				text = "F"
			intervals [462]:
				xmin = 94.8224
				xmax = 94.8524
				text = "R"
			intervals [463]:
				xmin = 94.8524
				xmax = 94.8924
				text = "AH0"
			intervals [464]:
				xmin = 94.8924
				xmax = 94.9624
				text = "N"
			intervals [465]:
				xmin = 94.9624
				xmax = 94.9924
				text = "T"
			intervals [466]:
				xmin = 94.9924
				xmax = 95.0424
				text = "B"
			intervals [467]:
				xmin = 95.0424
				xmax = 95.1224
				text = "L"
			intervals [468]:
				xmin = 95.1224
				xmax = 95.3324
				text = "AA1"
			intervals [469]:
				xmin = 95.3324
				xmax = 95.4424
				text = "K"
			intervals [470]:
				xmin = 95.4424
				xmax = 96.1539
				text = ""
			intervals [471]:
				xmin = 96.1539
				xmax = 96.2139
				text = "sil"
			intervals [472]:
				xmin = 96.2139
				xmax = 96.3139
				text = "B"
			intervals [473]:
				xmin = 96.3139
				xmax = 96.4239
				text = "AH1"
			intervals [474]:
				xmin = 96.4239
				xmax = 96.5339
				text = "T"
			intervals [475]:
				xmin = 96.5339
				xmax = 96.6139
				text = "sp"
			intervals [476]:
				xmin = 96.6139
				xmax = 96.8639
				text = "AH1"
			intervals [477]:
				xmin = 96.8639
				xmax = 97.0739
				text = "M"
			intervals [478]:
				xmin = 97.0739
				xmax = 97.3989
				text = ""
			intervals [479]:
				xmin = 97.3989
				xmax = 97.4989
				text = "IH1"
			intervals [480]:
				xmin = 97.4989
				xmax = 97.5489
				text = "F"
			intervals [481]:
				xmin = 97.5489
				xmax = 97.6389
				text = "S"
			intervals [482]:
				xmin = 97.6389
				xmax = 97.6889
				text = "AH1"
			intervals [483]:
				xmin = 97.6889
				xmax = 97.7489
				text = "M"
			intervals [484]:
				xmin = 97.7489
				xmax = 97.7989
				text = "B"
			intervals [485]:
				xmin = 97.7989
				xmax = 97.9189
				text = "AA2"
			intervals [486]:
				xmin = 97.9189
				xmax = 97.9889
				text = "D"
			intervals [487]:
				xmin = 97.9889
				xmax = 98.0389
				text = "IY0"
			intervals [488]:
				xmin = 98.0389
				xmax = 98.1189
				text = "HH"
			intervals [489]:
				xmin = 98.1189
				xmax = 98.2189
				text = "IH1"
			intervals [490]:
				xmin = 98.2189
				xmax = 98.2489
				text = "T"
			intervals [491]:
				xmin = 98.2489
				xmax = 98.3089
				text = "IH1"
			intervals [492]:
				xmin = 98.3089
				xmax = 98.4489
				text = "T"
			intervals [493]:
				xmin = 98.4489
				xmax = 98.4789
				text = "sp"
			intervals [494]:
				xmin = 98.4789
				xmax = 98.5989
				text = "AH0"
			intervals [495]:
				xmin = 98.5989
				xmax = 98.6289
				text = "N"
			intervals [496]:
				xmin = 98.6289
				xmax = 98.7189
				text = "D"
			intervals [497]:
				xmin = 98.7189
				xmax = 98.7489
				text = "Y"
			intervals [498]:
				xmin = 98.7489
				xmax = 98.7989
				text = "UW1"
			intervals [499]:
				xmin = 98.7989
				xmax = 98.9389
				text = "M"
			intervals [500]:
				xmin = 98.9389
				xmax = 99.0489
				text = "IH1"
			intervals [501]:
				xmin = 99.0489
				xmax = 99.1989
				text = "S"
			intervals [502]:
				xmin = 99.1989
				xmax = 99.2789
				text = "IH0"
			intervals [503]:
				xmin = 99.2789
				xmax = 99.3089
				text = "T"
			intervals [504]:
				xmin = 99.3089
				xmax = 99.8204
				text = "sp"
			intervals [505]:
				xmin = 99.8204
				xmax = 99.9104
				text = "IH0"
			intervals [506]:
				xmin = 99.9104
				xmax = 99.9404
				text = "T"
			intervals [507]:
				xmin = 99.9404
				xmax = 100.0004
				text = "Z"
			intervals [508]:
				xmin = 100.0004
				xmax = 100.0504
				text = "AH0"
			intervals [509]:
				xmin = 100.0504
				xmax = 100.1704
				text = "N"
			intervals [510]:
				xmin = 100.1704
				xmax = 100.2804
				text = "AH1"
			intervals [511]:
				xmin = 100.2804
				xmax = 100.3304
				text = "DH"
			intervals [512]:
				xmin = 100.3304
				xmax = 100.3804
				text = "ER0"
			intervals [513]:
				xmin = 100.3804
				xmax = 100.4304
				text = "sp"
			intervals [514]:
				xmin = 100.4304
				xmax = 100.5304
				text = "P"
			intervals [515]:
				xmin = 100.5304
				xmax = 100.6604
				text = "ER1"
			intervals [516]:
				xmin = 100.6604
				xmax = 100.7804
				text = "S"
			intervals [517]:
				xmin = 100.7804
				xmax = 100.8604
				text = "AH0"
			intervals [518]:
				xmin = 100.8604
				xmax = 100.9404
				text = "N"
			intervals [519]:
				xmin = 100.9404
				xmax = 101.0404
				text = "G"
			intervals [520]:
				xmin = 101.0404
				xmax = 101.1304
				text = "OW1"
			intervals [521]:
				xmin = 101.1304
				xmax = 101.2104
				text = "T"
			intervals [522]:
				xmin = 101.2104
				xmax = 101.3004
				text = "AH0"
			intervals [523]:
				xmin = 101.3004
				xmax = 101.3504
				text = "G"
			intervals [524]:
				xmin = 101.3504
				xmax = 101.3804
				text = "IH1"
			intervals [525]:
				xmin = 101.3804
				xmax = 101.4104
				text = "T"
			intervals [526]:
				xmin = 101.4104
				xmax = 101.4404
				text = "IH0"
			intervals [527]:
				xmin = 101.4404
				xmax = 101.5604
				text = "N"
			intervals [528]:
				xmin = 101.5604
				xmax = 101.6304
				text = "Y"
			intervals [529]:
				xmin = 101.6304
				xmax = 101.6804
				text = "UH1"
			intervals [530]:
				xmin = 101.6804
				xmax = 101.7304
				text = "R"
			intervals [531]:
				xmin = 101.7304
				xmax = 101.8204
				text = "B"
			intervals [532]:
				xmin = 101.8204
				xmax = 101.8704
				text = "L"
			intervals [533]:
				xmin = 101.8704
				xmax = 102.0304
				text = "AA1"
			intervals [534]:
				xmin = 102.0304
				xmax = 102.1304
				text = "K"
			intervals [535]:
				xmin = 102.1304
				xmax = 102.513
				text = ""
			intervals [536]:
				xmin = 102.513
				xmax = 102.593
				text = "sil"
			intervals [537]:
				xmin = 102.593
				xmax = 102.743
				text = "EH1"
			intervals [538]:
				xmin = 102.743
				xmax = 102.803
				text = "L"
			intervals [539]:
				xmin = 102.803
				xmax = 102.873
				text = "S"
			intervals [540]:
				xmin = 102.873
				xmax = 102.933
				text = "Y"
			intervals [541]:
				xmin = 102.933
				xmax = 102.983
				text = "UW1"
			intervals [542]:
				xmin = 102.983
				xmax = 103.103
				text = "M"
			intervals [543]:
				xmin = 103.103
				xmax = 103.273
				text = "UW1"
			intervals [544]:
				xmin = 103.273
				xmax = 103.353
				text = "V"
			intervals [545]:
				xmin = 103.353
				xmax = 103.533
				text = "ER0"
			intervals [546]:
				xmin = 103.533
				xmax = 103.753
				text = "AW1"
			intervals [547]:
				xmin = 103.753
				xmax = 103.803
				text = "N"
			intervals [548]:
				xmin = 103.803
				xmax = 103.843
				text = "D"
			intervals [549]:
				xmin = 103.843
				xmax = 103.953
				text = "sp"
			intervals [550]:
				xmin = 103.953
				xmax = 104.5227
				text = ""
			intervals [551]:
				xmin = 104.5227
				xmax = 104.6327
				text = "T"
			intervals [552]:
				xmin = 104.6327
				xmax = 104.6727
				text = "UW1"
			intervals [553]:
				xmin = 104.6727
				xmax = 104.7227
				text = "AH0"
			intervals [554]:
				xmin = 104.7227
				xmax = 104.8327
				text = "N"
			intervals [555]:
				xmin = 104.8327
				xmax = 104.9327
				text = "AH1"
			intervals [556]:
				xmin = 104.9327
				xmax = 104.9927
				text = "DH"
			intervals [557]:
				xmin = 104.9927
				xmax = 105.0627
				text = "ER0"
			intervals [558]:
				xmin = 105.0627
				xmax = 105.1527
				text = "B"
			intervals [559]:
				xmin = 105.1527
				xmax = 105.2127
				text = "L"
			intervals [560]:
				xmin = 105.2127
				xmax = 105.3027
				text = "AA1"
			intervals [561]:
				xmin = 105.3027
				xmax = 105.4527
				text = "K"
			intervals [562]:
				xmin = 105.4527
				xmax = 114.8767
				text = ""
			intervals [563]:
				xmin = 114.8767
				xmax = 115.3967
				text = "AH1"
			intervals [564]:
				xmin = 115.3967
				xmax = 116.0464
				text = "sp"
			intervals [565]:
				xmin = 116.0464
				xmax = 116.0864
				text = "B"
			intervals [566]:
				xmin = 116.0864
				xmax = 116.2764
				text = "AE1"
			intervals [567]:
				xmin = 116.2764
				xmax = 116.3764
				text = "S"
			intervals [568]:
				xmin = 116.3764
				xmax = 116.4164
				text = "K"
			intervals [569]:
				xmin = 116.4164
				xmax = 116.4564
				text = "AH0"
			intervals [570]:
				xmin = 116.4564
				xmax = 116.4964
				text = "T"
			intervals [571]:
				xmin = 116.4964
				xmax = 116.5464
				text = "B"
			intervals [572]:
				xmin = 116.5464
				xmax = 116.6664
				text = "AO2"
			intervals [573]:
				xmin = 116.6664
				xmax = 116.7164
				text = "L"
			intervals [574]:
				xmin = 116.7164
				xmax = 116.7564
				text = "sp"
			intervals [575]:
				xmin = 116.7564
				xmax = 116.8264
				text = "G"
			intervals [576]:
				xmin = 116.8264
				xmax = 117.0264
				text = "EY1"
			intervals [577]:
				xmin = 117.0264
				xmax = 117.1264
				text = "M"
			intervals [578]:
				xmin = 117.1264
				xmax = 117.2164
				text = "Z"
			intervals [579]:
				xmin = 117.2164
				xmax = 117.2764
				text = "AE1"
			intervals [580]:
				xmin = 117.2764
				xmax = 117.3964
				text = "N"
			intervals [581]:
				xmin = 117.3964
				xmax = 117.4664
				text = "sp"
			intervals [582]:
				xmin = 117.4664
				xmax = 119.3892
				text = ""
			intervals [583]:
				xmin = 119.3892
				xmax = 119.5492
				text = "T"
			intervals [584]:
				xmin = 119.5492
				xmax = 119.8392
				text = "AA1"
			intervals [585]:
				xmin = 119.8392
				xmax = 119.9092
				text = "R"
			intervals [586]:
				xmin = 119.9092
				xmax = 120.0392
				text = "Z"
			intervals [587]:
				xmin = 120.0392
				xmax = 120.0892
				text = "AH0"
			intervals [588]:
				xmin = 120.0892
				xmax = 120.1392
				text = "N"
			intervals [589]:
				xmin = 120.1392
				xmax = 120.3092
				text = "sp"
			intervals [590]:
				xmin = 120.3092
				xmax = 120.4592
				text = "AH0"
			intervals [591]:
				xmin = 120.4592
				xmax = 120.5392
				text = "N"
			intervals [592]:
				xmin = 120.5392
				xmax = 120.5792
				text = "D"
			intervals [593]:
				xmin = 120.5792
				xmax = 120.6192
				text = "R"
			intervals [594]:
				xmin = 120.6192
				xmax = 120.7392
				text = "AE1"
			intervals [595]:
				xmin = 120.7392
				xmax = 120.7892
				text = "T"
			intervals [596]:
				xmin = 120.7892
				xmax = 120.8192
				text = "sp"
			intervals [597]:
				xmin = 120.8192
				xmax = 120.8892
				text = "P"
			intervals [598]:
				xmin = 120.8892
				xmax = 120.9492
				text = "AH0"
			intervals [599]:
				xmin = 120.9492
				xmax = 121.0592
				text = "T"
			intervals [600]:
				xmin = 121.0592
				xmax = 121.1092
				text = "R"
			intervals [601]:
				xmin = 121.1092
				xmax = 121.2492
				text = "OW1"
			intervals [602]:
				xmin = 121.2492
				xmax = 121.3392
				text = "L"
			intervals [603]:
				xmin = 121.3392
				xmax = 121.3692
				text = "AH0"
			intervals [604]:
				xmin = 121.3692
				xmax = 121.4592
				text = "N"
			intervals [605]:
				xmin = 121.4592
				xmax = 121.4992
				text = "sp"
			intervals [606]:
				xmin = 121.4992
				xmax = 121.5392
				text = "DH"
			intervals [607]:
				xmin = 121.5392
				xmax = 121.5692
				text = "AH0"
			intervals [608]:
				xmin = 121.5692
				xmax = 121.6292
				text = "F"
			intervals [609]:
				xmin = 121.6292
				xmax = 121.7192
				text = "EH1"
			intervals [610]:
				xmin = 121.7192
				xmax = 121.7692
				text = "L"
			intervals [611]:
				xmin = 121.7692
				xmax = 121.7992
				text = "AH0"
			intervals [612]:
				xmin = 121.7992
				xmax = 121.8892
				text = "N"
			intervals [613]:
				xmin = 121.8892
				xmax = 121.9992
				text = "IY0"
			intervals [614]:
				xmin = 121.9992
				xmax = 122.0892
				text = "S"
			intervals [615]:
				xmin = 122.0892
				xmax = 122.1692
				text = "K"
			intervals [616]:
				xmin = 122.1692
				xmax = 122.1992
				text = "W"
			intervals [617]:
				xmin = 122.1992
				xmax = 122.5392
				text = "AA1"
			intervals [618]:
				xmin = 122.5392
				xmax = 122.5892
				text = "D"
			intervals [619]:
				xmin = 122.5892
				xmax = 132.1772
				text = ""
			intervals [620]:
				xmin = 132.1772
				xmax = 132.2772
				text = "K"
			intervals [621]:
				xmin = 132.2772
				xmax = 132.4272
				text = "AO1"
			intervals [622]:
				xmin = 132.4272
				xmax = 132.4872
				text = "Z"
			intervals [623]:
				xmin = 132.4872
				xmax = 132.5272
				text = "IH0"
			intervals [624]:
				xmin = 132.5272
				xmax = 132.5572
				text = "T"
			intervals [625]:
				xmin = 132.5572
				xmax = 132.6072
				text = "Z"
			intervals [626]:
				xmin = 132.6072
				xmax = 132.6772
				text = "sp"
			intervals [627]:
				xmin = 132.6772
				xmax = 132.7372
				text = "F"
			intervals [628]:
				xmin = 132.7372
				xmax = 132.8972
				text = "AH1"
			intervals [629]:
				xmin = 132.8972
				xmax = 132.9472
				text = "N"
			intervals [630]:
				xmin = 132.9472
				xmax = 132.9872
				text = "L"
			intervals [631]:
				xmin = 132.9872
				xmax = 133.0472
				text = "UH1"
			intervals [632]:
				xmin = 133.0472
				xmax = 133.1372
				text = "K"
			intervals [633]:
				xmin = 133.1372
				xmax = 133.1772
				text = "IH0"
			intervals [634]:
				xmin = 133.1772
				xmax = 133.2272
				text = "N"
			intervals [635]:
				xmin = 133.2272
				xmax = 133.2672
				text = "sp"
			intervals [636]:
				xmin = 133.2672
				xmax = 133.3672
				text = "AE1"
			intervals [637]:
				xmin = 133.3672
				xmax = 133.6372
				text = "T"
			intervals [638]:
				xmin = 133.6372
				xmax = 139.329
				text = ""
			intervals [639]:
				xmin = 139.329
				xmax = 139.399
				text = "DH"
			intervals [640]:
				xmin = 139.399
				xmax = 139.489
				text = "EY1"
			intervals [641]:
				xmin = 139.489
				xmax = 139.589
				text = "D"
			intervals [642]:
				xmin = 139.589
				xmax = 139.669
				text = "R"
			intervals [643]:
				xmin = 139.669
				xmax = 139.889
				text = "AY1"
			intervals [644]:
				xmin = 139.889
				xmax = 139.989
				text = "V"
			intervals [645]:
				xmin = 139.989
				xmax = 140.069
				text = "IH0"
			intervals [646]:
				xmin = 140.069
				xmax = 140.199
				text = "N"
			intervals [647]:
				xmin = 140.199
				xmax = 140.229
				text = "sp"
			intervals [648]:
				xmin = 140.229
				xmax = 140.309
				text = "JH"
			intervals [649]:
				xmin = 140.309
				xmax = 140.469
				text = "IY1"
			intervals [650]:
				xmin = 140.469
				xmax = 140.569
				text = "P"
			intervals [651]:
				xmin = 140.569
				xmax = 140.619
				text = "S"
			intervals [652]:
				xmin = 140.619
				xmax = 140.769
				text = "AO1"
			intervals [653]:
				xmin = 140.769
				xmax = 140.839
				text = "N"
			intervals [654]:
				xmin = 140.839
				xmax = 140.979
				text = "D"
			intervals [655]:
				xmin = 140.979
				xmax = 141.139
				text = "EH1"
			intervals [656]:
				xmin = 141.139
				xmax = 141.209
				text = "Z"
			intervals [657]:
				xmin = 141.209
				xmax = 141.299
				text = "ER0"
			intervals [658]:
				xmin = 141.299
				xmax = 141.379
				text = "T"
			intervals [659]:
				xmin = 141.379
				xmax = 141.439
				text = "S"
			intervals [660]:
				xmin = 141.439
				xmax = 141.469
				text = "AH0"
			intervals [661]:
				xmin = 141.469
				xmax = 141.519
				text = "N"
			intervals [662]:
				xmin = 141.519
				xmax = 142.4905
				text = "sp"
			intervals [663]:
				xmin = 142.4905
				xmax = 142.5805
				text = "AO1"
			intervals [664]:
				xmin = 142.5805
				xmax = 142.6905
				text = "L"
			intervals [665]:
				xmin = 142.6905
				xmax = 142.7705
				text = "W"
			intervals [666]:
				xmin = 142.7705
				xmax = 142.9105
				text = "EY2"
			intervals [667]:
				xmin = 142.9105
				xmax = 143.1405
				text = "Z"
			intervals [668]:
				xmin = 143.1405
				xmax = 143.3379
				text = ""
			intervals [669]:
				xmin = 143.3379
				xmax = 143.3979
				text = "sil"
			intervals [670]:
				xmin = 143.3979
				xmax = 143.5079
				text = "K"
			intervals [671]:
				xmin = 143.5079
				xmax = 143.6079
				text = "AE1"
			intervals [672]:
				xmin = 143.6079
				xmax = 143.7079
				text = "P"
			intervals [673]:
				xmin = 143.7079
				xmax = 143.7579
				text = "CH"
			intervals [674]:
				xmin = 143.7579
				xmax = 143.8779
				text = "ER0"
			intervals [675]:
				xmin = 143.8779
				xmax = 143.9279
				text = "sp"
			intervals [676]:
				xmin = 143.9279
				xmax = 144.0879
				text = "EH1"
			intervals [677]:
				xmin = 144.0879
				xmax = 144.1679
				text = "N"
			intervals [678]:
				xmin = 144.1679
				xmax = 144.2279
				text = "AH0"
			intervals [679]:
				xmin = 144.2279
				xmax = 144.3379
				text = "M"
			intervals [680]:
				xmin = 144.3379
				xmax = 144.3679
				text = "IY0"
			intervals [681]:
				xmin = 144.3679
				xmax = 144.3979
				text = "Z"
			intervals [682]:
				xmin = 144.3979
				xmax = 144.6279
				text = "sp"
			intervals [683]:
				xmin = 144.6279
				xmax = 155.2819
				text = ""
			intervals [684]:
				xmin = 155.2819
				xmax = 155.4319
				text = "AY1"
			intervals [685]:
				xmin = 155.4319
				xmax = 155.5819
				text = "S"
			intervals [686]:
				xmin = 155.5819
				xmax = 155.8419
				text = "AO1"
			intervals [687]:
				xmin = 155.8419
				xmax = 155.9019
				text = "sp"
			intervals [688]:
				xmin = 155.9019
				xmax = 156.0919
				text = "AH1"
			intervals [689]:
				xmin = 156.0919
				xmax = 156.3419
				text = "M"
			intervals [690]:
				xmin = 156.3419
				xmax = 156.858
				text = ""
			intervals [691]:
				xmin = 156.858
				xmax = 157.078
				text = "M"
			intervals [692]:
				xmin = 157.078
				xmax = 157.178
				text = "UW1"
			intervals [693]:
				xmin = 157.178
				xmax = 157.318
				text = "V"
			intervals [694]:
				xmin = 157.318
				xmax = 157.438
				text = "IY0"
			intervals [695]:
				xmin = 157.438
				xmax = 157.528
				text = "K"
			intervals [696]:
				xmin = 157.528
				xmax = 157.728
				text = "AO1"
			intervals [697]:
				xmin = 157.728
				xmax = 157.798
				text = "L"
			intervals [698]:
				xmin = 157.798
				xmax = 157.828
				text = "D"
			intervals [699]:
				xmin = 157.828
				xmax = 158.3828
				text = ""
			intervals [700]:
				xmin = 158.3828
				xmax = 158.6728
				text = "F"
			intervals [701]:
				xmin = 158.6728
				xmax = 158.8928
				text = "AE1"
			intervals [702]:
				xmin = 158.8928
				xmax = 158.9328
				text = "S"
			intervals [703]:
				xmin = 158.9328
				xmax = 159.0228
				text = "T"
			intervals [704]:
				xmin = 159.0228
				xmax = 159.0728
				text = "AH0"
			intervals [705]:
				xmin = 159.0728
				xmax = 159.1228
				text = "S"
			intervals [706]:
				xmin = 159.1228
				xmax = 159.1528
				text = "T"
			intervals [707]:
				xmin = 159.1528
				xmax = 159.1928
				text = "sp"
			intervals [708]:
				xmin = 159.1928
				xmax = 159.2428
				text = "G"
			intervals [709]:
				xmin = 159.2428
				xmax = 159.3528
				text = "IH0"
			intervals [710]:
				xmin = 159.3528
				xmax = 159.4528
				text = "T"
			intervals [711]:
				xmin = 159.4528
				xmax = 159.6428
				text = "AA1"
			intervals [712]:
				xmin = 159.6428
				xmax = 159.6728
				text = "R"
			intervals [713]:
				xmin = 159.6728
				xmax = 159.7428
				text = "AH0"
			intervals [714]:
				xmin = 159.7428
				xmax = 159.7928
				text = "L"
			intervals [715]:
				xmin = 159.7928
				xmax = 160.0828
				text = "AY1"
			intervals [716]:
				xmin = 160.0828
				xmax = 160.1128
				text = "V"
			intervals [717]:
				xmin = 160.1128
				xmax = 160.2828
				text = "sp"
			intervals [718]:
				xmin = 160.2828
				xmax = 164.9237
				text = ""
			intervals [719]:
				xmin = 164.9237
				xmax = 165.0537
				text = "K"
			intervals [720]:
				xmin = 165.0537
				xmax = 165.2137
				text = "AO1"
			intervals [721]:
				xmin = 165.2137
				xmax = 165.2537
				text = "Z"
			intervals [722]:
				xmin = 165.2537
				xmax = 165.3037
				text = "DH"
			intervals [723]:
				xmin = 165.3037
				xmax = 165.4837
				text = "EY1"
			intervals [724]:
				xmin = 165.4837
				xmax = 165.5337
				text = "W"
			intervals [725]:
				xmin = 165.5337
				xmax = 165.5837
				text = "AO1"
			intervals [726]:
				xmin = 165.5837
				xmax = 165.7537
				text = "Z"
			intervals [727]:
				xmin = 165.7537
				xmax = 165.8237
				text = "S"
			intervals [728]:
				xmin = 165.8237
				xmax = 165.8837
				text = "IH1"
			intervals [729]:
				xmin = 165.8837
				xmax = 165.9937
				text = "NG"
			intervals [730]:
				xmin = 165.9937
				xmax = 166.0237
				text = "IH0"
			intervals [731]:
				xmin = 166.0237
				xmax = 166.1137
				text = "N"
			intervals [732]:
				xmin = 166.1137
				xmax = 166.1937
				text = "R"
			intervals [733]:
				xmin = 166.1937
				xmax = 166.3137
				text = "IY1"
			intervals [734]:
				xmin = 166.3137
				xmax = 166.4237
				text = "L"
			intervals [735]:
				xmin = 166.4237
				xmax = 166.4837
				text = "W"
			intervals [736]:
				xmin = 166.4837
				xmax = 166.6737
				text = "EH1"
			intervals [737]:
				xmin = 166.6737
				xmax = 166.7537
				text = "L"
			intervals [738]:
				xmin = 166.7537
				xmax = 166.9937
				text = "AH0"
			intervals [739]:
				xmin = 166.9937
				xmax = 167.1737
				text = "N"
			intervals [740]:
				xmin = 167.1737
				xmax = 168.042
				text = ""
			intervals [741]:
				xmin = 168.042
				xmax = 168.082
				text = "sil"
			intervals [742]:
				xmin = 168.082
				xmax = 168.212
				text = "AY1"
			intervals [743]:
				xmin = 168.212
				xmax = 168.302
				text = "L"
			intervals [744]:
				xmin = 168.302
				xmax = 168.382
				text = "AY1"
			intervals [745]:
				xmin = 168.382
				xmax = 168.502
				text = "K"
			intervals [746]:
				xmin = 168.502
				xmax = 168.532
				text = "DH"
			intervals [747]:
				xmin = 168.532
				xmax = 168.602
				text = "IY0"
			intervals [748]:
				xmin = 168.602
				xmax = 168.752
				text = "S"
			intervals [749]:
				xmin = 168.752
				xmax = 168.812
				text = "IH1"
			intervals [750]:
				xmin = 168.812
				xmax = 168.952
				text = "NG"
			intervals [751]:
				xmin = 168.952
				xmax = 169.022
				text = "IH0"
			intervals [752]:
				xmin = 169.022
				xmax = 169.092
				text = "N"
			intervals [753]:
				xmin = 169.092
				xmax = 169.162
				text = "AH0"
			intervals [754]:
				xmin = 169.162
				xmax = 169.252
				text = "N"
			intervals [755]:
				xmin = 169.252
				xmax = 169.352
				text = "AY1"
			intervals [756]:
				xmin = 169.352
				xmax = 169.442
				text = "L"
			intervals [757]:
				xmin = 169.442
				xmax = 169.532
				text = "AY1"
			intervals [758]:
				xmin = 169.532
				xmax = 169.632
				text = "K"
			intervals [759]:
				xmin = 169.632
				xmax = 169.682
				text = "DH"
			intervals [760]:
				xmin = 169.682
				xmax = 169.762
				text = "AH0"
			intervals [761]:
				xmin = 169.762
				xmax = 169.832
				text = "G"
			intervals [762]:
				xmin = 169.832
				xmax = 169.932
				text = "IH0"
			intervals [763]:
				xmin = 169.932
				xmax = 170.042
				text = "T"
			intervals [764]:
				xmin = 170.042
				xmax = 170.172
				text = "AA1"
			intervals [765]:
				xmin = 170.172
				xmax = 170.222
				text = "R"
			intervals [766]:
				xmin = 170.222
				xmax = 170.252
				text = "DH"
			intervals [767]:
				xmin = 170.252
				xmax = 170.362
				text = "AE1"
			intervals [768]:
				xmin = 170.362
				xmax = 170.402
				text = "T"
			intervals [769]:
				xmin = 170.402
				xmax = 170.452
				text = "HH"
			intervals [770]:
				xmin = 170.452
				xmax = 170.542
				text = "IY1"
			intervals [771]:
				xmin = 170.542
				xmax = 170.652
				text = "HH"
			intervals [772]:
				xmin = 170.652
				xmax = 170.822
				text = "AE1"
			intervals [773]:
				xmin = 170.822
				xmax = 170.962
				text = "D"
			intervals [774]:
				xmin = 170.962
				xmax = 171.122
				text = "sp"
			intervals [775]:
				xmin = 171.122
				xmax = 176.1271
				text = ""
			intervals [776]:
				xmin = 176.1271
				xmax = 176.2071
				text = "DH"
			intervals [777]:
				xmin = 176.2071
				xmax = 176.2871
				text = "AE1"
			intervals [778]:
				xmin = 176.2871
				xmax = 176.3771
				text = "T"
			intervals [779]:
				xmin = 176.3771
				xmax = 176.4371
				text = "G"
			intervals [780]:
				xmin = 176.4371
				xmax = 176.5371
				text = "IH0"
			intervals [781]:
				xmin = 176.5371
				xmax = 176.6571
				text = "T"
			intervals [782]:
				xmin = 176.6571
				xmax = 176.7571
				text = "AA1"
			intervals [783]:
				xmin = 176.7571
				xmax = 176.7971
				text = "R"
			intervals [784]:
				xmin = 176.7971
				xmax = 176.8271
				text = "DH"
			intervals [785]:
				xmin = 176.8271
				xmax = 176.9271
				text = "AE1"
			intervals [786]:
				xmin = 176.9271
				xmax = 176.9771
				text = "T"
			intervals [787]:
				xmin = 176.9771
				xmax = 177.0171
				text = "HH"
			intervals [788]:
				xmin = 177.0171
				xmax = 177.1071
				text = "IY1"
			intervals [789]:
				xmin = 177.1071
				xmax = 177.1671
				text = "HH"
			intervals [790]:
				xmin = 177.1671
				xmax = 177.3471
				text = "AE1"
			intervals [791]:
				xmin = 177.3471
				xmax = 177.4771
				text = "D"
			intervals [792]:
				xmin = 177.4771
				xmax = 177.8096
				text = ""
			intervals [793]:
				xmin = 177.8096
				xmax = 177.9196
				text = "AO1"
			intervals [794]:
				xmin = 177.9196
				xmax = 178.0096
				text = "L"
			intervals [795]:
				xmin = 178.0096
				xmax = 178.0396
				text = "HH"
			intervals [796]:
				xmin = 178.0396
				xmax = 178.0696
				text = "IY1"
			intervals [797]:
				xmin = 178.0696
				xmax = 178.0996
				text = "HH"
			intervals [798]:
				xmin = 178.0996
				xmax = 178.2096
				text = "AE1"
			intervals [799]:
				xmin = 178.2096
				xmax = 178.2596
				text = "D"
			intervals [800]:
				xmin = 178.2596
				xmax = 178.2996
				text = "T"
			intervals [801]:
				xmin = 178.2996
				xmax = 178.3696
				text = "IH0"
			intervals [802]:
				xmin = 178.3696
				xmax = 178.4496
				text = "D"
			intervals [803]:
				xmin = 178.4496
				xmax = 178.5596
				text = "UW1"
			intervals [804]:
				xmin = 178.5596
				xmax = 178.6096
				text = "W"
			intervals [805]:
				xmin = 178.6096
				xmax = 178.6496
				text = "AH0"
			intervals [806]:
				xmin = 178.6496
				xmax = 178.6996
				text = "Z"
			intervals [807]:
				xmin = 178.6996
				xmax = 178.7396
				text = "JH"
			intervals [808]:
				xmin = 178.7396
				xmax = 178.8196
				text = "IH0"
			intervals [809]:
				xmin = 178.8196
				xmax = 178.8796
				text = "S"
			intervals [810]:
				xmin = 178.8796
				xmax = 178.9996
				text = "P"
			intervals [811]:
				xmin = 178.9996
				xmax = 179.0496
				text = "R"
			intervals [812]:
				xmin = 179.0496
				xmax = 179.1496
				text = "EH1"
			intervals [813]:
				xmin = 179.1496
				xmax = 179.2396
				text = "S"
			intervals [814]:
				xmin = 179.2396
				xmax = 179.2996
				text = "DH"
			intervals [815]:
				xmin = 179.2996
				xmax = 179.3496
				text = "AH0"
			intervals [816]:
				xmin = 179.3496
				xmax = 179.4696
				text = "B"
			intervals [817]:
				xmin = 179.4696
				xmax = 179.5796
				text = "AH1"
			intervals [818]:
				xmin = 179.5796
				xmax = 179.6496
				text = "T"
			intervals [819]:
				xmin = 179.6496
				xmax = 179.8696
				text = "AH0"
			intervals [820]:
				xmin = 179.8696
				xmax = 179.9796
				text = "N"
			intervals [821]:
				xmin = 179.9796
				xmax = 180.0696
				text = "AH0"
			intervals [822]:
				xmin = 180.0696
				xmax = 180.7155
				text = "sp"
			intervals [823]:
				xmin = 180.7155
				xmax = 180.7755
				text = "G"
			intervals [824]:
				xmin = 180.7755
				xmax = 180.8855
				text = "AH1"
			intervals [825]:
				xmin = 180.8855
				xmax = 180.9555
				text = "N"
			intervals [826]:
				xmin = 180.9555
				xmax = 181.0355
				text = "AH0"
			intervals [827]:
				xmin = 181.0355
				xmax = 181.1355
				text = "K"
			intervals [828]:
				xmin = 181.1355
				xmax = 181.1655
				text = "AH1"
			intervals [829]:
				xmin = 181.1655
				xmax = 181.2555
				text = "M"
			intervals [830]:
				xmin = 181.2555
				xmax = 181.3955
				text = "AW1"
			intervals [831]:
				xmin = 181.3955
				xmax = 181.4355
				text = "T"
			intervals [832]:
				xmin = 181.4355
				xmax = 181.4755
				text = "AH0"
			intervals [833]:
				xmin = 181.4755
				xmax = 181.5055
				text = "V"
			intervals [834]:
				xmin = 181.5055
				xmax = 181.5355
				text = "DH"
			intervals [835]:
				xmin = 181.5355
				xmax = 181.6155
				text = "AH0"
			intervals [836]:
				xmin = 181.6155
				xmax = 181.6755
				text = "G"
			intervals [837]:
				xmin = 181.6755
				xmax = 181.7855
				text = "IH0"
			intervals [838]:
				xmin = 181.7855
				xmax = 181.9255
				text = "T"
			intervals [839]:
				xmin = 181.9255
				xmax = 182.0555
				text = "AA1"
			intervals [840]:
				xmin = 182.0555
				xmax = 182.0855
				text = "R"
			intervals [841]:
				xmin = 182.0855
				xmax = 182.1155
				text = "AH0"
			intervals [842]:
				xmin = 182.1155
				xmax = 182.1655
				text = "N"
			intervals [843]:
				xmin = 182.1655
				xmax = 182.1955
				text = "D"
			intervals [844]:
				xmin = 182.1955
				xmax = 182.2355
				text = "DH"
			intervals [845]:
				xmin = 182.2355
				xmax = 182.2855
				text = "EH1"
			intervals [846]:
				xmin = 182.2855
				xmax = 182.3455
				text = "N"
			intervals [847]:
				xmin = 182.3455
				xmax = 182.3755
				text = "HH"
			intervals [848]:
				xmin = 182.3755
				xmax = 182.4455
				text = "IY1"
			intervals [849]:
				xmin = 182.4455
				xmax = 182.5755
				text = "P"
			intervals [850]:
				xmin = 182.5755
				xmax = 182.6255
				text = "R"
			intervals [851]:
				xmin = 182.6255
				xmax = 182.6855
				text = "EH1"
			intervals [852]:
				xmin = 182.6855
				xmax = 182.8055
				text = "S"
			intervals [853]:
				xmin = 182.8055
				xmax = 182.8455
				text = "T"
			intervals [854]:
				xmin = 182.8455
				xmax = 182.8755
				text = "AH0"
			intervals [855]:
				xmin = 182.8755
				xmax = 182.9855
				text = "N"
			intervals [856]:
				xmin = 182.9855
				xmax = 183.1055
				text = "AH1"
			intervals [857]:
				xmin = 183.1055
				xmax = 183.1455
				text = "DH"
			intervals [858]:
				xmin = 183.1455
				xmax = 183.2355
				text = "ER0"
			intervals [859]:
				xmin = 183.2355
				xmax = 183.3355
				text = "B"
			intervals [860]:
				xmin = 183.3355
				xmax = 183.4455
				text = "AH1"
			intervals [861]:
				xmin = 183.4455
				xmax = 183.4855
				text = "T"
			intervals [862]:
				xmin = 183.4855
				xmax = 183.6755
				text = "AH0"
			intervals [863]:
				xmin = 183.6755
				xmax = 183.7355
				text = "N"
			intervals [864]:
				xmin = 183.7355
				xmax = 183.7655
				text = "AE1"
			intervals [865]:
				xmin = 183.7655
				xmax = 183.9055
				text = "N"
			intervals [866]:
				xmin = 183.9055
				xmax = 183.9355
				text = "D"
			intervals [867]:
				xmin = 183.9355
				xmax = 183.9955
				text = "IH0"
			intervals [868]:
				xmin = 183.9955
				xmax = 184.0255
				text = "T"
			intervals [869]:
				xmin = 184.0255
				xmax = 184.0555
				text = "spn"
			intervals [870]:
				xmin = 184.0555
				xmax = 184.0855
				text = "sp"
			intervals [871]:
				xmin = 184.0855
				xmax = 184.2555
				text = "SH"
			intervals [872]:
				xmin = 184.2555
				xmax = 184.4155
				text = "UW1"
			intervals [873]:
				xmin = 184.4155
				xmax = 184.4555
				text = "T"
			intervals [874]:
				xmin = 184.4555
				xmax = 190.9987
				text = ""
			intervals [875]:
				xmin = 190.9987
				xmax = 191.0887
				text = "sil"
			intervals [876]:
				xmin = 191.0887
				xmax = 191.1587
				text = "N"
			intervals [877]:
				xmin = 191.1587
				xmax = 191.3487
				text = "OW1"
			intervals [878]:
				xmin = 191.3487
				xmax = 196.4831
				text = "sp"
			intervals [879]:
				xmin = 196.4831
				xmax = 196.5131
				text = "AY1"
			intervals [880]:
				xmin = 196.5131
				xmax = 196.5431
				text = "L"
			intervals [881]:
				xmin = 196.5431
				xmax = 196.5931
				text = "AY1"
			intervals [882]:
				xmin = 196.5931
				xmax = 196.6231
				text = "K"
			intervals [883]:
				xmin = 196.6231
				xmax = 196.6731
				text = "sp"
			intervals [884]:
				xmin = 196.6731
				xmax = 196.7131
				text = "T"
			intervals [885]:
				xmin = 196.7131
				xmax = 196.7531
				text = "IH0"
			intervals [886]:
				xmin = 196.7531
				xmax = 196.7931
				text = "sp"
			intervals [887]:
				xmin = 196.7931
				xmax = 196.8431
				text = "G"
			intervals [888]:
				xmin = 196.8431
				xmax = 196.9231
				text = "OW1"
			intervals [889]:
				xmin = 196.9231
				xmax = 197.0531
				text = "sp"
			intervals [890]:
				xmin = 197.0531
				xmax = 197.1131
				text = "F"
			intervals [891]:
				xmin = 197.1131
				xmax = 197.2031
				text = "IH1"
			intervals [892]:
				xmin = 197.2031
				xmax = 197.3031
				text = "SH"
			intervals [893]:
				xmin = 197.3031
				xmax = 197.3331
				text = "IH0"
			intervals [894]:
				xmin = 197.3331
				xmax = 197.5531
				text = "N"
			intervals [895]:
				xmin = 197.5531
				xmax = 202.0241
				text = ""
			intervals [896]:
				xmin = 202.0241
				xmax = 202.1841
				text = "T"
			intervals [897]:
				xmin = 202.1841
				xmax = 202.2441
				text = "W"
			intervals [898]:
				xmin = 202.2441
				xmax = 202.3441
				text = "EH1"
			intervals [899]:
				xmin = 202.3441
				xmax = 202.4041
				text = "N"
			intervals [900]:
				xmin = 202.4041
				xmax = 202.7441
				text = "IY0"
			intervals [901]:
				xmin = 202.7441
				xmax = 205.9538
				text = ""
			intervals [902]:
				xmin = 205.9538
				xmax = 206.0538
				text = "sil"
			intervals [903]:
				xmin = 206.0538
				xmax = 206.1138
				text = "Y"
			intervals [904]:
				xmin = 206.1138
				xmax = 206.2438
				text = "EH1"
			intervals [905]:
				xmin = 206.2438
				xmax = 206.4538
				text = "P"
			intervals [906]:
				xmin = 206.4538
				xmax = 206.5338
				text = "AH0"
			intervals [907]:
				xmin = 206.5338
				xmax = 206.6038
				text = "N"
			intervals [908]:
				xmin = 206.6038
				xmax = 206.7238
				text = "AY1"
			intervals [909]:
				xmin = 206.7238
				xmax = 206.7538
				text = "sp"
			intervals [910]:
				xmin = 206.7538
				xmax = 206.8638
				text = "K"
			intervals [911]:
				xmin = 206.8638
				xmax = 206.9738
				text = "AO1"
			intervals [912]:
				xmin = 206.9738
				xmax = 207.0638
				text = "T"
			intervals [913]:
				xmin = 207.0638
				xmax = 207.2538
				text = "F"
			intervals [914]:
				xmin = 207.2538
				xmax = 207.3238
				text = "AO1"
			intervals [915]:
				xmin = 207.3238
				xmax = 207.3938
				text = "R"
			intervals [916]:
				xmin = 207.3938
				xmax = 207.5638
				text = "T"
			intervals [917]:
				xmin = 207.5638
				xmax = 207.7238
				text = "IY1"
			intervals [918]:
				xmin = 207.7238
				xmax = 207.9038
				text = "N"
			intervals [919]:
				xmin = 207.9038
				xmax = 207.9738
				text = "W"
			intervals [920]:
				xmin = 207.9738
				xmax = 208.0638
				text = "EH1"
			intervals [921]:
				xmin = 208.0638
				xmax = 208.2538
				text = "N"
			intervals [922]:
				xmin = 208.2538
				xmax = 208.4238
				text = "Z"
			intervals [923]:
				xmin = 208.4238
				xmax = 208.4738
				text = "D"
			intervals [924]:
				xmin = 208.4738
				xmax = 208.6538
				text = "IY0"
			intervals [925]:
				xmin = 208.6538
				xmax = 211.4922
				text = ""
			intervals [926]:
				xmin = 211.4922
				xmax = 211.6222
				text = "sil"
			intervals [927]:
				xmin = 211.6222
				xmax = 211.7322
				text = "AY1"
			intervals [928]:
				xmin = 211.7322
				xmax = 211.8322
				text = "W"
			intervals [929]:
				xmin = 211.8322
				xmax = 211.8822
				text = "EH1"
			intervals [930]:
				xmin = 211.8822
				xmax = 211.9122
				text = "N"
			intervals [931]:
				xmin = 211.9122
				xmax = 211.9722
				text = "T"
			intervals [932]:
				xmin = 211.9722
				xmax = 212.0222
				text = "T"
			intervals [933]:
				xmin = 212.0222
				xmax = 212.0822
				text = "AH0"
			intervals [934]:
				xmin = 212.0822
				xmax = 212.2122
				text = "D"
			intervals [935]:
				xmin = 212.2122
				xmax = 212.4522
				text = "EY1"
			intervals [936]:
				xmin = 212.4522
				xmax = 212.5322
				text = "sp"
			intervals [937]:
				xmin = 212.5322
				xmax = 212.6022
				text = "B"
			intervals [938]:
				xmin = 212.6022
				xmax = 212.6722
				text = "AH1"
			intervals [939]:
				xmin = 212.6722
				xmax = 212.7222
				text = "T"
			intervals [940]:
				xmin = 212.7222
				xmax = 212.9222
				text = "AY1"
			intervals [941]:
				xmin = 212.9222
				xmax = 212.9722
				text = "EY1"
			intervals [942]:
				xmin = 212.9722
				xmax = 213.0022
				text = "N"
			intervals [943]:
				xmin = 213.0022
				xmax = 213.0722
				text = "T"
			intervals [944]:
				xmin = 213.0722
				xmax = 213.1382
				text = ""
			intervals [945]:
				xmin = 213.1382
				xmax = 213.1882
				text = "sil"
			intervals [946]:
				xmin = 213.1882
				xmax = 213.2682
				text = "AY1"
			intervals [947]:
				xmin = 213.2682
				xmax = 213.3082
				text = "D"
			intervals [948]:
				xmin = 213.3082
				xmax = 213.4182
				text = "OW1"
			intervals [949]:
				xmin = 213.4182
				xmax = 213.4882
				text = "N"
			intervals [950]:
				xmin = 213.4882
				xmax = 213.5782
				text = "G"
			intervals [951]:
				xmin = 213.5782
				xmax = 213.7182
				text = "OW1"
			intervals [952]:
				xmin = 213.7182
				xmax = 213.9082
				text = "sp"
			intervals [953]:
				xmin = 213.9082
				xmax = 213.9482
				text = "V"
			intervals [954]:
				xmin = 213.9482
				xmax = 213.9882
				text = "EH1"
			intervals [955]:
				xmin = 213.9882
				xmax = 214.1182
				text = "R"
			intervals [956]:
				xmin = 214.1182
				xmax = 214.1982
				text = "IY0"
			intervals [957]:
				xmin = 214.1982
				xmax = 214.3882
				text = "AO1"
			intervals [958]:
				xmin = 214.3882
				xmax = 214.4782
				text = "F"
			intervals [959]:
				xmin = 214.4782
				xmax = 214.5382
				text = "T"
			intervals [960]:
				xmin = 214.5382
				xmax = 214.5682
				text = "AH0"
			intervals [961]:
				xmin = 214.5682
				xmax = 214.6082
				text = "N"
			intervals [962]:
				xmin = 214.6082
				xmax = 214.6882
				text = "K"
			intervals [963]:
				xmin = 214.6882
				xmax = 214.7682
				text = "AO1"
			intervals [964]:
				xmin = 214.7682
				xmax = 214.8082
				text = "Z"
			intervals [965]:
				xmin = 214.8082
				xmax = 214.8782
				text = "M"
			intervals [966]:
				xmin = 214.8782
				xmax = 214.9582
				text = "AY1"
			intervals [967]:
				xmin = 214.9582
				xmax = 215.0782
				text = "M"
			intervals [968]:
				xmin = 215.0782
				xmax = 215.1982
				text = "AH1"
			intervals [969]:
				xmin = 215.1982
				xmax = 215.2682
				text = "DH"
			intervals [970]:
				xmin = 215.2682
				xmax = 215.3582
				text = "ER0"
			intervals [971]:
				xmin = 215.3582
				xmax = 215.3982
				text = "sp"
			intervals [972]:
				xmin = 215.3982
				xmax = 215.5582
				text = "SH"
			intervals [973]:
				xmin = 215.5582
				xmax = 215.5982
				text = "IY1"
			intervals [974]:
				xmin = 215.5982
				xmax = 215.6582
				text = "D"
			intervals [975]:
				xmin = 215.6582
				xmax = 215.6982
				text = "OW1"
			intervals [976]:
				xmin = 215.6982
				xmax = 215.8182
				text = "N"
			intervals [977]:
				xmin = 215.8182
				xmax = 215.8882
				text = "L"
			intervals [978]:
				xmin = 215.8882
				xmax = 215.9582
				text = "AY1"
			intervals [979]:
				xmin = 215.9582
				xmax = 216.0182
				text = "K"
			intervals [980]:
				xmin = 216.0182
				xmax = 216.0782
				text = "sp"
			intervals [981]:
				xmin = 216.0782
				xmax = 216.1382
				text = "M"
			intervals [982]:
				xmin = 216.1382
				xmax = 216.1982
				text = "IY1"
			intervals [983]:
				xmin = 216.1982
				xmax = 216.3482
				text = "sp"
			intervals [984]:
				xmin = 216.3482
				xmax = 216.3982
				text = "D"
			intervals [985]:
				xmin = 216.3982
				xmax = 216.5382
				text = "AW1"
			intervals [986]:
				xmin = 216.5382
				xmax = 216.5782
				text = "N"
			intervals [987]:
				xmin = 216.5782
				xmax = 216.6082
				text = "sp"
			intervals [988]:
				xmin = 216.6082
				xmax = 216.6482
				text = "DH"
			intervals [989]:
				xmin = 216.6482
				xmax = 216.6782
				text = "EH1"
			intervals [990]:
				xmin = 216.6782
				xmax = 216.7182
				text = "R"
			intervals [991]:
				xmin = 216.7182
				xmax = 216.9782
				text = "sp"
			intervals [992]:
				xmin = 216.9782
				xmax = 230.947
				text = ""
			intervals [993]:
				xmin = 230.947
				xmax = 231.297
				text = "AH1"
			intervals [994]:
				xmin = 231.297
				xmax = 231.457
				text = "M"
			intervals [995]:
				xmin = 231.457
				xmax = 232.3878
				text = ""
			intervals [996]:
				xmin = 232.3878
				xmax = 232.5678
				text = "F"
			intervals [997]:
				xmin = 232.5678
				xmax = 232.6178
				text = "R"
			intervals [998]:
				xmin = 232.6178
				xmax = 232.8278
				text = "AY1"
			intervals [999]:
				xmin = 232.8278
				xmax = 232.9078
				text = "D"
			intervals [1000]:
				xmin = 232.9078
				xmax = 232.9578
				text = "IY0"
			intervals [1001]:
				xmin = 232.9578
				xmax = 233.0778
				text = "W"
			intervals [1002]:
				xmin = 233.0778
				xmax = 233.1378
				text = "IY1"
			intervals [1003]:
				xmin = 233.1378
				xmax = 233.1878
				text = "HH"
			intervals [1004]:
				xmin = 233.1878
				xmax = 233.3278
				text = "AE1"
			intervals [1005]:
				xmin = 233.3278
				xmax = 233.4178
				text = "D"
			intervals [1006]:
				xmin = 233.4178
				xmax = 233.4678
				text = "DH"
			intervals [1007]:
				xmin = 233.4678
				xmax = 233.5178
				text = "IH0"
			intervals [1008]:
				xmin = 233.5178
				xmax = 233.6278
				text = "S"
			intervals [1009]:
				xmin = 233.6278
				xmax = 233.7178
				text = "AH0"
			intervals [1010]:
				xmin = 233.7178
				xmax = 233.8778
				text = "W"
			intervals [1011]:
				xmin = 233.8778
				xmax = 234.0678
				text = "AO1"
			intervals [1012]:
				xmin = 234.0678
				xmax = 234.1278
				text = "R"
			intervals [1013]:
				xmin = 234.1278
				xmax = 234.1578
				text = "D"
			intervals [1014]:
				xmin = 234.1578
				xmax = 234.513
				text = ""
			intervals [1015]:
				xmin = 234.513
				xmax = 234.563
				text = "sil"
			intervals [1016]:
				xmin = 234.563
				xmax = 234.663
				text = "D"
			intervals [1017]:
				xmin = 234.663
				xmax = 234.823
				text = "EY1"
			intervals [1018]:
				xmin = 234.823
				xmax = 234.943
				text = "F"
			intervals [1019]:
				xmin = 234.943
				xmax = 234.973
				text = "R"
			intervals [1020]:
				xmin = 234.973
				xmax = 235.023
				text = "ER0"
			intervals [1021]:
				xmin = 235.023
				xmax = 235.183
				text = "AW1"
			intervals [1022]:
				xmin = 235.183
				xmax = 235.213
				text = "R"
			intervals [1023]:
				xmin = 235.213
				xmax = 235.263
				text = "sp"
			intervals [1024]:
				xmin = 235.263
				xmax = 235.313
				text = "B"
			intervals [1025]:
				xmin = 235.313
				xmax = 235.473
				text = "AE1"
			intervals [1026]:
				xmin = 235.473
				xmax = 235.503
				text = "S"
			intervals [1027]:
				xmin = 235.503
				xmax = 235.553
				text = "K"
			intervals [1028]:
				xmin = 235.553
				xmax = 235.613
				text = "AH0"
			intervals [1029]:
				xmin = 235.613
				xmax = 235.693
				text = "T"
			intervals [1030]:
				xmin = 235.693
				xmax = 235.733
				text = "B"
			intervals [1031]:
				xmin = 235.733
				xmax = 235.813
				text = "AO2"
			intervals [1032]:
				xmin = 235.813
				xmax = 235.923
				text = "L"
			intervals [1033]:
				xmin = 235.923
				xmax = 236.043
				text = "T"
			intervals [1034]:
				xmin = 236.043
				xmax = 236.223
				text = "IY1"
			intervals [1035]:
				xmin = 236.223
				xmax = 236.273
				text = "M"
			intervals [1036]:
				xmin = 236.273
				xmax = 236.383
				text = "sp"
			intervals [1037]:
				xmin = 236.383
				xmax = 236.532
				text = ""
			intervals [1038]:
				xmin = 236.532
				xmax = 236.822
				text = "W"
			intervals [1039]:
				xmin = 236.822
				xmax = 236.852
				text = "IY1"
			intervals [1040]:
				xmin = 236.852
				xmax = 237.002
				text = "W"
			intervals [1041]:
				xmin = 237.002
				xmax = 237.092
				text = "AH1"
			intervals [1042]:
				xmin = 237.092
				xmax = 237.202
				text = "N"
			intervals [1043]:
				xmin = 237.202
				xmax = 237.4953
				text = "sp"
			intervals [1044]:
				xmin = 237.4953
				xmax = 237.6953
				text = "EY1"
			intervals [1045]:
				xmin = 237.6953
				xmax = 237.7653
				text = "T"
			intervals [1046]:
				xmin = 237.7653
				xmax = 237.7953
				text = "sp"
			intervals [1047]:
				xmin = 237.7953
				xmax = 237.8453
				text = "AH0"
			intervals [1048]:
				xmin = 237.8453
				xmax = 237.8853
				text = "N"
			intervals [1049]:
				xmin = 237.8853
				xmax = 237.9153
				text = "sp"
			intervals [1050]:
				xmin = 237.9153
				xmax = 238.0053
				text = "L"
			intervals [1051]:
				xmin = 238.0053
				xmax = 238.2353
				text = "AO1"
			intervals [1052]:
				xmin = 238.2353
				xmax = 238.4353
				text = "S"
			intervals [1053]:
				xmin = 238.4353
				xmax = 238.4653
				text = "T"
			intervals [1054]:
				xmin = 238.4653
				xmax = 238.5053
				text = "sp"
			intervals [1055]:
				xmin = 238.5053
				xmax = 238.6132
				text = ""
			intervals [1056]:
				xmin = 238.6132
				xmax = 238.7732
				text = "T"
			intervals [1057]:
				xmin = 238.7732
				xmax = 238.8632
				text = "UW1"
			intervals [1058]:
				xmin = 238.8632
				xmax = 249.6605
				text = "sp"
			intervals [1059]:
				xmin = 249.6605
				xmax = 249.8405
				text = "AH1"
			intervals [1060]:
				xmin = 249.8405
				xmax = 249.9905
				text = "M"
			intervals [1061]:
				xmin = 249.9905
				xmax = 251.154
				text = "sp"
			intervals [1062]:
				xmin = 251.154
				xmax = 251.224
				text = "IH1"
			intervals [1063]:
				xmin = 251.224
				xmax = 251.454
				text = "NG"
			intervals [1064]:
				xmin = 251.454
				xmax = 251.494
				text = "L"
			intervals [1065]:
				xmin = 251.494
				xmax = 251.604
				text = "IH0"
			intervals [1066]:
				xmin = 251.604
				xmax = 251.764
				text = "SH"
			intervals [1067]:
				xmin = 251.764
				xmax = 252.5804
				text = "sp"
			intervals [1068]:
				xmin = 252.5804
				xmax = 252.6104
				text = "JH"
			intervals [1069]:
				xmin = 252.6104
				xmax = 252.7204
				text = "IY0"
			intervals [1070]:
				xmin = 252.7204
				xmax = 252.9204
				text = "AA1"
			intervals [1071]:
				xmin = 252.9204
				xmax = 252.9804
				text = "G"
			intervals [1072]:
				xmin = 252.9804
				xmax = 253.0104
				text = "R"
			intervals [1073]:
				xmin = 253.0104
				xmax = 253.0804
				text = "AH0"
			intervals [1074]:
				xmin = 253.0804
				xmax = 253.2204
				text = "F"
			intervals [1075]:
				xmin = 253.2204
				xmax = 253.3504
				text = "IY0"
			intervals [1076]:
				xmin = 253.3504
				xmax = 253.4904
				text = "M"
			intervals [1077]:
				xmin = 253.4904
				xmax = 253.7804
				text = "AE1"
			intervals [1078]:
				xmin = 253.7804
				xmax = 253.8504
				text = "TH"
			intervals [1079]:
				xmin = 253.8504
				xmax = 254.9445
				text = "sp"
			intervals [1080]:
				xmin = 254.9445
				xmax = 254.9845
				text = "S"
			intervals [1081]:
				xmin = 254.9845
				xmax = 255.3545
				text = "AY1"
			intervals [1082]:
				xmin = 255.3545
				xmax = 255.4145
				text = "AH0"
			intervals [1083]:
				xmin = 255.4145
				xmax = 255.4645
				text = "N"
			intervals [1084]:
				xmin = 255.4645
				xmax = 255.8045
				text = "S"
			intervals [1085]:
				xmin = 255.8045
				xmax = 257.8042
				text = ""
			intervals [1086]:
				xmin = 257.8042
				xmax = 257.8542
				text = "sil"
			intervals [1087]:
				xmin = 257.8542
				xmax = 258.1642
				text = "AE1"
			intervals [1088]:
				xmin = 258.1642
				xmax = 258.5942
				text = "N"
			intervals [1089]:
				xmin = 258.5942
				xmax = 259.4656
				text = "sp"
			intervals [1090]:
				xmin = 259.4656
				xmax = 259.6456
				text = "W"
			intervals [1091]:
				xmin = 259.6456
				xmax = 259.7056
				text = "UH1"
			intervals [1092]:
				xmin = 259.7056
				xmax = 259.7556
				text = "D"
			intervals [1093]:
				xmin = 259.7556
				xmax = 259.9056
				text = "W"
			intervals [1094]:
				xmin = 259.9056
				xmax = 260.0656
				text = "ER1"
			intervals [1095]:
				xmin = 260.0656
				xmax = 260.2856
				text = "K"
			intervals [1096]:
				xmin = 260.2856
				xmax = 260.4387
				text = ""
			intervals [1097]:
				xmin = 260.4387
				xmax = 260.5087
				text = "sil"
			intervals [1098]:
				xmin = 260.5087
				xmax = 260.6787
				text = "AE1"
			intervals [1099]:
				xmin = 260.6787
				xmax = 260.8287
				text = "N"
			intervals [1100]:
				xmin = 260.8287
				xmax = 262.2254
				text = "sp"
			intervals [1101]:
				xmin = 262.2254
				xmax = 262.2754
				text = "M"
			intervals [1102]:
				xmin = 262.2754
				xmax = 262.3454
				text = "Y"
			intervals [1103]:
				xmin = 262.3454
				xmax = 262.5154
				text = "UW1"
			intervals [1104]:
				xmin = 262.5154
				xmax = 262.5954
				text = "Z"
			intervals [1105]:
				xmin = 262.5954
				xmax = 262.6654
				text = "IH0"
			intervals [1106]:
				xmin = 262.6654
				xmax = 262.8554
				text = "K"
			intervals [1107]:
				xmin = 262.8554
				xmax = 268.6609
				text = ""
			intervals [1108]:
				xmin = 268.6609
				xmax = 268.7309
				text = "sil"
			intervals [1109]:
				xmin = 268.7309
				xmax = 268.9609
				text = "AH1"
			intervals [1110]:
				xmin = 268.9609
				xmax = 269.2209
				text = "M"
			intervals [1111]:
				xmin = 269.2209
				xmax = 269.6317
				text = ""
			intervals [1112]:
				xmin = 269.6317
				xmax = 269.7117
				text = "sil"
			intervals [1113]:
				xmin = 269.7117
				xmax = 269.8017
				text = "AY1"
			intervals [1114]:
				xmin = 269.8017
				xmax = 269.8517
				text = "L"
			intervals [1115]:
				xmin = 269.8517
				xmax = 269.9217
				text = "AY1"
			intervals [1116]:
				xmin = 269.9217
				xmax = 270.0017
				text = "K"
			intervals [1117]:
				xmin = 270.0017
				xmax = 270.0317
				text = "sp"
			intervals [1118]:
				xmin = 270.0317
				xmax = 270.2217
				text = "JH"
			intervals [1119]:
				xmin = 270.2217
				xmax = 270.3717
				text = "IH1"
			intervals [1120]:
				xmin = 270.3717
				xmax = 270.4117
				text = "M"
			intervals [1121]:
				xmin = 270.4117
				xmax = 270.5117
				text = "sp"
			intervals [1122]:
				xmin = 270.5117
				xmax = 270.6117
				text = "AE1"
			intervals [1123]:
				xmin = 270.6117
				xmax = 270.7317
				text = "N"
			intervals [1124]:
				xmin = 270.7317
				xmax = 270.8617
				text = "W"
			intervals [1125]:
				xmin = 270.8617
				xmax = 270.8917
				text = "UH1"
			intervals [1126]:
				xmin = 270.8917
				xmax = 270.9217
				text = "D"
			intervals [1127]:
				xmin = 270.9217
				xmax = 271.0617
				text = "W"
			intervals [1128]:
				xmin = 271.0617
				xmax = 271.1017
				text = "ER1"
			intervals [1129]:
				xmin = 271.1017
				xmax = 271.1617
				text = "K"
			intervals [1130]:
				xmin = 271.1617
				xmax = 271.2117
				text = "sp"
			intervals [1131]:
				xmin = 271.2117
				xmax = 271.2417
				text = "DH"
			intervals [1132]:
				xmin = 271.2417
				xmax = 271.2717
				text = "AH0"
			intervals [1133]:
				xmin = 271.2717
				xmax = 271.3617
				text = "sp"
			intervals [1134]:
				xmin = 271.3617
				xmax = 271.4117
				text = "B"
			intervals [1135]:
				xmin = 271.4117
				xmax = 271.5317
				text = "EH1"
			intervals [1136]:
				xmin = 271.5317
				xmax = 271.5617
				text = "S"
			intervals [1137]:
				xmin = 271.5617
				xmax = 271.6917
				text = "T"
			intervals [1138]:
				xmin = 271.6917
				xmax = 280.8075
				text = ""
			intervals [1139]:
				xmin = 280.8075
				xmax = 280.8375
				text = "HH"
			intervals [1140]:
				xmin = 280.8375
				xmax = 280.8675
				text = "W"
			intervals [1141]:
				xmin = 280.8675
				xmax = 280.9075
				text = "AH1"
			intervals [1142]:
				xmin = 280.9075
				xmax = 280.9875
				text = "T"
			intervals [1143]:
				xmin = 280.9875
				xmax = 285.4013
				text = "sp"
			intervals [1144]:
				xmin = 285.4013
				xmax = 285.4413
				text = "W"
			intervals [1145]:
				xmin = 285.4413
				xmax = 285.5613
				text = "IY1"
			intervals [1146]:
				xmin = 285.5613
				xmax = 285.6313
				text = "G"
			intervals [1147]:
				xmin = 285.6313
				xmax = 285.7213
				text = "OW1"
			intervals [1148]:
				xmin = 285.7213
				xmax = 285.8313
				text = "AW1"
			intervals [1149]:
				xmin = 285.8313
				xmax = 285.8813
				text = "T"
			intervals [1150]:
				xmin = 285.8813
				xmax = 285.9513
				text = "AO1"
			intervals [1151]:
				xmin = 285.9513
				xmax = 286.0013
				text = "N"
			intervals [1152]:
				xmin = 286.0013
				xmax = 286.0313
				text = "DH"
			intervals [1153]:
				xmin = 286.0313
				xmax = 286.0913
				text = "AH0"
			intervals [1154]:
				xmin = 286.0913
				xmax = 286.1413
				text = "B"
			intervals [1155]:
				xmin = 286.1413
				xmax = 286.3113
				text = "AE1"
			intervals [1156]:
				xmin = 286.3113
				xmax = 286.3713
				text = "S"
			intervals [1157]:
				xmin = 286.3713
				xmax = 286.4013
				text = "K"
			intervals [1158]:
				xmin = 286.4013
				xmax = 286.4313
				text = "AH0"
			intervals [1159]:
				xmin = 286.4313
				xmax = 286.5113
				text = "T"
			intervals [1160]:
				xmin = 286.5113
				xmax = 286.5613
				text = "B"
			intervals [1161]:
				xmin = 286.5613
				xmax = 286.5913
				text = "AO2"
			intervals [1162]:
				xmin = 286.5913
				xmax = 286.7113
				text = "L"
			intervals [1163]:
				xmin = 286.7113
				xmax = 286.7613
				text = "sp"
			intervals [1164]:
				xmin = 286.7613
				xmax = 286.8613
				text = "K"
			intervals [1165]:
				xmin = 286.8613
				xmax = 286.9013
				text = "AO1"
			intervals [1166]:
				xmin = 286.9013
				xmax = 286.9313
				text = "R"
			intervals [1167]:
				xmin = 286.9313
				xmax = 286.9613
				text = "T"
			intervals [1168]:
				xmin = 286.9613
				xmax = 286.9913
				text = "AH0"
			intervals [1169]:
				xmin = 286.9913
				xmax = 287.0313
				text = "N"
			intervals [1170]:
				xmin = 287.0313
				xmax = 287.0913
				text = "sp"
			intervals [1171]:
				xmin = 287.0913
				xmax = 287.1913
				text = "P"
			intervals [1172]:
				xmin = 287.1913
				xmax = 287.2213
				text = "L"
			intervals [1173]:
				xmin = 287.2213
				xmax = 287.3313
				text = "EY1"
			intervals [1174]:
				xmin = 287.3313
				xmax = 287.4413
				text = "B"
			intervals [1175]:
				xmin = 287.4413
				xmax = 287.6013
				text = "AE1"
			intervals [1176]:
				xmin = 287.6013
				xmax = 287.7113
				text = "S"
			intervals [1177]:
				xmin = 287.7113
				xmax = 287.7713
				text = "K"
			intervals [1178]:
				xmin = 287.7713
				xmax = 287.8013
				text = "AH0"
			intervals [1179]:
				xmin = 287.8013
				xmax = 287.8713
				text = "T"
			intervals [1180]:
				xmin = 287.8713
				xmax = 287.9113
				text = "B"
			intervals [1181]:
				xmin = 287.9113
				xmax = 287.9413
				text = "AO2"
			intervals [1182]:
				xmin = 287.9413
				xmax = 288.1513
				text = "L"
			intervals [1183]:
				xmin = 288.1513
				xmax = 288.5922
				text = ""
			intervals [1184]:
				xmin = 288.5922
				xmax = 288.6622
				text = "S"
			intervals [1185]:
				xmin = 288.6622
				xmax = 288.7122
				text = "AH1"
			intervals [1186]:
				xmin = 288.7122
				xmax = 288.8522
				text = "M"
			intervals [1187]:
				xmin = 288.8522
				xmax = 288.8822
				text = "AH0"
			intervals [1188]:
				xmin = 288.8822
				xmax = 288.9122
				text = "V"
			intervals [1189]:
				xmin = 288.9122
				xmax = 288.9422
				text = "AH0"
			intervals [1190]:
				xmin = 288.9422
				xmax = 289.0022
				text = "M"
			intervals [1191]:
				xmin = 289.0022
				xmax = 289.0422
				text = "sp"
			intervals [1192]:
				xmin = 289.0422
				xmax = 289.1322
				text = "HH"
			intervals [1193]:
				xmin = 289.1322
				xmax = 289.2022
				text = "AE1"
			intervals [1194]:
				xmin = 289.2022
				xmax = 289.3222
				text = "NG"
			intervals [1195]:
				xmin = 289.3222
				xmax = 289.4722
				text = "ER0"
			intervals [1196]:
				xmin = 289.4722
				xmax = 289.5622
				text = "AW1"
			intervals [1197]:
				xmin = 289.5622
				xmax = 289.5922
				text = "N"
			intervals [1198]:
				xmin = 289.5922
				xmax = 289.6422
				text = "D"
			intervals [1199]:
				xmin = 289.6422
				xmax = 289.7822
				text = "S"
			intervals [1200]:
				xmin = 289.7822
				xmax = 289.8622
				text = "K"
			intervals [1201]:
				xmin = 289.8622
				xmax = 289.9422
				text = "UW1"
			intervals [1202]:
				xmin = 289.9422
				xmax = 289.9922
				text = "L"
			intervals [1203]:
				xmin = 289.9922
				xmax = 290.1522
				text = "sp"
			intervals [1204]:
				xmin = 290.1522
				xmax = 290.1822
				text = "F"
			intervals [1205]:
				xmin = 290.1822
				xmax = 290.2122
				text = "ER0"
			intervals [1206]:
				xmin = 290.2122
				xmax = 290.2522
				text = "sp"
			intervals [1207]:
				xmin = 290.2522
				xmax = 290.2822
				text = "AH0"
			intervals [1208]:
				xmin = 290.2822
				xmax = 290.3522
				text = "sp"
			intervals [1209]:
				xmin = 290.3522
				xmax = 290.3922
				text = "L"
			intervals [1210]:
				xmin = 290.3922
				xmax = 290.4222
				text = "IH1"
			intervals [1211]:
				xmin = 290.4222
				xmax = 290.4522
				text = "T"
			intervals [1212]:
				xmin = 290.4522
				xmax = 290.4822
				text = "AH0"
			intervals [1213]:
				xmin = 290.4822
				xmax = 290.5322
				text = "L"
			intervals [1214]:
				xmin = 290.5322
				xmax = 290.5622
				text = "sp"
			intervals [1215]:
				xmin = 290.5622
				xmax = 290.6022
				text = "W"
			intervals [1216]:
				xmin = 290.6022
				xmax = 290.6422
				text = "AY1"
			intervals [1217]:
				xmin = 290.6422
				xmax = 290.6722
				text = "L"
			intervals [1218]:
				xmin = 290.6722
				xmax = 297.7691
				text = "sp"
			intervals [1219]:
				xmin = 297.7691
				xmax = 297.8091
				text = "Y"
			intervals [1220]:
				xmin = 297.8091
				xmax = 298.0191
				text = "AE1"
			intervals [1221]:
				xmin = 298.0191
				xmax = 298.3765
				text = "sp"
			intervals [1222]:
				xmin = 298.3765
				xmax = 298.5165
				text = "IH0"
			intervals [1223]:
				xmin = 298.5165
				xmax = 298.5965
				text = "N"
			intervals [1224]:
				xmin = 298.5965
				xmax = 298.6265
				text = "DH"
			intervals [1225]:
				xmin = 298.6265
				xmax = 298.7065
				text = "AH1"
			intervals [1226]:
				xmin = 298.7065
				xmax = 298.7965
				text = "sp"
			intervals [1227]:
				xmin = 298.7965
				xmax = 298.8665
				text = "AH1"
			intervals [1228]:
				xmin = 298.8665
				xmax = 299.1765
				text = "M"
			intervals [1229]:
				xmin = 299.1765
				xmax = 299.641
				text = ""
			intervals [1230]:
				xmin = 299.641
				xmax = 299.771
				text = "sil"
			intervals [1231]:
				xmin = 299.771
				xmax = 299.891
				text = "S"
			intervals [1232]:
				xmin = 299.891
				xmax = 299.951
				text = "IH1"
			intervals [1233]:
				xmin = 299.951
				xmax = 299.981
				text = "K"
			intervals [1234]:
				xmin = 299.981
				xmax = 300.011
				text = "S"
			intervals [1235]:
				xmin = 300.011
				xmax = 300.061
				text = "TH"
			intervals [1236]:
				xmin = 300.061
				xmax = 300.151
				text = "sp"
			intervals [1237]:
				xmin = 300.151
				xmax = 300.221
				text = "G"
			intervals [1238]:
				xmin = 300.221
				xmax = 300.351
				text = "R"
			intervals [1239]:
				xmin = 300.351
				xmax = 300.511
				text = "EY1"
			intervals [1240]:
				xmin = 300.511
				xmax = 300.591
				text = "D"
			intervals [1241]:
				xmin = 300.591
				xmax = 305.9994
				text = "sp"
			intervals [1242]:
				xmin = 305.9994
				xmax = 306.3094
				text = "AH1"
			intervals [1243]:
				xmin = 306.3094
				xmax = 306.3394
				text = "M"
			intervals [1244]:
				xmin = 306.3394
				xmax = 306.4794
				text = "sp"
			intervals [1245]:
				xmin = 306.4794
				xmax = 307.8792
				text = ""
			intervals [1246]:
				xmin = 307.8792
				xmax = 307.9092
				text = "S"
			intervals [1247]:
				xmin = 307.9092
				xmax = 307.9792
				text = "T"
			intervals [1248]:
				xmin = 307.9792
				xmax = 308.0392
				text = "AA1"
			intervals [1249]:
				xmin = 308.0392
				xmax = 308.2092
				text = "P"
			intervals [1250]:
				xmin = 308.2092
				xmax = 308.3192
				text = "T"
			intervals [1251]:
				xmin = 308.3192
				xmax = 308.3692
				text = "AO1"
			intervals [1252]:
				xmin = 308.3692
				xmax = 308.5392
				text = "K"
			intervals [1253]:
				xmin = 308.5392
				xmax = 308.5692
				text = "IH0"
			intervals [1254]:
				xmin = 308.5692
				xmax = 308.7692
				text = "N"
			intervals [1255]:
				xmin = 308.7692
				xmax = 315.1475
				text = ""
			intervals [1256]:
				xmin = 315.1475
				xmax = 315.2975
				text = "S"
			intervals [1257]:
				xmin = 315.2975
				xmax = 315.3975
				text = "AH1"
			intervals [1258]:
				xmin = 315.3975
				xmax = 315.5375
				text = "M"
			intervals [1259]:
				xmin = 315.5375
				xmax = 315.6475
				text = "T"
			intervals [1260]:
				xmin = 315.6475
				xmax = 315.9575
				text = "AY2"
			intervals [1261]:
				xmin = 315.9575
				xmax = 316.0675
				text = "M"
			intervals [1262]:
				xmin = 316.0675
				xmax = 316.2575
				text = "Z"
			intervals [1263]:
				xmin = 316.2575
				xmax = 328.8475
				text = "sp"
			intervals [1264]:
				xmin = 328.8475
				xmax = 328.9475
				text = "B"
			intervals [1265]:
				xmin = 328.9475
				xmax = 329.0175
				text = "EH1"
			intervals [1266]:
				xmin = 329.0175
				xmax = 329.1375
				text = "S"
			intervals [1267]:
				xmin = 329.1375
				xmax = 329.1675
				text = "T"
			intervals [1268]:
				xmin = 329.1675
				xmax = 329.2175
				text = "T"
			intervals [1269]:
				xmin = 329.2175
				xmax = 329.3175
				text = "IY1"
			intervals [1270]:
				xmin = 329.3175
				xmax = 329.4075
				text = "CH"
			intervals [1271]:
				xmin = 329.4075
				xmax = 329.5275
				text = "ER0"
			intervals [1272]:
				xmin = 329.5275
				xmax = 329.5875
				text = "AY1"
			intervals [1273]:
				xmin = 329.5875
				xmax = 329.6175
				text = "EH1"
			intervals [1274]:
				xmin = 329.6175
				xmax = 329.6475
				text = "V"
			intervals [1275]:
				xmin = 329.6475
				xmax = 329.6875
				text = "ER0"
			intervals [1276]:
				xmin = 329.6875
				xmax = 329.7975
				text = "HH"
			intervals [1277]:
				xmin = 329.7975
				xmax = 329.8675
				text = "AE1"
			intervals [1278]:
				xmin = 329.8675
				xmax = 330.0075
				text = "D"
			intervals [1279]:
				xmin = 330.0075
				xmax = 330.0375
				text = "sp"
			intervals [1280]:
				xmin = 330.0375
				xmax = 330.0775
				text = "W"
			intervals [1281]:
				xmin = 330.0775
				xmax = 330.1175
				text = "AH0"
			intervals [1282]:
				xmin = 330.1175
				xmax = 330.2175
				text = "Z"
			intervals [1283]:
				xmin = 330.2175
				xmax = 330.2575
				text = "IH0"
			intervals [1284]:
				xmin = 330.2575
				xmax = 330.3175
				text = "N"
			intervals [1285]:
				xmin = 330.3175
				xmax = 330.3475
				text = "DH"
			intervals [1286]:
				xmin = 330.3475
				xmax = 330.3775
				text = "AH0"
			intervals [1287]:
				xmin = 330.3775
				xmax = 330.5075
				text = "sp"
			intervals [1288]:
				xmin = 330.5075
				xmax = 330.6475
				text = "F"
			intervals [1289]:
				xmin = 330.6475
				xmax = 330.7275
				text = "ER1"
			intervals [1290]:
				xmin = 330.7275
				xmax = 330.7575
				text = "S"
			intervals [1291]:
				xmin = 330.7575
				xmax = 330.8675
				text = "T"
			intervals [1292]:
				xmin = 330.8675
				xmax = 330.8975
				text = "sp"
			intervals [1293]:
				xmin = 330.8975
				xmax = 330.9675
				text = "G"
			intervals [1294]:
				xmin = 330.9675
				xmax = 331.0375
				text = "R"
			intervals [1295]:
				xmin = 331.0375
				xmax = 331.2675
				text = "EY1"
			intervals [1296]:
				xmin = 331.2675
				xmax = 331.3675
				text = "D"
			intervals [1297]:
				xmin = 331.3675
				xmax = 335.0593
				text = ""
			intervals [1298]:
				xmin = 335.0593
				xmax = 335.2093
				text = "AY1"
			intervals [1299]:
				xmin = 335.2093
				xmax = 335.3193
				text = "Y"
			intervals [1300]:
				xmin = 335.3193
				xmax = 335.4493
				text = "UW1"
			intervals [1301]:
				xmin = 335.4493
				xmax = 335.5093
				text = "Z"
			intervals [1302]:
				xmin = 335.5093
				xmax = 335.5393
				text = "D"
			intervals [1303]:
				xmin = 335.5393
				xmax = 335.5893
				text = "T"
			intervals [1304]:
				xmin = 335.5893
				xmax = 335.6693
				text = "IH0"
			intervals [1305]:
				xmin = 335.6693
				xmax = 335.7893
				text = "HH"
			intervals [1306]:
				xmin = 335.7893
				xmax = 335.8793
				text = "EH1"
			intervals [1307]:
				xmin = 335.8793
				xmax = 335.9393
				text = "L"
			intervals [1308]:
				xmin = 335.9393
				xmax = 336.0293
				text = "P"
			intervals [1309]:
				xmin = 336.0293
				xmax = 336.0593
				text = "HH"
			intervals [1310]:
				xmin = 336.0593
				xmax = 336.1493
				text = "ER0"
			intervals [1311]:
				xmin = 336.1493
				xmax = 336.4993
				text = "sp"
			intervals [1312]:
				xmin = 336.4993
				xmax = 336.6993
				text = "AE1"
			intervals [1313]:
				xmin = 336.6993
				xmax = 336.8393
				text = "F"
			intervals [1314]:
				xmin = 336.8393
				xmax = 336.8793
				text = "T"
			intervals [1315]:
				xmin = 336.8793
				xmax = 336.9293
				text = "ER0"
			intervals [1316]:
				xmin = 336.9293
				xmax = 337.0493
				text = "S"
			intervals [1317]:
				xmin = 337.0493
				xmax = 337.1093
				text = "K"
			intervals [1318]:
				xmin = 337.1093
				xmax = 337.1493
				text = "UW1"
			intervals [1319]:
				xmin = 337.1493
				xmax = 337.3693
				text = "L"
			intervals [1320]:
				xmin = 337.3693
				xmax = 337.5093
				text = "AH0"
			intervals [1321]:
				xmin = 337.5093
				xmax = 337.6893
				text = "N"
			intervals [1322]:
				xmin = 337.6893
				xmax = 338.1963
				text = ""
			intervals [1323]:
				xmin = 338.1963
				xmax = 338.2563
				text = "SH"
			intervals [1324]:
				xmin = 338.2563
				xmax = 338.2963
				text = "IY1"
			intervals [1325]:
				xmin = 338.2963
				xmax = 338.3363
				text = "Y"
			intervals [1326]:
				xmin = 338.3363
				xmax = 338.4063
				text = "UW1"
			intervals [1327]:
				xmin = 338.4063
				xmax = 338.4563
				text = "Z"
			intervals [1328]:
				xmin = 338.4563
				xmax = 338.4963
				text = "D"
			intervals [1329]:
				xmin = 338.4963
				xmax = 338.5363
				text = "T"
			intervals [1330]:
				xmin = 338.5363
				xmax = 338.5963
				text = "IH0"
			intervals [1331]:
				xmin = 338.5963
				xmax = 338.6663
				text = "G"
			intervals [1332]:
				xmin = 338.6663
				xmax = 338.7463
				text = "IH1"
			intervals [1333]:
				xmin = 338.7463
				xmax = 338.7863
				text = "V"
			intervals [1334]:
				xmin = 338.7863
				xmax = 338.8863
				text = "M"
			intervals [1335]:
				xmin = 338.8863
				xmax = 338.9663
				text = "IY1"
			intervals [1336]:
				xmin = 338.9663
				xmax = 339.0963
				text = "M"
			intervals [1337]:
				xmin = 339.0963
				xmax = 339.2163
				text = "AH1"
			intervals [1338]:
				xmin = 339.2163
				xmax = 339.2963
				text = "N"
			intervals [1339]:
				xmin = 339.2963
				xmax = 339.5663
				text = "IY0"
			intervals [1340]:
				xmin = 339.5663
				xmax = 340.1174
				text = ""
			intervals [1341]:
				xmin = 340.1174
				xmax = 340.1874
				text = "sil"
			intervals [1342]:
				xmin = 340.1874
				xmax = 340.2174
				text = "AH0"
			intervals [1343]:
				xmin = 340.2174
				xmax = 340.2474
				text = "N"
			intervals [1344]:
				xmin = 340.2474
				xmax = 340.3074
				text = "AY1"
			intervals [1345]:
				xmin = 340.3074
				xmax = 340.4374
				text = "Y"
			intervals [1346]:
				xmin = 340.4374
				xmax = 340.5074
				text = "UW1"
			intervals [1347]:
				xmin = 340.5074
				xmax = 340.5574
				text = "Z"
			intervals [1348]:
				xmin = 340.5574
				xmax = 340.5974
				text = "D"
			intervals [1349]:
				xmin = 340.5974
				xmax = 340.6574
				text = "sp"
			intervals [1350]:
				xmin = 340.6574
				xmax = 340.6874
				text = "T"
			intervals [1351]:
				xmin = 340.6874
				xmax = 340.7174
				text = "AH0"
			intervals [1352]:
				xmin = 340.7174
				xmax = 340.7474
				text = "sp"
			intervals [1353]:
				xmin = 340.7474
				xmax = 340.8174
				text = "AH1"
			intervals [1354]:
				xmin = 340.8174
				xmax = 340.9974
				text = "M"
			intervals [1355]:
				xmin = 340.9974
				xmax = 341.5944
				text = ""
			intervals [1356]:
				xmin = 341.5944
				xmax = 341.6444
				text = "sil"
			intervals [1357]:
				xmin = 341.6444
				xmax = 341.7144
				text = "W"
			intervals [1358]:
				xmin = 341.7144
				xmax = 341.9244
				text = "AA1"
			intervals [1359]:
				xmin = 341.9244
				xmax = 342.0144
				text = "SH"
			intervals [1360]:
				xmin = 342.0144
				xmax = 342.0444
				text = "sp"
			intervals [1361]:
				xmin = 342.0444
				xmax = 342.0944
				text = "DH"
			intervals [1362]:
				xmin = 342.0944
				xmax = 342.1544
				text = "AH0"
			intervals [1363]:
				xmin = 342.1544
				xmax = 342.2644
				text = "B"
			intervals [1364]:
				xmin = 342.2644
				xmax = 342.4644
				text = "AO1"
			intervals [1365]:
				xmin = 342.4644
				xmax = 342.5344
				text = "R"
			intervals [1366]:
				xmin = 342.5344
				xmax = 342.5644
				text = "D"
			intervals [1367]:
				xmin = 342.5644
				xmax = 342.6144
				text = "Z"
			intervals [1368]:
				xmin = 342.6144
				xmax = 342.7044
				text = "sp"
			intervals [1369]:
				xmin = 342.7044
				xmax = 342.7644
				text = "F"
			intervals [1370]:
				xmin = 342.7644
				xmax = 342.9744
				text = "AO1"
			intervals [1371]:
				xmin = 342.9744
				xmax = 343.0044
				text = "R"
			intervals [1372]:
				xmin = 343.0044
				xmax = 343.0344
				text = "HH"
			intervals [1373]:
				xmin = 343.0344
				xmax = 343.0644
				text = "ER0"
			intervals [1374]:
				xmin = 343.0644
				xmax = 343.7587
				text = "sp"
			intervals [1375]:
				xmin = 343.7587
				xmax = 343.8087
				text = "AE1"
			intervals [1376]:
				xmin = 343.8087
				xmax = 343.9187
				text = "N"
			intervals [1377]:
				xmin = 343.9187
				xmax = 343.9787
				text = "EH1"
			intervals [1378]:
				xmin = 343.9787
				xmax = 344.0087
				text = "V"
			intervals [1379]:
				xmin = 344.0087
				xmax = 344.0587
				text = "R"
			intervals [1380]:
				xmin = 344.0587
				xmax = 344.1087
				text = "IY0"
			intervals [1381]:
				xmin = 344.1087
				xmax = 344.2287
				text = "T"
			intervals [1382]:
				xmin = 344.2287
				xmax = 344.3287
				text = "AY1"
			intervals [1383]:
				xmin = 344.3287
				xmax = 344.4387
				text = "M"
			intervals [1384]:
				xmin = 344.4387
				xmax = 344.5187
				text = "AY1"
			intervals [1385]:
				xmin = 344.5187
				xmax = 344.6387
				text = "B"
			intervals [1386]:
				xmin = 344.6387
				xmax = 344.6887
				text = "R"
			intervals [1387]:
				xmin = 344.6887
				xmax = 344.7687
				text = "EY1"
			intervals [1388]:
				xmin = 344.7687
				xmax = 344.8587
				text = "K"
			intervals [1389]:
				xmin = 344.8587
				xmax = 344.9187
				text = "M"
			intervals [1390]:
				xmin = 344.9187
				xmax = 344.9887
				text = "AY1"
			intervals [1391]:
				xmin = 344.9887
				xmax = 345.0987
				text = "G"
			intervals [1392]:
				xmin = 345.0987
				xmax = 345.1987
				text = "L"
			intervals [1393]:
				xmin = 345.1987
				xmax = 345.3987
				text = "AE1"
			intervals [1394]:
				xmin = 345.3987
				xmax = 345.5287
				text = "S"
			intervals [1395]:
				xmin = 345.5287
				xmax = 345.5987
				text = "AH0"
			intervals [1396]:
				xmin = 345.5987
				xmax = 345.6287
				text = "Z"
			intervals [1397]:
				xmin = 345.6287
				xmax = 345.7487
				text = "SH"
			intervals [1398]:
				xmin = 345.7487
				xmax = 345.7987
				text = "IY1"
			intervals [1399]:
				xmin = 345.7987
				xmax = 345.8587
				text = "Y"
			intervals [1400]:
				xmin = 345.8587
				xmax = 345.9487
				text = "UW1"
			intervals [1401]:
				xmin = 345.9487
				xmax = 346.0187
				text = "Z"
			intervals [1402]:
				xmin = 346.0187
				xmax = 346.0487
				text = "D"
			intervals [1403]:
				xmin = 346.0487
				xmax = 346.0787
				text = "T"
			intervals [1404]:
				xmin = 346.0787
				xmax = 346.1087
				text = "AH0"
			intervals [1405]:
				xmin = 346.1087
				xmax = 346.2587
				text = "P"
			intervals [1406]:
				xmin = 346.2587
				xmax = 346.4087
				text = "EY1"
			intervals [1407]:
				xmin = 346.4087
				xmax = 346.4787
[truncated: 52,213 more chars]
