# Supplementary material for: Considering Performance in the Automated and Manual Coding of Sociolinguistic Variables: Lessons From Variable (ING)
Source: Front Artif Intell. 2021 Apr 29;4:648543. doi: 10.3389/frai.2021.648543 (PMC8117961; doi:10.3389/frai.2021.648543)
Supplement: Supplementary file 5 [file Data_Sheet_5.ZIP › CORAAL_VARAligned_as_TextGrids_p1/DCA_se1_ag1_f_02_1.TextGrid]

File type = "ooTextFile"
Object class = "TextGrid"

xmin = 0.0
xmax = 2117.499954648526
tiers? <exists>
size = 4
item []:
	item [1]:
		class = "IntervalTier"
		name = "DCA_se1_ag1_f_02 - words"
		xmin = 0.0
		xmax = 2117.499954648526
		intervals: size = 5138
			intervals [1]:
				xmin = 0.0
				xmax = 2.3955
				text = ""
			intervals [2]:
				xmin = 2.3955
				xmax = 4.1155
				text = "rdx"
			intervals [3]:
				xmin = 4.1155
				xmax = 6.1733
				text = ""
			intervals [4]:
				xmin = 6.1733
				xmax = 6.8233
				text = "eleven"
			intervals [5]:
				xmin = 6.8233
				xmax = 6.9633
				text = "and"
			intervals [6]:
				xmin = 6.9633
				xmax = 7.0033
				text = "a"
			intervals [7]:
				xmin = 7.0033
				xmax = 7.5033
				text = "half"
			intervals [8]:
				xmin = 7.5033
				xmax = 9.3674
				text = ""
			intervals [9]:
				xmin = 9.3674
				xmax = 11.1374
				text = "rdx"
			intervals [10]:
				xmin = 11.1374
				xmax = 11.206
				text = ""
			intervals [11]:
				xmin = 11.206
				xmax = 11.856
				text = "northwest"
			intervals [12]:
				xmin = 11.856
				xmax = 23.9362
				text = ""
			intervals [13]:
				xmin = 23.9362
				xmax = 24.2762
				text = "yeah"
			intervals [14]:
				xmin = 24.2762
				xmax = 26.8481
				text = ""
			intervals [15]:
				xmin = 26.8481
				xmax = 27.0481
				text = "i"
			intervals [16]:
				xmin = 27.0481
				xmax = 27.3381
				text = "play"
			intervals [17]:
				xmin = 27.3381
				xmax = 27.9281
				text = "kickball"
			intervals [18]:
				xmin = 27.9281
				xmax = 27.9881
				text = ""
			intervals [19]:
				xmin = 27.9881
				xmax = 28.3481
				text = "jump"
			intervals [20]:
				xmin = 28.3481
				xmax = 28.6481
				text = "rope"
			intervals [21]:
				xmin = 28.6481
				xmax = 29.3133
				text = ""
			intervals [22]:
				xmin = 29.3133
				xmax = 29.7333
				text = "sometime"
			intervals [23]:
				xmin = 29.7333
				xmax = 29.7933
				text = "i"
			intervals [24]:
				xmin = 29.7933
				xmax = 29.9533
				text = "just"
			intervals [25]:
				xmin = 29.9533
				xmax = 30.0133
				text = ""
			intervals [26]:
				xmin = 30.0133
				xmax = 30.2933
				text = "be"
			intervals [27]:
				xmin = 30.2933
				xmax = 30.3733
				text = "at"
			intervals [28]:
				xmin = 30.3733
				xmax = 30.7033
				text = "home"
			intervals [29]:
				xmin = 30.7033
				xmax = 31.2717
				text = ""
			intervals [30]:
				xmin = 31.2717
				xmax = 31.4017
				text = "that"
			intervals [31]:
				xmin = 31.4017
				xmax = 31.4917
				text = ""
			intervals [32]:
				xmin = 31.4917
				xmax = 31.5417
				text = "s"
			intervals [33]:
				xmin = 31.5417
				xmax = 31.6417
				text = "all"
			intervals [34]:
				xmin = 31.6417
				xmax = 35.7816
				text = ""
			intervals [35]:
				xmin = 35.7816
				xmax = 36.1416
				text = "uh"
			intervals [36]:
				xmin = 36.1416
				xmax = 36.4277
				text = ""
			intervals [37]:
				xmin = 36.4277
				xmax = 36.9377
				text = "team"
			intervals [38]:
				xmin = 36.9377
				xmax = 37.4303
				text = ""
			intervals [39]:
				xmin = 37.4303
				xmax = 37.7103
				text = "two"
			intervals [40]:
				xmin = 37.7103
				xmax = 37.9703
				text = "team"
			intervals [41]:
				xmin = 37.9703
				xmax = 38.0303
				text = "you"
			intervals [42]:
				xmin = 38.0303
				xmax = 38.1503
				text = "have"
			intervals [43]:
				xmin = 38.1503
				xmax = 38.2103
				text = "to"
			intervals [44]:
				xmin = 38.2103
				xmax = 38.4103
				text = "have"
			intervals [45]:
				xmin = 38.4103
				xmax = 38.4403
				text = ""
			intervals [46]:
				xmin = 38.4403
				xmax = 38.6803
				text = "two"
			intervals [47]:
				xmin = 38.6803
				xmax = 39.0603
				text = "team"
			intervals [48]:
				xmin = 39.0603
				xmax = 39.4726
				text = ""
			intervals [49]:
				xmin = 39.4726
				xmax = 39.7726
				text = "usually"
			intervals [50]:
				xmin = 39.7726
				xmax = 39.8726
				text = "you"
			intervals [51]:
				xmin = 39.8726
				xmax = 40.0826
				text = "have"
			intervals [52]:
				xmin = 40.0826
				xmax = 40.1126
				text = ""
			intervals [53]:
				xmin = 40.1126
				xmax = 40.4326
				text = "boys"
			intervals [54]:
				xmin = 40.4326
				xmax = 40.6026
				text = "on"
			intervals [55]:
				xmin = 40.6026
				xmax = 40.7926
				text = "one"
			intervals [56]:
				xmin = 40.7926
				xmax = 41.1326
				text = "side"
			intervals [57]:
				xmin = 41.1326
				xmax = 41.4726
				text = "girls"
			intervals [58]:
				xmin = 41.4726
				xmax = 41.6026
				text = "on"
			intervals [59]:
				xmin = 41.6026
				xmax = 41.6626
				text = ""
			intervals [60]:
				xmin = 41.6626
				xmax = 41.9226
				text = "other"
			intervals [61]:
				xmin = 41.9226
				xmax = 42.2505
				text = ""
			intervals [62]:
				xmin = 42.2505
				xmax = 42.3205
				text = "and"
			intervals [63]:
				xmin = 42.3205
				xmax = 42.4305
				text = "then"
			intervals [64]:
				xmin = 42.4305
				xmax = 42.5705
				text = "they"
			intervals [65]:
				xmin = 42.5705
				xmax = 42.8305
				text = "roll"
			intervals [66]:
				xmin = 42.8305
				xmax = 42.9005
				text = "the"
			intervals [67]:
				xmin = 42.9005
				xmax = 43.1805
				text = "ball"
			intervals [68]:
				xmin = 43.1805
				xmax = 43.2405
				text = "and"
			intervals [69]:
				xmin = 43.2405
				xmax = 43.3305
				text = "then"
			intervals [70]:
				xmin = 43.3305
				xmax = 43.4405
				text = "you"
			intervals [71]:
				xmin = 43.4405
				xmax = 43.5105
				text = ""
			intervals [72]:
				xmin = 43.5105
				xmax = 43.7905
				text = "kick"
			intervals [73]:
				xmin = 43.7905
				xmax = 43.9305
				text = "it"
			intervals [74]:
				xmin = 43.9305
				xmax = 43.9768
				text = ""
			intervals [75]:
				xmin = 43.9768
				xmax = 44.1168
				text = "and"
			intervals [76]:
				xmin = 44.1168
				xmax = 44.2568
				text = "then"
			intervals [77]:
				xmin = 44.2568
				xmax = 44.3168
				text = "you"
			intervals [78]:
				xmin = 44.3168
				xmax = 44.4868
				text = "have"
			intervals [79]:
				xmin = 44.4868
				xmax = 44.6768
				text = "to"
			intervals [80]:
				xmin = 44.6768
				xmax = 44.8268
				text = "you"
			intervals [81]:
				xmin = 44.8268
				xmax = 44.8568
				text = ""
			intervals [82]:
				xmin = 44.8568
				xmax = 45.1068
				text = "you"
			intervals [83]:
				xmin = 45.1068
				xmax = 45.1368
				text = ""
			intervals [84]:
				xmin = 45.1368
				xmax = 45.2368
				text = "a"
			intervals [85]:
				xmin = 45.2368
				xmax = 45.3767
				text = ""
			intervals [86]:
				xmin = 45.3767
				xmax = 45.4667
				text = "and"
			intervals [87]:
				xmin = 45.4667
				xmax = 45.6067
				text = "if"
			intervals [88]:
				xmin = 45.6067
				xmax = 45.7567
				text = "they"
			intervals [89]:
				xmin = 45.7567
				xmax = 46.0167
				text = "get"
			intervals [90]:
				xmin = 46.0167
				xmax = 46.2567
				text = "three"
			intervals [91]:
				xmin = 46.2567
				xmax = 46.6367
				text = "outs"
			intervals [92]:
				xmin = 46.6367
				xmax = 47.1533
				text = ""
			intervals [93]:
				xmin = 47.1533
				xmax = 47.2133
				text = "if"
			intervals [94]:
				xmin = 47.2133
				xmax = 47.3033
				text = "you"
			intervals [95]:
				xmin = 47.3033
				xmax = 47.5233
				text = "kick"
			intervals [96]:
				xmin = 47.5233
				xmax = 47.6333
				text = "the"
			intervals [97]:
				xmin = 47.6333
				xmax = 47.8533
				text = "ball"
			intervals [98]:
				xmin = 47.8533
				xmax = 47.9133
				text = "and"
			intervals [99]:
				xmin = 47.9133
				xmax = 48.0633
				text = "they"
			intervals [100]:
				xmin = 48.0633
				xmax = 48.3733
				text = "catch"
			intervals [101]:
				xmin = 48.3733
				xmax = 48.4533
				text = "it"
			intervals [102]:
				xmin = 48.4533
				xmax = 48.6233
				text = "that"
			intervals [103]:
				xmin = 48.6233
				xmax = 48.7233
				text = "s"
			intervals [104]:
				xmin = 48.7233
				xmax = 49.0033
				text = "one"
			intervals [105]:
				xmin = 49.0033
				xmax = 49.2433
				text = "out"
			intervals [106]:
				xmin = 49.2433
				xmax = 49.6348
				text = ""
			intervals [107]:
				xmin = 49.6348
				xmax = 49.9048
				text = "then"
			intervals [108]:
				xmin = 49.9048
				xmax = 49.9748
				text = "it"
			intervals [109]:
				xmin = 49.9748
				xmax = 50.1148
				text = "s"
			intervals [110]:
				xmin = 50.1148
				xmax = 50.209
				text = ""
			intervals [111]:
				xmin = 50.209
				xmax = 50.559
				text = "things"
			intervals [112]:
				xmin = 50.559
				xmax = 50.929
				text = "called"
			intervals [113]:
				xmin = 50.929
				xmax = 50.9914
				text = ""
			intervals [114]:
				xmin = 50.9914
				xmax = 51.6214
				text = "fouls"
			intervals [115]:
				xmin = 51.6214
				xmax = 51.853
				text = ""
			intervals [116]:
				xmin = 51.853
				xmax = 51.943
				text = "and"
			intervals [117]:
				xmin = 51.943
				xmax = 52.093
				text = "that"
			intervals [118]:
				xmin = 52.093
				xmax = 52.153
				text = "s"
			intervals [119]:
				xmin = 52.153
				xmax = 52.313
				text = "when"
			intervals [120]:
				xmin = 52.313
				xmax = 52.413
				text = "it"
			intervals [121]:
				xmin = 52.413
				xmax = 52.733
				text = "roll"
			intervals [122]:
				xmin = 52.733
				xmax = 52.903
				text = "over"
			intervals [123]:
				xmin = 52.903
				xmax = 53.253
				text = "first"
			intervals [124]:
				xmin = 53.253
				xmax = 53.673
				text = "base"
			intervals [125]:
				xmin = 53.673
				xmax = 53.773
				text = "you"
			intervals [126]:
				xmin = 53.773
				xmax = 53.953
				text = "know"
			intervals [127]:
				xmin = 53.953
				xmax = 54.123
				text = "that"
			intervals [128]:
				xmin = 54.123
				xmax = 54.323
				text = "don't"
			intervals [129]:
				xmin = 54.323
				xmax = 54.573
				text = "mean"
			intervals [130]:
				xmin = 54.573
				xmax = 54.933
				text = "nothing"
			intervals [131]:
				xmin = 54.933
				xmax = 54.993
				text = "you"
			intervals [132]:
				xmin = 54.993
				xmax = 55.103
				text = "have"
			intervals [133]:
				xmin = 55.103
				xmax = 55.213
				text = "to"
			intervals [134]:
				xmin = 55.213
				xmax = 55.473
				text = "kick"
			intervals [135]:
				xmin = 55.473
				xmax = 55.753
				text = "over"
			intervals [136]:
				xmin = 55.753
				xmax = 56.5514
				text = ""
			intervals [137]:
				xmin = 56.5514
				xmax = 56.6714
				text = "yeah"
			intervals [138]:
				xmin = 56.6714
				xmax = 56.8014
				text = "if"
			intervals [139]:
				xmin = 56.8014
				xmax = 56.9714
				text = "they"
			intervals [140]:
				xmin = 56.9714
				xmax = 57.1914
				text = "get"
			intervals [141]:
				xmin = 57.1914
				xmax = 57.3514
				text = "you"
			intervals [142]:
				xmin = 57.3514
				xmax = 57.6114
				text = "out"
			intervals [143]:
				xmin = 57.6114
				xmax = 57.9269
				text = ""
			intervals [144]:
				xmin = 57.9269
				xmax = 57.9969
				text = "if"
			intervals [145]:
				xmin = 57.9969
				xmax = 58.1769
				text = "they"
			intervals [146]:
				xmin = 58.1769
				xmax = 58.4669
				text = "tag"
			intervals [147]:
				xmin = 58.4669
				xmax = 58.5469
				text = "you"
			intervals [148]:
				xmin = 58.5469
				xmax = 58.6569
				text = "with"
			intervals [149]:
				xmin = 58.6569
				xmax = 58.7869
				text = "the"
			intervals [150]:
				xmin = 58.7869
				xmax = 59.1169
				text = "ball"
			intervals [151]:
				xmin = 59.1169
				xmax = 59.2069
				text = "or"
			intervals [152]:
				xmin = 59.2069
				xmax = 59.4169
				text = "touch"
			intervals [153]:
				xmin = 59.4169
				xmax = 59.4869
				text = "the"
			intervals [154]:
				xmin = 59.4869
				xmax = 59.7969
				text = "base"
			intervals [155]:
				xmin = 59.7969
				xmax = 59.8269
				text = ""
			intervals [156]:
				xmin = 59.8269
				xmax = 60.1269
				text = "then"
			intervals [157]:
				xmin = 60.1269
				xmax = 60.2969
				text = "you"
			intervals [158]:
				xmin = 60.2969
				xmax = 60.5169
				text = "out"
			intervals [159]:
				xmin = 60.5169
				xmax = 65.5698
				text = ""
			intervals [160]:
				xmin = 65.5698
				xmax = 65.8998
				text = "double"
			intervals [161]:
				xmin = 65.8998
				xmax = 66.3598
				text = "dutch"
			intervals [162]:
				xmin = 66.3598
				xmax = 67.9105
				text = ""
			intervals [163]:
				xmin = 67.9105
				xmax = 68.0305
				text = "uh"
			intervals [164]:
				xmin = 68.0305
				xmax = 68.2221
				text = ""
			intervals [165]:
				xmin = 68.2221
				xmax = 68.4121
				text = "two"
			intervals [166]:
				xmin = 68.4121
				xmax = 68.8221
				text = "people"
			intervals [167]:
				xmin = 68.8221
				xmax = 69.0421
				text = "be"
			intervals [168]:
				xmin = 69.0421
				xmax = 69.1021
				text = "at"
			intervals [169]:
				xmin = 69.1021
				xmax = 69.3221
				text = "each"
			intervals [170]:
				xmin = 69.3221
				xmax = 69.5421
				text = "end"
			intervals [171]:
				xmin = 69.5421
				xmax = 69.6521
				text = ""
			intervals [172]:
				xmin = 69.6521
				xmax = 69.8921
				text = "carrying"
			intervals [173]:
				xmin = 69.8921
				xmax = 69.9321
				text = "a"
			intervals [174]:
				xmin = 69.9321
				xmax = 70.0721
				text = ""
			intervals [175]:
				xmin = 70.0721
				xmax = 70.1821
				text = "rope"
			intervals [176]:
				xmin = 70.1821
				xmax = 70.3121
				text = "like"
			intervals [177]:
				xmin = 70.3121
				xmax = 70.3421
				text = ""
			intervals [178]:
				xmin = 70.3421
				xmax = 70.6621
				text = "this"
			intervals [179]:
				xmin = 70.6621
				xmax = 71.1766
				text = ""
			intervals [180]:
				xmin = 71.1766
				xmax = 71.4066
				text = "and"
			intervals [181]:
				xmin = 71.4066
				xmax = 71.4766
				text = "a"
			intervals [182]:
				xmin = 71.4766
				xmax = 71.5266
				text = ""
			intervals [183]:
				xmin = 71.5266
				xmax = 72.0266
				text = "person"
			intervals [184]:
				xmin = 72.0266
				xmax = 72.1366
				text = "or"
			intervals [185]:
				xmin = 72.1366
				xmax = 72.3866
				text = "two"
			intervals [186]:
				xmin = 72.3866
				xmax = 72.4866
				text = ""
			intervals [187]:
				xmin = 72.4866
				xmax = 72.6166
				text = "or"
			intervals [188]:
				xmin = 72.6166
				xmax = 72.7666
				text = "how"
			intervals [189]:
				xmin = 72.7666
				xmax = 72.9666
				text = "many"
			intervals [190]:
				xmin = 72.9666
				xmax = 73.3866
				text = "people"
			intervals [191]:
				xmin = 73.3866
				xmax = 73.6566
				text = "wanna"
			intervals [192]:
				xmin = 73.6566
				xmax = 73.9666
				text = "be"
			intervals [193]:
				xmin = 73.9666
				xmax = 74.0666
				text = "in"
			intervals [194]:
				xmin = 74.0666
				xmax = 74.3975
				text = ""
			intervals [195]:
				xmin = 74.3975
				xmax = 74.4475
				text = "m-"
			intervals [196]:
				xmin = 74.4475
				xmax = 74.7075
				text = ""
			intervals [197]:
				xmin = 74.7075
				xmax = 74.8075
				text = "get"
			intervals [198]:
				xmin = 74.8075
				xmax = 75.0675
				text = "in"
			intervals [199]:
				xmin = 75.0675
				xmax = 75.1675
				text = "and"
			intervals [200]:
				xmin = 75.1675
				xmax = 75.3175
				text = "them"
			intervals [201]:
				xmin = 75.3175
				xmax = 75.5875
				text = "jump"
			intervals [202]:
				xmin = 75.5875
				xmax = 75.9675
				text = "rope"
			intervals [203]:
				xmin = 75.9675
				xmax = 81.6865
				text = ""
			intervals [204]:
				xmin = 81.6865
				xmax = 82.1065
				text = "one"
			intervals [205]:
				xmin = 82.1065
				xmax = 82.4265
				text = "two"
			intervals [206]:
				xmin = 82.4265
				xmax = 82.4865
				text = ""
			intervals [207]:
				xmin = 82.4865
				xmax = 82.7865
				text = "three"
			intervals [208]:
				xmin = 82.7865
				xmax = 82.8665
				text = ""
			intervals [209]:
				xmin = 82.8665
				xmax = 83.1665
				text = "four"
			intervals [210]:
				xmin = 83.1665
				xmax = 83.1965
				text = ""
			intervals [211]:
				xmin = 83.1965
				xmax = 83.4865
				text = "like"
			intervals [212]:
				xmin = 83.4865
				xmax = 83.5465
				text = ""
			intervals [213]:
				xmin = 83.5465
				xmax = 83.7465
				text = "that"
			intervals [214]:
				xmin = 83.7465
				xmax = 85.1505
				text = ""
			intervals [215]:
				xmin = 85.1505
				xmax = 85.6605
				text = "mm-hm"
			intervals [216]:
				xmin = 85.6605
				xmax = 103.7154
				text = ""
			intervals [217]:
				xmin = 103.7154
				xmax = 104.0754
				text = "game"
			intervals [218]:
				xmin = 104.0754
				xmax = 104.2754
				text = "that"
			intervals [219]:
				xmin = 104.2754
				xmax = 104.4154
				text = "you"
			intervals [220]:
				xmin = 104.4154
				xmax = 104.6954
				text = "buy"
			intervals [221]:
				xmin = 104.6954
				xmax = 105.1909
				text = ""
			intervals [222]:
				xmin = 105.1909
				xmax = 105.3209
				text = "you"
			intervals [223]:
				xmin = 105.3209
				xmax = 105.5809
				text = "know"
			intervals [224]:
				xmin = 105.5809
				xmax = 106.2533
				text = ""
			intervals [225]:
				xmin = 106.2533
				xmax = 106.4233
				text = "like"
			intervals [226]:
				xmin = 106.4233
				xmax = 106.4533
				text = ""
			intervals [227]:
				xmin = 106.4533
				xmax = 106.4933
				text = "a"
			intervals [228]:
				xmin = 106.4933
				xmax = 106.5333
				text = ""
			intervals [229]:
				xmin = 106.5333
				xmax = 106.8933
				text = "game"
			intervals [230]:
				xmin = 106.8933
				xmax = 107.0533
				text = "that"
			intervals [231]:
				xmin = 107.0533
				xmax = 107.1433
				text = "you"
			intervals [232]:
				xmin = 107.1433
				xmax = 107.3633
				text = "buy"
			intervals [233]:
				xmin = 107.3633
				xmax = 107.9633
				text = "downtown"
			intervals [234]:
				xmin = 107.9633
				xmax = 108.1433
				text = "like"
			intervals [235]:
				xmin = 108.1433
				xmax = 108.2533
				text = ""
			intervals [236]:
				xmin = 108.2533
				xmax = 108.4833
				text = "that"
			intervals [237]:
				xmin = 108.4833
				xmax = 108.6682
				text = ""
			intervals [238]:
				xmin = 108.6682
				xmax = 108.8882
				text = "them"
			intervals [239]:
				xmin = 108.8882
				xmax = 109.1082
				text = "kind"
			intervals [240]:
				xmin = 109.1082
				xmax = 109.1782
				text = "of"
			intervals [241]:
				xmin = 109.1782
				xmax = 109.4582
				text = "games"
			intervals [242]:
				xmin = 109.4582
				xmax = 110.9071
				text = ""
			intervals [243]:
				xmin = 110.9071
				xmax = 111.2071
				text = "ha"
			intervals [244]:
				xmin = 111.2071
				xmax = 111.3571
				text = "i"
			intervals [245]:
				xmin = 111.3571
				xmax = 111.6271
				text = "have"
			intervals [246]:
				xmin = 111.6271
				xmax = 111.6571
				text = "a"
			intervals [247]:
				xmin = 111.6571
				xmax = 111.6871
				text = "<unk>"
			intervals [248]:
				xmin = 111.6871
				xmax = 111.7171
				text = "i"
			intervals [249]:
				xmin = 111.7171
				xmax = 112.2071
				text = "have"
			intervals [250]:
				xmin = 112.2071
				xmax = 112.2871
				text = ""
			intervals [251]:
				xmin = 112.2871
				xmax = 113.5471
				text = "uh"
			intervals [252]:
				xmin = 113.5471
				xmax = 114.1367
				text = ""
			intervals [253]:
				xmin = 114.1367
				xmax = 114.4967
				text = "booby"
			intervals [254]:
				xmin = 114.4967
				xmax = 114.8667
				text = "trap"
			intervals [255]:
				xmin = 114.8667
				xmax = 114.8967
				text = ""
			intervals [256]:
				xmin = 114.8967
				xmax = 115.0667
				text = "i"
			intervals [257]:
				xmin = 115.0667
				xmax = 115.2867
				text = "have"
			intervals [258]:
				xmin = 115.2867
				xmax = 122.5387
				text = ""
			intervals [259]:
				xmin = 122.5387
				xmax = 122.9087
				text = "um"
			intervals [260]:
				xmin = 122.9087
				xmax = 123.1975
				text = ""
			intervals [261]:
				xmin = 123.1975
				xmax = 123.2575
				text = "do"
			intervals [262]:
				xmin = 123.2575
				xmax = 123.3475
				text = "you"
			intervals [263]:
				xmin = 123.3475
				xmax = 123.7475
				text = "have"
			intervals [264]:
				xmin = 123.7475
				xmax = 125.0262
				text = ""
			intervals [265]:
				xmin = 125.0262
				xmax = 125.2062
				text = "you"
			intervals [266]:
				xmin = 125.2062
				xmax = 125.4262
				text = "have"
			intervals [267]:
				xmin = 125.4262
				xmax = 125.6262
				text = "to"
			intervals [268]:
				xmin = 125.6262
				xmax = 125.6962
				text = ""
			intervals [269]:
				xmin = 125.6962
				xmax = 126.1862
				text = "um"
			intervals [270]:
				xmin = 126.1862
				xmax = 127.8673
				text = ""
			intervals [271]:
				xmin = 127.8673
				xmax = 128.0773
				text = "h"
			intervals [272]:
				xmin = 128.0773
				xmax = 128.2273
				text = "you"
			intervals [273]:
				xmin = 128.2273
				xmax = 128.4573
				text = "had"
			intervals [274]:
				xmin = 128.4573
				xmax = 128.6573
				text = "a"
			intervals [275]:
				xmin = 128.6573
				xmax = 128.6973
				text = ""
			intervals [276]:
				xmin = 128.6973
				xmax = 128.8473
				text = "you"
			intervals [277]:
				xmin = 128.8473
				xmax = 129.0573
				text = "have"
			intervals [278]:
				xmin = 129.0573
				xmax = 129.2473
				text = "a"
			intervals [279]:
				xmin = 129.2473
				xmax = 129.4973
				text = "little"
			intervals [280]:
				xmin = 129.4973
				xmax = 129.9373
				text = "board"
			intervals [281]:
				xmin = 129.9373
				xmax = 130.2273
				text = "piece"
			intervals [282]:
				xmin = 130.2273
				xmax = 130.4673
				text = "like"
			intervals [283]:
				xmin = 130.4673
				xmax = 130.6773
				text = "this"
			intervals [284]:
				xmin = 130.6773
				xmax = 131.0635
				text = ""
			intervals [285]:
				xmin = 131.0635
				xmax = 131.1635
				text = "then"
			intervals [286]:
				xmin = 131.1635
				xmax = 131.2335
				text = "you"
			intervals [287]:
				xmin = 131.2335
				xmax = 131.3935
				text = "had"
			intervals [288]:
				xmin = 131.3935
				xmax = 131.5735
				text = "this"
			intervals [289]:
				xmin = 131.5735
				xmax = 131.8635
				text = "thing"
			intervals [290]:
				xmin = 131.8635
				xmax = 132.0735
				text = "down"
			intervals [291]:
				xmin = 132.0735
				xmax = 132.3235
				text = "here"
			intervals [292]:
				xmin = 132.3235
				xmax = 132.4635
				text = "and"
			intervals [293]:
				xmin = 132.4635
				xmax = 132.7035
				text = "you"
			intervals [294]:
				xmin = 132.7035
				xmax = 133.0035
				text = "um"
			intervals [295]:
				xmin = 133.0035
				xmax = 133.7454
				text = ""
			intervals [296]:
				xmin = 133.7454
				xmax = 134.1354
				text = "um"
			intervals [297]:
				xmin = 134.1354
				xmax = 134.596
				text = ""
			intervals [298]:
				xmin = 134.596
				xmax = 134.806
				text = "have"
			intervals [299]:
				xmin = 134.806
				xmax = 134.956
				text = "all"
			intervals [300]:
				xmin = 134.956
				xmax = 135.106
				text = "these"
			intervals [301]:
				xmin = 135.106
				xmax = 135.336
				text = "little"
			intervals [302]:
				xmin = 135.336
				xmax = 135.846
				text = "balls"
			intervals [303]:
				xmin = 135.846
				xmax = 136.096
				text = "like"
			intervals [304]:
				xmin = 136.096
				xmax = 136.296
				text = "this"
			intervals [305]:
				xmin = 136.296
				xmax = 136.6357
				text = ""
			intervals [306]:
				xmin = 136.6357
				xmax = 136.7357
				text = "and"
			intervals [307]:
				xmin = 136.7357
				xmax = 136.8357
				text = "you"
			intervals [308]:
				xmin = 136.8357
				xmax = 137.1257
				text = "pull"
			intervals [309]:
				xmin = 137.1257
				xmax = 137.2957
				text = "this"
			intervals [310]:
				xmin = 137.2957
				xmax = 137.4019
				text = ""
			intervals [311]:
				xmin = 137.4019
				xmax = 137.6419
				text = "thing"
			intervals [312]:
				xmin = 137.6419
				xmax = 137.7419
				text = "out"
			intervals [313]:
				xmin = 137.7419
				xmax = 137.8419
				text = "and"
			intervals [314]:
				xmin = 137.8419
				xmax = 137.9319
				text = "you"
			intervals [315]:
				xmin = 137.9319
				xmax = 138.1419
				text = "can't"
			intervals [316]:
				xmin = 138.1419
				xmax = 138.2819
				text = "let"
			intervals [317]:
				xmin = 138.2819
				xmax = 138.4219
				text = "none"
			intervals [318]:
				xmin = 138.4219
				xmax = 138.4819
				text = "of"
			intervals [319]:
				xmin = 138.4819
				xmax = 138.6019
				text = "them"
			intervals [320]:
				xmin = 138.6019
				xmax = 138.9519
				text = "balls"
			intervals [321]:
				xmin = 138.9519
				xmax = 138.9819
				text = ""
			intervals [322]:
				xmin = 138.9819
				xmax = 139.2619
				text = "jump"
			intervals [323]:
				xmin = 139.2619
				xmax = 139.4119
				text = "out"
			intervals [324]:
				xmin = 139.4119
				xmax = 139.4819
				text = "if"
			intervals [325]:
				xmin = 139.4819
				xmax = 139.5319
				text = ""
			intervals [326]:
				xmin = 139.5319
				xmax = 139.6519
				text = "you"
			intervals [327]:
				xmin = 139.6519
				xmax = 140.0119
				text = "do"
			intervals [328]:
				xmin = 140.0119
				xmax = 140.4789
				text = ""
			intervals [329]:
				xmin = 140.4789
				xmax = 140.9589
				text = "somebody"
			intervals [330]:
				xmin = 140.9589
				xmax = 141.1789
				text = "else"
			intervals [331]:
				xmin = 141.1789
				xmax = 141.3489
				text = "get"
			intervals [332]:
				xmin = 141.3489
				xmax = 141.4589
				text = "a"
			intervals [333]:
				xmin = 141.4589
				xmax = 141.7889
				text = "turn"
			intervals [334]:
				xmin = 141.7889
				xmax = 141.8789
				text = "you"
			intervals [335]:
				xmin = 141.8789
				xmax = 142.0189
				text = "can"
			intervals [336]:
				xmin = 142.0189
				xmax = 142.1189
				text = "see"
			intervals [337]:
				xmin = 142.1189
				xmax = 142.2289
				text = "how"
			intervals [338]:
				xmin = 142.2289
				xmax = 142.5289
				text = "many"
			intervals [339]:
				xmin = 142.5289
				xmax = 142.9041
				text = ""
			intervals [340]:
				xmin = 142.9041
				xmax = 143.1641
				text = "them"
			intervals [341]:
				xmin = 143.1641
				xmax = 143.4841
				text = "things"
			intervals [342]:
				xmin = 143.4841
				xmax = 143.5541
				text = "you"
			intervals [343]:
				xmin = 143.5541
				xmax = 143.7141
				text = "can"
			intervals [344]:
				xmin = 143.7141
				xmax = 143.7641
				text = ""
			intervals [345]:
				xmin = 143.7641
				xmax = 144.0841
				text = "pull"
			intervals [346]:
				xmin = 144.0841
				xmax = 144.2641
				text = "out"
			intervals [347]:
				xmin = 144.2641
				xmax = 144.6329
				text = ""
			intervals [348]:
				xmin = 144.6329
				xmax = 144.8029
				text = "but"
			intervals [349]:
				xmin = 144.8029
				xmax = 144.8429
				text = ""
			intervals [350]:
				xmin = 144.8429
				xmax = 145.1929
				text = "um"
			intervals [351]:
				xmin = 145.1929
				xmax = 145.5328
				text = ""
			intervals [352]:
				xmin = 145.5328
				xmax = 145.8128
				text = "keep"
			intervals [353]:
				xmin = 145.8128
				xmax = 145.9828
				text = "in"
			intervals [354]:
				xmin = 145.9828
				xmax = 146.1828
				text = "there"
			intervals [355]:
				xmin = 146.1828
				xmax = 146.4528
				text = "without"
			intervals [356]:
				xmin = 146.4528
				xmax = 146.5728
				text = "them"
			intervals [357]:
				xmin = 146.5728
				xmax = 146.6228
				text = ""
			intervals [358]:
				xmin = 146.6228
				xmax = 146.9528
				text = "things"
			intervals [359]:
				xmin = 146.9528
				xmax = 147.0428
				text = ""
			intervals [360]:
				xmin = 147.0428
				xmax = 147.4628
				text = "falling"
			intervals [361]:
				xmin = 147.4628
				xmax = 147.6528
				text = "out"
			intervals [362]:
				xmin = 147.6528
				xmax = 148.8044
				text = ""
			intervals [363]:
				xmin = 148.8044
				xmax = 148.8844
				text = "me"
			intervals [364]:
				xmin = 148.8844
				xmax = 148.9744
				text = "and"
			intervals [365]:
				xmin = 148.9744
				xmax = 149.1144
				text = "my"
			intervals [366]:
				xmin = 149.1144
				xmax = 149.5044
				text = "sister"
			intervals [367]:
				xmin = 149.5044
				xmax = 149.6944
				text = "had"
			intervals [368]:
				xmin = 149.6944
				xmax = 149.7844
				text = "a"
			intervals [369]:
				xmin = 149.7844
				xmax = 150.4244
				text = "monopoly"
			intervals [370]:
				xmin = 150.4244
				xmax = 152.2357
				text = ""
			intervals [371]:
				xmin = 152.2357
				xmax = 152.9757
				text = "monopoly"
			intervals [372]:
				xmin = 152.9757
				xmax = 153.2857
				text = "game"
			intervals [373]:
				xmin = 153.2857
				xmax = 162.7401
				text = ""
			intervals [374]:
				xmin = 162.7401
				xmax = 162.9001
				text = "it"
			intervals [375]:
				xmin = 162.9001
				xmax = 162.9501
				text = ""
			intervals [376]:
				xmin = 162.9501
				xmax = 163.0301
				text = "s"
			intervals [377]:
				xmin = 163.0301
				xmax = 163.1001
				text = "a"
			intervals [378]:
				xmin = 163.1001
				xmax = 163.6401
				text = ""
			intervals [379]:
				xmin = 163.6401
				xmax = 164.0101
				text = "thing"
			intervals [380]:
				xmin = 164.0101
				xmax = 164.1601
				text = "that"
			intervals [381]:
				xmin = 164.1601
				xmax = 164.5501
				text = "has"
			intervals [382]:
				xmin = 164.5501
				xmax = 164.624
				text = ""
			intervals [383]:
				xmin = 164.624
				xmax = 164.894
				text = "stuff"
			intervals [384]:
				xmin = 164.894
				xmax = 165.024
				text = "on"
			intervals [385]:
				xmin = 165.024
				xmax = 165.134
				text = "the"
			intervals [386]:
				xmin = 165.134
				xmax = 165.164
				text = ""
			intervals [387]:
				xmin = 165.164
				xmax = 165.594
				text = "end"
			intervals [388]:
				xmin = 165.594
				xmax = 165.754
				text = "of"
			intervals [389]:
				xmin = 165.754
				xmax = 165.814
				text = "it"
			intervals [390]:
				xmin = 165.814
				xmax = 165.874
				text = "it"
			intervals [391]:
				xmin = 165.874
				xmax = 165.904
				text = "s"
			intervals [392]:
				xmin = 165.904
				xmax = 165.964
				text = "a"
			intervals [393]:
				xmin = 165.964
				xmax = 166.154
				text = "piece"
			intervals [394]:
				xmin = 166.154
				xmax = 166.234
				text = "of"
			intervals [395]:
				xmin = 166.234
				xmax = 166.414
				text = "card"
			intervals [396]:
				xmin = 166.414
				xmax = 166.7689
				text = ""
			intervals [397]:
				xmin = 166.7689
				xmax = 167.4189
				text = "cardboard"
			intervals [398]:
				xmin = 167.4189
				xmax = 167.4689
				text = ""
			intervals [399]:
				xmin = 167.4689
				xmax = 167.6289
				text = "thing"
			intervals [400]:
				xmin = 167.6289
				xmax = 168.0687
				text = ""
			intervals [401]:
				xmin = 168.0687
				xmax = 168.1987
				text = "that"
			intervals [402]:
				xmin = 168.1987
				xmax = 168.4787
				text = "has"
			intervals [403]:
				xmin = 168.4787
				xmax = 168.5087
				text = ""
			intervals [404]:
				xmin = 168.5087
				xmax = 168.7587
				text = "stuff"
			intervals [405]:
				xmin = 168.7587
				xmax = 168.8987
				text = "on"
			intervals [406]:
				xmin = 168.8987
				xmax = 169.0287
				text = "the"
			intervals [407]:
				xmin = 169.0287
				xmax = 169.3787
				text = "end"
			intervals [408]:
				xmin = 169.3787
				xmax = 169.4787
				text = "of"
			intervals [409]:
				xmin = 169.4787
				xmax = 169.5887
				text = ""
			intervals [410]:
				xmin = 169.5887
				xmax = 169.6987
				text = "it"
			intervals [411]:
				xmin = 169.6987
				xmax = 169.7287
				text = ""
			intervals [412]:
				xmin = 169.7287
				xmax = 169.9887
				text = "and"
			intervals [413]:
				xmin = 169.9887
				xmax = 170.2987
				text = "you"
			intervals [414]:
				xmin = 170.2987
				xmax = 171.2002
				text = ""
			intervals [415]:
				xmin = 171.2002
				xmax = 171.3802
				text = "and"
			intervals [416]:
				xmin = 171.3802
				xmax = 171.5302
				text = ""
			intervals [417]:
				xmin = 171.5302
				xmax = 171.8502
				text = "uh"
			intervals [418]:
				xmin = 171.8502
				xmax = 172.0402
				text = "think"
			intervals [419]:
				xmin = 172.0402
				xmax = 172.1902
				text = "you"
			intervals [420]:
				xmin = 172.1902
				xmax = 172.5302
				text = "deal"
			intervals [421]:
				xmin = 172.5302
				xmax = 172.7402
				text = "these"
			intervals [422]:
				xmin = 172.7402
				xmax = 172.7902
				text = ""
			intervals [423]:
				xmin = 172.7902
				xmax = 173.5202
				text = "dices"
			intervals [424]:
				xmin = 173.5202
				xmax = 174.599
				text = ""
			intervals [425]:
				xmin = 174.599
				xmax = 174.829
				text = "and"
			intervals [426]:
				xmin = 174.829
				xmax = 175.269
				text = "um"
			intervals [427]:
				xmin = 175.269
				xmax = 175.834
				text = ""
			intervals [428]:
				xmin = 175.834
				xmax = 176.174
				text = "you"
			intervals [429]:
				xmin = 176.174
				xmax = 176.494
				text = "uh"
			intervals [430]:
				xmin = 176.494
				xmax = 177.4167
				text = ""
			intervals [431]:
				xmin = 177.4167
				xmax = 177.5367
				text = "uh"
			intervals [432]:
				xmin = 177.5367
				xmax = 177.6667
				text = ""
			intervals [433]:
				xmin = 177.6667
				xmax = 177.8867
				text = "i"
			intervals [434]:
				xmin = 177.8867
				xmax = 177.9167
				text = ""
			intervals [435]:
				xmin = 177.9167
				xmax = 178.2567
				text = "uh"
			intervals [436]:
				xmin = 178.2567
				xmax = 179.3899
				text = ""
			intervals [437]:
				xmin = 179.3899
				xmax = 179.7199
				text = "has"
			intervals [438]:
				xmin = 179.7199
				xmax = 179.8699
				text = "some"
			intervals [439]:
				xmin = 179.8699
				xmax = 180.0899
				text = "kind"
			intervals [440]:
				xmin = 180.0899
				xmax = 180.1999
				text = "of"
			intervals [441]:
				xmin = 180.1999
				xmax = 180.3999
				text = "thing"
			intervals [442]:
				xmin = 180.3999
				xmax = 180.5099
				text = "you"
			intervals [443]:
				xmin = 180.5099
				xmax = 180.7499
				text = "put"
			intervals [444]:
				xmin = 180.7499
				xmax = 180.9499
				text = "on"
			intervals [445]:
				xmin = 180.9499
				xmax = 181.0499
				text = "over"
			intervals [446]:
				xmin = 181.0499
				xmax = 181.4199
				text = "here"
			intervals [447]:
				xmin = 181.4199
				xmax = 182.7313
				text = ""
			intervals [448]:
				xmin = 182.7313
				xmax = 182.8313
				text = "or"
			intervals [449]:
				xmin = 182.8313
				xmax = 182.9213
				text = ""
			intervals [450]:
				xmin = 182.9213
				xmax = 183.0913
				text = "yeah"
			intervals [451]:
				xmin = 183.0913
				xmax = 183.1213
				text = ""
			intervals [452]:
				xmin = 183.1213
				xmax = 183.1513
				text = "i"
			intervals [453]:
				xmin = 183.1513
				xmax = 183.2113
				text = ""
			intervals [454]:
				xmin = 183.2113
				xmax = 183.4013
				text = "think"
			intervals [455]:
				xmin = 183.4013
				xmax = 183.5813
				text = "that"
			intervals [456]:
				xmin = 183.5813
				xmax = 183.6213
				text = "s"
			intervals [457]:
				xmin = 183.6213
				xmax = 183.7113
				text = "how"
			intervals [458]:
				xmin = 183.7113
				xmax = 183.8613
				text = "you"
			intervals [459]:
				xmin = 183.8613
				xmax = 184.2413
				text = "play"
			intervals [460]:
				xmin = 184.2413
				xmax = 185.2025
				text = ""
			intervals [461]:
				xmin = 185.2025
				xmax = 185.2725
				text = "and"
			intervals [462]:
				xmin = 185.2725
				xmax = 185.4325
				text = "then"
			intervals [463]:
				xmin = 185.4325
				xmax = 185.5525
				text = "you"
			intervals [464]:
				xmin = 185.5525
				xmax = 185.7225
				text = "have"
			intervals [465]:
				xmin = 185.7225
				xmax = 186.0325
				text = "another"
			intervals [466]:
				xmin = 186.0325
				xmax = 186.1225
				text = "one"
			intervals [467]:
				xmin = 186.1225
				xmax = 186.8525
				text = "called"
			intervals [468]:
				xmin = 186.8525
				xmax = 186.8825
				text = ""
			intervals [469]:
				xmin = 186.8825
				xmax = 186.9125
				text = "uh"
			intervals [470]:
				xmin = 186.9125
				xmax = 188.6006
				text = ""
			intervals [471]:
				xmin = 188.6006
				xmax = 189.0106
				text = "some"
			intervals [472]:
				xmin = 189.0106
				xmax = 189.2555
				text = ""
			intervals [473]:
				xmin = 189.2555
				xmax = 189.3155
				text = "k"
			intervals [474]:
				xmin = 189.3155
				xmax = 189.3455
				text = ""
			intervals [475]:
				xmin = 189.3455
				xmax = 189.8055
				text = "sorts"
			intervals [476]:
				xmin = 189.8055
				xmax = 190.0155
				text = "like"
			intervals [477]:
				xmin = 190.0155
				xmax = 190.4855
				text = "money"
			intervals [478]:
				xmin = 190.4855
				xmax = 190.5455
				text = "or"
			intervals [479]:
				xmin = 190.5455
				xmax = 191.0855
				text = "something"
			intervals [480]:
				xmin = 191.0855
				xmax = 191.3926
				text = ""
			intervals [481]:
				xmin = 191.3926
				xmax = 191.6226
				text = "and"
			intervals [482]:
				xmin = 191.6226
				xmax = 191.7426
				text = "you"
			intervals [483]:
				xmin = 191.7426
				xmax = 192.1126
				text = "deal"
			intervals [484]:
				xmin = 192.1126
				xmax = 192.3426
				text = "these"
			intervals [485]:
				xmin = 192.3426
				xmax = 192.3726
				text = ""
			intervals [486]:
				xmin = 192.3726
				xmax = 192.7926
				text = "dice"
			intervals [487]:
				xmin = 192.7926
				xmax = 192.8626
				text = "and"
			intervals [488]:
				xmin = 192.8626
				xmax = 192.9226
				text = ""
			intervals [489]:
				xmin = 192.9226
				xmax = 193.1126
				text = "then"
			intervals [490]:
				xmin = 193.1126
				xmax = 193.2626
				text = "you"
			intervals [491]:
				xmin = 193.2626
				xmax = 193.3226
				text = ""
			intervals [492]:
				xmin = 193.3226
				xmax = 193.5726
				text = "try"
			intervals [493]:
				xmin = 193.5726
				xmax = 193.6826
				text = "to"
			intervals [494]:
				xmin = 193.6826
				xmax = 193.8526
				text = "get"
			intervals [495]:
				xmin = 193.8526
				xmax = 193.9626
				text = "a"
			intervals [496]:
				xmin = 193.9626
				xmax = 194.4626
				text = "house"
			intervals [497]:
				xmin = 194.4626
				xmax = 194.9857
				text = ""
			intervals [498]:
				xmin = 194.9857
				xmax = 195.1157
				text = "and"
			intervals [499]:
				xmin = 195.1157
				xmax = 195.2257
				text = "you"
			intervals [500]:
				xmin = 195.2257
				xmax = 195.3357
				text = ""
			intervals [501]:
				xmin = 195.3357
				xmax = 195.5457
				text = "you"
			intervals [502]:
				xmin = 195.5457
				xmax = 195.7257
				text = "get"
			intervals [503]:
				xmin = 195.7257
				xmax = 195.7757
				text = ""
			intervals [504]:
				xmin = 195.7757
				xmax = 195.9157
				text = "to"
			intervals [505]:
				xmin = 195.9157
				xmax = 195.9744
				text = ""
			intervals [506]:
				xmin = 195.9744
				xmax = 196.2244
				text = "take"
			intervals [507]:
				xmin = 196.2244
				xmax = 196.3144
				text = "your"
			intervals [508]:
				xmin = 196.3144
				xmax = 196.6544
				text = "money"
			intervals [509]:
				xmin = 196.6544
				xmax = 196.8444
				text = "from"
			intervals [510]:
				xmin = 196.8444
				xmax = 197.0144
				text = "the"
			intervals [511]:
				xmin = 197.0144
				xmax = 197.3444
				text = "bank"
			intervals [512]:
				xmin = 197.3444
				xmax = 197.4944
				text = "and"
			intervals [513]:
				xmin = 197.4944
				xmax = 197.6544
				text = "then"
			intervals [514]:
				xmin = 197.6544
				xmax = 197.7244
				text = "you"
			intervals [515]:
				xmin = 197.7244
				xmax = 198.2144
				text = "receive"
			intervals [516]:
				xmin = 198.2144
				xmax = 198.5644
				text = "money"
			intervals [517]:
				xmin = 198.5644
				xmax = 198.6944
				text = "from"
			intervals [518]:
				xmin = 198.6944
				xmax = 198.8444
				text = "the"
			intervals [519]:
				xmin = 198.8444
				xmax = 199.1344
				text = "bank"
			intervals [520]:
				xmin = 199.1344
				xmax = 199.696
				text = ""
			intervals [521]:
				xmin = 199.696
				xmax = 199.886
				text = "then"
			intervals [522]:
				xmin = 199.886
				xmax = 199.986
				text = "you"
			intervals [523]:
				xmin = 199.986
				xmax = 200.116
				text = "go"
			intervals [524]:
				xmin = 200.116
				xmax = 200.396
				text = "the"
			intervals [525]:
				xmin = 200.396
				xmax = 200.796
				text = "poor"
			intervals [526]:
				xmin = 200.796
				xmax = 201.316
				text = "house"
			intervals [527]:
				xmin = 201.316
				xmax = 201.6359
				text = ""
			intervals [528]:
				xmin = 201.6359
				xmax = 201.6959
				text = "and"
			intervals [529]:
				xmin = 201.6959
				xmax = 201.8159
				text = "then"
			intervals [530]:
				xmin = 201.8159
				xmax = 201.8759
				text = "you"
			intervals [531]:
				xmin = 201.8759
				xmax = 202.0559
				text = "have"
			intervals [532]:
				xmin = 202.0559
				xmax = 202.3859
				text = "to"
			intervals [533]:
				xmin = 202.3859
				xmax = 202.6359
				text = "uh"
			intervals [534]:
				xmin = 202.6359
				xmax = 203.3518
				text = ""
			intervals [535]:
				xmin = 203.3518
				xmax = 203.5718
				text = "put"
			intervals [536]:
				xmin = 203.5718
				xmax = 203.6118
				text = ""
			intervals [537]:
				xmin = 203.6118
				xmax = 203.8618
				text = "some"
			intervals [538]:
				xmin = 203.8618
				xmax = 204.1818
				text = "money"
			intervals [539]:
				xmin = 204.1818
				xmax = 204.2618
				text = "in"
			intervals [540]:
				xmin = 204.2618
				xmax = 204.3418
				text = "the"
			intervals [541]:
				xmin = 204.3418
				xmax = 204.6318
				text = "poor"
			intervals [542]:
				xmin = 204.6318
				xmax = 204.9018
				text = "house"
			intervals [543]:
				xmin = 204.9018
				xmax = 205.0218
				text = "every"
			intervals [544]:
				xmin = 205.0218
				xmax = 205.2018
				text = "time"
			intervals [545]:
				xmin = 205.2018
				xmax = 205.2618
				text = "you"
			intervals [546]:
				xmin = 205.2618
				xmax = 205.3618
				text = ""
			intervals [547]:
				xmin = 205.3618
				xmax = 205.6018
				text = "go"
			intervals [548]:
				xmin = 205.6018
				xmax = 205.794
				text = ""
			intervals [549]:
				xmin = 205.794
				xmax = 206.244
				text = "past"
			intervals [550]:
				xmin = 206.244
				xmax = 206.274
				text = ""
			intervals [551]:
				xmin = 206.274
				xmax = 206.334
				text = "it"
			intervals [552]:
				xmin = 206.334
				xmax = 217.8986
				text = ""
			intervals [553]:
				xmin = 217.8986
				xmax = 218.2486
				text = "mother"
			intervals [554]:
				xmin = 218.2486
				xmax = 218.6086
				text = "may"
			intervals [555]:
				xmin = 218.6086
				xmax = 218.9586
				text = "i"
			intervals [556]:
				xmin = 218.9586
				xmax = 219.4486
				text = ""
			intervals [557]:
				xmin = 219.4486
				xmax = 219.6286
				text = "goose"
			intervals [558]:
				xmin = 219.6286
				xmax = 219.9882
				text = ""
			intervals [559]:
				xmin = 219.9882
				xmax = 220.2582
				text = "m-"
			intervals [560]:
				xmin = 220.2582
				xmax = 220.5882
				text = "yeah"
			intervals [561]:
				xmin = 220.5882
				xmax = 220.9882
				text = "mm-hm"
			intervals [562]:
				xmin = 220.9882
				xmax = 223.5395
				text = ""
			intervals [563]:
				xmin = 223.5395
				xmax = 223.8795
				text = "uh"
			intervals [564]:
				xmin = 223.8795
				xmax = 224.4768
				text = ""
			intervals [565]:
				xmin = 224.4768
				xmax = 224.6068
				text = "a"
			intervals [566]:
				xmin = 224.6068
				xmax = 224.6568
				text = ""
			intervals [567]:
				xmin = 224.6568
				xmax = 224.9568
				text = "girl"
			intervals [568]:
				xmin = 224.9568
				xmax = 225.1168
				text = "be"
			intervals [569]:
				xmin = 225.1168
				xmax = 225.5768
				text = "standing"
			intervals [570]:
				xmin = 225.5768
				xmax = 225.6168
				text = ""
			intervals [571]:
				xmin = 225.6168
				xmax = 225.8968
				text = "way"
			intervals [572]:
				xmin = 225.8968
				xmax = 226.2668
				text = "far"
			intervals [573]:
				xmin = 226.2668
				xmax = 226.3768
				text = "from"
			intervals [574]:
				xmin = 226.3768
				xmax = 226.5068
				text = "away"
			intervals [575]:
				xmin = 226.5068
				xmax = 226.8368
				text = "from"
			intervals [576]:
				xmin = 226.8368
				xmax = 227.0068
				text = "me"
			intervals [577]:
				xmin = 227.0068
				xmax = 227.2568
				text = "and"
			intervals [578]:
				xmin = 227.2568
				xmax = 227.3568
				text = "and"
			intervals [579]:
				xmin = 227.3568
				xmax = 227.4568
				text = ""
			intervals [580]:
				xmin = 227.4568
				xmax = 227.6768
				text = "two"
			intervals [581]:
				xmin = 227.6768
				xmax = 228.0368
				text = "people"
			intervals [582]:
				xmin = 228.0368
				xmax = 228.1068
				text = "a"
			intervals [583]:
				xmin = 228.1068
				xmax = 228.3168
				text = "lot"
			intervals [584]:
				xmin = 228.3168
				xmax = 228.3968
				text = "of"
			intervals [585]:
				xmin = 228.3968
				xmax = 228.6768
				text = "people"
			intervals [586]:
				xmin = 228.6768
				xmax = 228.7468
				text = "be"
			intervals [587]:
				xmin = 228.7468
				xmax = 229.1568
				text = "standing"
			intervals [588]:
				xmin = 229.1568
				xmax = 229.3768
				text = "back"
			intervals [589]:
				xmin = 229.3768
				xmax = 229.8992
				text = ""
			intervals [590]:
				xmin = 229.8992
				xmax = 230.0392
				text = "and"
			intervals [591]:
				xmin = 230.0392
				xmax = 230.1592
				text = "you"
			intervals [592]:
				xmin = 230.1592
				xmax = 230.5192
				text = "say"
			intervals [593]:
				xmin = 230.5192
				xmax = 230.5492
				text = ""
			intervals [594]:
				xmin = 230.5492
				xmax = 230.7892
				text = "and"
			intervals [595]:
				xmin = 230.7892
				xmax = 230.9692
				text = "she"
			intervals [596]:
				xmin = 230.9692
				xmax = 231.3692
				text = "say"
			intervals [597]:
				xmin = 231.3692
				xmax = 231.6292
				text = ""
			intervals [598]:
				xmin = 231.6292
				xmax = 231.8492
				text = "your"
			intervals [599]:
				xmin = 231.8492
				xmax = 232.3092
				text = "name"
			intervals [600]:
				xmin = 232.3092
				xmax = 232.3892
				text = "and"
			intervals [601]:
				xmin = 232.3892
				xmax = 232.5392
				text = "she"
			intervals [602]:
				xmin = 232.5392
				xmax = 232.8892
				text = "say"
			intervals [603]:
				xmin = 232.8892
				xmax = 232.9192
				text = ""
			intervals [604]:
				xmin = 232.9192
				xmax = 233.0692
				text = "uh"
			intervals [605]:
				xmin = 233.0692
				xmax = 233.2792
				text = "how"
			intervals [606]:
				xmin = 233.2792
				xmax = 233.5192
				text = "many"
			intervals [607]:
				xmin = 233.5192
				xmax = 233.8992
				text = "steps"
			intervals [608]:
				xmin = 233.8992
				xmax = 233.9892
				text = "you"
			intervals [609]:
				xmin = 233.9892
				xmax = 234.1192
				text = "p-"
			intervals [610]:
				xmin = 234.1192
				xmax = 234.2525
				text = ""
			intervals [611]:
				xmin = 234.2525
				xmax = 234.5325
				text = "sposta"
			intervals [612]:
				xmin = 234.5325
				xmax = 234.9625
				text = "take"
			intervals [613]:
				xmin = 234.9625
				xmax = 235.0162
				text = ""
			intervals [614]:
				xmin = 235.0162
				xmax = 235.1962
				text = "and"
			intervals [615]:
				xmin = 235.1962
				xmax = 235.3162
				text = "you"
			intervals [616]:
				xmin = 235.3162
				xmax = 235.6062
				text = "sposta"
			intervals [617]:
				xmin = 235.6062
				xmax = 235.8262
				text = "say"
			intervals [618]:
				xmin = 235.8262
				xmax = 236.2909
				text = ""
			intervals [619]:
				xmin = 236.2909
				xmax = 236.5509
				text = "mother"
			intervals [620]:
				xmin = 236.5509
				xmax = 236.8209
				text = "may"
			intervals [621]:
				xmin = 236.8209
				xmax = 236.9009
				text = "i"
			intervals [622]:
				xmin = 236.9009
				xmax = 236.9709
				text = "and"
			intervals [623]:
				xmin = 236.9709
				xmax = 237.0909
				text = "then"
			intervals [624]:
				xmin = 237.0909
				xmax = 237.2609
				text = "she"
			intervals [625]:
				xmin = 237.2609
				xmax = 237.4609
				text = "tell"
			intervals [626]:
				xmin = 237.4609
				xmax = 237.5209
				text = "you"
			intervals [627]:
				xmin = 237.5209
				xmax = 237.9609
				text = "yes"
			intervals [628]:
				xmin = 237.9609
				xmax = 238.0209
				text = "you"
			intervals [629]:
				xmin = 238.0209
				xmax = 238.1309
				text = "can"
			intervals [630]:
				xmin = 238.1309
				xmax = 238.1809
				text = ""
			intervals [631]:
				xmin = 238.1809
				xmax = 238.4109
				text = "take"
			intervals [632]:
				xmin = 238.4109
				xmax = 238.4409
				text = ""
			intervals [633]:
				xmin = 238.4409
				xmax = 238.5109
				text = "it"
			intervals [634]:
				xmin = 238.5109
				xmax = 238.7009
				text = "she"
			intervals [635]:
				xmin = 238.7009
				xmax = 238.8809
				text = "tell"
			intervals [636]:
				xmin = 238.8809
				xmax = 239.1109
				text = "you"
			intervals [637]:
				xmin = 239.1109
				xmax = 239.1409
				text = ""
			intervals [638]:
				xmin = 239.1409
				xmax = 239.2909
				text = "no"
			intervals [639]:
				xmin = 239.2909
				xmax = 239.4509
				text = "you"
			intervals [640]:
				xmin = 239.4509
				xmax = 239.5609
				text = "have"
			intervals [641]:
				xmin = 239.5609
				xmax = 239.6309
				text = "to"
			intervals [642]:
				xmin = 239.6309
				xmax = 239.6609
				text = ""
			intervals [643]:
				xmin = 239.6609
				xmax = 240.0609
				text = "stay"
			intervals [644]:
				xmin = 240.0609
				xmax = 240.3909
				text = "back"
			intervals [645]:
				xmin = 240.3909
				xmax = 253.9526
				text = ""
			intervals [646]:
				xmin = 253.9526
				xmax = 254.2626
				text = "yeah"
			intervals [647]:
				xmin = 254.2626
				xmax = 254.3826
				text = ""
			intervals [648]:
				xmin = 254.3826
				xmax = 254.5526
				text = "vaguely"
			intervals [649]:
				xmin = 254.5526
				xmax = 255.6265
				text = ""
			intervals [650]:
				xmin = 255.6265
				xmax = 255.7165
				text = "what"
			intervals [651]:
				xmin = 255.7165
				xmax = 255.7765
				text = "do"
			intervals [652]:
				xmin = 255.7765
				xmax = 255.9165
				text = "they"
			intervals [653]:
				xmin = 255.9165
				xmax = 255.9765
				text = "say"
			intervals [654]:
				xmin = 255.9765
				xmax = 256.3465
				text = "simon"
			intervals [655]:
				xmin = 256.3465
				xmax = 256.5065
				text = "say"
			intervals [656]:
				xmin = 256.5065
				xmax = 256.7865
				text = "do"
			intervals [657]:
				xmin = 256.7865
				xmax = 256.8165
				text = ""
			intervals [658]:
				xmin = 256.8165
				xmax = 256.9365
				text = "this"
			intervals [659]:
				xmin = 256.9365
				xmax = 257.0102
				text = ""
			intervals [660]:
				xmin = 257.0102
				xmax = 257.4702
				text = "simon"
			intervals [661]:
				xmin = 257.4702
				xmax = 258.1759
				text = ""
			intervals [662]:
				xmin = 258.1759
				xmax = 258.6559
				text = "yeah"
			intervals [663]:
				xmin = 258.6559
				xmax = 259.5981
				text = ""
			intervals [664]:
				xmin = 259.5981
				xmax = 260.0681
				text = "yeah"
			intervals [665]:
				xmin = 260.0681
				xmax = 262.7782
				text = ""
			intervals [666]:
				xmin = 262.7782
				xmax = 262.9782
				text = "uh"
			intervals [667]:
				xmin = 262.9782
				xmax = 263.4252
				text = ""
			intervals [668]:
				xmin = 263.4252
				xmax = 263.6052
				text = "you"
			intervals [669]:
				xmin = 263.6052
				xmax = 263.9452
				text = "have"
			intervals [670]:
				xmin = 263.9452
				xmax = 263.9752
				text = ""
			intervals [671]:
				xmin = 263.9752
				xmax = 264.1052
				text = "you"
			intervals [672]:
				xmin = 264.1052
				xmax = 264.3152
				text = "pick"
			intervals [673]:
				xmin = 264.3152
				xmax = 264.4152
				text = "a"
			intervals [674]:
				xmin = 264.4152
				xmax = 265.0752
				text = "person"
			intervals [675]:
				xmin = 265.0752
				xmax = 265.402
				text = ""
			intervals [676]:
				xmin = 265.402
				xmax = 265.462
				text = "you"
			intervals [677]:
				xmin = 265.462
				xmax = 265.582
				text = "can"
			intervals [678]:
				xmin = 265.582
				xmax = 265.702
				text = "be"
			intervals [679]:
				xmin = 265.702
				xmax = 265.802
				text = "in"
			intervals [680]:
				xmin = 265.802
				xmax = 265.862
				text = "a"
			intervals [681]:
				xmin = 265.862
				xmax = 265.892
				text = ""
			intervals [682]:
				xmin = 265.892
				xmax = 266.342
				text = "circle"
			intervals [683]:
				xmin = 266.342
				xmax = 266.482
				text = "a"
			intervals [684]:
				xmin = 266.482
				xmax = 266.732
				text = "line"
			intervals [685]:
				xmin = 266.732
				xmax = 266.792
				text = ""
			intervals [686]:
				xmin = 266.792
				xmax = 266.882
				text = "or"
			intervals [687]:
				xmin = 266.882
				xmax = 266.912
				text = ""
			intervals [688]:
				xmin = 266.912
				xmax = 267.112
				text = "like"
			intervals [689]:
				xmin = 267.112
				xmax = 267.743
				text = ""
			intervals [690]:
				xmin = 267.743
				xmax = 267.883
				text = "but"
			intervals [691]:
				xmin = 267.883
				xmax = 267.943
				text = "you"
			intervals [692]:
				xmin = 267.943
				xmax = 268.063
				text = "don't"
			intervals [693]:
				xmin = 268.063
				xmax = 268.213
				text = "have"
			intervals [694]:
				xmin = 268.213
				xmax = 268.283
				text = "to"
			intervals [695]:
				xmin = 268.283
				xmax = 268.493
				text = "be"
			intervals [696]:
				xmin = 268.493
				xmax = 268.573
				text = "in"
			intervals [697]:
				xmin = 268.573
				xmax = 268.703
				text = "no"
			intervals [698]:
				xmin = 268.703
				xmax = 269.013
				text = "kind"
			intervals [699]:
				xmin = 269.013
				xmax = 269.133
				text = "of"
			intervals [700]:
				xmin = 269.133
				xmax = 269.5638
				text = ""
			intervals [701]:
				xmin = 269.5638
				xmax = 270.0138
				text = "form"
			intervals [702]:
				xmin = 270.0138
				xmax = 270.0438
				text = "or"
			intervals [703]:
				xmin = 270.0438
				xmax = 270.3038
				text = "nothing"
			intervals [704]:
				xmin = 270.3038
				xmax = 270.5038
				text = "like"
			intervals [705]:
				xmin = 270.5038
				xmax = 270.7738
				text = "that"
			intervals [706]:
				xmin = 270.7738
				xmax = 271.0966
				text = ""
			intervals [707]:
				xmin = 271.0966
				xmax = 271.1966
				text = "and"
			intervals [708]:
				xmin = 271.1966
				xmax = 271.5266
				text = "then"
			intervals [709]:
				xmin = 271.5266
				xmax = 271.6466
				text = "you"
			intervals [710]:
				xmin = 271.6466
				xmax = 271.7766
				text = "s"
			intervals [711]:
				xmin = 271.7766
				xmax = 271.8066
				text = ""
			intervals [712]:
				xmin = 271.8066
				xmax = 272.0566
				text = "and"
			intervals [713]:
				xmin = 272.0566
				xmax = 272.3366
				text = "if"
			intervals [714]:
				xmin = 272.3366
				xmax = 272.4666
				text = "she"
			intervals [715]:
				xmin = 272.4666
				xmax = 272.7566
				text = "say"
			intervals [716]:
				xmin = 272.7566
				xmax = 273.2566
				text = "simon"
			intervals [717]:
				xmin = 273.2566
				xmax = 273.4766
				text = "say"
			intervals [718]:
				xmin = 273.4766
				xmax = 273.6866
				text = "do"
			intervals [719]:
				xmin = 273.6866
				xmax = 273.9766
				text = "this"
			intervals [720]:
				xmin = 273.9766
				xmax = 274.0966
				text = "then"
			intervals [721]:
				xmin = 274.0966
				xmax = 274.2166
				text = "you"
			intervals [722]:
				xmin = 274.2166
				xmax = 274.3366
				text = "have"
			intervals [723]:
				xmin = 274.3366
				xmax = 274.4166
				text = "to"
			intervals [724]:
				xmin = 274.4166
				xmax = 274.5866
				text = "do"
			intervals [725]:
				xmin = 274.5866
				xmax = 274.8266
				text = "this"
			intervals [726]:
				xmin = 274.8266
				xmax = 274.9766
				text = "every"
			intervals [727]:
				xmin = 274.9766
				xmax = 275.1466
				text = "time"
			intervals [728]:
				xmin = 275.1466
				xmax = 275.2466
				text = "he"
			intervals [729]:
				xmin = 275.2466
				xmax = 275.3266
				text = ""
			intervals [730]:
				xmin = 275.3266
				xmax = 275.5466
				text = "say"
			intervals [731]:
				xmin = 275.5466
				xmax = 275.9866
				text = "simon"
			intervals [732]:
				xmin = 275.9866
				xmax = 276.1666
				text = "say"
			intervals [733]:
				xmin = 276.1666
				xmax = 276.5117
				text = ""
			intervals [734]:
				xmin = 276.5117
				xmax = 276.6417
				text = "if"
			intervals [735]:
				xmin = 276.6417
				xmax = 276.7617
				text = "he"
			intervals [736]:
				xmin = 276.7617
				xmax = 276.9717
				text = "say"
			intervals [737]:
				xmin = 276.9717
				xmax = 277.2217
				text = "i"
			intervals [738]:
				xmin = 277.2217
				xmax = 277.2517
				text = ""
			intervals [739]:
				xmin = 277.2517
				xmax = 277.4517
				text = "said"
			intervals [740]:
				xmin = 277.4517
				xmax = 277.4817
				text = "i"
			intervals [741]:
				xmin = 277.4817
				xmax = 277.6317
				text = "do"
			intervals [742]:
				xmin = 277.6317
				xmax = 277.8417
				text = "this"
			intervals [743]:
				xmin = 277.8417
				xmax = 278.1017
				text = "shit"
			intervals [744]:
				xmin = 278.1017
				xmax = 278.1417
				text = ""
			intervals [745]:
				xmin = 278.1417
				xmax = 278.3517
				text = "and"
			intervals [746]:
				xmin = 278.3517
				xmax = 278.4917
				text = "you"
			intervals [747]:
				xmin = 278.4917
				xmax = 278.7517
				text = "do"
			intervals [748]:
				xmin = 278.7517
				xmax = 278.9217
				text = "it"
			intervals [749]:
				xmin = 278.9217
				xmax = 279.0617
				text = "you"
			intervals [750]:
				xmin = 279.0617
				xmax = 279.3417
				text = "out"
			intervals [751]:
				xmin = 279.3417
				xmax = 284.7528
				text = ""
			intervals [752]:
				xmin = 284.7528
				xmax = 284.9828
				text = "she"
			intervals [753]:
				xmin = 284.9828
				xmax = 285.2828
				text = "call"
			intervals [754]:
				xmin = 285.2828
				xmax = 285.4528
				text = "you"
			intervals [755]:
				xmin = 285.4528
				xmax = 285.5228
				text = "to"
			intervals [756]:
				xmin = 285.5228
				xmax = 285.7328
				text = "do"
			intervals [757]:
				xmin = 285.7328
				xmax = 285.8828
				text = "s"
			intervals [758]:
				xmin = 285.8828
				xmax = 287.8532
				text = ""
			intervals [759]:
				xmin = 287.8532
				xmax = 287.9632
				text = "i"
			intervals [760]:
				xmin = 287.9632
				xmax = 288.5332
				text = "don't"
			intervals [761]:
				xmin = 288.5332
				xmax = 288.5932
				text = "know"
			intervals [762]:
				xmin = 288.5932
				xmax = 290.0583
				text = ""
			intervals [763]:
				xmin = 290.0583
				xmax = 290.5183
				text = "almost"
			intervals [764]:
				xmin = 290.5183
				xmax = 290.7283
				text = "like"
			intervals [765]:
				xmin = 290.7283
				xmax = 291.0269
				text = ""
			intervals [766]:
				xmin = 291.0269
				xmax = 291.2369
				text = "they"
			intervals [767]:
				xmin = 291.2369
				xmax = 291.6269
				text = "almost"
			intervals [768]:
				xmin = 291.6269
				xmax = 291.9769
				text = "alike"
			intervals [769]:
				xmin = 291.9769
				xmax = 292.4011
				text = ""
			intervals [770]:
				xmin = 292.4011
				xmax = 292.8411
				text = "except"
			intervals [771]:
				xmin = 292.8411
				xmax = 292.8711
				text = ""
			intervals [772]:
				xmin = 292.8711
				xmax = 292.9311
				text = "you"
			intervals [773]:
				xmin = 292.9311
				xmax = 293.0211
				text = "have"
			intervals [774]:
				xmin = 293.0211
				xmax = 293.2311
				text = "to"
			intervals [775]:
				xmin = 293.2311
				xmax = 293.2611
				text = ""
			intervals [776]:
				xmin = 293.2611
				xmax = 293.3211
				text = "be"
			intervals [777]:
				xmin = 293.3211
				xmax = 293.3911
				text = "in"
			intervals [778]:
				xmin = 293.3911
				xmax = 293.6211
				text = "a"
			intervals [779]:
				xmin = 293.6211
				xmax = 293.6511
				text = ""
			intervals [780]:
				xmin = 293.6511
				xmax = 293.7411
				text = "line"
			intervals [781]:
				xmin = 293.7411
				xmax = 293.8311
				text = "of"
			intervals [782]:
				xmin = 293.8311
				xmax = 293.8611
				text = ""
			intervals [783]:
				xmin = 293.8611
				xmax = 294.0311
				text = "some"
			intervals [784]:
				xmin = 294.0311
				xmax = 294.1111
				text = ""
			intervals [785]:
				xmin = 294.1111
				xmax = 294.4111
				text = "sort"
			intervals [786]:
				xmin = 294.4111
				xmax = 294.4711
				text = "and"
			intervals [787]:
				xmin = 294.4711
				xmax = 294.5611
				text = "then"
			intervals [788]:
				xmin = 294.5611
				xmax = 294.7411
				text = "she"
			intervals [789]:
				xmin = 294.7411
				xmax = 295.0311
				text = "call"
			intervals [790]:
				xmin = 295.0311
				xmax = 295.2211
				text = "your"
			intervals [791]:
				xmin = 295.2211
				xmax = 295.5711
				text = "name"
			intervals [792]:
				xmin = 295.5711
				xmax = 295.6711
				text = "but"
			intervals [793]:
				xmin = 295.6711
				xmax = 296.0811
				text = "simon"
			intervals [794]:
				xmin = 296.0811
				xmax = 296.3011
				text = "say"
			intervals [795]:
				xmin = 296.3011
				xmax = 296.3911
				text = "you"
			intervals [796]:
				xmin = 296.3911
				xmax = 296.5611
				text = "don't"
			intervals [797]:
				xmin = 296.5611
				xmax = 296.8511
				text = "call"
			intervals [798]:
				xmin = 296.8511
				xmax = 297.0111
				text = "your"
			intervals [799]:
				xmin = 297.0111
				xmax = 297.3211
				text = "name"
			intervals [800]:
				xmin = 297.3211
				xmax = 297.671
				text = ""
			intervals [801]:
				xmin = 297.671
				xmax = 297.801
				text = "he"
			intervals [802]:
				xmin = 297.801
				xmax = 297.991
				text = "just"
			intervals [803]:
				xmin = 297.991
				xmax = 298.051
				text = ""
			intervals [804]:
				xmin = 298.051
				xmax = 298.301
				text = "say"
			intervals [805]:
				xmin = 298.301
				xmax = 298.361
				text = ""
			intervals [806]:
				xmin = 298.361
				xmax = 298.561
				text = "uh"
			intervals [807]:
				xmin = 298.561
				xmax = 298.641
				text = ""
			intervals [808]:
				xmin = 298.641
				xmax = 298.951
				text = "simon"
			intervals [809]:
				xmin = 298.951
				xmax = 299.031
				text = ""
			intervals [810]:
				xmin = 299.031
				xmax = 299.221
				text = "say"
			intervals [811]:
				xmin = 299.221
				xmax = 299.251
				text = ""
			intervals [812]:
				xmin = 299.251
				xmax = 299.471
				text = "do"
			intervals [813]:
				xmin = 299.471
				xmax = 299.511
				text = ""
			intervals [814]:
				xmin = 299.511
				xmax = 299.631
				text = "this"
			intervals [815]:
				xmin = 299.631
				xmax = 300.1095
				text = ""
			intervals [816]:
				xmin = 300.1095
				xmax = 300.1695
				text = "it"
			intervals [817]:
				xmin = 300.1695
				xmax = 300.1995
				text = "s"
			intervals [818]:
				xmin = 300.1995
				xmax = 300.2295
				text = ""
			intervals [819]:
				xmin = 300.2295
				xmax = 300.3895
				text = "like"
			intervals [820]:
				xmin = 300.3895
				xmax = 300.4595
				text = ""
			intervals [821]:
				xmin = 300.4595
				xmax = 300.7095
				text = "that"
			intervals [822]:
				xmin = 300.7095
				xmax = 307.1883
				text = ""
			intervals [823]:
				xmin = 307.1883
				xmax = 307.6183
				text = "mm-hm"
			intervals [824]:
				xmin = 307.6183
				xmax = 315.2127
				text = ""
			intervals [825]:
				xmin = 315.2127
				xmax = 315.5427
				text = "no"
			intervals [826]:
				xmin = 315.5427
				xmax = 317.0352
				text = ""
			intervals [827]:
				xmin = 317.0352
				xmax = 317.3652
				text = "no"
			intervals [828]:
				xmin = 317.3652
				xmax = 323.6994
				text = ""
			intervals [829]:
				xmin = 323.6994
				xmax = 323.8494
				text = "foot"
			intervals [830]:
				xmin = 323.8494
				xmax = 324.1597
				text = ""
			intervals [831]:
				xmin = 324.1597
				xmax = 324.1897
				text = "uh"
			intervals [832]:
				xmin = 324.1897
				xmax = 324.6797
				text = "yeah"
			intervals [833]:
				xmin = 324.6797
				xmax = 325.4397
				text = "<unk>"
			intervals [834]:
				xmin = 325.4397
				xmax = 330.0779
				text = ""
			intervals [835]:
				xmin = 330.0779
				xmax = 330.3979
				text = "well"
			intervals [836]:
				xmin = 330.3979
				xmax = 330.9105
				text = ""
			intervals [837]:
				xmin = 330.9105
				xmax = 331.0905
				text = "i"
			intervals [838]:
				xmin = 331.0905
				xmax = 331.1905
				text = "can"
			intervals [839]:
				xmin = 331.1905
				xmax = 331.5005
				text = "catch"
			intervals [840]:
				xmin = 331.5005
				xmax = 331.7505
				text = "some"
			intervals [841]:
				xmin = 331.7505
				xmax = 331.9905
				text = "boy"
			intervals [842]:
				xmin = 331.9905
				xmax = 332.3144
				text = ""
			intervals [843]:
				xmin = 332.3144
				xmax = 332.6144
				text = "some"
			intervals [844]:
				xmin = 332.6144
				xmax = 333.0344
				text = "balls"
			intervals [845]:
				xmin = 333.0344
				xmax = 333.3333
				text = ""
			intervals [846]:
				xmin = 333.3333
				xmax = 333.4033
				text = "we"
			intervals [847]:
				xmin = 333.4033
				xmax = 333.7533
				text = "play"
			intervals [848]:
				xmin = 333.7533
				xmax = 334.3133
				text = "um"
			intervals [849]:
				xmin = 334.3133
				xmax = 336.0517
				text = ""
			intervals [850]:
				xmin = 336.0517
				xmax = 336.1717
				text = "<unk>"
			intervals [851]:
				xmin = 336.1717
				xmax = 336.2869
				text = ""
			intervals [852]:
				xmin = 336.2869
				xmax = 336.7569
				text = "five"
			intervals [853]:
				xmin = 336.7569
				xmax = 336.9012
				text = ""
			intervals [854]:
				xmin = 336.9012
				xmax = 337.4412
				text = "step"
			intervals [855]:
				xmin = 337.4412
				xmax = 337.8278
				text = ""
			intervals [856]:
				xmin = 337.8278
				xmax = 338.1378
				text = "like"
			intervals [857]:
				xmin = 338.1378
				xmax = 338.1978
				text = ""
			intervals [858]:
				xmin = 338.1978
				xmax = 338.7078
				text = "um"
			intervals [859]:
				xmin = 338.7078
				xmax = 338.8596
				text = ""
			intervals [860]:
				xmin = 338.8596
				xmax = 339.0096
				text = "i"
			intervals [861]:
				xmin = 339.0096
				xmax = 339.2096
				text = "have"
			intervals [862]:
				xmin = 339.2096
				xmax = 339.3996
				text = "few"
			intervals [863]:
				xmin = 339.3996
				xmax = 339.8296
				text = "boys"
			intervals [864]:
				xmin = 339.8296
				xmax = 339.8996
				text = "on"
			intervals [865]:
				xmin = 339.8996
				xmax = 340.1396
				text = "my"
			intervals [866]:
				xmin = 340.1396
				xmax = 340.2196
				text = ""
			intervals [867]:
				xmin = 340.2196
				xmax = 340.6596
				text = "side"
			intervals [868]:
				xmin = 340.6596
				xmax = 340.7164
				text = ""
			intervals [869]:
				xmin = 340.7164
				xmax = 340.8064
				text = "few"
			intervals [870]:
				xmin = 340.8064
				xmax = 341.0464
				text = "other"
			intervals [871]:
				xmin = 341.0464
				xmax = 341.3264
				text = "girls"
			intervals [872]:
				xmin = 341.3264
				xmax = 341.4564
				text = "they"
			intervals [873]:
				xmin = 341.4564
				xmax = 341.6364
				text = "have"
			intervals [874]:
				xmin = 341.6364
				xmax = 341.9371
				text = ""
			intervals [875]:
				xmin = 341.9371
				xmax = 342.0371
				text = "but"
			intervals [876]:
				xmin = 342.0371
				xmax = 342.0971
				text = "on"
			intervals [877]:
				xmin = 342.0971
				xmax = 342.2371
				text = "the"
			intervals [878]:
				xmin = 342.2371
				xmax = 342.4371
				text = "other"
			intervals [879]:
				xmin = 342.4371
				xmax = 342.8071
				text = "side"
			intervals [880]:
				xmin = 342.8071
				xmax = 342.8671
				text = "they"
			intervals [881]:
				xmin = 342.8671
				xmax = 343.0771
				text = "have"
			intervals [882]:
				xmin = 343.0771
				xmax = 343.4887
				text = ""
			intervals [883]:
				xmin = 343.4887
				xmax = 343.6787
				text = "few"
			intervals [884]:
				xmin = 343.6787
				xmax = 343.7087
				text = ""
			intervals [885]:
				xmin = 343.7087
				xmax = 344.0887
				text = "boys"
			intervals [886]:
				xmin = 344.0887
				xmax = 344.2387
				text = "few"
			intervals [887]:
				xmin = 344.2387
				xmax = 344.4587
				text = "girl"
			intervals [888]:
				xmin = 344.4587
				xmax = 344.7197
				text = ""
			intervals [889]:
				xmin = 344.7197
				xmax = 344.8997
				text = "and"
			intervals [890]:
				xmin = 344.8997
				xmax = 345.0797
				text = "every"
			intervals [891]:
				xmin = 345.0797
				xmax = 345.3397
				text = "time"
			intervals [892]:
				xmin = 345.3397
				xmax = 345.4997
				text = "they"
			intervals [893]:
				xmin = 345.4997
				xmax = 345.6897
				text = "throw"
			intervals [894]:
				xmin = 345.6897
				xmax = 345.7497
				text = "a"
			intervals [895]:
				xmin = 345.7497
				xmax = 345.9997
				text = "ball"
			intervals [896]:
				xmin = 345.9997
				xmax = 346.0697
				text = "and"
			intervals [897]:
				xmin = 346.0697
				xmax = 346.2197
				text = "we"
			intervals [898]:
				xmin = 346.2197
				xmax = 346.5097
				text = "catch"
			intervals [899]:
				xmin = 346.5097
				xmax = 346.5697
				text = "it"
			intervals [900]:
				xmin = 346.5697
				xmax = 346.6797
				text = "we"
			intervals [901]:
				xmin = 346.6797
				xmax = 346.9097
				text = "take"
			intervals [902]:
				xmin = 346.9097
				xmax = 347.2897
				text = "five"
			intervals [903]:
				xmin = 347.2897
				xmax = 347.4997
				text = "big"
			intervals [904]:
				xmin = 347.4997
				xmax = 347.5297
				text = ""
			intervals [905]:
				xmin = 347.5297
				xmax = 347.8497
				text = "steps"
			intervals [906]:
				xmin = 347.8497
				xmax = 348.0304
				text = ""
			intervals [907]:
				xmin = 348.0304
				xmax = 348.3804
				text = "toward"
			intervals [908]:
				xmin = 348.3804
				xmax = 348.5704
				text = "back"
			intervals [909]:
				xmin = 348.5704
				xmax = 348.6142
				text = ""
			intervals [910]:
				xmin = 348.6142
				xmax = 348.8242
				text = "toward"
			intervals [911]:
				xmin = 348.8242
				xmax = 349.0542
				text = "them"
			intervals [912]:
				xmin = 349.0542
				xmax = 349.1942
				text = "we"
			intervals [913]:
				xmin = 349.1942
				xmax = 349.4961
				text = ""
			intervals [914]:
				xmin = 349.4961
				xmax = 349.7461
				text = "move"
			intervals [915]:
				xmin = 349.7461
				xmax = 349.9461
				text = "them"
			intervals [916]:
				xmin = 349.9461
				xmax = 350.2661
				text = "back"
			intervals [917]:
				xmin = 350.2661
				xmax = 350.7331
				text = ""
			intervals [918]:
				xmin = 350.7331
				xmax = 350.7931
				text = "th-"
			intervals [919]:
				xmin = 350.7931
				xmax = 350.8231
				text = ""
			intervals [920]:
				xmin = 350.8231
				xmax = 350.8531
				text = "th-"
			intervals [921]:
				xmin = 350.8531
				xmax = 351.0131
				text = "they"
			intervals [922]:
				xmin = 351.0131
				xmax = 351.2631
				text = "take"
			intervals [923]:
				xmin = 351.2631
				xmax = 351.4031
				text = "they"
			intervals [924]:
				xmin = 351.4031
				xmax = 351.6431
				text = "catch"
			intervals [925]:
				xmin = 351.6431
				xmax = 351.7331
				text = "the"
			intervals [926]:
				xmin = 351.7331
				xmax = 352.0031
				text = "ball"
			intervals [927]:
				xmin = 352.0031
				xmax = 352.0831
				text = "they"
			intervals [928]:
				xmin = 352.0831
				xmax = 352.3631
				text = "move"
			intervals [929]:
				xmin = 352.3631
				xmax = 352.5531
				text = "us"
			intervals [930]:
				xmin = 352.5531
				xmax = 352.7421
				text = ""
			intervals [931]:
				xmin = 352.7421
				xmax = 352.9921
				text = "back"
			intervals [932]:
				xmin = 352.9921
				xmax = 353.1421
				text = ""
			intervals [933]:
				xmin = 353.1421
				xmax = 353.4021
				text = "like"
			intervals [934]:
				xmin = 353.4021
				xmax = 353.5521
				text = "this"
			intervals [935]:
				xmin = 353.5521
				xmax = 353.6221
				text = "and"
			intervals [936]:
				xmin = 353.6221
				xmax = 353.6621
				text = "s"
			intervals [937]:
				xmin = 353.6621
				xmax = 353.7221
				text = ""
			intervals [938]:
				xmin = 353.7221
				xmax = 353.9021
				text = "that"
			intervals [939]:
				xmin = 353.9021
				xmax = 353.9321
				text = "s"
			intervals [940]:
				xmin = 353.9321
				xmax = 354.0021
				text = "the"
			intervals [941]:
				xmin = 354.0021
				xmax = 354.2421
				text = "only"
			intervals [942]:
				xmin = 354.2421
				xmax = 354.3521
				text = ""
			intervals [943]:
				xmin = 354.3521
				xmax = 354.6221
				text = "way"
			intervals [944]:
				xmin = 354.6221
				xmax = 354.7421
				text = "i"
			intervals [945]:
				xmin = 354.7421
				xmax = 354.9221
				text = "know"
			intervals [946]:
				xmin = 354.9221
				xmax = 354.9821
				text = ""
			intervals [947]:
				xmin = 354.9821
				xmax = 355.0521
				text = "how"
			intervals [948]:
				xmin = 355.0521
				xmax = 355.1121
				text = "to"
			intervals [949]:
				xmin = 355.1121
				xmax = 355.1921
				text = ""
			intervals [950]:
				xmin = 355.1921
				xmax = 355.4421
				text = "play"
			intervals [951]:
				xmin = 355.4421
				xmax = 373.2762
				text = ""
			intervals [952]:
				xmin = 373.2762
				xmax = 373.4262
				text = "you"
			intervals [953]:
				xmin = 373.4262
				xmax = 373.6362
				text = "have"
			intervals [954]:
				xmin = 373.6362
				xmax = 374.0062
				text = "a"
			intervals [955]:
				xmin = 374.0062
				xmax = 374.5612
				text = ""
			intervals [956]:
				xmin = 374.5612
				xmax = 374.8812
				text = "first"
			intervals [957]:
				xmin = 374.8812
				xmax = 374.9112
				text = ""
			intervals [958]:
				xmin = 374.9112
				xmax = 375.2812
				text = "chooser"
			intervals [959]:
				xmin = 375.2812
				xmax = 375.3912
				text = "and"
			intervals [960]:
				xmin = 375.3912
				xmax = 375.4912
				text = "a"
			intervals [961]:
				xmin = 375.4912
				xmax = 375.5212
				text = ""
			intervals [962]:
				xmin = 375.5212
				xmax = 375.9012
				text = "second"
			intervals [963]:
				xmin = 375.9012
				xmax = 376.3112
				text = "chooser"
			intervals [964]:
				xmin = 376.3112
				xmax = 376.9513
				text = ""
			intervals [965]:
				xmin = 376.9513
				xmax = 377.0213
				text = "and"
			intervals [966]:
				xmin = 377.0213
				xmax = 377.2713
				text = "like"
			intervals [967]:
				xmin = 377.2713
				xmax = 377.3613
				text = "a"
			intervals [968]:
				xmin = 377.3613
				xmax = 377.6613
				text = "whole"
			intervals [969]:
				xmin = 377.6613
				xmax = 377.8813
				text = "you"
			intervals [970]:
				xmin = 377.8813
				xmax = 378.0813
				text = "have"
			intervals [971]:
				xmin = 378.0813
				xmax = 378.2813
				text = "your"
			intervals [972]:
				xmin = 378.2813
				xmax = 378.4629
				text = ""
			intervals [973]:
				xmin = 378.4629
				xmax = 378.6429
				text = "you"
			intervals [974]:
				xmin = 378.6429
				xmax = 378.7829
				text = "you"
			intervals [975]:
				xmin = 378.7829
				xmax = 378.9529
				text = "have"
			intervals [976]:
				xmin = 378.9529
				xmax = 379.1329
				text = "these"
			intervals [977]:
				xmin = 379.1329
				xmax = 379.4829
				text = "people"
			intervals [978]:
				xmin = 379.4829
				xmax = 379.6629
				text = "alright"
			intervals [979]:
				xmin = 379.6629
				xmax = 379.6929
				text = ""
			intervals [980]:
				xmin = 379.6929
				xmax = 379.8029
				text = "you"
			intervals [981]:
				xmin = 379.8029
				xmax = 380.0229
				text = "say"
			intervals [982]:
				xmin = 380.0229
				xmax = 380.2729
				text = "like"
			intervals [983]:
				xmin = 380.2729
				xmax = 380.4029
				text = "i"
			intervals [984]:
				xmin = 380.4029
				xmax = 380.6129
				text = "say"
			intervals [985]:
				xmin = 380.6129
				xmax = 380.8923
				text = ""
			intervals [986]:
				xmin = 380.8923
				xmax = 380.9623
				text = "if"
			intervals [987]:
				xmin = 380.9623
				xmax = 381.1623
				text = "i"
			intervals [988]:
				xmin = 381.1623
				xmax = 381.3123
				text = "was"
			intervals [989]:
				xmin = 381.3123
				xmax = 381.6023
				text = "first"
			intervals [990]:
				xmin = 381.6023
				xmax = 381.8723
				text = "chooser"
			intervals [991]:
				xmin = 381.8723
				xmax = 381.9323
				text = "and"
			intervals [992]:
				xmin = 381.9323
				xmax = 381.9923
				text = "you"
			intervals [993]:
				xmin = 381.9923
				xmax = 382.1123
				text = "were"
			intervals [994]:
				xmin = 382.1123
				xmax = 382.4023
				text = "second"
			intervals [995]:
				xmin = 382.4023
				xmax = 382.5823
				text = "chooser"
			intervals [996]:
				xmin = 382.5823
				xmax = 382.6823
				text = "i"
			intervals [997]:
				xmin = 382.6823
				xmax = 382.9323
				text = "say"
			intervals [998]:
				xmin = 382.9323
				xmax = 383.357
				text = ""
			intervals [999]:
				xmin = 383.357
				xmax = 383.557
				text = "well"
			intervals [1000]:
				xmin = 383.557
				xmax = 383.727
				text = "i"
			intervals [1001]:
				xmin = 383.727
				xmax = 384.057
				text = "want"
			intervals [1002]:
				xmin = 384.057
				xmax = 385.4821
				text = ""
			intervals [1003]:
				xmin = 385.4821
				xmax = 385.8821
				text = "uh"
			intervals [1004]:
				xmin = 385.8821
				xmax = 386.5192
				text = ""
			intervals [1005]:
				xmin = 386.5192
				xmax = 386.5792
				text = "if"
			intervals [1006]:
				xmin = 386.5792
				xmax = 386.6692
				text = "there"
			intervals [1007]:
				xmin = 386.6692
				xmax = 386.7592
				text = "was"
			intervals [1008]:
				xmin = 386.7592
				xmax = 386.7892
				text = "a"
			intervals [1009]:
				xmin = 386.7892
				xmax = 386.9592
				text = "girl"
			intervals [1010]:
				xmin = 386.9592
				xmax = 387.1892
				text = "named"
			intervals [1011]:
				xmin = 387.1892
				xmax = 387.6392
				text = "sheila"
			intervals [1012]:
				xmin = 387.6392
				xmax = 387.8192
				text = "and"
			intervals [1013]:
				xmin = 387.8192
				xmax = 387.9292
				text = "a"
			intervals [1014]:
				xmin = 387.9292
				xmax = 388.1292
				text = "boy"
			intervals [1015]:
				xmin = 388.1292
				xmax = 388.4992
				text = "named"
			intervals [1016]:
				xmin = 388.4992
				xmax = 388.7992
				text = "john"
			intervals [1017]:
				xmin = 388.7992
				xmax = 388.8392
				text = "or"
			intervals [1018]:
				xmin = 388.8392
				xmax = 388.8692
				text = ""
			intervals [1019]:
				xmin = 388.8692
				xmax = 389.0892
				text = "something"
			intervals [1020]:
				xmin = 389.0892
				xmax = 389.2392
				text = "i"
			intervals [1021]:
				xmin = 389.2392
				xmax = 389.4692
				text = "want"
			intervals [1022]:
				xmin = 389.4692
				xmax = 389.9792
				text = "sheila"
			intervals [1023]:
				xmin = 389.9792
				xmax = 390.3241
				text = ""
			intervals [1024]:
				xmin = 390.3241
				xmax = 390.4241
				text = "and"
			intervals [1025]:
				xmin = 390.4241
				xmax = 390.6041
				text = "he"
			intervals [1026]:
				xmin = 390.6041
				xmax = 390.7341
				text = "can"
			intervals [1027]:
				xmin = 390.7341
				xmax = 390.8841
				text = "say"
			intervals [1028]:
				xmin = 390.8841
				xmax = 391.0641
				text = "i"
			intervals [1029]:
				xmin = 391.0641
				xmax = 391.3241
				text = "want"
			intervals [1030]:
				xmin = 391.3241
				xmax = 391.7941
				text = "john"
			intervals [1031]:
				xmin = 391.7941
				xmax = 392.1529
				text = ""
			intervals [1032]:
				xmin = 392.1529
				xmax = 392.3129
				text = "and"
			intervals [1033]:
				xmin = 392.3129
				xmax = 392.6029
				text = "then"
			intervals [1034]:
				xmin = 392.6029
				xmax = 392.7129
				text = "i"
			intervals [1035]:
				xmin = 392.7129
				xmax = 392.8329
				text = "can"
			intervals [1036]:
				xmin = 392.8329
				xmax = 392.8929
				text = ""
			intervals [1037]:
				xmin = 392.8929
				xmax = 393.1629
				text = "say"
			intervals [1038]:
				xmin = 393.1629
				xmax = 393.1929
				text = ""
			intervals [1039]:
				xmin = 393.1929
				xmax = 393.5829
				text = "another"
			intervals [1040]:
				xmin = 393.5829
				xmax = 394.0429
				text = "person"
			intervals [1041]:
				xmin = 394.0429
				xmax = 394.1329
				text = "on"
			intervals [1042]:
				xmin = 394.1329
				xmax = 394.3929
				text = "my"
			intervals [1043]:
				xmin = 394.3929
				xmax = 394.4429
				text = ""
			intervals [1044]:
				xmin = 394.4429
				xmax = 394.6929
				text = "side"
			intervals [1045]:
				xmin = 394.6929
				xmax = 394.9329
				text = "like"
			intervals [1046]:
				xmin = 394.9329
				xmax = 395.0829
				text = "that"
			intervals [1047]:
				xmin = 395.0829
				xmax = 395.3983
				text = ""
			intervals [1048]:
				xmin = 395.3983
				xmax = 395.5383
				text = "til"
			intervals [1049]:
				xmin = 395.5383
				xmax = 396.0583
				text = "everybody"
			intervals [1050]:
				xmin = 396.0583
				xmax = 396.1483
				text = ""
			intervals [1051]:
				xmin = 396.1483
				xmax = 396.3083
				text = "you"
			intervals [1052]:
				xmin = 396.3083
				xmax = 396.5283
				text = "know"
			intervals [1053]:
				xmin = 396.5283
				xmax = 396.6383
				text = ""
			intervals [1054]:
				xmin = 396.6383
				xmax = 396.8883
				text = "gets"
			intervals [1055]:
				xmin = 396.8883
				xmax = 397.0583
				text = "onto"
			intervals [1056]:
				xmin = 397.0583
				xmax = 397.3883
				text = "either"
			intervals [1057]:
				xmin = 397.3883
				xmax = 397.4883
				text = ""
			intervals [1058]:
				xmin = 397.4883
				xmax = 397.7983
				text = "side"
			intervals [1059]:
				xmin = 397.7983
				xmax = 398.1517
				text = ""
			intervals [1060]:
				xmin = 398.1517
				xmax = 398.3817
				text = "then"
			intervals [1061]:
				xmin = 398.3817
				xmax = 398.5417
				text = "that"
			intervals [1062]:
				xmin = 398.5417
				xmax = 398.6217
				text = "s"
			intervals [1063]:
				xmin = 398.6217
				xmax = 398.7217
				text = "when"
			intervals [1064]:
				xmin = 398.7217
				xmax = 398.8017
				text = "we"
			intervals [1065]:
				xmin = 398.8017
				xmax = 399.1117
				text = "start"
			intervals [1066]:
				xmin = 399.1117
				xmax = 399.2317
				text = "play"
			intervals [1067]:
				xmin = 399.2317
				xmax = 399.5565
				text = ""
			intervals [1068]:
				xmin = 399.5565
				xmax = 399.8265
				text = "or"
			intervals [1069]:
				xmin = 399.8265
				xmax = 400.2465
				text = "sometime"
			intervals [1070]:
				xmin = 400.2465
				xmax = 400.3265
				text = "you"
			intervals [1071]:
				xmin = 400.3265
				xmax = 400.5065
				text = "just"
			intervals [1072]:
				xmin = 400.5065
				xmax = 400.5365
				text = ""
			intervals [1073]:
				xmin = 400.5365
				xmax = 400.8165
				text = "say"
			intervals [1074]:
				xmin = 400.8165
				xmax = 400.8465
				text = ""
			intervals [1075]:
				xmin = 400.8465
				xmax = 401.0965
				text = "or"
			intervals [1076]:
				xmin = 401.0965
				xmax = 401.2865
				text = "at"
			intervals [1077]:
				xmin = 401.2865
				xmax = 401.6165
				text = "school"
			intervals [1078]:
				xmin = 401.6165
				xmax = 401.7465
				text = "we"
			intervals [1079]:
				xmin = 401.7465
				xmax = 401.9565
				text = "just"
			intervals [1080]:
				xmin = 401.9565
				xmax = 402.1265
				text = "say"
			intervals [1081]:
				xmin = 402.1265
				xmax = 402.5065
				text = "boys"
			intervals [1082]:
				xmin = 402.5065
				xmax = 402.6665
				text = "on"
			intervals [1083]:
				xmin = 402.6665
				xmax = 402.8265
				text = "one"
			intervals [1084]:
				xmin = 402.8265
				xmax = 403.0965
				text = "side"
			intervals [1085]:
				xmin = 403.0965
				xmax = 403.3965
				text = "girls"
			intervals [1086]:
				xmin = 403.3965
				xmax = 403.5165
				text = "on"
			intervals [1087]:
				xmin = 403.5165
				xmax = 403.5965
				text = "the"
			intervals [1088]:
				xmin = 403.5965
				xmax = 403.7365
				text = "other"
			intervals [1089]:
				xmin = 403.7365
				xmax = 404.4661
				text = ""
			intervals [1090]:
				xmin = 404.4661
				xmax = 404.6361
				text = "like"
			intervals [1091]:
				xmin = 404.6361
				xmax = 404.8861
				text = "that"
			intervals [1092]:
				xmin = 404.8861
				xmax = 417.2155
				text = ""
			intervals [1093]:
				xmin = 417.2155
				xmax = 417.5755
				text = "eenie"
			intervals [1094]:
				xmin = 417.5755
				xmax = 417.9755
				text = "meenie"
			intervals [1095]:
				xmin = 417.9755
				xmax = 418.4455
				text = "miney"
			intervals [1096]:
				xmin = 418.4455
				xmax = 418.491
				text = ""
			intervals [1097]:
				xmin = 418.491
				xmax = 418.741
				text = "like"
			intervals [1098]:
				xmin = 418.741
				xmax = 418.771
				text = ""
			intervals [1099]:
				xmin = 418.771
				xmax = 419.361
				text = "yeah"
			intervals [1100]:
				xmin = 419.361
				xmax = 419.6471
				text = ""
			intervals [1101]:
				xmin = 419.6471
				xmax = 420.1071
				text = "mm-hm"
			intervals [1102]:
				xmin = 420.1071
				xmax = 421.8546
				text = ""
			intervals [1103]:
				xmin = 421.8546
				xmax = 422.0846
				text = "okay"
			intervals [1104]:
				xmin = 422.0846
				xmax = 422.1246
				text = ""
			intervals [1105]:
				xmin = 422.1246
				xmax = 422.4646
				text = "eenie"
			intervals [1106]:
				xmin = 422.4646
				xmax = 422.9146
				text = "meenie"
			intervals [1107]:
				xmin = 422.9146
				xmax = 423.3246
				text = "miney"
			intervals [1108]:
				xmin = 423.3246
				xmax = 423.7746
				text = "moe"
			intervals [1109]:
				xmin = 423.7746
				xmax = 424.0761
				text = ""
			intervals [1110]:
				xmin = 424.0761
				xmax = 424.3861
				text = "catch"
			intervals [1111]:
				xmin = 424.3861
				xmax = 424.5961
				text = "a"
			intervals [1112]:
				xmin = 424.5961
				xmax = 424.6661
				text = ""
			intervals [1113]:
				xmin = 424.6661
				xmax = 425.0861
				text = "monkey"
			intervals [1114]:
				xmin = 425.0861
				xmax = 425.3861
				text = "by"
			intervals [1115]:
				xmin = 425.3861
				xmax = 425.4961
				text = "his"
			intervals [1116]:
				xmin = 425.4961
				xmax = 425.5361
				text = ""
			intervals [1117]:
				xmin = 425.5361
				xmax = 425.8161
				text = "toe"
			intervals [1118]:
				xmin = 425.8161
				xmax = 426.1061
				text = "if"
			intervals [1119]:
				xmin = 426.1061
				xmax = 426.2261
				text = "he"
			intervals [1120]:
				xmin = 426.2261
				xmax = 426.6161
				text = "hollers"
			intervals [1121]:
				xmin = 426.6161
				xmax = 426.8261
				text = "let"
			intervals [1122]:
				xmin = 426.8261
				xmax = 426.9761
				text = "him"
			intervals [1123]:
				xmin = 426.9761
				xmax = 427.1761
				text = "go"
			intervals [1124]:
				xmin = 427.1761
				xmax = 427.4703
				text = ""
			intervals [1125]:
				xmin = 427.4703
				xmax = 427.6103
				text = "eenie"
			intervals [1126]:
				xmin = 427.6103
				xmax = 428.0803
				text = "meenie"
			intervals [1127]:
				xmin = 428.0803
				xmax = 428.4703
				text = "miney"
			intervals [1128]:
				xmin = 428.4703
				xmax = 428.8103
				text = "moe"
			intervals [1129]:
				xmin = 428.8103
				xmax = 434.6986
				text = ""
			intervals [1130]:
				xmin = 434.6986
				xmax = 435.1786
				text = "engine"
			intervals [1131]:
				xmin = 435.1786
				xmax = 435.5286
				text = "engine"
			intervals [1132]:
				xmin = 435.5286
				xmax = 435.5686
				text = ""
			intervals [1133]:
				xmin = 435.5686
				xmax = 435.9586
				text = "number"
			intervals [1134]:
				xmin = 435.9586
				xmax = 436.4786
				text = "nine"
			intervals [1135]:
				xmin = 436.4786
				xmax = 436.5186
				text = ""
			intervals [1136]:
				xmin = 436.5186
				xmax = 436.8986
				text = "going"
			intervals [1137]:
				xmin = 436.8986
				xmax = 437.2586
				text = "down"
			intervals [1138]:
				xmin = 437.2586
				xmax = 437.3686
				text = ""
			intervals [1139]:
				xmin = 437.3686
				xmax = 437.6286
				text = "<unk>"
			intervals [1140]:
				xmin = 437.6286
				xmax = 437.7686
				text = ""
			intervals [1141]:
				xmin = 437.7686
				xmax = 437.9886
				text = "line"
			intervals [1142]:
				xmin = 437.9886
				xmax = 438.8074
				text = ""
			intervals [1143]:
				xmin = 438.8074
				xmax = 439.2974
				text = "um"
			intervals [1144]:
				xmin = 439.2974
				xmax = 439.9745
				text = ""
			intervals [1145]:
				xmin = 439.9745
				xmax = 440.0745
				text = "<unk>"
			intervals [1146]:
				xmin = 440.0745
				xmax = 440.7526
				text = ""
			intervals [1147]:
				xmin = 440.7526
				xmax = 440.8826
				text = "i"
			intervals [1148]:
				xmin = 440.8826
				xmax = 441.3326
				text = "forgotten"
			intervals [1149]:
				xmin = 441.3326
				xmax = 441.5026
				text = "that"
			intervals [1150]:
				xmin = 441.5026
				xmax = 441.6126
				text = ""
			intervals [1151]:
				xmin = 441.6126
				xmax = 441.8526
				text = "song"
			intervals [1152]:
				xmin = 441.8526
				xmax = 443.5252
				text = ""
			intervals [1153]:
				xmin = 443.5252
				xmax = 443.6552
				text = "i"
			intervals [1154]:
				xmin = 443.6552
				xmax = 444.0152
				text = "forgot"
			intervals [1155]:
				xmin = 444.0152
				xmax = 444.0652
				text = ""
			intervals [1156]:
				xmin = 444.0652
				xmax = 444.1652
				text = "the"
			intervals [1157]:
				xmin = 444.1652
				xmax = 444.3052
				text = "rest"
			intervals [1158]:
				xmin = 444.3052
				xmax = 449.4952
				text = ""
			intervals [1159]:
				xmin = 449.4952
				xmax = 449.6352
				text = "when"
			intervals [1160]:
				xmin = 449.6352
				xmax = 449.7152
				text = "we"
			intervals [1161]:
				xmin = 449.7152
				xmax = 450.0052
				text = "play"
			intervals [1162]:
				xmin = 450.0052
				xmax = 450.1552
				text = ""
			intervals [1163]:
				xmin = 450.1552
				xmax = 450.4652
				text = "single"
			intervals [1164]:
				xmin = 450.4652
				xmax = 450.5652
				text = "we"
			intervals [1165]:
				xmin = 450.5652
				xmax = 450.8952
				text = "say"
			intervals [1166]:
				xmin = 450.8952
				xmax = 451.2452
				text = "um"
			intervals [1167]:
				xmin = 451.2452
				xmax = 452.4001
				text = ""
			intervals [1168]:
				xmin = 452.4001
				xmax = 452.9101
				text = "um"
			intervals [1169]:
				xmin = 452.9101
				xmax = 452.9901
				text = "we"
			intervals [1170]:
				xmin = 452.9901
				xmax = 453.2001
				text = "say"
			intervals [1171]:
				xmin = 453.2001
				xmax = 453.3501
				text = "a"
			intervals [1172]:
				xmin = 453.3501
				xmax = 453.5201
				text = "thing"
			intervals [1173]:
				xmin = 453.5201
				xmax = 453.7901
				text = "called"
			intervals [1174]:
				xmin = 453.7901
				xmax = 454.4201
				text = "banana"
			intervals [1175]:
				xmin = 454.4201
				xmax = 454.8888
				text = ""
			intervals [1176]:
				xmin = 454.8888
				xmax = 455.4088
				text = "banana"
			intervals [1177]:
				xmin = 455.4088
				xmax = 456.1753
				text = ""
			intervals [1178]:
				xmin = 456.1753
				xmax = 456.4353
				text = "play"
			intervals [1179]:
				xmin = 456.4353
				xmax = 456.5253
				text = "the"
			intervals [1180]:
				xmin = 456.5253
				xmax = 457.3053
				text = "piano"
			intervals [1181]:
				xmin = 457.3053
				xmax = 457.5655
				text = ""
			intervals [1182]:
				xmin = 457.5655
				xmax = 458.0755
				text = "banana"
			intervals [1183]:
				xmin = 458.0755
				xmax = 458.4455
				text = "anna"
			intervals [1184]:
				xmin = 458.4455
				xmax = 458.7555
				text = "play"
			intervals [1185]:
				xmin = 458.7555
				xmax = 458.8155
				text = ""
			intervals [1186]:
				xmin = 458.8155
				xmax = 459.0555
				text = "the"
			intervals [1187]:
				xmin = 459.0555
				xmax = 459.0855
				text = ""
			intervals [1188]:
				xmin = 459.0855
				xmax = 459.3055
				text = "piano"
			intervals [1189]:
				xmin = 459.3055
				xmax = 459.7058
				text = ""
			intervals [1190]:
				xmin = 459.7058
				xmax = 459.9658
				text = "all"
			intervals [1191]:
				xmin = 459.9658
				xmax = 460.1858
				text = "she"
			intervals [1192]:
				xmin = 460.1858
				xmax = 460.4058
				text = "can"
			intervals [1193]:
				xmin = 460.4058
				xmax = 460.4358
				text = ""
			intervals [1194]:
				xmin = 460.4358
				xmax = 460.8658
				text = "do"
			intervals [1195]:
				xmin = 460.8658
				xmax = 461.0958
				text = "is"
			intervals [1196]:
				xmin = 461.0958
				xmax = 461.4439
				text = ""
			intervals [1197]:
				xmin = 461.4439
				xmax = 461.7539
				text = "play"
			intervals [1198]:
				xmin = 461.7539
				xmax = 462.1293
				text = ""
			intervals [1199]:
				xmin = 462.1293
				xmax = 462.6993
				text = "flay"
			intervals [1200]:
				xmin = 462.6993
				xmax = 463.465
				text = ""
			intervals [1201]:
				xmin = 463.465
				xmax = 463.805
				text = "star"
			intervals [1202]:
				xmin = 463.805
				xmax = 464.305
				text = "spangled"
			intervals [1203]:
				xmin = 464.305
				xmax = 464.695
				text = "banner"
			intervals [1204]:
				xmin = 464.695
				xmax = 464.969
				text = ""
			intervals [1205]:
				xmin = 464.969
				xmax = 465.439
				text = "banana"
			intervals [1206]:
				xmin = 465.439
				xmax = 465.889
				text = "banana"
			intervals [1207]:
				xmin = 465.889
				xmax = 466.289
				text = "split"
			intervals [1208]:
				xmin = 466.289
				xmax = 466.369
				text = "and"
			intervals [1209]:
				xmin = 466.369
				xmax = 466.429
				text = "you"
			intervals [1210]:
				xmin = 466.429
				xmax = 466.559
				text = "have"
			intervals [1211]:
				xmin = 466.559
				xmax = 466.619
				text = "to"
			intervals [1212]:
				xmin = 466.619
				xmax = 466.759
				text = "get"
			intervals [1213]:
				xmin = 466.759
				xmax = 466.939
				text = "the"
			intervals [1214]:
				xmin = 466.939
				xmax = 467.119
				text = "rope"
			intervals [1215]:
				xmin = 467.119
				xmax = 467.159
				text = ""
			intervals [1216]:
				xmin = 467.159
				xmax = 467.459
				text = "between"
			intervals [1217]:
				xmin = 467.459
				xmax = 467.559
				text = "your"
			intervals [1218]:
				xmin = 467.559
				xmax = 467.649
				text = ""
			intervals [1219]:
				xmin = 467.649
				xmax = 467.999
				text = "leg"
			intervals [1220]:
				xmin = 467.999
				xmax = 468.120
				text = ""
			intervals [1221]:
				xmin = 468.120
				xmax = 468.180
				text = "you"
			intervals [1222]:
				xmin = 468.180
				xmax = 468.270
				text = "have"
			intervals [1223]:
				xmin = 468.270
				xmax = 468.360
				text = "to"
			intervals [1224]:
				xmin = 468.360
				xmax = 468.470
				text = ""
			intervals [1225]:
				xmin = 468.470
				xmax = 468.830
				text = "jump"
			intervals [1226]:
				xmin = 468.830
				xmax = 469.010
				text = "up"
			intervals [1227]:
				xmin = 469.010
				xmax = 469.7454
				text = ""
			intervals [1228]:
				xmin = 469.7454
				xmax = 469.8854
				text = "like"
			intervals [1229]:
				xmin = 469.8854
				xmax = 469.9454
				text = ""
			intervals [1230]:
				xmin = 469.9454
				xmax = 470.1954
				text = "that"
			intervals [1231]:
				xmin = 470.1954
				xmax = 471.0463
				text = ""
			intervals [1232]:
				xmin = 471.0463
				xmax = 471.1963
				text = "then"
			intervals [1233]:
				xmin = 471.1963
				xmax = 471.3763
				text = "we"
			intervals [1234]:
				xmin = 471.3763
				xmax = 471.827
				text = ""
			intervals [1235]:
				xmin = 471.827
				xmax = 471.997
				text = "then"
			intervals [1236]:
				xmin = 471.997
				xmax = 472.077
				text = "we"
			intervals [1237]:
				xmin = 472.077
				xmax = 472.347
				text = "you"
			intervals [1238]:
				xmin = 472.347
				xmax = 472.607
				text = "uh"
			intervals [1239]:
				xmin = 472.607
				xmax = 472.877
				text = "have"
			intervals [1240]:
				xmin = 472.877
				xmax = 472.937
				text = "a"
			intervals [1241]:
				xmin = 472.937
				xmax = 472.967
				text = ""
			intervals [1242]:
				xmin = 472.967
				xmax = 473.337
				text = "single"
			intervals [1243]:
				xmin = 473.337
				xmax = 473.397
				text = "or"
			intervals [1244]:
				xmin = 473.397
				xmax = 473.677
				text = "double"
			intervals [1245]:
				xmin = 473.677
				xmax = 473.767
				text = "you"
			intervals [1246]:
				xmin = 473.767
				xmax = 473.797
				text = "s"
			intervals [1247]:
				xmin = 473.797
				xmax = 473.957
				text = ""
			intervals [1248]:
				xmin = 473.957
				xmax = 474.207
				text = "we"
			intervals [1249]:
				xmin = 474.207
				xmax = 474.507
				text = "say"
			intervals [1250]:
				xmin = 474.507
				xmax = 474.8354
				text = ""
			intervals [1251]:
				xmin = 474.8354
				xmax = 474.9254
				text = "when"
			intervals [1252]:
				xmin = 474.9254
				xmax = 475.0654
				text = "we"
			intervals [1253]:
				xmin = 475.0654
				xmax = 475.3054
				text = "wanna"
			intervals [1254]:
				xmin = 475.3054
				xmax = 475.5054
				text = "play"
			intervals [1255]:
				xmin = 475.5054
				xmax = 475.7554
				text = "d"
			intervals [1256]:
				xmin = 475.7554
				xmax = 476.0454
				text = "i"
			intervals [1257]:
				xmin = 476.0454
				xmax = 476.0754
				text = ""
			intervals [1258]:
				xmin = 476.0754
				xmax = 476.1154
				text = "s"
			intervals [1259]:
				xmin = 476.1154
				xmax = 476.2154
				text = "we"
			intervals [1260]:
				xmin = 476.2154
				xmax = 476.3754
				text = "say"
			intervals [1261]:
				xmin = 476.3754
				xmax = 476.4554
				text = ""
			intervals [1262]:
				xmin = 476.4554
				xmax = 476.7554
				text = "d"
			intervals [1263]:
				xmin = 476.7554
				xmax = 476.9954
				text = "i"
			intervals [1264]:
				xmin = 476.9954
				xmax = 477.0254
				text = ""
			intervals [1265]:
				xmin = 477.0254
				xmax = 477.3154
				text = "s"
			intervals [1266]:
				xmin = 477.3154
				xmax = 477.4754
				text = "h"
			intervals [1267]:
				xmin = 477.4754
				xmax = 477.5054
				text = ""
			intervals [1268]:
				xmin = 477.5054
				xmax = 477.8754
				text = "jumping"
			intervals [1269]:
				xmin = 477.8754
				xmax = 478.0654
				text = "on"
			intervals [1270]:
				xmin = 478.0654
				xmax = 478.4554
				text = "smith"
			intervals [1271]:
				xmin = 478.4554
				xmax = 478.7569
				text = ""
			intervals [1272]:
				xmin = 478.7569
				xmax = 478.8169
				text = "and"
			intervals [1273]:
				xmin = 478.8169
				xmax = 478.9769
				text = "where"
			intervals [1274]:
				xmin = 478.9769
				xmax = 479.1069
				text = "they"
			intervals [1275]:
				xmin = 479.1069
				xmax = 479.4769
				text = "stop"
			intervals [1276]:
				xmin = 479.4769
				xmax = 479.6069
				text = "on"
			intervals [1277]:
				xmin = 479.6069
				xmax = 479.7469
				text = "that"
			intervals [1278]:
				xmin = 479.7469
				xmax = 479.7969
				text = "s"
			intervals [1279]:
				xmin = 479.7969
				xmax = 479.9569
				text = "what"
			intervals [1280]:
				xmin = 479.9569
				xmax = 480.0669
				text = "they"
			intervals [1281]:
				xmin = 480.0669
				xmax = 480.4569
				text = "gots"
			intervals [1282]:
				xmin = 480.4569
				xmax = 480.7515
				text = ""
			intervals [1283]:
				xmin = 480.7515
				xmax = 480.9715
				text = "s"
			intervals [1284]:
				xmin = 480.9715
				xmax = 481.4015
				text = "um"
			intervals [1285]:
				xmin = 481.4015
				xmax = 481.4515
				text = ""
			intervals [1286]:
				xmin = 481.4515
				xmax = 481.6915
				text = "do"
			intervals [1287]:
				xmin = 481.6915
				xmax = 481.8315
				text = "when"
			intervals [1288]:
				xmin = 481.8315
				xmax = 482.0315
				text = "they"
			intervals [1289]:
				xmin = 482.0315
				xmax = 482.1415
				text = ""
			intervals [1290]:
				xmin = 482.1415
				xmax = 482.2415
				text = "when"
			intervals [1291]:
				xmin = 482.2415
				xmax = 482.4215
				text = "they"
			intervals [1292]:
				xmin = 482.4215
				xmax = 482.6715
				text = "s"
			intervals [1293]:
				xmin = 482.6715
				xmax = 483.416
				text = ""
			intervals [1294]:
				xmin = 483.416
				xmax = 483.696
				text = "go"
			intervals [1295]:
				xmin = 483.696
				xmax = 484.016
				text = "come"
			intervals [1296]:
				xmin = 484.016
				xmax = 484.046
				text = ""
			intervals [1297]:
				xmin = 484.046
				xmax = 484.206
				text = "when"
			intervals [1298]:
				xmin = 484.206
				xmax = 484.306
				text = "they"
			intervals [1299]:
				xmin = 484.306
				xmax = 484.676
				text = "next"
			intervals [1300]:
				xmin = 484.676
				xmax = 484.856
				text = "go"
			intervals [1301]:
				xmin = 484.856
				xmax = 484.926
				text = ""
			intervals [1302]:
				xmin = 484.926
				xmax = 485.096
				text = "come"
			intervals [1303]:
				xmin = 485.096
				xmax = 487.9105
				text = ""
			intervals [1304]:
				xmin = 487.9105
				xmax = 488.1905
				text = "see"
			intervals [1305]:
				xmin = 488.1905
				xmax = 488.2905
				text = "you"
			intervals [1306]:
				xmin = 488.2905
				xmax = 488.7105
				text = "say"
			intervals [1307]:
				xmin = 488.7105
				xmax = 489.4773
				text = ""
			intervals [1308]:
				xmin = 489.4773
				xmax = 489.5573
				text = "so"
			intervals [1309]:
				xmin = 489.5573
				xmax = 489.7273
				text = "like"
			intervals [1310]:
				xmin = 489.7273
				xmax = 489.8473
				text = "they"
			intervals [1311]:
				xmin = 489.8473
				xmax = 490.1573
				text = "have"
			intervals [1312]:
				xmin = 490.1573
				xmax = 490.4773
				text = "one"
			intervals [1313]:
				xmin = 490.4773
				xmax = 490.7473
				text = "two"
			intervals [1314]:
				xmin = 490.7473
				xmax = 490.9473
				text = "three"
			intervals [1315]:
				xmin = 490.9473
				xmax = 491.0673
				text = "and"
			intervals [1316]:
				xmin = 491.0673
				xmax = 491.2073
				text = "they"
			intervals [1317]:
				xmin = 491.2073
				xmax = 491.4273
				text = "have"
			intervals [1318]:
				xmin = 491.4273
				xmax = 491.7373
				text = "first"
			intervals [1319]:
				xmin = 491.7373
				xmax = 491.9373
				text = "they"
			intervals [1320]:
				xmin = 491.9373
				xmax = 492.2973
				text = "first"
			intervals [1321]:
				xmin = 492.2973
				xmax = 492.4473
				text = "they"
			intervals [1322]:
				xmin = 492.4473
				xmax = 492.6573
				text = "go"
			intervals [1323]:
				xmin = 492.6573
				xmax = 492.8173
				text = "they"
			intervals [1324]:
				xmin = 492.8173
				xmax = 493.0573
				text = "have"
			intervals [1325]:
				xmin = 493.0573
				xmax = 493.0973
				text = ""
			intervals [1326]:
				xmin = 493.0973
				xmax = 493.3073
				text = "d"
			intervals [1327]:
				xmin = 493.3073
				xmax = 493.4073
				text = "i"
			intervals [1328]:
				xmin = 493.4073
				xmax = 493.7373
				text = "s"
			intervals [1329]:
				xmin = 493.7373
				xmax = 493.8773
				text = "h"
			intervals [1330]:
				xmin = 493.8773
				xmax = 493.9473
				text = "and"
			intervals [1331]:
				xmin = 493.9473
				xmax = 494.0173
				text = "they"
			intervals [1332]:
				xmin = 494.0173
				xmax = 494.1873
				text = "say"
			intervals [1333]:
				xmin = 494.1873
				xmax = 494.6173
				text = "d"
			intervals [1334]:
				xmin = 494.6173
				xmax = 494.8273
				text = "i"
			intervals [1335]:
				xmin = 494.8273
				xmax = 495.1373
				text = "s"
			intervals [1336]:
				xmin = 495.1373
				xmax = 495.3173
				text = "h"
			intervals [1337]:
				xmin = 495.3173
				xmax = 495.3473
				text = ""
			intervals [1338]:
				xmin = 495.3473
				xmax = 495.7373
				text = "double"
			intervals [1339]:
				xmin = 495.7373
				xmax = 495.8873
				text = "our"
			intervals [1340]:
				xmin = 495.8873
				xmax = 496.5273
				text = "spanish"
			intervals [1341]:
				xmin = 496.5273
				xmax = 496.604
				text = ""
			intervals [1342]:
				xmin = 496.604
				xmax = 496.904
				text = "d"
			intervals [1343]:
				xmin = 496.904
				xmax = 497.124
				text = "i"
			intervals [1344]:
				xmin = 497.124
				xmax = 497.154
				text = ""
			intervals [1345]:
				xmin = 497.154
				xmax = 497.504
				text = "s"
			intervals [1346]:
				xmin = 497.504
				xmax = 497.684
				text = "h"
			intervals [1347]:
				xmin = 497.684
				xmax = 498.3605
				text = ""
			intervals [1348]:
				xmin = 498.3605
				xmax = 498.4705
				text = "and"
			intervals [1349]:
				xmin = 498.4705
				xmax = 498.6205
				text = "then"
			intervals [1350]:
				xmin = 498.6205
				xmax = 498.6905
				text = "you"
			intervals [1351]:
				xmin = 498.6905
				xmax = 499.0405
				text = "stop"
			intervals [1352]:
				xmin = 499.0405
				xmax = 499.2205
				text = "like"
			intervals [1353]:
				xmin = 499.2205
				xmax = 499.2805
				text = "if"
			intervals [1354]:
				xmin = 499.2805
				xmax = 499.3405
				text = "you"
			intervals [1355]:
				xmin = 499.3405
				xmax = 499.5105
				text = "you"
			intervals [1356]:
				xmin = 499.5105
				xmax = 499.5805
				text = ""
			intervals [1357]:
				xmin = 499.5805
				xmax = 499.9105
				text = "miss"
			intervals [1358]:
				xmin = 499.9105
				xmax = 500.0705
				text = "on"
			intervals [1359]:
				xmin = 500.0705
				xmax = 500.1005
				text = ""
			intervals [1360]:
				xmin = 500.1005
				xmax = 500.5705
				text = "h"
			intervals [1361]:
				xmin = 500.5705
				xmax = 500.7012
				text = ""
			intervals [1362]:
				xmin = 500.7012
				xmax = 500.8812
				text = "where"
			intervals [1363]:
				xmin = 500.8812
				xmax = 501.0212
				text = "you're"
			intervals [1364]:
				xmin = 501.0212
				xmax = 501.2212
				text = "on"
			intervals [1365]:
				xmin = 501.2212
				xmax = 501.3712
				text = "your"
			intervals [1366]:
				xmin = 501.3712
				xmax = 501.6312
				text = "one"
			intervals [1367]:
				xmin = 501.6312
				xmax = 501.8112
				text = "two"
			intervals [1368]:
				xmin = 501.8112
				xmax = 502.1212
				text = "three"
			intervals [1369]:
				xmin = 502.1212
				xmax = 502.4518
				text = ""
			intervals [1370]:
				xmin = 502.4518
				xmax = 502.5718
				text = "you"
			intervals [1371]:
				xmin = 502.5718
				xmax = 502.7818
				text = "gotta"
			intervals [1372]:
				xmin = 502.7818
				xmax = 503.1918
				text = "hop"
			intervals [1373]:
				xmin = 503.1918
				xmax = 503.3318
				text = "on"
			intervals [1374]:
				xmin = 503.3318
				xmax = 503.5018
				text = "one"
			intervals [1375]:
				xmin = 503.5018
				xmax = 503.8618
				text = "foot"
			intervals [1376]:
				xmin = 503.8618
				xmax = 503.9118
				text = ""
			intervals [1377]:
				xmin = 503.9118
				xmax = 504.0018
				text = "and"
			intervals [1378]:
				xmin = 504.0018
				xmax = 504.0818
				text = "i"
			intervals [1379]:
				xmin = 504.0818
				xmax = 504.3018
				text = "mean"
			intervals [1380]:
				xmin = 504.3018
				xmax = 504.7118
				text = "hop"
			intervals [1381]:
				xmin = 504.7118
				xmax = 506.4514
				text = ""
			intervals [1382]:
				xmin = 506.4514
				xmax = 506.5914
				text = "like"
			intervals [1383]:
				xmin = 506.5914
				xmax = 506.7914
				text = "that"
			intervals [1384]:
				xmin = 506.7914
				xmax = 508.729
				text = ""
			intervals [1385]:
				xmin = 508.729
				xmax = 509.039
				text = "mm-hm"
			intervals [1386]:
				xmin = 509.039
				xmax = 510.1134
				text = ""
			intervals [1387]:
				xmin = 510.1134
				xmax = 510.4434
				text = "double"
			intervals [1388]:
				xmin = 510.4434
				xmax = 510.8834
				text = "dutch"
			intervals [1389]:
				xmin = 510.8834
				xmax = 510.967
				text = ""
			intervals [1390]:
				xmin = 510.967
				xmax = 511.157
				text = "that"
			intervals [1391]:
				xmin = 511.157
				xmax = 511.397
				text = "mean"
			intervals [1392]:
				xmin = 511.397
				xmax = 511.457
				text = "you"
			intervals [1393]:
				xmin = 511.457
				xmax = 511.577
				text = "don't"
			intervals [1394]:
				xmin = 511.577
				xmax = 511.717
				text = "have"
			intervals [1395]:
				xmin = 511.717
				xmax = 511.817
				text = "to"
			intervals [1396]:
				xmin = 511.817
				xmax = 512.047
				text = "do"
			intervals [1397]:
				xmin = 512.047
				xmax = 512.377
				text = "nothing"
			intervals [1398]:
				xmin = 512.377
				xmax = 512.437
				text = "you"
			intervals [1399]:
				xmin = 512.437
				xmax = 512.557
				text = "know"
			intervals [1400]:
				xmin = 512.557
				xmax = 512.737
				text = "just"
			intervals [1401]:
				xmin = 512.737
				xmax = 512.777
				text = ""
			intervals [1402]:
				xmin = 512.777
				xmax = 513.057
				text = "jump"
			intervals [1403]:
				xmin = 513.057
				xmax = 513.087
				text = ""
			intervals [1404]:
				xmin = 513.087
				xmax = 513.307
				text = "like"
			intervals [1405]:
				xmin = 513.307
				xmax = 513.387
				text = "you"
			intervals [1406]:
				xmin = 513.387
				xmax = 513.427
				text = ""
			intervals [1407]:
				xmin = 513.427
				xmax = 513.807
				text = "jumping"
			intervals [1408]:
				xmin = 513.807
				xmax = 514.047
				text = "now"
			intervals [1409]:
				xmin = 514.047
				xmax = 515.2993
				text = ""
			intervals [1410]:
				xmin = 515.2993
				xmax = 515.6093
				text = "i"
			intervals [1411]:
				xmin = 515.6093
				xmax = 515.9993
				text = "means"
			intervals [1412]:
				xmin = 515.9993
				xmax = 516.0293
				text = ""
			intervals [1413]:
				xmin = 516.0293
				xmax = 516.4993
				text = "uh"
			intervals [1414]:
				xmin = 516.4993
				xmax = 517.3996
				text = ""
			intervals [1415]:
				xmin = 517.3996
				xmax = 517.8096
				text = "uh"
			intervals [1416]:
				xmin = 517.8096
				xmax = 519.9223
				text = ""
			intervals [1417]:
				xmin = 519.9223
				xmax = 520.3623
				text = "um"
			intervals [1418]:
				xmin = 520.3623
				xmax = 521.002
				text = ""
			intervals [1419]:
				xmin = 521.002
				xmax = 521.162
				text = "see"
			intervals [1420]:
				xmin = 521.162
				xmax = 521.292
				text = "what"
			intervals [1421]:
				xmin = 521.292
				xmax = 521.402
				text = "the"
			intervals [1422]:
				xmin = 521.402
				xmax = 521.632
				text = "i"
			intervals [1423]:
				xmin = 521.632
				xmax = 521.692
				text = ""
			intervals [1424]:
				xmin = 521.692
				xmax = 521.872
				text = "mean"
			intervals [1425]:
				xmin = 521.872
				xmax = 522.2253
				text = ""
			intervals [1426]:
				xmin = 522.2253
				xmax = 522.2953
				text = "i"
			intervals [1427]:
				xmin = 522.2953
				xmax = 522.5153
				text = "don't"
			intervals [1428]:
				xmin = 522.5153
				xmax = 522.7253
				text = "know"
			intervals [1429]:
				xmin = 522.7253
				xmax = 522.8253
				text = "i"
			intervals [1430]:
				xmin = 522.8253
				xmax = 523.1253
				text = "forgot"
			intervals [1431]:
				xmin = 523.1253
				xmax = 523.2353
				text = "what"
			intervals [1432]:
				xmin = 523.2353
				xmax = 523.3553
				text = "i"
			intervals [1433]:
				xmin = 523.3553
				xmax = 523.5653
				text = "mean"
			intervals [1434]:
				xmin = 523.5653
				xmax = 524.2509
				text = ""
			intervals [1435]:
				xmin = 524.2509
				xmax = 524.4909
				text = "d"
			intervals [1436]:
				xmin = 524.4909
				xmax = 524.7009
				text = "i"
			intervals [1437]:
				xmin = 524.7009
				xmax = 524.7909
				text = ""
			intervals [1438]:
				xmin = 524.7909
				xmax = 524.9509
				text = "s"
			intervals [1439]:
				xmin = 524.9509
				xmax = 525.4909
				text = ""
			intervals [1440]:
				xmin = 525.4909
				xmax = 525.6409
				text = "h"
			intervals [1441]:
				xmin = 525.6409
				xmax = 525.7057
				text = ""
			intervals [1442]:
				xmin = 525.7057
				xmax = 525.9357
				text = "i"
			intervals [1443]:
				xmin = 525.9357
				xmax = 525.9828
				text = ""
			intervals [1444]:
				xmin = 525.9828
				xmax = 526.4228
				text = "s"
			intervals [1445]:
				xmin = 526.4228
				xmax = 526.4528
				text = ""
			intervals [1446]:
				xmin = 526.4528
				xmax = 526.8128
				text = "mean"
			intervals [1447]:
				xmin = 526.8128
				xmax = 527.2428
				text = "um"
			intervals [1448]:
				xmin = 527.2428
				xmax = 528.4404
				text = ""
			intervals [1449]:
				xmin = 528.4404
				xmax = 528.5304
				text = "hi"
			intervals [1450]:
				xmin = 528.5304
				xmax = 528.6904
				text = "it"
			intervals [1451]:
				xmin = 528.6904
				xmax = 528.8827
				text = ""
			intervals [1452]:
				xmin = 528.8827
				xmax = 529.3927
				text = "uh"
			intervals [1453]:
				xmin = 529.3927
				xmax = 530.2882
				text = ""
			intervals [1454]:
				xmin = 530.2882
				xmax = 530.4382
				text = "whatcha"
			intervals [1455]:
				xmin = 530.4382
				xmax = 530.5982
				text = "call"
			intervals [1456]:
				xmin = 530.5982
				xmax = 530.7682
				text = "that"
			intervals [1457]:
				xmin = 530.7682
				xmax = 530.9582
				text = "thing"
			intervals [1458]:
				xmin = 530.9582
				xmax = 531.0482
				text = "you"
			intervals [1459]:
				xmin = 531.0482
				xmax = 531.1682
				text = "have"
			intervals [1460]:
				xmin = 531.1682
				xmax = 531.2982
				text = "to"
			intervals [1461]:
				xmin = 531.2982
				xmax = 531.5382
				text = "take"
			intervals [1462]:
				xmin = 531.5382
				xmax = 531.6482
				text = "your"
			intervals [1463]:
				xmin = 531.6482
				xmax = 531.6782
				text = ""
			intervals [1464]:
				xmin = 531.6782
				xmax = 532.0282
				text = "rope"
			intervals [1465]:
				xmin = 532.0282
				xmax = 532.1682
				text = "and"
			intervals [1466]:
				xmin = 532.1682
				xmax = 532.2382
				text = "you"
			intervals [1467]:
				xmin = 532.2382
				xmax = 532.3082
				text = ""
			intervals [1468]:
				xmin = 532.3082
				xmax = 532.4782
				text = "put"
			intervals [1469]:
				xmin = 532.4782
				xmax = 532.5682
				text = "it"
			intervals [1470]:
				xmin = 532.5682
				xmax = 532.6782
				text = "on"
			intervals [1471]:
				xmin = 532.6782
				xmax = 532.9382
				text = "one"
			intervals [1472]:
				xmin = 532.9382
				xmax = 533.1482
				text = "feet"
			intervals [1473]:
				xmin = 533.1482
				xmax = 533.2082
				text = "and"
			intervals [1474]:
				xmin = 533.2082
				xmax = 533.2582
				text = ""
			intervals [1475]:
				xmin = 533.2582
				xmax = 533.3882
				text = "you"
			intervals [1476]:
				xmin = 533.3882
				xmax = 533.6082
				text = "take"
			intervals [1477]:
				xmin = 533.6082
				xmax = 533.7782
				text = "that"
			intervals [1478]:
				xmin = 533.7782
				xmax = 533.8682
				text = "one"
			intervals [1479]:
				xmin = 533.8682
				xmax = 533.9882
				text = "and"
			intervals [1480]:
				xmin = 533.9882
				xmax = 534.0182
				text = ""
			intervals [1481]:
				xmin = 534.0182
				xmax = 534.4082
				text = "swing"
			intervals [1482]:
				xmin = 534.4082
				xmax = 534.7961
				text = ""
			intervals [1483]:
				xmin = 534.7961
				xmax = 534.8761
				text = "and"
			intervals [1484]:
				xmin = 534.8761
				xmax = 534.9561
				text = "they"
			intervals [1485]:
				xmin = 534.9561
				xmax = 535.1661
				text = "have"
			intervals [1486]:
				xmin = 535.1661
				xmax = 535.3261
				text = "to"
			intervals [1487]:
				xmin = 535.3261
				xmax = 535.5461
				text = "get"
			intervals [1488]:
				xmin = 535.5461
				xmax = 535.6861
				text = "it"
			intervals [1489]:
				xmin = 535.6861
				xmax = 536.7321
				text = ""
			intervals [1490]:
				xmin = 536.7321
				xmax = 536.9921
				text = "s"
			intervals [1491]:
				xmin = 536.9921
				xmax = 537.0221
				text = ""
			intervals [1492]:
				xmin = 537.0221
				xmax = 537.4421
				text = "h"
			intervals [1493]:
				xmin = 537.4421
				xmax = 537.6991
				text = ""
			intervals [1494]:
				xmin = 537.6991
				xmax = 537.9891
				text = "double"
			intervals [1495]:
				xmin = 537.9891
				xmax = 538.4491
				text = ""
			intervals [1496]:
				xmin = 538.4491
				xmax = 538.8291
				text = "large"
			intervals [1497]:
				xmin = 538.8291
				xmax = 539.2121
				text = ""
			intervals [1498]:
				xmin = 539.2121
				xmax = 539.5621
				text = "spanish"
			intervals [1499]:
				xmin = 539.5621
				xmax = 539.5921
				text = ""
			intervals [1500]:
				xmin = 539.5921
				xmax = 540.1721
				text = "spanish"
			intervals [1501]:
				xmin = 540.1721
				xmax = 540.5664
				text = ""
			intervals [1502]:
				xmin = 540.5664
				xmax = 541.1864
				text = "spanish"
			intervals [1503]:
				xmin = 541.1864
				xmax = 541.3964
				text = "you"
			intervals [1504]:
				xmin = 541.3964
				xmax = 541.4264
				text = ""
			intervals [1505]:
				xmin = 541.4264
				xmax = 541.7864
				text = "do"
			intervals [1506]:
				xmin = 541.7864
				xmax = 542.0458
				text = ""
			intervals [1507]:
				xmin = 542.0458
				xmax = 542.1158
				text = "the"
			intervals [1508]:
				xmin = 542.1158
				xmax = 542.1758
				text = ""
			intervals [1509]:
				xmin = 542.1758
				xmax = 542.4958
				text = "same"
			intervals [1510]:
				xmin = 542.4958
				xmax = 542.7258
				text = "thing"
			intervals [1511]:
				xmin = 542.7258
				xmax = 542.8858
				text = "but"
			intervals [1512]:
				xmin = 542.8858
				xmax = 542.9958
				text = "you"
			intervals [1513]:
				xmin = 542.9958
				xmax = 543.1758
				text = "don't"
			intervals [1514]:
				xmin = 543.1758
				xmax = 543.5358
				text = "hold"
			intervals [1515]:
				xmin = 543.5358
				xmax = 543.6458
				text = "it"
			intervals [1516]:
				xmin = 543.6458
				xmax = 543.7558
				text = "you"
			intervals [1517]:
				xmin = 543.7558
				xmax = 543.9358
				text = "just"
			intervals [1518]:
				xmin = 543.9358
				xmax = 544.2858
				text = "swing"
			intervals [1519]:
				xmin = 544.2858
				xmax = 544.5158
				text = "both"
			intervals [1520]:
				xmin = 544.5158
				xmax = 544.5658
				text = ""
			intervals [1521]:
				xmin = 544.5658
				xmax = 544.8058
				text = "in"
			intervals [1522]:
				xmin = 544.8058
				xmax = 544.8658
				text = "it"
			intervals [1523]:
				xmin = 544.8658
				xmax = 545.2072
				text = ""
			intervals [1524]:
				xmin = 545.2072
				xmax = 545.2672
				text = "and"
			intervals [1525]:
				xmin = 545.2672
				xmax = 545.4172
				text = "then"
			intervals [1526]:
				xmin = 545.4172
				xmax = 545.5572
				text = "they"
			intervals [1527]:
				xmin = 545.5572
				xmax = 545.7472
				text = "got"
			intervals [1528]:
				xmin = 545.7472
				xmax = 545.8072
				text = "to"
			intervals [1529]:
				xmin = 545.8072
				xmax = 545.9972
				text = ""
			intervals [1530]:
				xmin = 545.9972
				xmax = 546.1972
				text = "then"
			intervals [1531]:
				xmin = 546.1972
				xmax = 546.3072
				text = "you"
			intervals [1532]:
				xmin = 546.3072
				xmax = 546.4572
				text = "have"
			intervals [1533]:
				xmin = 546.4572
				xmax = 546.5572
				text = "to"
			intervals [1534]:
				xmin = 546.5572
				xmax = 546.5972
				text = ""
			intervals [1535]:
				xmin = 546.5972
				xmax = 546.8672
				text = "turn"
			intervals [1536]:
				xmin = 546.8672
				xmax = 546.9672
				text = "the"
			intervals [1537]:
				xmin = 546.9672
				xmax = 547.1572
				text = "rope"
			intervals [1538]:
				xmin = 547.1572
				xmax = 548.0472
				text = ""
			intervals [1539]:
				xmin = 548.0472
				xmax = 548.0772
				text = "<unk>"
			intervals [1540]:
				xmin = 548.0772
				xmax = 549.7411
				text = ""
			intervals [1541]:
				xmin = 549.7411
				xmax = 549.8011
				text = "and"
			intervals [1542]:
				xmin = 549.8011
				xmax = 550.0311
				text = "then"
			intervals [1543]:
				xmin = 550.0311
				xmax = 550.3611
				text = "the"
			intervals [1544]:
				xmin = 550.3611
				xmax = 550.5466
				text = ""
			intervals [1545]:
				xmin = 550.5466
				xmax = 550.9366
				text = "um"
			intervals [1546]:
				xmin = 550.9366
				xmax = 551.3498
				text = ""
			intervals [1547]:
				xmin = 551.3498
				xmax = 551.7698
				text = "then"
			intervals [1548]:
				xmin = 551.7698
				xmax = 552.2852
				text = ""
			intervals [1549]:
				xmin = 552.2852
				xmax = 552.4152
				text = "like"
			intervals [1550]:
				xmin = 552.4152
				xmax = 552.6052
				text = "you"
			intervals [1551]:
				xmin = 552.6052
				xmax = 552.6752
				text = "g-"
			intervals [1552]:
				xmin = 552.6752
				xmax = 552.9252
				text = "get"
			intervals [1553]:
				xmin = 552.9252
				xmax = 553.1652
				text = "on"
			intervals [1554]:
				xmin = 553.1652
				xmax = 553.4852
				text = "you"
			intervals [1555]:
				xmin = 553.4852
				xmax = 553.7321
				text = ""
			intervals [1556]:
				xmin = 553.7321
				xmax = 553.8721
				text = "you"
			intervals [1557]:
				xmin = 553.8721
				xmax = 554.0121
				text = "have"
			intervals [1558]:
				xmin = 554.0121
				xmax = 554.1721
				text = "to"
			intervals [1559]:
				xmin = 554.1721
				xmax = 554.5221
				text = "take"
			intervals [1560]:
				xmin = 554.5221
				xmax = 554.8521
				text = "under"
			intervals [1561]:
				xmin = 554.8521
				xmax = 555.2321
				text = "large"
			intervals [1562]:
				xmin = 555.2321
				xmax = 555.3421
				text = "that"
			intervals [1563]:
				xmin = 555.3421
				xmax = 555.4121
				text = "s"
			intervals [1564]:
				xmin = 555.4121
				xmax = 555.5721
				text = "when"
			intervals [1565]:
				xmin = 555.5721
				xmax = 555.6521
				text = "you"
			intervals [1566]:
				xmin = 555.6521
				xmax = 555.6921
				text = ""
			intervals [1567]:
				xmin = 555.6921
				xmax = 556.0021
				text = "turn"
			intervals [1568]:
				xmin = 556.0021
				xmax = 556.0321
				text = ""
			intervals [1569]:
				xmin = 556.0321
				xmax = 556.2621
				text = "back"
			intervals [1570]:
				xmin = 556.2621
				xmax = 556.4421
				text = ""
			intervals [1571]:
				xmin = 556.4421
				xmax = 556.7021
				text = "this"
			intervals [1572]:
				xmin = 556.7021
				xmax = 556.7521
				text = "a"
			intervals [1573]:
				xmin = 556.7521
				xmax = 556.9321
				text = "way"
			intervals [1574]:
				xmin = 556.9321
				xmax = 557.4511
				text = ""
			intervals [1575]:
				xmin = 557.4511
				xmax = 557.6711
				text = "turn"
			intervals [1576]:
				xmin = 557.6711
				xmax = 557.8111
				text = "that"
			intervals [1577]:
				xmin = 557.8111
				xmax = 557.9111
				text = "a"
			intervals [1578]:
				xmin = 557.9111
				xmax = 558.0311
				text = "way"
			intervals [1579]:
				xmin = 558.0311
				xmax = 558.0911
				text = "and"
			intervals [1580]:
				xmin = 558.0911
				xmax = 558.1811
				text = "then"
			intervals [1581]:
				xmin = 558.1811
				xmax = 558.2411
				text = "you"
			intervals [1582]:
				xmin = 558.2411
				xmax = 558.3411
				text = "have"
			intervals [1583]:
				xmin = 558.3411
				xmax = 558.4311
				text = "to"
			intervals [1584]:
				xmin = 558.4311
				xmax = 558.4811
				text = ""
			intervals [1585]:
				xmin = 558.4811
				xmax = 558.8711
				text = "jump"
			intervals [1586]:
				xmin = 558.8711
				xmax = 559.0111
				text = "that"
			intervals [1587]:
				xmin = 559.0111
				xmax = 559.0411
				text = ""
			intervals [1588]:
				xmin = 559.0411
				xmax = 559.2411
				text = "way"
			intervals [1589]:
				xmin = 559.2411
				xmax = 560.6167
				text = ""
			intervals [1590]:
				xmin = 560.6167
				xmax = 560.9967
				text = "under"
			intervals [1591]:
				xmin = 560.9967
				xmax = 561.5367
				text = "large"
			intervals [1592]:
				xmin = 561.5367
				xmax = 565.164
				text = ""
			intervals [1593]:
				xmin = 565.164
				xmax = 565.384
				text = "mm-hm"
			intervals [1594]:
				xmin = 565.384
				xmax = 566.111
				text = ""
			intervals [1595]:
				xmin = 566.111
				xmax = 566.581
				text = "<unk>"
			intervals [1596]:
				xmin = 566.581
				xmax = 576.2299
				text = ""
			intervals [1597]:
				xmin = 576.2299
				xmax = 576.3499
				text = "i"
			intervals [1598]:
				xmin = 576.3499
				xmax = 576.6099
				text = "just"
			intervals [1599]:
				xmin = 576.6099
				xmax = 577.0099
				text = "watch"
			intervals [1600]:
				xmin = 577.0099
				xmax = 577.5699
				text = "tv"
			intervals [1601]:
				xmin = 577.5699
				xmax = 582.7028
				text = ""
			intervals [1602]:
				xmin = 582.7028
				xmax = 583.0228
				text = "here"
			intervals [1603]:
				xmin = 583.0228
				xmax = 583.0628
				text = "s"
			intervals [1604]:
				xmin = 583.0628
				xmax = 583.4428
				text = "lucy"
			intervals [1605]:
				xmin = 583.4428
				xmax = 583.5628
				text = "and"
			intervals [1606]:
				xmin = 583.5628
				xmax = 583.7728
				text = "i"
			intervals [1607]:
				xmin = 583.7728
				xmax = 584.0128
				text = "love"
			intervals [1608]:
				xmin = 584.0128
				xmax = 584.0428
				text = ""
			intervals [1609]:
				xmin = 584.0428
				xmax = 584.4728
				text = "lucy"
			intervals [1610]:
				xmin = 584.4728
				xmax = 592.1141
				text = ""
			intervals [1611]:
				xmin = 592.1141
				xmax = 592.3441
				text = "yeah"
			intervals [1612]:
				xmin = 592.3441
				xmax = 592.7241
				text = "one"
			intervals [1613]:
				xmin = 592.7241
				xmax = 592.8497
				text = ""
			intervals [1614]:
				xmin = 592.8497
				xmax = 593.2397
				text = "tee"
			intervals [1615]:
				xmin = 593.2397
				xmax = 593.3397
				text = ""
			intervals [1616]:
				xmin = 593.3397
				xmax = 593.7797
				text = "uh"
			intervals [1617]:
				xmin = 593.7797
				xmax = 594.4404
				text = ""
			intervals [1618]:
				xmin = 594.4404
				xmax = 595.0304
				text = "lucy"
			intervals [1619]:
				xmin = 595.0304
				xmax = 595.0604
				text = ""
			intervals [1620]:
				xmin = 595.0604
				xmax = 595.2404
				text = "was"
			intervals [1621]:
				xmin = 595.2404
				xmax = 595.5504
				text = "having"
			intervals [1622]:
				xmin = 595.5504
				xmax = 595.6504
				text = "a"
			intervals [1623]:
				xmin = 595.6504
				xmax = 596.0904
				text = "baby"
			intervals [1624]:
				xmin = 596.0904
				xmax = 596.1904
				text = "and"
			intervals [1625]:
				xmin = 596.1904
				xmax = 596.5104
				text = "she"
			intervals [1626]:
				xmin = 596.5104
				xmax = 596.7405
				text = ""
			intervals [1627]:
				xmin = 596.7405
				xmax = 596.9205
				text = "every"
			intervals [1628]:
				xmin = 596.9205
				xmax = 597.2105
				text = "time"
			intervals [1629]:
				xmin = 597.2105
				xmax = 597.4105
				text = "she"
			intervals [1630]:
				xmin = 597.4105
				xmax = 597.8105
				text = "wanted"
			intervals [1631]:
				xmin = 597.8105
				xmax = 598.0505
				text = "tell"
			intervals [1632]:
				xmin = 598.0505
				xmax = 598.2605
				text = "her"
			intervals [1633]:
				xmin = 598.2605
				xmax = 598.2905
				text = ""
			intervals [1634]:
				xmin = 598.2905
				xmax = 598.7805
				text = "husband"
			intervals [1635]:
				xmin = 598.7805
				xmax = 599.0953
				text = ""
			intervals [1636]:
				xmin = 599.0953
				xmax = 599.2153
				text = "her"
			intervals [1637]:
				xmin = 599.2153
				xmax = 599.5802
				text = ""
			intervals [1638]:
				xmin = 599.5802
				xmax = 600.1102
				text = "ethel"
			intervals [1639]:
				xmin = 600.1102
				xmax = 600.2202
				text = "her"
			intervals [1640]:
				xmin = 600.2202
				xmax = 600.6302
				text = "down"
			intervals [1641]:
				xmin = 600.6302
				xmax = 600.8502
				text = "neigh-"
			intervals [1642]:
				xmin = 600.8502
				xmax = 600.9593
				text = ""
			intervals [1643]:
				xmin = 600.9593
				xmax = 601.3093
				text = "s"
			intervals [1644]:
				xmin = 601.3093
				xmax = 601.4893
				text = "her"
			intervals [1645]:
				xmin = 601.4893
				xmax = 602.0193
				text = "neighbors"
			intervals [1646]:
				xmin = 602.0193
				xmax = 602.6393
				text = "downstairs"
			intervals [1647]:
				xmin = 602.6393
				xmax = 602.7393
				text = "they"
			intervals [1648]:
				xmin = 602.7393
				xmax = 603.0993
				text = "wanted"
			intervals [1649]:
				xmin = 603.0993
				xmax = 603.440
				text = ""
			intervals [1650]:
				xmin = 603.440
				xmax = 603.560
				text = "they"
			intervals [1651]:
				xmin = 603.560
				xmax = 603.810
				text = "kept"
			intervals [1652]:
				xmin = 603.810
				xmax = 603.960
				text = "on"
			intervals [1653]:
				xmin = 603.960
				xmax = 604.020
				text = ""
			intervals [1654]:
				xmin = 604.020
				xmax = 604.320
				text = "coming"
			intervals [1655]:
				xmin = 604.320
				xmax = 604.470
				text = "up"
			intervals [1656]:
				xmin = 604.470
				xmax = 605.080
				text = "interrupting"
			intervals [1657]:
				xmin = 605.080
				xmax = 605.200
				text = "her"
			intervals [1658]:
				xmin = 605.200
				xmax = 605.290
				text = "and"
			intervals [1659]:
				xmin = 605.290
				xmax = 605.370
				text = "the"
			intervals [1660]:
				xmin = 605.370
				xmax = 605.770
				text = "phones"
			intervals [1661]:
				xmin = 605.770
				xmax = 605.800
				text = ""
			intervals [1662]:
				xmin = 605.800
				xmax = 606.090
				text = "kept"
			intervals [1663]:
				xmin = 606.090
				xmax = 606.470
				text = "ringing"
			intervals [1664]:
				xmin = 606.470
				xmax = 606.500
				text = ""
			intervals [1665]:
				xmin = 606.500
				xmax = 606.770
				text = "like"
			intervals [1666]:
				xmin = 606.770
				xmax = 607.040
				text = "that"
			intervals [1667]:
				xmin = 607.040
				xmax = 607.4069
				text = ""
			intervals [1668]:
				xmin = 607.4069
				xmax = 607.5669
				text = "so"
			intervals [1669]:
				xmin = 607.5669
				xmax = 607.9269
				text = "then"
			intervals [1670]:
				xmin = 607.9269
				xmax = 608.3369
				text = "uh"
			intervals [1671]:
				xmin = 608.3369
				xmax = 608.6659
				text = ""
			intervals [1672]:
				xmin = 608.6659
				xmax = 609.0259
				text = "phones"
			intervals [1673]:
				xmin = 609.0259
				xmax = 609.2259
				text = "kept"
			intervals [1674]:
				xmin = 609.2259
				xmax = 609.4459
				text = "on"
			intervals [1675]:
				xmin = 609.4459
				xmax = 609.6859
				text = "ringing"
			intervals [1676]:
				xmin = 609.6859
				xmax = 609.8059
				text = "so"
			intervals [1677]:
				xmin = 609.8059
				xmax = 609.9959
				text = "she"
			intervals [1678]:
				xmin = 609.9959
				xmax = 610.2059
				text = "went"
			intervals [1679]:
				xmin = 610.2059
				xmax = 610.4559
				text = "down"
			intervals [1680]:
				xmin = 610.4559
				xmax = 610.6559
				text = "to"
			intervals [1681]:
				xmin = 610.6559
				xmax = 610.9559
				text = "his"
			intervals [1682]:
				xmin = 610.9559
				xmax = 611.6051
				text = ""
			intervals [1683]:
				xmin = 611.6051
				xmax = 611.9951
				text = "this"
			intervals [1684]:
				xmin = 611.9951
				xmax = 612.3751
				text = "uh"
			intervals [1685]:
				xmin = 612.3751
				xmax = 612.7282
				text = ""
			intervals [1686]:
				xmin = 612.7282
				xmax = 613.2982
				text = "show"
			intervals [1687]:
				xmin = 613.2982
				xmax = 613.3982
				text = "at"
			intervals [1688]:
				xmin = 613.3982
				xmax = 613.5082
				text = "the"
			intervals [1689]:
				xmin = 613.5082
				xmax = 613.7682
				text = "night"
			intervals [1690]:
				xmin = 613.7682
				xmax = 613.9882
				text = "time"
			intervals [1691]:
				xmin = 613.9882
				xmax = 614.0482
				text = "he"
			intervals [1692]:
				xmin = 614.0482
				xmax = 614.1482
				text = "was"
			intervals [1693]:
				xmin = 614.1482
				xmax = 614.3682
				text = "doing"
			intervals [1694]:
				xmin = 614.3682
				xmax = 614.5082
				text = "this"
			intervals [1695]:
				xmin = 614.5082
				xmax = 614.7782
				text = "show"
			intervals [1696]:
				xmin = 614.7782
				xmax = 614.9082
				text = "for"
			intervals [1697]:
				xmin = 614.9082
				xmax = 614.9982
				text = "the"
			intervals [1698]:
				xmin = 614.9982
				xmax = 615.0382
				text = ""
			intervals [1699]:
				xmin = 615.0382
				xmax = 615.2482
				text = "some"
			intervals [1700]:
				xmin = 615.2482
				xmax = 615.3082
				text = ""
			intervals [1701]:
				xmin = 615.3082
				xmax = 615.7682
				text = "people"
			intervals [1702]:
				xmin = 615.7682
				xmax = 616.1654
				text = ""
			intervals [1703]:
				xmin = 616.1654
				xmax = 616.2954
				text = "and"
			intervals [1704]:
				xmin = 616.2954
				xmax = 616.4654
				text = "she"
			intervals [1705]:
				xmin = 616.4654
				xmax = 616.6854
				text = "went"
			intervals [1706]:
				xmin = 616.6854
				xmax = 616.9454
				text = "down"
			intervals [1707]:
				xmin = 616.9454
				xmax = 617.1154
				text = "there"
			intervals [1708]:
				xmin = 617.1154
				xmax = 617.2054
				text = "and"
			intervals [1709]:
				xmin = 617.2054
				xmax = 617.4254
				text = "she"
			intervals [1710]:
				xmin = 617.4254
				xmax = 617.7154
				text = "told"
			intervals [1711]:
				xmin = 617.7154
				xmax = 617.7754
				text = "him"
			intervals [1712]:
				xmin = 617.7754
				xmax = 617.9254
				text = "he"
			intervals [1713]:
				xmin = 617.9254
				xmax = 618.0754
				text = "was"
			intervals [1714]:
				xmin = 618.0754
				xmax = 618.1454
				text = ""
			intervals [1715]:
				xmin = 618.1454
				xmax = 618.6854
				text = "singing"
			intervals [1716]:
				xmin = 618.6854
				xmax = 619.2954
				text = "rockabye"
			intervals [1717]:
				xmin = 619.2954
				xmax = 619.5554
				text = "baby"
			intervals [1718]:
				xmin = 619.5554
				xmax = 619.6654
				text = "and"
			intervals [1719]:
				xmin = 619.6654
				xmax = 619.7354
				text = "he"
			intervals [1720]:
				xmin = 619.7354
				xmax = 619.8554
				text = "was"
			intervals [1721]:
				xmin = 619.8554
				xmax = 620.1054
				text = "singing"
			intervals [1722]:
				xmin = 620.1054
				xmax = 620.2854
				text = "all"
			intervals [1723]:
				xmin = 620.2854
				xmax = 620.4454
				text = "them"
			intervals [1724]:
				xmin = 620.4454
				xmax = 620.9354
				text = "song"
			intervals [1725]:
				xmin = 620.9354
				xmax = 621.4446
				text = ""
			intervals [1726]:
				xmin = 621.4446
				xmax = 621.5846
				text = "he"
			intervals [1727]:
				xmin = 621.5846
				xmax = 622.172
				text = ""
			intervals [1728]:
				xmin = 622.172
				xmax = 622.372
				text = "he"
			intervals [1729]:
				xmin = 622.372
				xmax = 622.562
				text = "was"
			intervals [1730]:
				xmin = 622.562
				xmax = 622.962
				text = "happy"
			intervals [1731]:
				xmin = 622.962
				xmax = 623.142
				text = "when"
			intervals [1732]:
				xmin = 623.142
				xmax = 623.342
				text = "she"
			intervals [1733]:
				xmin = 623.342
				xmax = 623.752
				text = "said"
			intervals [1734]:
				xmin = 623.752
				xmax = 624.2153
				text = ""
			intervals [1735]:
				xmin = 624.2153
				xmax = 624.4253
				text = "when"
			intervals [1736]:
				xmin = 624.4253
				xmax = 624.7253
				text = "uh"
			intervals [1737]:
				xmin = 624.7253
				xmax = 624.7553
				text = ""
			intervals [1738]:
				xmin = 624.7553
				xmax = 624.9653
				text = "she"
			intervals [1739]:
				xmin = 624.9653
				xmax = 625.1953
				text = "sent"
			intervals [1740]:
				xmin = 625.1953
				xmax = 625.3253
				text = "a"
			intervals [1741]:
				xmin = 625.3253
				xmax = 625.8053
				text = "message"
			intervals [1742]:
				xmin = 625.8053
				xmax = 625.9953
				text = "out"
			intervals [1743]:
				xmin = 625.9953
				xmax = 626.1353
				text = "by"
			intervals [1744]:
				xmin = 626.1353
				xmax = 626.2653
				text = "this"
			intervals [1745]:
				xmin = 626.2653
				xmax = 626.2953
				text = ""
			intervals [1746]:
				xmin = 626.2953
				xmax = 626.6953
				text = "man"
			intervals [1747]:
				xmin = 626.6953
				xmax = 626.8253
				text = "say"
			intervals [1748]:
				xmin = 626.8253
				xmax = 626.9853
				text = "i'm"
			intervals [1749]:
				xmin = 626.9853
				xmax = 627.2653
				text = "having"
			intervals [1750]:
				xmin = 627.2653
				xmax = 627.3953
				text = "a"
			intervals [1751]:
				xmin = 627.3953
				xmax = 627.6853
				text = "baby"
			intervals [1752]:
				xmin = 627.6853
				xmax = 627.8453
				text = "would"
			intervals [1753]:
				xmin = 627.8453
				xmax = 627.9253
				text = "you"
			intervals [1754]:
				xmin = 627.9253
				xmax = 628.2753
				text = "sing"
			intervals [1755]:
				xmin = 628.2753
				xmax = 628.6497
				text = ""
			intervals [1756]:
				xmin = 628.6497
				xmax = 629.1197
				text = "rockabye"
			intervals [1757]:
				xmin = 629.1197
				xmax = 629.3897
				text = "baby"
			intervals [1758]:
				xmin = 629.3897
				xmax = 629.5797
				text = "for"
			intervals [1759]:
				xmin = 629.5797
				xmax = 629.8097
				text = "me"
			intervals [1760]:
				xmin = 629.8097
				xmax = 629.8697
				text = "and"
			intervals [1761]:
				xmin = 629.8697
				xmax = 630.1397
				text = "he"
			intervals [1762]:
				xmin = 630.1397
				xmax = 630.2179
				text = ""
			intervals [1763]:
				xmin = 630.2179
				xmax = 630.3079
				text = "and"
			intervals [1764]:
				xmin = 630.3079
				xmax = 630.4279
				text = "he"
			intervals [1765]:
				xmin = 630.4279
				xmax = 630.6479
				text = "went"
			intervals [1766]:
				xmin = 630.6479
				xmax = 630.8779
				text = "around"
			intervals [1767]:
				xmin = 630.8779
				xmax = 631.2179
				text = "asking"
			intervals [1768]:
				xmin = 631.2179
				xmax = 631.6779
				text = "everybody"
			intervals [1769]:
				xmin = 631.6779
				xmax = 632.0298
				text = ""
			intervals [1770]:
				xmin = 632.0298
				xmax = 632.1198
				text = "when"
			intervals [1771]:
				xmin = 632.1198
				xmax = 632.1798
				text = "he"
			intervals [1772]:
				xmin = 632.1798
				xmax = 632.3898
				text = "came"
			intervals [1773]:
				xmin = 632.3898
				xmax = 632.5298
				text = "to"
			intervals [1774]:
				xmin = 632.5298
				xmax = 632.9398
				text = "lucy"
			intervals [1775]:
				xmin = 632.9398
				xmax = 633.2741
				text = ""
			intervals [1776]:
				xmin = 633.2741
				xmax = 633.5241
				text = "lucy"
			intervals [1777]:
				xmin = 633.5241
				xmax = 633.8541
				text = "said"
			intervals [1778]:
				xmin = 633.8541
				xmax = 634.0841
				text = "yeah"
			intervals [1779]:
				xmin = 634.0841
				xmax = 634.2141
				text = "he"
			intervals [1780]:
				xmin = 634.2141
				xmax = 634.4541
				text = "kept"
			intervals [1781]:
				xmin = 634.4541
				xmax = 634.6441
				text = "on"
			intervals [1782]:
				xmin = 634.6441
				xmax = 634.9241
				text = "singing"
			intervals [1783]:
				xmin = 634.9241
				xmax = 635.0541
				text = "then"
			intervals [1784]:
				xmin = 635.0541
				xmax = 635.1841
				text = "he"
			intervals [1785]:
				xmin = 635.1841
				xmax = 635.5441
				text = "turned"
			intervals [1786]:
				xmin = 635.5441
				xmax = 635.7641
				text = "around"
			intervals [1787]:
				xmin = 635.7641
				xmax = 635.8741
				text = "he"
			intervals [1788]:
				xmin = 635.8741
				xmax = 636.2241
				text = "said"
			intervals [1789]:
				xmin = 636.2241
				xmax = 636.7241
				text = "mine"
			intervals [1790]:
				xmin = 636.7241
				xmax = 636.7941
				text = "it"
			intervals [1791]:
				xmin = 636.7941
				xmax = 636.8741
				text = "s"
			intervals [1792]:
				xmin = 636.8741
				xmax = 637.1241
				text = "my"
			intervals [1793]:
				xmin = 637.1241
				xmax = 637.5241
				text = "baby"
			intervals [1794]:
				xmin = 637.5241
				xmax = 637.7541
				text = "like"
			intervals [1795]:
				xmin = 637.7541
				xmax = 637.9541
				text = "that"
			intervals [1796]:
				xmin = 637.9541
				xmax = 638.4262
				text = ""
			intervals [1797]:
				xmin = 638.4262
				xmax = 638.5362
				text = "so"
			intervals [1798]:
				xmin = 638.5362
				xmax = 638.7762
				text = "then"
			intervals [1799]:
				xmin = 638.7762
				xmax = 638.9662
				text = "they"
			intervals [1800]:
				xmin = 638.9662
				xmax = 638.9962
				text = ""
			intervals [1801]:
				xmin = 638.9962
				xmax = 639.3462
				text = "started"
			intervals [1802]:
				xmin = 639.3462
				xmax = 639.3962
				text = ""
			intervals [1803]:
				xmin = 639.3962
				xmax = 639.6862
				text = "singing"
			intervals [1804]:
				xmin = 639.6862
				xmax = 639.8862
				text = "that"
			intervals [1805]:
				xmin = 639.8862
				xmax = 639.9162
				text = ""
			intervals [1806]:
				xmin = 639.9162
				xmax = 640.0562
				text = "like"
			intervals [1807]:
				xmin = 640.0562
				xmax = 640.1362
				text = ""
			intervals [1808]:
				xmin = 640.1362
				xmax = 640.3462
				text = "that"
			intervals [1809]:
				xmin = 640.3462
				xmax = 640.4452
				text = ""
			intervals [1810]:
				xmin = 640.4452
				xmax = 640.5052
				text = "and"
			intervals [1811]:
				xmin = 640.5052
				xmax = 640.7052
				text = "then"
			intervals [1812]:
				xmin = 640.7052
				xmax = 640.7652
				text = "it"
			intervals [1813]:
				xmin = 640.7652
				xmax = 641.0052
				text = "went"
			intervals [1814]:
				xmin = 641.0052
				xmax = 641.3952
				text = "off"
			intervals [1815]:
				xmin = 641.3952
				xmax = 641.4951
				text = ""
			intervals [1816]:
				xmin = 641.4951
				xmax = 641.6351
				text = "that"
			intervals [1817]:
				xmin = 641.6351
				xmax = 641.6951
				text = "s"
			intervals [1818]:
				xmin = 641.6951
				xmax = 641.7451
				text = ""
			intervals [1819]:
				xmin = 641.7451
				xmax = 641.8251
				text = "the"
			intervals [1820]:
				xmin = 641.8251
				xmax = 642.0151
				text = "one"
			intervals [1821]:
				xmin = 642.0151
				xmax = 642.1351
				text = "i"
			intervals [1822]:
				xmin = 642.1351
				xmax = 642.4651
				text = "like"
			intervals [1823]:
				xmin = 642.4651
				xmax = 645.5313
				text = ""
			intervals [1824]:
				xmin = 645.5313
				xmax = 645.8913
				text = "yeah"
			intervals [1825]:
				xmin = 645.8913
				xmax = 646.0713
				text = "six"
			intervals [1826]:
				xmin = 646.0713
				xmax = 646.5313
				text = "o'clock"
			intervals [1827]:
				xmin = 646.5313
				xmax = 648.8967
				text = ""
			intervals [1828]:
				xmin = 648.8967
				xmax = 649.1867
				text = "mm-hm"
			intervals [1829]:
				xmin = 649.1867
				xmax = 650.8458
				text = ""
			intervals [1830]:
				xmin = 650.8458
				xmax = 651.1658
				text = "mm-hm"
			intervals [1831]:
				xmin = 651.1658
				xmax = 656.1757
				text = ""
			intervals [1832]:
				xmin = 656.1757
				xmax = 656.3057
				text = "my"
			intervals [1833]:
				xmin = 656.3057
				xmax = 656.9157
				text = "favorite"
			intervals [1834]:
				xmin = 656.9157
				xmax = 656.9457
				text = ""
			intervals [1835]:
				xmin = 656.9457
				xmax = 657.4457
				text = "martian"
			intervals [1836]:
				xmin = 657.4457
				xmax = 659.4745
				text = ""
			intervals [1837]:
				xmin = 659.4745
				xmax = 659.9845
				text = "and"
			intervals [1838]:
				xmin = 659.9845
				xmax = 660.2845
				text = "um"
			intervals [1839]:
				xmin = 660.2845
				xmax = 662.0758
				text = ""
			intervals [1840]:
				xmin = 662.0758
				xmax = 662.3358
				text = "i"
			intervals [1841]:
				xmin = 662.3358
				xmax = 662.3658
				text = "l-"
			intervals [1842]:
				xmin = 662.3658
				xmax = 662.9457
				text = ""
			intervals [1843]:
				xmin = 662.9457
				xmax = 663.2157
				text = "i"
			intervals [1844]:
				xmin = 663.2157
				xmax = 663.2457
				text = ""
			intervals [1845]:
				xmin = 663.2457
				xmax = 663.5457
				text = "dream"
			intervals [1846]:
				xmin = 663.5457
				xmax = 663.5757
				text = ""
			intervals [1847]:
				xmin = 663.5757
				xmax = 663.6457
				text = "of"
			intervals [1848]:
				xmin = 663.6457
				xmax = 663.6757
				text = ""
			intervals [1849]:
				xmin = 663.6757
				xmax = 664.0857
				text = "jeannie"
			intervals [1850]:
				xmin = 664.0857
				xmax = 666.178
				text = ""
			intervals [1851]:
				xmin = 666.178
				xmax = 666.838
				text = "and"
			intervals [1852]:
				xmin = 666.838
				xmax = 668.5633
				text = ""
			intervals [1853]:
				xmin = 668.5633
				xmax = 669.1633
				text = "um"
			intervals [1854]:
				xmin = 669.1633
				xmax = 669.9111
				text = ""
			intervals [1855]:
				xmin = 669.9111
				xmax = 670.4111
				text = "<unk>"
			intervals [1856]:
				xmin = 670.4111
				xmax = 670.9869
				text = ""
			intervals [1857]:
				xmin = 670.9869
				xmax = 671.0869
				text = "the"
			intervals [1858]:
				xmin = 671.0869
				xmax = 671.4969
				text = "monday"
			intervals [1859]:
				xmin = 671.4969
				xmax = 671.8069
				text = "night"
			intervals [1860]:
				xmin = 671.8069
				xmax = 672.0869
				text = "tuesday"
			intervals [1861]:
				xmin = 672.0869
				xmax = 672.3269
				text = "night"
			intervals [1862]:
				xmin = 672.3269
				xmax = 672.7569
				text = "movies"
			intervals [1863]:
				xmin = 672.7569
				xmax = 672.8669
				text = ""
			intervals [1864]:
				xmin = 672.8669
				xmax = 673.0969
				text = "like"
			intervals [1865]:
				xmin = 673.0969
				xmax = 673.3069
				text = "if"
			intervals [1866]:
				xmin = 673.3069
				xmax = 673.3469
				text = ""
			intervals [1867]:
				xmin = 673.3469
				xmax = 673.7969
				text = "anything"
			intervals [1868]:
				xmin = 673.7969
				xmax = 673.9769
				text = "be"
			intervals [1869]:
				xmin = 673.9769
				xmax = 674.1869
				text = "on"
			intervals [1870]:
				xmin = 674.1869
				xmax = 674.2269
				text = ""
			intervals [1871]:
				xmin = 674.2269
				xmax = 674.5069
				text = "good"
			intervals [1872]:
				xmin = 674.5069
				xmax = 676.8155
				text = ""
			intervals [1873]:
				xmin = 676.8155
				xmax = 676.9455
				text = "and"
			intervals [1874]:
				xmin = 676.9455
				xmax = 677.0555
				text = "i"
			intervals [1875]:
				xmin = 677.0555
				xmax = 677.2255
				text = "look"
			intervals [1876]:
				xmin = 677.2255
				xmax = 677.3455
				text = "at"
			intervals [1877]:
				xmin = 677.3455
				xmax = 677.7455
				text = "movie"
			intervals [1878]:
				xmin = 677.7455
				xmax = 677.7955
				text = ""
			intervals [1879]:
				xmin = 677.7955
				xmax = 678.3155
				text = "four"
			intervals [1880]:
				xmin = 678.3155
				xmax = 679.7447
				text = ""
			intervals [1881]:
				xmin = 679.7447
				xmax = 679.8947
				text = "and"
			intervals [1882]:
				xmin = 679.8947
				xmax = 680.0947
				text = "i"
			intervals [1883]:
				xmin = 680.0947
				xmax = 680.4447
				text = "look"
			intervals [1884]:
				xmin = 680.4447
				xmax = 680.8447
				text = "at"
			intervals [1885]:
				xmin = 680.8447
				xmax = 681.8663
				text = ""
			intervals [1886]:
				xmin = 681.8663
				xmax = 682.2163
				text = "uh"
			intervals [1887]:
				xmin = 682.2163
				xmax = 683.1614
				text = ""
			intervals [1888]:
				xmin = 683.1614
				xmax = 683.5214
				text = "dark"
			intervals [1889]:
				xmin = 683.5214
				xmax = 683.9314
				text = "shadow"
			intervals [1890]:
				xmin = 683.9314
				xmax = 685.9472
				text = ""
			intervals [1891]:
				xmin = 685.9472
				xmax = 686.2272
				text = "and"
			intervals [1892]:
				xmin = 686.2272
				xmax = 686.4272
				text = "i"
			intervals [1893]:
				xmin = 686.4272
				xmax = 686.5872
				text = "look"
			intervals [1894]:
				xmin = 686.5872
				xmax = 686.7845
				text = ""
			intervals [1895]:
				xmin = 686.7845
				xmax = 687.0945
				text = "at"
			intervals [1896]:
				xmin = 687.0945
				xmax = 688.5171
				text = ""
			intervals [1897]:
				xmin = 688.5171
				xmax = 688.9971
				text = "um"
			intervals [1898]:
				xmin = 688.9971
				xmax = 691.2784
				text = ""
			intervals [1899]:
				xmin = 691.2784
				xmax = 691.3684
				text = "well"
			intervals [1900]:
				xmin = 691.3684
				xmax = 691.3984
				text = "i"
			intervals [1901]:
				xmin = 691.3984
				xmax = 691.4284
				text = ""
			intervals [1902]:
				xmin = 691.4284
				xmax = 691.7784
				text = "forgot"
			intervals [1903]:
				xmin = 691.7784
				xmax = 691.9284
				text = "what"
			intervals [1904]:
				xmin = 691.9284
				xmax = 692.1584
				text = "other"
			intervals [1905]:
				xmin = 692.1584
				xmax = 692.3584
				text = "kind"
			intervals [1906]:
				xmin = 692.3584
				xmax = 692.4384
				text = "of"
			intervals [1907]:
				xmin = 692.4384
				xmax = 692.4684
				text = ""
			intervals [1908]:
				xmin = 692.4684
				xmax = 692.7784
				text = "shows"
			intervals [1909]:
				xmin = 692.7784
				xmax = 692.8884
				text = "i"
			intervals [1910]:
				xmin = 692.8884
				xmax = 692.9184
				text = ""
			intervals [1911]:
				xmin = 692.9184
				xmax = 693.1484
				text = "look"
			intervals [1912]:
				xmin = 693.1484
				xmax = 693.3684
				text = "at"
			intervals [1913]:
				xmin = 693.3684
				xmax = 695.3646
				text = ""
			intervals [1914]:
				xmin = 695.3646
				xmax = 695.5246
				text = "mm-mm"
			intervals [1915]:
				xmin = 695.5246
				xmax = 706.1122
				text = ""
			intervals [1916]:
				xmin = 706.1122
				xmax = 706.2422
				text = "they"
			intervals [1917]:
				xmin = 706.2422
				xmax = 706.5422
				text = "made"
			intervals [1918]:
				xmin = 706.5422
				xmax = 706.5922
				text = "a"
			intervals [1919]:
				xmin = 706.5922
				xmax = 706.6422
				text = ""
			intervals [1920]:
				xmin = 706.6422
				xmax = 707.4122
				text = "creation"
			intervals [1921]:
				xmin = 707.4122
				xmax = 707.5091
				text = ""
			intervals [1922]:
				xmin = 707.5091
				xmax = 707.6691
				text = "and"
			intervals [1923]:
				xmin = 707.6691
				xmax = 707.7391
				text = ""
			intervals [1924]:
				xmin = 707.7391
				xmax = 708.4591
				text = "creation"
			intervals [1925]:
				xmin = 708.4591
				xmax = 708.4891
				text = ""
			intervals [1926]:
				xmin = 708.4891
				xmax = 708.8791
				text = "living"
			intervals [1927]:
				xmin = 708.8791
				xmax = 709.6281
				text = ""
			intervals [1928]:
				xmin = 709.6281
				xmax = 709.6881
				text = "you"
			intervals [1929]:
				xmin = 709.6881
				xmax = 709.8581
				text = "know"
			intervals [1930]:
				xmin = 709.8581
				xmax = 710.2481
				text = "anna"
			intervals [1931]:
				xmin = 710.2481
				xmax = 710.4081
				text = "one"
			intervals [1932]:
				xmin = 710.4081
				xmax = 710.4881
				text = "of"
			intervals [1933]:
				xmin = 710.4881
				xmax = 710.5981
				text = "the"
			intervals [1934]:
				xmin = 710.5981
				xmax = 711.2581
				text = "creations"
			intervals [1935]:
				xmin = 711.2581
				xmax = 711.4181
				text = "so"
			intervals [1936]:
				xmin = 711.4181
				xmax = 711.5181
				text = "they"
			intervals [1937]:
				xmin = 711.5181
				xmax = 711.8081
				text = "made"
			intervals [1938]:
				xmin = 711.8081
				xmax = 711.8681
				text = "the"
			intervals [1939]:
				xmin = 711.8681
				xmax = 711.9081
				text = ""
			intervals [1940]:
				xmin = 711.9081
				xmax = 712.6781
				text = "creation"
			intervals [1941]:
				xmin = 712.6781
				xmax = 713.0627
				text = ""
			intervals [1942]:
				xmin = 713.0627
				xmax = 713.1927
				text = "the"
			intervals [1943]:
				xmin = 713.1927
				xmax = 713.7727
				text = "creation"
			intervals [1944]:
				xmin = 713.7727
				xmax = 714.1527
				text = "living"
			intervals [1945]:
				xmin = 714.1527
				xmax = 714.3927
				text = "now"
			intervals [1946]:
				xmin = 714.3927
				xmax = 714.5327
				text = "her"
			intervals [1947]:
				xmin = 714.5327
				xmax = 714.8227
				text = "name"
			intervals [1948]:
				xmin = 714.8227
				xmax = 714.9127
				text = "was"
			intervals [1949]:
				xmin = 714.9127
				xmax = 715.0293
				text = ""
			intervals [1950]:
				xmin = 715.0293
				xmax = 715.4193
				text = "eve"
			intervals [1951]:
				xmin = 715.4193
				xmax = 715.5493
				text = "and"
			intervals [1952]:
				xmin = 715.5493
				xmax = 715.5793
				text = ""
			intervals [1953]:
				xmin = 715.5793
				xmax = 715.7393
				text = "his"
			intervals [1954]:
				xmin = 715.7393
				xmax = 715.7693
				text = ""
			intervals [1955]:
				xmin = 715.7693
				xmax = 716.0593
				text = "name"
			intervals [1956]:
				xmin = 716.0593
				xmax = 716.1693
				text = "was"
			intervals [1957]:
				xmin = 716.1693
				xmax = 716.2493
				text = ""
			intervals [1958]:
				xmin = 716.2493
				xmax = 716.6693
				text = "adam"
			intervals [1959]:
				xmin = 716.6693
				xmax = 717.1529
				text = ""
			intervals [1960]:
				xmin = 717.1529
				xmax = 717.2929
				text = "and"
			intervals [1961]:
				xmin = 717.2929
				xmax = 717.5829
				text = "he"
			intervals [1962]:
				xmin = 717.5829
				xmax = 717.6129
				text = ""
			intervals [1963]:
				xmin = 717.6129
				xmax = 717.8029
				text = "and"
			intervals [1964]:
				xmin = 717.8029
				xmax = 717.8329
				text = "th-"
			intervals [1965]:
				xmin = 717.8329
				xmax = 718.2229
				text = "that"
			intervals [1966]:
				xmin = 718.2229
				xmax = 718.2529
				text = ""
			intervals [1967]:
				xmin = 718.2529
				xmax = 718.5429
				text = "man"
			intervals [1968]:
				xmin = 718.5429
				xmax = 718.7829
				text = "named"
			intervals [1969]:
				xmin = 718.7829
				xmax = 718.8129
				text = ""
			intervals [1970]:
				xmin = 718.8129
				xmax = 719.2529
				text = "peter"
			intervals [1971]:
				xmin = 719.2529
				xmax = 719.3773
				text = ""
			intervals [1972]:
				xmin = 719.3773
				xmax = 719.8373
				text = "vicky"
			intervals [1973]:
				xmin = 719.8373
				xmax = 719.9773
				text = "s"
			intervals [1974]:
				xmin = 719.9773
				xmax = 720.2952
				text = ""
			intervals [1975]:
				xmin = 720.2952
				xmax = 720.4152
				text = "the"
			intervals [1976]:
				xmin = 720.4152
				xmax = 720.6152
				text = "one"
			intervals [1977]:
				xmin = 720.6152
				xmax = 720.7552
				text = "she"
			intervals [1978]:
				xmin = 720.7552
				xmax = 721.0452
				text = "sposta"
			intervals [1979]:
				xmin = 721.0452
				xmax = 721.1752
				text = "be"
			intervals [1980]:
				xmin = 721.1752
				xmax = 721.6252
				text = "marrying"
			intervals [1981]:
				xmin = 721.6252
				xmax = 722.1923
				text = ""
			intervals [1982]:
				xmin = 722.1923
				xmax = 722.4323
				text = "she"
			intervals [1983]:
				xmin = 722.4323
				xmax = 722.6323
				text = "like"
			intervals [1984]:
				xmin = 722.6323
				xmax = 722.8823
				text = "she"
			intervals [1985]:
				xmin = 722.8823
				xmax = 722.9523
				text = ""
			intervals [1986]:
				xmin = 722.9523
				xmax = 723.2123
				text = "she"
			intervals [1987]:
				xmin = 723.2123
				xmax = 723.4623
				text = "like"
			intervals [1988]:
				xmin = 723.4623
				xmax = 723.7323
				text = "him"
			intervals [1989]:
				xmin = 723.7323
				xmax = 724.0023
				text = "now"
			intervals [1990]:
				xmin = 724.0023
				xmax = 724.1423
				text = "but"
			intervals [1991]:
				xmin = 724.1423
				xmax = 724.3323
				text = "he"
			intervals [1992]:
				xmin = 724.3323
				xmax = 724.5523
				text = "don't"
			intervals [1993]:
				xmin = 724.5523
				xmax = 724.8223
				text = "like"
			intervals [1994]:
				xmin = 724.8223
				xmax = 725.1523
				text = "her"
			intervals [1995]:
				xmin = 725.1523
				xmax = 725.5138
				text = ""
			intervals [1996]:
				xmin = 725.5138
				xmax = 725.6638
				text = "and"
			intervals [1997]:
				xmin = 725.6638
				xmax = 725.8238
				text = "she"
			intervals [1998]:
				xmin = 725.8238
				xmax = 726.1038
				text = "said"
			intervals [1999]:
				xmin = 726.1038
				xmax = 726.2538
				text = "that"
			intervals [2000]:
				xmin = 726.2538
				xmax = 726.3138
				text = ""
			intervals [2001]:
				xmin = 726.3138
				xmax = 726.8938
				text = "vicky"
			intervals [2002]:
				xmin = 726.8938
				xmax = 727.0377
				text = ""
			intervals [2003]:
				xmin = 727.0377
				xmax = 727.2177
				text = "and"
			intervals [2004]:
				xmin = 727.2177
				xmax = 727.4777
				text = "him"
			intervals [2005]:
				xmin = 727.4777
				xmax = 727.6277
				text = "and"
			intervals [2006]:
				xmin = 727.6277
				xmax = 727.7377
				text = "they"
			intervals [2007]:
				xmin = 727.7377
				xmax = 727.9677
				text = "not"
			intervals [2008]:
				xmin = 727.9677
				xmax = 728.1377
				text = "gonna"
			intervals [2009]:
				xmin = 728.1377
				xmax = 728.3177
				text = "get"
			intervals [2010]:
				xmin = 728.3177
				xmax = 728.8777
				text = "married"
			intervals [2011]:
				xmin = 728.8777
				xmax = 729.2161
				text = ""
			intervals [2012]:
				xmin = 729.2161
				xmax = 729.3261
				text = "and"
			intervals [2013]:
				xmin = 729.3261
				xmax = 730.1461
				text = "angelique"
			intervals [2014]:
				xmin = 730.1461
				xmax = 730.5478
				text = ""
			intervals [2015]:
				xmin = 730.5478
				xmax = 730.7978
				text = "she"
			intervals [2016]:
				xmin = 730.7978
				xmax = 731.1378
				text = "bit"
			intervals [2017]:
				xmin = 731.1378
				xmax = 731.1678
				text = ""
			intervals [2018]:
				xmin = 731.1678
				xmax = 731.8078
				text = "barnabus"
			intervals [2019]:
				xmin = 731.8078
				xmax = 732.6049
				text = ""
			intervals [2020]:
				xmin = 732.6049
				xmax = 732.8549
				text = "and"
			intervals [2021]:
				xmin = 732.8549
				xmax = 733.0649
				text = "she"
			intervals [2022]:
				xmin = 733.0649
				xmax = 733.3149
				text = "bit"
			intervals [2023]:
				xmin = 733.3149
				xmax = 733.3449
				text = ""
			intervals [2024]:
				xmin = 733.3449
				xmax = 733.7049
				text = "joe"
			intervals [2025]:
				xmin = 733.7049
				xmax = 733.8049
				text = "and"
			intervals [2026]:
				xmin = 733.8049
				xmax = 733.9849
				text = "she"
			intervals [2027]:
				xmin = 733.9849
				xmax = 734.165
				text = ""
			intervals [2028]:
				xmin = 734.165
				xmax = 734.345
				text = "and"
			intervals [2029]:
				xmin = 734.345
				xmax = 734.545
				text = "she"
			intervals [2030]:
				xmin = 734.545
				xmax = 734.935
				text = "called"
			intervals [2031]:
				xmin = 734.935
				xmax = 735.295
				text = "barn"
			intervals [2032]:
				xmin = 735.295
				xmax = 735.425
				text = "she"
			intervals [2033]:
				xmin = 735.425
				xmax = 735.605
				text = "saw"
			intervals [2034]:
				xmin = 735.605
				xmax = 735.715
				text = "him"
			intervals [2035]:
				xmin = 735.715
				xmax = 735.845
				text = "and"
			intervals [2036]:
				xmin = 735.845
				xmax = 736.355
				text = "barnabus"
			intervals [2037]:
				xmin = 736.355
				xmax = 736.9814
				text = ""
			intervals [2038]:
				xmin = 736.9814
				xmax = 737.0914
				text = "she"
			intervals [2039]:
				xmin = 737.0914
				xmax = 737.3814
				text = "told"
			intervals [2040]:
				xmin = 737.3814
				xmax = 737.7214
				text = "barns"
			intervals [2041]:
				xmin = 737.7214
				xmax = 737.7914
				text = "to"
			intervals [2042]:
				xmin = 737.7914
				xmax = 737.8414
				text = ""
			intervals [2043]:
				xmin = 737.8414
				xmax = 738.2414
				text = "come"
			intervals [2044]:
				xmin = 738.2414
				xmax = 738.950
				text = ""
			intervals [2045]:
				xmin = 738.950
				xmax = 739.360
				text = "and"
			intervals [2046]:
				xmin = 739.360
				xmax = 739.4219
				text = ""
			intervals [2047]:
				xmin = 739.4219
				xmax = 739.7119
				text = "and"
			intervals [2048]:
				xmin = 739.7119
				xmax = 739.9419
				text = "get"
			intervals [2049]:
				xmin = 739.9419
				xmax = 740.2519
				text = "um"
			intervals [2050]:
				xmin = 740.2519
				xmax = 741.3288
				text = ""
			intervals [2051]:
				xmin = 741.3288
				xmax = 741.6588
				text = "get"
			intervals [2052]:
				xmin = 741.6588
				xmax = 742.4499
				text = ""
			intervals [2053]:
				xmin = 742.4499
				xmax = 742.8399
				text = "uh"
			intervals [2054]:
				xmin = 742.8399
				xmax = 745.8999
				text = ""
			intervals [2055]:
				xmin = 745.8999
				xmax = 746.1399
				text = "get"
			intervals [2056]:
				xmin = 746.1399
				xmax = 746.2999
				text = "him"
			intervals [2057]:
				xmin = 746.2999
				xmax = 746.4899
				text = "out"
			intervals [2058]:
				xmin = 746.4899
				xmax = 746.5699
				text = "of"
			intervals [2059]:
				xmin = 746.5699
				xmax = 746.8899
				text = "there"
			intervals [2060]:
				xmin = 746.8899
				xmax = 747.0599
				text = "get"
			intervals [2061]:
				xmin = 747.0599
				xmax = 747.1799
				text = "him"
			intervals [2062]:
				xmin = 747.1799
				xmax = 747.3299
				text = "out"
			intervals [2063]:
				xmin = 747.3299
				xmax = 747.3899
				text = "of"
			intervals [2064]:
				xmin = 747.3899
				xmax = 747.5299
				text = "there"
			intervals [2065]:
				xmin = 747.5299
				xmax = 747.6699
				text = "you"
			intervals [2066]:
				xmin = 747.6699
				xmax = 747.8099
				text = "know"
			intervals [2067]:
				xmin = 747.8099
				xmax = 748.0199
				text = "he"
			intervals [2068]:
				xmin = 748.0199
				xmax = 748.1599
				text = "had"
			intervals [2069]:
				xmin = 748.1599
				xmax = 748.5499
				text = "stabbed"
			intervals [2070]:
				xmin = 748.5499
				xmax = 748.7299
				text = "his"
			intervals [2071]:
				xmin = 748.7299
				xmax = 748.9499
				text = "own"
			intervals [2072]:
				xmin = 748.9499
				xmax = 749.2299
				text = "self"
			intervals [2073]:
				xmin = 749.2299
				xmax = 749.3899
				text = "cause"
			intervals [2074]:
				xmin = 749.3899
				xmax = 749.5799
				text = "she"
			intervals [2075]:
				xmin = 749.5799
				xmax = 749.7199
				text = "didn't"
			intervals [2076]:
				xmin = 749.7199
				xmax = 749.9899
				text = "want"
			intervals [2077]:
				xmin = 749.9899
				xmax = 750.0799
				text = "him"
			intervals [2078]:
				xmin = 750.0799
				xmax = 750.2099
				text = "no"
			intervals [2079]:
				xmin = 750.2099
				xmax = 750.4699
				text = "more"
			intervals [2080]:
				xmin = 750.4699
				xmax = 750.6299
				text = "she"
			intervals [2081]:
				xmin = 750.6299
				xmax = 750.7899
				text = "had"
			intervals [2082]:
				xmin = 750.7899
				xmax = 751.0799
				text = "got"
			intervals [2083]:
				xmin = 751.0799
				xmax = 751.4599
				text = "barn"
			intervals [2084]:
				xmin = 751.4599
				xmax = 752.1903
				text = ""
			intervals [2085]:
				xmin = 752.1903
				xmax = 752.3003
				text = "so"
			intervals [2086]:
				xmin = 752.3003
				xmax = 752.4803
				text = "she"
			intervals [2087]:
				xmin = 752.4803
				xmax = 752.7403
				text = "told"
			intervals [2088]:
				xmin = 752.7403
				xmax = 752.8003
				text = "him"
			intervals [2089]:
				xmin = 752.8003
				xmax = 752.9203
				text = "to"
			intervals [2090]:
				xmin = 752.9203
				xmax = 753.1603
				text = "carry"
			intervals [2091]:
				xmin = 753.1603
				xmax = 753.3203
				text = "him"
			intervals [2092]:
				xmin = 753.3203
				xmax = 753.4703
				text = "out"
			intervals [2093]:
				xmin = 753.4703
				xmax = 753.5303
				text = "in"
			intervals [2094]:
				xmin = 753.5303
				xmax = 753.6303
				text = "the"
			intervals [2095]:
				xmin = 753.6303
				xmax = 753.9103
				text = "woods"
			intervals [2096]:
				xmin = 753.9103
				xmax = 754.0503
				text = "she"
			intervals [2097]:
				xmin = 754.0503
				xmax = 754.5003
				text = "told"
			intervals [2098]:
				xmin = 754.5003
				xmax = 754.697
				text = ""
			intervals [2099]:
				xmin = 754.697
				xmax = 755.077
				text = "barnabus"
			intervals [2100]:
				xmin = 755.077
				xmax = 755.147
				text = "to"
			intervals [2101]:
				xmin = 755.147
				xmax = 755.377
				text = "carry"
			intervals [2102]:
				xmin = 755.377
				xmax = 755.727
				text = "joe"
			intervals [2103]:
				xmin = 755.727
				xmax = 755.857
				text = "out"
			intervals [2104]:
				xmin = 755.857
				xmax = 755.917
				text = "in"
			intervals [2105]:
				xmin = 755.917
				xmax = 756.017
				text = "the"
			intervals [2106]:
				xmin = 756.017
				xmax = 756.417
				text = "wood"
			intervals [2107]:
				xmin = 756.417
				xmax = 756.9826
				text = ""
			intervals [2108]:
				xmin = 756.9826
				xmax = 757.2626
				text = "so"
			intervals [2109]:
				xmin = 757.2626
				xmax = 757.2926
				text = ""
			intervals [2110]:
				xmin = 757.2926
				xmax = 757.5826
				text = "joe"
			intervals [2111]:
				xmin = 757.5826
				xmax = 758.1126
				text = "barnabus"
			intervals [2112]:
				xmin = 758.1126
				xmax = 758.2726
				text = "didn't"
			intervals [2113]:
				xmin = 758.2726
				xmax = 758.4926
				text = "carry"
			intervals [2114]:
				xmin = 758.4926
				xmax = 758.7026
				text = "joe"
			intervals [2115]:
				xmin = 758.7026
				xmax = 758.8326
				text = "out"
			intervals [2116]:
				xmin = 758.8326
				xmax = 758.8926
				text = "in"
			intervals [2117]:
				xmin = 758.8926
				xmax = 758.9726
				text = "the"
			intervals [2118]:
				xmin = 758.9726
				xmax = 759.2426
				text = "woods"
			intervals [2119]:
				xmin = 759.2426
				xmax = 759.3526
				text = "he"
			intervals [2120]:
				xmin = 759.3526
				xmax = 759.5226
				text = "took"
			intervals [2121]:
				xmin = 759.5226
				xmax = 759.5926
				text = "him"
			intervals [2122]:
				xmin = 759.5926
				xmax = 760.0026
				text = "home"
			intervals [2123]:
				xmin = 760.0026
				xmax = 760.146
				text = ""
			intervals [2124]:
				xmin = 760.146
				xmax = 760.316
				text = "and"
			intervals [2125]:
				xmin = 760.316
				xmax = 760.446
				text = "you"
			intervals [2126]:
				xmin = 760.446
				xmax = 760.526
				text = "you"
			intervals [2127]:
				xmin = 760.526
				xmax = 760.646
				text = "know"
			intervals [2128]:
				xmin = 760.646
				xmax = 760.916
				text = "made"
			intervals [2129]:
				xmin = 760.916
				xmax = 761.006
				text = "him"
			intervals [2130]:
				xmin = 761.006
				xmax = 761.486
				text = "live"
			intervals [2131]:
				xmin = 761.486
				xmax = 762.934
				text = ""
			intervals [2132]:
				xmin = 762.934
				xmax = 763.094
				text = "and"
			intervals [2133]:
				xmin = 763.094
				xmax = 763.264
				text = "so"
			intervals [2134]:
				xmin = 763.264
				xmax = 763.434
				text = "they"
			intervals [2135]:
				xmin = 763.434
				xmax = 763.914
				text = "discovered"
			intervals [2136]:
				xmin = 763.914
				xmax = 764.064
				text = "him"
			intervals [2137]:
				xmin = 764.064
				xmax = 764.284
				text = "two"
			intervals [2138]:
				xmin = 764.284
				xmax = 764.674
				text = "mark"
			intervals [2139]:
				xmin = 764.674
				xmax = 765.094
				text = "holes"
			intervals [2140]:
				xmin = 765.094
				xmax = 765.174
				text = "in"
			intervals [2141]:
				xmin = 765.174
				xmax = 765.344
				text = "his"
			intervals [2142]:
				xmin = 765.344
				xmax = 765.374
				text = ""
			intervals [2143]:
				xmin = 765.374
				xmax = 765.764
				text = "neck"
			intervals [2144]:
				xmin = 765.764
				xmax = 766.256
				text = ""
			intervals [2145]:
				xmin = 766.256
				xmax = 766.496
				text = "and"
			intervals [2146]:
				xmin = 766.496
				xmax = 766.746
				text = "um"
			intervals [2147]:
				xmin = 766.746
				xmax = 767.0682
				text = ""
			intervals [2148]:
				xmin = 767.0682
				xmax = 767.2982
				text = "now"
			intervals [2149]:
				xmin = 767.2982
				xmax = 767.5482
				text = "he"
			intervals [2150]:
				xmin = 767.5482
				xmax = 767.9182
				text = "living"
			intervals [2151]:
				xmin = 767.9182
				xmax = 768.2782
				text = "now"
			intervals [2152]:
				xmin = 768.2782
				xmax = 768.4071
				text = ""
			intervals [2153]:
				xmin = 768.4071
				xmax = 768.6171
				text = "but"
			intervals [2154]:
				xmin = 768.6171
				xmax = 768.6771
				text = "i"
			intervals [2155]:
				xmin = 768.6771
				xmax = 768.8271
				text = "don't"
			intervals [2156]:
				xmin = 768.8271
				xmax = 768.8971
				text = "know"
			intervals [2157]:
				xmin = 768.8971
				xmax = 769.1271
				text = "about"
			intervals [2158]:
				xmin = 769.1271
				xmax = 769.5471
				text = "today"
			intervals [2159]:
				xmin = 769.5471
				xmax = 769.9171
				text = "cause"
			intervals [2160]:
				xmin = 769.9171
				xmax = 770.1871
				text = "um"
			intervals [2161]:
				xmin = 770.1871
				xmax = 770.8365
				text = ""
			intervals [2162]:
				xmin = 770.8365
				xmax = 771.4465
				text = "nicholas"
			intervals [2163]:
				xmin = 771.4465
				xmax = 771.9116
				text = ""
			intervals [2164]:
				xmin = 771.9116
				xmax = 772.0016
				text = "let"
			intervals [2165]:
				xmin = 772.0016
				xmax = 772.0316
				text = "s"
			intervals [2166]:
				xmin = 772.0316
				xmax = 772.3316
				text = "see"
			intervals [2167]:
				xmin = 772.3316
				xmax = 772.5497
				text = ""
			intervals [2168]:
				xmin = 772.5497
				xmax = 772.7397
				text = "who"
			intervals [2169]:
				xmin = 772.7397
				xmax = 772.7697
				text = "i"
			intervals [2170]:
				xmin = 772.7697
				xmax = 773.1097
				text = "she"
			intervals [2171]:
				xmin = 773.1097
				xmax = 773.2597
				text = "was"
			intervals [2172]:
				xmin = 773.2597
				xmax = 773.5697
				text = "going"
			intervals [2173]:
				xmin = 773.5697
				xmax = 773.7197
				text = "with"
			intervals [2174]:
				xmin = 773.7197
				xmax = 773.8797
				text = "was"
			intervals [2175]:
				xmin = 773.8797
				xmax = 774.4497
				text = "maggie"
			intervals [2176]:
				xmin = 774.4497
				xmax = 775.0339
				text = ""
			intervals [2177]:
				xmin = 775.0339
				xmax = 775.3139
				text = "and"
			intervals [2178]:
				xmin = 775.3139
				xmax = 775.4656
				text = ""
			intervals [2179]:
				xmin = 775.4656
				xmax = 775.9556
				text = "nicholas"
			intervals [2180]:
				xmin = 775.9556
				xmax = 776.3556
				text = "asked"
			intervals [2181]:
				xmin = 776.3556
				xmax = 776.4039
				text = ""
			intervals [2182]:
				xmin = 776.4039
				xmax = 776.5839
				text = "and"
			intervals [2183]:
				xmin = 776.5839
				xmax = 776.7839
				text = "she"
			intervals [2184]:
				xmin = 776.7839
				xmax = 777.0139
				text = "went"
			intervals [2185]:
				xmin = 777.0139
				xmax = 777.1939
				text = "and"
			intervals [2186]:
				xmin = 777.1939
				xmax = 777.6639
				text = "seen"
			intervals [2187]:
				xmin = 777.6639
				xmax = 778.0639
				text = "joe"
			intervals [2188]:
				xmin = 778.0639
				xmax = 778.2239
				text = "in"
			intervals [2189]:
				xmin = 778.2239
				xmax = 778.5239
				text = "his"
			intervals [2190]:
				xmin = 778.5239
				xmax = 778.7939
				text = "bad"
			intervals [2191]:
				xmin = 778.7939
				xmax = 779.3339
				text = "condition"
			intervals [2192]:
				xmin = 779.3339
				xmax = 779.4839
				text = "but"
			intervals [2193]:
				xmin = 779.4839
				xmax = 779.5939
				text = "they"
			intervals [2194]:
				xmin = 779.5939
				xmax = 779.7839
				text = "didn't"
			intervals [2195]:
				xmin = 779.7839
				xmax = 780.0139
				text = "tell"
			intervals [2196]:
				xmin = 780.0139
				xmax = 780.1339
				text = "him"
			intervals [2197]:
				xmin = 780.1339
				xmax = 780.3339
				text = "that"
			intervals [2198]:
				xmin = 780.3339
				xmax = 780.5639
				text = "the"
			intervals [2199]:
				xmin = 780.5639
				xmax = 780.9439
				text = "uh"
			intervals [2200]:
				xmin = 780.9439
				xmax = 781.8806
				text = ""
			intervals [2201]:
				xmin = 781.8806
				xmax = 782.1006
				text = "that"
			intervals [2202]:
				xmin = 782.1006
				xmax = 782.4681
				text = ""
			intervals [2203]:
				xmin = 782.4681
				xmax = 782.8181
				text = "that"
			intervals [2204]:
				xmin = 782.8181
				xmax = 782.9381
				text = "uh"
			intervals [2205]:
				xmin = 782.9381
				xmax = 783.5081
				text = "angelique"
			intervals [2206]:
				xmin = 783.5081
				xmax = 783.6781
				text = "had"
			intervals [2207]:
				xmin = 783.6781
				xmax = 783.7681
				text = ""
			intervals [2208]:
				xmin = 783.7681
				xmax = 783.9881
				text = "bit"
			intervals [2209]:
				xmin = 783.9881
				xmax = 784.1981
				text = "him"
			intervals [2210]:
				xmin = 784.1981
				xmax = 784.8935
				text = ""
			intervals [2211]:
				xmin = 784.8935
				xmax = 785.2235
				text = "and"
			intervals [2212]:
				xmin = 785.2235
				xmax = 785.3935
				text = "s"
			intervals [2213]:
				xmin = 785.3935
				xmax = 785.5305
				text = ""
			intervals [2214]:
				xmin = 785.5305
				xmax = 785.6105
				text = "and"
			intervals [2215]:
				xmin = 785.6105
				xmax = 785.7305
				text = "then"
			intervals [2216]:
				xmin = 785.7305
				xmax = 786.0205
				text = "he"
			intervals [2217]:
				xmin = 786.0205
				xmax = 786.2105
				text = "had"
			intervals [2218]:
				xmin = 786.2105
				xmax = 786.3105
				text = "he"
			intervals [2219]:
				xmin = 786.3105
				xmax = 786.5305
				text = "w"
			intervals [2220]:
				xmin = 786.5305
				xmax = 786.6705
				text = ""
			intervals [2221]:
				xmin = 786.6705
				xmax = 786.8705
				text = "n-"
			intervals [2222]:
				xmin = 786.8705
				xmax = 787.1598
				text = ""
			intervals [2223]:
				xmin = 787.1598
				xmax = 787.4298
				text = "kept"
			intervals [2224]:
				xmin = 787.4298
				xmax = 787.5468
				text = ""
			intervals [2225]:
				xmin = 787.5468
				xmax = 787.8368
				text = "kept"
			intervals [2226]:
				xmin = 787.8368
				xmax = 787.8668
				text = ""
			intervals [2227]:
				xmin = 787.8668
				xmax = 788.1568
				text = "being"
			intervals [2228]:
				xmin = 788.1568
				xmax = 788.4268
				text = "bite"
			intervals [2229]:
				xmin = 788.4268
				xmax = 788.6268
				text = "by"
			intervals [2230]:
				xmin = 788.6268
				xmax = 788.6568
				text = "a"
			intervals [2231]:
				xmin = 788.6568
				xmax = 789.3668
				text = "vampire"
			intervals [2232]:
				xmin = 789.3668
				xmax = 789.9202
				text = ""
			intervals [2233]:
				xmin = 789.9202
				xmax = 790.2902
				text = "and"
			intervals [2234]:
				xmin = 790.2902
				xmax = 790.6502
				text = "so"
			intervals [2235]:
				xmin = 790.6502
				xmax = 790.9295
				text = ""
			intervals [2236]:
				xmin = 790.9295
				xmax = 791.0895
				text = "she"
			intervals [2237]:
				xmin = 791.0895
				xmax = 791.4395
				text = "said"
			intervals [2238]:
				xmin = 791.4395
				xmax = 791.5295
				text = "so"
			intervals [2239]:
				xmin = 791.5295
				xmax = 792.0895
				text = "nicholas"
			intervals [2240]:
				xmin = 792.0895
				xmax = 792.4395
				text = "asked"
			intervals [2241]:
				xmin = 792.4395
				xmax = 792.5495
				text = "her"
			intervals [2242]:
				xmin = 792.5495
				xmax = 792.6495
				text = "to"
			intervals [2243]:
				xmin = 792.6495
				xmax = 793.0395
				text = "marry"
			intervals [2244]:
				xmin = 793.0395
				xmax = 793.4695
				text = "him"
			intervals [2245]:
				xmin = 793.4695
				xmax = 794.2577
				text = ""
			intervals [2246]:
				xmin = 794.2577
				xmax = 794.3277
				text = "and"
			intervals [2247]:
				xmin = 794.3277
				xmax = 794.4977
				text = "she"
			intervals [2248]:
				xmin = 794.4977
				xmax = 794.7677
				text = "said"
			intervals [2249]:
				xmin = 794.7677
				xmax = 795.0377
				text = "no"
			intervals [2250]:
				xmin = 795.0377
				xmax = 795.4077
				text = "because"
			intervals [2251]:
				xmin = 795.4077
				xmax = 795.5277
				text = "of"
			intervals [2252]:
				xmin = 795.5277
				xmax = 795.6477
				text = "the"
			intervals [2253]:
				xmin = 795.6477
				xmax = 796.0377
				text = "shape"
			intervals [2254]:
				xmin = 796.0377
				xmax = 796.1477
				text = "that"
			intervals [2255]:
				xmin = 796.1477
				xmax = 796.1877
				text = ""
			intervals [2256]:
				xmin = 796.1877
				xmax = 796.5777
				text = "adam"
			intervals [2257]:
				xmin = 796.5777
				xmax = 796.7377
				text = "was"
			intervals [2258]:
				xmin = 796.7377
				xmax = 796.9574
				text = ""
			intervals [2259]:
				xmin = 796.9574
				xmax = 797.0174
				text = "i"
			intervals [2260]:
				xmin = 797.0174
				xmax = 797.2474
				text = "mean"
			intervals [2261]:
				xmin = 797.2474
				xmax = 797.4074
				text = "that"
			intervals [2262]:
				xmin = 797.4074
				xmax = 797.4674
				text = ""
			intervals [2263]:
				xmin = 797.4674
				xmax = 797.7474
				text = "joe"
			intervals [2264]:
				xmin = 797.7474
				xmax = 798.0474
				text = "was"
			intervals [2265]:
				xmin = 798.0474
				xmax = 798.3974
				text = "in"
			intervals [2266]:
				xmin = 798.3974
				xmax = 799.1878
				text = ""
			intervals [2267]:
				xmin = 799.1878
				xmax = 799.3478
				text = "so"
			intervals [2268]:
				xmin = 799.3478
				xmax = 799.7178
				text = "she"
			intervals [2269]:
				xmin = 799.7178
				xmax = 799.9278
				text = "and"
			intervals [2270]:
				xmin = 799.9278
				xmax = 800.0478
				text = "then"
			intervals [2271]:
				xmin = 800.0478
				xmax = 800.2478
				text = "so"
			intervals [2272]:
				xmin = 800.2478
				xmax = 800.4578
				text = "he"
			intervals [2273]:
				xmin = 800.4578
				xmax = 800.6678
				text = "get"
			intervals [2274]:
				xmin = 800.6678
				xmax = 800.8378
				text = "he"
			intervals [2275]:
				xmin = 800.8378
				xmax = 801.0878
				text = "told"
			intervals [2276]:
				xmin = 801.0878
				xmax = 801.2878
				text = "this"
			intervals [2277]:
				xmin = 801.2878
				xmax = 801.5178
				text = "boy"
			intervals [2278]:
				xmin = 801.5178
				xmax = 801.6378
				text = "to"
			intervals [2279]:
				xmin = 801.6378
				xmax = 801.8578
				text = "take"
			intervals [2280]:
				xmin = 801.8578
				xmax = 802.0478
				text = "this"
			intervals [2281]:
				xmin = 802.0478
				xmax = 802.6778
				text = "poison"
			intervals [2282]:
				xmin = 802.6778
				xmax = 802.9248
				text = ""
			intervals [2283]:
				xmin = 802.9248
				xmax = 803.0248
				text = "and"
			intervals [2284]:
				xmin = 803.0248
				xmax = 803.2148
				text = "put"
			intervals [2285]:
				xmin = 803.2148
				xmax = 803.3348
				text = "it"
			intervals [2286]:
				xmin = 803.3348
				xmax = 803.5048
				text = "in"
			intervals [2287]:
				xmin = 803.5048
				xmax = 803.7148
				text = "joe"
			intervals [2288]:
				xmin = 803.7148
				xmax = 804.3748
				text = "medicine"
			intervals [2289]:
				xmin = 804.3748
				xmax = 804.4648
				text = "when"
			intervals [2290]:
				xmin = 804.4648
				xmax = 804.6248
				text = "he"
			intervals [2291]:
				xmin = 804.6248
				xmax = 804.9948
				text = "drink"
			intervals [2292]:
				xmin = 804.9948
				xmax = 805.1148
				text = "it"
			intervals [2293]:
				xmin = 805.1148
				xmax = 805.2648
				text = "then"
			intervals [2294]:
				xmin = 805.2648
				xmax = 805.4448
				text = "he"
			intervals [2295]:
				xmin = 805.4448
				xmax = 805.6048
				text = "would"
			intervals [2296]:
				xmin = 805.6048
				xmax = 805.6548
				text = ""
			intervals [2297]:
				xmin = 805.6548
				xmax = 805.9948
				text = "die"
			intervals [2298]:
				xmin = 805.9948
				xmax = 806.4124
				text = ""
			intervals [2299]:
				xmin = 806.4124
				xmax = 806.5224
				text = "and"
			intervals [2300]:
				xmin = 806.5224
				xmax = 807.0624
				text = "so"
			intervals [2301]:
				xmin = 807.0624
				xmax = 807.2924
				text = "that"
			intervals [2302]:
				xmin = 807.2924
				xmax = 807.3224
				text = ""
			intervals [2303]:
				xmin = 807.3224
				xmax = 807.6424
				text = "um"
			intervals [2304]:
				xmin = 807.6424
				xmax = 807.9882
				text = ""
			intervals [2305]:
				xmin = 807.9882
				xmax = 808.4582
				text = "maggie"
			intervals [2306]:
				xmin = 808.4582
				xmax = 808.7082
				text = "could"
			intervals [2307]:
				xmin = 808.7082
				xmax = 808.8695
				text = ""
			intervals [2308]:
				xmin = 808.8695
				xmax = 809.2895
				text = "marry"
			intervals [2309]:
				xmin = 809.2895
				xmax = 809.5495
				text = "him"
			intervals [2310]:
				xmin = 809.5495
				xmax = 809.6895
				text = "so"
			intervals [2311]:
				xmin = 809.6895
				xmax = 809.8995
				text = "he"
			intervals [2312]:
				xmin = 809.8995
				xmax = 810.1395
				text = "asked"
			intervals [2313]:
				xmin = 810.1395
				xmax = 810.4995
				text = "mary"
			intervals [2314]:
				xmin = 810.4995
				xmax = 810.5295
				text = ""
			intervals [2315]:
				xmin = 810.5295
				xmax = 810.6795
				text = "she"
			intervals [2316]:
				xmin = 810.6795
				xmax = 810.7095
				text = ""
			intervals [2317]:
				xmin = 810.7095
				xmax = 811.1995
				text = "maggie"
			intervals [2318]:
				xmin = 811.1995
				xmax = 811.2295
				text = ""
			intervals [2319]:
				xmin = 811.2295
				xmax = 811.3495
				text = "he"
			intervals [2320]:
				xmin = 811.3495
				xmax = 811.7795
				text = "marry"
			intervals [2321]:
				xmin = 811.7795
				xmax = 811.9495
				text = "her"
			intervals [2322]:
				xmin = 811.9495
				xmax = 812.3395
				text = ""
			intervals [2323]:
				xmin = 812.3395
				xmax = 812.4695
				text = "so"
			intervals [2324]:
				xmin = 812.4695
				xmax = 812.6895
				text = "that"
			intervals [2325]:
				xmin = 812.6895
				xmax = 812.9195
				text = "boy"
			intervals [2326]:
				xmin = 812.9195
				xmax = 813.2195
				text = "did"
			intervals [2327]:
				xmin = 813.2195
				xmax = 813.2495
				text = "i"
			intervals [2328]:
				xmin = 813.2495
				xmax = 813.4895
				text = ""
			intervals [2329]:
				xmin = 813.4895
				xmax = 813.5795
				text = "don't"
			intervals [2330]:
				xmin = 813.5795
				xmax = 813.6195
				text = "i"
			intervals [2331]:
				xmin = 813.6195
				xmax = 813.7395
				text = "ain't"
			intervals [2332]:
				xmin = 813.7395
				xmax = 813.8495
				text = ""
			intervals [2333]:
				xmin = 813.8495
				xmax = 813.9295
				text = "see"
			intervals [2334]:
				xmin = 813.9295
				xmax = 813.9895
				text = "it"
			intervals [2335]:
				xmin = 813.9895
				xmax = 814.2795
				text = ""
			intervals [2336]:
				xmin = 814.2795
				xmax = 814.4095
				text = "today"
			intervals [2337]:
				xmin = 814.4095
				xmax = 814.5595
				text = ""
			intervals [2338]:
				xmin = 814.5595
				xmax = 814.6695
				text = "cause"
			intervals [2339]:
				xmin = 814.6695
				xmax = 814.8195
				text = ""
			intervals [2340]:
				xmin = 814.8195
				xmax = 814.8495
				text = "i"
			intervals [2341]:
				xmin = 814.8495
				xmax = 814.9695
				text = "came"
			intervals [2342]:
				xmin = 814.9695
				xmax = 815.1095
				text = ""
			intervals [2343]:
				xmin = 815.1095
				xmax = 815.2895
				text = "down"
			intervals [2344]:
				xmin = 815.2895
				xmax = 815.3695
				text = ""
			intervals [2345]:
				xmin = 815.3695
				xmax = 815.5195
				text = "here"
			intervals [2346]:
				xmin = 815.5195
				xmax = 838.3819
				text = ""
			intervals [2347]:
				xmin = 838.3819
				xmax = 838.8719
				text = "mm-hm"
			intervals [2348]:
				xmin = 838.8719
				xmax = 839.2321
				text = ""
			intervals [2349]:
				xmin = 839.2321
				xmax = 839.4121
				text = "i"
			intervals [2350]:
				xmin = 839.4121
				xmax = 839.7621
				text = "ain't"
			intervals [2351]:
				xmin = 839.7621
				xmax = 839.9621
				text = "really"
			intervals [2352]:
				xmin = 839.9621
				xmax = 842.0351
				text = ""
			intervals [2353]:
				xmin = 842.0351
				xmax = 842.4051
				text = "mm-mm"
			intervals [2354]:
				xmin = 842.4051
				xmax = 842.5051
				text = "i"
			intervals [2355]:
				xmin = 842.5051
				xmax = 842.8951
				text = "mostly"
			intervals [2356]:
				xmin = 842.8951
				xmax = 842.9951
				text = ""
			intervals [2357]:
				xmin = 842.9951
				xmax = 843.3151
				text = "stay"
			intervals [2358]:
				xmin = 843.3151
				xmax = 843.4851
				text = "on"
			intervals [2359]:
				xmin = 843.4851
				xmax = 843.6251
				text = "with"
			intervals [2360]:
				xmin = 843.6251
				xmax = 843.8151
				text = "my"
			intervals [2361]:
				xmin = 843.8151
				xmax = 844.3251
				text = "friday"
			intervals [2362]:
				xmin = 844.3251
				xmax = 844.7951
				text = ""
			intervals [2363]:
				xmin = 844.7951
				xmax = 844.9851
				text = "no"
			intervals [2364]:
				xmin = 844.9851
				xmax = 845.1051
				text = "i"
			intervals [2365]:
				xmin = 845.1051
				xmax = 845.1951
				text = "ain't"
			intervals [2366]:
				xmin = 845.1951
				xmax = 845.4351
				text = "hardly"
			intervals [2367]:
				xmin = 845.4351
				xmax = 845.6551
				text = "look"
			intervals [2368]:
				xmin = 845.6551
				xmax = 845.7651
				text = "at"
			intervals [2369]:
				xmin = 845.7651
				xmax = 845.9951
				text = "that"
			intervals [2370]:
				xmin = 845.9951
				xmax = 850.6184
				text = ""
			intervals [2371]:
				xmin = 850.6184
				xmax = 850.9484
				text = "used"
			intervals [2372]:
				xmin = 850.9484
				xmax = 851.1784
				text = "to"
			intervals [2373]:
				xmin = 851.1784
				xmax = 857.090
				text = ""
			intervals [2374]:
				xmin = 857.090
				xmax = 857.120
				text = "n-"
			intervals [2375]:
				xmin = 857.120
				xmax = 857.270
				text = ""
			intervals [2376]:
				xmin = 857.270
				xmax = 857.390
				text = "uh"
			intervals [2377]:
				xmin = 857.390
				xmax = 858.9547
				text = ""
			intervals [2378]:
				xmin = 858.9547
				xmax = 859.3247
				text = "dean"
			intervals [2379]:
				xmin = 859.3247
				xmax = 859.5447
				text = ""
			intervals [2380]:
				xmin = 859.5447
				xmax = 859.7847
				text = "martin"
			intervals [2381]:
				xmin = 859.7847
				xmax = 860.1297
				text = ""
			intervals [2382]:
				xmin = 860.1297
				xmax = 860.2197
				text = "mm-hm"
			intervals [2383]:
				xmin = 860.2197
				xmax = 861.2748
				text = ""
			intervals [2384]:
				xmin = 861.2748
				xmax = 861.5548
				text = "dean"
			intervals [2385]:
				xmin = 861.5548
				xmax = 861.9048
				text = "martin"
			intervals [2386]:
				xmin = 861.9048
				xmax = 863.0507
				text = ""
			intervals [2387]:
				xmin = 863.0507
				xmax = 863.2007
				text = "it"
			intervals [2388]:
				xmin = 863.2007
				xmax = 863.3007
				text = "was"
			intervals [2389]:
				xmin = 863.3007
				xmax = 863.4407
				text = "with"
			intervals [2390]:
				xmin = 863.4407
				xmax = 863.5607
				text = "a"
			intervals [2391]:
				xmin = 863.5607
				xmax = 863.5907
				text = ""
			intervals [2392]:
				xmin = 863.5907
				xmax = 863.8407
				text = "lot"
			intervals [2393]:
				xmin = 863.8407
				xmax = 863.9307
				text = "of"
			intervals [2394]:
				xmin = 863.9307
				xmax = 864.2207
				text = "these"
			intervals [2395]:
				xmin = 864.2207
				xmax = 864.6107
				text = "girls"
			intervals [2396]:
				xmin = 864.6107
				xmax = 864.7707
				text = "on"
			intervals [2397]:
				xmin = 864.7707
				xmax = 864.9707
				text = "this"
			intervals [2398]:
				xmin = 864.9707
				xmax = 865.0007
				text = ""
			intervals [2399]:
				xmin = 865.0007
				xmax = 865.4307
				text = "island"
			intervals [2400]:
				xmin = 865.4307
				xmax = 866.8871
				text = ""
			intervals [2401]:
				xmin = 866.8871
				xmax = 866.9471
				text = "and"
			intervals [2402]:
				xmin = 866.9471
				xmax = 866.9971
				text = "i"
			intervals [2403]:
				xmin = 866.9971
				xmax = 867.2271
				text = "saw"
			intervals [2404]:
				xmin = 867.2271
				xmax = 867.4471
				text = "one"
			intervals [2405]:
				xmin = 867.4471
				xmax = 867.7671
				text = "about"
			intervals [2406]:
				xmin = 867.7671
				xmax = 868.2271
				text = "james"
			intervals [2407]:
				xmin = 868.2271
				xmax = 868.6371
				text = "bond"
			intervals [2408]:
				xmin = 868.6371
				xmax = 869.5718
				text = ""
			intervals [2409]:
				xmin = 869.5718
				xmax = 869.8618
				text = "double"
			intervals [2410]:
				xmin = 869.8618
				xmax = 869.9718
				text = "oh"
			intervals [2411]:
				xmin = 869.9718
				xmax = 870.3718
				text = "seven"
			intervals [2412]:
				xmin = 870.3718
				xmax = 870.4118
				text = ""
			intervals [2413]:
				xmin = 870.4118
				xmax = 870.6318
				text = "that"
			intervals [2414]:
				xmin = 870.6318
				xmax = 870.7418
				text = "was"
			intervals [2415]:
				xmin = 870.7418
				xmax = 871.1818
				text = "long"
			intervals [2416]:
				xmin = 871.1818
				xmax = 871.4718
				text = "long"
			intervals [2417]:
				xmin = 871.4718
				xmax = 871.7418
				text = "time"
			intervals [2418]:
				xmin = 871.7418
				xmax = 871.8018
				text = ""
			intervals [2419]:
				xmin = 871.8018
				xmax = 871.9918
				text = "ago"
			intervals [2420]:
				xmin = 871.9918
				xmax = 872.7386
				text = ""
			intervals [2421]:
				xmin = 872.7386
				xmax = 872.7886
				text = "i"
			intervals [2422]:
				xmin = 872.7886
				xmax = 872.9586
				text = "don't"
			intervals [2423]:
				xmin = 872.9586
				xmax = 873.2286
				text = "hardly"
			intervals [2424]:
				xmin = 873.2286
				xmax = 873.4286
				text = "go"
			intervals [2425]:
				xmin = 873.4286
				xmax = 873.6686
				text = "there"
			intervals [2426]:
				xmin = 873.6686
				xmax = 876.7635
				text = ""
			intervals [2427]:
				xmin = 876.7635
				xmax = 876.9635
				text = "cause"
			intervals [2428]:
				xmin = 876.9635
				xmax = 877.1635
				text = "my"
			intervals [2429]:
				xmin = 877.1635
				xmax = 877.5435
				text = "money"
			intervals [2430]:
				xmin = 877.5435
				xmax = 877.7235
				text = "get"
			intervals [2431]:
				xmin = 877.7235
				xmax = 878.4235
				text = "scarce"
			intervals [2432]:
				xmin = 878.4235
				xmax = 879.1915
				text = ""
			intervals [2433]:
				xmin = 879.1915
				xmax = 879.7215
				text = "<unk>"
			intervals [2434]:
				xmin = 879.7215
				xmax = 887.2081
				text = ""
			intervals [2435]:
				xmin = 887.2081
				xmax = 887.2381
				text = "<unk>"
			intervals [2436]:
				xmin = 887.2381
				xmax = 894.8734
				text = ""
			intervals [2437]:
				xmin = 894.8734
				xmax = 894.9934
				text = "we"
			intervals [2438]:
				xmin = 894.9934
				xmax = 895.1234
				text = "had"
			intervals [2439]:
				xmin = 895.1234
				xmax = 895.1834
				text = "a"
			intervals [2440]:
				xmin = 895.1834
				xmax = 895.2334
				text = ""
			intervals [2441]:
				xmin = 895.2334
				xmax = 895.5534
				text = "cat"
			intervals [2442]:
				xmin = 895.5534
				xmax = 896.9643
				text = ""
			intervals [2443]:
				xmin = 896.9643
				xmax = 897.3543
				text = "yeah"
			intervals [2444]:
				xmin = 897.3543
				xmax = 897.5243
				text = "but"
			intervals [2445]:
				xmin = 897.5243
				xmax = 897.7143
				text = "when"
			intervals [2446]:
				xmin = 897.7143
				xmax = 897.8043
				text = "we"
			intervals [2447]:
				xmin = 897.8043
				xmax = 898.2043
				text = "moved"
			intervals [2448]:
				xmin = 898.2043
				xmax = 898.4343
				text = "down"
			intervals [2449]:
				xmin = 898.4343
				xmax = 898.4943
				text = "to"
			intervals [2450]:
				xmin = 898.4943
				xmax = 898.8643
				text = "nine"
			intervals [2451]:
				xmin = 898.8643
				xmax = 899.2543
				text = "thirteen"
			intervals [2452]:
				xmin = 899.2543
				xmax = 899.3143
				text = "we"
			intervals [2453]:
				xmin = 899.3143
				xmax = 899.4843
				text = "used"
			intervals [2454]:
				xmin = 899.4843
				xmax = 899.5443
				text = "to"
			intervals [2455]:
				xmin = 899.5443
				xmax = 899.5743
				text = ""
			intervals [2456]:
				xmin = 899.5743
				xmax = 899.8043
				text = "live"
			intervals [2457]:
				xmin = 899.8043
				xmax = 900.1343
				text = "twelve"
			intervals [2458]:
				xmin = 900.1343
				xmax = 900.1743
				text = ""
			intervals [2459]:
				xmin = 900.1743
				xmax = 900.4643
				text = "thirty"
			intervals [2460]:
				xmin = 900.4643
				xmax = 900.8243
				text = "nine"
			intervals [2461]:
				xmin = 900.8243
				xmax = 901.2784
				text = ""
			intervals [2462]:
				xmin = 901.2784
				xmax = 901.4384
				text = "moved"
			intervals [2463]:
				xmin = 901.4384
				xmax = 901.5984
				text = "on"
			intervals [2464]:
				xmin = 901.5984
				xmax = 901.7384
				text = "down"
			intervals [2465]:
				xmin = 901.7384
				xmax = 901.8384
				text = "on"
			intervals [2466]:
				xmin = 901.8384
				xmax = 902.2684
				text = "thirteenth"
			intervals [2467]:
				xmin = 902.2684
				xmax = 902.3984
				text = "we"
			intervals [2468]:
				xmin = 902.3984
				xmax = 902.6384
				text = "left"
			intervals [2469]:
				xmin = 902.6384
				xmax = 902.7584
				text = "our"
			intervals [2470]:
				xmin = 902.7584
				xmax = 902.7884
				text = ""
			intervals [2471]:
				xmin = 902.7884
				xmax = 903.0384
				text = "cat"
			intervals [2472]:
				xmin = 903.0384
				xmax = 903.1084
				text = ""
			intervals [2473]:
				xmin = 903.1084
				xmax = 903.2884
				text = "there"
			intervals [2474]:
				xmin = 903.2884
				xmax = 907.5935
				text = ""
			intervals [2475]:
				xmin = 907.5935
				xmax = 907.7735
				text = "he"
			intervals [2476]:
				xmin = 907.7735
				xmax = 907.9235
				text = "was"
			intervals [2477]:
				xmin = 907.9235
				xmax = 908.1235
				text = "my"
			intervals [2478]:
				xmin = 908.1235
				xmax = 908.7135
				text = "sister"
			intervals [2479]:
				xmin = 908.7135
				xmax = 908.8535
				text = "s"
			intervals [2480]:
				xmin = 908.8535
				xmax = 913.3677
				text = ""
			intervals [2481]:
				xmin = 913.3677
				xmax = 913.7077
				text = "yeah"
			intervals [2482]:
				xmin = 913.7077
				xmax = 915.3954
				text = ""
			intervals [2483]:
				xmin = 915.3954
				xmax = 915.6754
				text = "she"
			intervals [2484]:
				xmin = 915.6754
				xmax = 916.0054
				text = "called"
			intervals [2485]:
				xmin = 916.0054
				xmax = 916.0654
				text = "him"
			intervals [2486]:
				xmin = 916.0654
				xmax = 916.0954
				text = ""
			intervals [2487]:
				xmin = 916.0954
				xmax = 916.5554
				text = "smith"
			intervals [2488]:
				xmin = 916.5554
				xmax = 916.7354
				text = "that"
			intervals [2489]:
				xmin = 916.7354
				xmax = 916.7654
				text = ""
			intervals [2490]:
				xmin = 916.7654
				xmax = 916.7954
				text = "s"
			intervals [2491]:
				xmin = 916.7954
				xmax = 916.9454
				text = "her"
			intervals [2492]:
				xmin = 916.9454
				xmax = 917.5554
				text = "boyfriend"
			intervals [2493]:
				xmin = 917.5554
				xmax = 917.7154
				text = "name"
			intervals [2494]:
				xmin = 917.7154
				xmax = 925.0366
				text = ""
			intervals [2495]:
				xmin = 925.0366
				xmax = 925.1166
				text = "you"
			intervals [2496]:
				xmin = 925.1166
				xmax = 925.2166
				text = "know"
			intervals [2497]:
				xmin = 925.2166
				xmax = 925.2966
				text = "a"
			intervals [2498]:
				xmin = 925.2966
				xmax = 925.6066
				text = "black"
			intervals [2499]:
				xmin = 925.6066
				xmax = 925.6966
				text = "and"
			intervals [2500]:
				xmin = 925.6966
				xmax = 925.9266
				text = "white"
			intervals [2501]:
				xmin = 925.9266
				xmax = 926.3066
				text = "cat"
			intervals [2502]:
				xmin = 926.3066
				xmax = 926.8384
				text = ""
			intervals [2503]:
				xmin = 926.8384
				xmax = 926.9684
				text = "he"
			intervals [2504]:
				xmin = 926.9684
				xmax = 927.1284
				text = "was"
			intervals [2505]:
				xmin = 927.1284
				xmax = 927.5884
				text = "stupid"
			intervals [2506]:
				xmin = 927.5884
				xmax = 927.7484
				text = "he"
			intervals [2507]:
				xmin = 927.7484
				xmax = 927.9984
				text = "let"
			intervals [2508]:
				xmin = 927.9984
				xmax = 928.2284
				text = "other"
			intervals [2509]:
				xmin = 928.2284
				xmax = 928.5684
				text = "cats"
			intervals [2510]:
				xmin = 928.5684
				xmax = 928.9448
				text = ""
			intervals [2511]:
				xmin = 928.9448
				xmax = 929.2248
				text = "beat"
			intervals [2512]:
				xmin = 929.2248
				xmax = 929.5048
				text = "him"
			intervals [2513]:
				xmin = 929.5048
				xmax = 929.7048
				text = "up"
			intervals [2514]:
				xmin = 929.7048
				xmax = 929.8548
				text = "then"
			intervals [2515]:
				xmin = 929.8548
				xmax = 930.0348
				text = "he"
			intervals [2516]:
				xmin = 930.0348
				xmax = 930.2448
				text = ""
			intervals [2517]:
				xmin = 930.2448
				xmax = 930.4648
				text = "beat"
			intervals [2518]:
				xmin = 930.4648
				xmax = 930.5848
				text = "up"
			intervals [2519]:
				xmin = 930.5848
				xmax = 930.7748
				text = "his"
			intervals [2520]:
				xmin = 930.7748
				xmax = 931.2848
				text = "wife"
			intervals [2521]:
				xmin = 931.2848
				xmax = 934.1561
				text = ""
			intervals [2522]:
				xmin = 934.1561
				xmax = 934.1961
				text = "m-"
			intervals [2523]:
				xmin = 934.1961
				xmax = 934.6843
				text = ""
			intervals [2524]:
				xmin = 934.6843
				xmax = 935.0043
				text = "yeah"
			intervals [2525]:
				xmin = 935.0043
				xmax = 938.8831
				text = ""
			intervals [2526]:
				xmin = 938.8831
				xmax = 939.3731
				text = "yeah"
			intervals [2527]:
				xmin = 939.3731
				xmax = 939.8577
				text = ""
			intervals [2528]:
				xmin = 939.8577
				xmax = 940.2877
				text = "yeah"
			intervals [2529]:
				xmin = 940.2877
				xmax = 941.1652
				text = ""
			intervals [2530]:
				xmin = 941.1652
				xmax = 941.3652
				text = "his"
			intervals [2531]:
				xmin = 941.3652
				xmax = 941.5952
				text = "wife"
			intervals [2532]:
				xmin = 941.5952
				xmax = 941.7552
				text = "was"
			intervals [2533]:
				xmin = 941.7552
				xmax = 941.9552
				text = "grey"
			intervals [2534]:
				xmin = 941.9552
				xmax = 942.0852
				text = "and"
			intervals [2535]:
				xmin = 942.0852
				xmax = 942.2852
				text = "white"
			intervals [2536]:
				xmin = 942.2852
				xmax = 942.4252
				text = "she"
			intervals [2537]:
				xmin = 942.4252
				xmax = 942.5152
				text = "was"
			intervals [2538]:
				xmin = 942.5152
				xmax = 942.6352
				text = "a"
			intervals [2539]:
				xmin = 942.6352
				xmax = 942.8352
				text = "real"
			intervals [2540]:
				xmin = 942.8352
				xmax = 942.8752
				text = ""
			intervals [2541]:
				xmin = 942.8752
				xmax = 943.4352
				text = "skinny"
			intervals [2542]:
				xmin = 943.4352
				xmax = 943.4652
				text = ""
			intervals [2543]:
				xmin = 943.4652
				xmax = 943.6352
				text = "she"
			intervals [2544]:
				xmin = 943.6352
				xmax = 943.8352
				text = "had"
			intervals [2545]:
				xmin = 943.8352
				xmax = 944.0552
				text = ""
			intervals [2546]:
				xmin = 944.0552
				xmax = 944.2652
				text = "some"
			intervals [2547]:
				xmin = 944.2652
				xmax = 944.4652
				text = "kittens"
			intervals [2548]:
				xmin = 944.4652
				xmax = 948.152
				text = ""
			intervals [2549]:
				xmin = 948.152
				xmax = 948.192
				text = "i"
			intervals [2550]:
				xmin = 948.192
				xmax = 948.332
				text = ""
			intervals [2551]:
				xmin = 948.332
				xmax = 948.442
				text = "don't"
			intervals [2552]:
				xmin = 948.442
				xmax = 948.492
				text = ""
			intervals [2553]:
				xmin = 948.492
				xmax = 948.602
				text = "know"
			intervals [2554]:
				xmin = 948.602
				xmax = 948.702
				text = "what"
			intervals [2555]:
				xmin = 948.702
				xmax = 948.802
				text = ""
			intervals [2556]:
				xmin = 948.802
				xmax = 948.992
				text = "she"
			intervals [2557]:
				xmin = 948.992
				xmax = 949.042
				text = ""
			intervals [2558]:
				xmin = 949.042
				xmax = 949.302
				text = "did"
			intervals [2559]:
				xmin = 949.302
				xmax = 949.332
				text = ""
			intervals [2560]:
				xmin = 949.332
				xmax = 949.482
				text = "with"
			intervals [2561]:
				xmin = 949.482
				xmax = 949.522
				text = ""
			intervals [2562]:
				xmin = 949.522
				xmax = 949.582
				text = "'em"
			intervals [2563]:
				xmin = 949.582
				xmax = 951.8316
				text = ""
			intervals [2564]:
				xmin = 951.8316
				xmax = 952.0016
				text = "they"
			intervals [2565]:
				xmin = 952.0016
				xmax = 952.1416
				text = "were"
			intervals [2566]:
				xmin = 952.1416
				xmax = 952.4616
				text = "getting"
			intervals [2567]:
				xmin = 952.4616
				xmax = 952.4916
				text = ""
			intervals [2568]:
				xmin = 952.4916
				xmax = 952.8716
				text = "big"
			intervals [2569]:
				xmin = 952.8716
				xmax = 952.9616
				text = ""
			intervals [2570]:
				xmin = 952.9616
				xmax = 953.2216
				text = "though"
			intervals [2571]:
				xmin = 953.2216
				xmax = 953.4699
				text = ""
			intervals [2572]:
				xmin = 953.4699
				xmax = 953.5599
				text = "and"
			intervals [2573]:
				xmin = 953.5599
				xmax = 953.5899
				text = ""
			intervals [2574]:
				xmin = 953.5899
				xmax = 953.8399
				text = "she"
			intervals [2575]:
				xmin = 953.8399
				xmax = 953.9899
				text = "they"
			intervals [2576]:
				xmin = 953.9899
				xmax = 954.1799
				text = "you"
			intervals [2577]:
				xmin = 954.1799
				xmax = 954.4099
				text = "know"
			intervals [2578]:
				xmin = 954.4099
				xmax = 954.4899
				text = "i"
			intervals [2579]:
				xmin = 954.4899
				xmax = 954.7699
				text = "guess"
			intervals [2580]:
				xmin = 954.7699
				xmax = 954.9399
				text = "they"
			intervals [2581]:
				xmin = 954.9399
				xmax = 955.4716
				text = ""
			intervals [2582]:
				xmin = 955.4716
				xmax = 955.8316
				text = "ran"
			intervals [2583]:
				xmin = 955.8316
				xmax = 956.0916
				text = "away"
			intervals [2584]:
				xmin = 956.0916
				xmax = 956.3616
				text = "somewhere"
			intervals [2585]:
				xmin = 956.3616
				xmax = 956.3916
				text = ""
			intervals [2586]:
				xmin = 956.3916
				xmax = 956.4716
				text = "and"
			intervals [2587]:
				xmin = 956.4716
				xmax = 956.6516
				text = ""
			intervals [2588]:
				xmin = 956.6516
				xmax = 956.7216
				text = "they"
			intervals [2589]:
				xmin = 956.7216
				xmax = 956.8316
				text = "were"
			intervals [2590]:
				xmin = 956.8316
				xmax = 957.0416
				text = "by"
			intervals [2591]:
				xmin = 957.0416
				xmax = 957.0716
				text = ""
			intervals [2592]:
				xmin = 957.0716
				xmax = 957.2916
				text = "theyself"
			intervals [2593]:
				xmin = 957.2916
				xmax = 962.7779
				text = ""
			intervals [2594]:
				xmin = 962.7779
				xmax = 962.8179
				text = "a"
			intervals [2595]:
				xmin = 962.8179
				xmax = 962.9179
				text = ""
			intervals [2596]:
				xmin = 962.9179
				xmax = 963.3679
				text = "puppy"
			intervals [2597]:
				xmin = 963.3679
				xmax = 964.6304
				text = ""
			intervals [2598]:
				xmin = 964.6304
				xmax = 964.7204
				text = "and"
			intervals [2599]:
				xmin = 964.7204
				xmax = 964.8204
				text = "i"
			intervals [2600]:
				xmin = 964.8204
				xmax = 964.9304
				text = "ain't"
			intervals [2601]:
				xmin = 964.9304
				xmax = 965.1104
				text = "gonna"
			intervals [2602]:
				xmin = 965.1104
				xmax = 965.3104
				text = "have"
			intervals [2603]:
				xmin = 965.3104
				xmax = 965.4404
				text = "a"
			intervals [2604]:
				xmin = 965.4404
				xmax = 965.6204
				text = "big"
			intervals [2605]:
				xmin = 965.6204
				xmax = 965.6504
				text = ""
			intervals [2606]:
				xmin = 965.6504
				xmax = 966.0404
				text = "dog"
			intervals [2607]:
				xmin = 966.0404
				xmax = 966.1911
				text = ""
			intervals [2608]:
				xmin = 966.1911
				xmax = 966.2811
				text = "when"
			intervals [2609]:
				xmin = 966.2811
				xmax = 966.3511
				text = "he"
			intervals [2610]:
				xmin = 966.3511
				xmax = 966.6011
				text = "got"
			intervals [2611]:
				xmin = 966.6011
				xmax = 966.6411
				text = ""
			intervals [2612]:
				xmin = 966.6411
				xmax = 966.9311
				text = "big"
			intervals [2613]:
				xmin = 966.9311
				xmax = 967.0511
				text = "i"
			intervals [2614]:
				xmin = 967.0511
				xmax = 967.1511
				text = ""
			intervals [2615]:
				xmin = 967.1511
				xmax = 967.2611
				text = "was"
			intervals [2616]:
				xmin = 967.2611
				xmax = 967.3411
				text = ""
			intervals [2617]:
				xmin = 967.3411
				xmax = 967.4611
				text = "gonna"
			intervals [2618]:
				xmin = 967.4611
				xmax = 967.5311
				text = ""
			intervals [2619]:
				xmin = 967.5311
				xmax = 967.6211
				text = "give"
			intervals [2620]:
				xmin = 967.6211
				xmax = 967.6511
				text = ""
			intervals [2621]:
				xmin = 967.6511
				xmax = 967.7211
				text = "him"
			intervals [2622]:
				xmin = 967.7211
				xmax = 967.9111
				text = ""
			intervals [2623]:
				xmin = 967.9111
				xmax = 968.0411
				text = "away"
			intervals [2624]:
				xmin = 968.0411
				xmax = 977.088
				text = ""
			intervals [2625]:
				xmin = 977.088
				xmax = 977.758
				text = "rdx"
			intervals [2626]:
				xmin = 977.758
				xmax = 985.0313
				text = ""
			intervals [2627]:
				xmin = 985.0313
				xmax = 985.1813
				text = "we"
			intervals [2628]:
				xmin = 985.1813
				xmax = 985.3513
				text = "go"
			intervals [2629]:
				xmin = 985.3513
				xmax = 985.4513
				text = "to"
			intervals [2630]:
				xmin = 985.4513
				xmax = 985.8213
				text = "different"
			intervals [2631]:
				xmin = 985.8213
				xmax = 986.4613
				text = "classes"
			intervals [2632]:
				xmin = 986.4613
				xmax = 989.0787
				text = ""
			intervals [2633]:
				xmin = 989.0787
				xmax = 989.2687
				text = "i"
			intervals [2634]:
				xmin = 989.2687
				xmax = 989.3187
				text = ""
			intervals [2635]:
				xmin = 989.3187
				xmax = 989.5887
				text = "go"
			intervals [2636]:
				xmin = 989.5887
				xmax = 989.6387
				text = ""
			intervals [2637]:
				xmin = 989.6387
				xmax = 989.8887
				text = "to"
			intervals [2638]:
				xmin = 989.8887
				xmax = 990.3158
				text = ""
			intervals [2639]:
				xmin = 990.3158
				xmax = 990.6958
				text = "<unk>"
			intervals [2640]:
				xmin = 990.6958
				xmax = 990.9958
				text = "miss"
			intervals [2641]:
				xmin = 990.9958
				xmax = 991.0258
				text = ""
			intervals [2642]:
				xmin = 991.0258
				xmax = 991.3458
				text = "rdx"
			intervals [2643]:
				xmin = 991.3458
				xmax = 991.5258
				text = "she"
			intervals [2644]:
				xmin = 991.5258
				xmax = 991.7558
				text = "come"
			intervals [2645]:
				xmin = 991.7558
				xmax = 991.8958
				text = "from"
			intervals [2646]:
				xmin = 991.8958
				xmax = 991.9958
				text = ""
			intervals [2647]:
				xmin = 991.9958
				xmax = 992.3458
				text = "greek"
			intervals [2648]:
				xmin = 992.3458
				xmax = 992.7146
				text = ""
			intervals [2649]:
				xmin = 992.7146
				xmax = 992.8846
				text = "she"
			intervals [2650]:
				xmin = 992.8846
				xmax = 993.1146
				text = "know"
			intervals [2651]:
				xmin = 993.1146
				xmax = 993.4346
				text = "greek"
			intervals [2652]:
				xmin = 993.4346
				xmax = 993.8246
				text = "language"
			intervals [2653]:
				xmin = 993.8246
				xmax = 993.8546
				text = ""
			intervals [2654]:
				xmin = 993.8546
				xmax = 994.1146
				text = "like"
			intervals [2655]:
				xmin = 994.1146
				xmax = 994.3946
				text = "that"
			intervals [2656]:
				xmin = 994.3946
				xmax = 994.6756
				text = ""
			intervals [2657]:
				xmin = 994.6756
				xmax = 994.8556
				text = "we"
			intervals [2658]:
				xmin = 994.8556
				xmax = 994.9456
				text = "i"
			intervals [2659]:
				xmin = 994.9456
				xmax = 995.1556
				text = "go"
			intervals [2660]:
				xmin = 995.1556
				xmax = 995.2956
				text = "to"
			intervals [2661]:
				xmin = 995.2956
				xmax = 995.5356
				text = "her"
			intervals [2662]:
				xmin = 995.5356
				xmax = 995.5856
				text = ""
			intervals [2663]:
				xmin = 995.5856
				xmax = 995.8856
				text = "too"
			intervals [2664]:
				xmin = 995.8856
				xmax = 995.9801
				text = ""
			intervals [2665]:
				xmin = 995.9801
				xmax = 996.3301
				text = "for"
			intervals [2666]:
				xmin = 996.3301
				xmax = 996.3601
				text = ""
			intervals [2667]:
				xmin = 996.3601
				xmax = 996.7901
				text = "health"
			intervals [2668]:
				xmin = 996.7901
				xmax = 996.9201
				text = ""
			intervals [2669]:
				xmin = 996.9201
				xmax = 997.3501
				text = "and"
			intervals [2670]:
				xmin = 997.3501
				xmax = 997.3801
				text = ""
			intervals [2671]:
				xmin = 997.3801
				xmax = 997.8601
				text = "science"
			intervals [2672]:
				xmin = 997.8601
				xmax = 997.9501
				text = ""
			intervals [2673]:
				xmin = 997.9501
				xmax = 998.2101
				text = "and"
			intervals [2674]:
				xmin = 998.2101
				xmax = 998.2801
				text = ""
			intervals [2675]:
				xmin = 998.2801
				xmax = 998.6201
				text = "social"
			intervals [2676]:
				xmin = 998.6201
				xmax = 999.1001
				text = "studies"
			intervals [2677]:
				xmin = 999.1001
				xmax = 999.7011
				text = ""
			intervals [2678]:
				xmin = 999.7011
				xmax = 999.8511
				text = "and"
			intervals [2679]:
				xmin = 999.8511
				xmax = 999.9611
				text = "i"
			intervals [2680]:
				xmin = 999.9611
				xmax = 1000.2511
				text = "stay"
			intervals [2681]:
				xmin = 1000.2511
				xmax = 1000.3111
				text = "at"
			intervals [2682]:
				xmin = 1000.3111
				xmax = 1000.3611
				text = ""
			intervals [2683]:
				xmin = 1000.3611
				xmax = 1000.4411
				text = "my"
			intervals [2684]:
				xmin = 1000.4411
				xmax = 1000.9811
				text = "homeroom"
			intervals [2685]:
				xmin = 1000.9811
				xmax = 1001.2546
				text = ""
			intervals [2686]:
				xmin = 1001.2546
				xmax = 1001.4546
				text = "for"
			intervals [2687]:
				xmin = 1001.4546
				xmax = 1001.8846
				text = "everything"
			intervals [2688]:
				xmin = 1001.8846
				xmax = 1002.0346
				text = ""
			intervals [2689]:
				xmin = 1002.0346
				xmax = 1002.1346
				text = "else"
			intervals [2690]:
				xmin = 1002.1346
				xmax = 1002.5246
				text = ""
			intervals [2691]:
				xmin = 1002.5246
				xmax = 1002.5546
				text = "i"
			intervals [2692]:
				xmin = 1002.5546
				xmax = 1002.6146
				text = ""
			intervals [2693]:
				xmin = 1002.6146
				xmax = 1002.9046
				text = "think"
			intervals [2694]:
				xmin = 1002.9046
				xmax = 1003.9385
				text = ""
			intervals [2695]:
				xmin = 1003.9385
				xmax = 1004.1785
				text = "take"
			intervals [2696]:
				xmin = 1004.1785
				xmax = 1004.6785
				text = "music"
			intervals [2697]:
				xmin = 1004.6785
				xmax = 1004.7185
				text = ""
			intervals [2698]:
				xmin = 1004.7185
				xmax = 1005.0385
				text = "from"
			intervals [2699]:
				xmin = 1005.0385
				xmax = 1005.2485
				text = "miss"
			intervals [2700]:
				xmin = 1005.2485
				xmax = 1005.2785
				text = ""
			intervals [2701]:
				xmin = 1005.2785
				xmax = 1005.6885
				text = "rdx"
			intervals [2702]:
				xmin = 1005.6885
				xmax = 1005.7185
				text = ""
			intervals [2703]:
				xmin = 1005.7185
				xmax = 1005.8185
				text = "i"
			intervals [2704]:
				xmin = 1005.8185
				xmax = 1005.8485
				text = ""
			intervals [2705]:
				xmin = 1005.8485
				xmax = 1006.1285
				text = "take"
			intervals [2706]:
				xmin = 1006.1285
				xmax = 1006.6885
				text = "physical"
			intervals [2707]:
				xmin = 1006.6885
				xmax = 1006.9585
				text = "ed"
			intervals [2708]:
				xmin = 1006.9585
				xmax = 1007.2385
				text = "from"
			intervals [2709]:
				xmin = 1007.2385
				xmax = 1007.9848
				text = ""
			intervals [2710]:
				xmin = 1007.9848
				xmax = 1008.3248
				text = "man"
			intervals [2711]:
				xmin = 1008.3248
				xmax = 1008.4848
				text = "named"
			intervals [2712]:
				xmin = 1008.4848
				xmax = 1008.7248
				text = "mister"
			intervals [2713]:
				xmin = 1008.7248
				xmax = 1008.7748
				text = ""
			intervals [2714]:
				xmin = 1008.7748
				xmax = 1009.3748
				text = "rdx"
			intervals [2715]:
				xmin = 1009.3748
				xmax = 1010.8978
				text = ""
			intervals [2716]:
				xmin = 1010.8978
				xmax = 1011.3078
				text = "and"
			intervals [2717]:
				xmin = 1011.3078
				xmax = 1013.6871
				text = ""
			intervals [2718]:
				xmin = 1013.6871
				xmax = 1013.8671
				text = "<unk>"
			intervals [2719]:
				xmin = 1013.8671
				xmax = 1013.9894
				text = ""
			intervals [2720]:
				xmin = 1013.9894
				xmax = 1014.0994
				text = "that"
			intervals [2721]:
				xmin = 1014.0994
				xmax = 1014.1794
				text = ""
			intervals [2722]:
				xmin = 1014.1794
				xmax = 1014.2294
				text = "s"
			intervals [2723]:
				xmin = 1014.2294
				xmax = 1014.5294
				text = "all"
			intervals [2724]:
				xmin = 1014.5294
				xmax = 1019.1819
				text = ""
			intervals [2725]:
				xmin = 1019.1819
				xmax = 1019.4319
				text = "none"
			intervals [2726]:
				xmin = 1019.4319
				xmax = 1019.4619
				text = ""
			intervals [2727]:
				xmin = 1019.4619
				xmax = 1019.5819
				text = "of"
			intervals [2728]:
				xmin = 1019.5819
				xmax = 1019.6619
				text = "'em"
			intervals [2729]:
				xmin = 1019.6619
				xmax = 1021.6354
				text = ""
			intervals [2730]:
				xmin = 1021.6354
				xmax = 1022.2454
				text = "mm-hm"
			intervals [2731]:
				xmin = 1022.2454
				xmax = 1023.7104
				text = ""
			intervals [2732]:
				xmin = 1023.7104
				xmax = 1024.1104
				text = "hm"
			intervals [2733]:
				xmin = 1024.1104
				xmax = 1033.7554
				text = ""
			intervals [2734]:
				xmin = 1033.7554
				xmax = 1033.9354
				text = "<unk>"
			intervals [2735]:
				xmin = 1033.9354
				xmax = 1034.4748
				text = ""
			intervals [2736]:
				xmin = 1034.4748
				xmax = 1035.4148
				text = "miss"
			intervals [2737]:
				xmin = 1035.4148
				xmax = 1035.4948
				text = ""
			intervals [2738]:
				xmin = 1035.4948
				xmax = 1036.1348
				text = "rdx"
			intervals [2739]:
				xmin = 1036.1348
				xmax = 1039.2744
				text = ""
			intervals [2740]:
				xmin = 1039.2744
				xmax = 1039.3544
				text = "it"
			intervals [2741]:
				xmin = 1039.3544
				xmax = 1039.4144
				text = ""
			intervals [2742]:
				xmin = 1039.4144
				xmax = 1039.4744
				text = "s"
			intervals [2743]:
				xmin = 1039.4744
				xmax = 1039.6644
				text = "my"
			intervals [2744]:
				xmin = 1039.6644
				xmax = 1039.7144
				text = ""
			intervals [2745]:
				xmin = 1039.7144
				xmax = 1040.1344
				text = "homeroom"
			intervals [2746]:
				xmin = 1040.1344
				xmax = 1040.1644
				text = ""
			intervals [2747]:
				xmin = 1040.1644
				xmax = 1040.5444
				text = "teacher"
			intervals [2748]:
				xmin = 1040.5444
				xmax = 1041.2534
				text = ""
			intervals [2749]:
				xmin = 1041.2534
				xmax = 1041.7834
				text = "yeah"
			intervals [2750]:
				xmin = 1041.7834
				xmax = 1043.759
				text = ""
			intervals [2751]:
				xmin = 1043.759
				xmax = 1043.859
				text = "i'm"
			intervals [2752]:
				xmin = 1043.859
				xmax = 1044.039
				text = ""
			intervals [2753]:
				xmin = 1044.039
				xmax = 1044.589
				text = "taking"
			intervals [2754]:
				xmin = 1044.589
				xmax = 1044.8427
				text = ""
			intervals [2755]:
				xmin = 1044.8427
				xmax = 1045.5827
				text = "math"
			intervals [2756]:
				xmin = 1045.5827
				xmax = 1046.4075
				text = ""
			intervals [2757]:
				xmin = 1046.4075
				xmax = 1046.4675
				text = "we"
			intervals [2758]:
				xmin = 1046.4675
				xmax = 1046.5175
				text = ""
			intervals [2759]:
				xmin = 1046.5175
				xmax = 1046.9075
				text = "take"
			intervals [2760]:
				xmin = 1046.9075
				xmax = 1047.5406
				text = ""
			intervals [2761]:
				xmin = 1047.5406
				xmax = 1048.5906
				text = "language"
			intervals [2762]:
				xmin = 1048.5906
				xmax = 1051.3603
				text = ""
			intervals [2763]:
				xmin = 1051.3603
				xmax = 1052.0203
				text = "and"
			intervals [2764]:
				xmin = 1052.0203
				xmax = 1053.1349
				text = ""
			intervals [2765]:
				xmin = 1053.1349
				xmax = 1053.2449
				text = "we"
			intervals [2766]:
				xmin = 1053.2449
				xmax = 1053.2849
				text = ""
			intervals [2767]:
				xmin = 1053.2849
				xmax = 1053.6449
				text = "take"
			intervals [2768]:
				xmin = 1053.6449
				xmax = 1054.6777
				text = ""
			intervals [2769]:
				xmin = 1054.6777
				xmax = 1055.6077
				text = "handwriting"
			intervals [2770]:
				xmin = 1055.6077
				xmax = 1057.5749
				text = ""
			intervals [2771]:
				xmin = 1057.5749
				xmax = 1057.7249
				text = "like"
			intervals [2772]:
				xmin = 1057.7249
				xmax = 1057.8049
				text = ""
			intervals [2773]:
				xmin = 1057.8049
				xmax = 1058.0249
				text = "that"
			intervals [2774]:
				xmin = 1058.0249
				xmax = 1062.7655
				text = ""
			intervals [2775]:
				xmin = 1062.7655
				xmax = 1063.1455
				text = "no"
			intervals [2776]:
				xmin = 1063.1455
				xmax = 1065.120
				text = ""
			intervals [2777]:
				xmin = 1065.120
				xmax = 1065.780
				text = "mm-hm"
			intervals [2778]:
				xmin = 1065.780
				xmax = 1066.3127
				text = ""
			intervals [2779]:
				xmin = 1066.3127
				xmax = 1066.8527
				text = "mm"
			intervals [2780]:
				xmin = 1066.8527
				xmax = 1069.7054
				text = ""
			intervals [2781]:
				xmin = 1069.7054
				xmax = 1069.9054
				text = "and"
			intervals [2782]:
				xmin = 1069.9054
				xmax = 1070.0954
				text = "my"
			intervals [2783]:
				xmin = 1070.0954
				xmax = 1070.6354
				text = "science"
			intervals [2784]:
				xmin = 1070.6354
				xmax = 1070.6754
				text = ""
			intervals [2785]:
				xmin = 1070.6754
				xmax = 1071.0954
				text = "teacher"
			intervals [2786]:
				xmin = 1071.0954
				xmax = 1071.1254
				text = ""
			intervals [2787]:
				xmin = 1071.1254
				xmax = 1071.4254
				text = "she"
			intervals [2788]:
				xmin = 1071.4254
				xmax = 1071.8477
				text = ""
			intervals [2789]:
				xmin = 1071.8477
				xmax = 1072.0477
				text = "i"
			intervals [2790]:
				xmin = 1072.0477
				xmax = 1072.3277
				text = "mean"
			intervals [2791]:
				xmin = 1072.3277
				xmax = 1072.3577
				text = ""
			intervals [2792]:
				xmin = 1072.3577
				xmax = 1072.6977
				text = "he"
			intervals [2793]:
				xmin = 1072.6977
				xmax = 1073.2107
				text = ""
			intervals [2794]:
				xmin = 1073.2107
				xmax = 1073.4807
				text = "he"
			intervals [2795]:
				xmin = 1073.4807
				xmax = 1074.1967
				text = ""
			intervals [2796]:
				xmin = 1074.1967
				xmax = 1074.2267
				text = "i"
			intervals [2797]:
				xmin = 1074.2267
				xmax = 1074.3167
				text = ""
			intervals [2798]:
				xmin = 1074.3167
				xmax = 1074.3767
				text = "c"
			intervals [2799]:
				xmin = 1074.3767
				xmax = 1074.4067
				text = ""
			intervals [2800]:
				xmin = 1074.4067
				xmax = 1074.6367
				text = "he"
			intervals [2801]:
				xmin = 1074.6367
				xmax = 1074.6867
				text = "s"
			intervals [2802]:
				xmin = 1074.6867
				xmax = 1075.0667
				text = "fat"
			intervals [2803]:
				xmin = 1075.0667
				xmax = 1075.4396
				text = ""
			intervals [2804]:
				xmin = 1075.4396
				xmax = 1075.5496
				text = "and"
			intervals [2805]:
				xmin = 1075.5496
				xmax = 1075.6796
				text = "he"
			intervals [2806]:
				xmin = 1075.6796
				xmax = 1075.8296
				text = "don't"
			intervals [2807]:
				xmin = 1075.8296
				xmax = 1075.8596
				text = ""
			intervals [2808]:
				xmin = 1075.8596
				xmax = 1075.9496
				text = "know"
			intervals [2809]:
				xmin = 1075.9496
				xmax = 1076.0796
				text = "how"
			intervals [2810]:
				xmin = 1076.0796
				xmax = 1076.2296
				text = "to"
			intervals [2811]:
				xmin = 1076.2296
				xmax = 1076.4996
				text = "write"
			intervals [2812]:
				xmin = 1076.4996
				xmax = 1077.5279
				text = ""
			intervals [2813]:
				xmin = 1077.5279
				xmax = 1077.6679
				text = "he"
			intervals [2814]:
				xmin = 1077.6679
				xmax = 1077.9179
				text = "don't"
			intervals [2815]:
				xmin = 1077.9179
				xmax = 1078.0379
				text = "know"
			intervals [2816]:
				xmin = 1078.0379
				xmax = 1078.1579
				text = "how"
			intervals [2817]:
				xmin = 1078.1579
				xmax = 1078.2779
				text = "to"
			intervals [2818]:
				xmin = 1078.2779
				xmax = 1078.9079
				text = "spelled"
			intervals [2819]:
				xmin = 1078.9079
				xmax = 1080.4464
				text = ""
			intervals [2820]:
				xmin = 1080.4464
				xmax = 1080.6164
				text = "you"
			intervals [2821]:
				xmin = 1080.6164
				xmax = 1080.7164
				text = "have"
			intervals [2822]:
				xmin = 1080.7164
				xmax = 1080.7764
				text = "to"
			intervals [2823]:
				xmin = 1080.7764
				xmax = 1080.8064
				text = ""
			intervals [2824]:
				xmin = 1080.8064
				xmax = 1081.2564
				text = "spell"
			intervals [2825]:
				xmin = 1081.2564
				xmax = 1081.2864
				text = ""
			intervals [2826]:
				xmin = 1081.2864
				xmax = 1081.7064
				text = "words"
			intervals [2827]:
				xmin = 1081.7064
				xmax = 1081.9464
				text = "for"
			intervals [2828]:
				xmin = 1081.9464
				xmax = 1082.1864
				text = "him"
			intervals [2829]:
				xmin = 1082.1864
				xmax = 1084.3646
				text = ""
			intervals [2830]:
				xmin = 1084.3646
				xmax = 1084.4846
				text = "yeah"
			intervals [2831]:
				xmin = 1084.4846
				xmax = 1084.6146
				text = "he"
			intervals [2832]:
				xmin = 1084.6146
				xmax = 1084.7546
				text = "didn't"
			intervals [2833]:
				xmin = 1084.7546
				xmax = 1084.8546
				text = "know"
			intervals [2834]:
				xmin = 1084.8546
				xmax = 1084.9446
				text = "how"
			intervals [2835]:
				xmin = 1084.9446
				xmax = 1085.0246
				text = "to"
			intervals [2836]:
				xmin = 1085.0246
				xmax = 1085.3446
				text = "spell"
			intervals [2837]:
				xmin = 1085.3446
				xmax = 1086.1746
				text = "kangaroo"
			intervals [2838]:
				xmin = 1086.1746
				xmax = 1086.603
				text = ""
			intervals [2839]:
				xmin = 1086.603
				xmax = 1086.993
				text = "mm-hm"
			intervals [2840]:
				xmin = 1086.993
				xmax = 1087.1244
				text = ""
			intervals [2841]:
				xmin = 1087.1244
				xmax = 1087.1844
				text = "he"
			intervals [2842]:
				xmin = 1087.1844
				xmax = 1087.3144
				text = "didn't"
			intervals [2843]:
				xmin = 1087.3144
				xmax = 1087.4044
				text = "know"
			intervals [2844]:
				xmin = 1087.4044
				xmax = 1087.4644
				text = "how"
			intervals [2845]:
				xmin = 1087.4644
				xmax = 1087.5344
				text = "to"
			intervals [2846]:
				xmin = 1087.5344
				xmax = 1087.8244
				text = "spell"
			intervals [2847]:
				xmin = 1087.8244
				xmax = 1088.2744
				text = "kangaroo"
			intervals [2848]:
				xmin = 1088.2744
				xmax = 1088.678
				text = ""
			intervals [2849]:
				xmin = 1088.678
				xmax = 1088.758
				text = "and"
			intervals [2850]:
				xmin = 1088.758
				xmax = 1088.838
				text = "he"
			intervals [2851]:
				xmin = 1088.838
				xmax = 1088.978
				text = "didn't"
			intervals [2852]:
				xmin = 1088.978
				xmax = 1089.108
				text = "know"
			intervals [2853]:
				xmin = 1089.108
				xmax = 1089.228
				text = "how"
			intervals [2854]:
				xmin = 1089.228
				xmax = 1089.318
				text = "to"
			intervals [2855]:
				xmin = 1089.318
				xmax = 1089.638
				text = "spell"
			intervals [2856]:
				xmin = 1089.638
				xmax = 1090.238
				text = "alligator"
			intervals [2857]:
				xmin = 1090.238
				xmax = 1092.8381
				text = ""
			intervals [2858]:
				xmin = 1092.8381
				xmax = 1092.9881
				text = "he"
			intervals [2859]:
				xmin = 1092.9881
				xmax = 1093.2381
				text = "asked"
			intervals [2860]:
				xmin = 1093.2381
				xmax = 1093.4181
				text = "my"
			intervals [2861]:
				xmin = 1093.4181
				xmax = 1093.4681
				text = ""
			intervals [2862]:
				xmin = 1093.4681
				xmax = 1093.8081
				text = "teacher"
			intervals [2863]:
				xmin = 1093.8081
				xmax = 1093.9881
				text = "he"
			intervals [2864]:
				xmin = 1093.9881
				xmax = 1094.0181
				text = ""
			intervals [2865]:
				xmin = 1094.0181
				xmax = 1094.1981
				text = "looked"
			intervals [2866]:
				xmin = 1094.1981
				xmax = 1094.2681
				text = "it"
			intervals [2867]:
				xmin = 1094.2681
				xmax = 1094.3881
				text = "up"
			intervals [2868]:
				xmin = 1094.3881
				xmax = 1094.4481
				text = "in"
			intervals [2869]:
				xmin = 1094.4481
				xmax = 1094.5481
				text = "the"
			intervals [2870]:
				xmin = 1094.5481
				xmax = 1094.6281
				text = ""
			intervals [2871]:
				xmin = 1094.6281
				xmax = 1095.2881
				text = "dictionary"
			intervals [2872]:
				xmin = 1095.2881
				xmax = 1095.3181
				text = ""
			intervals [2873]:
				xmin = 1095.3181
				xmax = 1095.3881
				text = "he"
			intervals [2874]:
				xmin = 1095.3881
				xmax = 1095.6311
				text = ""
			intervals [2875]:
				xmin = 1095.6311
				xmax = 1095.9211
				text = "found"
			intervals [2876]:
				xmin = 1095.9211
				xmax = 1095.9511
				text = ""
			intervals [2877]:
				xmin = 1095.9511
				xmax = 1096.0511
				text = "it"
			intervals [2878]:
				xmin = 1096.0511
				xmax = 1097.2127
				text = ""
			intervals [2879]:
				xmin = 1097.2127
				xmax = 1097.2727
				text = "you"
			intervals [2880]:
				xmin = 1097.2727
				xmax = 1097.5327
				text = "know"
			intervals [2881]:
				xmin = 1097.5327
				xmax = 1097.8727
				text = "mrs"
			intervals [2882]:
				xmin = 1097.8727
				xmax = 1098.8327
				text = "rdx"
			intervals [2883]:
				xmin = 1098.8327
				xmax = 1099.5795
				text = ""
			intervals [2884]:
				xmin = 1099.5795
				xmax = 1099.7295
				text = "he"
			intervals [2885]:
				xmin = 1099.7295
				xmax = 1099.9495
				text = "didn't"
			intervals [2886]:
				xmin = 1099.9495
				xmax = 1100.0195
				text = "know"
			intervals [2887]:
				xmin = 1100.0195
				xmax = 1100.0795
				text = "how"
			intervals [2888]:
				xmin = 1100.0795
				xmax = 1104.3192
				text = ""
			intervals [2889]:
				xmin = 1104.3192
				xmax = 1104.5492
				text = "mm-hm"
			intervals [2890]:
				xmin = 1104.5492
				xmax = 1117.5455
				text = ""
			intervals [2891]:
				xmin = 1117.5455
				xmax = 1117.7755
				text = "go"
			intervals [2892]:
				xmin = 1117.7755
				xmax = 1118.1155
				text = "home"
			intervals [2893]:
				xmin = 1118.1155
				xmax = 1118.3455
				text = "and"
			intervals [2894]:
				xmin = 1118.3455
				xmax = 1118.5155
				text = "go"
			intervals [2895]:
				xmin = 1118.5155
				xmax = 1118.6855
				text = "to"
			intervals [2896]:
				xmin = 1118.6855
				xmax = 1119.0755
				text = "bed"
			intervals [2897]:
				xmin = 1119.0755
				xmax = 1119.2534
				text = ""
			intervals [2898]:
				xmin = 1119.2534
				xmax = 1119.3934
				text = "mm-mm"
			intervals [2899]:
				xmin = 1119.3934
				xmax = 1120.4891
				text = ""
			intervals [2900]:
				xmin = 1120.4891
				xmax = 1120.8791
				text = "oh"
			intervals [2901]:
				xmin = 1120.8791
				xmax = 1120.9091
				text = ""
			intervals [2902]:
				xmin = 1120.9091
				xmax = 1121.3291
				text = "to"
			intervals [2903]:
				xmin = 1121.3291
				xmax = 1121.3591
				text = ""
			intervals [2904]:
				xmin = 1121.3591
				xmax = 1121.9791
				text = "tomorrow"
			intervals [2905]:
				xmin = 1121.9791
				xmax = 1122.2691
				text = "night"
			intervals [2906]:
				xmin = 1122.2691
				xmax = 1122.4191
				text = "i"
			intervals [2907]:
				xmin = 1122.4191
				xmax = 1122.6256
				text = ""
			intervals [2908]:
				xmin = 1122.6256
				xmax = 1122.7656
				text = "go"
			intervals [2909]:
				xmin = 1122.7656
				xmax = 1122.9056
				text = "to"
			intervals [2910]:
				xmin = 1122.9056
				xmax = 1123.3056
				text = "study"
			intervals [2911]:
				xmin = 1123.3056
				xmax = 1123.6156
				text = "hall"
			intervals [2912]:
				xmin = 1123.6156
				xmax = 1123.7827
				text = ""
			intervals [2913]:
				xmin = 1123.7827
				xmax = 1124.1927
				text = "tutoring"
			intervals [2914]:
				xmin = 1124.1927
				xmax = 1125.1862
				text = ""
			intervals [2915]:
				xmin = 1125.1862
				xmax = 1125.2762
				text = "we"
			intervals [2916]:
				xmin = 1125.2762
				xmax = 1125.4062
				text = "go"
			intervals [2917]:
				xmin = 1125.4062
				xmax = 1125.5662
				text = "i'm"
			intervals [2918]:
				xmin = 1125.5662
				xmax = 1125.8362
				text = "going"
			intervals [2919]:
				xmin = 1125.8362
				xmax = 1125.9762
				text = "we"
			intervals [2920]:
				xmin = 1125.9762
				xmax = 1126.1462
				text = "have"
			intervals [2921]:
				xmin = 1126.1462
				xmax = 1126.2062
				text = "a"
			intervals [2922]:
				xmin = 1126.2062
				xmax = 1126.2562
				text = ""
			intervals [2923]:
				xmin = 1126.2562
				xmax = 1126.3862
				text = "t"
			intervals [2924]:
				xmin = 1126.3862
				xmax = 1126.4162
				text = ""
			intervals [2925]:
				xmin = 1126.4162
				xmax = 1126.9062
				text = "halloween"
			intervals [2926]:
				xmin = 1126.9062
				xmax = 1127.4662
				text = "party"
			intervals [2927]:
				xmin = 1127.4662
				xmax = 1127.9008
				text = ""
			intervals [2928]:
				xmin = 1127.9008
				xmax = 1128.0108
				text = "and"
			intervals [2929]:
				xmin = 1128.0108
				xmax = 1128.1108
				text = "i"
			intervals [2930]:
				xmin = 1128.1108
				xmax = 1128.1408
				text = ""
			intervals [2931]:
				xmin = 1128.1408
				xmax = 1128.4208
				text = "go"
			intervals [2932]:
				xmin = 1128.4208
				xmax = 1128.5208
				text = "and"
			intervals [2933]:
				xmin = 1128.5208
				xmax = 1128.6301
				text = ""
			intervals [2934]:
				xmin = 1128.6301
				xmax = 1128.9201
				text = "after"
			intervals [2935]:
				xmin = 1128.9201
				xmax = 1129.1001
				text = "the"
			intervals [2936]:
				xmin = 1129.1001
				xmax = 1129.5022
				text = ""
			intervals [2937]:
				xmin = 1129.5022
				xmax = 1129.8422
				text = "um"
			intervals [2938]:
				xmin = 1129.8422
				xmax = 1129.9922
				text = "my"
			intervals [2939]:
				xmin = 1129.9922
				xmax = 1130.3322
				text = "teacher"
			intervals [2940]:
				xmin = 1130.3322
				xmax = 1130.6122
				text = "done"
			intervals [2941]:
				xmin = 1130.6122
				xmax = 1130.8691
				text = ""
			intervals [2942]:
				xmin = 1130.8691
				xmax = 1130.9991
				text = "ch-"
			intervals [2943]:
				xmin = 1130.9991
				xmax = 1131.2191
				text = "uh"
			intervals [2944]:
				xmin = 1131.2191
				xmax = 1131.4491
				text = "my"
			intervals [2945]:
				xmin = 1131.4491
				xmax = 1131.5291
				text = ""
			intervals [2946]:
				xmin = 1131.5291
				xmax = 1131.8691
				text = "tutor"
			intervals [2947]:
				xmin = 1131.8691
				xmax = 1132.306
				text = ""
			intervals [2948]:
				xmin = 1132.306
				xmax = 1132.456
				text = "she"
			intervals [2949]:
				xmin = 1132.456
				xmax = 1132.626
				text = "gonna"
			intervals [2950]:
				xmin = 1132.626
				xmax = 1132.826
				text = "take"
			intervals [2951]:
				xmin = 1132.826
				xmax = 1133.106
				text = "me"
			intervals [2952]:
				xmin = 1133.106
				xmax = 1133.256
				text = "and"
			intervals [2953]:
				xmin = 1133.256
				xmax = 1133.396
				text = "uh"
			intervals [2954]:
				xmin = 1133.396
				xmax = 1133.476
				text = ""
			intervals [2955]:
				xmin = 1133.476
				xmax = 1133.686
				text = "two"
			intervals [2956]:
				xmin = 1133.686
				xmax = 1133.906
				text = "other"
			intervals [2957]:
				xmin = 1133.906
				xmax = 1133.996
				text = ""
			intervals [2958]:
				xmin = 1133.996
				xmax = 1134.306
				text = "girls"
			intervals [2959]:
				xmin = 1134.306
				xmax = 1134.556
				text = "over"
			intervals [2960]:
				xmin = 1134.556
				xmax = 1134.726
				text = "my"
			intervals [2961]:
				xmin = 1134.726
				xmax = 1134.806
				text = ""
			intervals [2962]:
				xmin = 1134.806
				xmax = 1135.146
				text = "over"
			intervals [2963]:
				xmin = 1135.146
				xmax = 1135.316
				text = "her"
			intervals [2964]:
				xmin = 1135.316
				xmax = 1135.706
				text = "house"
			intervals [2965]:
				xmin = 1135.706
				xmax = 1136.126
				text = "tomorrow"
			intervals [2966]:
				xmin = 1136.126
				xmax = 1136.5913
				text = ""
			intervals [2967]:
				xmin = 1136.5913
				xmax = 1136.7113
				text = "we"
			intervals [2968]:
				xmin = 1136.7113
				xmax = 1136.8413
				text = "gonna"
			intervals [2969]:
				xmin = 1136.8413
				xmax = 1137.0213
				text = "have"
			intervals [2970]:
				xmin = 1137.0213
				xmax = 1137.4013
				text = "another"
			intervals [2971]:
				xmin = 1137.4013
				xmax = 1137.8013
				text = "party"
			intervals [2972]:
				xmin = 1137.8013
				xmax = 1137.9513
				text = "over"
			intervals [2973]:
				xmin = 1137.9513
				xmax = 1137.9913
				text = ""
			intervals [2974]:
				xmin = 1137.9913
				xmax = 1138.1913
				text = "her"
			intervals [2975]:
				xmin = 1138.1913
				xmax = 1138.4813
				text = "house"
			intervals [2976]:
				xmin = 1138.4813
				xmax = 1148.3789
				text = ""
			intervals [2977]:
				xmin = 1148.3789
				xmax = 1148.4489
				text = "she"
			intervals [2978]:
				xmin = 1148.4489
				xmax = 1148.5689
				text = "help"
			intervals [2979]:
				xmin = 1148.5689
				xmax = 1148.7689
				text = ""
			intervals [2980]:
				xmin = 1148.7689
				xmax = 1148.8289
				text = "me"
			intervals [2981]:
				xmin = 1148.8289
				xmax = 1148.9189
				text = "with"
			intervals [2982]:
				xmin = 1148.9189
				xmax = 1149.0789
				text = "my"
			intervals [2983]:
				xmin = 1149.0789
				xmax = 1149.4789
				text = "work"
			intervals [2984]:
				xmin = 1149.4789
				xmax = 1149.9502
				text = ""
			intervals [2985]:
				xmin = 1149.9502
				xmax = 1150.1702
				text = "like"
			intervals [2986]:
				xmin = 1150.1702
				xmax = 1150.4602
				text = "that"
			intervals [2987]:
				xmin = 1150.4602
				xmax = 1154.0398
				text = ""
			intervals [2988]:
				xmin = 1154.0398
				xmax = 1154.1798
				text = "well"
			intervals [2989]:
				xmin = 1154.1798
				xmax = 1154.3198
				text = "we"
			intervals [2990]:
				xmin = 1154.3198
				xmax = 1154.4098
				text = "read"
			intervals [2991]:
				xmin = 1154.4098
				xmax = 1154.8298
				text = "we"
			intervals [2992]:
				xmin = 1154.8298
				xmax = 1154.9098
				text = ""
			intervals [2993]:
				xmin = 1154.9098
				xmax = 1155.3198
				text = "paint"
			intervals [2994]:
				xmin = 1155.3198
				xmax = 1155.4298
				text = "we"
			intervals [2995]:
				xmin = 1155.4298
				xmax = 1155.5998
				text = "do"
			intervals [2996]:
				xmin = 1155.5998
				xmax = 1155.8398
				text = "like"
			intervals [2997]:
				xmin = 1155.8398
				xmax = 1156.0598
				text = "that"
			intervals [2998]:
				xmin = 1156.0598
				xmax = 1156.1798
				text = "we"
			intervals [2999]:
				xmin = 1156.1798
				xmax = 1156.3998
				text = "go"
			intervals [3000]:
				xmin = 1156.3998
				xmax = 1156.6598
				text = "out"
			intervals [3001]:
				xmin = 1156.6598
				xmax = 1157.3553
				text = ""
			intervals [3002]:
				xmin = 1157.3553
				xmax = 1157.4953
				text = "and"
			intervals [3003]:
				xmin = 1157.4953
				xmax = 1157.6553
				text = "then"
			intervals [3004]:
				xmin = 1157.6553
				xmax = 1157.8253
				text = "she"
			intervals [3005]:
				xmin = 1157.8253
				xmax = 1158.1573
				text = ""
			intervals [3006]:
				xmin = 1158.1573
				xmax = 1158.3573
				text = "this"
			intervals [3007]:
				xmin = 1158.3573
				xmax = 1158.5097
				text = ""
			intervals [3008]:
				xmin = 1158.5097
				xmax = 1158.8797
				text = "last"
			intervals [3009]:
				xmin = 1158.8797
				xmax = 1159.0397
				text = "this"
			intervals [3010]:
				xmin = 1159.0397
				xmax = 1159.4797
				text = "sunday"
			intervals [3011]:
				xmin = 1159.4797
				xmax = 1159.5497
				text = ""
			intervals [3012]:
				xmin = 1159.5497
				xmax = 1159.9997
				text = "past"
			intervals [3013]:
				xmin = 1159.9997
				xmax = 1160.2276
				text = ""
			intervals [3014]:
				xmin = 1160.2276
				xmax = 1160.4076
				text = "she"
			intervals [3015]:
				xmin = 1160.4076
				xmax = 1160.6176
				text = "took"
			intervals [3016]:
				xmin = 1160.6176
				xmax = 1160.7176
				text = "me"
			intervals [3017]:
				xmin = 1160.7176
				xmax = 1160.8676
				text = "over"
			intervals [3018]:
				xmin = 1160.8676
				xmax = 1160.9276
				text = "her"
			intervals [3019]:
				xmin = 1160.9276
				xmax = 1161.1776
				text = "house"
			intervals [3020]:
				xmin = 1161.1776
				xmax = 1161.2076
				text = ""
			intervals [3021]:
				xmin = 1161.2076
				xmax = 1161.3476
				text = "and"
			intervals [3022]:
				xmin = 1161.3476
				xmax = 1161.3776
				text = ""
			intervals [3023]:
				xmin = 1161.3776
				xmax = 1161.4376
				text = "we"
			intervals [3024]:
				xmin = 1161.4376
				xmax = 1161.5776
				text = "had"
			intervals [3025]:
				xmin = 1161.5776
				xmax = 1161.6076
				text = ""
			intervals [3026]:
				xmin = 1161.6076
				xmax = 1161.9076
				text = "dinner"
			intervals [3027]:
				xmin = 1161.9076
				xmax = 1162.8429
				text = ""
			intervals [3028]:
				xmin = 1162.8429
				xmax = 1162.9529
				text = "she"
			intervals [3029]:
				xmin = 1162.9529
				xmax = 1163.1629
				text = "live"
			intervals [3030]:
				xmin = 1163.1629
				xmax = 1163.4629
				text = "across"
			intervals [3031]:
				xmin = 1163.4629
				xmax = 1163.5229
				text = "the"
			intervals [3032]:
				xmin = 1163.5229
				xmax = 1163.6929
				text = "street"
			intervals [3033]:
				xmin = 1163.6929
				xmax = 1163.8729
				text = "from"
			intervals [3034]:
				xmin = 1163.8729
				xmax = 1164.4529
				text = "rdx"
			intervals [3035]:
				xmin = 1164.4529
				xmax = 1169.8422
				text = ""
			intervals [3036]:
				xmin = 1169.8422
				xmax = 1169.9422
				text = "you"
			intervals [3037]:
				xmin = 1169.9422
				xmax = 1170.1922
				text = "see"
			intervals [3038]:
				xmin = 1170.1922
				xmax = 1170.4422
				text = "he"
			intervals [3039]:
				xmin = 1170.4422
				xmax = 1170.6222
				text = ""
			intervals [3040]:
				xmin = 1170.6222
				xmax = 1170.7722
				text = "when"
			intervals [3041]:
				xmin = 1170.7722
				xmax = 1170.8922
				text = "you"
			intervals [3042]:
				xmin = 1170.8922
				xmax = 1171.1822
				text = "come"
			intervals [3043]:
				xmin = 1171.1822
				xmax = 1171.4422
				text = "there"
			intervals [3044]:
				xmin = 1171.4422
				xmax = 1171.5722
				text = "on"
			intervals [3045]:
				xmin = 1171.5722
				xmax = 1171.6522
				text = "the"
			intervals [3046]:
				xmin = 1171.6522
				xmax = 1172.0422
				text = "first"
			intervals [3047]:
				xmin = 1172.0422
				xmax = 1172.2722
				text = "day"
			intervals [3048]:
				xmin = 1172.2722
				xmax = 1172.4122
				text = "of"
			intervals [3049]:
				xmin = 1172.4122
				xmax = 1172.4422
				text = ""
			intervals [3050]:
				xmin = 1172.4422
				xmax = 1172.9522
				text = "september"
			intervals [3051]:
				xmin = 1172.9522
				xmax = 1173.1522
				text = "we"
			intervals [3052]:
				xmin = 1173.1522
				xmax = 1173.4422
				text = "start"
			intervals [3053]:
				xmin = 1173.4422
				xmax = 1173.6322
				text = "back"
			intervals [3054]:
				xmin = 1173.6322
				xmax = 1173.7022
				text = "to"
			intervals [3055]:
				xmin = 1173.7022
				xmax = 1173.7622
				text = ""
			intervals [3056]:
				xmin = 1173.7622
				xmax = 1174.1722
				text = "school"
			intervals [3057]:
				xmin = 1174.1722
				xmax = 1174.3322
				text = "s"
			intervals [3058]:
				xmin = 1174.3322
				xmax = 1174.4422
				text = ""
			intervals [3059]:
				xmin = 1174.4422
				xmax = 1174.6622
				text = "you"
			intervals [3060]:
				xmin = 1174.6622
				xmax = 1174.8722
				text = "go"
			intervals [3061]:
				xmin = 1174.8722
				xmax = 1175.2022
				text = "every"
			intervals [3062]:
				xmin = 1175.2022
				xmax = 1175.2604
				text = ""
			intervals [3063]:
				xmin = 1175.2604
				xmax = 1175.8204
				text = "thursday"
			intervals [3064]:
				xmin = 1175.8204
				xmax = 1176.1899
				text = ""
			intervals [3065]:
				xmin = 1176.1899
				xmax = 1176.3099
				text = "but"
			intervals [3066]:
				xmin = 1176.3099
				xmax = 1176.4599
				text = "when"
			intervals [3067]:
				xmin = 1176.4599
				xmax = 1176.5599
				text = "you"
			intervals [3068]:
				xmin = 1176.5599
				xmax = 1176.9399
				text = "first"
			intervals [3069]:
				xmin = 1176.9399
				xmax = 1177.1399
				text = ""
			intervals [3070]:
				xmin = 1177.1399
				xmax = 1177.2599
				text = "come"
			intervals [3071]:
				xmin = 1177.2599
				xmax = 1177.4599
				text = "there"
			intervals [3072]:
				xmin = 1177.4599
				xmax = 1177.7699
				text = "you"
			intervals [3073]:
				xmin = 1177.7699
				xmax = 1177.8899
				text = "uh"
			intervals [3074]:
				xmin = 1177.8899
				xmax = 1177.9799
				text = "there"
			intervals [3075]:
				xmin = 1177.9799
				xmax = 1178.1299
				text = ""
			intervals [3076]:
				xmin = 1178.1299
				xmax = 1178.1599
				text = "<unk>"
			intervals [3077]:
				xmin = 1178.1599
				xmax = 1178.3199
				text = "be"
			intervals [3078]:
				xmin = 1178.3199
				xmax = 1178.4299
				text = "a"
			intervals [3079]:
				xmin = 1178.4299
				xmax = 1178.6099
				text = "lot"
			intervals [3080]:
				xmin = 1178.6099
				xmax = 1178.7299
				text = "of"
			intervals [3081]:
				xmin = 1178.7299
				xmax = 1179.1999
				text = "teachers"
			intervals [3082]:
				xmin = 1179.1999
				xmax = 1179.3699
				text = "and"
			intervals [3083]:
				xmin = 1179.3699
				xmax = 1179.4899
				text = "you"
			intervals [3084]:
				xmin = 1179.4899
				xmax = 1179.5299
				text = ""
			intervals [3085]:
				xmin = 1179.5299
				xmax = 1179.6399
				text = "g-"
			intervals [3086]:
				xmin = 1179.6399
				xmax = 1179.7134
				text = ""
			intervals [3087]:
				xmin = 1179.7134
				xmax = 1179.8834
				text = "go"
			intervals [3088]:
				xmin = 1179.8834
				xmax = 1179.9434
				text = "out"
			intervals [3089]:
				xmin = 1179.9434
				xmax = 1180.0934
				text = ""
			intervals [3090]:
				xmin = 1180.0934
				xmax = 1180.2134
				text = "and"
			intervals [3091]:
				xmin = 1180.2134
				xmax = 1180.3134
				text = "you"
			intervals [3092]:
				xmin = 1180.3134
				xmax = 1180.6834
				text = "grab"
			intervals [3093]:
				xmin = 1180.6834
				xmax = 1180.7434
				text = "a"
			intervals [3094]:
				xmin = 1180.7434
				xmax = 1180.7934
				text = ""
			intervals [3095]:
				xmin = 1180.7934
				xmax = 1181.2234
				text = "teacher"
			intervals [3096]:
				xmin = 1181.2234
				xmax = 1181.4134
				text = "me"
			intervals [3097]:
				xmin = 1181.4134
				xmax = 1181.5034
				text = "and"
			intervals [3098]:
				xmin = 1181.5034
				xmax = 1181.5634
				text = "a"
			intervals [3099]:
				xmin = 1181.5634
				xmax = 1181.8134
				text = "boy"
			intervals [3100]:
				xmin = 1181.8134
				xmax = 1181.9134
				text = "had"
			intervals [3101]:
				xmin = 1181.9134
				xmax = 1182.0334
				text = ""
			intervals [3102]:
				xmin = 1182.0334
				xmax = 1182.1134
				text = "a"
			intervals [3103]:
				xmin = 1182.1134
				xmax = 1182.4534
				text = "fight"
			intervals [3104]:
				xmin = 1182.4534
				xmax = 1183.4069
				text = ""
			intervals [3105]:
				xmin = 1183.4069
				xmax = 1183.6169
				text = "over"
			intervals [3106]:
				xmin = 1183.6169
				xmax = 1183.7069
				text = "this"
			intervals [3107]:
				xmin = 1183.7069
				xmax = 1184.4369
				text = ""
			intervals [3108]:
				xmin = 1184.4369
				xmax = 1184.5569
				text = "teacher"
			intervals [3109]:
				xmin = 1184.5569
				xmax = 1184.8069
				text = "over"
			intervals [3110]:
				xmin = 1184.8069
				xmax = 1184.9869
				text = ""
			intervals [3111]:
				xmin = 1184.9869
				xmax = 1185.0769
				text = "this"
			intervals [3112]:
				xmin = 1185.0769
				xmax = 1185.1069
				text = ""
			intervals [3113]:
				xmin = 1185.1069
				xmax = 1185.4369
				text = "teacher"
			intervals [3114]:
				xmin = 1185.4369
				xmax = 1185.929
				text = ""
			intervals [3115]:
				xmin = 1185.929
				xmax = 1185.989
				text = "he"
			intervals [3116]:
				xmin = 1185.989
				xmax = 1186.079
				text = "said"
			intervals [3117]:
				xmin = 1186.079
				xmax = 1186.139
				text = "it"
			intervals [3118]:
				xmin = 1186.139
				xmax = 1186.169
				text = "s"
			intervals [3119]:
				xmin = 1186.169
				xmax = 1186.349
				text = "my"
			intervals [3120]:
				xmin = 1186.349
				xmax = 1186.729
				text = "teacher"
			intervals [3121]:
				xmin = 1186.729
				xmax = 1186.789
				text = "i"
			intervals [3122]:
				xmin = 1186.789
				xmax = 1186.919
				text = ""
			intervals [3123]:
				xmin = 1186.919
				xmax = 1187.089
				text = "said"
			intervals [3124]:
				xmin = 1187.089
				xmax = 1187.149
				text = "you"
			intervals [3125]:
				xmin = 1187.149
				xmax = 1187.239
				text = "ain't"
			intervals [3126]:
				xmin = 1187.239
				xmax = 1187.499
				text = "getting"
			intervals [3127]:
				xmin = 1187.499
				xmax = 1187.529
				text = ""
			intervals [3128]:
				xmin = 1187.529
				xmax = 1187.679
				text = "her"
			intervals [3129]:
				xmin = 1187.679
				xmax = 1188.036
				text = ""
			intervals [3130]:
				xmin = 1188.036
				xmax = 1188.236
				text = "like"
			intervals [3131]:
				xmin = 1188.236
				xmax = 1188.366
				text = ""
			intervals [3132]:
				xmin = 1188.366
				xmax = 1188.576
				text = "that"
			intervals [3133]:
				xmin = 1188.576
				xmax = 1189.4017
				text = ""
			intervals [3134]:
				xmin = 1189.4017
				xmax = 1189.5417
				text = "so"
			intervals [3135]:
				xmin = 1189.5417
				xmax = 1189.7117
				text = "he"
			intervals [3136]:
				xmin = 1189.7117
				xmax = 1189.9517
				text = "left"
			intervals [3137]:
				xmin = 1189.9517
				xmax = 1190.0217
				text = "her"
			intervals [3138]:
				xmin = 1190.0217
				xmax = 1190.5317
				text = "alone"
			intervals [3139]:
				xmin = 1190.5317
				xmax = 1194.3651
				text = ""
			intervals [3140]:
				xmin = 1194.3651
				xmax = 1194.6251
				text = "yeah"
			intervals [3141]:
				xmin = 1194.6251
				xmax = 1194.6951
				text = "i"
			intervals [3142]:
				xmin = 1194.6951
				xmax = 1194.8851
				text = "had"
			intervals [3143]:
				xmin = 1194.8851
				xmax = 1194.9451
				text = "a"
			intervals [3144]:
				xmin = 1194.9451
				xmax = 1194.9751
				text = ""
			intervals [3145]:
				xmin = 1194.9751
				xmax = 1195.3151
				text = "fight"
			intervals [3146]:
				xmin = 1195.3151
				xmax = 1195.4351
				text = "over"
			intervals [3147]:
				xmin = 1195.4351
				xmax = 1195.4951
				text = ""
			intervals [3148]:
				xmin = 1195.4951
				xmax = 1195.5651
				text = "it"
			intervals [3149]:
				xmin = 1195.5651
				xmax = 1203.2208
				text = ""
			intervals [3150]:
				xmin = 1203.2208
				xmax = 1203.7108
				text = "no"
			intervals [3151]:
				xmin = 1203.7108
				xmax = 1206.964
				text = ""
			intervals [3152]:
				xmin = 1206.964
				xmax = 1207.304
				text = "reach"
			intervals [3153]:
				xmin = 1207.304
				xmax = 1207.504
				text = "for"
			intervals [3154]:
				xmin = 1207.504
				xmax = 1207.634
				text = "the"
			intervals [3155]:
				xmin = 1207.634
				xmax = 1208.024
				text = "hair"
			intervals [3156]:
				xmin = 1208.024
				xmax = 1208.324
				text = "reach"
			intervals [3157]:
				xmin = 1208.324
				xmax = 1208.434
				text = "for"
			intervals [3158]:
				xmin = 1208.434
				xmax = 1208.604
				text = ""
			intervals [3159]:
				xmin = 1208.604
				xmax = 1209.014
				text = "anything"
			intervals [3160]:
				xmin = 1209.014
				xmax = 1209.044
				text = ""
			intervals [3161]:
				xmin = 1209.044
				xmax = 1209.074
				text = "i"
			intervals [3162]:
				xmin = 1209.074
				xmax = 1209.324
				text = "don't"
			intervals [3163]:
				xmin = 1209.324
				xmax = 1209.524
				text = "know"
			intervals [3164]:
				xmin = 1209.524
				xmax = 1209.564
				text = ""
			intervals [3165]:
				xmin = 1209.564
				xmax = 1209.624
				text = "as"
			intervals [3166]:
				xmin = 1209.624
				xmax = 1209.774
				text = "long"
			intervals [3167]:
				xmin = 1209.774
				xmax = 1209.894
				text = "as"
			intervals [3168]:
				xmin = 1209.894
				xmax = 1209.994
				text = "i"
			intervals [3169]:
				xmin = 1209.994
				xmax = 1210.084
				text = ""
			intervals [3170]:
				xmin = 1210.084
				xmax = 1210.204
				text = "get"
			intervals [3171]:
				xmin = 1210.204
				xmax = 1210.344
				text = "'em"
			intervals [3172]:
				xmin = 1210.344
				xmax = 1210.374
				text = ""
			intervals [3173]:
				xmin = 1210.374
				xmax = 1211.134
				text = "scratched"
			intervals [3174]:
				xmin = 1211.134
				xmax = 1211.4157
				text = ""
			intervals [3175]:
				xmin = 1211.4157
				xmax = 1211.8057
				text = "bite"
			intervals [3176]:
				xmin = 1211.8057
				xmax = 1212.100
				text = ""
			intervals [3177]:
				xmin = 1212.100
				xmax = 1212.300
				text = "kick"
			intervals [3178]:
				xmin = 1212.300
				xmax = 1216.9041
				text = ""
			intervals [3179]:
				xmin = 1216.9041
				xmax = 1217.1341
				text = "i"
			intervals [3180]:
				xmin = 1217.1341
				xmax = 1217.3541
				text = "look"
			intervals [3181]:
				xmin = 1217.3541
				xmax = 1217.5341
				text = "at"
			intervals [3182]:
				xmin = 1217.5341
				xmax = 1217.9341
				text = "people"
			intervals [3183]:
				xmin = 1217.9341
				xmax = 1220.7472
				text = ""
			intervals [3184]:
				xmin = 1220.7472
				xmax = 1221.0272
				text = "man"
			intervals [3185]:
				xmin = 1221.0272
				xmax = 1221.3072
				text = "they"
			intervals [3186]:
				xmin = 1221.3072
				xmax = 1221.3372
				text = ""
			intervals [3187]:
				xmin = 1221.3372
				xmax = 1221.6472
				text = "worry"
			intervals [3188]:
				xmin = 1221.6472
				xmax = 1228.1162
				text = ""
			intervals [3189]:
				xmin = 1228.1162
				xmax = 1228.2162
				text = "when"
			intervals [3190]:
				xmin = 1228.2162
				xmax = 1228.2762
				text = "it"
			intervals [3191]:
				xmin = 1228.2762
				xmax = 1228.4762
				text = "s"
			intervals [3192]:
				xmin = 1228.4762
				xmax = 1228.5062
				text = ""
			intervals [3193]:
				xmin = 1228.5062
				xmax = 1228.7262
				text = "my"
			intervals [3194]:
				xmin = 1228.7262
				xmax = 1229.1062
				text = "sister"
			intervals [3195]:
				xmin = 1229.1062
				xmax = 1229.1362
				text = ""
			intervals [3196]:
				xmin = 1229.1362
				xmax = 1229.4262
				text = "wear"
			intervals [3197]:
				xmin = 1229.4262
				xmax = 1229.9562
				text = "something"
			intervals [3198]:
				xmin = 1229.9562
				xmax = 1230.0662
				text = "of"
			intervals [3199]:
				xmin = 1230.0662
				xmax = 1230.0962
				text = ""
			intervals [3200]:
				xmin = 1230.0962
				xmax = 1230.5062
				text = "mine"
			intervals [3201]:
				xmin = 1230.5062
				xmax = 1230.5995
				text = ""
			intervals [3202]:
				xmin = 1230.5995
				xmax = 1230.8395
				text = "and"
			intervals [3203]:
				xmin = 1230.8395
				xmax = 1230.8895
				text = ""
			intervals [3204]:
				xmin = 1230.8895
				xmax = 1231.0895
				text = "then"
			intervals [3205]:
				xmin = 1231.0895
				xmax = 1231.3395
				text = "uh"
			intervals [3206]:
				xmin = 1231.3395
				xmax = 1231.9965
				text = ""
			intervals [3207]:
				xmin = 1231.9965
				xmax = 1232.0865
				text = "when"
			intervals [3208]:
				xmin = 1232.0865
				xmax = 1232.1565
				text = "i"
			intervals [3209]:
				xmin = 1232.1565
				xmax = 1232.3665
				text = "get"
			intervals [3210]:
				xmin = 1232.3665
				xmax = 1232.5965
				text = "mad"
			intervals [3211]:
				xmin = 1232.5965
				xmax = 1232.7265
				text = "i"
			intervals [3212]:
				xmin = 1232.7265
				xmax = 1232.8965
				text = "get"
			intervals [3213]:
				xmin = 1232.8965
				xmax = 1233.3365
				text = "starting"
			intervals [3214]:
				xmin = 1233.3365
				xmax = 1233.3965
				text = "to"
			intervals [3215]:
				xmin = 1233.3965
				xmax = 1233.7165
				text = "cry"
			intervals [3216]:
				xmin = 1233.7165
				xmax = 1233.7765
				text = "and"
			intervals [3217]:
				xmin = 1233.7765
				xmax = 1233.8765
				text = "that"
			intervals [3218]:
				xmin = 1233.8765
				xmax = 1233.9065
				text = ""
			intervals [3219]:
				xmin = 1233.9065
				xmax = 1233.9365
				text = "s"
			intervals [3220]:
				xmin = 1233.9365
				xmax = 1234.0765
				text = "what"
			intervals [3221]:
				xmin = 1234.0765
				xmax = 1234.2965
				text = "makes"
			intervals [3222]:
				xmin = 1234.2965
				xmax = 1234.4565
				text = "me"
			intervals [3223]:
				xmin = 1234.4565
				xmax = 1234.4865
				text = ""
			intervals [3224]:
				xmin = 1234.4865
				xmax = 1234.8365
				text = "mad"
			intervals [3225]:
				xmin = 1234.8365
				xmax = 1235.5918
				text = ""
			intervals [3226]:
				xmin = 1235.5918
				xmax = 1235.7218
				text = "then"
			intervals [3227]:
				xmin = 1235.7218
				xmax = 1236.0818
				text = "somebody"
			intervals [3228]:
				xmin = 1236.0818
				xmax = 1236.3218
				text = "do"
			intervals [3229]:
				xmin = 1236.3218
				xmax = 1236.8518
				text = "something"
			intervals [3230]:
				xmin = 1236.8518
				xmax = 1237.9738
				text = ""
			intervals [3231]:
				xmin = 1237.9738
				xmax = 1238.0538
				text = "i"
			intervals [3232]:
				xmin = 1238.0538
				xmax = 1238.3238
				text = "tell"
			intervals [3233]:
				xmin = 1238.3238
				xmax = 1238.4438
				text = "'em"
			intervals [3234]:
				xmin = 1238.4438
				xmax = 1238.5038
				text = "to"
			intervals [3235]:
				xmin = 1238.5038
				xmax = 1238.6939
				text = ""
			intervals [3236]:
				xmin = 1238.6939
				xmax = 1238.9439
				text = "throw"
			intervals [3237]:
				xmin = 1238.9439
				xmax = 1239.1239
				text = "me"
			intervals [3238]:
				xmin = 1239.1239
				xmax = 1239.2939
				text = "like"
			intervals [3239]:
				xmin = 1239.2939
				xmax = 1239.3339
				text = "a"
			intervals [3240]:
				xmin = 1239.3339
				xmax = 1239.5639
				text = "this"
			intervals [3241]:
				xmin = 1239.5639
				xmax = 1239.6039
				text = ""
			intervals [3242]:
				xmin = 1239.6039
				xmax = 1239.7739
				text = "girl"
			intervals [3243]:
				xmin = 1239.7739
				xmax = 1239.9839
				text = "name"
			intervals [3244]:
				xmin = 1239.9839
				xmax = 1240.5339
				text = "rdx"
			intervals [3245]:
				xmin = 1240.5339
				xmax = 1241.1181
				text = ""
			intervals [3246]:
				xmin = 1241.1181
				xmax = 1241.2981
				text = "she"
			intervals [3247]:
				xmin = 1241.2981
				xmax = 1241.4581
				text = "<unk>"
			intervals [3248]:
				xmin = 1241.4581
				xmax = 1241.6881
				text = "take"
			intervals [3249]:
				xmin = 1241.6881
				xmax = 1241.7781
				text = "the"
			intervals [3250]:
				xmin = 1241.7781
				xmax = 1242.1281
				text = "ball"
			intervals [3251]:
				xmin = 1242.1281
				xmax = 1242.2481
				text = "and"
			intervals [3252]:
				xmin = 1242.2481
				xmax = 1242.4781
				text = "run"
			intervals [3253]:
				xmin = 1242.4781
				xmax = 1242.5781
				text = "with"
			intervals [3254]:
				xmin = 1242.5781
				xmax = 1242.6781
				text = "the"
			intervals [3255]:
				xmin = 1242.6781
				xmax = 1242.9881
				text = "ball"
			intervals [3256]:
				xmin = 1242.9881
				xmax = 1243.0881
				text = "i"
			intervals [3257]:
				xmin = 1243.0881
				xmax = 1243.2681
				text = "said"
			intervals [3258]:
				xmin = 1243.2681
				xmax = 1243.3981
				text = "throw"
			intervals [3259]:
				xmin = 1243.3981
				xmax = 1243.5081
				text = "me"
			intervals [3260]:
				xmin = 1243.5081
				xmax = 1243.5981
				text = "the"
			intervals [3261]:
				xmin = 1243.5981
				xmax = 1243.9181
				text = "ball"
			intervals [3262]:
				xmin = 1243.9181
				xmax = 1243.9781
				text = "and"
			intervals [3263]:
				xmin = 1243.9781
				xmax = 1244.1281
				text = "she"
			intervals [3264]:
				xmin = 1244.1281
				xmax = 1244.4681
				text = "still"
			intervals [3265]:
				xmin = 1244.4681
				xmax = 1244.5881
				text = "be"
			intervals [3266]:
				xmin = 1244.5881
				xmax = 1244.9481
				text = "running"
			intervals [3267]:
				xmin = 1244.9481
				xmax = 1245.0781
				text = "that"
			intervals [3268]:
				xmin = 1245.0781
				xmax = 1245.3281
				text = "made"
			intervals [3269]:
				xmin = 1245.3281
				xmax = 1245.4281
				text = "me"
			intervals [3270]:
				xmin = 1245.4281
				xmax = 1245.9381
				text = "mad"
			intervals [3271]:
				xmin = 1245.9381
				xmax = 1246.1461
				text = ""
			intervals [3272]:
				xmin = 1246.1461
				xmax = 1246.3661
				text = "like"
			intervals [3273]:
				xmin = 1246.3661
				xmax = 1246.6461
				text = "that"
			intervals [3274]:
				xmin = 1246.6461
				xmax = 1247.5871
				text = ""
			intervals [3275]:
				xmin = 1247.5871
				xmax = 1247.7671
				text = "<unk>"
			intervals [3276]:
				xmin = 1247.7671
				xmax = 1248.0567
				text = ""
			intervals [3277]:
				xmin = 1248.0567
				xmax = 1248.1867
				text = "get"
			intervals [3278]:
				xmin = 1248.1867
				xmax = 1248.5067
				text = "real"
			intervals [3279]:
				xmin = 1248.5067
				xmax = 1249.0067
				text = "mad"
			intervals [3280]:
				xmin = 1249.0067
				xmax = 1251.6632
				text = ""
			intervals [3281]:
				xmin = 1251.6632
				xmax = 1251.9932
				text = "yeah"
			intervals [3282]:
				xmin = 1251.9932
				xmax = 1252.0732
				text = "they"
			intervals [3283]:
				xmin = 1252.0732
				xmax = 1252.2932
				text = "make"
			intervals [3284]:
				xmin = 1252.2932
				xmax = 1252.4932
				text = "me"
			intervals [3285]:
				xmin = 1252.4932
				xmax = 1252.7932
				text = "mad"
			intervals [3286]:
				xmin = 1252.7932
				xmax = 1252.8932
				text = "like"
			intervals [3287]:
				xmin = 1252.8932
				xmax = 1253.1732
				text = "miss"
			intervals [3288]:
				xmin = 1253.1732
				xmax = 1253.7332
				text = "rdx"
			intervals [3289]:
				xmin = 1253.7332
				xmax = 1254.4724
				text = ""
			intervals [3290]:
				xmin = 1254.4724
				xmax = 1254.8724
				text = "teacher"
			intervals [3291]:
				xmin = 1254.8724
				xmax = 1255.0424
				text = "my"
			intervals [3292]:
				xmin = 1255.0424
				xmax = 1255.4124
				text = "home"
			intervals [3293]:
				xmin = 1255.4124
				xmax = 1255.4824
				text = ""
			intervals [3294]:
				xmin = 1255.4824
				xmax = 1255.6924
				text = "te-"
			intervals [3295]:
				xmin = 1255.6924
				xmax = 1256.1157
				text = ""
			intervals [3296]:
				xmin = 1256.1157
				xmax = 1256.2357
				text = "she"
			intervals [3297]:
				xmin = 1256.2357
				xmax = 1256.3957
				text = "don't"
			intervals [3298]:
				xmin = 1256.3957
				xmax = 1256.5857
				text = "let"
			intervals [3299]:
				xmin = 1256.5857
				xmax = 1256.6957
				text = "you"
			intervals [3300]:
				xmin = 1256.6957
				xmax = 1256.8557
				text = "get"
			intervals [3301]:
				xmin = 1256.8557
				xmax = 1257.0457
				text = "out"
			intervals [3302]:
				xmin = 1257.0457
				xmax = 1257.1057
				text = "and"
			intervals [3303]:
				xmin = 1257.1057
				xmax = 1257.1657
				text = ""
			intervals [3304]:
				xmin = 1257.1657
				xmax = 1257.3057
				text = "put"
			intervals [3305]:
				xmin = 1257.3057
				xmax = 1257.5705
				text = ""
			intervals [3306]:
				xmin = 1257.5705
				xmax = 1258.0005
				text = "trash"
			intervals [3307]:
				xmin = 1258.0005
				xmax = 1258.0805
				text = "in"
			intervals [3308]:
				xmin = 1258.0805
				xmax = 1258.1105
				text = ""
			intervals [3309]:
				xmin = 1258.1105
				xmax = 1258.1705
				text = "the"
			intervals [3310]:
				xmin = 1258.1705
				xmax = 1258.2305
				text = ""
			intervals [3311]:
				xmin = 1258.2305
				xmax = 1258.6705
				text = "trash"
			intervals [3312]:
				xmin = 1258.6705
				xmax = 1258.8005
				text = "can"
			intervals [3313]:
				xmin = 1258.8005
				xmax = 1259.0905
				text = "that"
			intervals [3314]:
				xmin = 1259.0905
				xmax = 1259.2505
				text = "make"
			intervals [3315]:
				xmin = 1259.2505
				xmax = 1259.2805
				text = ""
			intervals [3316]:
				xmin = 1259.2805
				xmax = 1259.3905
				text = "me"
			intervals [3317]:
				xmin = 1259.3905
				xmax = 1259.4205
				text = ""
			intervals [3318]:
				xmin = 1259.4205
				xmax = 1259.7105
				text = "mad"
			intervals [3319]:
				xmin = 1259.7105
				xmax = 1259.7405
				text = ""
			intervals [3320]:
				xmin = 1259.7405
				xmax = 1259.9105
				text = "right"
			intervals [3321]:
				xmin = 1259.9105
				xmax = 1260.0205
				text = ""
			intervals [3322]:
				xmin = 1260.0205
				xmax = 1260.1705
				text = "there"
			intervals [3323]:
				xmin = 1260.1705
				xmax = 1261.351
				text = ""
			intervals [3324]:
				xmin = 1261.351
				xmax = 1261.441
				text = "we"
			intervals [3325]:
				xmin = 1261.441
				xmax = 1261.531
				text = "had"
			intervals [3326]:
				xmin = 1261.531
				xmax = 1261.571
				text = "a"
			intervals [3327]:
				xmin = 1261.571
				xmax = 1262.311
				text = "accident"
			intervals [3328]:
				xmin = 1262.311
				xmax = 1262.841
				text = "outside"
			intervals [3329]:
				xmin = 1262.841
				xmax = 1263.021
				text = "our"
			intervals [3330]:
				xmin = 1263.021
				xmax = 1263.051
				text = ""
			intervals [3331]:
				xmin = 1263.051
				xmax = 1263.471
				text = "school"
			intervals [3332]:
				xmin = 1263.471
				xmax = 1264.0169
				text = ""
			intervals [3333]:
				xmin = 1264.0169
				xmax = 1264.1469
				text = "she"
			intervals [3334]:
				xmin = 1264.1469
				xmax = 1264.5369
				text = "pushed"
			intervals [3335]:
				xmin = 1264.5369
				xmax = 1264.6169
				text = "a"
			intervals [3336]:
				xmin = 1264.6169
				xmax = 1264.8869
				text = "boy"
			intervals [3337]:
				xmin = 1264.8869
				xmax = 1265.1969
				text = "down"
			intervals [3338]:
				xmin = 1265.1969
				xmax = 1265.2369
				text = ""
			intervals [3339]:
				xmin = 1265.2369
				xmax = 1265.3169
				text = "he"
			intervals [3340]:
				xmin = 1265.3169
				xmax = 1265.6369
				text = "was"
			intervals [3341]:
				xmin = 1265.6369
				xmax = 1265.6669
				text = ""
			intervals [3342]:
				xmin = 1265.6669
				xmax = 1265.8969
				text = "he"
			intervals [3343]:
				xmin = 1265.8969
				xmax = 1266.0869
				text = "had"
			intervals [3344]:
				xmin = 1266.0869
				xmax = 1266.1169
				text = ""
			intervals [3345]:
				xmin = 1266.1169
				xmax = 1267.0369
				text = "<unk>"
			intervals [3346]:
				xmin = 1267.0369
				xmax = 1267.2369
				text = "she"
			intervals [3347]:
				xmin = 1267.2369
				xmax = 1267.5469
				text = ""
			intervals [3348]:
				xmin = 1267.5469
				xmax = 1267.7869
				text = "pushed"
			intervals [3349]:
				xmin = 1267.7869
				xmax = 1267.8669
				text = "him"
			intervals [3350]:
				xmin = 1267.8669
				xmax = 1268.1069
				text = "right"
			intervals [3351]:
				xmin = 1268.1069
				xmax = 1268.1369
				text = ""
			intervals [3352]:
				xmin = 1268.1369
				xmax = 1268.3869
				text = "down"
			intervals [3353]:
				xmin = 1268.3869
				xmax = 1268.5569
				text = "he"
			intervals [3354]:
				xmin = 1268.5569
				xmax = 1268.6269
				text = ""
			intervals [3355]:
				xmin = 1268.6269
				xmax = 1268.8969
				text = "bumped"
			intervals [3356]:
				xmin = 1268.8969
				xmax = 1269.0469
				text = "his"
			intervals [3357]:
				xmin = 1269.0469
				xmax = 1269.4069
				text = "head"
			intervals [3358]:
				xmin = 1269.4069
				xmax = 1270.697
				text = ""
			intervals [3359]:
				xmin = 1270.697
				xmax = 1270.767
				text = "and"
			intervals [3360]:
				xmin = 1270.767
				xmax = 1270.967
				text = "he"
			intervals [3361]:
				xmin = 1270.967
				xmax = 1271.357
				text = "started"
			intervals [3362]:
				xmin = 1271.357
				xmax = 1271.827
				text = "crying"
			intervals [3363]:
				xmin = 1271.827
				xmax = 1272.1293
				text = ""
			intervals [3364]:
				xmin = 1272.1293
				xmax = 1272.3793
				text = "say"
			intervals [3365]:
				xmin = 1272.3793
				xmax = 1272.5693
				text = "you"
			intervals [3366]:
				xmin = 1272.5693
				xmax = 1272.6593
				text = ""
			intervals [3367]:
				xmin = 1272.6593
				xmax = 1272.9493
				text = "pushed"
			intervals [3368]:
				xmin = 1272.9493
				xmax = 1272.9793
				text = ""
			intervals [3369]:
				xmin = 1272.9793
				xmax = 1273.1793
				text = "me"
			intervals [3370]:
				xmin = 1273.1793
				xmax = 1273.6093
				text = "again"
			intervals [3371]:
				xmin = 1273.6093
				xmax = 1274.3842
				text = ""
			intervals [3372]:
				xmin = 1274.3842
				xmax = 1274.5242
				text = "like"
			intervals [3373]:
				xmin = 1274.5242
				xmax = 1274.6042
				text = ""
			intervals [3374]:
				xmin = 1274.6042
				xmax = 1274.8442
				text = "that"
			intervals [3375]:
				xmin = 1274.8442
				xmax = 1280.7172
				text = ""
			intervals [3376]:
				xmin = 1280.7172
				xmax = 1281.0972
				text = "mm-mm"
			intervals [3377]:
				xmin = 1281.0972
				xmax = 1284.0214
				text = ""
			intervals [3378]:
				xmin = 1284.0214
				xmax = 1284.4914
				text = "mm-hm"
			intervals [3379]:
				xmin = 1284.4914
				xmax = 1286.7386
				text = ""
			intervals [3380]:
				xmin = 1286.7386
				xmax = 1286.9186
				text = "we"
			intervals [3381]:
				xmin = 1286.9186
				xmax = 1287.0386
				text = "had"
			intervals [3382]:
				xmin = 1287.0386
				xmax = 1287.2886
				text = "one"
			intervals [3383]:
				xmin = 1287.2886
				xmax = 1287.6686
				text = "teacher"
			intervals [3384]:
				xmin = 1287.6686
				xmax = 1287.8886
				text = "that"
			intervals [3385]:
				xmin = 1287.8886
				xmax = 1288.4632
				text = ""
			intervals [3386]:
				xmin = 1288.4632
				xmax = 1288.9332
				text = "children"
			intervals [3387]:
				xmin = 1288.9332
				xmax = 1289.3032
				text = "<unk>"
			intervals [3388]:
				xmin = 1289.3032
				xmax = 1289.5232
				text = "made"
			intervals [3389]:
				xmin = 1289.5232
				xmax = 1289.5932
				text = "her"
			intervals [3390]:
				xmin = 1289.5932
				xmax = 1289.7532
				text = "so"
			intervals [3391]:
				xmin = 1289.7532
				xmax = 1290.0532
				text = "mad"
			intervals [3392]:
				xmin = 1290.0532
				xmax = 1290.2232
				text = "she"
			intervals [3393]:
				xmin = 1290.2232
				xmax = 1290.3932
				text = "went"
			intervals [3394]:
				xmin = 1290.3932
				xmax = 1290.8532
				text = "outside"
			intervals [3395]:
				xmin = 1290.8532
				xmax = 1290.9332
				text = "and"
			intervals [3396]:
				xmin = 1290.9332
				xmax = 1291.3232
				text = "started"
			intervals [3397]:
				xmin = 1291.3232
				xmax = 1291.7432
				text = "crying"
			intervals [3398]:
				xmin = 1291.7432
				xmax = 1299.9583
				text = ""
			intervals [3399]:
				xmin = 1299.9583
				xmax = 1300.1283
				text = "no"
			intervals [3400]:
				xmin = 1300.1283
				xmax = 1300.1883
				text = "it"
			intervals [3401]:
				xmin = 1300.1883
				xmax = 1300.4183
				text = "wasn't"
			intervals [3402]:
				xmin = 1300.4183
				xmax = 1300.4583
				text = ""
			intervals [3403]:
				xmin = 1300.4583
				xmax = 1300.6983
				text = "fair"
			intervals [3404]:
				xmin = 1300.6983
				xmax = 1300.7783
				text = "we"
			intervals [3405]:
				xmin = 1300.7783
				xmax = 1301.0383
				text = "kept"
			intervals [3406]:
				xmin = 1301.0383
				xmax = 1301.1783
				text = "on"
			intervals [3407]:
				xmin = 1301.1783
				xmax = 1301.6383
				text = "acting"
			intervals [3408]:
				xmin = 1301.6383
				xmax = 1301.7883
				text = "out"
			intervals [3409]:
				xmin = 1301.7883
				xmax = 1301.8583
				text = "and"
			intervals [3410]:
				xmin = 1301.8583
				xmax = 1302.0083
				text = "she"
			intervals [3411]:
				xmin = 1302.0083
				xmax = 1302.1883
				text = "just"
			intervals [3412]:
				xmin = 1302.1883
				xmax = 1302.3883
				text = "went"
			intervals [3413]:
				xmin = 1302.3883
				xmax = 1302.5983
				text = "right"
			intervals [3414]:
				xmin = 1302.5983
				xmax = 1302.8083
				text = "on"
			intervals [3415]:
				xmin = 1302.8083
				xmax = 1303.1083
				text = "outside"
			intervals [3416]:
				xmin = 1303.1083
				xmax = 1303.1683
				text = "and"
			intervals [3417]:
				xmin = 1303.1683
				xmax = 1303.4083
				text = "started"
			intervals [3418]:
				xmin = 1303.4083
				xmax = 1303.5283
				text = "cry"
			intervals [3419]:
				xmin = 1303.5283
				xmax = 1303.8713
				text = ""
			intervals [3420]:
				xmin = 1303.8713
				xmax = 1303.9413
				text = "and"
			intervals [3421]:
				xmin = 1303.9413
				xmax = 1304.0413
				text = "we"
			intervals [3422]:
				xmin = 1304.0413
				xmax = 1304.2313
				text = "had"
			intervals [3423]:
				xmin = 1304.2313
				xmax = 1304.2713
				text = "a"
			intervals [3424]:
				xmin = 1304.2713
				xmax = 1304.5913
				text = "teacher"
			intervals [3425]:
				xmin = 1304.5913
				xmax = 1304.7713
				text = "that"
			intervals [3426]:
				xmin = 1304.7713
				xmax = 1305.1413
				text = "left"
			intervals [3427]:
				xmin = 1305.1413
				xmax = 1305.2813
				text = "that"
			intervals [3428]:
				xmin = 1305.2813
				xmax = 1305.3313
				text = "s"
			intervals [3429]:
				xmin = 1305.3313
				xmax = 1305.5713
				text = "now"
			intervals [3430]:
				xmin = 1305.5713
				xmax = 1305.6213
				text = "a"
			intervals [3431]:
				xmin = 1305.6213
				xmax = 1306.2513
				text = "probation"
			intervals [3432]:
				xmin = 1306.2513
				xmax = 1306.8513
				text = "officer"
			intervals [3433]:
				xmin = 1306.8513
				xmax = 1307.0533
				text = ""
			intervals [3434]:
				xmin = 1307.0533
				xmax = 1307.2733
				text = "not"
			intervals [3435]:
				xmin = 1307.2733
				xmax = 1307.3533
				text = "at"
			intervals [3436]:
				xmin = 1307.3533
				xmax = 1307.5633
				text = "our"
			intervals [3437]:
				xmin = 1307.5633
				xmax = 1307.5933
				text = ""
			intervals [3438]:
				xmin = 1307.5933
				xmax = 1307.8833
				text = "school"
			intervals [3439]:
				xmin = 1307.8833
				xmax = 1307.9133
				text = ""
			intervals [3440]:
				xmin = 1307.9133
				xmax = 1308.2833
				text = "somewhere"
			intervals [3441]:
				xmin = 1308.2833
				xmax = 1308.6563
				text = ""
			intervals [3442]:
				xmin = 1308.6563
				xmax = 1308.7763
				text = "name"
			intervals [3443]:
				xmin = 1308.7763
				xmax = 1309.0263
				text = "mister"
			intervals [3444]:
				xmin = 1309.0263
				xmax = 1309.0563
				text = ""
			intervals [3445]:
				xmin = 1309.0563
				xmax = 1309.2863
				text = "rdx"
			intervals [3446]:
				xmin = 1309.2863
				xmax = 1309.4363
				text = "and"
			intervals [3447]:
				xmin = 1309.4363
				xmax = 1309.4763
				text = ""
			intervals [3448]:
				xmin = 1309.4763
				xmax = 1309.5763
				text = "we"
			intervals [3449]:
				xmin = 1309.5763
				xmax = 1309.7363
				text = "he"
			intervals [3450]:
				xmin = 1309.7363
				xmax = 1309.9763
				text = "was"
			intervals [3451]:
				xmin = 1309.9763
				xmax = 1310.4863
				text = "crying"
			intervals [3452]:
				xmin = 1310.4863
				xmax = 1312.5751
				text = ""
			intervals [3453]:
				xmin = 1312.5751
				xmax = 1312.9751
				text = "mm-hm"
			intervals [3454]:
				xmin = 1312.9751
				xmax = 1313.4998
				text = ""
			intervals [3455]:
				xmin = 1313.4998
				xmax = 1313.7798
				text = "he"
			intervals [3456]:
				xmin = 1313.7798
				xmax = 1314.0598
				text = "w"
			intervals [3457]:
				xmin = 1314.0598
				xmax = 1314.3531
				text = ""
			intervals [3458]:
				xmin = 1314.3531
				xmax = 1314.5631
				text = "see"
			intervals [3459]:
				xmin = 1314.5631
				xmax = 1314.7631
				text = "him"
			intervals [3460]:
				xmin = 1314.7631
				xmax = 1314.8231
				text = "and"
			intervals [3461]:
				xmin = 1314.8231
				xmax = 1315.0531
				text = "his"
			intervals [3462]:
				xmin = 1315.0531
				xmax = 1315.4276
				text = ""
			intervals [3463]:
				xmin = 1315.4276
				xmax = 1315.7176
				text = "see"
			intervals [3464]:
				xmin = 1315.7176
				xmax = 1316.0458
				text = ""
			intervals [3465]:
				xmin = 1316.0458
				xmax = 1316.2158
				text = "he"
			intervals [3466]:
				xmin = 1316.2158
				xmax = 1316.4658
				text = "he"
			intervals [3467]:
				xmin = 1316.4658
				xmax = 1316.6558
				text = "live"
			intervals [3468]:
				xmin = 1316.6558
				xmax = 1316.7858
				text = "where"
			intervals [3469]:
				xmin = 1316.7858
				xmax = 1317.0158
				text = "miss"
			intervals [3470]:
				xmin = 1317.0158
				xmax = 1317.0458
				text = ""
			intervals [3471]:
				xmin = 1317.0458
				xmax = 1317.4858
				text = "rdx"
			intervals [3472]:
				xmin = 1317.4858
				xmax = 1317.6458
				text = "live"
			intervals [3473]:
				xmin = 1317.6458
				xmax = 1317.7158
				text = "in"
			intervals [3474]:
				xmin = 1317.7158
				xmax = 1317.8358
				text = "that"
			intervals [3475]:
				xmin = 1317.8358
				xmax = 1318.2658
				text = "apartment"
			intervals [3476]:
				xmin = 1318.2658
				xmax = 1318.5958
				text = "eleven"
			intervals [3477]:
				xmin = 1318.5958
				xmax = 1318.8958
				text = "eleven"
			intervals [3478]:
				xmin = 1318.8958
				xmax = 1319.1758
				text = "across"
			intervals [3479]:
				xmin = 1319.1758
				xmax = 1319.2358
				text = "the"
			intervals [3480]:
				xmin = 1319.2358
				xmax = 1319.4958
				text = "street"
			intervals [3481]:
				xmin = 1319.4958
				xmax = 1319.7458
				text = "from"
			intervals [3482]:
				xmin = 1319.7458
				xmax = 1319.9058
				text = "us"
			intervals [3483]:
				xmin = 1319.9058
				xmax = 1320.5303
				text = ""
			intervals [3484]:
				xmin = 1320.5303
				xmax = 1320.7603
				text = "so"
			intervals [3485]:
				xmin = 1320.7603
				xmax = 1320.8303
				text = "he"
			intervals [3486]:
				xmin = 1320.8303
				xmax = 1320.8603
				text = ""
			intervals [3487]:
				xmin = 1320.8603
				xmax = 1321.3903
				text = "he"
			intervals [3488]:
				xmin = 1321.3903
				xmax = 1321.5703
				text = "him"
			intervals [3489]:
				xmin = 1321.5703
				xmax = 1321.6403
				text = "and"
			intervals [3490]:
				xmin = 1321.6403
				xmax = 1321.8903
				text = "his"
			intervals [3491]:
				xmin = 1321.8903
				xmax = 1322.0703
				text = "<unk>"
			intervals [3492]:
				xmin = 1322.0703
				xmax = 1322.2203
				text = "they"
			intervals [3493]:
				xmin = 1322.2203
				xmax = 1322.4003
				text = "went"
			intervals [3494]:
				xmin = 1322.4003
				xmax = 1322.6203
				text = "down"
			intervals [3495]:
				xmin = 1322.6203
				xmax = 1322.7003
				text = "to"
			intervals [3496]:
				xmin = 1322.7003
				xmax = 1323.0503
				text = "sign"
			intervals [3497]:
				xmin = 1323.0503
				xmax = 1323.1303
				text = "up"
			intervals [3498]:
				xmin = 1323.1303
				xmax = 1323.3503
				text = "for"
			intervals [3499]:
				xmin = 1323.3503
				xmax = 1323.5203
				text = "this"
			intervals [3500]:
				xmin = 1323.5203
				xmax = 1323.5503
				text = ""
			intervals [3501]:
				xmin = 1323.5503
				xmax = 1323.8203
				text = "thing"
			intervals [3502]:
				xmin = 1323.8203
				xmax = 1323.8903
				text = "and"
			intervals [3503]:
				xmin = 1323.8903
				xmax = 1324.0003
				text = "they"
			intervals [3504]:
				xmin = 1324.0003
				xmax = 1324.1603
				text = "didn't"
			intervals [3505]:
				xmin = 1324.1603
				xmax = 1324.2803
				text = "know"
			intervals [3506]:
				xmin = 1324.2803
				xmax = 1324.5803
				text = "he"
			intervals [3507]:
				xmin = 1324.5803
				xmax = 1324.7003
				text = "didn't"
			intervals [3508]:
				xmin = 1324.7003
				xmax = 1324.8203
				text = "know"
			intervals [3509]:
				xmin = 1324.8203
				xmax = 1324.9003
				text = "he"
			intervals [3510]:
				xmin = 1324.9003
				xmax = 1324.9903
				text = "was"
			intervals [3511]:
				xmin = 1324.9903
				xmax = 1325.2003
				text = "gonna"
			intervals [3512]:
				xmin = 1325.2003
				xmax = 1325.4003
				text = "get"
			intervals [3513]:
				xmin = 1325.4003
				xmax = 1325.5603
				text = "this"
			intervals [3514]:
				xmin = 1325.5603
				xmax = 1325.8803
				text = "job"
			intervals [3515]:
				xmin = 1325.8803
				xmax = 1325.9903
				text = "he"
			intervals [3516]:
				xmin = 1325.9903
				xmax = 1326.1803
				text = "didn't"
			intervals [3517]:
				xmin = 1326.1803
				xmax = 1326.5003
				text = "want"
			intervals [3518]:
				xmin = 1326.5003
				xmax = 1326.5703
				text = "it"
			intervals [3519]:
				xmin = 1326.5703
				xmax = 1326.6803
				text = "he"
			intervals [3520]:
				xmin = 1326.6803
				xmax = 1326.8103
				text = "was"
			intervals [3521]:
				xmin = 1326.8103
				xmax = 1326.9603
				text = "just"
			intervals [3522]:
				xmin = 1326.9603
				xmax = 1327.2803
				text = "fooling"
			intervals [3523]:
				xmin = 1327.2803
				xmax = 1327.6303
				text = "around"
			intervals [3524]:
				xmin = 1327.6303
				xmax = 1328.1297
				text = ""
			intervals [3525]:
				xmin = 1328.1297
				xmax = 1328.5397
				text = "someone"
			intervals [3526]:
				xmin = 1328.5397
				xmax = 1328.9097
				text = "slide"
			intervals [3527]:
				xmin = 1328.9097
				xmax = 1328.9697
				text = "and"
			intervals [3528]:
				xmin = 1328.9697
				xmax = 1329.0697
				text = "it"
			intervals [3529]:
				xmin = 1329.0697
				xmax = 1329.4097
				text = "slipped"
			intervals [3530]:
				xmin = 1329.4097
				xmax = 1329.6197
				text = "so"
			intervals [3531]:
				xmin = 1329.6197
				xmax = 1329.9497
				text = "then"
			intervals [3532]:
				xmin = 1329.9497
				xmax = 1330.0611
				text = ""
			intervals [3533]:
				xmin = 1330.0611
				xmax = 1330.2011
				text = "they"
			intervals [3534]:
				xmin = 1330.2011
				xmax = 1330.5311
				text = "call"
			intervals [3535]:
				xmin = 1330.5311
				xmax = 1330.7211
				text = "him"
			intervals [3536]:
				xmin = 1330.7211
				xmax = 1330.8211
				text = "they"
			intervals [3537]:
				xmin = 1330.8211
				xmax = 1331.0711
				text = "send"
			intervals [3538]:
				xmin = 1331.0711
				xmax = 1331.2611
				text = "him"
			intervals [3539]:
				xmin = 1331.2611
				xmax = 1331.3011
				text = "a"
			intervals [3540]:
				xmin = 1331.3011
				xmax = 1331.7711
				text = "letter"
			intervals [3541]:
				xmin = 1331.7711
				xmax = 1332.0334
				text = ""
			intervals [3542]:
				xmin = 1332.0334
				xmax = 1332.2334
				text = "over"
			intervals [3543]:
				xmin = 1332.2334
				xmax = 1332.3334
				text = "the"
			intervals [3544]:
				xmin = 1332.3334
				xmax = 1332.7534
				text = "summer"
			intervals [3545]:
				xmin = 1332.7534
				xmax = 1333.1458
				text = ""
			intervals [3546]:
				xmin = 1333.1458
				xmax = 1333.2858
				text = "and"
			intervals [3547]:
				xmin = 1333.2858
				xmax = 1333.5358
				text = "told"
			intervals [3548]:
				xmin = 1333.5358
				xmax = 1333.5958
				text = "him"
			intervals [3549]:
				xmin = 1333.5958
				xmax = 1333.7458
				text = "that"
			intervals [3550]:
				xmin = 1333.7458
				xmax = 1333.9058
				text = "they"
			intervals [3551]:
				xmin = 1333.9058
				xmax = 1334.1058
				text = "be"
			intervals [3552]:
				xmin = 1334.1058
				xmax = 1334.4558
				text = "writing"
			intervals [3553]:
				xmin = 1334.4558
				xmax = 1334.7558
				text = "back"
			intervals [3554]:
				xmin = 1334.7558
				xmax = 1334.8558
				text = "to"
			intervals [3555]:
				xmin = 1334.8558
				xmax = 1335.1658
				text = "him"
			intervals [3556]:
				xmin = 1335.1658
				xmax = 1336.1235
				text = ""
			intervals [3557]:
				xmin = 1336.1235
				xmax = 1336.2235
				text = "so"
			intervals [3558]:
				xmin = 1336.2235
				xmax = 1336.4135
				text = "he"
			intervals [3559]:
				xmin = 1336.4135
				xmax = 1336.6035
				text = "said"
			intervals [3560]:
				xmin = 1336.6035
				xmax = 1336.7435
				text = "he"
			intervals [3561]:
				xmin = 1336.7435
				xmax = 1336.9535
				text = "didn't"
			intervals [3562]:
				xmin = 1336.9535
				xmax = 1337.1735
				text = "want"
			intervals [3563]:
				xmin = 1337.1735
				xmax = 1337.2735
				text = "the"
			intervals [3564]:
				xmin = 1337.2735
				xmax = 1337.6935
				text = "job"
			intervals [3565]:
				xmin = 1337.6935
				xmax = 1337.9135
				text = "then"
			intervals [3566]:
				xmin = 1337.9135
				xmax = 1338.0135
				text = "but"
			intervals [3567]:
				xmin = 1338.0135
				xmax = 1338.2035
				text = "he"
			intervals [3568]:
				xmin = 1338.2035
				xmax = 1338.3435
				text = "had"
			intervals [3569]:
				xmin = 1338.3435
				xmax = 1338.6735
				text = "already"
			intervals [3570]:
				xmin = 1338.6735
				xmax = 1338.7135
				text = ""
			intervals [3571]:
				xmin = 1338.7135
				xmax = 1339.1335
				text = "signed"
			intervals [3572]:
				xmin = 1339.1335
				xmax = 1339.2035
				text = "up"
			intervals [3573]:
				xmin = 1339.2035
				xmax = 1339.3335
				text = ""
			intervals [3574]:
				xmin = 1339.3335
				xmax = 1339.5335
				text = "for"
			intervals [3575]:
				xmin = 1339.5335
				xmax = 1339.6035
				text = "it"
			intervals [3576]:
				xmin = 1339.6035
				xmax = 1340.3675
				text = ""
			intervals [3577]:
				xmin = 1340.3675
				xmax = 1341.0075
				text = "probation"
			intervals [3578]:
				xmin = 1341.0075
				xmax = 1341.1575
				text = "off"
			intervals [3579]:
				xmin = 1341.1575
				xmax = 1341.2875
				text = "he"
			intervals [3580]:
				xmin = 1341.2875
				xmax = 1341.6875
				text = "started"
			intervals [3581]:
				xmin = 1341.6875
				xmax = 1342.0675
				text = "crying"
			intervals [3582]:
				xmin = 1342.0675
				xmax = 1342.3512
				text = ""
			intervals [3583]:
				xmin = 1342.3512
				xmax = 1342.6412
				text = "all"
			intervals [3584]:
				xmin = 1342.6412
				xmax = 1342.8212
				text = "us"
			intervals [3585]:
				xmin = 1342.8212
				xmax = 1343.1812
				text = "started"
			intervals [3586]:
				xmin = 1343.1812
				xmax = 1343.4712
				text = "crying"
			intervals [3587]:
				xmin = 1343.4712
				xmax = 1344.0687
				text = ""
			intervals [3588]:
				xmin = 1344.0687
				xmax = 1344.1687
				text = "but"
			intervals [3589]:
				xmin = 1344.1687
				xmax = 1344.1987
				text = ""
			intervals [3590]:
				xmin = 1344.1987
				xmax = 1344.3987
				text = "them"
			intervals [3591]:
				xmin = 1344.3987
				xmax = 1344.8487
				text = "chinese"
			intervals [3592]:
				xmin = 1344.8487
				xmax = 1345.1187
				text = "people"
			intervals [3593]:
				xmin = 1345.1187
				xmax = 1345.2687
				text = "they"
			intervals [3594]:
				xmin = 1345.2687
				xmax = 1345.3887
				text = "didn't"
			intervals [3595]:
				xmin = 1345.3887
				xmax = 1345.5687
				text = "want"
			intervals [3596]:
				xmin = 1345.5687
				xmax = 1345.7587
				text = "him"
			intervals [3597]:
				xmin = 1345.7587
				xmax = 1345.8387
				text = ""
			intervals [3598]:
				xmin = 1345.8387
				xmax = 1346.1787
				text = "to"
			intervals [3599]:
				xmin = 1346.1787
				xmax = 1346.2087
				text = ""
			intervals [3600]:
				xmin = 1346.2087
				xmax = 1347.0187
				text = "<unk>"
			intervals [3601]:
				xmin = 1347.0187
				xmax = 1347.8317
				text = ""
			intervals [3602]:
				xmin = 1347.8317
				xmax = 1347.9717
				text = "he"
			intervals [3603]:
				xmin = 1347.9717
				xmax = 1348.1017
				text = "had"
			intervals [3604]:
				xmin = 1348.1017
				xmax = 1348.1717
				text = "a"
			intervals [3605]:
				xmin = 1348.1717
				xmax = 1348.6879
				text = ""
			intervals [3606]:
				xmin = 1348.6879
				xmax = 1349.0679
				text = "mother"
			intervals [3607]:
				xmin = 1349.0679
				xmax = 1349.3379
				text = "sent"
			intervals [3608]:
				xmin = 1349.3379
				xmax = 1349.6479
				text = "away"
			intervals [3609]:
				xmin = 1349.6479
				xmax = 1349.7779
				text = "he"
			intervals [3610]:
				xmin = 1349.7779
				xmax = 1349.9179
				text = "had"
			intervals [3611]:
				xmin = 1349.9179
				xmax = 1350.1179
				text = "about"
			intervals [3612]:
				xmin = 1350.1179
				xmax = 1350.1479
				text = ""
			intervals [3613]:
				xmin = 1350.1479
				xmax = 1350.3879
				text = "eight"
			intervals [3614]:
				xmin = 1350.3879
				xmax = 1350.4579
				text = "or"
			intervals [3615]:
				xmin = 1350.4579
				xmax = 1350.8579
				text = "nine"
			intervals [3616]:
				xmin = 1350.8579
				xmax = 1351.2979
				text = "cakes"
			intervals [3617]:
				xmin = 1351.2979
				xmax = 1351.4379
				text = "and"
			intervals [3618]:
				xmin = 1351.4379
				xmax = 1351.4679
				text = ""
			intervals [3619]:
				xmin = 1351.4679
				xmax = 1351.5479
				text = "they"
			intervals [3620]:
				xmin = 1351.5479
				xmax = 1351.8479
				text = "all"
			intervals [3621]:
				xmin = 1351.8479
				xmax = 1352.1779
				text = "different"
			intervals [3622]:
				xmin = 1352.1779
				xmax = 1352.4779
				text = "kind"
			intervals [3623]:
				xmin = 1352.4779
				xmax = 1353.0277
				text = ""
			intervals [3624]:
				xmin = 1353.0277
				xmax = 1353.1077
				text = "i"
			intervals [3625]:
				xmin = 1353.1077
				xmax = 1353.2877
				text = "got"
			intervals [3626]:
				xmin = 1353.2877
				xmax = 1353.4477
				text = "me"
			intervals [3627]:
				xmin = 1353.4477
				xmax = 1353.5177
				text = "a"
			intervals [3628]:
				xmin = 1353.5177
				xmax = 1353.9677
				text = "piece"
			intervals [3629]:
				xmin = 1353.9677
				xmax = 1354.0577
				text = "of"
			intervals [3630]:
				xmin = 1354.0577
				xmax = 1354.0877
				text = ""
			intervals [3631]:
				xmin = 1354.0877
				xmax = 1354.3177
				text = "one"
			intervals [3632]:
				xmin = 1354.3177
				xmax = 1355.1221
				text = ""
			intervals [3633]:
				xmin = 1355.1221
				xmax = 1355.4321
				text = "piece"
			intervals [3634]:
				xmin = 1355.4321
				xmax = 1355.5021
				text = "of"
			intervals [3635]:
				xmin = 1355.5021
				xmax = 1355.5321
				text = ""
			intervals [3636]:
				xmin = 1355.5321
				xmax = 1355.7421
				text = "one"
			intervals [3637]:
				xmin = 1355.7421
				xmax = 1355.8321
				text = "and"
			intervals [3638]:
				xmin = 1355.8321
				xmax = 1355.9721
				text = "we"
			intervals [3639]:
				xmin = 1355.9721
				xmax = 1356.2321
				text = "coulda"
			intervals [3640]:
				xmin = 1356.2321
				xmax = 1356.4321
				text = "got"
			intervals [3641]:
				xmin = 1356.4321
				xmax = 1356.6921
				text = "all"
			intervals [3642]:
				xmin = 1356.6921
				xmax = 1356.8821
				text = "eight"
			intervals [3643]:
				xmin = 1356.8821
				xmax = 1357.0121
				text = "we"
			intervals [3644]:
				xmin = 1357.0121
				xmax = 1357.2221
				text = "coulda"
			intervals [3645]:
				xmin = 1357.2221
				xmax = 1357.4621
				text = "got"
			intervals [3646]:
				xmin = 1357.4621
				xmax = 1358.2463
				text = ""
			intervals [3647]:
				xmin = 1358.2463
				xmax = 1358.6263
				text = "pieces"
			intervals [3648]:
				xmin = 1358.6263
				xmax = 1358.6863
				text = "of"
			intervals [3649]:
				xmin = 1358.6863
				xmax = 1358.9963
				text = "all"
			intervals [3650]:
				xmin = 1358.9963
				xmax = 1359.1763
				text = "eight"
			intervals [3651]:
				xmin = 1359.1763
				xmax = 1359.2763
				text = "of"
			intervals [3652]:
				xmin = 1359.2763
				xmax = 1359.3363
				text = "'em"
			intervals [3653]:
				xmin = 1359.3363
				xmax = 1359.3663
				text = ""
			intervals [3654]:
				xmin = 1359.3663
				xmax = 1359.4963
				text = "but"
			intervals [3655]:
				xmin = 1359.4963
				xmax = 1359.5963
				text = "i"
			intervals [3656]:
				xmin = 1359.5963
				xmax = 1359.7163
				text = "didn't"
			intervals [3657]:
				xmin = 1359.7163
				xmax = 1359.9463
				text = "want"
			intervals [3658]:
				xmin = 1359.9463
				xmax = 1360.1563
				text = "all"
			intervals [3659]:
				xmin = 1360.1563
				xmax = 1360.2063
				text = ""
			intervals [3660]:
				xmin = 1360.2063
				xmax = 1360.3063
				text = "eight"
			intervals [3661]:
				xmin = 1360.3063
				xmax = 1360.3863
				text = "of"
			intervals [3662]:
				xmin = 1360.3863
				xmax = 1360.4563
				text = "'em"
			intervals [3663]:
				xmin = 1360.4563
				xmax = 1360.5263
				text = ""
			intervals [3664]:
				xmin = 1360.5263
				xmax = 1360.7963
				text = "cause"
			intervals [3665]:
				xmin = 1360.7963
				xmax = 1369.6363
				text = ""
			intervals [3666]:
				xmin = 1369.6363
				xmax = 1369.7263
				text = "miss"
			intervals [3667]:
				xmin = 1369.7263
				xmax = 1370.2963
				text = "rdx"
			intervals [3668]:
				xmin = 1370.2963
				xmax = 1372.2233
				text = ""
			intervals [3669]:
				xmin = 1372.2233
				xmax = 1372.4233
				text = "no"
			intervals [3670]:
				xmin = 1372.4233
				xmax = 1372.4933
				text = ""
			intervals [3671]:
				xmin = 1372.4933
				xmax = 1372.7333
				text = "she"
			intervals [3672]:
				xmin = 1372.7333
				xmax = 1372.8633
				text = "don't"
			intervals [3673]:
				xmin = 1372.8633
				xmax = 1373.1233
				text = "holler"
			intervals [3674]:
				xmin = 1373.1233
				xmax = 1373.2033
				text = "at"
			intervals [3675]:
				xmin = 1373.2033
				xmax = 1373.4033
				text = "me"
			intervals [3676]:
				xmin = 1373.4033
				xmax = 1373.5433
				text = "cause"
			intervals [3677]:
				xmin = 1373.5433
				xmax = 1373.5733
				text = ""
			intervals [3678]:
				xmin = 1373.5733
				xmax = 1373.6633
				text = "i"
			intervals [3679]:
				xmin = 1373.6633
				xmax = 1373.7233
				text = ""
			intervals [3680]:
				xmin = 1373.7233
				xmax = 1374.0233
				text = "holler"
			intervals [3681]:
				xmin = 1374.0233
				xmax = 1374.0933
				text = "at"
			intervals [3682]:
				xmin = 1374.0933
				xmax = 1374.1333
				text = ""
			intervals [3683]:
				xmin = 1374.1333
				xmax = 1374.2433
				text = "her"
			intervals [3684]:
				xmin = 1374.2433
				xmax = 1374.3333
				text = ""
			intervals [3685]:
				xmin = 1374.3333
				xmax = 1374.6233
				text = "back"
			intervals [3686]:
				xmin = 1374.6233
				xmax = 1377.8783
				text = ""
			intervals [3687]:
				xmin = 1377.8783
				xmax = 1378.0683
				text = "she"
			intervals [3688]:
				xmin = 1378.0683
				xmax = 1378.3683
				text = ""
			intervals [3689]:
				xmin = 1378.3683
				xmax = 1378.4583
				text = "don't"
			intervals [3690]:
				xmin = 1378.4583
				xmax = 1378.6483
				text = "holler"
			intervals [3691]:
				xmin = 1378.6483
				xmax = 1378.7083
				text = "at"
			intervals [3692]:
				xmin = 1378.7083
				xmax = 1378.7883
				text = ""
			intervals [3693]:
				xmin = 1378.7883
				xmax = 1379.0283
				text = "me"
			intervals [3694]:
				xmin = 1379.0283
				xmax = 1382.3322
				text = ""
			intervals [3695]:
				xmin = 1382.3322
				xmax = 1382.5122
				text = "cause"
			intervals [3696]:
				xmin = 1382.5122
				xmax = 1382.6222
				text = "i"
			intervals [3697]:
				xmin = 1382.6222
				xmax = 1382.9222
				text = "holler"
			intervals [3698]:
				xmin = 1382.9222
				xmax = 1383.1622
				text = "at"
			intervals [3699]:
				xmin = 1383.1622
				xmax = 1383.2322
				text = "her"
			intervals [3700]:
				xmin = 1383.2322
				xmax = 1383.5122
				text = "back"
			intervals [3701]:
				xmin = 1383.5122
				xmax = 1384.4518
				text = ""
			intervals [3702]:
				xmin = 1384.4518
				xmax = 1384.8118
				text = "cause"
			intervals [3703]:
				xmin = 1384.8118
				xmax = 1385.9475
				text = ""
			intervals [3704]:
				xmin = 1385.9475
				xmax = 1386.0775
				text = "<unk>"
			intervals [3705]:
				xmin = 1386.0775
				xmax = 1386.6609
				text = ""
			intervals [3706]:
				xmin = 1386.6609
				xmax = 1386.8309
				text = "uh"
			intervals [3707]:
				xmin = 1386.8309
				xmax = 1386.9209
				text = ""
			intervals [3708]:
				xmin = 1386.9209
				xmax = 1387.1509
				text = "uh"
			intervals [3709]:
				xmin = 1387.1509
				xmax = 1387.2578
				text = ""
			intervals [3710]:
				xmin = 1387.2578
				xmax = 1387.4278
				text = "she"
			intervals [3711]:
				xmin = 1387.4278
				xmax = 1387.6078
				text = "doesn't"
			intervals [3712]:
				xmin = 1387.6078
				xmax = 1387.8278
				text = "holler"
			intervals [3713]:
				xmin = 1387.8278
				xmax = 1387.9578
				text = "at"
			intervals [3714]:
				xmin = 1387.9578
				xmax = 1388.2078
				text = "me"
			intervals [3715]:
				xmin = 1388.2078
				xmax = 1388.4887
				text = ""
			intervals [3716]:
				xmin = 1388.4887
				xmax = 1388.6587
				text = "cause"
			intervals [3717]:
				xmin = 1388.6587
				xmax = 1388.6887
				text = "i"
			intervals [3718]:
				xmin = 1388.6887
				xmax = 1388.8687
				text = "done"
			intervals [3719]:
				xmin = 1388.8687
				xmax = 1388.8987
				text = ""
			intervals [3720]:
				xmin = 1388.8987
				xmax = 1389.3587
				text = "holler"
			intervals [3721]:
				xmin = 1389.3587
				xmax = 1389.4287
				text = "at"
			intervals [3722]:
				xmin = 1389.4287
				xmax = 1389.4587
				text = ""
			intervals [3723]:
				xmin = 1389.4587
				xmax = 1389.5287
				text = "her"
			intervals [3724]:
				xmin = 1389.5287
				xmax = 1389.7687
				text = "back"
			intervals [3725]:
				xmin = 1389.7687
				xmax = 1391.5371
				text = ""
			intervals [3726]:
				xmin = 1391.5371
				xmax = 1391.8171
				text = "she"
			intervals [3727]:
				xmin = 1391.8171
				xmax = 1391.9971
				text = "don't"
			intervals [3728]:
				xmin = 1391.9971
				xmax = 1392.2371
				text = "mess"
			intervals [3729]:
				xmin = 1392.2371
				xmax = 1392.3271
				text = "with"
			intervals [3730]:
				xmin = 1392.3271
				xmax = 1392.5471
				text = "me"
			intervals [3731]:
				xmin = 1392.5471
				xmax = 1392.6671
				text = "she"
			intervals [3732]:
				xmin = 1392.6671
				xmax = 1392.8371
				text = "tell"
			intervals [3733]:
				xmin = 1392.8371
				xmax = 1392.9971
				text = "me"
			intervals [3734]:
				xmin = 1392.9971
				xmax = 1393.0671
				text = "to"
			intervals [3735]:
				xmin = 1393.0671
				xmax = 1393.1871
				text = "sit"
			intervals [3736]:
				xmin = 1393.1871
				xmax = 1393.4771
				text = "down"
			intervals [3737]:
				xmin = 1393.4771
				xmax = 1393.5371
				text = "and"
			intervals [3738]:
				xmin = 1393.5371
				xmax = 1393.6871
				text = "i"
			intervals [3739]:
				xmin = 1393.6871
				xmax = 1393.7671
				text = ""
			intervals [3740]:
				xmin = 1393.7671
				xmax = 1393.9271
				text = "sit"
			intervals [3741]:
				xmin = 1393.9271
				xmax = 1394.2071
				text = "down"
			intervals [3742]:
				xmin = 1394.2071
				xmax = 1395.2834
				text = ""
			intervals [3743]:
				xmin = 1395.2834
				xmax = 1395.3434
				text = "and"
			intervals [3744]:
				xmin = 1395.3434
				xmax = 1395.4634
				text = "then"
			intervals [3745]:
				xmin = 1395.4634
				xmax = 1395.6834
				text = "like"
			intervals [3746]:
				xmin = 1395.6834
				xmax = 1395.8534
				text = "you"
			intervals [3747]:
				xmin = 1395.8534
				xmax = 1396.1634
				text = "finish"
			intervals [3748]:
				xmin = 1396.1634
				xmax = 1396.3434
				text = "this"
			intervals [3749]:
				xmin = 1396.3434
				xmax = 1396.7034
				text = "work"
			intervals [3750]:
				xmin = 1396.7034
				xmax = 1397.018
				text = ""
			intervals [3751]:
				xmin = 1397.018
				xmax = 1397.168
				text = "she"
			intervals [3752]:
				xmin = 1397.168
				xmax = 1397.338
				text = "going"
			intervals [3753]:
				xmin = 1397.338
				xmax = 1397.558
				text = "all"
			intervals [3754]:
				xmin = 1397.558
				xmax = 1397.618
				text = "the"
			intervals [3755]:
				xmin = 1397.618
				xmax = 1397.748
				text = "way"
			intervals [3756]:
				xmin = 1397.748
				xmax = 1397.798
				text = "i"
			intervals [3757]:
				xmin = 1397.798
				xmax = 1397.918
				text = "don't"
			intervals [3758]:
				xmin = 1397.918
				xmax = 1398.068
				text = "care"
			intervals [3759]:
				xmin = 1398.068
				xmax = 1398.238
				text = "how"
			intervals [3760]:
				xmin = 1398.238
				xmax = 1398.548
				text = "try"
			intervals [3761]:
				xmin = 1398.548
				xmax = 1398.608
				text = "how"
			intervals [3762]:
				xmin = 1398.608
				xmax = 1398.908
				text = "hard"
			intervals [3763]:
				xmin = 1398.908
				xmax = 1398.968
				text = "you"
			intervals [3764]:
				xmin = 1398.968
				xmax = 1399.198
				text = "try"
			intervals [3765]:
				xmin = 1399.198
				xmax = 1399.258
				text = "you"
			intervals [3766]:
				xmin = 1399.258
				xmax = 1399.438
				text = "do"
			intervals [3767]:
				xmin = 1399.438
				xmax = 1399.558
				text = "she"
			intervals [3768]:
				xmin = 1399.558
				xmax = 1399.688
				text = "gonna"
			intervals [3769]:
				xmin = 1399.688
				xmax = 1399.968
				text = "always"
			intervals [3770]:
				xmin = 1399.968
				xmax = 1400.128
				text = "tell"
			intervals [3771]:
				xmin = 1400.128
				xmax = 1400.238
				text = "you"
			intervals [3772]:
				xmin = 1400.238
				xmax = 1400.578
				text = "something"
			intervals [3773]:
				xmin = 1400.578
				xmax = 1400.968
				text = "wrong"
			intervals [3774]:
				xmin = 1400.968
				xmax = 1401.168
				text = "with"
			intervals [3775]:
				xmin = 1401.168
				xmax = 1401.268
				text = "it"
			intervals [3776]:
				xmin = 1401.268
				xmax = 1402.4412
				text = ""
			intervals [3777]:
				xmin = 1402.4412
				xmax = 1402.6512
				text = "like"
			intervals [3778]:
				xmin = 1402.6512
				xmax = 1402.7712
				text = "you"
			intervals [3779]:
				xmin = 1402.7712
				xmax = 1403.0312
				text = "write"
			intervals [3780]:
				xmin = 1403.0312
				xmax = 1403.1512
				text = "your"
			intervals [3781]:
				xmin = 1403.1512
				xmax = 1403.8612
				text = "handwriting"
			intervals [3782]:
				xmin = 1403.8612
				xmax = 1404.7335
				text = ""
			intervals [3783]:
				xmin = 1404.7335
				xmax = 1404.8935
				text = "and"
			intervals [3784]:
				xmin = 1404.8935
				xmax = 1405.0535
				text = "you"
			intervals [3785]:
				xmin = 1405.0535
				xmax = 1405.2835
				text = "make"
			intervals [3786]:
				xmin = 1405.2835
				xmax = 1405.5435
				text = "some"
			intervals [3787]:
				xmin = 1405.5435
				xmax = 1406.0835
				text = "letters"
			intervals [3788]:
				xmin = 1406.0835
				xmax = 1406.2035
				text = "she"
			intervals [3789]:
				xmin = 1406.2035
				xmax = 1406.3435
				text = "gonna"
			intervals [3790]:
				xmin = 1406.3435
				xmax = 1406.7535
				text = "always"
			intervals [3791]:
				xmin = 1406.7535
				xmax = 1406.9335
				text = "tell"
			intervals [3792]:
				xmin = 1406.9335
				xmax = 1407.0735
				text = "you"
			intervals [3793]:
				xmin = 1407.0735
				xmax = 1407.1335
				text = "you"
			intervals [3794]:
				xmin = 1407.1335
				xmax = 1407.3035
				text = "try"
			intervals [3795]:
				xmin = 1407.3035
				xmax = 1407.3735
				text = "to"
			intervals [3796]:
				xmin = 1407.3735
				xmax = 1407.5135
				text = "do"
			intervals [3797]:
				xmin = 1407.5135
				xmax = 1407.6235
				text = "it"
			intervals [3798]:
				xmin = 1407.6235
				xmax = 1407.7435
				text = "your"
			intervals [3799]:
				xmin = 1407.7435
				xmax = 1408.0335
				text = "best"
			intervals [3800]:
				xmin = 1408.0335
				xmax = 1408.1535
				text = "she"
			intervals [3801]:
				xmin = 1408.1535
				xmax = 1408.2735
				text = "gonna"
			intervals [3802]:
				xmin = 1408.2735
				xmax = 1408.5935
				text = "always"
			intervals [3803]:
				xmin = 1408.5935
				xmax = 1408.7335
				text = "tell"
			intervals [3804]:
				xmin = 1408.7335
				xmax = 1408.8835
				text = "you"
			intervals [3805]:
				xmin = 1408.8835
				xmax = 1409.3535
				text = "something"
			intervals [3806]:
				xmin = 1409.3535
				xmax = 1409.6535
				text = "wrong"
			intervals [3807]:
				xmin = 1409.6535
				xmax = 1409.7935
				text = "now"
			intervals [3808]:
				xmin = 1409.7935
				xmax = 1409.9135
				text = "that"
			intervals [3809]:
				xmin = 1409.9135
				xmax = 1409.9935
				text = "s"
			intervals [3810]:
				xmin = 1409.9935
				xmax = 1410.0735
				text = "the"
			intervals [3811]:
				xmin = 1410.0735
				xmax = 1410.3835
				text = "best"
			intervals [3812]:
				xmin = 1410.3835
				xmax = 1410.4735
				text = "you"
			intervals [3813]:
				xmin = 1410.4735
				xmax = 1410.6235
				text = "can"
			intervals [3814]:
				xmin = 1410.6235
				xmax = 1410.8035
				text = "do"
			intervals [3815]:
				xmin = 1410.8035
				xmax = 1410.8935
				text = "and"
			intervals [3816]:
				xmin = 1410.8935
				xmax = 1411.0335
				text = "she"
			intervals [3817]:
				xmin = 1411.0335
				xmax = 1411.2335
				text = "gonna"
			intervals [3818]:
				xmin = 1411.2335
				xmax = 1411.4135
				text = "tell"
			intervals [3819]:
				xmin = 1411.4135
				xmax = 1411.5835
				text = "you"
			intervals [3820]:
				xmin = 1411.5835
				xmax = 1411.7335
				text = "that"
			intervals [3821]:
				xmin = 1411.7335
				xmax = 1411.8235
				text = "s"
			intervals [3822]:
				xmin = 1411.8235
				xmax = 1412.2435
				text = "wrong"
			intervals [3823]:
				xmin = 1412.2435
				xmax = 1413.0296
				text = ""
			intervals [3824]:
				xmin = 1413.0296
				xmax = 1413.3696
				text = "and"
			intervals [3825]:
				xmin = 1413.3696
				xmax = 1413.6796
				text = "um"
			intervals [3826]:
				xmin = 1413.6796
				xmax = 1414.1954
				text = ""
			intervals [3827]:
				xmin = 1414.1954
				xmax = 1414.5154
				text = "like"
			intervals [3828]:
				xmin = 1414.5154
				xmax = 1414.7654
				text = "um"
			intervals [3829]:
				xmin = 1414.7654
				xmax = 1415.4354
				text = "arithmetic"
			intervals [3830]:
				xmin = 1415.4354
				xmax = 1415.8616
				text = ""
			intervals [3831]:
				xmin = 1415.8616
				xmax = 1416.0416
				text = "we"
			intervals [3832]:
				xmin = 1416.0416
				xmax = 1416.4116
				text = "had"
			intervals [3833]:
				xmin = 1416.4116
				xmax = 1416.8116
				text = "uh"
			intervals [3834]:
				xmin = 1416.8116
				xmax = 1418.3042
				text = ""
			intervals [3835]:
				xmin = 1418.3042
				xmax = 1418.5542
				text = "this"
			intervals [3836]:
				xmin = 1418.5542
				xmax = 1418.8542
				text = "thing"
			intervals [3837]:
				xmin = 1418.8542
				xmax = 1418.9742
				text = "we"
			intervals [3838]:
				xmin = 1418.9742
				xmax = 1419.1842
				text = "had"
			intervals [3839]:
				xmin = 1419.1842
				xmax = 1419.2442
				text = "to"
			intervals [3840]:
				xmin = 1419.2442
				xmax = 1419.6142
				text = "do"
			intervals [3841]:
				xmin = 1419.6142
				xmax = 1420.1814
				text = ""
			intervals [3842]:
				xmin = 1420.1814
				xmax = 1420.6614
				text = "in"
			intervals [3843]:
				xmin = 1420.6614
				xmax = 1422.5863
				text = ""
			intervals [3844]:
				xmin = 1422.5863
				xmax = 1422.7963
				text = "w"
			intervals [3845]:
				xmin = 1422.7963
				xmax = 1423.1063
				text = "she"
			intervals [3846]:
				xmin = 1423.1063
				xmax = 1423.4396
				text = ""
			intervals [3847]:
				xmin = 1423.4396
				xmax = 1423.7796
				text = "so"
			intervals [3848]:
				xmin = 1423.7796
				xmax = 1423.8696
				text = "i"
			intervals [3849]:
				xmin = 1423.8696
				xmax = 1423.9196
				text = "i"
			intervals [3850]:
				xmin = 1423.9196
				xmax = 1424.4296
				text = "didn't"
			intervals [3851]:
				xmin = 1424.4296
				xmax = 1424.6596
				text = "write"
			intervals [3852]:
				xmin = 1424.6596
				xmax = 1424.7796
				text = "the"
			intervals [3853]:
				xmin = 1424.7796
				xmax = 1425.0196
				text = "way"
			intervals [3854]:
				xmin = 1425.0196
				xmax = 1425.2196
				text = "i"
			intervals [3855]:
				xmin = 1425.2196
				xmax = 1425.5696
				text = "found"
			intervals [3856]:
				xmin = 1425.5696
				xmax = 1425.6296
				text = "the"
			intervals [3857]:
				xmin = 1425.6296
				xmax = 1426.1696
				text = "answer"
			intervals [3858]:
				xmin = 1426.1696
				xmax = 1426.3196
				text = "and"
			intervals [3859]:
				xmin = 1426.3196
				xmax = 1426.4696
				text = "she"
			intervals [3860]:
				xmin = 1426.4696
				xmax = 1426.7696
				text = "made"
			intervals [3861]:
				xmin = 1426.7696
				xmax = 1426.8996
				text = "me"
			intervals [3862]:
				xmin = 1426.8996
				xmax = 1427.1496
				text = "do"
			intervals [3863]:
				xmin = 1427.1496
				xmax = 1427.2596
				text = "it"
			intervals [3864]:
				xmin = 1427.2596
				xmax = 1427.5096
				text = "over"
			intervals [3865]:
				xmin = 1427.5096
				xmax = 1427.5996
				text = "and"
			intervals [3866]:
				xmin = 1427.5996
				xmax = 1427.7296
				text = "i"
			intervals [3867]:
				xmin = 1427.7296
				xmax = 1428.1196
				text = "said"
			intervals [3868]:
				xmin = 1428.1196
				xmax = 1428.4585
				text = ""
			intervals [3869]:
				xmin = 1428.4585
				xmax = 1428.5085
				text = "i"
			intervals [3870]:
				xmin = 1428.5085
				xmax = 1428.8885
				text = "wasn't"
			intervals [3871]:
				xmin = 1428.8885
				xmax = 1429.0785
				text = "gonna"
			intervals [3872]:
				xmin = 1429.0785
				xmax = 1429.1385
				text = "do"
			intervals [3873]:
				xmin = 1429.1385
				xmax = 1429.1985
				text = "it"
			intervals [3874]:
				xmin = 1429.1985
				xmax = 1429.3785
				text = "over"
			intervals [3875]:
				xmin = 1429.3785
				xmax = 1430.0504
				text = ""
			intervals [3876]:
				xmin = 1430.0504
				xmax = 1430.2804
				text = "so"
			intervals [3877]:
				xmin = 1430.2804
				xmax = 1430.4904
				text = "what"
			intervals [3878]:
				xmin = 1430.4904
				xmax = 1430.7404
				text = ""
			intervals [3879]:
				xmin = 1430.7404
				xmax = 1430.8204
				text = "she"
			intervals [3880]:
				xmin = 1430.8204
				xmax = 1431.0004
				text = "do"
			intervals [3881]:
				xmin = 1431.0004
				xmax = 1431.3504
				text = "goes"
			intervals [3882]:
				xmin = 1431.3504
				xmax = 1431.4404
				text = "and"
			intervals [3883]:
				xmin = 1431.4404
				xmax = 1431.6704
				text = "do"
			intervals [3884]:
				xmin = 1431.6704
				xmax = 1431.7904
				text = "is"
			intervals [3885]:
				xmin = 1431.7904
				xmax = 1431.9904
				text = "go"
			intervals [3886]:
				xmin = 1431.9904
				xmax = 1432.2304
				text = "tell"
			intervals [3887]:
				xmin = 1432.2304
				xmax = 1432.5404
				text = "mister"
			intervals [3888]:
				xmin = 1432.5404
				xmax = 1432.5704
				text = ""
			intervals [3889]:
				xmin = 1432.5704
				xmax = 1433.1204
				text = "rdx"
			intervals [3890]:
				xmin = 1433.1204
				xmax = 1433.8149
				text = ""
			intervals [3891]:
				xmin = 1433.8149
				xmax = 1433.9749
				text = "<unk>"
			intervals [3892]:
				xmin = 1433.9749
				xmax = 1434.6316
				text = ""
			intervals [3893]:
				xmin = 1434.6316
				xmax = 1434.8716
				text = "mister"
			intervals [3894]:
				xmin = 1434.8716
				xmax = 1435.1616
				text = "rdx"
			intervals [3895]:
				xmin = 1435.1616
				xmax = 1435.3816
				text = "come"
			intervals [3896]:
				xmin = 1435.3816
				xmax = 1435.5016
				text = "in"
			intervals [3897]:
				xmin = 1435.5016
				xmax = 1435.7916
				text = "there"
			intervals [3898]:
				xmin = 1435.7916
				xmax = 1436.9643
				text = ""
			intervals [3899]:
				xmin = 1436.9643
				xmax = 1437.4043
				text = "started"
			intervals [3900]:
				xmin = 1437.4043
				xmax = 1437.4343
				text = ""
			intervals [3901]:
				xmin = 1437.4343
				xmax = 1438.0143
				text = "talking"
			intervals [3902]:
				xmin = 1438.0143
				xmax = 1438.4143
				text = "yeah"
			intervals [3903]:
				xmin = 1438.4143
				xmax = 1438.617
				text = ""
			intervals [3904]:
				xmin = 1438.617
				xmax = 1438.657
				text = "i"
			intervals [3905]:
				xmin = 1438.657
				xmax = 1438.867
				text = "don't"
			intervals [3906]:
				xmin = 1438.867
				xmax = 1439.057
				text = "like"
			intervals [3907]:
				xmin = 1439.057
				xmax = 1439.237
				text = "him"
			intervals [3908]:
				xmin = 1439.237
				xmax = 1439.467
				text = ""
			intervals [3909]:
				xmin = 1439.467
				xmax = 1439.587
				text = "neither"
			intervals [3910]:
				xmin = 1439.587
				xmax = 1439.777
				text = "cause"
			intervals [3911]:
				xmin = 1439.777
				xmax = 1439.867
				text = "he"
			intervals [3912]:
				xmin = 1439.867
				xmax = 1440.307
				text = "mean"
			intervals [3913]:
				xmin = 1440.307
				xmax = 1442.0538
				text = ""
			intervals [3914]:
				xmin = 1442.0538
				xmax = 1442.2038
				text = "but"
			intervals [3915]:
				xmin = 1442.2038
				xmax = 1442.3938
				text = "he"
			intervals [3916]:
				xmin = 1442.3938
				xmax = 1442.8738
				text = "scared"
			intervals [3917]:
				xmin = 1442.8738
				xmax = 1443.0638
				text = "though"
			intervals [3918]:
				xmin = 1443.0638
				xmax = 1443.2538
				text = "like"
			intervals [3919]:
				xmin = 1443.2538
				xmax = 1443.3338
				text = "you"
			intervals [3920]:
				xmin = 1443.3338
				xmax = 1443.5838
				text = "say"
			intervals [3921]:
				xmin = 1443.5838
				xmax = 1443.6438
				text = "or"
			intervals [3922]:
				xmin = 1443.6438
				xmax = 1443.8038
				text = "you"
			intervals [3923]:
				xmin = 1443.8038
				xmax = 1443.9638
				text = "go"
			intervals [3924]:
				xmin = 1443.9638
				xmax = 1444.0638
				text = "and"
			intervals [3925]:
				xmin = 1444.0638
				xmax = 1444.2338
				text = "get"
			intervals [3926]:
				xmin = 1444.2338
				xmax = 1444.3638
				text = "your"
			intervals [3927]:
				xmin = 1444.3638
				xmax = 1444.6038
				text = "mother"
			intervals [3928]:
				xmin = 1444.6038
				xmax = 1444.7938
				text = "or"
			intervals [3929]:
				xmin = 1444.7938
				xmax = 1445.2738
				text = "father"
			intervals [3930]:
				xmin = 1445.2738
				xmax = 1445.8122
				text = ""
			intervals [3931]:
				xmin = 1445.8122
				xmax = 1445.9922
				text = "he"
			intervals [3932]:
				xmin = 1445.9922
				xmax = 1446.0222
				text = "<unk>"
			intervals [3933]:
				xmin = 1446.0222
				xmax = 1446.5222
				text = "chicken"
			intervals [3934]:
				xmin = 1446.5222
				xmax = 1446.7322
				text = "out"
			intervals [3935]:
				xmin = 1446.7322
				xmax = 1447.2005
				text = ""
			intervals [3936]:
				xmin = 1447.2005
				xmax = 1447.5705
				text = "back"
			intervals [3937]:
				xmin = 1447.5705
				xmax = 1447.7705
				text = "up"
			intervals [3938]:
				xmin = 1447.7705
				xmax = 1449.5459
				text = ""
			intervals [3939]:
				xmin = 1449.5459
				xmax = 1449.9959
				text = "and"
			intervals [3940]:
				xmin = 1449.9959
				xmax = 1450.0259
				text = ""
			intervals [3941]:
				xmin = 1450.0259
				xmax = 1451.4559
				text = "what"
			intervals [3942]:
				xmin = 1451.4559
				xmax = 1451.9059
				text = "else"
			intervals [3943]:
				xmin = 1451.9059
				xmax = 1451.9559
				text = ""
			intervals [3944]:
				xmin = 1451.9559
				xmax = 1452.0659
				text = "let"
			intervals [3945]:
				xmin = 1452.0659
				xmax = 1452.0959
				text = "s"
			intervals [3946]:
				xmin = 1452.0959
				xmax = 1452.3159
				text = "see"
			intervals [3947]:
				xmin = 1452.3159
				xmax = 1452.3759
				text = ""
			intervals [3948]:
				xmin = 1452.3759
				xmax = 1452.6359
				text = "now"
			intervals [3949]:
				xmin = 1452.6359
				xmax = 1453.8759
				text = ""
			intervals [3950]:
				xmin = 1453.8759
				xmax = 1454.1859
				text = "like"
			intervals [3951]:
				xmin = 1454.1859
				xmax = 1454.5894
				text = ""
			intervals [3952]:
				xmin = 1454.5894
				xmax = 1454.9694
				text = "uh"
			intervals [3953]:
				xmin = 1454.9694
				xmax = 1455.3814
				text = ""
			intervals [3954]:
				xmin = 1455.3814
				xmax = 1455.4814
				text = "when"
			intervals [3955]:
				xmin = 1455.4814
				xmax = 1455.5914
				text = "you"
			intervals [3956]:
				xmin = 1455.5914
				xmax = 1455.9214
				text = "finish"
			intervals [3957]:
				xmin = 1455.9214
				xmax = 1456.1714
				text = "this"
			intervals [3958]:
				xmin = 1456.1714
				xmax = 1456.3914
				text = "work"
			intervals [3959]:
				xmin = 1456.3914
				xmax = 1456.5214
				text = "she"
			intervals [3960]:
				xmin = 1456.5214
				xmax = 1456.7014
				text = "gonna"
			intervals [3961]:
				xmin = 1456.7014
				xmax = 1456.8814
				text = "give"
			intervals [3962]:
				xmin = 1456.8814
				xmax = 1456.9714
				text = "you"
			intervals [3963]:
				xmin = 1456.9714
				xmax = 1457.0214
				text = "a"
			intervals [3964]:
				xmin = 1457.0214
				xmax = 1457.2314
				text = "lot"
			intervals [3965]:
				xmin = 1457.2314
				xmax = 1457.2814
				text = "a"
			intervals [3966]:
				xmin = 1457.2814
				xmax = 1457.5314
				text = "more"
			intervals [3967]:
				xmin = 1457.5314
				xmax = 1457.6514
				text = "she"
			intervals [3968]:
				xmin = 1457.6514
				xmax = 1457.7714
				text = "don't"
			intervals [3969]:
				xmin = 1457.7714
				xmax = 1457.9214
				text = "want"
			intervals [3970]:
				xmin = 1457.9214
				xmax = 1458.1514
				text = "you"
			intervals [3971]:
				xmin = 1458.1514
				xmax = 1458.1814
				text = ""
			intervals [3972]:
				xmin = 1458.1814
				xmax = 1458.3614
				text = "j-"
			intervals [3973]:
				xmin = 1458.3614
				xmax = 1458.7214
				text = "stop"
			intervals [3974]:
				xmin = 1458.7214
				xmax = 1458.9714
				text = "getting"
			intervals [3975]:
				xmin = 1458.9714
				xmax = 1459.3814
				text = "busy"
			intervals [3976]:
				xmin = 1459.3814
				xmax = 1459.6514
				text = "now"
			intervals [3977]:
				xmin = 1459.6514
				xmax = 1460.2396
				text = ""
			intervals [3978]:
				xmin = 1460.2396
				xmax = 1460.2996
				text = "you"
			intervals [3979]:
				xmin = 1460.2996
				xmax = 1460.4396
				text = "done"
			intervals [3980]:
				xmin = 1460.4396
				xmax = 1460.5996
				text = "did"
			intervals [3981]:
				xmin = 1460.5996
				xmax = 1460.7696
				text = "all"
			intervals [3982]:
				xmin = 1460.7696
				xmax = 1460.8396
				text = "the"
			intervals [3983]:
				xmin = 1460.8396
				xmax = 1461.1196
				text = "work"
			intervals [3984]:
				xmin = 1461.1196
				xmax = 1461.2996
				text = "like"
			intervals [3985]:
				xmin = 1461.2996
				xmax = 1461.3996
				text = "you"
			intervals [3986]:
				xmin = 1461.3996
				xmax = 1461.6196
				text = "said"
			intervals [3987]:
				xmin = 1461.6196
				xmax = 1461.7496
				text = "i"
			intervals [3988]:
				xmin = 1461.7496
				xmax = 1462.1196
				text = "did"
			intervals [3989]:
				xmin = 1462.1196
				xmax = 1462.3196
				text = "this"
			intervals [3990]:
				xmin = 1462.3196
				xmax = 1462.4296
				text = ""
			intervals [3991]:
				xmin = 1462.4296
				xmax = 1462.5596
				text = "i"
			intervals [3992]:
				xmin = 1462.5596
				xmax = 1462.9396
				text = "did"
			intervals [3993]:
				xmin = 1462.9396
				xmax = 1463.1496
				text = "this"
			intervals [3994]:
				xmin = 1463.1496
				xmax = 1463.2496
				text = "she"
			intervals [3995]:
				xmin = 1463.2496
				xmax = 1463.4496
				text = "won't"
			intervals [3996]:
				xmin = 1463.4496
				xmax = 1463.6096
				text = "let"
			intervals [3997]:
				xmin = 1463.6096
				xmax = 1463.6996
				text = "you"
			intervals [3998]:
				xmin = 1463.6996
				xmax = 1463.9996
				text = "read"
			intervals [3999]:
				xmin = 1463.9996
				xmax = 1464.1496
				text = "your"
			intervals [4000]:
				xmin = 1464.1496
				xmax = 1464.6896
				text = "library"
			intervals [4001]:
				xmin = 1464.6896
				xmax = 1464.9796
				text = "books"
			intervals [4002]:
				xmin = 1464.9796
				xmax = 1465.0096
				text = "or"
			intervals [4003]:
				xmin = 1465.0096
				xmax = 1465.2996
				text = "nothing"
			intervals [4004]:
				xmin = 1465.2996
				xmax = 1465.7333
				text = ""
			intervals [4005]:
				xmin = 1465.7333
				xmax = 1465.9133
				text = "she"
			intervals [4006]:
				xmin = 1465.9133
				xmax = 1465.9733
				text = ""
			intervals [4007]:
				xmin = 1465.9733
				xmax = 1466.1233
				text = "tell"
			intervals [4008]:
				xmin = 1466.1233
				xmax = 1466.2333
				text = "you"
			intervals [4009]:
				xmin = 1466.2333
				xmax = 1466.3033
				text = "to"
			intervals [4010]:
				xmin = 1466.3033
				xmax = 1466.3633
				text = ""
			intervals [4011]:
				xmin = 1466.3633
				xmax = 1466.6233
				text = "keep"
			intervals [4012]:
				xmin = 1466.6233
				xmax = 1466.8433
				text = "on"
			intervals [4013]:
				xmin = 1466.8433
				xmax = 1467.0233
				text = "on"
			intervals [4014]:
				xmin = 1467.0233
				xmax = 1467.4033
				text = "something"
			intervals [4015]:
				xmin = 1467.4033
				xmax = 1467.7333
				text = "else"
			intervals [4016]:
				xmin = 1467.7333
				xmax = 1468.2467
				text = ""
			intervals [4017]:
				xmin = 1468.2467
				xmax = 1468.3267
				text = "and"
			intervals [4018]:
				xmin = 1468.3267
				xmax = 1468.4367
				text = "then"
			intervals [4019]:
				xmin = 1468.4367
				xmax = 1468.5567
				text = "you"
			intervals [4020]:
				xmin = 1468.5567
				xmax = 1468.9467
				text = "finished"
			intervals [4021]:
				xmin = 1468.9467
				xmax = 1469.1467
				text = "all"
			intervals [4022]:
				xmin = 1469.1467
				xmax = 1469.3667
				text = "your"
			intervals [4023]:
				xmin = 1469.3667
				xmax = 1469.6167
				text = "work"
			intervals [4024]:
				xmin = 1469.6167
				xmax = 1469.6967
				text = "now"
			intervals [4025]:
				xmin = 1469.6967
				xmax = 1469.8767
				text = "and"
			intervals [4026]:
				xmin = 1469.8767
				xmax = 1470.0167
				text = "she"
			intervals [4027]:
				xmin = 1470.0167
				xmax = 1470.1967
				text = "gonna"
			intervals [4028]:
				xmin = 1470.1967
				xmax = 1470.3367
				text = "tell"
			intervals [4029]:
				xmin = 1470.3367
				xmax = 1470.5467
				text = "you"
			intervals [4030]:
				xmin = 1470.5467
				xmax = 1470.6067
				text = "to"
			intervals [4031]:
				xmin = 1470.6067
				xmax = 1470.8467
				text = "keep"
			intervals [4032]:
				xmin = 1470.8467
				xmax = 1471.0767
				text = "on"
			intervals [4033]:
				xmin = 1471.0767
				xmax = 1471.2267
				text = "with"
			intervals [4034]:
				xmin = 1471.2267
				xmax = 1471.5267
				text = "something"
			intervals [4035]:
				xmin = 1471.5267
				xmax = 1471.7267
				text = "else"
			intervals [4036]:
				xmin = 1471.7267
				xmax = 1472.211
				text = ""
			intervals [4037]:
				xmin = 1472.211
				xmax = 1472.381
				text = "all"
			intervals [4038]:
				xmin = 1472.381
				xmax = 1472.501
				text = "them"
			intervals [4039]:
				xmin = 1472.501
				xmax = 1472.851
				text = "children"
			intervals [4040]:
				xmin = 1472.851
				xmax = 1473.001
				text = "get"
			intervals [4041]:
				xmin = 1473.001
				xmax = 1473.181
				text = "so"
			intervals [4042]:
				xmin = 1473.181
				xmax = 1473.491
				text = "mad"
			intervals [4043]:
				xmin = 1473.491
				xmax = 1473.561
				text = "at"
			intervals [4044]:
				xmin = 1473.561
				xmax = 1473.641
				text = "her"
			intervals [4045]:
				xmin = 1473.641
				xmax = 1473.901
				text = "all"
			intervals [4046]:
				xmin = 1473.901
				xmax = 1474.131
				text = "except"
			intervals [4047]:
				xmin = 1474.131
				xmax = 1474.231
				text = "the"
			intervals [4048]:
				xmin = 1474.231
				xmax = 1474.811
				text = "chinese"
			intervals [4049]:
				xmin = 1474.811
				xmax = 1474.851
				text = "i"
			intervals [4050]:
				xmin = 1474.851
				xmax = 1475.051
				text = "don't"
			intervals [4051]:
				xmin = 1475.051
				xmax = 1475.111
				text = "see"
			intervals [4052]:
				xmin = 1475.111
				xmax = 1475.211
				text = "how"
			intervals [4053]:
				xmin = 1475.211
				xmax = 1475.331
				text = "they"
			intervals [4054]:
				xmin = 1475.331
				xmax = 1475.421
				text = "can"
			intervals [4055]:
				xmin = 1475.421
				xmax = 1475.851
				text = "stand"
			intervals [4056]:
				xmin = 1475.851
				xmax = 1475.941
				text = "her"
			intervals [4057]:
				xmin = 1475.941
				xmax = 1476.111
				text = "they"
			intervals [4058]:
				xmin = 1476.111
				xmax = 1476.421
				text = "love"
			intervals [4059]:
				xmin = 1476.421
				xmax = 1476.511
				text = "to"
			intervals [4060]:
				xmin = 1476.511
				xmax = 1476.711
				text = "do"
			intervals [4061]:
				xmin = 1476.711
				xmax = 1476.921
				text = "some"
			intervals [4062]:
				xmin = 1476.921
				xmax = 1477.171
				text = "work"
			intervals [4063]:
				xmin = 1477.171
				xmax = 1477.8006
				text = ""
			intervals [4064]:
				xmin = 1477.8006
				xmax = 1477.9906
				text = "boy"
			intervals [4065]:
				xmin = 1477.9906
				xmax = 1478.3006
				text = "named"
			intervals [4066]:
				xmin = 1478.3006
				xmax = 1478.6506
				text = ""
			intervals [4067]:
				xmin = 1478.6506
				xmax = 1478.8806
				text = "paul"
			intervals [4068]:
				xmin = 1478.8806
				xmax = 1478.9336
				text = ""
			intervals [4069]:
				xmin = 1478.9336
				xmax = 1479.0536
				text = "i"
			intervals [4070]:
				xmin = 1479.0536
				xmax = 1479.3836
				text = "just"
			intervals [4071]:
				xmin = 1479.3836
				xmax = 1479.4336
				text = ""
			intervals [4072]:
				xmin = 1479.4336
				xmax = 1479.6036
				text = "i"
			intervals [4073]:
				xmin = 1479.6036
				xmax = 1479.8436
				text = "just"
			intervals [4074]:
				xmin = 1479.8436
				xmax = 1480.0636
				text = "can't"
			intervals [4075]:
				xmin = 1480.0636
				xmax = 1480.4736
				text = "stand"
			intervals [4076]:
				xmin = 1480.4736
				xmax = 1480.6536
				text = "him"
			intervals [4077]:
				xmin = 1480.6536
				xmax = 1480.7836
				text = "he"
			intervals [4078]:
				xmin = 1480.7836
				xmax = 1481.0336
				text = "wanna"
			intervals [4079]:
				xmin = 1481.0336
				xmax = 1481.2036
				text = "do"
			intervals [4080]:
				xmin = 1481.2036
				xmax = 1481.3936
				text = "every"
			intervals [4081]:
				xmin = 1481.3936
				xmax = 1481.7536
				text = "work"
			intervals [4082]:
				xmin = 1481.7536
				xmax = 1482.0436
				text = "every"
			intervals [4083]:
				xmin = 1482.0436
				xmax = 1482.5636
				text = "second"
			intervals [4084]:
				xmin = 1482.5636
				xmax = 1482.934
				text = ""
			intervals [4085]:
				xmin = 1482.934
				xmax = 1483.074
				text = "and"
			intervals [4086]:
				xmin = 1483.074
				xmax = 1483.304
				text = "she"
			intervals [4087]:
				xmin = 1483.304
				xmax = 1483.364
				text = ""
			intervals [4088]:
				xmin = 1483.364
				xmax = 1483.614
				text = "and"
			intervals [4089]:
				xmin = 1483.614
				xmax = 1483.804
				text = "she"
			intervals [4090]:
				xmin = 1483.804
				xmax = 1484.169
				text = ""
			intervals [4091]:
				xmin = 1484.169
				xmax = 1484.299
				text = "<unk>"
			intervals [4092]:
				xmin = 1484.299
				xmax = 1484.5094
				text = ""
			intervals [4093]:
				xmin = 1484.5094
				xmax = 1484.7294
				text = "she"
			intervals [4094]:
				xmin = 1484.7294
				xmax = 1484.9994
				text = "wants"
			intervals [4095]:
				xmin = 1484.9994
				xmax = 1485.0994
				text = "to"
			intervals [4096]:
				xmin = 1485.0994
				xmax = 1485.2894
				text = "do"
			intervals [4097]:
				xmin = 1485.2894
				xmax = 1485.5794
				text = "something"
			intervals [4098]:
				xmin = 1485.5794
				xmax = 1485.7994
				text = "too"
			intervals [4099]:
				xmin = 1485.7994
				xmax = 1485.9294
				text = "so"
			intervals [4100]:
				xmin = 1485.9294
				xmax = 1486.1494
				text = "she"
			intervals [4101]:
				xmin = 1486.1494
				xmax = 1486.2094
				text = ""
			intervals [4102]:
				xmin = 1486.2094
				xmax = 1486.4794
				text = "keep"
			intervals [4103]:
				xmin = 1486.4794
				xmax = 1486.6594
				text = "on"
			intervals [4104]:
				xmin = 1486.6594
				xmax = 1487.0194
				text = "doing"
			intervals [4105]:
				xmin = 1487.0194
				xmax = 1487.0794
				text = "it"
			intervals [4106]:
				xmin = 1487.0794
				xmax = 1496.5994
				text = ""
			intervals [4107]:
				xmin = 1496.5994
				xmax = 1496.7594
				text = "you"
			intervals [4108]:
				xmin = 1496.7594
				xmax = 1496.9094
				text = "go"
			intervals [4109]:
				xmin = 1496.9094
				xmax = 1496.9894
				text = "to"
			intervals [4110]:
				xmin = 1496.9894
				xmax = 1497.3894
				text = "school"
			intervals [4111]:
				xmin = 1497.3894
				xmax = 1504.6703
				text = ""
			intervals [4112]:
				xmin = 1504.6703
				xmax = 1504.9103
				text = "<unk>"
			intervals [4113]:
				xmin = 1504.9103
				xmax = 1509.9463
				text = ""
			intervals [4114]:
				xmin = 1509.9463
				xmax = 1510.0163
				text = "you"
			intervals [4115]:
				xmin = 1510.0163
				xmax = 1510.1763
				text = "went"
			intervals [4116]:
				xmin = 1510.1763
				xmax = 1510.2563
				text = "to"
			intervals [4117]:
				xmin = 1510.2563
				xmax = 1510.7263
				text = "college"
			intervals [4118]:
				xmin = 1510.7263
				xmax = 1514.2929
				text = ""
			intervals [4119]:
				xmin = 1514.2929
				xmax = 1515.6929
				text = "<unk>"
			intervals [4120]:
				xmin = 1515.6929
				xmax = 1516.4332
				text = ""
			intervals [4121]:
				xmin = 1516.4332
				xmax = 1517.0132
				text = "<unk>"
			intervals [4122]:
				xmin = 1517.0132
				xmax = 1528.8202
				text = ""
			intervals [4123]:
				xmin = 1528.8202
				xmax = 1528.9102
				text = "well"
			intervals [4124]:
				xmin = 1528.9102
				xmax = 1529.1702
				text = "last"
			intervals [4125]:
				xmin = 1529.1702
				xmax = 1529.2602
				text = "year"
			intervals [4126]:
				xmin = 1529.2602
				xmax = 1529.6602
				text = "yeah"
			intervals [4127]:
				xmin = 1529.6602
				xmax = 1529.6902
				text = ""
			intervals [4128]:
				xmin = 1529.6902
				xmax = 1529.7602
				text = "the"
			intervals [4129]:
				xmin = 1529.7602
				xmax = 1530.1102
				text = ""
			intervals [4130]:
				xmin = 1530.1102
				xmax = 1530.3402
				text = "one"
			intervals [4131]:
				xmin = 1530.3402
				xmax = 1530.4802
				text = "we"
			intervals [4132]:
				xmin = 1530.4802
				xmax = 1530.8302
				text = "loved"
			intervals [4133]:
				xmin = 1530.8302
				xmax = 1531.1802
				text = "mister"
			intervals [4134]:
				xmin = 1531.1802
				xmax = 1531.6302
				text = "rdx"
			intervals [4135]:
				xmin = 1531.6302
				xmax = 1532.6799
				text = ""
			intervals [4136]:
				xmin = 1532.6799
				xmax = 1532.7799
				text = "yeah"
			intervals [4137]:
				xmin = 1532.7799
				xmax = 1532.8599
				text = "i"
			intervals [4138]:
				xmin = 1532.8599
				xmax = 1533.1399
				text = "like"
			intervals [4139]:
				xmin = 1533.1399
				xmax = 1533.4699
				text = "him"
			intervals [4140]:
				xmin = 1533.4699
				xmax = 1534.7809
				text = ""
			intervals [4141]:
				xmin = 1534.7809
				xmax = 1535.0009
				text = "he"
			intervals [4142]:
				xmin = 1535.0009
				xmax = 1535.0609
				text = ""
			intervals [4143]:
				xmin = 1535.0609
				xmax = 1535.5309
				text = "jone"
			intervals [4144]:
				xmin = 1535.5309
				xmax = 1535.8009
				text = "on"
			intervals [4145]:
				xmin = 1535.8009
				xmax = 1535.9409
				text = "you"
			intervals [4146]:
				xmin = 1535.9409
				xmax = 1537.1785
				text = ""
			intervals [4147]:
				xmin = 1537.1785
				xmax = 1537.3085
				text = "i"
			intervals [4148]:
				xmin = 1537.3085
				xmax = 1537.3785
				text = "d"
			intervals [4149]:
				xmin = 1537.3785
				xmax = 1537.4985
				text = "say"
			intervals [4150]:
				xmin = 1537.4985
				xmax = 1537.5885
				text = "i"
			intervals [4151]:
				xmin = 1537.5885
				xmax = 1537.6385
				text = "m"
			intervals [4152]:
				xmin = 1537.6385
				xmax = 1537.6985
				text = "a"
			intervals [4153]:
				xmin = 1537.6985
				xmax = 1537.8585
				text = "tell"
			intervals [4154]:
				xmin = 1537.8585
				xmax = 1537.9885
				text = "my"
			intervals [4155]:
				xmin = 1537.9885
				xmax = 1538.2885
				text = "mother"
			intervals [4156]:
				xmin = 1538.2885
				xmax = 1538.4085
				text = "you"
			intervals [4157]:
				xmin = 1538.4085
				xmax = 1538.6085
				text = "was"
			intervals [4158]:
				xmin = 1538.6085
				xmax = 1538.8785
				text = "rdx"
			intervals [4159]:
				xmin = 1538.8785
				xmax = 1539.1185
				text = ""
			intervals [4160]:
				xmin = 1539.1185
				xmax = 1539.2885
				text = "say"
			intervals [4161]:
				xmin = 1539.2885
				xmax = 1539.4785
				text = "yeah"
			intervals [4162]:
				xmin = 1539.4785
				xmax = 1539.6685
				text = "tell"
			intervals [4163]:
				xmin = 1539.6685
				xmax = 1539.7785
				text = "your"
			intervals [4164]:
				xmin = 1539.7785
				xmax = 1540.0685
				text = "mom"
			intervals [4165]:
				xmin = 1540.0685
				xmax = 1540.1285
				text = ""
			intervals [4166]:
				xmin = 1540.1285
				xmax = 1540.3785
				text = "punch"
			intervals [4167]:
				xmin = 1540.3785
				xmax = 1540.4885
				text = "him"
			intervals [4168]:
				xmin = 1540.4885
				xmax = 1540.5585
				text = "in"
			intervals [4169]:
				xmin = 1540.5585
				xmax = 1540.6585
				text = "the"
			intervals [4170]:
				xmin = 1540.6585
				xmax = 1541.0085
				text = "face"
			intervals [4171]:
				xmin = 1541.0085
				xmax = 1541.2185
				text = "like"
			intervals [4172]:
				xmin = 1541.2185
				xmax = 1541.3785
				text = "that"
			intervals [4173]:
				xmin = 1541.3785
				xmax = 1541.8023
				text = ""
			intervals [4174]:
				xmin = 1541.8023
				xmax = 1541.8823
				text = "he"
			intervals [4175]:
				xmin = 1541.8823
				xmax = 1542.0323
				text = "said"
			intervals [4176]:
				xmin = 1542.0323
				xmax = 1542.0623
				text = ""
			intervals [4177]:
				xmin = 1542.0623
				xmax = 1542.2923
				text = "rdx"
			intervals [4178]:
				xmin = 1542.2923
				xmax = 1542.3823
				text = "how"
			intervals [4179]:
				xmin = 1542.3823
				xmax = 1542.5023
				text = "about"
			intervals [4180]:
				xmin = 1542.5023
				xmax = 1542.6523
				text = "that"
			intervals [4181]:
				xmin = 1542.6523
				xmax = 1542.8923
				text = "time"
			intervals [4182]:
				xmin = 1542.8923
				xmax = 1542.9923
				text = "you"
			intervals [4183]:
				xmin = 1542.9923
				xmax = 1543.1423
				text = "came"
			intervals [4184]:
				xmin = 1543.1423
				xmax = 1543.2123
				text = "to"
			intervals [4185]:
				xmin = 1543.2123
				xmax = 1543.3823
				text = "my"
			intervals [4186]:
				xmin = 1543.3823
				xmax = 1543.6623
				text = "house"
			intervals [4187]:
				xmin = 1543.6623
				xmax = 1543.7623
				text = "you"
			intervals [4188]:
				xmin = 1543.7623
				xmax = 1543.9523
				text = "were"
			intervals [4189]:
				xmin = 1543.9523
				xmax = 1544.4623
				text = "hungry"
			intervals [4190]:
				xmin = 1544.4623
				xmax = 1545.0456
				text = ""
			intervals [4191]:
				xmin = 1545.0456
				xmax = 1545.1556
				text = "and"
			intervals [4192]:
				xmin = 1545.1556
				xmax = 1545.3556
				text = "i"
			intervals [4193]:
				xmin = 1545.3556
				xmax = 1545.6356
				text = "fed"
			intervals [4194]:
				xmin = 1545.6356
				xmax = 1545.7156
				text = "you"
			intervals [4195]:
				xmin = 1545.7156
				xmax = 1545.8856
				text = "a"
			intervals [4196]:
				xmin = 1545.8856
				xmax = 1546.6356
				text = "hamburger"
			intervals [4197]:
				xmin = 1546.6356
				xmax = 1546.8556
				text = "like"
			intervals [4198]:
				xmin = 1546.8556
				xmax = 1547.0656
				text = "that"
			intervals [4199]:
				xmin = 1547.0656
				xmax = 1547.1256
				text = "he"
			intervals [4200]:
				xmin = 1547.1256
				xmax = 1547.4756
				text = "he"
			intervals [4201]:
				xmin = 1547.4756
				xmax = 1547.7356
				text = "jone"
			intervals [4202]:
				xmin = 1547.7356
				xmax = 1548.0956
				text = "on"
			intervals [4203]:
				xmin = 1548.0956
				xmax = 1548.2656
				text = "you"
			intervals [4204]:
				xmin = 1548.2656
				xmax = 1548.5656
				text = "like"
			intervals [4205]:
				xmin = 1548.5656
				xmax = 1548.8656
				text = "that"
			intervals [4206]:
				xmin = 1548.8656
				xmax = 1549.0899
				text = ""
			intervals [4207]:
				xmin = 1549.0899
				xmax = 1549.1999
				text = "he"
			intervals [4208]:
				xmin = 1549.1999
				xmax = 1549.3699
				text = "say"
			intervals [4209]:
				xmin = 1549.3699
				xmax = 1549.4799
				text = "you"
			intervals [4210]:
				xmin = 1549.4799
				xmax = 1549.7799
				text = "bring"
			intervals [4211]:
				xmin = 1549.7799
				xmax = 1549.9699
				text = "back"
			intervals [4212]:
				xmin = 1549.9699
				xmax = 1550.0699
				text = "a"
			intervals [4213]:
				xmin = 1550.0699
				xmax = 1550.3499
				text = "dirty"
			intervals [4214]:
				xmin = 1550.3499
				xmax = 1550.5899
				text = "piece"
			intervals [4215]:
				xmin = 1550.5899
				xmax = 1550.6599
				text = "of"
			intervals [4216]:
				xmin = 1550.6599
				xmax = 1550.6999
				text = ""
			intervals [4217]:
				xmin = 1550.6999
				xmax = 1550.9899
				text = "paper"
			intervals [4218]:
				xmin = 1550.9899
				xmax = 1551.0199
				text = "i"
			intervals [4219]:
				xmin = 1551.0199
				xmax = 1551.0599
				text = "m"
			intervals [4220]:
				xmin = 1551.0599
				xmax = 1551.1499
				text = "a"
			intervals [4221]:
				xmin = 1551.1499
				xmax = 1551.1899
				text = ""
			intervals [4222]:
				xmin = 1551.1899
				xmax = 1551.5799
				text = "jone"
			intervals [4223]:
				xmin = 1551.5799
				xmax = 1551.6999
				text = "on"
			intervals [4224]:
				xmin = 1551.6999
				xmax = 1551.8699
				text = "you"
			intervals [4225]:
				xmin = 1551.8699
				xmax = 1553.1728
				text = ""
			intervals [4226]:
				xmin = 1553.1728
				xmax = 1553.2328
				text = "he"
			intervals [4227]:
				xmin = 1553.2328
				xmax = 1553.4228
				text = ""
			intervals [4228]:
				xmin = 1553.4228
				xmax = 1553.7728
				text = "jone"
			intervals [4229]:
				xmin = 1553.7728
				xmax = 1553.9328
				text = "on"
			intervals [4230]:
				xmin = 1553.9328
				xmax = 1554.1128
				text = ""
			intervals [4231]:
				xmin = 1554.1128
				xmax = 1554.2128
				text = "you"
			intervals [4232]:
				xmin = 1554.2128
				xmax = 1554.2928
				text = "he"
			intervals [4233]:
				xmin = 1554.2928
				xmax = 1554.6028
				text = "make"
			intervals [4234]:
				xmin = 1554.6028
				xmax = 1554.8928
				text = "you"
			intervals [4235]:
				xmin = 1554.8928
				xmax = 1555.2028
				text = ""
			intervals [4236]:
				xmin = 1555.2028
				xmax = 1555.5328
				text = "embarrassed"
			intervals [4237]:
				xmin = 1555.5328
				xmax = 1555.6228
				text = "in"
			intervals [4238]:
				xmin = 1555.6228
				xmax = 1555.8528
				text = "front"
			intervals [4239]:
				xmin = 1555.8528
				xmax = 1555.9228
				text = "of"
			intervals [4240]:
				xmin = 1555.9228
				xmax = 1556.0428
				text = "all"
			intervals [4241]:
				xmin = 1556.0428
				xmax = 1556.2028
				text = "these"
			intervals [4242]:
				xmin = 1556.2028
				xmax = 1556.4628
				text = ""
			intervals [4243]:
				xmin = 1556.4628
				xmax = 1556.7828
				text = "people"
			intervals [4244]:
				xmin = 1556.7828
				xmax = 1558.8875
				text = ""
			intervals [4245]:
				xmin = 1558.8875
				xmax = 1559.2675
				text = "yeah"
			intervals [4246]:
				xmin = 1559.2675
				xmax = 1559.4075
				text = "i"
			intervals [4247]:
				xmin = 1559.4075
				xmax = 1559.4375
				text = ""
			intervals [4248]:
				xmin = 1559.4375
				xmax = 1559.5675
				text = "we"
			intervals [4249]:
				xmin = 1559.5675
				xmax = 1559.7275
				text = "had"
			intervals [4250]:
				xmin = 1559.7275
				xmax = 1559.8275
				text = "some"
			intervals [4251]:
				xmin = 1559.8275
				xmax = 1559.9075
				text = ""
			intervals [4252]:
				xmin = 1559.9075
				xmax = 1560.2775
				text = "fun"
			intervals [4253]:
				xmin = 1560.2775
				xmax = 1560.3775
				text = "with"
			intervals [4254]:
				xmin = 1560.3775
				xmax = 1560.6175
				text = "him"
			intervals [4255]:
				xmin = 1560.6175
				xmax = 1561.6774
				text = ""
			intervals [4256]:
				xmin = 1561.6774
				xmax = 1561.8374
				text = "he"
			intervals [4257]:
				xmin = 1561.8374
				xmax = 1562.0674
				text = "wasn't"
			intervals [4258]:
				xmin = 1562.0674
				xmax = 1562.2374
				text = "so"
			intervals [4259]:
				xmin = 1562.2374
				xmax = 1562.7174
				text = "strict"
			intervals [4260]:
				xmin = 1562.7174
				xmax = 1562.9074
				text = "like"
			intervals [4261]:
				xmin = 1562.9074
				xmax = 1562.9374
				text = ""
			intervals [4262]:
				xmin = 1562.9374
				xmax = 1563.3174
				text = "she"
			intervals [4263]:
				xmin = 1563.3174
				xmax = 1563.3474
				text = ""
			intervals [4264]:
				xmin = 1563.3474
				xmax = 1563.4374
				text = "is"
			intervals [4265]:
				xmin = 1563.4374
				xmax = 1566.2832
				text = ""
			intervals [4266]:
				xmin = 1566.2832
				xmax = 1566.7832
				text = "yeah"
			intervals [4267]:
				xmin = 1566.7832
				xmax = 1573.8713
				text = ""
			intervals [4268]:
				xmin = 1573.8713
				xmax = 1573.9513
				text = "we"
			intervals [4269]:
				xmin = 1573.9513
				xmax = 1574.1113
				text = "want"
			intervals [4270]:
				xmin = 1574.1113
				xmax = 1574.4513
				text = "another"
			intervals [4271]:
				xmin = 1574.4513
				xmax = 1574.8213
				text = "man"
			intervals [4272]:
				xmin = 1574.8213
				xmax = 1574.8813
				text = ""
			intervals [4273]:
				xmin = 1574.8813
				xmax = 1575.2313
				text = "teacher"
			intervals [4274]:
				xmin = 1575.2313
				xmax = 1578.6422
				text = ""
			intervals [4275]:
				xmin = 1578.6422
				xmax = 1579.1122
				text = "some"
			intervals [4276]:
				xmin = 1579.1122
				xmax = 1579.3722
				text = "man"
			intervals [4277]:
				xmin = 1579.3722
				xmax = 1579.4522
				text = ""
			intervals [4278]:
				xmin = 1579.4522
				xmax = 1579.8422
				text = "teachers"
			intervals [4279]:
				xmin = 1579.8422
				xmax = 1582.5384
				text = ""
			intervals [4280]:
				xmin = 1582.5384
				xmax = 1582.8084
				text = "man"
			intervals [4281]:
				xmin = 1582.8084
				xmax = 1583.0784
				text = ""
			intervals [4282]:
				xmin = 1583.0784
				xmax = 1583.2984
				text = "teachers"
			intervals [4283]:
				xmin = 1583.2984
				xmax = 1595.8682
				text = ""
			intervals [4284]:
				xmin = 1595.8682
				xmax = 1596.1582
				text = "don't"
			intervals [4285]:
				xmin = 1596.1582
				xmax = 1596.3382
				text = "be"
			intervals [4286]:
				xmin = 1596.3382
				xmax = 1596.5582
				text = "so"
			intervals [4287]:
				xmin = 1596.5582
				xmax = 1597.3982
				text = "strict"
			intervals [4288]:
				xmin = 1597.3982
				xmax = 1597.5235
				text = ""
			intervals [4289]:
				xmin = 1597.5235
				xmax = 1597.7435
				text = "don't"
			intervals [4290]:
				xmin = 1597.7435
				xmax = 1597.7935
				text = ""
			intervals [4291]:
				xmin = 1597.7935
				xmax = 1597.9635
				text = "you"
			intervals [4292]:
				xmin = 1597.9635
				xmax = 1598.2035
				text = "don't"
			intervals [4293]:
				xmin = 1598.2035
				xmax = 1598.7965
				text = ""
			intervals [4294]:
				xmin = 1598.7965
				xmax = 1598.9765
				text = "and"
			intervals [4295]:
				xmin = 1598.9765
				xmax = 1599.2965
				text = "um"
			intervals [4296]:
				xmin = 1599.2965
				xmax = 1600.0861
				text = ""
			intervals [4297]:
				xmin = 1600.0861
				xmax = 1600.5361
				text = "holler"
			intervals [4298]:
				xmin = 1600.5361
				xmax = 1600.7061
				text = "at"
			intervals [4299]:
				xmin = 1600.7061
				xmax = 1600.7861
				text = "you"
			intervals [4300]:
				xmin = 1600.7861
				xmax = 1601.0561
				text = "all"
			intervals [4301]:
				xmin = 1601.0561
				xmax = 1601.1161
				text = "the"
			intervals [4302]:
				xmin = 1601.1161
				xmax = 1601.5761
				text = "time"
			intervals [4303]:
				xmin = 1601.5761
				xmax = 1601.7261
				text = "and"
			intervals [4304]:
				xmin = 1601.7261
				xmax = 1602.100
				text = ""
			intervals [4305]:
				xmin = 1602.100
				xmax = 1602.270
				text = "let"
			intervals [4306]:
				xmin = 1602.270
				xmax = 1602.370
				text = "you"
			intervals [4307]:
				xmin = 1602.370
				xmax = 1602.660
				text = "do"
			intervals [4308]:
				xmin = 1602.660
				xmax = 1603.050
				text = "something"
			intervals [4309]:
				xmin = 1603.050
				xmax = 1603.300
				text = "all"
			intervals [4310]:
				xmin = 1603.300
				xmax = 1603.390
				text = "the"
			intervals [4311]:
				xmin = 1603.390
				xmax = 1603.570
				text = "our"
			intervals [4312]:
				xmin = 1603.570
				xmax = 1603.840
				text = "teacher"
			intervals [4313]:
				xmin = 1603.840
				xmax = 1604.030
				text = "we"
			intervals [4314]:
				xmin = 1604.030
				xmax = 1604.290
				text = "got"
			intervals [4315]:
				xmin = 1604.290
				xmax = 1604.460
				text = "now"
			intervals [4316]:
				xmin = 1604.460
				xmax = 1604.640
				text = "she"
			intervals [4317]:
				xmin = 1604.640
				xmax = 1604.860
				text = "won't"
			intervals [4318]:
				xmin = 1604.860
				xmax = 1604.980
				text = "even"
			intervals [4319]:
				xmin = 1604.980
				xmax = 1605.070
				text = "let"
			intervals [4320]:
				xmin = 1605.070
				xmax = 1605.280
				text = "us"
			intervals [4321]:
				xmin = 1605.280
				xmax = 1605.500
				text = "play"
			intervals [4322]:
				xmin = 1605.500
				xmax = 1605.590
				text = "a"
			intervals [4323]:
				xmin = 1605.590
				xmax = 1605.970
				text = "game"
			intervals [4324]:
				xmin = 1605.970
				xmax = 1607.9987
				text = ""
			intervals [4325]:
				xmin = 1607.9987
				xmax = 1608.0587
				text = "it"
			intervals [4326]:
				xmin = 1608.0587
				xmax = 1608.2187
				text = "s"
			intervals [4327]:
				xmin = 1608.2187
				xmax = 1608.3987
				text = "no"
			intervals [4328]:
				xmin = 1608.3987
				xmax = 1608.5387
				text = "one"
			intervals [4329]:
				xmin = 1608.5387
				xmax = 1609.0387
				text = "outside"
			intervals [4330]:
				xmin = 1609.0387
				xmax = 1609.3187
				text = "when"
			intervals [4331]:
				xmin = 1609.3187
				xmax = 1609.4287
				text = "it"
			intervals [4332]:
				xmin = 1609.4287
				xmax = 1609.5187
				text = "s"
			intervals [4333]:
				xmin = 1609.5187
				xmax = 1609.6261
				text = ""
			intervals [4334]:
				xmin = 1609.6261
				xmax = 1609.9661
				text = "time"
			intervals [4335]:
				xmin = 1609.9661
				xmax = 1610.0761
				text = "for"
			intervals [4336]:
				xmin = 1610.0761
				xmax = 1610.2361
				text = "us"
			intervals [4337]:
				xmin = 1610.2361
				xmax = 1610.2961
				text = "to"
			intervals [4338]:
				xmin = 1610.2961
				xmax = 1610.4661
				text = "go"
			intervals [4339]:
				xmin = 1610.4661
				xmax = 1611.0661
				text = "outside"
			intervals [4340]:
				xmin = 1611.0661
				xmax = 1611.4913
				text = ""
			intervals [4341]:
				xmin = 1611.4913
				xmax = 1611.6813
				text = "she"
			intervals [4342]:
				xmin = 1611.6813
				xmax = 1611.8313
				text = "done"
			intervals [4343]:
				xmin = 1611.8313
				xmax = 1612.1113
				text = "make"
			intervals [4344]:
				xmin = 1612.1113
				xmax = 1612.3313
				text = "us"
			intervals [4345]:
				xmin = 1612.3313
				xmax = 1612.631
				text = ""
			intervals [4346]:
				xmin = 1612.631
				xmax = 1612.771
				text = "she"
			intervals [4347]:
				xmin = 1612.771
				xmax = 1612.801
				text = "<unk>"
			intervals [4348]:
				xmin = 1612.801
				xmax = 1613.061
				text = "make"
			intervals [4349]:
				xmin = 1613.061
				xmax = 1613.191
				text = "us"
			intervals [4350]:
				xmin = 1613.191
				xmax = 1613.411
				text = "f"
			intervals [4351]:
				xmin = 1613.411
				xmax = 1613.487
				text = ""
			intervals [4352]:
				xmin = 1613.487
				xmax = 1613.767
				text = "ten"
			intervals [4353]:
				xmin = 1613.767
				xmax = 1614.037
				text = "minutes"
			intervals [4354]:
				xmin = 1614.037
				xmax = 1614.377
				text = "late"
			intervals [4355]:
				xmin = 1614.377
				xmax = 1614.8141
				text = ""
			intervals [4356]:
				xmin = 1614.8141
				xmax = 1614.9141
				text = "we"
			intervals [4357]:
				xmin = 1614.9141
				xmax = 1615.2041
				text = "sposta"
			intervals [4358]:
				xmin = 1615.2041
				xmax = 1615.2441
				text = ""
			intervals [4359]:
				xmin = 1615.2441
				xmax = 1615.5041
				text = "go"
			intervals [4360]:
				xmin = 1615.5041
				xmax = 1615.7841
				text = "in"
			intervals [4361]:
				xmin = 1615.7841
				xmax = 1616.0924
				text = ""
			intervals [4362]:
				xmin = 1616.0924
				xmax = 1616.3424
				text = "sposta"
			intervals [4363]:
				xmin = 1616.3424
				xmax = 1616.4924
				text = "go"
			intervals [4364]:
				xmin = 1616.4924
				xmax = 1616.6624
				text = "out"
			intervals [4365]:
				xmin = 1616.6624
				xmax = 1616.8624
				text = "ten"
			intervals [4366]:
				xmin = 1616.8624
				xmax = 1617.0624
				text = "minutes"
			intervals [4367]:
				xmin = 1617.0624
				xmax = 1617.3024
				text = "til"
			intervals [4368]:
				xmin = 1617.3024
				xmax = 1617.6524
				text = "eleven"
			intervals [4369]:
				xmin = 1617.6524
				xmax = 1617.8224
				text = "come"
			intervals [4370]:
				xmin = 1617.8224
				xmax = 1618.0324
				text = "back"
			intervals [4371]:
				xmin = 1618.0324
				xmax = 1618.4424
				text = "five"
			intervals [4372]:
				xmin = 1618.4424
				xmax = 1618.7624
				text = "after"
			intervals [4373]:
				xmin = 1618.7624
				xmax = 1619.1624
				text = "eleven"
			intervals [4374]:
				xmin = 1619.1624
				xmax = 1619.3124
				text = "now"
			intervals [4375]:
				xmin = 1619.3124
				xmax = 1619.6424
				text = "she"
			intervals [4376]:
				xmin = 1619.6424
				xmax = 1619.9024
				text = "wait"
			intervals [4377]:
				xmin = 1619.9024
				xmax = 1620.0424
				text = "til"
			intervals [4378]:
				xmin = 1620.0424
				xmax = 1620.2999
				text = ""
			intervals [4379]:
				xmin = 1620.2999
				xmax = 1620.6399
				text = "eleven"
			intervals [4380]:
				xmin = 1620.6399
				xmax = 1621.0299
				text = "o'clock"
			intervals [4381]:
				xmin = 1621.0299
				xmax = 1621.0899
				text = "and"
			intervals [4382]:
				xmin = 1621.0899
				xmax = 1621.2599
				text = "then"
			intervals [4383]:
				xmin = 1621.2599
				xmax = 1621.4699
				text = "take"
			intervals [4384]:
				xmin = 1621.4699
				xmax = 1621.6299
				text = "us"
			intervals [4385]:
				xmin = 1621.6299
				xmax = 1621.8199
				text = "out"
			intervals [4386]:
				xmin = 1621.8199
				xmax = 1621.8799
				text = "and"
			intervals [4387]:
				xmin = 1621.8799
				xmax = 1621.9399
				text = "we"
			intervals [4388]:
				xmin = 1621.9399
				xmax = 1622.0599
				text = "only"
			intervals [4389]:
				xmin = 1622.0599
				xmax = 1622.2499
				text = "have"
			intervals [4390]:
				xmin = 1622.2499
				xmax = 1622.2799
				text = ""
			intervals [4391]:
				xmin = 1622.2799
				xmax = 1622.3899
				text = "but"
			intervals [4392]:
				xmin = 1622.3899
				xmax = 1622.5158
				text = ""
			intervals [4393]:
				xmin = 1622.5158
				xmax = 1622.7858
				text = "five"
			intervals [4394]:
				xmin = 1622.7858
				xmax = 1623.0458
				text = "minutes"
			intervals [4395]:
				xmin = 1623.0458
				xmax = 1623.1258
				text = "to"
			intervals [4396]:
				xmin = 1623.1258
				xmax = 1623.1858
				text = ""
			intervals [4397]:
				xmin = 1623.1858
				xmax = 1623.5258
				text = "play"
			intervals [4398]:
				xmin = 1623.5258
				xmax = 1624.8629
				text = ""
			intervals [4399]:
				xmin = 1624.8629
				xmax = 1624.9829
				text = "and"
			intervals [4400]:
				xmin = 1624.9829
				xmax = 1625.1329
				text = "we"
			intervals [4401]:
				xmin = 1625.1329
				xmax = 1625.3629
				text = "just"
			intervals [4402]:
				xmin = 1625.3629
				xmax = 1625.5229
				text = "stay"
			intervals [4403]:
				xmin = 1625.5229
				xmax = 1625.7429
				text = "on"
			intervals [4404]:
				xmin = 1625.7429
				xmax = 1626.1729
				text = "outside"
			intervals [4405]:
				xmin = 1626.1729
				xmax = 1626.2929
				text = "we"
			intervals [4406]:
				xmin = 1626.2929
				xmax = 1626.4629
				text = "don't"
			intervals [4407]:
				xmin = 1626.4629
				xmax = 1626.6929
				text = "come"
			intervals [4408]:
				xmin = 1626.6929
				xmax = 1626.8829
				text = "in"
			intervals [4409]:
				xmin = 1626.8829
				xmax = 1631.2354
				text = ""
			intervals [4410]:
				xmin = 1631.2354
				xmax = 1631.9654
				text = "lieutenant"
			intervals [4411]:
				xmin = 1631.9654
				xmax = 1636.5311
				text = ""
			intervals [4412]:
				xmin = 1636.5311
				xmax = 1637.0011
				text = "yeah"
			intervals [4413]:
				xmin = 1637.0011
				xmax = 1637.0311
				text = ""
			intervals [4414]:
				xmin = 1637.0311
				xmax = 1637.1411
				text = "i"
			intervals [4415]:
				xmin = 1637.1411
				xmax = 1637.3511
				text = "this"
			intervals [4416]:
				xmin = 1637.3511
				xmax = 1637.5411
				text = "my"
			intervals [4417]:
				xmin = 1637.5411
				xmax = 1637.8411
				text = "first"
			intervals [4418]:
				xmin = 1637.8411
				xmax = 1638.1611
				text = "time"
			intervals [4419]:
				xmin = 1638.1611
				xmax = 1638.3811
				text = "on"
			intervals [4420]:
				xmin = 1638.3811
				xmax = 1639.2624
				text = ""
			intervals [4421]:
				xmin = 1639.2624
				xmax = 1639.5524
				text = "this"
			intervals [4422]:
				xmin = 1639.5524
				xmax = 1639.7924
				text = "year"
			intervals [4423]:
				xmin = 1639.7924
				xmax = 1644.3439
				text = ""
			intervals [4424]:
				xmin = 1644.3439
				xmax = 1644.4039
				text = "i"
			intervals [4425]:
				xmin = 1644.4039
				xmax = 1644.5239
				text = "had"
			intervals [4426]:
				xmin = 1644.5239
				xmax = 1644.8239
				text = ""
			intervals [4427]:
				xmin = 1644.8239
				xmax = 1645.2339
				text = "seven"
			intervals [4428]:
				xmin = 1645.2339
				xmax = 1645.7939
				text = "votes"
			intervals [4429]:
				xmin = 1645.7939
				xmax = 1646.4149
				text = ""
			intervals [4430]:
				xmin = 1646.4149
				xmax = 1646.4949
				text = "we"
			intervals [4431]:
				xmin = 1646.4949
				xmax = 1646.5349
				text = ""
			intervals [4432]:
				xmin = 1646.5349
				xmax = 1647.0749
				text = "voted"
			intervals [4433]:
				xmin = 1647.0749
				xmax = 1647.6319
				text = ""
			intervals [4434]:
				xmin = 1647.6319
				xmax = 1647.7519
				text = "at"
			intervals [4435]:
				xmin = 1647.7519
				xmax = 1647.8019
				text = ""
			intervals [4436]:
				xmin = 1647.8019
				xmax = 1648.1919
				text = "school"
			intervals [4437]:
				xmin = 1648.1919
				xmax = 1648.3519
				text = "and"
			intervals [4438]:
				xmin = 1648.3519
				xmax = 1648.4519
				text = "i"
			intervals [4439]:
				xmin = 1648.4519
				xmax = 1648.7419
				text = "had"
			intervals [4440]:
				xmin = 1648.7419
				xmax = 1648.7819
				text = ""
			intervals [4441]:
				xmin = 1648.7819
				xmax = 1649.2419
				text = "seven"
			intervals [4442]:
				xmin = 1649.2419
				xmax = 1649.3719
				text = "and"
			intervals [4443]:
				xmin = 1649.3719
				xmax = 1649.6164
				text = ""
			intervals [4444]:
				xmin = 1649.6164
				xmax = 1649.7664
				text = "<unk>"
			intervals [4445]:
				xmin = 1649.7664
				xmax = 1649.9821
				text = ""
			intervals [4446]:
				xmin = 1649.9821
				xmax = 1650.1121
				text = "boy"
			intervals [4447]:
				xmin = 1650.1121
				xmax = 1650.3121
				text = "name"
			intervals [4448]:
				xmin = 1650.3121
				xmax = 1650.3421
				text = ""
			intervals [4449]:
				xmin = 1650.3421
				xmax = 1651.1721
				text = "rdx"
			intervals [4450]:
				xmin = 1651.1721
				xmax = 1652.1744
				text = ""
			intervals [4451]:
				xmin = 1652.1744
				xmax = 1652.3244
				text = "he"
			intervals [4452]:
				xmin = 1652.3244
				xmax = 1652.5144
				text = "had"
			intervals [4453]:
				xmin = 1652.5144
				xmax = 1652.5644
				text = ""
			intervals [4454]:
				xmin = 1652.5644
				xmax = 1652.9044
				text = "ten"
			intervals [4455]:
				xmin = 1652.9044
				xmax = 1653.3944
				text = "votes"
			intervals [4456]:
				xmin = 1653.3944
				xmax = 1655.2119
				text = ""
			intervals [4457]:
				xmin = 1655.2119
				xmax = 1655.4019
				text = "and"
			intervals [4458]:
				xmin = 1655.4019
				xmax = 1655.6419
				text = "this"
			intervals [4459]:
				xmin = 1655.6419
				xmax = 1655.9819
				text = "girl"
			intervals [4460]:
				xmin = 1655.9819
				xmax = 1656.2319
				text = "that"
			intervals [4461]:
				xmin = 1656.2319
				xmax = 1656.5719
				text = "girl"
			intervals [4462]:
				xmin = 1656.5719
				xmax = 1656.6619
				text = "that"
			intervals [4463]:
				xmin = 1656.6619
				xmax = 1656.7719
				text = "was"
			intervals [4464]:
				xmin = 1656.7719
				xmax = 1657.3119
				text = "outside"
			intervals [4465]:
				xmin = 1657.3119
				xmax = 1657.4319
				text = "that"
			intervals [4466]:
				xmin = 1657.4319
				xmax = 1657.6019
				text = "say"
			intervals [4467]:
				xmin = 1657.6019
				xmax = 1657.7619
				text = "she"
			intervals [4468]:
				xmin = 1657.7619
				xmax = 1657.8819
				text = "didn't"
			intervals [4469]:
				xmin = 1657.8819
				xmax = 1658.0119
				text = "want"
			intervals [4470]:
				xmin = 1658.0119
				xmax = 1658.1919
				text = "that"
			intervals [4471]:
				xmin = 1658.1919
				xmax = 1658.2619
				text = ""
			intervals [4472]:
				xmin = 1658.2619
				xmax = 1658.6719
				text = "<unk>"
			intervals [4473]:
				xmin = 1658.6719
				xmax = 1659.3402
				text = ""
			intervals [4474]:
				xmin = 1659.3402
				xmax = 1659.4502
				text = "she"
			intervals [4475]:
				xmin = 1659.4502
				xmax = 1659.5302
				text = "s"
			intervals [4476]:
				xmin = 1659.5302
				xmax = 1659.5602
				text = "a"
			intervals [4477]:
				xmin = 1659.5602
				xmax = 1660.0602
				text = "sergeant"
			intervals [4478]:
				xmin = 1660.0602
				xmax = 1666.2067
				text = ""
			intervals [4479]:
				xmin = 1666.2067
				xmax = 1666.4867
				text = "all"
			intervals [4480]:
				xmin = 1666.4867
				xmax = 1666.5967
				text = "the"
			intervals [4481]:
				xmin = 1666.5967
				xmax = 1667.2967
				text = "patrols"
			intervals [4482]:
				xmin = 1667.2967
				xmax = 1667.5367
				text = "all"
			intervals [4483]:
				xmin = 1667.5367
				xmax = 1667.6367
				text = "the"
			intervals [4484]:
				xmin = 1667.6367
				xmax = 1667.8867
				text = "patrol"
			intervals [4485]:
				xmin = 1667.8867
				xmax = 1667.9867
				text = "that"
			intervals [4486]:
				xmin = 1667.9867
				xmax = 1668.2267
				text = "wanna"
			intervals [4487]:
				xmin = 1668.2267
				xmax = 1668.3467
				text = "be"
			intervals [4488]:
				xmin = 1668.3467
				xmax = 1668.7667
				text = "chose"
			intervals [4489]:
				xmin = 1668.7667
				xmax = 1668.8667
				text = "be"
			intervals [4490]:
				xmin = 1668.8667
				xmax = 1668.9767
				text = "in"
			intervals [4491]:
				xmin = 1668.9767
				xmax = 1669.0767
				text = "a"
			intervals [4492]:
				xmin = 1669.0767
				xmax = 1669.1067
				text = ""
			intervals [4493]:
				xmin = 1669.1067
				xmax = 1669.5367
				text = "room"
			intervals [4494]:
				xmin = 1669.5367
				xmax = 1669.5967
				text = "we"
			intervals [4495]:
				xmin = 1669.5967
				xmax = 1669.7967
				text = ""
			intervals [4496]:
				xmin = 1669.7967
				xmax = 1669.9067
				text = "have"
			intervals [4497]:
				xmin = 1669.9067
				xmax = 1669.9367
				text = ""
			intervals [4498]:
				xmin = 1669.9367
				xmax = 1670.3967
				text = "meeting"
			intervals [4499]:
				xmin = 1670.3967
				xmax = 1671.0316
				text = ""
			intervals [4500]:
				xmin = 1671.0316
				xmax = 1671.2416
				text = "like"
			intervals [4501]:
				xmin = 1671.2416
				xmax = 1671.4016
				text = "that"
			intervals [4502]:
				xmin = 1671.4016
				xmax = 1671.5016
				text = "and"
			intervals [4503]:
				xmin = 1671.5016
				xmax = 1671.7016
				text = "they"
			intervals [4504]:
				xmin = 1671.7016
				xmax = 1672.0916
				text = "take"
			intervals [4505]:
				xmin = 1672.0916
				xmax = 1672.3216
				text = "and"
			intervals [4506]:
				xmin = 1672.3216
				xmax = 1672.6716
				text = "uh"
			intervals [4507]:
				xmin = 1672.6716
				xmax = 1673.5223
				text = ""
			intervals [4508]:
				xmin = 1673.5223
				xmax = 1673.8423
				text = "uh"
			intervals [4509]:
				xmin = 1673.8423
				xmax = 1673.8823
				text = ""
			intervals [4510]:
				xmin = 1673.8823
				xmax = 1674.2723
				text = "they"
			intervals [4511]:
				xmin = 1674.2723
				xmax = 1675.6388
				text = ""
			intervals [4512]:
				xmin = 1675.6388
				xmax = 1675.7988
				text = "we"
			intervals [4513]:
				xmin = 1675.7988
				xmax = 1676.2988
				text = "vote"
			intervals [4514]:
				xmin = 1676.2988
				xmax = 1676.6213
				text = ""
			intervals [4515]:
				xmin = 1676.6213
				xmax = 1676.8713
				text = "they"
			intervals [4516]:
				xmin = 1676.8713
				xmax = 1677.1913
				text = "write"
			intervals [4517]:
				xmin = 1677.1913
				xmax = 1677.2513
				text = "a"
			intervals [4518]:
				xmin = 1677.2513
				xmax = 1677.3513
				text = ""
			intervals [4519]:
				xmin = 1677.3513
				xmax = 1677.6213
				text = "she"
			intervals [4520]:
				xmin = 1677.6213
				xmax = 1677.8213
				text = "give"
			intervals [4521]:
				xmin = 1677.8213
				xmax = 1677.9613
				text = "us"
			intervals [4522]:
				xmin = 1677.9613
				xmax = 1678.0213
				text = "a"
			intervals [4523]:
				xmin = 1678.0213
				xmax = 1678.2813
				text = "piece"
			intervals [4524]:
				xmin = 1678.2813
				xmax = 1678.3413
				text = "of"
			intervals [4525]:
				xmin = 1678.3413
				xmax = 1678.8313
				text = "paper"
			intervals [4526]:
				xmin = 1678.8313
				xmax = 1678.8613
				text = ""
			intervals [4527]:
				xmin = 1678.8613
				xmax = 1678.9813
				text = "and"
			intervals [4528]:
				xmin = 1678.9813
				xmax = 1679.1113
				text = "you"
			intervals [4529]:
				xmin = 1679.1113
				xmax = 1679.1413
				text = ""
			intervals [4530]:
				xmin = 1679.1413
				xmax = 1679.4013
				text = "write"
			intervals [4531]:
				xmin = 1679.4013
				xmax = 1679.6213
				text = "down"
			intervals [4532]:
				xmin = 1679.6213
				xmax = 1679.7013
				text = "the"
			intervals [4533]:
				xmin = 1679.7013
				xmax = 1680.1113
				text = "name"
			intervals [4534]:
				xmin = 1680.1113
				xmax = 1680.2666
				text = ""
			intervals [4535]:
				xmin = 1680.2666
				xmax = 1680.4266
				text = "i"
			intervals [4536]:
				xmin = 1680.4266
				xmax = 1680.6166
				text = "wrote"
			intervals [4537]:
				xmin = 1680.6166
				xmax = 1680.8166
				text = "down"
			intervals [4538]:
				xmin = 1680.8166
				xmax = 1680.9366
				text = "my"
			intervals [4539]:
				xmin = 1680.9366
				xmax = 1681.1166
				text = "own"
			intervals [4540]:
				xmin = 1681.1166
				xmax = 1681.2066
				text = "name"
			intervals [4541]:
				xmin = 1681.2066
				xmax = 1681.5328
				text = ""
			intervals [4542]:
				xmin = 1681.5328
				xmax = 1681.6228
				text = "i"
			intervals [4543]:
				xmin = 1681.6228
				xmax = 1681.9328
				text = "voted"
			intervals [4544]:
				xmin = 1681.9328
				xmax = 1682.0328
				text = "for"
			intervals [4545]:
				xmin = 1682.0328
				xmax = 1682.6828
				text = "myself"
			intervals [4546]:
				xmin = 1682.6828
				xmax = 1686.3831
				text = ""
			intervals [4547]:
				xmin = 1686.3831
				xmax = 1686.4231
				text = "y-"
			intervals [4548]:
				xmin = 1686.4231
				xmax = 1686.5931
				text = ""
			intervals [4549]:
				xmin = 1686.5931
				xmax = 1686.8231
				text = "i"
			intervals [4550]:
				xmin = 1686.8231
				xmax = 1687.1731
				text = "yeah"
			intervals [4551]:
				xmin = 1687.1731
				xmax = 1687.2931
				text = "i"
			intervals [4552]:
				xmin = 1687.2931
				xmax = 1687.5331
				text = "wanted"
			intervals [4553]:
				xmin = 1687.5331
				xmax = 1687.6031
				text = "to"
			intervals [4554]:
				xmin = 1687.6031
				xmax = 1687.7131
				text = "be"
			intervals [4555]:
				xmin = 1687.7131
				xmax = 1687.8031
				text = "a"
			intervals [4556]:
				xmin = 1687.8031
				xmax = 1687.8631
				text = ""
			intervals [4557]:
				xmin = 1687.8631
				xmax = 1688.4331
				text = "captain"
			intervals [4558]:
				xmin = 1688.4331
				xmax = 1688.4631
				text = ""
			intervals [4559]:
				xmin = 1688.4631
				xmax = 1688.6331
				text = "but"
			intervals [4560]:
				xmin = 1688.6331
				xmax = 1690.3899
				text = ""
			intervals [4561]:
				xmin = 1690.3899
				xmax = 1690.5799
				text = "long-"
			intervals [4562]:
				xmin = 1690.5799
				xmax = 1690.7399
				text = "just"
			intervals [4563]:
				xmin = 1690.7399
				xmax = 1690.8499
				text = "as"
			intervals [4564]:
				xmin = 1690.8499
				xmax = 1691.0599
				text = "long"
			intervals [4565]:
				xmin = 1691.0599
				xmax = 1691.1699
				text = "i"
			intervals [4566]:
				xmin = 1691.1699
				xmax = 1691.4299
				text = "wasn't"
			intervals [4567]:
				xmin = 1691.4299
				xmax = 1691.5799
				text = "the"
			intervals [4568]:
				xmin = 1691.5799
				xmax = 1691.9999
				text = "lowest"
			intervals [4569]:
				xmin = 1691.9999
				xmax = 1692.2299
				text = "thing"
			intervals [4570]:
				xmin = 1692.2299
				xmax = 1692.3499
				text = "there"
			intervals [4571]:
				xmin = 1692.3499
				xmax = 1692.6899
				text = "is"
			intervals [4572]:
				xmin = 1692.6899
				xmax = 1692.8599
				text = "she"
			intervals [4573]:
				xmin = 1692.8599
				xmax = 1692.9899
				text = "the"
			intervals [4574]:
				xmin = 1692.9899
				xmax = 1693.3499
				text = "lowest"
			intervals [4575]:
				xmin = 1693.3499
				xmax = 1693.5899
				text = "thing"
			intervals [4576]:
				xmin = 1693.5899
				xmax = 1693.6199
				text = ""
			intervals [4577]:
				xmin = 1693.6199
				xmax = 1693.7299
				text = "that"
			intervals [4578]:
				xmin = 1693.7299
				xmax = 1693.7599
				text = ""
			intervals [4579]:
				xmin = 1693.7599
				xmax = 1694.0299
				text = "is"
			intervals [4580]:
				xmin = 1694.0299
				xmax = 1694.5867
				text = ""
			intervals [4581]:
				xmin = 1694.5867
				xmax = 1694.8067
				text = "i"
			intervals [4582]:
				xmin = 1694.8067
				xmax = 1695.0067
				text = "can"
			intervals [4583]:
				xmin = 1695.0067
				xmax = 1695.3867
				text = "rule"
			intervals [4584]:
				xmin = 1695.3867
				xmax = 1695.4967
				text = "her"
			intervals [4585]:
				xmin = 1695.4967
				xmax = 1695.8317
				text = ""
			intervals [4586]:
				xmin = 1695.8317
				xmax = 1695.9517
				text = "i"
			intervals [4587]:
				xmin = 1695.9517
				xmax = 1696.1117
				text = "can"
			intervals [4588]:
				xmin = 1696.1117
				xmax = 1696.2817
				text = "tell"
			intervals [4589]:
				xmin = 1696.2817
				xmax = 1696.3917
				text = "her"
			intervals [4590]:
				xmin = 1696.3917
				xmax = 1696.6117
				text = "what"
			intervals [4591]:
				xmin = 1696.6117
				xmax = 1696.6917
				text = "to"
			intervals [4592]:
				xmin = 1696.6917
				xmax = 1696.7417
				text = ""
			intervals [4593]:
				xmin = 1696.7417
				xmax = 1697.0217
				text = "do"
			intervals [4594]:
				xmin = 1697.0217
				xmax = 1697.0517
				text = ""
			intervals [4595]:
				xmin = 1697.0517
				xmax = 1697.2317
				text = "she"
			intervals [4596]:
				xmin = 1697.2317
				xmax = 1697.4417
				text = "can't"
			intervals [4597]:
				xmin = 1697.4417
				xmax = 1697.6717
				text = "tell"
			intervals [4598]:
				xmin = 1697.6717
				xmax = 1697.8817
				text = "me"
			intervals [4599]:
				xmin = 1697.8817
				xmax = 1698.2552
				text = ""
			intervals [4600]:
				xmin = 1698.2552
				xmax = 1698.3452
				text = "but"
			intervals [4601]:
				xmin = 1698.3452
				xmax = 1698.4152
				text = "the"
			intervals [4602]:
				xmin = 1698.4152
				xmax = 1698.8052
				text = "captain"
			intervals [4603]:
				xmin = 1698.8052
				xmax = 1699.0752
				text = "tell"
			intervals [4604]:
				xmin = 1699.0752
				xmax = 1699.1652
				text = "me"
			intervals [4605]:
				xmin = 1699.1652
				xmax = 1699.3152
				text = "what"
			intervals [4606]:
				xmin = 1699.3152
				xmax = 1699.3952
				text = "to"
			intervals [4607]:
				xmin = 1699.3952
				xmax = 1699.6252
				text = "do"
			intervals [4608]:
				xmin = 1699.6252
				xmax = 1699.7252
				text = "i"
			intervals [4609]:
				xmin = 1699.7252
				xmax = 1699.9752
				text = "can't"
			intervals [4610]:
				xmin = 1699.9752
				xmax = 1700.2152
				text = "tell"
			intervals [4611]:
				xmin = 1700.2152
				xmax = 1700.2752
				text = "him"
			intervals [4612]:
				xmin = 1700.2752
				xmax = 1700.3652
				text = "but"
			intervals [4613]:
				xmin = 1700.3652
				xmax = 1700.4552
				text = "i"
			intervals [4614]:
				xmin = 1700.4552
				xmax = 1700.5752
				text = "can"
			intervals [4615]:
				xmin = 1700.5752
				xmax = 1700.7952
				text = "tell"
			intervals [4616]:
				xmin = 1700.7952
				xmax = 1701.2152
				text = "everybody"
			intervals [4617]:
				xmin = 1701.2152
				xmax = 1701.3652
				text = "else"
			intervals [4618]:
				xmin = 1701.3652
				xmax = 1701.484
				text = ""
			intervals [4619]:
				xmin = 1701.484
				xmax = 1701.814
				text = "under"
			intervals [4620]:
				xmin = 1701.814
				xmax = 1702.064
				text = "me"
			intervals [4621]:
				xmin = 1702.064
				xmax = 1705.0553
				text = ""
			intervals [4622]:
				xmin = 1705.0553
				xmax = 1705.4153
				text = "all"
			intervals [4623]:
				xmin = 1705.4153
				xmax = 1705.5353
				text = "of"
			intervals [4624]:
				xmin = 1705.5353
				xmax = 1705.5953
				text = "'em"
			intervals [4625]:
				xmin = 1705.5953
				xmax = 1705.6653
				text = ""
			intervals [4626]:
				xmin = 1705.6653
				xmax = 1705.9153
				text = "except"
			intervals [4627]:
				xmin = 1705.9153
				xmax = 1705.9453
				text = ""
			intervals [4628]:
				xmin = 1705.9453
				xmax = 1706.2053
				text = "him"
			intervals [4629]:
				xmin = 1706.2053
				xmax = 1706.6473
				text = ""
			intervals [4630]:
				xmin = 1706.6473
				xmax = 1706.8073
				text = "i"
			intervals [4631]:
				xmin = 1706.8073
				xmax = 1706.9173
				text = "can"
			intervals [4632]:
				xmin = 1706.9173
				xmax = 1707.0773
				text = "tell"
			intervals [4633]:
				xmin = 1707.0773
				xmax = 1707.5273
				text = "everybody"
			intervals [4634]:
				xmin = 1707.5273
				xmax = 1707.6973
				text = "what"
			intervals [4635]:
				xmin = 1707.6973
				xmax = 1707.7673
				text = "to"
			intervals [4636]:
				xmin = 1707.7673
				xmax = 1707.7973
				text = ""
			intervals [4637]:
				xmin = 1707.7973
				xmax = 1707.9373
				text = "do"
			intervals [4638]:
				xmin = 1707.9373
				xmax = 1708.2373
				text = "except"
			intervals [4639]:
				xmin = 1708.2373
				xmax = 1708.3373
				text = "the"
			intervals [4640]:
				xmin = 1708.3373
				xmax = 1708.6773
				text = "captain"
			intervals [4641]:
				xmin = 1708.6773
				xmax = 1718.0971
				text = ""
			intervals [4642]:
				xmin = 1718.0971
				xmax = 1718.4071
				text = "me"
			intervals [4643]:
				xmin = 1718.4071
				xmax = 1734.8287
				text = ""
			intervals [4644]:
				xmin = 1734.8287
				xmax = 1735.2287
				text = "mm-mm"
			intervals [4645]:
				xmin = 1735.2287
				xmax = 1739.9042
				text = ""
			intervals [4646]:
				xmin = 1739.9042
				xmax = 1740.2442
				text = "yeah"
			intervals [4647]:
				xmin = 1740.2442
				xmax = 1740.934
				text = ""
			intervals [4648]:
				xmin = 1740.934
				xmax = 1740.974
				text = "i"
			intervals [4649]:
				xmin = 1740.974
				xmax = 1741.144
				text = "have"
			intervals [4650]:
				xmin = 1741.144
				xmax = 1741.234
				text = ""
			intervals [4651]:
				xmin = 1741.234
				xmax = 1741.464
				text = "one"
			intervals [4652]:
				xmin = 1741.464
				xmax = 1741.574
				text = ""
			intervals [4653]:
				xmin = 1741.574
				xmax = 1741.644
				text = "<unk>"
			intervals [4654]:
				xmin = 1741.644
				xmax = 1754.4122
				text = ""
			intervals [4655]:
				xmin = 1754.4122
				xmax = 1754.4722
				text = "they"
			intervals [4656]:
				xmin = 1754.4722
				xmax = 1754.6622
				text = "don't"
			intervals [4657]:
				xmin = 1754.6622
				xmax = 1754.8722
				text = "wanna"
			intervals [4658]:
				xmin = 1754.8722
				xmax = 1755.3422
				text = "fight"
			intervals [4659]:
				xmin = 1755.3422
				xmax = 1755.6811
				text = ""
			intervals [4660]:
				xmin = 1755.6811
				xmax = 1755.7411
				text = "they"
			intervals [4661]:
				xmin = 1755.7411
				xmax = 1755.9411
				text = "don't"
			intervals [4662]:
				xmin = 1755.9411
				xmax = 1756.1711
				text = "wanna"
			intervals [4663]:
				xmin = 1756.1711
				xmax = 1757.4564
				text = ""
			intervals [4664]:
				xmin = 1757.4564
				xmax = 1757.5364
				text = "they"
			intervals [4665]:
				xmin = 1757.5364
				xmax = 1757.7764
				text = "don't"
			intervals [4666]:
				xmin = 1757.7764
				xmax = 1757.9864
				text = "say"
			intervals [4667]:
				xmin = 1757.9864
				xmax = 1758.6164
				text = "nasty"
			intervals [4668]:
				xmin = 1758.6164
				xmax = 1758.6464
				text = ""
			intervals [4669]:
				xmin = 1758.6464
				xmax = 1758.9764
				text = "word"
			intervals [4670]:
				xmin = 1758.9764
				xmax = 1759.2064
				text = "like"
			intervals [4671]:
				xmin = 1759.2064
				xmax = 1759.2664
				text = ""
			intervals [4672]:
				xmin = 1759.2664
				xmax = 1759.5464
				text = "that"
			intervals [4673]:
				xmin = 1759.5464
				xmax = 1760.0678
				text = ""
			intervals [4674]:
				xmin = 1760.0678
				xmax = 1760.2478
				text = "<unk>"
			intervals [4675]:
				xmin = 1760.2478
				xmax = 1760.4068
				text = ""
			intervals [4676]:
				xmin = 1760.4068
				xmax = 1760.4468
				text = "i"
			intervals [4677]:
				xmin = 1760.4468
				xmax = 1760.8368
				text = "mean"
			intervals [4678]:
				xmin = 1760.8368
				xmax = 1760.9768
				text = "you"
			intervals [4679]:
				xmin = 1760.9768
				xmax = 1761.1468
				text = "know"
			intervals [4680]:
				xmin = 1761.1468
				xmax = 1761.3068
				text = "like"
			intervals [4681]:
				xmin = 1761.3068
				xmax = 1761.7068
				text = "somebody"
			intervals [4682]:
				xmin = 1761.7068
				xmax = 1761.9568
				text = "pick"
			intervals [4683]:
				xmin = 1761.9568
				xmax = 1762.1268
				text = "on"
			intervals [4684]:
				xmin = 1762.1268
				xmax = 1762.2568
				text = "you"
			intervals [4685]:
				xmin = 1762.2568
				xmax = 1762.3568
				text = "you"
			intervals [4686]:
				xmin = 1762.3568
				xmax = 1762.5468
				text = "hit"
			intervals [4687]:
				xmin = 1762.5468
				xmax = 1762.6868
				text = "'em"
			intervals [4688]:
				xmin = 1762.6868
				xmax = 1762.9968
				text = "back"
			intervals [4689]:
				xmin = 1762.9968
				xmax = 1763.1168
				text = "but"
			intervals [4690]:
				xmin = 1763.1168
				xmax = 1763.1468
				text = ""
			intervals [4691]:
				xmin = 1763.1468
				xmax = 1763.2668
				text = "you"
			intervals [4692]:
				xmin = 1763.2668
				xmax = 1763.3968
				text = "know"
			intervals [4693]:
				xmin = 1763.3968
				xmax = 1763.4968
				text = "they"
			intervals [4694]:
				xmin = 1763.4968
				xmax = 1763.6468
				text = "don't"
			intervals [4695]:
				xmin = 1763.6468
				xmax = 1763.8068
				text = "wanna"
			intervals [4696]:
				xmin = 1763.8068
				xmax = 1764.0768
				text = "fight"
			intervals [4697]:
				xmin = 1764.0768
				xmax = 1764.5368
				text = "everybody"
			intervals [4698]:
				xmin = 1764.5368
				xmax = 1764.5968
				text = "they"
			intervals [4699]:
				xmin = 1764.5968
				xmax = 1764.8568
				text = "see"
			intervals [4700]:
				xmin = 1764.8568
				xmax = 1765.3064
				text = ""
			intervals [4701]:
				xmin = 1765.3064
				xmax = 1765.3664
				text = "i"
			intervals [4702]:
				xmin = 1765.3664
				xmax = 1765.5064
				text = "don't"
			intervals [4703]:
				xmin = 1765.5064
				xmax = 1765.6864
				text = "like"
			intervals [4704]:
				xmin = 1765.6864
				xmax = 1765.7464
				text = "the"
			intervals [4705]:
				xmin = 1765.7464
				xmax = 1766.0264
				text = "people"
			intervals [4706]:
				xmin = 1766.0264
				xmax = 1766.1264
				text = "that"
			intervals [4707]:
				xmin = 1766.1264
				xmax = 1766.1564
				text = ""
			intervals [4708]:
				xmin = 1766.1564
				xmax = 1766.4364
				text = "talk"
			intervals [4709]:
				xmin = 1766.4364
				xmax = 1766.6864
				text = "about"
			intervals [4710]:
				xmin = 1766.6864
				xmax = 1766.7164
				text = ""
			intervals [4711]:
				xmin = 1766.7164
				xmax = 1767.2664
				text = "people"
			intervals [4712]:
				xmin = 1767.2664
				xmax = 1768.2873
				text = ""
			intervals [4713]:
				xmin = 1768.2873
				xmax = 1768.4073
				text = "like"
			intervals [4714]:
				xmin = 1768.4073
				xmax = 1768.4973
				text = ""
			intervals [4715]:
				xmin = 1768.4973
				xmax = 1768.7873
				text = "that"
			intervals [4716]:
				xmin = 1768.7873
				xmax = 1769.9315
				text = ""
			intervals [4717]:
				xmin = 1769.9315
				xmax = 1770.0115
				text = "and"
			intervals [4718]:
				xmin = 1770.0115
				xmax = 1770.0615
				text = ""
			intervals [4719]:
				xmin = 1770.0615
				xmax = 1770.4015
				text = "call"
			intervals [4720]:
				xmin = 1770.4015
				xmax = 1770.4315
				text = ""
			intervals [4721]:
				xmin = 1770.4315
				xmax = 1770.7415
				text = "people"
			intervals [4722]:
				xmin = 1770.7415
				xmax = 1770.7715
				text = ""
			intervals [4723]:
				xmin = 1770.7715
				xmax = 1771.1115
				text = "names"
			intervals [4724]:
				xmin = 1771.1115
				xmax = 1771.1815
				text = ""
			intervals [4725]:
				xmin = 1771.1815
				xmax = 1771.3615
				text = "like"
			intervals [4726]:
				xmin = 1771.3615
				xmax = 1771.4715
				text = ""
			intervals [4727]:
				xmin = 1771.4715
				xmax = 1771.7315
				text = "that"
			intervals [4728]:
				xmin = 1771.7315
				xmax = 1781.9515
				text = ""
			intervals [4729]:
				xmin = 1781.9515
				xmax = 1782.3315
				text = "mm-hm"
			intervals [4730]:
				xmin = 1782.3315
				xmax = 1784.4555
				text = ""
			intervals [4731]:
				xmin = 1784.4555
				xmax = 1784.9355
				text = "mm-hm"
			intervals [4732]:
				xmin = 1784.9355
				xmax = 1800.1793
				text = ""
			intervals [4733]:
				xmin = 1800.1793
				xmax = 1800.5193
				text = "me"
			intervals [4734]:
				xmin = 1800.5193
				xmax = 1809.3974
				text = ""
			intervals [4735]:
				xmin = 1809.3974
				xmax = 1809.5374
				text = "<unk>"
			intervals [4736]:
				xmin = 1809.5374
				xmax = 1809.5674
				text = "i"
			intervals [4737]:
				xmin = 1809.5674
				xmax = 1809.7974
				text = "don't"
			intervals [4738]:
				xmin = 1809.7974
				xmax = 1810.0474
				text = "know"
			intervals [4739]:
				xmin = 1810.0474
				xmax = 1812.8921
				text = ""
			intervals [4740]:
				xmin = 1812.8921
				xmax = 1812.9321
				text = "i"
			intervals [4741]:
				xmin = 1812.9321
				xmax = 1813.0721
				text = "don't"
			intervals [4742]:
				xmin = 1813.0721
				xmax = 1813.2021
				text = "know"
			intervals [4743]:
				xmin = 1813.2021
				xmax = 1813.3121
				text = "they"
			intervals [4744]:
				xmin = 1813.3121
				xmax = 1813.3421
				text = ""
			intervals [4745]:
				xmin = 1813.3421
				xmax = 1813.5121
				text = "just"
			intervals [4746]:
				xmin = 1813.5121
				xmax = 1813.9921
				text = "listen"
			intervals [4747]:
				xmin = 1813.9921
				xmax = 1814.1821
				text = "to"
			intervals [4748]:
				xmin = 1814.1821
				xmax = 1814.2121
				text = ""
			intervals [4749]:
				xmin = 1814.2121
				xmax = 1814.2721
				text = "me"
			intervals [4750]:
				xmin = 1814.2721
				xmax = 1814.3228
				text = ""
			intervals [4751]:
				xmin = 1814.3228
				xmax = 1814.5428
				text = "when"
			intervals [4752]:
				xmin = 1814.5428
				xmax = 1814.7728
				text = "i"
			intervals [4753]:
				xmin = 1814.7728
				xmax = 1814.8152
				text = ""
			intervals [4754]:
				xmin = 1814.8152
				xmax = 1815.0352
				text = "tell"
			intervals [4755]:
				xmin = 1815.0352
				xmax = 1815.1252
				text = "to"
			intervals [4756]:
				xmin = 1815.1252
				xmax = 1815.3152
				text = "do"
			intervals [4757]:
				xmin = 1815.3152
				xmax = 1815.4752
				text = "they"
			intervals [4758]:
				xmin = 1815.4752
				xmax = 1815.7352
				text = "do"
			intervals [4759]:
				xmin = 1815.7352
				xmax = 1815.8252
				text = "it"
			intervals [4760]:
				xmin = 1815.8252
				xmax = 1816.0252
				text = "when"
			intervals [4761]:
				xmin = 1816.0252
				xmax = 1816.3852
				text = "somebody"
			intervals [4762]:
				xmin = 1816.3852
				xmax = 1816.5152
				text = "else"
			intervals [4763]:
				xmin = 1816.5152
				xmax = 1816.7452
				text = "tell"
			intervals [4764]:
				xmin = 1816.7452
				xmax = 1816.7952
				text = ""
			intervals [4765]:
				xmin = 1816.7952
				xmax = 1816.9452
				text = "them"
			intervals [4766]:
				xmin = 1816.9452
				xmax = 1817.0052
				text = "they"
			intervals [4767]:
				xmin = 1817.0052
				xmax = 1817.2752
				text = "don't"
			intervals [4768]:
				xmin = 1817.2752
				xmax = 1817.3252
				text = ""
			intervals [4769]:
				xmin = 1817.3252
				xmax = 1817.5152
				text = "do"
			intervals [4770]:
				xmin = 1817.5152
				xmax = 1817.5852
				text = "it"
			intervals [4771]:
				xmin = 1817.5852
				xmax = 1817.9848
				text = ""
			intervals [4772]:
				xmin = 1817.9848
				xmax = 1818.0848
				text = "but"
			intervals [4773]:
				xmin = 1818.0848
				xmax = 1818.1748
				text = "if"
			intervals [4774]:
				xmin = 1818.1748
				xmax = 1818.2748
				text = "i"
			intervals [4775]:
				xmin = 1818.2748
				xmax = 1818.3048
				text = ""
			intervals [4776]:
				xmin = 1818.3048
				xmax = 1818.4848
				text = "say"
			intervals [4777]:
				xmin = 1818.4848
				xmax = 1818.5248
				text = ""
			intervals [4778]:
				xmin = 1818.5248
				xmax = 1818.6948
				text = "go"
			intervals [4779]:
				xmin = 1818.6948
				xmax = 1819.0748
				text = "ahead"
			intervals [4780]:
				xmin = 1819.0748
				xmax = 1819.5981
				text = ""
			intervals [4781]:
				xmin = 1819.5981
				xmax = 1819.7181
				text = "and"
			intervals [4782]:
				xmin = 1819.7181
				xmax = 1819.8781
				text = "if"
			intervals [4783]:
				xmin = 1819.8781
				xmax = 1820.0181
				text = "i'm"
			intervals [4784]:
				xmin = 1820.0181
				xmax = 1820.2681
				text = "not"
			intervals [4785]:
				xmin = 1820.2681
				xmax = 1820.6981
				text = "around"
			intervals [4786]:
				xmin = 1820.6981
				xmax = 1820.7992
				text = ""
			intervals [4787]:
				xmin = 1820.7992
				xmax = 1820.8392
				text = "i"
			intervals [4788]:
				xmin = 1820.8392
				xmax = 1821.1092
				text = "don't"
			intervals [4789]:
				xmin = 1821.1092
				xmax = 1821.2792
				text = "know"
			intervals [4790]:
				xmin = 1821.2792
				xmax = 1821.3092
				text = ""
			intervals [4791]:
				xmin = 1821.3092
				xmax = 1821.4292
				text = "who"
			intervals [4792]:
				xmin = 1821.4292
				xmax = 1821.5392
				text = "it"
			intervals [4793]:
				xmin = 1821.5392
				xmax = 1821.7092
				text = "is"
			intervals [4794]:
				xmin = 1821.7092
				xmax = 1821.7992
				text = ""
			intervals [4795]:
				xmin = 1821.7992
				xmax = 1821.9192
				text = "when"
			intervals [4796]:
				xmin = 1821.9192
				xmax = 1821.9492
				text = ""
			intervals [4797]:
				xmin = 1821.9492
				xmax = 1822.0092
				text = "i'm"
			intervals [4798]:
				xmin = 1822.0092
				xmax = 1822.0392
				text = ""
			intervals [4799]:
				xmin = 1822.0392
				xmax = 1822.1492
				text = "not"
			intervals [4800]:
				xmin = 1822.1492
				xmax = 1822.3392
				text = ""
			intervals [4801]:
				xmin = 1822.3392
				xmax = 1822.4792
				text = "around"
			intervals [4802]:
				xmin = 1822.4792
				xmax = 1829.1967
				text = ""
			intervals [4803]:
				xmin = 1829.1967
				xmax = 1829.4867
				text = "no"
			intervals [4804]:
				xmin = 1829.4867
				xmax = 1829.7667
				text = "i"
			intervals [4805]:
				xmin = 1829.7667
				xmax = 1829.9667
				text = "be"
			intervals [4806]:
				xmin = 1829.9667
				xmax = 1830.0867
				text = "i"
			intervals [4807]:
				xmin = 1830.0867
				xmax = 1830.3067
				text = "like"
			intervals [4808]:
				xmin = 1830.3067
				xmax = 1830.7067
				text = "no"
			intervals [4809]:
				xmin = 1830.7067
				xmax = 1830.8867
				text = "i"
			intervals [4810]:
				xmin = 1830.8867
				xmax = 1831.1067
				text = "let"
			intervals [4811]:
				xmin = 1831.1067
				xmax = 1831.2467
				text = "them"
			intervals [4812]:
				xmin = 1831.2467
				xmax = 1831.5449
				text = ""
			intervals [4813]:
				xmin = 1831.5449
				xmax = 1831.7249
				text = "play"
			intervals [4814]:
				xmin = 1831.7249
				xmax = 1831.8449
				text = "what"
			intervals [4815]:
				xmin = 1831.8449
				xmax = 1831.9649
				text = "they"
			intervals [4816]:
				xmin = 1831.9649
				xmax = 1832.2349
				text = "wanna"
			intervals [4817]:
				xmin = 1832.2349
				xmax = 1832.2749
				text = ""
			intervals [4818]:
				xmin = 1832.2749
				xmax = 1832.5149
				text = "play"
			intervals [4819]:
				xmin = 1832.5149
				xmax = 1832.5949
				text = "you"
			intervals [4820]:
				xmin = 1832.5949
				xmax = 1832.7249
				text = "know"
			intervals [4821]:
				xmin = 1832.7249
				xmax = 1832.8349
				text = "i"
			intervals [4822]:
				xmin = 1832.8349
				xmax = 1832.8849
				text = ""
			intervals [4823]:
				xmin = 1832.8849
				xmax = 1833.1149
				text = "play"
			intervals [4824]:
				xmin = 1833.1149
				xmax = 1833.2749
				text = "with"
			intervals [4825]:
				xmin = 1833.2749
				xmax = 1833.5249
				text = "them"
			intervals [4826]:
				xmin = 1833.5249
				xmax = 1833.9202
				text = ""
			intervals [4827]:
				xmin = 1833.9202
				xmax = 1834.1202
				text = "they"
			intervals [4828]:
				xmin = 1834.1202
				xmax = 1834.3075
				text = ""
			intervals [4829]:
				xmin = 1834.3075
				xmax = 1834.4975
				text = "they"
			intervals [4830]:
				xmin = 1834.4975
				xmax = 1834.8875
				text = "select"
			intervals [4831]:
				xmin = 1834.8875
				xmax = 1835.0375
				text = "some"
			intervals [4832]:
				xmin = 1835.0375
				xmax = 1835.3375
				text = "games"
			intervals [4833]:
				xmin = 1835.3375
				xmax = 1835.4175
				text = ""
			intervals [4834]:
				xmin = 1835.4175
				xmax = 1835.6175
				text = "then"
			intervals [4835]:
				xmin = 1835.6175
				xmax = 1835.7475
				text = "i"
			intervals [4836]:
				xmin = 1835.7475
				xmax = 1835.8075
				text = ""
			intervals [4837]:
				xmin = 1835.8075
				xmax = 1836.1275
				text = "select"
			intervals [4838]:
				xmin = 1836.1275
				xmax = 1836.1575
				text = ""
			intervals [4839]:
				xmin = 1836.1575
				xmax = 1836.3375
				text = "some"
			intervals [4840]:
				xmin = 1836.3375
				xmax = 1836.4175
				text = ""
			intervals [4841]:
				xmin = 1836.4175
				xmax = 1836.5775
				text = "games"
			intervals [4842]:
				xmin = 1836.5775
				xmax = 1842.2033
				text = ""
			intervals [4843]:
				xmin = 1842.2033
				xmax = 1842.2433
				text = "mm"
			intervals [4844]:
				xmin = 1842.2433
				xmax = 1842.4433
				text = ""
			intervals [4845]:
				xmin = 1842.4433
				xmax = 1842.5333
				text = "i"
			intervals [4846]:
				xmin = 1842.5333
				xmax = 1843.0633
				text = "don't"
			intervals [4847]:
				xmin = 1843.0633
				xmax = 1843.1533
				text = "know"
			intervals [4848]:
				xmin = 1843.1533
				xmax = 1847.4998
				text = ""
			intervals [4849]:
				xmin = 1847.4998
				xmax = 1847.5798
				text = "i"
			intervals [4850]:
				xmin = 1847.5798
				xmax = 1847.9798
				text = "don't"
			intervals [4851]:
				xmin = 1847.9798
				xmax = 1848.3598
				text = "know"
			intervals [4852]:
				xmin = 1848.3598
				xmax = 1849.295
				text = ""
			intervals [4853]:
				xmin = 1849.295
				xmax = 1849.455
				text = "i"
			intervals [4854]:
				xmin = 1849.455
				xmax = 1849.735
				text = "can"
			intervals [4855]:
				xmin = 1849.735
				xmax = 1849.805
				text = ""
			intervals [4856]:
				xmin = 1849.805
				xmax = 1850.075
				text = "beat"
			intervals [4857]:
				xmin = 1850.075
				xmax = 1850.325
				text = "all"
			intervals [4858]:
				xmin = 1850.325
				xmax = 1850.385
				text = "of"
			intervals [4859]:
				xmin = 1850.385
				xmax = 1850.605
				text = "'em"
			intervals [4860]:
				xmin = 1850.605
				xmax = 1859.2585
				text = ""
			intervals [4861]:
				xmin = 1859.2585
				xmax = 1859.4185
				text = "mm-mm"
			intervals [4862]:
				xmin = 1859.4185
				xmax = 1863.3767
				text = ""
			intervals [4863]:
				xmin = 1863.3767
				xmax = 1863.5967
				text = "hey"
			intervals [4864]:
				xmin = 1863.5967
				xmax = 1863.8967
				text = "all"
			intervals [4865]:
				xmin = 1863.8967
				xmax = 1864.0067
				text = "them"
			intervals [4866]:
				xmin = 1864.0067
				xmax = 1864.2267
				text = "meant"
			intervals [4867]:
				xmin = 1864.2267
				xmax = 1864.3267
				text = "to"
			intervals [4868]:
				xmin = 1864.3267
				xmax = 1864.3667
				text = ""
			intervals [4869]:
				xmin = 1864.3667
				xmax = 1864.7667
				text = "chicken"
			intervals [4870]:
				xmin = 1864.7667
				xmax = 1864.8467
				text = "out"
			intervals [4871]:
				xmin = 1864.8467
				xmax = 1865.0767
				text = "alright"
			intervals [4872]:
				xmin = 1865.0767
				xmax = 1865.1267
				text = "i"
			intervals [4873]:
				xmin = 1865.1267
				xmax = 1865.5067
				text = "don't"
			intervals [4874]:
				xmin = 1865.5067
				xmax = 1865.6567
				text = "get"
			intervals [4875]:
				xmin = 1865.6567
				xmax = 1866.2167
				text = "scared"
			intervals [4876]:
				xmin = 1866.2167
				xmax = 1868.7219
				text = ""
			intervals [4877]:
				xmin = 1868.7219
				xmax = 1869.1119
				text = "cause"
			intervals [4878]:
				xmin = 1869.1119
				xmax = 1869.2319
				text = "they"
			intervals [4879]:
				xmin = 1869.2319
				xmax = 1869.4519
				text = "wanna"
			intervals [4880]:
				xmin = 1869.4519
				xmax = 1869.5019
				text = ""
			intervals [4881]:
				xmin = 1869.5019
				xmax = 1869.7419
				text = "fight"
			intervals [4882]:
				xmin = 1869.7419
				xmax = 1869.7819
				text = ""
			intervals [4883]:
				xmin = 1869.7819
				xmax = 1869.9219
				text = "me"
			intervals [4884]:
				xmin = 1869.9219
				xmax = 1869.9919
				text = "i"
			intervals [4885]:
				xmin = 1869.9919
				xmax = 1870.1619
				text = "wanna"
			intervals [4886]:
				xmin = 1870.1619
				xmax = 1870.2619
				text = ""
			intervals [4887]:
				xmin = 1870.2619
				xmax = 1870.4819
				text = "fight"
			intervals [4888]:
				xmin = 1870.4819
				xmax = 1870.6519
				text = ""
			intervals [4889]:
				xmin = 1870.6519
				xmax = 1870.8419
				text = "them"
			intervals [4890]:
				xmin = 1870.8419
				xmax = 1872.186
				text = ""
			intervals [4891]:
				xmin = 1872.186
				xmax = 1872.226
				text = "i"
			intervals [4892]:
				xmin = 1872.226
				xmax = 1872.466
				text = "don't"
			intervals [4893]:
				xmin = 1872.466
				xmax = 1872.556
				text = ""
			intervals [4894]:
				xmin = 1872.556
				xmax = 1872.936
				text = "chicken"
			intervals [4895]:
				xmin = 1872.936
				xmax = 1873.116
				text = "out"
			intervals [4896]:
				xmin = 1873.116
				xmax = 1892.7006
				text = ""
			intervals [4897]:
				xmin = 1892.7006
				xmax = 1893.1906
				text = "mm-hm"
			intervals [4898]:
				xmin = 1893.1906
				xmax = 1894.707
				text = ""
			intervals [4899]:
				xmin = 1894.707
				xmax = 1894.847
				text = "not"
			intervals [4900]:
				xmin = 1894.847
				xmax = 1895.767
				text = "anybody"
			intervals [4901]:
				xmin = 1895.767
				xmax = 1895.797
				text = ""
			intervals [4902]:
				xmin = 1895.797
				xmax = 1895.947
				text = "you"
			intervals [4903]:
				xmin = 1895.947
				xmax = 1896.177
				text = "know"
			intervals [4904]:
				xmin = 1896.177
				xmax = 1899.9183
				text = ""
			intervals [4905]:
				xmin = 1899.9183
				xmax = 1900.1383
				text = "don't"
			intervals [4906]:
				xmin = 1900.1383
				xmax = 1900.2783
				text = "have"
			intervals [4907]:
				xmin = 1900.2783
				xmax = 1900.3383
				text = "to"
			intervals [4908]:
				xmin = 1900.3383
				xmax = 1900.6383
				text = "do"
			intervals [4909]:
				xmin = 1900.6383
				xmax = 1901.0683
				text = "nothing"
			intervals [4910]:
				xmin = 1901.0683
				xmax = 1927.5375
				text = ""
			intervals [4911]:
				xmin = 1927.5375
				xmax = 1927.6475
				text = "i"
			intervals [4912]:
				xmin = 1927.6475
				xmax = 1927.8775
				text = "wanna"
			intervals [4913]:
				xmin = 1927.8775
				xmax = 1927.9975
				text = "be"
			intervals [4914]:
				xmin = 1927.9975
				xmax = 1928.0575
				text = "a"
			intervals [4915]:
				xmin = 1928.0575
				xmax = 1928.1275
				text = ""
			intervals [4916]:
				xmin = 1928.1275
				xmax = 1928.6675
				text = "teacher"
			intervals [4917]:
				xmin = 1928.6675
				xmax = 1931.6284
				text = ""
			intervals [4918]:
				xmin = 1931.6284
				xmax = 1931.7984
				text = "or"
			intervals [4919]:
				xmin = 1931.7984
				xmax = 1931.8284
				text = "a"
			intervals [4920]:
				xmin = 1931.8284
				xmax = 1932.6984
				text = "nurse"
			intervals [4921]:
				xmin = 1932.6984
				xmax = 1936.7783
				text = ""
			intervals [4922]:
				xmin = 1936.7783
				xmax = 1936.9683
				text = "or"
			intervals [4923]:
				xmin = 1936.9683
				xmax = 1937.1583
				text = "work"
			intervals [4924]:
				xmin = 1937.1583
				xmax = 1937.2183
				text = "in"
			intervals [4925]:
				xmin = 1937.2183
				xmax = 1937.2483
				text = ""
			intervals [4926]:
				xmin = 1937.2483
				xmax = 1937.3283
				text = "a"
			intervals [4927]:
				xmin = 1937.3283
				xmax = 1937.3583
				text = ""
			intervals [4928]:
				xmin = 1937.3583
				xmax = 1938.1083
				text = "restaurant"
			intervals [4929]:
				xmin = 1938.1083
				xmax = 1944.8335
				text = ""
			intervals [4930]:
				xmin = 1944.8335
				xmax = 1944.9235
				text = "go"
			intervals [4931]:
				xmin = 1944.9235
				xmax = 1945.0235
				text = ""
			intervals [4932]:
				xmin = 1945.0235
				xmax = 1945.1535
				text = "to"
			intervals [4933]:
				xmin = 1945.1535
				xmax = 1945.2435
				text = ""
			intervals [4934]:
				xmin = 1945.2435
				xmax = 1945.8335
				text = "college"
			intervals [4935]:
				xmin = 1945.8335
				xmax = 1945.9972
				text = ""
			intervals [4936]:
				xmin = 1945.9972
				xmax = 1946.0572
				text = "i"
			intervals [4937]:
				xmin = 1946.0572
				xmax = 1946.1572
				text = ""
			intervals [4938]:
				xmin = 1946.1572
				xmax = 1946.2572
				text = "don't"
			intervals [4939]:
				xmin = 1946.2572
				xmax = 1946.2872
				text = ""
			intervals [4940]:
				xmin = 1946.2872
				xmax = 1946.4072
				text = "wanna"
			intervals [4941]:
				xmin = 1946.4072
				xmax = 1946.4672
				text = "go"
			intervals [4942]:
				xmin = 1946.4672
				xmax = 1948.9507
				text = ""
			intervals [4943]:
				xmin = 1948.9507
				xmax = 1949.1507
				text = "cause"
			intervals [4944]:
				xmin = 1949.1507
				xmax = 1949.3407
				text = "they"
			intervals [4945]:
				xmin = 1949.3407
				xmax = 1949.4207
				text = ""
			intervals [4946]:
				xmin = 1949.4207
				xmax = 1949.5907
				text = "do"
			intervals [4947]:
				xmin = 1949.5907
				xmax = 1949.7507
				text = "too"
			intervals [4948]:
				xmin = 1949.7507
				xmax = 1949.9307
				text = "much"
			intervals [4949]:
				xmin = 1949.9307
				xmax = 1950.1407
				text = ""
			intervals [4950]:
				xmin = 1950.1407
				xmax = 1950.3507
				text = "work"
			intervals [4951]:
				xmin = 1950.3507
				xmax = 1950.4007
				text = ""
			intervals [4952]:
				xmin = 1950.4007
				xmax = 1950.5907
				text = "ooh"
			intervals [4953]:
				xmin = 1950.5907
				xmax = 1976.4455
				text = ""
			intervals [4954]:
				xmin = 1976.4455
				xmax = 1976.5855
				text = "a"
			intervals [4955]:
				xmin = 1976.5855
				xmax = 1976.6355
				text = ""
			intervals [4956]:
				xmin = 1976.6355
				xmax = 1976.8655
				text = "good"
			intervals [4957]:
				xmin = 1976.8655
				xmax = 1976.9655
				text = ""
			intervals [4958]:
				xmin = 1976.9655
				xmax = 1977.4255
				text = "teacher"
			intervals [4959]:
				xmin = 1977.4255
				xmax = 1980.9154
				text = ""
			intervals [4960]:
				xmin = 1980.9154
				xmax = 1981.2454
				text = "teacher"
			intervals [4961]:
				xmin = 1981.2454
				xmax = 1981.2754
				text = "i"
			intervals [4962]:
				xmin = 1981.2754
				xmax = 1981.5954
				text = "don't"
			intervals [4963]:
				xmin = 1981.5954
				xmax = 1981.6254
				text = "i"
			intervals [4964]:
				xmin = 1981.6254
				xmax = 1981.8754
				text = "don't"
			intervals [4965]:
				xmin = 1981.8754
				xmax = 1982.1054
				text = "wanna"
			intervals [4966]:
				xmin = 1982.1054
				xmax = 1982.5954
				text = "holler"
			intervals [4967]:
				xmin = 1982.5954
				xmax = 1984.4005
				text = ""
			intervals [4968]:
				xmin = 1984.4005
				xmax = 1984.4505
				text = "i"
			intervals [4969]:
				xmin = 1984.4505
				xmax = 1984.5605
				text = "don't"
			intervals [4970]:
				xmin = 1984.5605
				xmax = 1984.6805
				text = "want"
			intervals [4971]:
				xmin = 1984.6805
				xmax = 1984.8405
				text = "my"
			intervals [4972]:
				xmin = 1984.8405
				xmax = 1984.8905
				text = ""
			intervals [4973]:
				xmin = 1984.8905
				xmax = 1985.2505
				text = "children"
			intervals [4974]:
				xmin = 1985.2505
				xmax = 1985.3105
				text = "to"
			intervals [4975]:
				xmin = 1985.3105
				xmax = 1985.3705
				text = ""
			intervals [4976]:
				xmin = 1985.3705
				xmax = 1985.5205
				text = "be"
			intervals [4977]:
				xmin = 1985.5205
				xmax = 1985.8405
				text = "acting"
			intervals [4978]:
				xmin = 1985.8405
				xmax = 1985.9605
				text = ""
			intervals [4979]:
				xmin = 1985.9605
				xmax = 1986.4005
				text = "bad"
			intervals [4980]:
				xmin = 1986.4005
				xmax = 1986.8821
				text = ""
			intervals [4981]:
				xmin = 1986.8821
				xmax = 1987.0221
				text = "i"
			intervals [4982]:
				xmin = 1987.0221
				xmax = 1987.1721
				text = "let"
			intervals [4983]:
				xmin = 1987.1721
				xmax = 1987.3021
				text = "them"
			intervals [4984]:
				xmin = 1987.3021
				xmax = 1987.5921
				text = "do"
			intervals [4985]:
				xmin = 1987.5921
				xmax = 1988.0621
				text = "something"
			intervals [4986]:
				xmin = 1988.0621
				xmax = 1988.1421
				text = "i"
			intervals [4987]:
				xmin = 1988.1421
				xmax = 1988.3421
				text = "don't"
			intervals [4988]:
				xmin = 1988.3421
				xmax = 1988.5121
				text = "be"
			intervals [4989]:
				xmin = 1988.5121
				xmax = 1989.0821
				text = "strict"
			intervals [4990]:
				xmin = 1989.0821
				xmax = 1989.2521
				text = "like"
			intervals [4991]:
				xmin = 1989.2521
				xmax = 1989.3121
				text = ""
			intervals [4992]:
				xmin = 1989.3121
				xmax = 1989.4121
				text = "that"
			intervals [4993]:
				xmin = 1989.4121
				xmax = 1989.4421
				text = "i"
			intervals [4994]:
				xmin = 1989.4421
				xmax = 1989.6321
				text = "don't"
			intervals [4995]:
				xmin = 1989.6321
				xmax = 1989.8321
				text = "i"
			intervals [4996]:
				xmin = 1989.8321
				xmax = 1990.0021
				text = "let"
			intervals [4997]:
				xmin = 1990.0021
				xmax = 1990.1521
				text = "them"
			intervals [4998]:
				xmin = 1990.1521
				xmax = 1990.3521
				text = "do"
			intervals [4999]:
				xmin = 1990.3521
				xmax = 1990.6421
				text = "some"
			intervals [5000]:
				xmin = 1990.6421
				xmax = 1990.7021
				text = ""
			intervals [5001]:
				xmin = 1990.7021
				xmax = 1991.0321
				text = "things"
			intervals [5002]:
				xmin = 1991.0321
				xmax = 1991.7796
				text = ""
			intervals [5003]:
				xmin = 1991.7796
				xmax = 1991.9196
				text = "but"
			intervals [5004]:
				xmin = 1991.9196
				xmax = 1992.0196
				text = "you"
			intervals [5005]:
				xmin = 1992.0196
				xmax = 1992.1296
				text = "know"
			intervals [5006]:
				xmin = 1992.1296
				xmax = 1992.2396
				text = "it"
			intervals [5007]:
				xmin = 1992.2396
				xmax = 1992.4596
				text = "can't"
			intervals [5008]:
				xmin = 1992.4596
				xmax = 1992.6196
				text = "get"
			intervals [5009]:
				xmin = 1992.6196
				xmax = 1992.7596
				text = "out"
			intervals [5010]:
				xmin = 1992.7596
				xmax = 1992.8196
				text = "of"
			intervals [5011]:
				xmin = 1992.8196
				xmax = 1993.0796
				text = "hand"
			intervals [5012]:
				xmin = 1993.0796
				xmax = 2012.5194
				text = ""
			intervals [5013]:
				xmin = 2012.5194
				xmax = 2012.9294
				text = "half"
			intervals [5014]:
				xmin = 2012.9294
				xmax = 2013.6731
				text = ""
			intervals [5015]:
				xmin = 2013.6731
				xmax = 2013.8731
				text = "no"
			intervals [5016]:
				xmin = 2013.8731
				xmax = 2014.0531
				text = "one"
			intervals [5017]:
				xmin = 2014.0531
				xmax = 2014.9947
				text = ""
			intervals [5018]:
				xmin = 2014.9947
				xmax = 2015.2447
				text = "one"
			intervals [5019]:
				xmin = 2015.2447
				xmax = 2015.8916
				text = ""
			intervals [5020]:
				xmin = 2015.8916
				xmax = 2015.9816
				text = "one"
			intervals [5021]:
				xmin = 2015.9816
				xmax = 2016.0116
				text = ""
			intervals [5022]:
				xmin = 2016.0116
				xmax = 2016.5416
				text = "fourth"
			intervals [5023]:
				xmin = 2016.5416
				xmax = 2016.5716
				text = ""
			intervals [5024]:
				xmin = 2016.5716
				xmax = 2016.6316
				text = "of"
			intervals [5025]:
				xmin = 2016.6316
				xmax = 2016.7816
				text = ""
			intervals [5026]:
				xmin = 2016.7816
				xmax = 2016.9816
				text = "it"
			intervals [5027]:
				xmin = 2016.9816
				xmax = 2022.8414
				text = ""
			intervals [5028]:
				xmin = 2022.8414
				xmax = 2023.1114
				text = "four"
			intervals [5029]:
				xmin = 2023.1114
				xmax = 2023.1414
				text = ""
			intervals [5030]:
				xmin = 2023.1414
				xmax = 2023.4014
				text = "million"
			intervals [5031]:
				xmin = 2023.4014
				xmax = 2029.3244
				text = ""
			intervals [5032]:
				xmin = 2029.3244
				xmax = 2029.5344
				text = "buy"
			intervals [5033]:
				xmin = 2029.5344
				xmax = 2029.7644
				text = "me"
			intervals [5034]:
				xmin = 2029.7644
				xmax = 2029.8744
				text = "a"
			intervals [5035]:
				xmin = 2029.8744
				xmax = 2030.3544
				text = "house"
			intervals [5036]:
				xmin = 2030.3544
				xmax = 2031.2668
				text = ""
			intervals [5037]:
				xmin = 2031.2668
				xmax = 2031.5068
				text = "some"
			intervals [5038]:
				xmin = 2031.5068
				xmax = 2031.6068
				text = ""
			intervals [5039]:
				xmin = 2031.6068
				xmax = 2032.3268
				text = "clothes"
			intervals [5040]:
				xmin = 2032.3268
				xmax = 2032.3568
				text = ""
			intervals [5041]:
				xmin = 2032.3568
				xmax = 2032.4968
				text = "some"
			intervals [5042]:
				xmin = 2032.4968
				xmax = 2032.5368
				text = ""
			intervals [5043]:
				xmin = 2032.5368
				xmax = 2033.1768
				text = "furniture"
			intervals [5044]:
				xmin = 2033.1768
				xmax = 2033.3668
				text = "like"
			intervals [5045]:
				xmin = 2033.3668
				xmax = 2033.4368
				text = ""
			intervals [5046]:
				xmin = 2033.4368
				xmax = 2033.7568
				text = "that"
			intervals [5047]:
				xmin = 2033.7568
				xmax = 2034.0153
				text = ""
			intervals [5048]:
				xmin = 2034.0153
				xmax = 2034.1553
				text = "and"
			intervals [5049]:
				xmin = 2034.1553
				xmax = 2034.2153
				text = ""
			intervals [5050]:
				xmin = 2034.2153
				xmax = 2034.3853
				text = "put"
			intervals [5051]:
				xmin = 2034.3853
				xmax = 2034.5053
				text = "it"
			intervals [5052]:
				xmin = 2034.5053
				xmax = 2034.6553
				text = "in"
			intervals [5053]:
				xmin = 2034.6553
				xmax = 2034.7853
				text = "the"
			intervals [5054]:
				xmin = 2034.7853
				xmax = 2035.1653
				text = "bank"
			intervals [5055]:
				xmin = 2035.1653
				xmax = 2037.3228
				text = ""
			intervals [5056]:
				xmin = 2037.3228
				xmax = 2037.5028
				text = "like"
			intervals [5057]:
				xmin = 2037.5028
				xmax = 2037.5728
				text = ""
			intervals [5058]:
				xmin = 2037.5728
				xmax = 2037.7828
				text = "that"
			intervals [5059]:
				xmin = 2037.7828
				xmax = 2042.3655
				text = ""
			intervals [5060]:
				xmin = 2042.3655
				xmax = 2042.4755
				text = "mm-mm"
			intervals [5061]:
				xmin = 2042.4755
				xmax = 2050.2366
				text = ""
			intervals [5062]:
				xmin = 2050.2366
				xmax = 2050.4466
				text = "they"
			intervals [5063]:
				xmin = 2050.4466
				xmax = 2050.5166
				text = ""
			intervals [5064]:
				xmin = 2050.5166
				xmax = 2050.7966
				text = "go"
			intervals [5065]:
				xmin = 2050.7966
				xmax = 2051.0266
				text = "out"
			intervals [5066]:
				xmin = 2051.0266
				xmax = 2053.2917
				text = ""
			intervals [5067]:
				xmin = 2053.2917
				xmax = 2053.4117
				text = "like"
			intervals [5068]:
				xmin = 2053.4117
				xmax = 2053.4617
				text = ""
			intervals [5069]:
				xmin = 2053.4617
				xmax = 2053.7517
				text = "that"
			intervals [5070]:
				xmin = 2053.7517
				xmax = 2055.9449
				text = ""
			intervals [5071]:
				xmin = 2055.9449
				xmax = 2056.0349
				text = "to"
			intervals [5072]:
				xmin = 2056.0349
				xmax = 2056.1149
				text = ""
			intervals [5073]:
				xmin = 2056.1149
				xmax = 2056.5949
				text = "parties"
			intervals [5074]:
				xmin = 2056.5949
				xmax = 2056.6949
				text = ""
			intervals [5075]:
				xmin = 2056.6949
				xmax = 2056.7749
				text = "and"
			intervals [5076]:
				xmin = 2056.7749
				xmax = 2056.8249
				text = ""
			intervals [5077]:
				xmin = 2056.8249
				xmax = 2057.2049
				text = "cabaret"
			intervals [5078]:
				xmin = 2057.2049
				xmax = 2061.9988
				text = ""
			intervals [5079]:
				xmin = 2061.9988
				xmax = 2062.0288
				text = "mm"
			intervals [5080]:
				xmin = 2062.0288
				xmax = 2066.0991
				text = ""
			intervals [5081]:
				xmin = 2066.0991
				xmax = 2066.1791
				text = "<unk>"
			intervals [5082]:
				xmin = 2066.1791
				xmax = 2066.2456
				text = ""
			intervals [5083]:
				xmin = 2066.2456
				xmax = 2066.3356
				text = "i"
			intervals [5084]:
				xmin = 2066.3356
				xmax = 2066.3856
				text = ""
			intervals [5085]:
				xmin = 2066.3856
				xmax = 2066.5456
				text = "be"
			intervals [5086]:
				xmin = 2066.5456
				xmax = 2066.6656
				text = "over"
			intervals [5087]:
				xmin = 2066.6656
				xmax = 2066.8156
				text = ""
			intervals [5088]:
				xmin = 2066.8156
				xmax = 2066.9056
				text = "with"
			intervals [5089]:
				xmin = 2066.9056
				xmax = 2067.1456
				text = "my"
			intervals [5090]:
				xmin = 2067.1456
				xmax = 2067.6456
				text = "friends"
			intervals [5091]:
				xmin = 2067.6456
				xmax = 2073.2568
				text = ""
			intervals [5092]:
				xmin = 2073.2568
				xmax = 2073.3168
				text = "we"
			intervals [5093]:
				xmin = 2073.3168
				xmax = 2073.3468
				text = ""
			intervals [5094]:
				xmin = 2073.3468
				xmax = 2073.5968
				text = "play"
			intervals [5095]:
				xmin = 2073.5968
				xmax = 2073.6368
				text = ""
			intervals [5096]:
				xmin = 2073.6368
				xmax = 2074.0968
				text = "games"
			intervals [5097]:
				xmin = 2074.0968
				xmax = 2078.3155
				text = ""
			intervals [5098]:
				xmin = 2078.3155
				xmax = 2078.6955
				text = "sometime"
			intervals [5099]:
				xmin = 2078.6955
				xmax = 2078.8655
				text = "they"
			intervals [5100]:
				xmin = 2078.8655
				xmax = 2079.1155
				text = "he"
			intervals [5101]:
				xmin = 2079.1155
				xmax = 2079.2555
				text = ""
			intervals [5102]:
				xmin = 2079.2555
				xmax = 2079.5255
				text = "ride"
			intervals [5103]:
				xmin = 2079.5255
				xmax = 2079.7355
				text = "us"
			intervals [5104]:
				xmin = 2079.7355
				xmax = 2079.8955
				text = "out"
			intervals [5105]:
				xmin = 2079.8955
				xmax = 2079.9255
				text = ""
			intervals [5106]:
				xmin = 2079.9255
				xmax = 2079.9855
				text = "in"
			intervals [5107]:
				xmin = 2079.9855
				xmax = 2080.0255
				text = ""
			intervals [5108]:
				xmin = 2080.0255
				xmax = 2080.4955
				text = "maryland"
			intervals [5109]:
				xmin = 2080.4955
				xmax = 2080.5985
				text = ""
			intervals [5110]:
				xmin = 2080.5985
				xmax = 2080.7985
				text = "see"
			intervals [5111]:
				xmin = 2080.7985
				xmax = 2080.9985
				text = "our"
			intervals [5112]:
				xmin = 2080.9985
[truncated: 1,910,902 more chars]
