# Supplementary material for: Considering Performance in the Automated and Manual Coding of Sociolinguistic Variables: Lessons From Variable (ING)
Source: Front Artif Intell. 2021 Apr 29;4:648543. doi: 10.3389/frai.2021.648543 (PMC8117961; doi:10.3389/frai.2021.648543)
Supplement: Supplementary file 5 [file Data_Sheet_5.ZIP › CORAAL_VARAligned_as_TextGrids_p1/DCA_se3_ag1_m_02_2.TextGrid]

File type = "ooTextFile"
Object class = "TextGrid"

xmin = 0.0
xmax = 552.4
tiers? <exists>
size = 4
item []:
	item [1]:
		class = "IntervalTier"
		name = "DCA_int_01 - words"
		xmin = 0.0
		xmax = 552.4
		intervals: size = 275
			intervals [1]:
				xmin = 0.0
				xmax = 0.523
				text = ""
			intervals [2]:
				xmin = 0.523
				xmax = 0.613
				text = "that"
			intervals [3]:
				xmin = 0.613
				xmax = 0.663
				text = "s"
			intervals [4]:
				xmin = 0.663
				xmax = 0.783
				text = "what"
			intervals [5]:
				xmin = 0.783
				xmax = 0.813
				text = ""
			intervals [6]:
				xmin = 0.813
				xmax = 1.073
				text = "this"
			intervals [7]:
				xmin = 1.073
				xmax = 1.153
				text = ""
			intervals [8]:
				xmin = 1.153
				xmax = 1.413
				text = "whole"
			intervals [9]:
				xmin = 1.413
				xmax = 1.443
				text = ""
			intervals [10]:
				xmin = 1.443
				xmax = 1.573
				text = "<unk>"
			intervals [11]:
				xmin = 1.573
				xmax = 1.603
				text = ""
			intervals [12]:
				xmin = 1.603
				xmax = 1.863
				text = "is"
			intervals [13]:
				xmin = 1.863
				xmax = 1.893
				text = ""
			intervals [14]:
				xmin = 1.893
				xmax = 2.563
				text = "supposedly"
			intervals [15]:
				xmin = 2.563
				xmax = 2.593
				text = ""
			intervals [16]:
				xmin = 2.593
				xmax = 2.843
				text = "about"
			intervals [17]:
				xmin = 2.843
				xmax = 4.9924
				text = ""
			intervals [18]:
				xmin = 4.9924
				xmax = 5.0824
				text = "i"
			intervals [19]:
				xmin = 5.0824
				xmax = 5.1424
				text = "d"
			intervals [20]:
				xmin = 5.1424
				xmax = 5.2824
				text = "like"
			intervals [21]:
				xmin = 5.2824
				xmax = 5.3624
				text = "to"
			intervals [22]:
				xmin = 5.3624
				xmax = 5.5424
				text = "ask"
			intervals [23]:
				xmin = 5.5424
				xmax = 5.6024
				text = "you"
			intervals [24]:
				xmin = 5.6024
				xmax = 5.7824
				text = "one"
			intervals [25]:
				xmin = 5.7824
				xmax = 5.9224
				text = ""
			intervals [26]:
				xmin = 5.9224
				xmax = 6.0124
				text = "more"
			intervals [27]:
				xmin = 6.0124
				xmax = 6.3424
				text = "question"
			intervals [28]:
				xmin = 6.3424
				xmax = 6.5724
				text = "about"
			intervals [29]:
				xmin = 6.5724
				xmax = 6.7124
				text = "that"
			intervals [30]:
				xmin = 6.7124
				xmax = 6.7724
				text = "and"
			intervals [31]:
				xmin = 6.7724
				xmax = 6.8024
				text = ""
			intervals [32]:
				xmin = 6.8024
				xmax = 6.9324
				text = "then"
			intervals [33]:
				xmin = 6.9324
				xmax = 6.9724
				text = ""
			intervals [34]:
				xmin = 6.9724
				xmax = 7.0424
				text = "we"
			intervals [35]:
				xmin = 7.0424
				xmax = 7.0724
				text = "<unk>"
			intervals [36]:
				xmin = 7.0724
				xmax = 7.3624
				text = "move"
			intervals [37]:
				xmin = 7.3624
				xmax = 7.4024
				text = ""
			intervals [38]:
				xmin = 7.4024
				xmax = 7.6024
				text = "on"
			intervals [39]:
				xmin = 7.6024
				xmax = 7.6324
				text = ""
			intervals [40]:
				xmin = 7.6324
				xmax = 7.7224
				text = "to"
			intervals [41]:
				xmin = 7.7224
				xmax = 8.2424
				text = "something"
			intervals [42]:
				xmin = 8.2424
				xmax = 8.2824
				text = ""
			intervals [43]:
				xmin = 8.2824
				xmax = 8.4724
				text = "else"
			intervals [44]:
				xmin = 8.4724
				xmax = 8.6103
				text = ""
			intervals [45]:
				xmin = 8.6103
				xmax = 8.7503
				text = "you"
			intervals [46]:
				xmin = 8.7503
				xmax = 8.9203
				text = "don't"
			intervals [47]:
				xmin = 8.9203
				xmax = 9.1003
				text = "have"
			intervals [48]:
				xmin = 9.1003
				xmax = 9.1903
				text = "to"
			intervals [49]:
				xmin = 9.1903
				xmax = 9.5403
				text = "answer"
			intervals [50]:
				xmin = 9.5403
				xmax = 9.7103
				text = "any"
			intervals [51]:
				xmin = 9.7103
				xmax = 9.7803
				text = "of"
			intervals [52]:
				xmin = 9.7803
				xmax = 9.9903
				text = "these"
			intervals [53]:
				xmin = 9.9903
				xmax = 10.1503
				text = "cause"
			intervals [54]:
				xmin = 10.1503
				xmax = 10.2603
				text = "they're"
			intervals [55]:
				xmin = 10.2603
				xmax = 10.2903
				text = ""
			intervals [56]:
				xmin = 10.2903
				xmax = 10.4203
				text = "not"
			intervals [57]:
				xmin = 10.4203
				xmax = 10.4503
				text = ""
			intervals [58]:
				xmin = 10.4503
				xmax = 10.5303
				text = "on"
			intervals [59]:
				xmin = 10.5303
				xmax = 10.5603
				text = ""
			intervals [60]:
				xmin = 10.5603
				xmax = 10.6203
				text = "the"
			intervals [61]:
				xmin = 10.6203
				xmax = 10.6903
				text = ""
			intervals [62]:
				xmin = 10.6903
				xmax = 11.2303
				text = "questionnaire"
			intervals [63]:
				xmin = 11.2303
				xmax = 11.5068
				text = ""
			intervals [64]:
				xmin = 11.5068
				xmax = 11.6468
				text = "but"
			intervals [65]:
				xmin = 11.6468
				xmax = 11.6768
				text = ""
			intervals [66]:
				xmin = 11.6768
				xmax = 11.8968
				text = "uh"
			intervals [67]:
				xmin = 11.8968
				xmax = 12.0968
				text = "what"
			intervals [68]:
				xmin = 12.0968
				xmax = 12.1568
				text = "do"
			intervals [69]:
				xmin = 12.1568
				xmax = 12.2768
				text = "you"
			intervals [70]:
				xmin = 12.2768
				xmax = 12.6768
				text = ""
			intervals [71]:
				xmin = 12.6768
				xmax = 12.8368
				text = "what"
			intervals [72]:
				xmin = 12.8368
				xmax = 12.9268
				text = "do"
			intervals [73]:
				xmin = 12.9268
				xmax = 13.0768
				text = "you"
			intervals [74]:
				xmin = 13.0768
				xmax = 13.3668
				text = "think"
			intervals [75]:
				xmin = 13.3668
				xmax = 14.4283
				text = ""
			intervals [76]:
				xmin = 14.4283
				xmax = 14.5983
				text = "of"
			intervals [77]:
				xmin = 14.5983
				xmax = 14.7383
				text = "the"
			intervals [78]:
				xmin = 14.7383
				xmax = 14.9783
				text = "white"
			intervals [79]:
				xmin = 14.9783
				xmax = 15.0183
				text = ""
			intervals [80]:
				xmin = 15.0183
				xmax = 15.3183
				text = "kids"
			intervals [81]:
				xmin = 15.3183
				xmax = 15.4583
				text = "in"
			intervals [82]:
				xmin = 15.4583
				xmax = 15.6983
				text = "your"
			intervals [83]:
				xmin = 15.6983
				xmax = 15.7883
				text = ""
			intervals [84]:
				xmin = 15.7883
				xmax = 16.4083
				text = "school"
			intervals [85]:
				xmin = 16.4083
				xmax = 16.6683
				text = "now"
			intervals [86]:
				xmin = 16.6683
				xmax = 17.0788
				text = ""
			intervals [87]:
				xmin = 17.0788
				xmax = 17.2388
				text = "are"
			intervals [88]:
				xmin = 17.2388
				xmax = 17.2688
				text = ""
			intervals [89]:
				xmin = 17.2688
				xmax = 17.4488
				text = "they"
			intervals [90]:
				xmin = 17.4488
				xmax = 18.3697
				text = ""
			intervals [91]:
				xmin = 18.3697
				xmax = 18.6597
				text = "open"
			intervals [92]:
				xmin = 18.6597
				xmax = 19.0897
				text = "minded"
			intervals [93]:
				xmin = 19.0897
				xmax = 19.1197
				text = ""
			intervals [94]:
				xmin = 19.1197
				xmax = 19.2197
				text = "do"
			intervals [95]:
				xmin = 19.2197
				xmax = 19.3797
				text = "you"
			intervals [96]:
				xmin = 19.3797
				xmax = 19.4097
				text = ""
			intervals [97]:
				xmin = 19.4097
				xmax = 19.7597
				text = "find"
			intervals [98]:
				xmin = 19.7597
				xmax = 19.8597
				text = "or"
			intervals [99]:
				xmin = 19.8597
				xmax = 20.5781
				text = ""
			intervals [100]:
				xmin = 20.5781
				xmax = 21.7681
				text = "<unk>"
			intervals [101]:
				xmin = 21.7681
				xmax = 39.2672
				text = ""
			intervals [102]:
				xmin = 39.2672
				xmax = 39.7572
				text = "mm-hm"
			intervals [103]:
				xmin = 39.7572
				xmax = 48.0502
				text = ""
			intervals [104]:
				xmin = 48.0502
				xmax = 48.5302
				text = "mm-hm"
			intervals [105]:
				xmin = 48.5302
				xmax = 63.6583
				text = ""
			intervals [106]:
				xmin = 63.6583
				xmax = 63.9783
				text = "mm-hm"
			intervals [107]:
				xmin = 63.9783
				xmax = 77.0413
				text = ""
			intervals [108]:
				xmin = 77.0413
				xmax = 77.4313
				text = "yeah"
			intervals [109]:
				xmin = 77.4313
				xmax = 123.1506
				text = ""
			intervals [110]:
				xmin = 123.1506
				xmax = 123.6406
				text = "mm-hm"
			intervals [111]:
				xmin = 123.6406
				xmax = 143.822
				text = ""
			intervals [112]:
				xmin = 143.822
				xmax = 145.122
				text = "<unk>"
			intervals [113]:
				xmin = 145.122
				xmax = 145.8646
				text = ""
			intervals [114]:
				xmin = 145.8646
				xmax = 146.2146
				text = "yeah"
			intervals [115]:
				xmin = 146.2146
				xmax = 147.1846
				text = "<unk>"
			intervals [116]:
				xmin = 147.1846
				xmax = 198.1088
				text = ""
			intervals [117]:
				xmin = 198.1088
				xmax = 198.4488
				text = "mm-hm"
			intervals [118]:
				xmin = 198.4488
				xmax = 207.1669
				text = ""
			intervals [119]:
				xmin = 207.1669
				xmax = 207.4969
				text = "mm"
			intervals [120]:
				xmin = 207.4969
				xmax = 208.6422
				text = ""
			intervals [121]:
				xmin = 208.6422
				xmax = 209.0022
				text = "mm-hm"
			intervals [122]:
				xmin = 209.0022
				xmax = 209.4878
				text = ""
			intervals [123]:
				xmin = 209.4878
				xmax = 209.5878
				text = "that"
			intervals [124]:
				xmin = 209.5878
				xmax = 209.6178
				text = ""
			intervals [125]:
				xmin = 209.6178
				xmax = 209.6978
				text = "s"
			intervals [126]:
				xmin = 209.6978
				xmax = 209.7278
				text = ""
			intervals [127]:
				xmin = 209.7278
				xmax = 210.1978
				text = "interesting"
			intervals [128]:
				xmin = 210.1978
				xmax = 211.9361
				text = ""
			intervals [129]:
				xmin = 211.9361
				xmax = 212.2361
				text = "uh"
			intervals [130]:
				xmin = 212.2361
				xmax = 212.3961
				text = "s"
			intervals [131]:
				xmin = 212.3961
				xmax = 212.5061
				text = ""
			intervals [132]:
				xmin = 212.5061
				xmax = 212.8061
				text = "change"
			intervals [133]:
				xmin = 212.8061
				xmax = 212.9361
				text = "the"
			intervals [134]:
				xmin = 212.9361
				xmax = 213.2761
				text = "subject"
			intervals [135]:
				xmin = 213.2761
				xmax = 213.3661
				text = ""
			intervals [136]:
				xmin = 213.3661
				xmax = 213.7861
				text = "again"
			intervals [137]:
				xmin = 213.7861
				xmax = 214.0977
				text = ""
			intervals [138]:
				xmin = 214.0977
				xmax = 214.2877
				text = "what"
			intervals [139]:
				xmin = 214.2877
				xmax = 214.3777
				text = "do"
			intervals [140]:
				xmin = 214.3777
				xmax = 214.4977
				text = "you"
			intervals [141]:
				xmin = 214.4977
				xmax = 214.7877
				text = "do"
			intervals [142]:
				xmin = 214.7877
				xmax = 215.1577
				text = "around"
			intervals [143]:
				xmin = 215.1577
				xmax = 215.7177
				text = "christmas"
			intervals [144]:
				xmin = 215.7177
				xmax = 216.0477
				text = "time"
			intervals [145]:
				xmin = 216.0477
				xmax = 216.2077
				text = ""
			intervals [146]:
				xmin = 216.2077
				xmax = 216.4977
				text = "say"
			intervals [147]:
				xmin = 216.4977
				xmax = 216.5777
				text = ""
			intervals [148]:
				xmin = 216.5777
				xmax = 216.7077
				text = "from"
			intervals [149]:
				xmin = 216.7077
				xmax = 216.8377
				text = "the"
			intervals [150]:
				xmin = 216.8377
				xmax = 217.0877
				text = "day"
			intervals [151]:
				xmin = 217.0877
				xmax = 217.5277
				text = "before"
			intervals [152]:
				xmin = 217.5277
				xmax = 217.6177
				text = ""
			intervals [153]:
				xmin = 217.6177
				xmax = 217.8377
				text = "through"
			intervals [154]:
				xmin = 217.8377
				xmax = 217.9377
				text = "the"
			intervals [155]:
				xmin = 217.9377
				xmax = 218.0777
				text = ""
			intervals [156]:
				xmin = 218.0777
				xmax = 218.2677
				text = "through"
			intervals [157]:
				xmin = 218.2677
				xmax = 218.7477
				text = "christmas"
			intervals [158]:
				xmin = 218.7477
				xmax = 218.9677
				text = "day"
			intervals [159]:
				xmin = 218.9677
				xmax = 219.0977
				text = "at"
			intervals [160]:
				xmin = 219.0977
				xmax = 219.3077
				text = "supper"
			intervals [161]:
				xmin = 219.3077
				xmax = 219.4577
				text = ""
			intervals [162]:
				xmin = 219.4577
				xmax = 219.5477
				text = "what"
			intervals [163]:
				xmin = 219.5477
				xmax = 219.7477
				text = "all"
			intervals [164]:
				xmin = 219.7477
				xmax = 219.7877
				text = ""
			intervals [165]:
				xmin = 219.7877
				xmax = 219.9277
				text = "did"
			intervals [166]:
				xmin = 219.9277
				xmax = 219.9977
				text = "you"
			intervals [167]:
				xmin = 219.9977
				xmax = 220.1077
				text = ""
			intervals [168]:
				xmin = 220.1077
				xmax = 220.1877
				text = "do"
			intervals [169]:
				xmin = 220.1877
				xmax = 224.0275
				text = ""
			intervals [170]:
				xmin = 224.0275
				xmax = 224.8775
				text = "<unk>"
			intervals [171]:
				xmin = 224.8775
				xmax = 227.1652
				text = ""
			intervals [172]:
				xmin = 227.1652
				xmax = 227.6252
				text = "<unk>"
			intervals [173]:
				xmin = 227.6252
				xmax = 256.2679
				text = ""
			intervals [174]:
				xmin = 256.2679
				xmax = 256.5679
				text = "mm-hm"
			intervals [175]:
				xmin = 256.5679
				xmax = 257.256
				text = ""
			intervals [176]:
				xmin = 257.256
				xmax = 257.406
				text = "what"
			intervals [177]:
				xmin = 257.406
				xmax = 257.466
				text = "do"
			intervals [178]:
				xmin = 257.466
				xmax = 257.566
				text = "you"
			intervals [179]:
				xmin = 257.566
				xmax = 257.756
				text = "do"
			intervals [180]:
				xmin = 257.756
				xmax = 257.906
				text = "on"
			intervals [181]:
				xmin = 257.906
				xmax = 257.946
				text = ""
			intervals [182]:
				xmin = 257.946
				xmax = 258.356
				text = "christmas"
			intervals [183]:
				xmin = 258.356
				xmax = 258.536
				text = "day"
			intervals [184]:
				xmin = 258.536
				xmax = 258.586
				text = ""
			intervals [185]:
				xmin = 258.586
				xmax = 258.916
				text = "itself"
			intervals [186]:
				xmin = 258.916
				xmax = 267.7848
				text = ""
			intervals [187]:
				xmin = 267.7848
				xmax = 268.4648
				text = "<unk>"
			intervals [188]:
				xmin = 268.4648
				xmax = 271.3478
				text = ""
			intervals [189]:
				xmin = 271.3478
				xmax = 272.0078
				text = "<unk>"
			intervals [190]:
				xmin = 272.0078
				xmax = 301.8829
				text = ""
			intervals [191]:
				xmin = 301.8829
				xmax = 302.0129
				text = "mm-hm"
			intervals [192]:
				xmin = 302.0129
				xmax = 310.4622
				text = ""
			intervals [193]:
				xmin = 310.4622
				xmax = 311.1822
				text = "<unk>"
			intervals [194]:
				xmin = 311.1822
				xmax = 319.0443
				text = ""
			intervals [195]:
				xmin = 319.0443
				xmax = 319.4243
				text = "yeah"
			intervals [196]:
				xmin = 319.4243
				xmax = 320.0443
				text = "<unk>"
			intervals [197]:
				xmin = 320.0443
				xmax = 322.1097
				text = ""
			intervals [198]:
				xmin = 322.1097
				xmax = 322.2697
				text = "right"
			intervals [199]:
				xmin = 322.2697
				xmax = 323.1185
				text = ""
			intervals [200]:
				xmin = 323.1185
				xmax = 323.1985
				text = "were"
			intervals [201]:
				xmin = 323.1985
				xmax = 323.2785
				text = "you"
			intervals [202]:
				xmin = 323.2785
				xmax = 323.4385
				text = "ever"
			intervals [203]:
				xmin = 323.4385
				xmax = 323.5085
				text = "in"
			intervals [204]:
				xmin = 323.5085
				xmax = 323.6285
				text = "a"
			intervals [205]:
				xmin = 323.6285
				xmax = 324.2985
				text = "situation"
			intervals [206]:
				xmin = 324.2985
				xmax = 324.3285
				text = ""
			intervals [207]:
				xmin = 324.3285
				xmax = 324.4385
				text = "where"
			intervals [208]:
				xmin = 324.4385
				xmax = 324.5185
				text = "you"
			intervals [209]:
				xmin = 324.5185
				xmax = 324.7485
				text = "thought"
			intervals [210]:
				xmin = 324.7485
				xmax = 324.8285
				text = "you"
			intervals [211]:
				xmin = 324.8285
				xmax = 325.0385
				text = "might"
			intervals [212]:
				xmin = 325.0385
				xmax = 325.0685
				text = ""
			intervals [213]:
				xmin = 325.0685
				xmax = 325.1985
				text = "be"
			intervals [214]:
				xmin = 325.1985
				xmax = 325.2485
				text = ""
			intervals [215]:
				xmin = 325.2485
				xmax = 325.6485
				text = "killed"
			intervals [216]:
				xmin = 325.6485
				xmax = 325.7685
				text = "or"
			intervals [217]:
				xmin = 325.7685
				xmax = 325.7985
				text = ""
			intervals [218]:
				xmin = 325.7985
				xmax = 325.9785
				text = "might"
			intervals [219]:
				xmin = 325.9785
				xmax = 326.0585
				text = ""
			intervals [220]:
				xmin = 326.0585
				xmax = 326.3485
				text = "die"
			intervals [221]:
				xmin = 326.3485
				xmax = 346.7188
				text = ""
			intervals [222]:
				xmin = 346.7188
				xmax = 346.9588
				text = "uh-huh"
			intervals [223]:
				xmin = 346.9588
				xmax = 378.222
				text = ""
			intervals [224]:
				xmin = 378.222
				xmax = 378.452
				text = "yeah"
			intervals [225]:
				xmin = 378.452
				xmax = 391.3595
				text = ""
			intervals [226]:
				xmin = 391.3595
				xmax = 391.5895
				text = "hm"
			intervals [227]:
				xmin = 391.5895
				xmax = 401.8588
				text = ""
			intervals [228]:
				xmin = 401.8588
				xmax = 402.3588
				text = "hm"
			intervals [229]:
				xmin = 402.3588
				xmax = 422.1191
				text = ""
			intervals [230]:
				xmin = 422.1191
				xmax = 422.4791
				text = "mm-hm"
			intervals [231]:
				xmin = 422.4791
				xmax = 448.8585
				text = ""
			intervals [232]:
				xmin = 448.8585
				xmax = 449.1585
				text = "jee"
			intervals [233]:
				xmin = 449.1585
				xmax = 454.8214
				text = ""
			intervals [234]:
				xmin = 454.8214
				xmax = 455.2514
				text = "<unk>"
			intervals [235]:
				xmin = 455.2514
				xmax = 457.2597
				text = ""
			intervals [236]:
				xmin = 457.2597
				xmax = 457.5297
				text = "<unk>"
			intervals [237]:
				xmin = 457.5297
				xmax = 459.7796
				text = ""
			intervals [238]:
				xmin = 459.7796
				xmax = 460.0996
				text = "yeah"
			intervals [239]:
				xmin = 460.0996
				xmax = 465.0017
				text = ""
			intervals [240]:
				xmin = 465.0017
				xmax = 465.4517
				text = "sometimes"
			intervals [241]:
				xmin = 465.4517
				xmax = 465.7717
				text = "people"
			intervals [242]:
				xmin = 465.7717
				xmax = 466.0417
				text = "say"
			intervals [243]:
				xmin = 466.0417
				xmax = 466.3817
				text = "whatever"
			intervals [244]:
				xmin = 466.3817
				xmax = 466.4617
				text = "s"
			intervals [245]:
				xmin = 466.4617
				xmax = 466.5917
				text = "going"
			intervals [246]:
				xmin = 466.5917
				xmax = 466.6517
				text = "to"
			intervals [247]:
				xmin = 466.6517
				xmax = 467.0217
				text = "happen"
			intervals [248]:
				xmin = 467.0217
				xmax = 467.1717
				text = "is"
			intervals [249]:
				xmin = 467.1717
				xmax = 467.3217
				text = "going"
			intervals [250]:
				xmin = 467.3217
				xmax = 467.3817
				text = "to"
			intervals [251]:
				xmin = 467.3817
				xmax = 467.8217
				text = "happen"
			intervals [252]:
				xmin = 467.8217
				xmax = 467.9517
				text = "so"
			intervals [253]:
				xmin = 467.9517
				xmax = 468.1017
				text = "why"
			intervals [254]:
				xmin = 468.1017
				xmax = 468.9717
				text = ""
			intervals [255]:
				xmin = 468.9717
				xmax = 469.2617
				text = "worry"
			intervals [256]:
				xmin = 469.2617
				xmax = 479.5978
				text = ""
			intervals [257]:
				xmin = 479.5978
				xmax = 479.8478
				text = "mm"
			intervals [258]:
				xmin = 479.8478
				xmax = 480.9565
				text = ""
			intervals [259]:
				xmin = 480.9565
				xmax = 481.0565
				text = "do"
			intervals [260]:
				xmin = 481.0565
				xmax = 481.1365
				text = "you"
			intervals [261]:
				xmin = 481.1365
				xmax = 481.3865
				text = "kind"
			intervals [262]:
				xmin = 481.3865
				xmax = 481.4465
				text = "of"
			intervals [263]:
				xmin = 481.4465
				xmax = 481.7165
				text = "agree"
			intervals [264]:
				xmin = 481.7165
				xmax = 481.8465
				text = "with"
			intervals [265]:
				xmin = 481.8465
				xmax = 482.0565
				text = "that"
			intervals [266]:
				xmin = 482.0565
				xmax = 482.4765
				text = "statement"
			intervals [267]:
				xmin = 482.4765
				xmax = 498.7284
				text = ""
			intervals [268]:
				xmin = 498.7284
				xmax = 499.2084
				text = "mm-hm"
			intervals [269]:
				xmin = 499.2084
				xmax = 533.6603
				text = ""
			intervals [270]:
				xmin = 533.6603
				xmax = 534.1103
				text = "<unk>"
			intervals [271]:
				xmin = 534.1103
				xmax = 537.6447
				text = ""
			intervals [272]:
				xmin = 537.6447
				xmax = 537.8547
				text = "mm"
			intervals [273]:
				xmin = 537.8547
				xmax = 544.8516
				text = ""
			intervals [274]:
				xmin = 544.8516
				xmax = 545.0716
				text = "<unk>"
			intervals [275]:
				xmin = 545.0716
				xmax = 552.4
				text = ""
	item [2]:
		class = "IntervalTier"
		name = "DCA_int_01 - phones"
		xmin = 0.0
		xmax = 552.4
		intervals: size = 638
			intervals [1]:
				xmin = 0.0
				xmax = 0.523
				text = ""
			intervals [2]:
				xmin = 0.523
				xmax = 0.553
				text = "DH"
			intervals [3]:
				xmin = 0.553
				xmax = 0.583
				text = "AH0"
			intervals [4]:
				xmin = 0.583
				xmax = 0.613
				text = "T"
			intervals [5]:
				xmin = 0.613
				xmax = 0.663
				text = "S"
			intervals [6]:
				xmin = 0.663
				xmax = 0.703
				text = "W"
			intervals [7]:
				xmin = 0.703
				xmax = 0.753
				text = "AH1"
			intervals [8]:
				xmin = 0.753
				xmax = 0.783
				text = "T"
			intervals [9]:
				xmin = 0.783
				xmax = 0.813
				text = "sp"
			intervals [10]:
				xmin = 0.813
				xmax = 0.883
				text = "DH"
			intervals [11]:
				xmin = 0.883
				xmax = 0.953
				text = "IH0"
			intervals [12]:
				xmin = 0.953
				xmax = 1.073
				text = "S"
			intervals [13]:
				xmin = 1.073
				xmax = 1.153
				text = "sp"
			intervals [14]:
				xmin = 1.153
				xmax = 1.193
				text = "HH"
			intervals [15]:
				xmin = 1.193
				xmax = 1.303
				text = "OW1"
			intervals [16]:
				xmin = 1.303
				xmax = 1.413
				text = "L"
			intervals [17]:
				xmin = 1.413
				xmax = 1.443
				text = "sp"
			intervals [18]:
				xmin = 1.443
				xmax = 1.573
				text = "spn"
			intervals [19]:
				xmin = 1.573
				xmax = 1.603
				text = "sp"
			intervals [20]:
				xmin = 1.603
				xmax = 1.753
				text = "IH0"
			intervals [21]:
				xmin = 1.753
				xmax = 1.863
				text = "Z"
			intervals [22]:
				xmin = 1.863
				xmax = 1.893
				text = "sp"
			intervals [23]:
				xmin = 1.893
				xmax = 2.063
				text = "S"
			intervals [24]:
				xmin = 2.063
				xmax = 2.093
				text = "AH0"
			intervals [25]:
				xmin = 2.093
				xmax = 2.153
				text = "P"
			intervals [26]:
				xmin = 2.153
				xmax = 2.263
				text = "OW1"
			intervals [27]:
				xmin = 2.263
				xmax = 2.373
				text = "Z"
			intervals [28]:
				xmin = 2.373
				xmax = 2.413
				text = "AH0"
			intervals [29]:
				xmin = 2.413
				xmax = 2.483
				text = "D"
			intervals [30]:
				xmin = 2.483
				xmax = 2.513
				text = "L"
			intervals [31]:
				xmin = 2.513
				xmax = 2.563
				text = "IY0"
			intervals [32]:
				xmin = 2.563
				xmax = 2.593
				text = "sp"
			intervals [33]:
				xmin = 2.593
				xmax = 2.723
				text = "AH0"
			intervals [34]:
				xmin = 2.723
				xmax = 2.763
				text = "B"
			intervals [35]:
				xmin = 2.763
				xmax = 2.813
				text = "AW1"
			intervals [36]:
				xmin = 2.813
				xmax = 2.843
				text = "T"
			intervals [37]:
				xmin = 2.843
				xmax = 4.9924
				text = "sp"
			intervals [38]:
				xmin = 4.9924
				xmax = 5.0824
				text = "AY1"
			intervals [39]:
				xmin = 5.0824
				xmax = 5.1124
				text = "AH0"
			intervals [40]:
				xmin = 5.1124
				xmax = 5.1424
				text = "D"
			intervals [41]:
				xmin = 5.1424
				xmax = 5.1724
				text = "L"
			intervals [42]:
				xmin = 5.1724
				xmax = 5.2124
				text = "AY1"
			intervals [43]:
				xmin = 5.2124
				xmax = 5.2824
				text = "K"
			intervals [44]:
				xmin = 5.2824
				xmax = 5.3324
				text = "T"
			intervals [45]:
				xmin = 5.3324
				xmax = 5.3624
				text = "IH0"
			intervals [46]:
				xmin = 5.3624
				xmax = 5.4824
				text = "AE1"
			intervals [47]:
				xmin = 5.4824
				xmax = 5.5124
				text = "S"
			intervals [48]:
				xmin = 5.5124
				xmax = 5.5424
				text = "K"
			intervals [49]:
				xmin = 5.5424
				xmax = 5.5724
				text = "Y"
			intervals [50]:
				xmin = 5.5724
				xmax = 5.6024
				text = "UW1"
			intervals [51]:
				xmin = 5.6024
				xmax = 5.6324
				text = "HH"
			intervals [52]:
				xmin = 5.6324
				xmax = 5.6824
				text = "W"
			intervals [53]:
				xmin = 5.6824
				xmax = 5.7424
				text = "AH1"
			intervals [54]:
				xmin = 5.7424
				xmax = 5.7824
				text = "N"
			intervals [55]:
				xmin = 5.7824
				xmax = 5.9224
				text = "sp"
			intervals [56]:
				xmin = 5.9224
				xmax = 5.9524
				text = "M"
			intervals [57]:
				xmin = 5.9524
				xmax = 5.9824
				text = "AO1"
			intervals [58]:
				xmin = 5.9824
				xmax = 6.0124
				text = "R"
			intervals [59]:
				xmin = 6.0124
				xmax = 6.0424
				text = "K"
			intervals [60]:
				xmin = 6.0424
				xmax = 6.0824
				text = "W"
			intervals [61]:
				xmin = 6.0824
				xmax = 6.1524
				text = "EH1"
			intervals [62]:
				xmin = 6.1524
				xmax = 6.2824
				text = "SH"
			intervals [63]:
				xmin = 6.2824
				xmax = 6.3124
				text = "AH0"
			intervals [64]:
				xmin = 6.3124
				xmax = 6.3424
				text = "N"
			intervals [65]:
				xmin = 6.3424
				xmax = 6.3724
				text = "AH0"
			intervals [66]:
				xmin = 6.3724
				xmax = 6.4024
				text = "B"
			intervals [67]:
				xmin = 6.4024
				xmax = 6.5024
				text = "AW1"
			intervals [68]:
				xmin = 6.5024
				xmax = 6.5724
				text = "T"
			intervals [69]:
				xmin = 6.5724
				xmax = 6.6324
				text = "DH"
			intervals [70]:
				xmin = 6.6324
				xmax = 6.6824
				text = "AE1"
			intervals [71]:
				xmin = 6.6824
				xmax = 6.7124
				text = "T"
			intervals [72]:
				xmin = 6.7124
				xmax = 6.7424
				text = "AH0"
			intervals [73]:
				xmin = 6.7424
				xmax = 6.7724
				text = "N"
			intervals [74]:
				xmin = 6.7724
				xmax = 6.8024
				text = "sp"
			intervals [75]:
				xmin = 6.8024
				xmax = 6.8324
				text = "DH"
			intervals [76]:
				xmin = 6.8324
				xmax = 6.8624
				text = "EH1"
			intervals [77]:
				xmin = 6.8624
				xmax = 6.9324
				text = "N"
			intervals [78]:
				xmin = 6.9324
				xmax = 6.9724
				text = "sp"
			intervals [79]:
				xmin = 6.9724
				xmax = 7.0124
				text = "W"
			intervals [80]:
				xmin = 7.0124
				xmax = 7.0424
				text = "IY1"
			intervals [81]:
				xmin = 7.0424
				xmax = 7.0724
				text = "spn"
			intervals [82]:
				xmin = 7.0724
				xmax = 7.1024
				text = "M"
			intervals [83]:
				xmin = 7.1024
				xmax = 7.3024
				text = "UW1"
			intervals [84]:
				xmin = 7.3024
				xmax = 7.3624
				text = "V"
			intervals [85]:
				xmin = 7.3624
				xmax = 7.4024
				text = "sp"
			intervals [86]:
				xmin = 7.4024
				xmax = 7.4724
				text = "AA1"
			intervals [87]:
				xmin = 7.4724
				xmax = 7.6024
				text = "N"
			intervals [88]:
				xmin = 7.6024
				xmax = 7.6324
				text = "sp"
			intervals [89]:
				xmin = 7.6324
				xmax = 7.6624
				text = "T"
			intervals [90]:
				xmin = 7.6624
				xmax = 7.7224
				text = "IH0"
			intervals [91]:
				xmin = 7.7224
				xmax = 7.7824
				text = "S"
			intervals [92]:
				xmin = 7.7824
				xmax = 7.8124
				text = "AH1"
			intervals [93]:
				xmin = 7.8124
				xmax = 7.8624
				text = "M"
			intervals [94]:
				xmin = 7.8624
				xmax = 8.0424
				text = "TH"
			intervals [95]:
				xmin = 8.0424
				xmax = 8.0724
				text = "IH0"
			intervals [96]:
				xmin = 8.0724
				xmax = 8.2424
				text = "N"
			intervals [97]:
				xmin = 8.2424
				xmax = 8.2824
				text = "sp"
			intervals [98]:
				xmin = 8.2824
				xmax = 8.3124
				text = "EH1"
			intervals [99]:
				xmin = 8.3124
				xmax = 8.3624
				text = "L"
			intervals [100]:
				xmin = 8.3624
				xmax = 8.4724
				text = "S"
			intervals [101]:
				xmin = 8.4724
				xmax = 8.5024
				text = "sp"
			intervals [102]:
				xmin = 8.5024
				xmax = 8.6103
				text = ""
			intervals [103]:
				xmin = 8.6103
				xmax = 8.7203
				text = "Y"
			intervals [104]:
				xmin = 8.7203
				xmax = 8.7503
				text = "UW1"
			intervals [105]:
				xmin = 8.7503
				xmax = 8.8103
				text = "D"
			intervals [106]:
				xmin = 8.8103
				xmax = 8.8603
				text = "OW1"
			intervals [107]:
				xmin = 8.8603
				xmax = 8.8903
				text = "N"
			intervals [108]:
				xmin = 8.8903
				xmax = 8.9203
				text = "T"
			intervals [109]:
				xmin = 8.9203
				xmax = 8.9903
				text = "HH"
			intervals [110]:
				xmin = 8.9903
				xmax = 9.0203
				text = "AE1"
			intervals [111]:
				xmin = 9.0203
				xmax = 9.1003
				text = "V"
			intervals [112]:
				xmin = 9.1003
				xmax = 9.1603
				text = "T"
			intervals [113]:
				xmin = 9.1603
				xmax = 9.1903
				text = "AH0"
			intervals [114]:
				xmin = 9.1903
				xmax = 9.3203
				text = "AE1"
			intervals [115]:
				xmin = 9.3203
				xmax = 9.4003
				text = "N"
			intervals [116]:
				xmin = 9.4003
				xmax = 9.4803
				text = "S"
			intervals [117]:
				xmin = 9.4803
				xmax = 9.5403
				text = "ER0"
			intervals [118]:
				xmin = 9.5403
				xmax = 9.5903
				text = "EH1"
			intervals [119]:
				xmin = 9.5903
				xmax = 9.6303
				text = "N"
			intervals [120]:
				xmin = 9.6303
				xmax = 9.7103
				text = "IY0"
			intervals [121]:
				xmin = 9.7103
				xmax = 9.7503
				text = "AH0"
			intervals [122]:
				xmin = 9.7503
				xmax = 9.7803
				text = "V"
			intervals [123]:
				xmin = 9.7803
				xmax = 9.8203
				text = "DH"
			intervals [124]:
				xmin = 9.8203
				xmax = 9.9203
				text = "IY1"
			intervals [125]:
				xmin = 9.9203
				xmax = 9.9903
				text = "Z"
			intervals [126]:
				xmin = 9.9903
				xmax = 10.0603
				text = "K"
			intervals [127]:
				xmin = 10.0603
				xmax = 10.0903
				text = "AA1"
			intervals [128]:
				xmin = 10.0903
				xmax = 10.1503
				text = "Z"
			intervals [129]:
				xmin = 10.1503
				xmax = 10.1803
				text = "DH"
			intervals [130]:
				xmin = 10.1803
				xmax = 10.2103
				text = "EH1"
			intervals [131]:
				xmin = 10.2103
				xmax = 10.2603
				text = "R"
			intervals [132]:
				xmin = 10.2603
				xmax = 10.2903
				text = "sp"
			intervals [133]:
				xmin = 10.2903
				xmax = 10.3303
				text = "N"
			intervals [134]:
				xmin = 10.3303
				xmax = 10.3603
				text = "AA1"
			intervals [135]:
				xmin = 10.3603
				xmax = 10.4203
				text = "T"
			intervals [136]:
				xmin = 10.4203
				xmax = 10.4503
				text = "sp"
			intervals [137]:
				xmin = 10.4503
				xmax = 10.4803
				text = "AA1"
			intervals [138]:
				xmin = 10.4803
				xmax = 10.5303
				text = "N"
			intervals [139]:
				xmin = 10.5303
				xmax = 10.5603
				text = "sp"
			intervals [140]:
				xmin = 10.5603
				xmax = 10.5903
				text = "DH"
			intervals [141]:
				xmin = 10.5903
				xmax = 10.6203
				text = "AH0"
			intervals [142]:
				xmin = 10.6203
				xmax = 10.6903
				text = "sp"
			intervals [143]:
				xmin = 10.6903
				xmax = 10.7403
				text = "K"
			intervals [144]:
				xmin = 10.7403
				xmax = 10.7903
				text = "W"
			intervals [145]:
				xmin = 10.7903
				xmax = 10.8203
				text = "EH2"
			intervals [146]:
				xmin = 10.8203
				xmax = 10.9303
				text = "S"
			intervals [147]:
				xmin = 10.9303
				xmax = 10.9803
				text = "CH"
			intervals [148]:
				xmin = 10.9803
				xmax = 11.1403
				text = "AH0"
			intervals [149]:
				xmin = 11.1403
				xmax = 11.1703
				text = "N"
			intervals [150]:
				xmin = 11.1703
				xmax = 11.2003
				text = "EH1"
			intervals [151]:
				xmin = 11.2003
				xmax = 11.2303
				text = "R"
			intervals [152]:
				xmin = 11.2303
				xmax = 11.5068
				text = "sp"
			intervals [153]:
				xmin = 11.5068
				xmax = 11.5368
				text = "B"
			intervals [154]:
				xmin = 11.5368
				xmax = 11.5868
				text = "AH1"
			intervals [155]:
				xmin = 11.5868
				xmax = 11.6468
				text = "T"
			intervals [156]:
				xmin = 11.6468
				xmax = 11.6768
				text = "sp"
			intervals [157]:
				xmin = 11.6768
				xmax = 11.8968
				text = "AH1"
			intervals [158]:
				xmin = 11.8968
				xmax = 11.9668
				text = "HH"
			intervals [159]:
				xmin = 11.9668
				xmax = 12.0068
				text = "W"
			intervals [160]:
				xmin = 12.0068
				xmax = 12.0568
				text = "AH1"
			intervals [161]:
				xmin = 12.0568
				xmax = 12.0968
				text = "T"
			intervals [162]:
				xmin = 12.0968
				xmax = 12.1268
				text = "D"
			intervals [163]:
				xmin = 12.1268
				xmax = 12.1568
				text = "UW1"
			intervals [164]:
				xmin = 12.1568
				xmax = 12.1968
				text = "Y"
			intervals [165]:
				xmin = 12.1968
				xmax = 12.2768
				text = "UW1"
			intervals [166]:
				xmin = 12.2768
				xmax = 12.6768
				text = "sp"
			intervals [167]:
				xmin = 12.6768
				xmax = 12.7168
				text = "W"
			intervals [168]:
				xmin = 12.7168
				xmax = 12.7768
				text = "AH1"
			intervals [169]:
				xmin = 12.7768
				xmax = 12.8368
				text = "T"
			intervals [170]:
				xmin = 12.8368
				xmax = 12.8868
				text = "D"
			intervals [171]:
				xmin = 12.8868
				xmax = 12.9268
				text = "UW1"
			intervals [172]:
				xmin = 12.9268
				xmax = 12.9768
				text = "Y"
			intervals [173]:
				xmin = 12.9768
				xmax = 13.0768
				text = "UW1"
			intervals [174]:
				xmin = 13.0768
				xmax = 13.2168
				text = "TH"
			intervals [175]:
				xmin = 13.2168
				xmax = 13.2768
				text = "IH1"
			intervals [176]:
				xmin = 13.2768
				xmax = 13.3268
				text = "NG"
			intervals [177]:
				xmin = 13.3268
				xmax = 13.3668
				text = "K"
			intervals [178]:
				xmin = 13.3668
				xmax = 14.3383
				text = ""
			intervals [179]:
				xmin = 14.3383
				xmax = 14.4283
				text = "sil"
			intervals [180]:
				xmin = 14.4283
				xmax = 14.4983
				text = "AH1"
			intervals [181]:
				xmin = 14.4983
				xmax = 14.5983
				text = "V"
			intervals [182]:
				xmin = 14.5983
				xmax = 14.6383
				text = "DH"
			intervals [183]:
				xmin = 14.6383
				xmax = 14.7383
				text = "AH0"
			intervals [184]:
				xmin = 14.7383
				xmax = 14.8383
				text = "W"
			intervals [185]:
				xmin = 14.8383
				xmax = 14.9283
				text = "AY1"
			intervals [186]:
				xmin = 14.9283
				xmax = 14.9783
				text = "T"
			intervals [187]:
				xmin = 14.9783
				xmax = 15.0183
				text = "sp"
			intervals [188]:
				xmin = 15.0183
				xmax = 15.1183
				text = "K"
			intervals [189]:
				xmin = 15.1183
				xmax = 15.1783
				text = "IH1"
			intervals [190]:
				xmin = 15.1783
				xmax = 15.2783
				text = "D"
			intervals [191]:
				xmin = 15.2783
				xmax = 15.3183
				text = "Z"
			intervals [192]:
				xmin = 15.3183
				xmax = 15.4283
				text = "IH0"
			intervals [193]:
				xmin = 15.4283
				xmax = 15.4583
				text = "N"
			intervals [194]:
				xmin = 15.4583
				xmax = 15.5383
				text = "Y"
			intervals [195]:
				xmin = 15.5383
				xmax = 15.6083
				text = "UH1"
			intervals [196]:
				xmin = 15.6083
				xmax = 15.6983
				text = "R"
			intervals [197]:
				xmin = 15.6983
				xmax = 15.7883
				text = "sp"
			intervals [198]:
				xmin = 15.7883
				xmax = 16.0783
				text = "S"
			intervals [199]:
				xmin = 16.0783
				xmax = 16.1383
				text = "K"
			intervals [200]:
				xmin = 16.1383
				xmax = 16.2683
				text = "UW1"
			intervals [201]:
				xmin = 16.2683
				xmax = 16.4083
				text = "L"
			intervals [202]:
				xmin = 16.4083
				xmax = 16.4683
				text = "N"
			intervals [203]:
				xmin = 16.4683
				xmax = 16.6683
				text = "AW1"
			intervals [204]:
				xmin = 16.6683
				xmax = 17.0788
				text = ""
			intervals [205]:
				xmin = 17.0788
				xmax = 17.2388
				text = "ER0"
			intervals [206]:
				xmin = 17.2388
				xmax = 17.2688
				text = "sp"
			intervals [207]:
				xmin = 17.2688
				xmax = 17.3188
				text = "DH"
			intervals [208]:
				xmin = 17.3188
				xmax = 17.4488
				text = "EY1"
			intervals [209]:
				xmin = 17.4488
				xmax = 18.3697
				text = "sp"
			intervals [210]:
				xmin = 18.3697
				xmax = 18.4697
				text = "OW1"
			intervals [211]:
				xmin = 18.4697
				xmax = 18.5797
				text = "P"
			intervals [212]:
				xmin = 18.5797
				xmax = 18.6197
				text = "AH0"
			intervals [213]:
				xmin = 18.6197
				xmax = 18.6597
				text = "N"
			intervals [214]:
				xmin = 18.6597
				xmax = 18.7497
				text = "M"
			intervals [215]:
				xmin = 18.7497
				xmax = 18.9097
				text = "AY1"
			intervals [216]:
				xmin = 18.9097
				xmax = 18.9597
				text = "N"
			intervals [217]:
				xmin = 18.9597
				xmax = 19.0197
				text = "D"
			intervals [218]:
				xmin = 19.0197
				xmax = 19.0497
				text = "AH0"
			intervals [219]:
				xmin = 19.0497
				xmax = 19.0897
				text = "D"
			intervals [220]:
				xmin = 19.0897
				xmax = 19.1197
				text = "sp"
			intervals [221]:
				xmin = 19.1197
				xmax = 19.1797
				text = "D"
			intervals [222]:
				xmin = 19.1797
				xmax = 19.2197
				text = "UW1"
			intervals [223]:
				xmin = 19.2197
				xmax = 19.2597
				text = "Y"
			intervals [224]:
				xmin = 19.2597
				xmax = 19.3797
				text = "UW1"
			intervals [225]:
				xmin = 19.3797
				xmax = 19.4097
				text = "sp"
			intervals [226]:
				xmin = 19.4097
				xmax = 19.4697
				text = "F"
			intervals [227]:
				xmin = 19.4697
				xmax = 19.6997
				text = "AY1"
			intervals [228]:
				xmin = 19.6997
				xmax = 19.7297
				text = "N"
			intervals [229]:
				xmin = 19.7297
				xmax = 19.7597
				text = "D"
			intervals [230]:
				xmin = 19.7597
				xmax = 19.8597
				text = "ER0"
			intervals [231]:
				xmin = 19.8597
				xmax = 19.8897
				text = "sp"
			intervals [232]:
				xmin = 19.8897
				xmax = 20.5781
				text = ""
			intervals [233]:
				xmin = 20.5781
				xmax = 21.7681
				text = "spn"
			intervals [234]:
				xmin = 21.7681
				xmax = 21.8681
				text = "sp"
			intervals [235]:
				xmin = 21.8681
				xmax = 39.2672
				text = ""
			intervals [236]:
				xmin = 39.2672
				xmax = 39.3572
				text = "M"
			intervals [237]:
				xmin = 39.3572
				xmax = 39.4272
				text = "HH"
			intervals [238]:
				xmin = 39.4272
				xmax = 39.7572
				text = "M"
			intervals [239]:
				xmin = 39.7572
				xmax = 48.0502
				text = ""
			intervals [240]:
				xmin = 48.0502
				xmax = 48.0802
				text = "M"
			intervals [241]:
				xmin = 48.0802
				xmax = 48.1102
				text = "HH"
			intervals [242]:
				xmin = 48.1102
				xmax = 48.5302
				text = "M"
			intervals [243]:
				xmin = 48.5302
				xmax = 63.6183
				text = ""
			intervals [244]:
				xmin = 63.6183
				xmax = 63.6583
				text = "sil"
			intervals [245]:
				xmin = 63.6583
				xmax = 63.6883
				text = "M"
			intervals [246]:
				xmin = 63.6883
				xmax = 63.7183
				text = "HH"
			intervals [247]:
				xmin = 63.7183
				xmax = 63.9783
				text = "M"
			intervals [248]:
				xmin = 63.9783
				xmax = 77.0413
				text = ""
			intervals [249]:
				xmin = 77.0413
				xmax = 77.1513
				text = "Y"
			intervals [250]:
				xmin = 77.1513
				xmax = 77.4313
				text = "AE1"
			intervals [251]:
				xmin = 77.4313
				xmax = 123.1506
				text = ""
			intervals [252]:
				xmin = 123.1506
				xmax = 123.4606
				text = "M"
			intervals [253]:
				xmin = 123.4606
				xmax = 123.5006
				text = "HH"
			intervals [254]:
				xmin = 123.5006
				xmax = 123.6406
				text = "M"
			intervals [255]:
				xmin = 123.6406
				xmax = 123.6906
				text = "sp"
			intervals [256]:
				xmin = 123.6906
				xmax = 143.822
				text = ""
			intervals [257]:
				xmin = 143.822
				xmax = 145.122
				text = "spn"
			intervals [258]:
				xmin = 145.122
				xmax = 145.8646
				text = ""
			intervals [259]:
				xmin = 145.8646
				xmax = 146.0146
				text = "Y"
			intervals [260]:
				xmin = 146.0146
				xmax = 146.2146
				text = "AE1"
			intervals [261]:
				xmin = 146.2146
				xmax = 147.1846
				text = "spn"
			intervals [262]:
				xmin = 147.1846
				xmax = 198.1088
				text = ""
			intervals [263]:
				xmin = 198.1088
				xmax = 198.2188
				text = "M"
			intervals [264]:
				xmin = 198.2188
				xmax = 198.3188
				text = "HH"
			intervals [265]:
				xmin = 198.3188
				xmax = 198.4488
				text = "M"
			intervals [266]:
				xmin = 198.4488
				xmax = 207.1669
				text = ""
			intervals [267]:
				xmin = 207.1669
				xmax = 207.4969
				text = "M"
			intervals [268]:
				xmin = 207.4969
				xmax = 208.6422
				text = ""
			intervals [269]:
				xmin = 208.6422
				xmax = 208.8922
				text = "M"
			intervals [270]:
				xmin = 208.8922
				xmax = 208.9322
				text = "HH"
			intervals [271]:
				xmin = 208.9322
				xmax = 209.0022
				text = "M"
			intervals [272]:
				xmin = 209.0022
				xmax = 209.0622
				text = "sp"
			intervals [273]:
				xmin = 209.0622
				xmax = 209.4878
				text = ""
			intervals [274]:
				xmin = 209.4878
				xmax = 209.5178
				text = "DH"
			intervals [275]:
				xmin = 209.5178
				xmax = 209.5478
				text = "AH0"
			intervals [276]:
				xmin = 209.5478
				xmax = 209.5878
				text = "T"
			intervals [277]:
				xmin = 209.5878
				xmax = 209.6178
				text = "sp"
			intervals [278]:
				xmin = 209.6178
				xmax = 209.6978
				text = "Z"
			intervals [279]:
				xmin = 209.6978
				xmax = 209.7278
				text = "sp"
			intervals [280]:
				xmin = 209.7278
				xmax = 209.7978
				text = "IH1"
			intervals [281]:
				xmin = 209.7978
				xmax = 209.8578
				text = "N"
			intervals [282]:
				xmin = 209.8578
				xmax = 209.9278
				text = "T"
			intervals [283]:
				xmin = 209.9278
				xmax = 209.9578
				text = "R"
			intervals [284]:
				xmin = 209.9578
				xmax = 210.0478
				text = "IH0"
			intervals [285]:
				xmin = 210.0478
				xmax = 210.1078
				text = "S"
			intervals [286]:
				xmin = 210.1078
				xmax = 210.1378
				text = "T"
			intervals [287]:
				xmin = 210.1378
				xmax = 210.1678
				text = "IH0"
			intervals [288]:
				xmin = 210.1678
				xmax = 210.1978
				text = "N"
			intervals [289]:
				xmin = 210.1978
				xmax = 211.9361
				text = "sp"
			intervals [290]:
				xmin = 211.9361
				xmax = 212.2361
				text = "AH1"
			intervals [291]:
				xmin = 212.2361
				xmax = 212.3961
				text = "S"
			intervals [292]:
				xmin = 212.3961
				xmax = 212.5061
				text = "sp"
			intervals [293]:
				xmin = 212.5061
				xmax = 212.6061
				text = "CH"
			intervals [294]:
				xmin = 212.6061
				xmax = 212.6861
				text = "EY1"
			intervals [295]:
				xmin = 212.6861
				xmax = 212.7661
				text = "N"
			intervals [296]:
				xmin = 212.7661
				xmax = 212.8061
				text = "JH"
			intervals [297]:
				xmin = 212.8061
				xmax = 212.8461
				text = "DH"
			intervals [298]:
				xmin = 212.8461
				xmax = 212.9361
				text = "AH0"
			intervals [299]:
				xmin = 212.9361
				xmax = 212.9961
				text = "S"
			intervals [300]:
				xmin = 212.9961
				xmax = 213.0861
				text = "AH1"
			intervals [301]:
				xmin = 213.0861
				xmax = 213.1361
				text = "B"
			intervals [302]:
				xmin = 213.1361
				xmax = 213.1861
				text = "JH"
			intervals [303]:
				xmin = 213.1861
				xmax = 213.2161
				text = "IH0"
			intervals [304]:
				xmin = 213.2161
				xmax = 213.2461
				text = "K"
			intervals [305]:
				xmin = 213.2461
				xmax = 213.2761
				text = "T"
			intervals [306]:
				xmin = 213.2761
				xmax = 213.3661
				text = "sp"
			intervals [307]:
				xmin = 213.3661
				xmax = 213.4261
				text = "AH0"
			intervals [308]:
				xmin = 213.4261
				xmax = 213.4961
				text = "G"
			intervals [309]:
				xmin = 213.4961
				xmax = 213.6761
				text = "EH1"
			intervals [310]:
				xmin = 213.6761
				xmax = 213.7861
				text = "N"
			intervals [311]:
				xmin = 213.7861
				xmax = 213.8261
				text = "sp"
			intervals [312]:
				xmin = 213.8261
				xmax = 214.0977
				text = ""
			intervals [313]:
				xmin = 214.0977
				xmax = 214.1477
				text = "HH"
			intervals [314]:
				xmin = 214.1477
				xmax = 214.1877
				text = "W"
			intervals [315]:
				xmin = 214.1877
				xmax = 214.2277
				text = "AH1"
			intervals [316]:
				xmin = 214.2277
				xmax = 214.2877
				text = "T"
			intervals [317]:
				xmin = 214.2877
				xmax = 214.3377
				text = "D"
			intervals [318]:
				xmin = 214.3377
				xmax = 214.3777
				text = "UW1"
			intervals [319]:
				xmin = 214.3777
				xmax = 214.4377
				text = "Y"
			intervals [320]:
				xmin = 214.4377
				xmax = 214.4977
				text = "UW1"
			intervals [321]:
				xmin = 214.4977
				xmax = 214.5777
				text = "D"
			intervals [322]:
				xmin = 214.5777
				xmax = 214.7877
				text = "UW1"
			intervals [323]:
				xmin = 214.7877
				xmax = 214.9377
				text = "ER0"
			intervals [324]:
				xmin = 214.9377
				xmax = 215.0377
				text = "AW1"
			intervals [325]:
				xmin = 215.0377
				xmax = 215.1277
				text = "N"
			intervals [326]:
				xmin = 215.1277
				xmax = 215.1577
				text = "D"
			intervals [327]:
				xmin = 215.1577
				xmax = 215.3077
				text = "K"
			intervals [328]:
				xmin = 215.3077
				xmax = 215.3377
				text = "R"
			intervals [329]:
				xmin = 215.3377
				xmax = 215.4077
				text = "IH1"
			intervals [330]:
				xmin = 215.4077
				xmax = 215.5277
				text = "S"
			intervals [331]:
				xmin = 215.5277
				xmax = 215.5877
				text = "M"
			intervals [332]:
				xmin = 215.5877
				xmax = 215.6677
				text = "AH0"
			intervals [333]:
				xmin = 215.6677
				xmax = 215.7177
				text = "S"
			intervals [334]:
				xmin = 215.7177
				xmax = 215.8277
				text = "T"
			intervals [335]:
				xmin = 215.8277
				xmax = 216.0077
				text = "AY1"
			intervals [336]:
				xmin = 216.0077
				xmax = 216.0477
				text = "M"
			intervals [337]:
				xmin = 216.0477
				xmax = 216.2077
				text = "sp"
			intervals [338]:
				xmin = 216.2077
				xmax = 216.3777
				text = "S"
			intervals [339]:
				xmin = 216.3777
				xmax = 216.4977
				text = "EY1"
			intervals [340]:
				xmin = 216.4977
				xmax = 216.5777
				text = "sp"
			intervals [341]:
				xmin = 216.5777
				xmax = 216.6077
				text = "F"
			intervals [342]:
				xmin = 216.6077
				xmax = 216.6377
				text = "ER0"
			intervals [343]:
				xmin = 216.6377
				xmax = 216.7077
				text = "M"
			intervals [344]:
				xmin = 216.7077
				xmax = 216.7377
				text = "DH"
			intervals [345]:
				xmin = 216.7377
				xmax = 216.8377
				text = "AH0"
			intervals [346]:
				xmin = 216.8377
				xmax = 216.9077
				text = "D"
			intervals [347]:
				xmin = 216.9077
				xmax = 217.0877
				text = "EY1"
			intervals [348]:
				xmin = 217.0877
				xmax = 217.1377
				text = "B"
			intervals [349]:
				xmin = 217.1377
				xmax = 217.2677
				text = "IH0"
			intervals [350]:
				xmin = 217.2677
				xmax = 217.3477
				text = "F"
			intervals [351]:
				xmin = 217.3477
				xmax = 217.4277
				text = "AO1"
			intervals [352]:
				xmin = 217.4277
				xmax = 217.5277
				text = "R"
			intervals [353]:
				xmin = 217.5277
				xmax = 217.6177
				text = "sp"
			intervals [354]:
				xmin = 217.6177
				xmax = 217.6977
				text = "TH"
			intervals [355]:
				xmin = 217.6977
				xmax = 217.7377
				text = "R"
			intervals [356]:
				xmin = 217.7377
				xmax = 217.8377
				text = "UW1"
			intervals [357]:
				xmin = 217.8377
				xmax = 217.8877
				text = "DH"
			intervals [358]:
				xmin = 217.8877
				xmax = 217.9377
				text = "AH0"
			intervals [359]:
				xmin = 217.9377
				xmax = 218.0777
				text = "sp"
			intervals [360]:
				xmin = 218.0777
				xmax = 218.1577
				text = "TH"
			intervals [361]:
				xmin = 218.1577
				xmax = 218.2077
				text = "R"
			intervals [362]:
				xmin = 218.2077
				xmax = 218.2677
				text = "UW1"
			intervals [363]:
				xmin = 218.2677
				xmax = 218.3677
				text = "K"
			intervals [364]:
				xmin = 218.3677
				xmax = 218.4077
				text = "R"
			intervals [365]:
				xmin = 218.4077
				xmax = 218.4677
				text = "IH1"
			intervals [366]:
				xmin = 218.4677
				xmax = 218.5777
				text = "S"
			intervals [367]:
				xmin = 218.5777
				xmax = 218.6577
				text = "M"
			intervals [368]:
				xmin = 218.6577
				xmax = 218.7077
				text = "AH0"
			intervals [369]:
				xmin = 218.7077
				xmax = 218.7477
				text = "S"
			intervals [370]:
				xmin = 218.7477
				xmax = 218.8777
				text = "D"
			intervals [371]:
				xmin = 218.8777
				xmax = 218.9677
				text = "EY1"
			intervals [372]:
				xmin = 218.9677
				xmax = 219.0177
				text = "AE1"
			intervals [373]:
				xmin = 219.0177
				xmax = 219.0977
				text = "T"
			intervals [374]:
				xmin = 219.0977
				xmax = 219.2077
				text = "S"
			intervals [375]:
				xmin = 219.2077
				xmax = 219.2477
				text = "AH1"
			intervals [376]:
				xmin = 219.2477
				xmax = 219.2777
				text = "P"
			intervals [377]:
				xmin = 219.2777
				xmax = 219.3077
				text = "ER0"
			intervals [378]:
				xmin = 219.3077
				xmax = 219.4577
				text = "sp"
			intervals [379]:
				xmin = 219.4577
				xmax = 219.4877
				text = "W"
			intervals [380]:
				xmin = 219.4877
				xmax = 219.5177
				text = "AH1"
			intervals [381]:
				xmin = 219.5177
				xmax = 219.5477
				text = "T"
			intervals [382]:
				xmin = 219.5477
				xmax = 219.5877
				text = "AO1"
			intervals [383]:
				xmin = 219.5877
				xmax = 219.7477
				text = "L"
			intervals [384]:
				xmin = 219.7477
				xmax = 219.7877
				text = "sp"
			intervals [385]:
				xmin = 219.7877
				xmax = 219.8177
				text = "D"
			intervals [386]:
				xmin = 219.8177
				xmax = 219.8877
				text = "IH0"
			intervals [387]:
				xmin = 219.8877
				xmax = 219.9277
				text = "D"
			intervals [388]:
				xmin = 219.9277
				xmax = 219.9677
				text = "Y"
			intervals [389]:
				xmin = 219.9677
				xmax = 219.9977
				text = "UW1"
			intervals [390]:
				xmin = 219.9977
				xmax = 220.1077
				text = "sp"
			intervals [391]:
				xmin = 220.1077
				xmax = 220.1477
				text = "D"
			intervals [392]:
				xmin = 220.1477
				xmax = 220.1877
				text = "UW1"
			intervals [393]:
				xmin = 220.1877
				xmax = 220.3277
				text = "sp"
			intervals [394]:
				xmin = 220.3277
				xmax = 224.0275
				text = ""
			intervals [395]:
				xmin = 224.0275
				xmax = 224.8775
				text = "spn"
			intervals [396]:
				xmin = 224.8775
				xmax = 227.1652
				text = ""
			intervals [397]:
				xmin = 227.1652
				xmax = 227.6252
				text = "spn"
			intervals [398]:
				xmin = 227.6252
				xmax = 227.6652
				text = "sp"
			intervals [399]:
				xmin = 227.6652
				xmax = 256.2679
				text = ""
			intervals [400]:
				xmin = 256.2679
				xmax = 256.3979
				text = "M"
			intervals [401]:
				xmin = 256.3979
				xmax = 256.4779
				text = "HH"
			intervals [402]:
				xmin = 256.4779
				xmax = 256.5679
				text = "M"
			intervals [403]:
				xmin = 256.5679
				xmax = 257.256
				text = "sp"
			intervals [404]:
				xmin = 257.256
				xmax = 257.316
				text = "HH"
			intervals [405]:
				xmin = 257.316
				xmax = 257.346
				text = "W"
			intervals [406]:
				xmin = 257.346
				xmax = 257.376
				text = "AH1"
			intervals [407]:
				xmin = 257.376
				xmax = 257.406
				text = "T"
			intervals [408]:
				xmin = 257.406
				xmax = 257.436
				text = "D"
			intervals [409]:
				xmin = 257.436
				xmax = 257.466
				text = "UW1"
			intervals [410]:
				xmin = 257.466
				xmax = 257.516
				text = "Y"
			intervals [411]:
				xmin = 257.516
				xmax = 257.566
				text = "UW1"
			intervals [412]:
				xmin = 257.566
				xmax = 257.626
				text = "D"
			intervals [413]:
				xmin = 257.626
				xmax = 257.756
				text = "UW1"
			intervals [414]:
				xmin = 257.756
				xmax = 257.796
				text = "AA1"
			intervals [415]:
				xmin = 257.796
				xmax = 257.906
				text = "N"
			intervals [416]:
				xmin = 257.906
				xmax = 257.946
				text = "sp"
			intervals [417]:
				xmin = 257.946
				xmax = 257.976
				text = "K"
			intervals [418]:
				xmin = 257.976
				xmax = 258.006
				text = "R"
			intervals [419]:
				xmin = 258.006
				xmax = 258.076
				text = "IH1"
			intervals [420]:
				xmin = 258.076
				xmax = 258.156
				text = "S"
			intervals [421]:
				xmin = 258.156
				xmax = 258.206
				text = "M"
			intervals [422]:
				xmin = 258.206
				xmax = 258.276
				text = "AH0"
			intervals [423]:
				xmin = 258.276
				xmax = 258.356
				text = "S"
			intervals [424]:
				xmin = 258.356
				xmax = 258.426
				text = "D"
			intervals [425]:
				xmin = 258.426
				xmax = 258.536
				text = "EY1"
			intervals [426]:
				xmin = 258.536
				xmax = 258.586
				text = "sp"
			intervals [427]:
				xmin = 258.586
				xmax = 258.616
				text = "IH0"
			intervals [428]:
				xmin = 258.616
				xmax = 258.686
				text = "T"
			intervals [429]:
				xmin = 258.686
				xmax = 258.786
				text = "S"
			intervals [430]:
				xmin = 258.786
				xmax = 258.826
				text = "EH1"
			intervals [431]:
				xmin = 258.826
				xmax = 258.886
				text = "L"
			intervals [432]:
				xmin = 258.886
				xmax = 258.916
				text = "F"
			intervals [433]:
				xmin = 258.916
				xmax = 259.056
				text = "sp"
			intervals [434]:
				xmin = 259.056
				xmax = 267.7848
				text = ""
			intervals [435]:
				xmin = 267.7848
				xmax = 268.4648
				text = "spn"
			intervals [436]:
				xmin = 268.4648
				xmax = 271.3478
				text = ""
			intervals [437]:
				xmin = 271.3478
				xmax = 272.0078
				text = "spn"
			intervals [438]:
				xmin = 272.0078
				xmax = 301.7529
				text = ""
			intervals [439]:
				xmin = 301.7529
				xmax = 301.8829
				text = "sil"
			intervals [440]:
				xmin = 301.8829
				xmax = 301.9129
				text = "M"
			intervals [441]:
				xmin = 301.9129
				xmax = 301.9429
				text = "HH"
			intervals [442]:
				xmin = 301.9429
				xmax = 302.0129
				text = "M"
			intervals [443]:
				xmin = 302.0129
				xmax = 302.1229
				text = "sp"
			intervals [444]:
				xmin = 302.1229
				xmax = 310.4622
				text = ""
			intervals [445]:
				xmin = 310.4622
				xmax = 311.1822
				text = "spn"
			intervals [446]:
				xmin = 311.1822
				xmax = 319.0443
				text = ""
			intervals [447]:
				xmin = 319.0443
				xmax = 319.2343
				text = "Y"
			intervals [448]:
				xmin = 319.2343
				xmax = 319.4243
				text = "AE1"
			intervals [449]:
				xmin = 319.4243
				xmax = 320.0443
				text = "spn"
			intervals [450]:
				xmin = 320.0443
				xmax = 322.1097
				text = "sp"
			intervals [451]:
				xmin = 322.1097
				xmax = 322.1497
				text = "R"
			intervals [452]:
				xmin = 322.1497
				xmax = 322.1797
				text = "AY1"
			intervals [453]:
				xmin = 322.1797
				xmax = 322.2697
				text = "T"
			intervals [454]:
				xmin = 322.2697
				xmax = 323.1185
				text = "sp"
			intervals [455]:
				xmin = 323.1185
				xmax = 323.1485
				text = "W"
			intervals [456]:
				xmin = 323.1485
				xmax = 323.1985
				text = "ER0"
			intervals [457]:
				xmin = 323.1985
				xmax = 323.2385
				text = "Y"
			intervals [458]:
				xmin = 323.2385
				xmax = 323.2785
				text = "UW1"
			intervals [459]:
				xmin = 323.2785
				xmax = 323.3485
				text = "EH1"
			intervals [460]:
				xmin = 323.3485
				xmax = 323.4085
				text = "V"
			intervals [461]:
				xmin = 323.4085
				xmax = 323.4385
				text = "ER0"
			intervals [462]:
				xmin = 323.4385
				xmax = 323.4785
				text = "IH1"
			intervals [463]:
				xmin = 323.4785
				xmax = 323.5085
				text = "N"
			intervals [464]:
				xmin = 323.5085
				xmax = 323.6285
				text = "AH0"
			intervals [465]:
				xmin = 323.6285
				xmax = 323.6985
				text = "S"
			intervals [466]:
				xmin = 323.6985
				xmax = 323.7885
				text = "IH2"
			intervals [467]:
				xmin = 323.7885
				xmax = 323.8685
				text = "CH"
			intervals [468]:
				xmin = 323.8685
				xmax = 324.0185
				text = "UW0"
			intervals [469]:
				xmin = 324.0185
				xmax = 324.1185
				text = "EY1"
			intervals [470]:
				xmin = 324.1185
				xmax = 324.1885
				text = "SH"
			intervals [471]:
				xmin = 324.1885
				xmax = 324.2685
				text = "AH0"
			intervals [472]:
				xmin = 324.2685
				xmax = 324.2985
				text = "N"
			intervals [473]:
				xmin = 324.2985
				xmax = 324.3285
				text = "sp"
			intervals [474]:
				xmin = 324.3285
				xmax = 324.3585
				text = "W"
			intervals [475]:
				xmin = 324.3585
				xmax = 324.3885
				text = "EH1"
			intervals [476]:
				xmin = 324.3885
				xmax = 324.4385
				text = "R"
			intervals [477]:
				xmin = 324.4385
				xmax = 324.4685
				text = "Y"
			intervals [478]:
				xmin = 324.4685
				xmax = 324.5185
				text = "UW1"
			intervals [479]:
				xmin = 324.5185
				xmax = 324.5985
				text = "TH"
			intervals [480]:
				xmin = 324.5985
				xmax = 324.6885
				text = "AO1"
			intervals [481]:
				xmin = 324.6885
				xmax = 324.7485
				text = "T"
			intervals [482]:
				xmin = 324.7485
				xmax = 324.7785
				text = "Y"
			intervals [483]:
				xmin = 324.7785
				xmax = 324.8285
				text = "UW1"
			intervals [484]:
				xmin = 324.8285
				xmax = 324.9085
				text = "M"
			intervals [485]:
				xmin = 324.9085
				xmax = 324.9885
				text = "AY1"
			intervals [486]:
				xmin = 324.9885
				xmax = 325.0385
				text = "T"
			intervals [487]:
				xmin = 325.0385
				xmax = 325.0685
				text = "sp"
			intervals [488]:
				xmin = 325.0685
				xmax = 325.1185
				text = "B"
			intervals [489]:
				xmin = 325.1185
				xmax = 325.1985
				text = "IY1"
			intervals [490]:
				xmin = 325.1985
				xmax = 325.2485
				text = "sp"
			intervals [491]:
				xmin = 325.2485
				xmax = 325.3585
				text = "K"
			intervals [492]:
				xmin = 325.3585
				xmax = 325.4285
				text = "IH1"
			intervals [493]:
				xmin = 325.4285
				xmax = 325.6085
				text = "L"
			intervals [494]:
				xmin = 325.6085
				xmax = 325.6485
				text = "D"
			intervals [495]:
				xmin = 325.6485
				xmax = 325.7685
				text = "ER0"
			intervals [496]:
				xmin = 325.7685
				xmax = 325.7985
				text = "sp"
			intervals [497]:
				xmin = 325.7985
				xmax = 325.8585
				text = "M"
			intervals [498]:
				xmin = 325.8585
				xmax = 325.9385
				text = "AY1"
			intervals [499]:
				xmin = 325.9385
				xmax = 325.9785
				text = "T"
			intervals [500]:
				xmin = 325.9785
				xmax = 326.0585
				text = "sp"
			intervals [501]:
				xmin = 326.0585
				xmax = 326.1385
				text = "D"
			intervals [502]:
				xmin = 326.1385
				xmax = 326.3485
				text = "AY1"
			intervals [503]:
				xmin = 326.3485
				xmax = 326.4885
				text = "sp"
			intervals [504]:
				xmin = 326.4885
				xmax = 346.7188
				text = ""
			intervals [505]:
				xmin = 346.7188
				xmax = 346.7588
				text = "AH1"
			intervals [506]:
				xmin = 346.7588
				xmax = 346.8588
				text = "HH"
			intervals [507]:
				xmin = 346.8588
				xmax = 346.9588
				text = "AH1"
			intervals [508]:
				xmin = 346.9588
				xmax = 347.2888
				text = "sp"
			intervals [509]:
				xmin = 347.2888
				xmax = 378.222
				text = ""
			intervals [510]:
				xmin = 378.222
				xmax = 378.402
				text = "Y"
			intervals [511]:
				xmin = 378.402
				xmax = 378.452
				text = "AE1"
			intervals [512]:
				xmin = 378.452
				xmax = 378.522
				text = "sp"
			intervals [513]:
				xmin = 378.522
				xmax = 391.3595
				text = ""
			intervals [514]:
				xmin = 391.3595
				xmax = 391.4695
				text = "HH"
			intervals [515]:
				xmin = 391.4695
				xmax = 391.5895
				text = "M"
			intervals [516]:
				xmin = 391.5895
				xmax = 391.6295
				text = "sp"
			intervals [517]:
				xmin = 391.6295
				xmax = 401.8588
				text = ""
			intervals [518]:
				xmin = 401.8588
				xmax = 401.9888
				text = "HH"
			intervals [519]:
				xmin = 401.9888
				xmax = 402.3588
				text = "M"
			intervals [520]:
				xmin = 402.3588
				xmax = 422.1191
				text = ""
			intervals [521]:
				xmin = 422.1191
				xmax = 422.1591
				text = "M"
			intervals [522]:
				xmin = 422.1591
				xmax = 422.1991
				text = "HH"
			intervals [523]:
				xmin = 422.1991
				xmax = 422.4791
				text = "M"
			intervals [524]:
				xmin = 422.4791
				xmax = 448.8185
				text = ""
			intervals [525]:
				xmin = 448.8185
				xmax = 448.8585
				text = "sil"
			intervals [526]:
				xmin = 448.8585
				xmax = 449.0885
				text = "JH"
			intervals [527]:
				xmin = 449.0885
				xmax = 449.1585
				text = "IY1"
			intervals [528]:
				xmin = 449.1585
				xmax = 454.8214
				text = ""
			intervals [529]:
				xmin = 454.8214
				xmax = 455.2514
				text = "spn"
			intervals [530]:
				xmin = 455.2514
				xmax = 457.2297
				text = ""
			intervals [531]:
				xmin = 457.2297
				xmax = 457.2597
				text = "sil"
			intervals [532]:
				xmin = 457.2597
				xmax = 457.5297
				text = "spn"
			intervals [533]:
				xmin = 457.5297
				xmax = 459.7796
				text = ""
			intervals [534]:
				xmin = 459.7796
				xmax = 459.9296
				text = "Y"
			intervals [535]:
				xmin = 459.9296
				xmax = 460.0996
				text = "AE1"
			intervals [536]:
				xmin = 460.0996
				xmax = 465.0017
				text = ""
			intervals [537]:
				xmin = 465.0017
				xmax = 465.1017
				text = "S"
			intervals [538]:
				xmin = 465.1017
				xmax = 465.1417
				text = "AH1"
			intervals [539]:
				xmin = 465.1417
				xmax = 465.2117
				text = "M"
			intervals [540]:
				xmin = 465.2117
				xmax = 465.3117
				text = "T"
			intervals [541]:
				xmin = 465.3117
				xmax = 465.3917
				text = "AY2"
			intervals [542]:
				xmin = 465.3917
				xmax = 465.4217
				text = "M"
			intervals [543]:
				xmin = 465.4217
				xmax = 465.4517
				text = "Z"
			intervals [544]:
				xmin = 465.4517
				xmax = 465.5217
				text = "P"
			intervals [545]:
				xmin = 465.5217
				xmax = 465.6017
				text = "IY1"
			intervals [546]:
				xmin = 465.6017
				xmax = 465.6617
				text = "P"
			intervals [547]:
				xmin = 465.6617
				xmax = 465.6917
				text = "AH0"
			intervals [548]:
				xmin = 465.6917
				xmax = 465.7717
				text = "L"
			intervals [549]:
				xmin = 465.7717
				xmax = 465.8817
				text = "S"
			intervals [550]:
				xmin = 465.8817
				xmax = 466.0417
				text = "EY1"
			intervals [551]:
				xmin = 466.0417
				xmax = 466.1317
				text = "W"
			intervals [552]:
				xmin = 466.1317
				xmax = 466.1717
				text = "AH2"
			intervals [553]:
				xmin = 466.1717
				xmax = 466.2117
				text = "T"
			intervals [554]:
				xmin = 466.2117
				xmax = 466.2417
				text = "EH1"
			intervals [555]:
				xmin = 466.2417
				xmax = 466.3217
				text = "V"
			intervals [556]:
				xmin = 466.3217
				xmax = 466.3817
				text = "ER0"
			intervals [557]:
				xmin = 466.3817
				xmax = 466.4617
				text = "S"
			intervals [558]:
				xmin = 466.4617
				xmax = 466.5017
				text = "G"
			intervals [559]:
				xmin = 466.5017
				xmax = 466.5317
				text = "OW1"
			intervals [560]:
				xmin = 466.5317
				xmax = 466.5617
				text = "IH0"
			intervals [561]:
				xmin = 466.5617
				xmax = 466.5917
				text = "N"
			intervals [562]:
				xmin = 466.5917
				xmax = 466.6217
				text = "T"
			intervals [563]:
				xmin = 466.6217
				xmax = 466.6517
				text = "AH0"
			intervals [564]:
				xmin = 466.6517
				xmax = 466.7317
				text = "HH"
			intervals [565]:
				xmin = 466.7317
				xmax = 466.8417
				text = "AE1"
			intervals [566]:
				xmin = 466.8417
				xmax = 466.9317
				text = "P"
			intervals [567]:
				xmin = 466.9317
				xmax = 466.9917
				text = "AH0"
			intervals [568]:
				xmin = 466.9917
				xmax = 467.0217
				text = "N"
			intervals [569]:
				xmin = 467.0217
				xmax = 467.0917
				text = "IH0"
			intervals [570]:
				xmin = 467.0917
				xmax = 467.1717
				text = "Z"
			intervals [571]:
				xmin = 467.1717
				xmax = 467.2317
				text = "G"
			intervals [572]:
				xmin = 467.2317
				xmax = 467.2617
				text = "OW1"
			intervals [573]:
				xmin = 467.2617
				xmax = 467.2917
				text = "IH0"
			intervals [574]:
				xmin = 467.2917
				xmax = 467.3217
				text = "N"
			intervals [575]:
				xmin = 467.3217
				xmax = 467.3517
				text = "T"
			intervals [576]:
				xmin = 467.3517
				xmax = 467.3817
				text = "AH0"
			intervals [577]:
				xmin = 467.3817
				xmax = 467.4917
				text = "HH"
			intervals [578]:
				xmin = 467.4917
				xmax = 467.5617
				text = "AE1"
			intervals [579]:
				xmin = 467.5617
				xmax = 467.6517
				text = "P"
			intervals [580]:
				xmin = 467.6517
				xmax = 467.6817
				text = "AH0"
			intervals [581]:
				xmin = 467.6817
				xmax = 467.8217
				text = "N"
			intervals [582]:
				xmin = 467.8217
				xmax = 467.8717
				text = "S"
			intervals [583]:
				xmin = 467.8717
				xmax = 467.9517
				text = "OW1"
			intervals [584]:
				xmin = 467.9517
				xmax = 467.9917
				text = "HH"
			intervals [585]:
				xmin = 467.9917
				xmax = 468.0217
				text = "W"
			intervals [586]:
				xmin = 468.0217
				xmax = 468.1017
				text = "AY1"
			intervals [587]:
				xmin = 468.1017
				xmax = 468.9717
				text = "sp"
			intervals [588]:
				xmin = 468.9717
				xmax = 469.0117
				text = "W"
			intervals [589]:
				xmin = 469.0117
				xmax = 469.2317
				text = "ER1"
			intervals [590]:
				xmin = 469.2317
				xmax = 469.2617
				text = "IY0"
			intervals [591]:
				xmin = 469.2617
				xmax = 469.2917
				text = "sp"
			intervals [592]:
				xmin = 469.2917
				xmax = 479.5978
				text = ""
			intervals [593]:
				xmin = 479.5978
				xmax = 479.8478
				text = "M"
			intervals [594]:
				xmin = 479.8478
				xmax = 479.9078
				text = "sp"
			intervals [595]:
				xmin = 479.9078
				xmax = 480.9565
				text = ""
			intervals [596]:
				xmin = 480.9565
				xmax = 481.0265
				text = "D"
			intervals [597]:
				xmin = 481.0265
				xmax = 481.0565
				text = "UW1"
			intervals [598]:
				xmin = 481.0565
				xmax = 481.0865
				text = "Y"
			intervals [599]:
				xmin = 481.0865
				xmax = 481.1365
				text = "UW1"
			intervals [600]:
				xmin = 481.1365
				xmax = 481.2265
				text = "K"
			intervals [601]:
				xmin = 481.2265
				xmax = 481.3065
				text = "AY1"
			intervals [602]:
				xmin = 481.3065
				xmax = 481.3565
				text = "N"
			intervals [603]:
				xmin = 481.3565
				xmax = 481.3865
				text = "D"
			intervals [604]:
				xmin = 481.3865
				xmax = 481.4165
				text = "AH0"
			intervals [605]:
				xmin = 481.4165
				xmax = 481.4465
				text = "V"
			intervals [606]:
				xmin = 481.4465
				xmax = 481.5265
				text = "AH0"
			intervals [607]:
				xmin = 481.5265
				xmax = 481.5565
				text = "G"
			intervals [608]:
				xmin = 481.5565
				xmax = 481.6165
				text = "R"
			intervals [609]:
				xmin = 481.6165
				xmax = 481.7165
				text = "IY1"
			intervals [610]:
				xmin = 481.7165
				xmax = 481.7565
				text = "W"
			intervals [611]:
				xmin = 481.7565
				xmax = 481.8165
				text = "IH0"
			intervals [612]:
				xmin = 481.8165
				xmax = 481.8465
				text = "DH"
			intervals [613]:
				xmin = 481.8465
				xmax = 481.8765
				text = "DH"
			intervals [614]:
				xmin = 481.8765
				xmax = 481.9665
				text = "AH0"
			intervals [615]:
				xmin = 481.9665
				xmax = 482.0565
				text = "T"
			intervals [616]:
				xmin = 482.0565
				xmax = 482.1165
				text = "S"
			intervals [617]:
				xmin = 482.1165
				xmax = 482.1765
				text = "T"
			intervals [618]:
				xmin = 482.1765
				xmax = 482.2065
				text = "EY1"
			intervals [619]:
				xmin = 482.2065
				xmax = 482.2365
				text = "T"
			intervals [620]:
				xmin = 482.2365
				xmax = 482.2665
				text = "M"
			intervals [621]:
				xmin = 482.2665
				xmax = 482.2965
				text = "AH0"
			intervals [622]:
				xmin = 482.2965
				xmax = 482.3265
				text = "N"
			intervals [623]:
				xmin = 482.3265
				xmax = 482.4765
				text = "T"
			intervals [624]:
				xmin = 482.4765
				xmax = 482.6565
				text = "sp"
			intervals [625]:
				xmin = 482.6565
				xmax = 498.7284
				text = ""
			intervals [626]:
				xmin = 498.7284
				xmax = 498.8184
				text = "M"
			intervals [627]:
				xmin = 498.8184
				xmax = 498.8484
				text = "HH"
			intervals [628]:
				xmin = 498.8484
				xmax = 499.2084
				text = "M"
			intervals [629]:
				xmin = 499.2084
				xmax = 533.6603
				text = ""
			intervals [630]:
				xmin = 533.6603
				xmax = 534.1103
				text = "spn"
			intervals [631]:
				xmin = 534.1103
				xmax = 534.2103
				text = "sp"
			intervals [632]:
				xmin = 534.2103
				xmax = 537.6447
				text = ""
			intervals [633]:
				xmin = 537.6447
				xmax = 537.8547
				text = "M"
			intervals [634]:
				xmin = 537.8547
				xmax = 537.9047
				text = "sp"
			intervals [635]:
				xmin = 537.9047
				xmax = 544.8516
				text = ""
			intervals [636]:
				xmin = 544.8516
				xmax = 545.0716
				text = "spn"
			intervals [637]:
				xmin = 545.0716
				xmax = 545.3216
				text = "sp"
			intervals [638]:
				xmin = 545.3216
				xmax = 552.4
				text = ""
	item [3]:
		class = "IntervalTier"
		name = "DCA_se3_ag1_m_02 - words"
		xmin = 0.0
		xmax = 552.4
		intervals: size = 1949
			intervals [1]:
				xmin = 0.0
				xmax = 3.2896
				text = ""
			intervals [2]:
				xmin = 3.2896
				xmax = 3.6296
				text = "yeah"
			intervals [3]:
				xmin = 3.6296
				xmax = 11.3412
				text = ""
			intervals [4]:
				xmin = 11.3412
				xmax = 11.6512
				text = "okay"
			intervals [5]:
				xmin = 11.6512
				xmax = 20.5824
				text = ""
			intervals [6]:
				xmin = 20.5824
				xmax = 20.6324
				text = "a"
			intervals [7]:
				xmin = 20.6324
				xmax = 21.1524
				text = "majority"
			intervals [8]:
				xmin = 21.1524
				xmax = 21.9787
				text = ""
			intervals [9]:
				xmin = 21.9787
				xmax = 22.1587
				text = "of"
			intervals [10]:
				xmin = 22.1587
				xmax = 22.2587
				text = ""
			intervals [11]:
				xmin = 22.2587
				xmax = 22.4287
				text = "the"
			intervals [12]:
				xmin = 22.4287
				xmax = 22.7287
				text = "uh"
			intervals [13]:
				xmin = 22.7287
				xmax = 23.7011
				text = ""
			intervals [14]:
				xmin = 23.7011
				xmax = 23.9811
				text = "white"
			intervals [15]:
				xmin = 23.9811
				xmax = 24.2811
				text = "kids"
			intervals [16]:
				xmin = 24.2811
				xmax = 24.3411
				text = "at"
			intervals [17]:
				xmin = 24.3411
				xmax = 24.5111
				text = "my"
			intervals [18]:
				xmin = 24.5111
				xmax = 24.8711
				text = "school"
			intervals [19]:
				xmin = 24.8711
				xmax = 25.305
				text = ""
			intervals [20]:
				xmin = 25.305
				xmax = 25.345
				text = "i"
			intervals [21]:
				xmin = 25.345
				xmax = 25.435
				text = "would"
			intervals [22]:
				xmin = 25.435
				xmax = 25.565
				text = "say"
			intervals [23]:
				xmin = 25.565
				xmax = 25.675
				text = "the"
			intervals [24]:
				xmin = 25.675
				xmax = 25.885
				text = "ones"
			intervals [25]:
				xmin = 25.885
				xmax = 25.985
				text = "who"
			intervals [26]:
				xmin = 25.985
				xmax = 26.225
				text = "play"
			intervals [27]:
				xmin = 26.225
				xmax = 26.725
				text = "sports"
			intervals [28]:
				xmin = 26.725
				xmax = 26.805
				text = "are"
			intervals [29]:
				xmin = 26.805
				xmax = 27.015
				text = "the"
			intervals [30]:
				xmin = 27.015
				xmax = 27.315
				text = "most"
			intervals [31]:
				xmin = 27.315
				xmax = 27.575
				text = "open"
			intervals [32]:
				xmin = 27.575
				xmax = 28.045
				text = "minded"
			intervals [33]:
				xmin = 28.045
				xmax = 28.6007
				text = ""
			intervals [34]:
				xmin = 28.6007
				xmax = 28.7407
				text = "the"
			intervals [35]:
				xmin = 28.7407
				xmax = 29.2607
				text = "others"
			intervals [36]:
				xmin = 29.2607
				xmax = 29.6447
				text = ""
			intervals [37]:
				xmin = 29.6447
				xmax = 30.0147
				text = "because"
			intervals [38]:
				xmin = 30.0147
				xmax = 30.2447
				text = "they"
			intervals [39]:
				xmin = 30.2447
				xmax = 30.3047
				text = ""
			intervals [40]:
				xmin = 30.3047
				xmax = 30.9647
				text = "associate"
			intervals [41]:
				xmin = 30.9647
				xmax = 31.1147
				text = "with"
			intervals [42]:
				xmin = 31.1147
				xmax = 31.4547
				text = "me"
			intervals [43]:
				xmin = 31.4547
				xmax = 31.5147
				text = ""
			intervals [44]:
				xmin = 31.5147
				xmax = 31.6847
				text = "and"
			intervals [45]:
				xmin = 31.6847
				xmax = 31.9447
				text = "other"
			intervals [46]:
				xmin = 31.9447
				xmax = 32.6145
				text = ""
			intervals [47]:
				xmin = 32.6145
				xmax = 32.8645
				text = "negro"
			intervals [48]:
				xmin = 32.8645
				xmax = 33.4145
				text = "students"
			intervals [49]:
				xmin = 33.4145
				xmax = 33.5645
				text = "and"
			intervals [50]:
				xmin = 33.5645
				xmax = 33.8045
				text = "they"
			intervals [51]:
				xmin = 33.8045
				xmax = 34.2384
				text = ""
			intervals [52]:
				xmin = 34.2384
				xmax = 34.6884
				text = "realize"
			intervals [53]:
				xmin = 34.6884
				xmax = 34.7984
				text = "that"
			intervals [54]:
				xmin = 34.7984
				xmax = 35.6018
				text = ""
			intervals [55]:
				xmin = 35.6018
				xmax = 35.7518
				text = "we're"
			intervals [56]:
				xmin = 35.7518
				xmax = 35.8618
				text = "no"
			intervals [57]:
				xmin = 35.8618
				xmax = 36.0018
				text = "not"
			intervals [58]:
				xmin = 36.0018
				xmax = 36.2018
				text = "that"
			intervals [59]:
				xmin = 36.2018
				xmax = 36.4818
				text = "much"
			intervals [60]:
				xmin = 36.4818
				xmax = 36.6918
				text = "diff-"
			intervals [61]:
				xmin = 36.6918
				xmax = 36.8918
				text = "no"
			intervals [62]:
				xmin = 36.8918
				xmax = 37.2818
				text = "different"
			intervals [63]:
				xmin = 37.2818
				xmax = 37.3618
				text = "at"
			intervals [64]:
				xmin = 37.3618
				xmax = 37.6718
				text = "all"
			intervals [65]:
				xmin = 37.6718
				xmax = 37.8719
				text = ""
			intervals [66]:
				xmin = 37.8719
				xmax = 37.9919
				text = "you"
			intervals [67]:
				xmin = 37.9919
				xmax = 38.1519
				text = "know"
			intervals [68]:
				xmin = 38.1519
				xmax = 38.3119
				text = "we're"
			intervals [69]:
				xmin = 38.3119
				xmax = 38.5919
				text = "just"
			intervals [70]:
				xmin = 38.5919
				xmax = 38.6619
				text = ""
			intervals [71]:
				xmin = 38.6619
				xmax = 39.1919
				text = "people"
			intervals [72]:
				xmin = 39.1919
				xmax = 40.3765
				text = ""
			intervals [73]:
				xmin = 40.3765
				xmax = 40.6465
				text = "uh"
			intervals [74]:
				xmin = 40.6465
				xmax = 40.8428
				text = ""
			intervals [75]:
				xmin = 40.8428
				xmax = 40.9728
				text = "at"
			intervals [76]:
				xmin = 40.9728
				xmax = 41.1528
				text = "our"
			intervals [77]:
				xmin = 41.1528
				xmax = 41.4428
				text = "school"
			intervals [78]:
				xmin = 41.4428
				xmax = 41.5328
				text = "our"
			intervals [79]:
				xmin = 41.5328
				xmax = 41.7428
				text = "school"
			intervals [80]:
				xmin = 41.7428
				xmax = 41.8528
				text = "is"
			intervals [81]:
				xmin = 41.8528
				xmax = 42.3228
				text = "extremely"
			intervals [82]:
				xmin = 42.3228
				xmax = 42.6828
				text = "liberal"
			intervals [83]:
				xmin = 42.6828
				xmax = 42.7828
				text = "the"
			intervals [84]:
				xmin = 42.7828
				xmax = 42.8328
				text = ""
			intervals [85]:
				xmin = 42.8328
				xmax = 43.1628
				text = "people"
			intervals [86]:
				xmin = 43.1628
				xmax = 43.2528
				text = "at"
			intervals [87]:
				xmin = 43.2528
				xmax = 43.3828
				text = "our"
			intervals [88]:
				xmin = 43.3828
				xmax = 43.8128
				text = "school"
			intervals [89]:
				xmin = 43.8128
				xmax = 44.8836
				text = ""
			intervals [90]:
				xmin = 44.8836
				xmax = 45.0636
				text = "uh"
			intervals [91]:
				xmin = 45.0636
				xmax = 45.2778
				text = ""
			intervals [92]:
				xmin = 45.2778
				xmax = 46.0278
				text = "unfortunately"
			intervals [93]:
				xmin = 46.0278
				xmax = 46.2778
				text = "they"
			intervals [94]:
				xmin = 46.2778
				xmax = 46.3978
				text = "don't"
			intervals [95]:
				xmin = 46.3978
				xmax = 46.8978
				text = "understand"
			intervals [96]:
				xmin = 46.8978
				xmax = 46.9878
				text = "all"
			intervals [97]:
				xmin = 46.9878
				xmax = 47.0878
				text = "the"
			intervals [98]:
				xmin = 47.0878
				xmax = 47.5078
				text = "problems"
			intervals [99]:
				xmin = 47.5078
				xmax = 47.6278
				text = "that"
			intervals [100]:
				xmin = 47.6278
				xmax = 47.6978
				text = "are"
			intervals [101]:
				xmin = 47.6978
				xmax = 48.0378
				text = "going"
			intervals [102]:
				xmin = 48.0378
				xmax = 48.1978
				text = "on"
			intervals [103]:
				xmin = 48.1978
				xmax = 48.6264
				text = ""
			intervals [104]:
				xmin = 48.6264
				xmax = 48.8164
				text = "they"
			intervals [105]:
				xmin = 48.8164
				xmax = 48.9464
				text = "are"
			intervals [106]:
				xmin = 48.9464
				xmax = 49.6464
				text = "sympathetic"
			intervals [107]:
				xmin = 49.6464
				xmax = 49.8764
				text = "with"
			intervals [108]:
				xmin = 49.8764
				xmax = 49.9264
				text = ""
			intervals [109]:
				xmin = 49.9264
				xmax = 50.2364
				text = "most"
			intervals [110]:
				xmin = 50.2364
				xmax = 50.2964
				text = "of"
			intervals [111]:
				xmin = 50.2964
				xmax = 50.3864
				text = "the"
			intervals [112]:
				xmin = 50.3864
				xmax = 50.9164
				text = "cause"
			intervals [113]:
				xmin = 50.9164
				xmax = 51.2323
				text = ""
			intervals [114]:
				xmin = 51.2323
				xmax = 51.5923
				text = "most"
			intervals [115]:
				xmin = 51.5923
				xmax = 52.429
				text = ""
			intervals [116]:
				xmin = 52.429
				xmax = 52.579
				text = "the"
			intervals [117]:
				xmin = 52.579
				xmax = 52.669
				text = ""
			intervals [118]:
				xmin = 52.669
				xmax = 52.919
				text = "this"
			intervals [119]:
				xmin = 52.919
				xmax = 53.099
				text = "is"
			intervals [120]:
				xmin = 53.099
				xmax = 53.159
				text = ""
			intervals [121]:
				xmin = 53.159
				xmax = 53.329
				text = "that"
			intervals [122]:
				xmin = 53.329
				xmax = 53.669
				text = "phrase"
			intervals [123]:
				xmin = 53.669
				xmax = 53.709
				text = "i"
			intervals [124]:
				xmin = 53.709
				xmax = 54.009
				text = "just"
			intervals [125]:
				xmin = 54.009
				xmax = 54.189
				text = "used"
			intervals [126]:
				xmin = 54.189
				xmax = 54.269
				text = "as"
			intervals [127]:
				xmin = 54.269
				xmax = 54.349
				text = "a"
			intervals [128]:
				xmin = 54.349
				xmax = 54.719
				text = "phrase"
			intervals [129]:
				xmin = 54.719
				xmax = 54.819
				text = "i"
			intervals [130]:
				xmin = 54.819
				xmax = 54.919
				text = "would"
			intervals [131]:
				xmin = 54.919
				xmax = 55.009
				text = "have"
			intervals [132]:
				xmin = 55.009
				xmax = 55.119
				text = "been"
			intervals [133]:
				xmin = 55.119
				xmax = 55.389
				text = "shot"
			intervals [134]:
				xmin = 55.389
				xmax = 55.609
				text = "down"
			intervals [135]:
				xmin = 55.609
				xmax = 55.799
				text = "for"
			intervals [136]:
				xmin = 55.799
				xmax = 55.869
				text = "at"
			intervals [137]:
				xmin = 55.869
				xmax = 56.439
				text = "southeast"
			intervals [138]:
				xmin = 56.439
				xmax = 56.7004
				text = ""
			intervals [139]:
				xmin = 56.7004
				xmax = 56.9404
				text = "they"
			intervals [140]:
				xmin = 56.9404
				xmax = 57.1804
				text = "hate"
			intervals [141]:
				xmin = 57.1804
				xmax = 57.2604
				text = "to"
			intervals [142]:
				xmin = 57.2604
				xmax = 57.5204
				text = "be"
			intervals [143]:
				xmin = 57.5204
				xmax = 58.3595
				text = ""
			intervals [144]:
				xmin = 58.3595
				xmax = 58.5995
				text = "the"
			intervals [145]:
				xmin = 58.5995
				xmax = 58.7395
				text = ""
			intervals [146]:
				xmin = 58.7395
				xmax = 59.0195
				text = "have"
			intervals [147]:
				xmin = 59.0195
				xmax = 59.6195
				text = "sympathy"
			intervals [148]:
				xmin = 59.6195
				xmax = 59.9295
				text = "for"
			intervals [149]:
				xmin = 59.9295
				xmax = 60.4439
				text = ""
			intervals [150]:
				xmin = 60.4439
				xmax = 60.7039
				text = "uh"
			intervals [151]:
				xmin = 60.7039
				xmax = 60.9658
				text = ""
			intervals [152]:
				xmin = 60.9658
				xmax = 61.2658
				text = "that"
			intervals [153]:
				xmin = 61.2658
				xmax = 61.4725
				text = ""
			intervals [154]:
				xmin = 61.4725
				xmax = 61.7025
				text = "s"
			intervals [155]:
				xmin = 61.7025
				xmax = 61.7325
				text = ""
			intervals [156]:
				xmin = 61.7325
				xmax = 62.1325
				text = "excuse"
			intervals [157]:
				xmin = 62.1325
				xmax = 62.3525
				text = "me"
			intervals [158]:
				xmin = 62.3525
				xmax = 62.3825
				text = ""
			intervals [159]:
				xmin = 62.3825
				xmax = 62.6725
				text = "for"
			intervals [160]:
				xmin = 62.6725
				xmax = 63.0325
				text = "whites"
			intervals [161]:
				xmin = 63.0325
				xmax = 63.1125
				text = "to"
			intervals [162]:
				xmin = 63.1125
				xmax = 63.2625
				text = "have"
			intervals [163]:
				xmin = 63.2625
				xmax = 63.7425
				text = "sympathy"
			intervals [164]:
				xmin = 63.7425
				xmax = 63.9225
				text = "for"
			intervals [165]:
				xmin = 63.9225
				xmax = 64.2325
				text = "them"
			intervals [166]:
				xmin = 64.2325
				xmax = 64.3825
				text = "that"
			intervals [167]:
				xmin = 64.3825
				xmax = 64.4725
				text = "s"
			intervals [168]:
				xmin = 64.4725
				xmax = 64.5725
				text = "the"
			intervals [169]:
				xmin = 64.5725
				xmax = 64.8325
				text = "big"
			intervals [170]:
				xmin = 64.8325
				xmax = 65.0525
				text = "thing"
			intervals [171]:
				xmin = 65.0525
				xmax = 65.1725
				text = "they"
			intervals [172]:
				xmin = 65.1725
				xmax = 65.4125
				text = "don't"
			intervals [173]:
				xmin = 65.4125
				xmax = 65.5725
				text = "want"
			intervals [174]:
				xmin = 65.5725
				xmax = 66.0925
				text = "sympathy"
			intervals [175]:
				xmin = 66.0925
				xmax = 66.1825
				text = "they"
			intervals [176]:
				xmin = 66.1825
				xmax = 66.4125
				text = "want"
			intervals [177]:
				xmin = 66.4125
				xmax = 66.6374
				text = ""
			intervals [178]:
				xmin = 66.6374
				xmax = 66.8974
				text = "people"
			intervals [179]:
				xmin = 66.8974
				xmax = 66.9874
				text = "to"
			intervals [180]:
				xmin = 66.9874
				xmax = 67.2974
				text = "help"
			intervals [181]:
				xmin = 67.2974
				xmax = 68.004
				text = ""
			intervals [182]:
				xmin = 68.004
				xmax = 68.284
				text = "help"
			intervals [183]:
				xmin = 68.284
				xmax = 68.624
				text = "because"
			intervals [184]:
				xmin = 68.624
				xmax = 68.824
				text = "they"
			intervals [185]:
				xmin = 68.824
				xmax = 69.3903
				text = ""
			intervals [186]:
				xmin = 69.3903
				xmax = 69.7803
				text = "feel"
			intervals [187]:
				xmin = 69.7803
				xmax = 70.1703
				text = "deeply"
			intervals [188]:
				xmin = 70.1703
				xmax = 70.3203
				text = "that"
			intervals [189]:
				xmin = 70.3203
				xmax = 70.4203
				text = "it"
			intervals [190]:
				xmin = 70.4203
				xmax = 70.5003
				text = "s"
			intervals [191]:
				xmin = 70.5003
				xmax = 70.5803
				text = ""
			intervals [192]:
				xmin = 70.5803
				xmax = 70.6703
				text = "it"
			intervals [193]:
				xmin = 70.6703
				xmax = 70.7503
				text = "s"
			intervals [194]:
				xmin = 70.7503
				xmax = 71.4503
				text = "necessary"
			intervals [195]:
				xmin = 71.4503
				xmax = 71.620
				text = ""
			intervals [196]:
				xmin = 71.620
				xmax = 71.750
				text = "to"
			intervals [197]:
				xmin = 71.750
				xmax = 72.090
				text = "help"
			intervals [198]:
				xmin = 72.090
				xmax = 72.220
				text = "it"
			intervals [199]:
				xmin = 72.220
				xmax = 72.330
				text = "s"
			intervals [200]:
				xmin = 72.330
				xmax = 72.370
				text = ""
			intervals [201]:
				xmin = 72.370
				xmax = 72.480
				text = "it"
			intervals [202]:
				xmin = 72.480
				xmax = 72.570
				text = "s"
			intervals [203]:
				xmin = 72.570
				xmax = 72.700
				text = "a"
			intervals [204]:
				xmin = 72.700
				xmax = 73.1608
				text = ""
			intervals [205]:
				xmin = 73.1608
				xmax = 73.5308
				text = "cause"
			intervals [206]:
				xmin = 73.5308
				xmax = 73.7508
				text = "worth"
			intervals [207]:
				xmin = 73.7508
				xmax = 74.1008
				text = "while"
			intervals [208]:
				xmin = 74.1008
				xmax = 74.3208
				text = "not"
			intervals [209]:
				xmin = 74.3208
				xmax = 74.4754
				text = ""
			intervals [210]:
				xmin = 74.4754
				xmax = 75.1254
				text = "sympathy"
			intervals [211]:
				xmin = 75.1254
				xmax = 75.1554
				text = ""
			intervals [212]:
				xmin = 75.1554
				xmax = 75.3454
				text = "for"
			intervals [213]:
				xmin = 75.3454
				xmax = 75.8054
				text = "someone"
			intervals [214]:
				xmin = 75.8054
				xmax = 75.9154
				text = "you"
			intervals [215]:
				xmin = 75.9154
				xmax = 76.0254
				text = "know"
			intervals [216]:
				xmin = 76.0254
				xmax = 76.6654
				text = "sympathetic"
			intervals [217]:
				xmin = 76.6654
				xmax = 77.0154
				text = "cause"
			intervals [218]:
				xmin = 77.0154
				xmax = 77.3554
				text = "because"
			intervals [219]:
				xmin = 77.3554
				xmax = 77.9804
				text = ""
			intervals [220]:
				xmin = 77.9804
				xmax = 78.0704
				text = "in"
			intervals [221]:
				xmin = 78.0704
				xmax = 78.2604
				text = "most"
			intervals [222]:
				xmin = 78.2604
				xmax = 78.6372
				text = ""
			intervals [223]:
				xmin = 78.6372
				xmax = 78.7772
				text = "in"
			intervals [224]:
				xmin = 78.7772
				xmax = 78.8472
				text = "the"
			intervals [225]:
				xmin = 78.8472
				xmax = 79.1572
				text = "most"
			intervals [226]:
				xmin = 79.1572
				xmax = 79.6272
				text = "cases"
			intervals [227]:
				xmin = 79.6272
				xmax = 79.8272
				text = "like"
			intervals [228]:
				xmin = 79.8272
				xmax = 80.0861
				text = ""
			intervals [229]:
				xmin = 80.0861
				xmax = 80.2061
				text = "a"
			intervals [230]:
				xmin = 80.2061
				xmax = 80.3961
				text = "few"
			intervals [231]:
				xmin = 80.3961
				xmax = 80.6661
				text = "people"
			intervals [232]:
				xmin = 80.6661
				xmax = 80.7261
				text = "at"
			intervals [233]:
				xmin = 80.7261
				xmax = 80.8761
				text = "my"
			intervals [234]:
				xmin = 80.8761
				xmax = 81.4161
				text = "school"
			intervals [235]:
				xmin = 81.4161
				xmax = 82.1888
				text = ""
			intervals [236]:
				xmin = 82.1888
				xmax = 82.4288
				text = "are"
			intervals [237]:
				xmin = 82.4288
				xmax = 82.5188
				text = ""
			intervals [238]:
				xmin = 82.5188
				xmax = 82.6788
				text = "i"
			intervals [239]:
				xmin = 82.6788
				xmax = 83.0288
				text = "feel"
			intervals [240]:
				xmin = 83.0288
				xmax = 83.0788
				text = "are"
			intervals [241]:
				xmin = 83.0788
				xmax = 83.3188
				text = "bi-"
			intervals [242]:
				xmin = 83.3188
				xmax = 83.5537
				text = ""
			intervals [243]:
				xmin = 83.5537
				xmax = 83.7637
				text = "big"
			intervals [244]:
				xmin = 83.7637
				xmax = 83.8137
				text = ""
			intervals [245]:
				xmin = 83.8137
				xmax = 84.0637
				text = "put"
			intervals [246]:
				xmin = 84.0637
				xmax = 84.5037
				text = "ons"
			intervals [247]:
				xmin = 84.5037
				xmax = 84.5537
				text = ""
			intervals [248]:
				xmin = 84.5537
				xmax = 84.8137
				text = "they're"
			intervals [249]:
				xmin = 84.8137
				xmax = 85.3629
				text = ""
			intervals [250]:
				xmin = 85.3629
				xmax = 85.6829
				text = "acting"
			intervals [251]:
				xmin = 85.6829
				xmax = 85.8129
				text = "as"
			intervals [252]:
				xmin = 85.8129
				xmax = 85.9529
				text = "if"
			intervals [253]:
				xmin = 85.9529
				xmax = 86.0829
				text = "they"
			intervals [254]:
				xmin = 86.0829
				xmax = 86.5329
				text = "accept"
			intervals [255]:
				xmin = 86.5329
				xmax = 86.5629
				text = ""
			intervals [256]:
				xmin = 86.5629
				xmax = 86.9729
				text = "me"
			intervals [257]:
				xmin = 86.9729
				xmax = 87.0429
				text = ""
			intervals [258]:
				xmin = 87.0429
				xmax = 87.3929
				text = "and"
			intervals [259]:
				xmin = 87.3929
				xmax = 88.1377
				text = ""
			intervals [260]:
				xmin = 88.1377
				xmax = 88.2577
				text = "my"
			intervals [261]:
				xmin = 88.2577
				xmax = 88.6877
				text = "fellow"
			intervals [262]:
				xmin = 88.6877
				xmax = 88.8577
				text = "uh"
			intervals [263]:
				xmin = 88.8577
				xmax = 89.3267
				text = ""
			intervals [264]:
				xmin = 89.3267
				xmax = 89.6867
				text = "black"
			intervals [265]:
				xmin = 89.6867
				xmax = 90.1867
				text = "students"
			intervals [266]:
				xmin = 90.1867
				xmax = 90.6843
				text = ""
			intervals [267]:
				xmin = 90.6843
				xmax = 91.2943
				text = "because"
			intervals [268]:
				xmin = 91.2943
				xmax = 91.7177
				text = ""
			intervals [269]:
				xmin = 91.7177
				xmax = 91.9377
				text = "say"
			intervals [270]:
				xmin = 91.9377
				xmax = 91.9977
				text = "a"
			intervals [271]:
				xmin = 91.9977
				xmax = 92.4477
				text = "social"
			intervals [272]:
				xmin = 92.4477
				xmax = 93.0277
				text = "status"
			intervals [273]:
				xmin = 93.0277
				xmax = 93.3702
				text = ""
			intervals [274]:
				xmin = 93.3702
				xmax = 93.6202
				text = "uh"
			intervals [275]:
				xmin = 93.6202
				xmax = 93.8277
				text = ""
			intervals [276]:
				xmin = 93.8277
				xmax = 94.4477
				text = "requires"
			intervals [277]:
				xmin = 94.4477
				xmax = 94.8177
				text = "this"
			intervals [278]:
				xmin = 94.8177
				xmax = 95.0974
				text = ""
			intervals [279]:
				xmin = 95.0974
				xmax = 95.1274
				text = "th-"
			intervals [280]:
				xmin = 95.1274
				xmax = 95.4774
				text = ""
			intervals [281]:
				xmin = 95.4774
				xmax = 95.6874
				text = "um"
			intervals [282]:
				xmin = 95.6874
				xmax = 96.2656
				text = ""
			intervals [283]:
				xmin = 96.2656
				xmax = 96.4156
				text = "the"
			intervals [284]:
				xmin = 96.4156
				xmax = 96.8556
				text = "social"
			intervals [285]:
				xmin = 96.8556
				xmax = 96.9856
				text = "s"
			intervals [286]:
				xmin = 96.9856
				xmax = 97.1021
				text = ""
			intervals [287]:
				xmin = 97.1021
				xmax = 97.2321
				text = "the"
			intervals [288]:
				xmin = 97.2321
				xmax = 97.6721
				text = "social"
			intervals [289]:
				xmin = 97.6721
				xmax = 98.1421
				text = "code"
			intervals [290]:
				xmin = 98.1421
				xmax = 98.8609
				text = ""
			intervals [291]:
				xmin = 98.8609
				xmax = 99.0009
				text = "is"
			intervals [292]:
				xmin = 99.0009
				xmax = 99.5009
				text = "becoming"
			intervals [293]:
				xmin = 99.5009
				xmax = 99.8409
				text = "now"
			intervals [294]:
				xmin = 99.8409
				xmax = 100.2009
				text = "where"
			intervals [295]:
				xmin = 100.2009
				xmax = 100.2309
				text = ""
			intervals [296]:
				xmin = 100.2309
				xmax = 100.3709
				text = "you"
			intervals [297]:
				xmin = 100.3709
				xmax = 100.5108
				text = ""
			intervals [298]:
				xmin = 100.5108
				xmax = 100.8908
				text = "because"
			intervals [299]:
				xmin = 100.8908
				xmax = 101.3008
				text = "everything"
			intervals [300]:
				xmin = 101.3008
				xmax = 101.4608
				text = "now"
			intervals [301]:
				xmin = 101.4608
				xmax = 101.5508
				text = "is"
			intervals [302]:
				xmin = 101.5508
				xmax = 101.8108
				text = "centered"
			intervals [303]:
				xmin = 101.8108
				xmax = 102.1408
				text = "around"
			intervals [304]:
				xmin = 102.1408
				xmax = 102.3768
				text = ""
			intervals [305]:
				xmin = 102.3768
				xmax = 102.9168
				text = "accepting"
			intervals [306]:
				xmin = 102.9168
				xmax = 103.0168
				text = "the"
			intervals [307]:
				xmin = 103.0168
				xmax = 103.3868
				text = "negro"
			intervals [308]:
				xmin = 103.3868
				xmax = 103.5268
				text = "as"
			intervals [309]:
				xmin = 103.5268
				xmax = 104.0268
				text = "people"
			intervals [310]:
				xmin = 104.0268
				xmax = 104.5875
				text = ""
			intervals [311]:
				xmin = 104.5875
				xmax = 104.7175
				text = "the"
			intervals [312]:
				xmin = 104.7175
				xmax = 105.0675
				text = "social"
			intervals [313]:
				xmin = 105.0675
				xmax = 105.4175
				text = "code"
			intervals [314]:
				xmin = 105.4175
				xmax = 105.5875
				text = "ha"
			intervals [315]:
				xmin = 105.5875
				xmax = 105.6175
				text = ""
			intervals [316]:
				xmin = 105.6175
				xmax = 105.6875
				text = "wa-"
			intervals [317]:
				xmin = 105.6875
				xmax = 105.8275
				text = "h"
			intervals [318]:
				xmin = 105.8275
				xmax = 105.8575
				text = ""
			intervals [319]:
				xmin = 105.8575
				xmax = 106.0875
				text = "has"
			intervals [320]:
				xmin = 106.0875
				xmax = 106.6375
				text = "required"
			intervals [321]:
				xmin = 106.6375
				xmax = 107.0531
				text = ""
			intervals [322]:
				xmin = 107.0531
				xmax = 107.1931
				text = "that"
			intervals [323]:
				xmin = 107.1931
				xmax = 107.3931
				text = "these"
			intervals [324]:
				xmin = 107.3931
				xmax = 107.7031
				text = "people"
			intervals [325]:
				xmin = 107.7031
				xmax = 108.1431
				text = "accept"
			intervals [326]:
				xmin = 108.1431
				xmax = 108.8792
				text = ""
			intervals [327]:
				xmin = 108.8792
				xmax = 109.2192
				text = "um"
			intervals [328]:
				xmin = 109.2192
				xmax = 110.1732
				text = ""
			intervals [329]:
				xmin = 110.1732
				xmax = 110.5632
				text = "accept"
			intervals [330]:
				xmin = 110.5632
				xmax = 110.7032
				text = "us"
			intervals [331]:
				xmin = 110.7032
				xmax = 111.2032
				text = "socially"
			intervals [332]:
				xmin = 111.2032
				xmax = 111.2832
				text = "it"
			intervals [333]:
				xmin = 111.2832
				xmax = 111.3732
				text = "s"
			intervals [334]:
				xmin = 111.3732
				xmax = 111.4332
				text = "no"
			intervals [335]:
				xmin = 111.4332
				xmax = 111.5232
				text = ""
			intervals [336]:
				xmin = 111.5232
				xmax = 111.7132
				text = "if"
			intervals [337]:
				xmin = 111.7132
				xmax = 111.9432
				text = "not"
			intervals [338]:
				xmin = 111.9432
				xmax = 111.9732
				text = ""
			intervals [339]:
				xmin = 111.9732
				xmax = 112.1032
				text = "you"
			intervals [340]:
				xmin = 112.1032
				xmax = 112.2532
				text = "know"
			intervals [341]:
				xmin = 112.2532
				xmax = 112.6748
				text = ""
			intervals [342]:
				xmin = 112.6748
				xmax = 112.8248
				text = "we"
			intervals [343]:
				xmin = 112.8248
				xmax = 112.9748
				text = ""
			intervals [344]:
				xmin = 112.9748
				xmax = 113.1548
				text = "when"
			intervals [345]:
				xmin = 113.1548
				xmax = 113.2348
				text = "we"
			intervals [346]:
				xmin = 113.2348
				xmax = 113.4748
				text = "come"
			intervals [347]:
				xmin = 113.4748
				xmax = 113.6148
				text = "to"
			intervals [348]:
				xmin = 113.6148
				xmax = 113.7448
				text = "their"
			intervals [349]:
				xmin = 113.7448
				xmax = 114.1548
				text = "homes"
			intervals [350]:
				xmin = 114.1548
				xmax = 114.2248
				text = "it"
			intervals [351]:
				xmin = 114.2248
				xmax = 114.5248
				text = "doesn't"
			intervals [352]:
				xmin = 114.5248
				xmax = 114.7248
				text = "really"
			intervals [353]:
				xmin = 114.7248
				xmax = 115.0648
				text = "matter"
			intervals [354]:
				xmin = 115.0648
				xmax = 115.2148
				text = "as"
			intervals [355]:
				xmin = 115.2148
				xmax = 115.5248
				text = "much"
			intervals [356]:
				xmin = 115.5248
				xmax = 115.8955
				text = ""
			intervals [357]:
				xmin = 115.8955
				xmax = 116.1055
				text = "but"
			intervals [358]:
				xmin = 116.1055
				xmax = 117.2724
				text = ""
			intervals [359]:
				xmin = 117.2724
				xmax = 117.3524
				text = "it"
			intervals [360]:
				xmin = 117.3524
				xmax = 117.5924
				text = "seems"
			intervals [361]:
				xmin = 117.5924
				xmax = 117.6824
				text = "to"
			intervals [362]:
				xmin = 117.6824
				xmax = 117.7924
				text = "me"
			intervals [363]:
				xmin = 117.7924
				xmax = 117.8524
				text = "a"
			intervals [364]:
				xmin = 117.8524
				xmax = 118.0424
				text = "lot"
			intervals [365]:
				xmin = 118.0424
				xmax = 118.1124
				text = "of"
			intervals [366]:
				xmin = 118.1124
				xmax = 118.5224
				text = "people"
			intervals [367]:
				xmin = 118.5224
				xmax = 118.9893
				text = ""
			intervals [368]:
				xmin = 118.9893
				xmax = 119.1893
				text = "give"
			intervals [369]:
				xmin = 119.1893
				xmax = 119.4475
				text = ""
			intervals [370]:
				xmin = 119.4475
				xmax = 119.7175
				text = "big"
			intervals [371]:
				xmin = 119.7175
				xmax = 120.1075
				text = "fake"
			intervals [372]:
				xmin = 120.1075
				xmax = 120.7275
				text = "smiles"
			intervals [373]:
				xmin = 120.7275
				xmax = 121.0875
				text = "because"
			intervals [374]:
				xmin = 121.0875
				xmax = 121.2475
				text = "they're"
			intervals [375]:
				xmin = 121.2475
				xmax = 121.5775
				text = "trying"
			intervals [376]:
				xmin = 121.5775
				xmax = 121.7675
				text = "to"
			intervals [377]:
				xmin = 121.7675
				xmax = 122.3323
				text = ""
			intervals [378]:
				xmin = 122.3323
				xmax = 122.6023
				text = "um"
			intervals [379]:
				xmin = 122.6023
				xmax = 123.7915
				text = ""
			intervals [380]:
				xmin = 123.7915
				xmax = 124.0315
				text = "uh"
			intervals [381]:
				xmin = 124.0315
				xmax = 125.2094
				text = ""
			intervals [382]:
				xmin = 125.2094
				xmax = 125.3894
				text = "uh"
			intervals [383]:
				xmin = 125.3894
				xmax = 125.4194
				text = ""
			intervals [384]:
				xmin = 125.4194
				xmax = 125.5494
				text = "how"
			intervals [385]:
				xmin = 125.5494
				xmax = 125.7294
				text = "can"
			intervals [386]:
				xmin = 125.7294
				xmax = 125.7794
				text = "i"
			intervals [387]:
				xmin = 125.7794
				xmax = 126.0694
				text = "say"
			intervals [388]:
				xmin = 126.0694
				xmax = 126.1694
				text = "it"
			intervals [389]:
				xmin = 126.1694
				xmax = 126.6453
				text = ""
			intervals [390]:
				xmin = 126.6453
				xmax = 126.8153
				text = "they're"
			intervals [391]:
				xmin = 126.8153
				xmax = 127.2653
				text = "trying"
			intervals [392]:
				xmin = 127.2653
				xmax = 127.627
				text = ""
			intervals [393]:
				xmin = 127.627
				xmax = 127.787
				text = "to"
			intervals [394]:
				xmin = 127.787
				xmax = 128.447
				text = "impress"
			intervals [395]:
				xmin = 128.447
				xmax = 128.577
				text = "they're"
			intervals [396]:
				xmin = 128.577
				xmax = 128.837
				text = "trying"
			intervals [397]:
				xmin = 128.837
				xmax = 128.907
				text = "to"
			intervals [398]:
				xmin = 128.907
				xmax = 129.457
				text = "impress"
			intervals [399]:
				xmin = 129.457
				xmax = 129.6924
				text = ""
			intervals [400]:
				xmin = 129.6924
				xmax = 129.8824
				text = "their"
			intervals [401]:
				xmin = 129.8824
				xmax = 130.3624
				text = "neighbors"
			intervals [402]:
				xmin = 130.3624
				xmax = 130.5324
				text = "with"
			intervals [403]:
				xmin = 130.5324
				xmax = 130.6924
				text = "how"
			intervals [404]:
				xmin = 130.6924
				xmax = 131.1124
				text = "liberal"
			intervals [405]:
				xmin = 131.1124
				xmax = 131.2924
				text = "they"
			intervals [406]:
				xmin = 131.2924
				xmax = 131.6524
				text = "really"
			intervals [407]:
				xmin = 131.6524
				xmax = 131.8424
				text = "are"
			intervals [408]:
				xmin = 131.8424
				xmax = 131.9524
				text = "you"
			intervals [409]:
				xmin = 131.9524
				xmax = 132.0924
				text = "know"
			intervals [410]:
				xmin = 132.0924
				xmax = 132.4024
				text = "twenty"
			intervals [411]:
				xmin = 132.4024
				xmax = 132.6024
				text = "dollar"
			intervals [412]:
				xmin = 132.6024
				xmax = 132.9424
				text = "this"
			intervals [413]:
				xmin = 132.9424
				xmax = 133.2454
				text = ""
			intervals [414]:
				xmin = 133.2454
				xmax = 133.3054
				text = "and"
			intervals [415]:
				xmin = 133.3054
				xmax = 133.4154
				text = "their"
			intervals [416]:
				xmin = 133.4154
				xmax = 133.8254
				text = "neighbors"
			intervals [417]:
				xmin = 133.8254
				xmax = 133.9054
				text = "are"
			intervals [418]:
				xmin = 133.9054
				xmax = 134.1454
				text = "doing"
			intervals [419]:
				xmin = 134.1454
				xmax = 134.2154
				text = "it"
			intervals [420]:
				xmin = 134.2154
				xmax = 134.4254
				text = "because"
			intervals [421]:
				xmin = 134.4254
				xmax = 134.6154
				text = "they're"
			intervals [422]:
				xmin = 134.6154
				xmax = 134.9154
				text = "trying"
			intervals [423]:
				xmin = 134.9154
				xmax = 134.9854
				text = "to"
			intervals [424]:
				xmin = 134.9854
				xmax = 135.4354
				text = "impress"
			intervals [425]:
				xmin = 135.4354
				xmax = 135.7454
				text = "them"
			intervals [426]:
				xmin = 135.7454
				xmax = 135.8154
				text = "and"
			intervals [427]:
				xmin = 135.8154
				xmax = 135.9954
				text = "so"
			intervals [428]:
				xmin = 135.9954
				xmax = 136.2054
				text = "on"
			intervals [429]:
				xmin = 136.2054
				xmax = 136.2754
				text = "and"
			intervals [430]:
				xmin = 136.2754
				xmax = 136.4954
				text = "so"
			intervals [431]:
				xmin = 136.4954
				xmax = 136.9154
				text = "forth"
			intervals [432]:
				xmin = 136.9154
				xmax = 136.9854
				text = "it"
			intervals [433]:
				xmin = 136.9854
				xmax = 137.0554
				text = "s"
			intervals [434]:
				xmin = 137.0554
				xmax = 137.1754
				text = "no"
			intervals [435]:
				xmin = 137.1754
				xmax = 137.5554
				text = "real"
			intervals [436]:
				xmin = 137.5554
				xmax = 137.9703
				text = ""
			intervals [437]:
				xmin = 137.9703
				xmax = 138.2003
				text = "big"
			intervals [438]:
				xmin = 138.2003
				xmax = 138.8103
				text = "feeling"
			intervals [439]:
				xmin = 138.8103
				xmax = 139.0303
				text = "of"
			intervals [440]:
				xmin = 139.0303
				xmax = 139.6315
				text = ""
			intervals [441]:
				xmin = 139.6315
				xmax = 139.8815
				text = "these"
			intervals [442]:
				xmin = 139.8815
				xmax = 140.2815
				text = "people"
			intervals [443]:
				xmin = 140.2815
				xmax = 140.5315
				text = "aren't"
			intervals [444]:
				xmin = 140.5315
				xmax = 140.5615
				text = ""
			intervals [445]:
				xmin = 140.5615
				xmax = 141.0515
				text = "different"
			intervals [446]:
				xmin = 141.0515
				xmax = 141.224
				text = ""
			intervals [447]:
				xmin = 141.224
				xmax = 141.314
				text = "it"
			intervals [448]:
				xmin = 141.314
				xmax = 141.374
				text = "s"
			intervals [449]:
				xmin = 141.374
				xmax = 141.554
				text = "just"
			intervals [450]:
				xmin = 141.554
				xmax = 141.664
				text = "that"
			intervals [451]:
				xmin = 141.664
				xmax = 141.904
				text = "these"
			intervals [452]:
				xmin = 141.904
				xmax = 142.254
				text = "people"
			intervals [453]:
				xmin = 142.254
				xmax = 142.304
				text = "are"
			intervals [454]:
				xmin = 142.304
				xmax = 142.704
				text = "different"
			intervals [455]:
				xmin = 142.704
				xmax = 142.874
				text = "but"
			intervals [456]:
				xmin = 142.874
				xmax = 143.024
				text = "we"
			intervals [457]:
				xmin = 143.024
				xmax = 143.244
				text = "don't"
			intervals [458]:
				xmin = 143.244
				xmax = 143.794
				text = "anybody"
			intervals [459]:
				xmin = 143.794
				xmax = 143.854
				text = "to"
			intervals [460]:
				xmin = 143.854
				xmax = 144.084
				text = "know"
			intervals [461]:
				xmin = 144.084
				xmax = 144.194
				text = "it"
			intervals [462]:
				xmin = 144.194
				xmax = 144.304
				text = "you"
			intervals [463]:
				xmin = 144.304
				xmax = 144.434
				text = "know"
			intervals [464]:
				xmin = 144.434
				xmax = 144.9844
				text = ""
			intervals [465]:
				xmin = 144.9844
				xmax = 145.1644
				text = "that"
			intervals [466]:
				xmin = 145.1644
				xmax = 145.2544
				text = "s"
			intervals [467]:
				xmin = 145.2544
				xmax = 146.2399
				text = ""
			intervals [468]:
				xmin = 146.2399
				xmax = 146.8799
				text = "unfortunately"
			intervals [469]:
				xmin = 146.8799
				xmax = 147.0199
				text = "that"
			intervals [470]:
				xmin = 147.0199
				xmax = 147.1099
				text = "s"
			intervals [471]:
				xmin = 147.1099
				xmax = 147.1899
				text = "the"
			intervals [472]:
				xmin = 147.1899
				xmax = 147.5799
				text = "feeling"
			intervals [473]:
				xmin = 147.5799
				xmax = 147.6999
				text = "i"
			intervals [474]:
				xmin = 147.6999
				xmax = 147.9899
				text = "get"
			intervals [475]:
				xmin = 147.9899
				xmax = 148.2869
				text = ""
			intervals [476]:
				xmin = 148.2869
				xmax = 148.4469
				text = "but"
			intervals [477]:
				xmin = 148.4469
				xmax = 148.7265
				text = ""
			intervals [478]:
				xmin = 148.7265
				xmax = 149.0165
				text = "honestly"
			intervals [479]:
				xmin = 149.0165
				xmax = 149.0765
				text = "the"
			intervals [480]:
				xmin = 149.0765
				xmax = 149.4265
				text = "majority"
			intervals [481]:
				xmin = 149.4265
				xmax = 149.4865
				text = "of"
			intervals [482]:
				xmin = 149.4865
				xmax = 149.5465
				text = "the"
			intervals [483]:
				xmin = 149.5465
				xmax = 149.8465
				text = "students"
			intervals [484]:
				xmin = 149.8465
				xmax = 149.9065
				text = "at"
			intervals [485]:
				xmin = 149.9065
				xmax = 149.9865
				text = "our"
			intervals [486]:
				xmin = 149.9865
				xmax = 150.2565
				text = "school"
			intervals [487]:
				xmin = 150.2565
				xmax = 150.3165
				text = "are"
			intervals [488]:
				xmin = 150.3165
				xmax = 150.5065
				text = "real"
			intervals [489]:
				xmin = 150.5065
				xmax = 150.7265
				text = "good"
			intervals [490]:
				xmin = 150.7265
				xmax = 151.0265
				text = "about"
			intervals [491]:
				xmin = 151.0265
				xmax = 151.2965
				text = "this"
			intervals [492]:
				xmin = 151.2965
				xmax = 151.4765
				text = "they"
			intervals [493]:
				xmin = 151.4765
				xmax = 152.2424
				text = ""
			intervals [494]:
				xmin = 152.2424
				xmax = 152.5624
				text = "most"
			intervals [495]:
				xmin = 152.5624
				xmax = 152.7524
				text = "of"
			intervals [496]:
				xmin = 152.7524
				xmax = 152.9424
				text = "'em-"
			intervals [497]:
				xmin = 152.9424
				xmax = 153.8363
				text = ""
			intervals [498]:
				xmin = 153.8363
				xmax = 154.5963
				text = "unfortunately"
			intervals [499]:
				xmin = 154.5963
				xmax = 154.7763
				text = "this"
			intervals [500]:
				xmin = 154.7763
				xmax = 154.8463
				text = "is"
			intervals [501]:
				xmin = 154.8463
				xmax = 155.1963
				text = "another"
			intervals [502]:
				xmin = 155.1963
				xmax = 155.4463
				text = "thing"
			intervals [503]:
				xmin = 155.4463
				xmax = 155.765
				text = ""
			intervals [504]:
				xmin = 155.765
				xmax = 155.985
				text = "they"
			intervals [505]:
				xmin = 155.985
				xmax = 156.8537
				text = ""
			intervals [506]:
				xmin = 156.8537
				xmax = 157.0437
				text = "they"
			intervals [507]:
				xmin = 157.0437
				xmax = 157.3737
				text = "work"
			intervals [508]:
				xmin = 157.3737
				xmax = 157.8137
				text = "more"
			intervals [509]:
				xmin = 157.8137
				xmax = 158.2306
				text = ""
			intervals [510]:
				xmin = 158.2306
				xmax = 158.4506
				text = "in"
			intervals [511]:
				xmin = 158.4506
				xmax = 158.4906
				text = ""
			intervals [512]:
				xmin = 158.4906
				xmax = 158.7706
				text = "uh"
			intervals [513]:
				xmin = 158.7706
				xmax = 159.0794
				text = ""
			intervals [514]:
				xmin = 159.0794
				xmax = 159.4394
				text = "helping"
			intervals [515]:
				xmin = 159.4394
				xmax = 159.5094
				text = "the"
			intervals [516]:
				xmin = 159.5094
				xmax = 159.8694
				text = "negro"
			intervals [517]:
				xmin = 159.8694
				xmax = 160.3694
				text = "students"
			intervals [518]:
				xmin = 160.3694
				xmax = 160.4994
				text = "and"
			intervals [519]:
				xmin = 160.4994
				xmax = 160.5794
				text = "it"
			intervals [520]:
				xmin = 160.5794
				xmax = 160.6994
				text = "s"
			intervals [521]:
				xmin = 160.6994
				xmax = 160.7594
				text = ""
			intervals [522]:
				xmin = 160.7594
				xmax = 161.0094
				text = "poor"
			intervals [523]:
				xmin = 161.0094
				xmax = 161.2594
				text = "people"
			intervals [524]:
				xmin = 161.2594
				xmax = 161.3294
				text = "s"
			intervals [525]:
				xmin = 161.3294
				xmax = 161.9294
				text = "campaign"
			intervals [526]:
				xmin = 161.9294
				xmax = 162.0294
				text = "you"
			intervals [527]:
				xmin = 162.0294
				xmax = 162.1894
				text = "know"
			intervals [528]:
				xmin = 162.1894
				xmax = 162.3617
				text = ""
			intervals [529]:
				xmin = 162.3617
				xmax = 162.6417
				text = "trying"
			intervals [530]:
				xmin = 162.6417
				xmax = 162.7017
				text = "to"
			intervals [531]:
				xmin = 162.7017
				xmax = 162.8317
				text = "get"
			intervals [532]:
				xmin = 162.8317
				xmax = 163.1717
				text = "food"
			intervals [533]:
				xmin = 163.1717
				xmax = 163.3317
				text = "for"
			intervals [534]:
				xmin = 163.3317
				xmax = 163.4317
				text = "the"
			intervals [535]:
				xmin = 163.4317
				xmax = 163.6717
				text = "poor"
			intervals [536]:
				xmin = 163.6717
				xmax = 164.1117
				text = "people"
			intervals [537]:
				xmin = 164.1117
				xmax = 164.4278
				text = ""
			intervals [538]:
				xmin = 164.4278
				xmax = 164.5678
				text = "they"
			intervals [539]:
				xmin = 164.5678
				xmax = 164.7678
				text = "do"
			intervals [540]:
				xmin = 164.7678
				xmax = 164.9678
				text = "more"
			intervals [541]:
				xmin = 164.9678
				xmax = 165.2378
				text = "work"
			intervals [542]:
				xmin = 165.2378
				xmax = 165.4178
				text = "in"
			intervals [543]:
				xmin = 165.4178
				xmax = 165.5578
				text = "it"
			intervals [544]:
				xmin = 165.5578
				xmax = 165.6378
				text = ""
			intervals [545]:
				xmin = 165.6378
				xmax = 165.9078
				text = "then"
			intervals [546]:
				xmin = 165.9078
				xmax = 166.3375
				text = ""
			intervals [547]:
				xmin = 166.3375
				xmax = 166.4375
				text = "the"
			intervals [548]:
				xmin = 166.4375
				xmax = 166.7275
				text = "middle"
			intervals [549]:
				xmin = 166.7275
				xmax = 167.0375
				text = "class"
			intervals [550]:
				xmin = 167.0375
				xmax = 167.3675
				text = "negroes"
			intervals [551]:
				xmin = 167.3675
				xmax = 167.4075
				text = ""
			intervals [552]:
				xmin = 167.4075
				xmax = 167.5575
				text = "of"
			intervals [553]:
				xmin = 167.5575
				xmax = 167.6975
				text = "our"
			intervals [554]:
				xmin = 167.6975
				xmax = 167.9975
				text = "school"
			intervals [555]:
				xmin = 167.9975
				xmax = 168.2175
				text = "do"
			intervals [556]:
				xmin = 168.2175
				xmax = 168.5486
				text = ""
			intervals [557]:
				xmin = 168.5486
				xmax = 168.8586
				text = "because"
			intervals [558]:
				xmin = 168.8586
				xmax = 168.9786
				text = "they"
			intervals [559]:
				xmin = 168.9786
				xmax = 169.3286
				text = "feel"
			intervals [560]:
				xmin = 169.3286
				xmax = 170.2041
				text = ""
			intervals [561]:
				xmin = 170.2041
				xmax = 170.9541
				text = "embarrassed"
			intervals [562]:
				xmin = 170.9541
				xmax = 171.6876
				text = ""
			intervals [563]:
				xmin = 171.6876
				xmax = 172.0476
				text = "about"
			intervals [564]:
				xmin = 172.0476
				xmax = 172.6447
				text = ""
			intervals [565]:
				xmin = 172.6447
				xmax = 172.8547
				text = "what"
			intervals [566]:
				xmin = 172.8547
				xmax = 172.9947
				text = "their"
			intervals [567]:
				xmin = 172.9947
				xmax = 173.6947
				text = "ancestors"
			intervals [568]:
				xmin = 173.6947
				xmax = 173.7947
				text = "have"
			intervals [569]:
				xmin = 173.7947
				xmax = 173.8347
				text = ""
			intervals [570]:
				xmin = 173.8347
				xmax = 174.1247
				text = "done"
			intervals [571]:
				xmin = 174.1247
				xmax = 174.6668
				text = ""
			intervals [572]:
				xmin = 174.6668
				xmax = 174.7768
				text = "what"
			intervals [573]:
				xmin = 174.7768
				xmax = 174.8668
				text = "s"
			intervals [574]:
				xmin = 174.8668
				xmax = 175.1768
				text = "going"
			intervals [575]:
				xmin = 175.1768
				xmax = 175.3368
				text = "on"
			intervals [576]:
				xmin = 175.3368
				xmax = 175.6868
				text = "now"
			intervals [577]:
				xmin = 175.6868
				xmax = 175.7868
				text = "and"
			intervals [578]:
				xmin = 175.7868
				xmax = 175.8768
				text = "they"
			intervals [579]:
				xmin = 175.8768
				xmax = 176.0768
				text = "want"
			intervals [580]:
				xmin = 176.0768
				xmax = 176.6768
				text = "somehow"
			intervals [581]:
				xmin = 176.6768
				xmax = 176.8328
				text = ""
			intervals [582]:
				xmin = 176.8328
				xmax = 177.2528
				text = "someway"
			intervals [583]:
				xmin = 177.2528
				xmax = 177.3828
				text = "to"
			intervals [584]:
				xmin = 177.3828
				xmax = 177.7028
				text = "help"
			intervals [585]:
				xmin = 177.7028
				xmax = 178.0904
				text = ""
			intervals [586]:
				xmin = 178.0904
				xmax = 178.4304
				text = "therefore"
			intervals [587]:
				xmin = 178.4304
				xmax = 178.5004
				text = "they"
			intervals [588]:
				xmin = 178.5004
				xmax = 178.6704
				text = "do"
			intervals [589]:
				xmin = 178.6704
				xmax = 178.7304
				text = "a"
			intervals [590]:
				xmin = 178.7304
				xmax = 178.9204
				text = "lot"
			intervals [591]:
				xmin = 178.9204
				xmax = 178.9504
				text = ""
			intervals [592]:
				xmin = 178.9504
				xmax = 179.2804
				text = "more"
			intervals [593]:
				xmin = 179.2804
				xmax = 179.6404
				text = "toward"
			intervals [594]:
				xmin = 179.6404
				xmax = 179.8904
				text = "this"
			intervals [595]:
				xmin = 179.8904
				xmax = 180.3651
				text = ""
			intervals [596]:
				xmin = 180.3651
				xmax = 180.6051
				text = "work"
			intervals [597]:
				xmin = 180.6051
				xmax = 180.9249
				text = ""
			intervals [598]:
				xmin = 180.9249
				xmax = 181.0249
				text = "in"
			intervals [599]:
				xmin = 181.0249
				xmax = 181.1901
				text = ""
			intervals [600]:
				xmin = 181.1901
				xmax = 181.3601
				text = "that"
			intervals [601]:
				xmin = 181.3601
				xmax = 181.4801
				text = "s"
			intervals [602]:
				xmin = 181.4801
				xmax = 181.6201
				text = "where"
			intervals [603]:
				xmin = 181.6201
				xmax = 182.0301
				text = "majority"
			intervals [604]:
				xmin = 182.0301
				xmax = 182.1101
				text = "of"
			intervals [605]:
				xmin = 182.1101
				xmax = 182.1901
				text = "the"
			intervals [606]:
				xmin = 182.1901
				xmax = 182.5601
				text = "students"
			intervals [607]:
				xmin = 182.5601
				xmax = 182.6201
				text = "at"
			intervals [608]:
				xmin = 182.6201
				xmax = 182.7401
				text = "our"
			intervals [609]:
				xmin = 182.7401
				xmax = 183.1001
				text = "school"
			intervals [610]:
				xmin = 183.1001
				xmax = 183.3201
				text = "are"
			intervals [611]:
				xmin = 183.3201
				xmax = 183.6741
				text = ""
			intervals [612]:
				xmin = 183.6741
				xmax = 183.7941
				text = "we"
			intervals [613]:
				xmin = 183.7941
				xmax = 184.0041
				text = "don't"
			intervals [614]:
				xmin = 184.0041
				xmax = 184.3541
				text = "really"
			intervals [615]:
				xmin = 184.3541
				xmax = 185.207
				text = ""
			intervals [616]:
				xmin = 185.207
				xmax = 185.887
				text = "recognize"
			intervals [617]:
				xmin = 185.887
				xmax = 186.007
				text = "as"
			intervals [618]:
				xmin = 186.007
				xmax = 186.357
				text = "much"
			intervals [619]:
				xmin = 186.357
				xmax = 186.617
				text = "as"
			intervals [620]:
				xmin = 186.617
				xmax = 186.9228
				text = ""
			intervals [621]:
				xmin = 186.9228
				xmax = 187.1028
				text = "say"
			intervals [622]:
				xmin = 187.1028
				xmax = 187.2128
				text = "at"
			intervals [623]:
				xmin = 187.2128
				xmax = 187.2828
				text = "a"
			intervals [624]:
				xmin = 187.2828
				xmax = 187.6528
				text = "public"
			intervals [625]:
				xmin = 187.6528
				xmax = 187.9228
				text = "school"
			intervals [626]:
				xmin = 187.9228
				xmax = 188.0428
				text = "you"
			intervals [627]:
				xmin = 188.0428
				xmax = 188.1628
				text = "would"
			intervals [628]:
				xmin = 188.1628
				xmax = 188.6528
				text = "recognize"
			intervals [629]:
				xmin = 188.6528
				xmax = 188.7628
				text = "that"
			intervals [630]:
				xmin = 188.7628
				xmax = 188.8128
				text = ""
			intervals [631]:
				xmin = 188.8128
				xmax = 189.1428
				text = "person"
			intervals [632]:
				xmin = 189.1428
				xmax = 189.3128
				text = "was"
			intervals [633]:
				xmin = 189.3128
				xmax = 189.5528
				text = "white"
			intervals [634]:
				xmin = 189.5528
				xmax = 189.5928
				text = ""
			intervals [635]:
				xmin = 189.5928
				xmax = 189.6828
				text = "we"
			intervals [636]:
				xmin = 189.6828
				xmax = 189.8928
				text = "don't"
			intervals [637]:
				xmin = 189.8928
				xmax = 190.0882
				text = ""
			intervals [638]:
				xmin = 190.0882
				xmax = 190.2382
				text = "do"
			intervals [639]:
				xmin = 190.2382
				xmax = 190.3582
				text = "it"
			intervals [640]:
				xmin = 190.3582
				xmax = 190.5882
				text = "half"
			intervals [641]:
				xmin = 190.5882
				xmax = 190.6282
				text = ""
			intervals [642]:
				xmin = 190.6282
				xmax = 190.7382
				text = "as"
			intervals [643]:
				xmin = 190.7382
				xmax = 191.1782
				text = "much"
			intervals [644]:
				xmin = 191.1782
				xmax = 191.4841
				text = ""
			intervals [645]:
				xmin = 191.4841
				xmax = 191.6241
				text = "but"
			intervals [646]:
				xmin = 191.6241
				xmax = 191.7541
				text = ""
			intervals [647]:
				xmin = 191.7541
				xmax = 191.8441
				text = "there"
			intervals [648]:
				xmin = 191.8441
				xmax = 192.0141
				text = ""
			intervals [649]:
				xmin = 192.0141
				xmax = 192.2241
				text = "still"
			intervals [650]:
				xmin = 192.2241
				xmax = 192.2541
				text = "are"
			intervals [651]:
				xmin = 192.2541
				xmax = 192.3041
				text = "a"
			intervals [652]:
				xmin = 192.3041
				xmax = 192.3341
				text = ""
			intervals [653]:
				xmin = 192.3341
				xmax = 192.4741
				text = "small"
			intervals [654]:
				xmin = 192.4741
				xmax = 192.9341
				text = "minority"
			intervals [655]:
				xmin = 192.9341
				xmax = 193.5098
				text = ""
			intervals [656]:
				xmin = 193.5098
				xmax = 193.7898
				text = "who"
			intervals [657]:
				xmin = 193.7898
				xmax = 194.4239
				text = ""
			intervals [658]:
				xmin = 194.4239
				xmax = 194.6839
				text = "they're"
			intervals [659]:
				xmin = 194.6839
				xmax = 194.8491
				text = ""
			intervals [660]:
				xmin = 194.8491
				xmax = 194.9191
				text = "i"
			intervals [661]:
				xmin = 194.9191
				xmax = 195.0791
				text = "don't"
			intervals [662]:
				xmin = 195.0791
				xmax = 195.2491
				text = "think"
			intervals [663]:
				xmin = 195.2491
				xmax = 195.3691
				text = "there"
			intervals [664]:
				xmin = 195.3691
				xmax = 195.4691
				text = "s"
			intervals [665]:
				xmin = 195.4691
				xmax = 195.6691
				text = "anyone"
			intervals [666]:
				xmin = 195.6691
				xmax = 195.7391
				text = "at"
			intervals [667]:
				xmin = 195.7391
				xmax = 195.8991
				text = "our"
			intervals [668]:
				xmin = 195.8991
				xmax = 196.0991
				text = "school"
			intervals [669]:
				xmin = 196.0991
				xmax = 196.1791
				text = "who"
			intervals [670]:
				xmin = 196.1791
				xmax = 196.2991
				text = "would"
			intervals [671]:
				xmin = 196.2991
				xmax = 196.3291
				text = ""
			intervals [672]:
				xmin = 196.3291
				xmax = 196.5291
				text = "be"
			intervals [673]:
				xmin = 196.5291
				xmax = 196.7452
				text = ""
			intervals [674]:
				xmin = 196.7452
				xmax = 196.9652
				text = "out"
			intervals [675]:
				xmin = 196.9652
				xmax = 197.0652
				text = "and"
			intervals [676]:
				xmin = 197.0652
				xmax = 197.2052
				text = "out"
			intervals [677]:
				xmin = 197.2052
				xmax = 197.2552
				text = ""
			intervals [678]:
				xmin = 197.2552
				xmax = 197.9552
				text = "prejudice"
			intervals [679]:
				xmin = 197.9552
				xmax = 198.5194
				text = ""
			intervals [680]:
				xmin = 198.5194
				xmax = 198.7294
				text = "you"
			intervals [681]:
				xmin = 198.7294
				xmax = 198.7594
				text = "d"
			intervals [682]:
				xmin = 198.7594
				xmax = 198.7994
				text = ""
			intervals [683]:
				xmin = 198.7994
				xmax = 198.9994
				text = "he"
			intervals [684]:
				xmin = 198.9994
				xmax = 199.0294
				text = "d"
			intervals [685]:
				xmin = 199.0294
				xmax = 199.0794
				text = ""
			intervals [686]:
				xmin = 199.0794
				xmax = 199.3694
				text = "cover"
			intervals [687]:
				xmin = 199.3694
				xmax = 199.4594
				text = "it"
			intervals [688]:
				xmin = 199.4594
				xmax = 199.6294
				text = "up"
			intervals [689]:
				xmin = 199.6294
				xmax = 199.8994
				text = "some"
			intervals [690]:
				xmin = 199.8994
				xmax = 200.1094
				text = "way"
			intervals [691]:
				xmin = 200.1094
				xmax = 200.1594
				text = ""
			intervals [692]:
				xmin = 200.1594
				xmax = 200.2594
				text = "but"
			intervals [693]:
				xmin = 200.2594
				xmax = 200.3694
				text = "there"
			intervals [694]:
				xmin = 200.3694
				xmax = 200.5594
				text = "are"
			intervals [695]:
				xmin = 200.5594
				xmax = 200.6094
				text = "a"
			intervals [696]:
				xmin = 200.6094
				xmax = 200.9094
				text = "small"
			intervals [697]:
				xmin = 200.9094
				xmax = 201.4294
				text = "minority"
			intervals [698]:
				xmin = 201.4294
				xmax = 202.015
				text = ""
			intervals [699]:
				xmin = 202.015
				xmax = 202.155
				text = "who"
			intervals [700]:
				xmin = 202.155
				xmax = 202.215
				text = "are"
			intervals [701]:
				xmin = 202.215
				xmax = 202.435
				text = "kind"
			intervals [702]:
				xmin = 202.435
				xmax = 202.505
				text = "of"
			intervals [703]:
				xmin = 202.505
				xmax = 202.865
				text = "sly"
			intervals [704]:
				xmin = 202.865
				xmax = 203.195
				text = "about"
			intervals [705]:
				xmin = 203.195
				xmax = 203.295
				text = "it"
			intervals [706]:
				xmin = 203.295
				xmax = 203.8741
				text = ""
			intervals [707]:
				xmin = 203.8741
				xmax = 204.1641
				text = "and"
			intervals [708]:
				xmin = 204.1641
				xmax = 204.2941
				text = "it"
			intervals [709]:
				xmin = 204.2941
				xmax = 204.4541
				text = "s"
			intervals [710]:
				xmin = 204.4541
				xmax = 204.6289
				text = ""
			intervals [711]:
				xmin = 204.6289
				xmax = 204.8789
				text = "fairly"
			intervals [712]:
				xmin = 204.8789
				xmax = 205.4689
				text = "obvious"
			intervals [713]:
				xmin = 205.4689
				xmax = 205.8539
				text = ""
			intervals [714]:
				xmin = 205.8539
				xmax = 206.0239
				text = "who"
			intervals [715]:
				xmin = 206.0239
				xmax = 206.1839
				text = "they"
			intervals [716]:
				xmin = 206.1839
				xmax = 206.3739
				text = "are"
			intervals [717]:
				xmin = 206.3739
				xmax = 206.4739
				text = "you"
			intervals [718]:
				xmin = 206.4739
				xmax = 206.7139
				text = "can"
			intervals [719]:
				xmin = 206.7139
				xmax = 206.9729
				text = ""
			intervals [720]:
				xmin = 206.9729
				xmax = 207.2729
				text = "almost"
			intervals [721]:
				xmin = 207.2729
				xmax = 207.4329
				text = "tell"
			intervals [722]:
				xmin = 207.4329
				xmax = 207.5929
				text = "just"
			intervals [723]:
				xmin = 207.5929
				xmax = 207.7329
				text = "by"
			intervals [724]:
				xmin = 207.7329
				xmax = 208.0829
				text = "looking"
			intervals [725]:
				xmin = 208.0829
				xmax = 208.1729
				text = "at"
			intervals [726]:
				xmin = 208.1729
				xmax = 208.2329
				text = ""
			intervals [727]:
				xmin = 208.2329
				xmax = 208.4329
				text = "'em"
			intervals [728]:
				xmin = 208.4329
				xmax = 220.8911
				text = ""
			intervals [729]:
				xmin = 220.8911
				xmax = 221.1411
				text = "well"
			intervals [730]:
				xmin = 221.1411
				xmax = 221.5111
				text = "now"
			intervals [731]:
				xmin = 221.5111
				xmax = 222.141
				text = ""
			intervals [732]:
				xmin = 222.141
				xmax = 222.251
				text = "the"
			intervals [733]:
				xmin = 222.251
				xmax = 222.491
				text = "big"
			intervals [734]:
				xmin = 222.491
				xmax = 222.631
				text = "thing"
			intervals [735]:
				xmin = 222.631
				xmax = 222.761
				text = "with"
			intervals [736]:
				xmin = 222.761
				xmax = 222.851
				text = "me"
			intervals [737]:
				xmin = 222.851
				xmax = 222.991
				text = "is"
			intervals [738]:
				xmin = 222.991
				xmax = 223.241
				text = "buying"
			intervals [739]:
				xmin = 223.241
				xmax = 223.791
				text = "presents"
			intervals [740]:
				xmin = 223.791
				xmax = 224.121
				text = "<unk>"
			intervals [741]:
				xmin = 224.121
				xmax = 224.571
				text = "<unk>"
			intervals [742]:
				xmin = 224.571
				xmax = 225.1388
				text = ""
			intervals [743]:
				xmin = 225.1388
				xmax = 225.4688
				text = "used"
			intervals [744]:
				xmin = 225.4688
				xmax = 225.5588
				text = "to"
			intervals [745]:
				xmin = 225.5588
				xmax = 225.6988
				text = "be"
			intervals [746]:
				xmin = 225.6988
				xmax = 225.8588
				text = "i"
			intervals [747]:
				xmin = 225.8588
				xmax = 225.9588
				text = "would"
			intervals [748]:
				xmin = 225.9588
				xmax = 226.2741
				text = ""
			intervals [749]:
				xmin = 226.2741
				xmax = 226.6541
				text = "waiting"
			intervals [750]:
				xmin = 226.6541
				xmax = 226.9141
				text = "for"
			intervals [751]:
				xmin = 226.9141
				xmax = 226.9441
				text = ""
			intervals [752]:
				xmin = 226.9441
				xmax = 227.0041
				text = "'em"
			intervals [753]:
				xmin = 227.0041
				xmax = 227.0441
				text = ""
			intervals [754]:
				xmin = 227.0441
				xmax = 227.1441
				text = "but"
			intervals [755]:
				xmin = 227.1441
				xmax = 227.3841
				text = "now"
			intervals [756]:
				xmin = 227.3841
				xmax = 228.2612
				text = ""
			intervals [757]:
				xmin = 228.2612
				xmax = 228.3612
				text = "i"
			intervals [758]:
				xmin = 228.3612
				xmax = 228.5312
				text = "don't"
			intervals [759]:
				xmin = 228.5312
				xmax = 228.6012
				text = "know"
			intervals [760]:
				xmin = 228.6012
				xmax = 228.7112
				text = "i"
			intervals [761]:
				xmin = 228.7112
				xmax = 228.8712
				text = "have"
			intervals [762]:
				xmin = 228.8712
				xmax = 228.9212
				text = "a"
			intervals [763]:
				xmin = 228.9212
				xmax = 229.0612
				text = "lot"
			intervals [764]:
				xmin = 229.0612
				xmax = 229.1212
				text = "of"
			intervals [765]:
				xmin = 229.1212
				xmax = 229.2812
				text = "little"
			intervals [766]:
				xmin = 229.2812
				xmax = 229.9412
				text = "cousins"
			intervals [767]:
				xmin = 229.9412
				xmax = 230.5822
				text = ""
			intervals [768]:
				xmin = 230.5822
				xmax = 230.9122
				text = "and"
			intervals [769]:
				xmin = 230.9122
				xmax = 231.0222
				text = ""
			intervals [770]:
				xmin = 231.0222
				xmax = 231.1922
				text = "my"
			intervals [771]:
				xmin = 231.1922
				xmax = 231.5722
				text = "immediate"
			intervals [772]:
				xmin = 231.5722
				xmax = 231.9422
				text = "family"
			intervals [773]:
				xmin = 231.9422
				xmax = 232.2022
				text = "takes"
			intervals [774]:
				xmin = 232.2022
				xmax = 232.3522
				text = "up"
			intervals [775]:
				xmin = 232.3522
				xmax = 232.3822
				text = "a"
			intervals [776]:
				xmin = 232.3822
				xmax = 232.5322
				text = "lot"
			intervals [777]:
				xmin = 232.5322
				xmax = 232.6222
				text = "of"
			intervals [778]:
				xmin = 232.6222
				xmax = 232.9822
				text = "money"
			intervals [779]:
				xmin = 232.9822
				xmax = 233.444
				text = ""
			intervals [780]:
				xmin = 233.444
				xmax = 233.514
				text = "in"
			intervals [781]:
				xmin = 233.514
				xmax = 233.794
				text = "most"
			intervals [782]:
				xmin = 233.794
				xmax = 234.304
				text = "cases"
			intervals [783]:
				xmin = 234.304
				xmax = 234.614
				text = ""
			intervals [784]:
				xmin = 234.614
				xmax = 234.694
				text = "the"
			intervals [785]:
				xmin = 234.694
				xmax = 234.994
				text = "week"
			intervals [786]:
				xmin = 234.994
				xmax = 235.334
				text = "before"
			intervals [787]:
				xmin = 235.334
				xmax = 235.734
				text = "christmas"
			intervals [788]:
				xmin = 235.734
				xmax = 235.894
				text = "i'm"
			intervals [789]:
				xmin = 235.894
				xmax = 236.174
				text = "earning"
			intervals [790]:
				xmin = 236.174
				xmax = 236.544
				text = "money"
			intervals [791]:
				xmin = 236.544
				xmax = 237.064
				text = ""
			intervals [792]:
				xmin = 237.064
				xmax = 237.294
				text = "trying"
			intervals [793]:
				xmin = 237.294
				xmax = 237.354
				text = "to"
			intervals [794]:
				xmin = 237.354
				xmax = 237.504
				text = "get"
			intervals [795]:
				xmin = 237.504
				xmax = 237.584
				text = "all"
			intervals [796]:
				xmin = 237.584
				xmax = 237.654
				text = "the"
			intervals [797]:
				xmin = 237.654
				xmax = 237.884
				text = "money"
			intervals [798]:
				xmin = 237.884
				xmax = 238.294
				text = "together"
			intervals [799]:
				xmin = 238.294
				xmax = 238.394
				text = "i've"
			intervals [800]:
				xmin = 238.394
				xmax = 238.434
				text = ""
			intervals [801]:
				xmin = 238.434
				xmax = 238.584
				text = "been"
			intervals [802]:
				xmin = 238.584
				xmax = 239.044
				text = "saving"
			intervals [803]:
				xmin = 239.044
				xmax = 239.204
				text = "all"
			intervals [804]:
				xmin = 239.204
				xmax = 239.424
				text = "year"
			intervals [805]:
				xmin = 239.424
				xmax = 240.1777
				text = ""
			intervals [806]:
				xmin = 240.1777
				xmax = 240.3377
				text = "and"
			intervals [807]:
				xmin = 240.3377
				xmax = 240.4977
				text = "then"
			intervals [808]:
				xmin = 240.4977
				xmax = 240.5477
				text = "a"
			intervals [809]:
				xmin = 240.5477
				xmax = 240.8677
				text = "couple"
			intervals [810]:
				xmin = 240.8677
				xmax = 240.9277
				text = "of"
			intervals [811]:
				xmin = 240.9277
				xmax = 241.1677
				text = "days"
			intervals [812]:
				xmin = 241.1677
				xmax = 241.3077
				text = "b"
			intervals [813]:
				xmin = 241.3077
				xmax = 241.4983
				text = ""
			intervals [814]:
				xmin = 241.4983
				xmax = 241.5483
				text = "m-"
			intervals [815]:
				xmin = 241.5483
				xmax = 241.7012
				text = ""
			intervals [816]:
				xmin = 241.7012
				xmax = 242.1612
				text = "before"
			intervals [817]:
				xmin = 242.1612
				xmax = 242.4712
				text = "chris"
			intervals [818]:
				xmin = 242.4712
				xmax = 242.5712
				text = "i'm"
			intervals [819]:
				xmin = 242.5712
				xmax = 242.8012
				text = "buying"
			intervals [820]:
				xmin = 242.8012
				xmax = 242.8712
				text = "the"
			intervals [821]:
				xmin = 242.8712
				xmax = 243.4712
				text = "presents"
			intervals [822]:
				xmin = 243.4712
				xmax = 243.5512
				text = "and"
			intervals [823]:
				xmin = 243.5512
				xmax = 243.7712
				text = "other"
			intervals [824]:
				xmin = 243.7712
				xmax = 243.9812
				text = ""
			intervals [825]:
				xmin = 243.9812
				xmax = 244.0612
				text = "and"
			intervals [826]:
				xmin = 244.0612
				xmax = 244.2912
				text = "after"
			intervals [827]:
				xmin = 244.2912
				xmax = 244.5212
				text = "that"
			intervals [828]:
				xmin = 244.5212
				xmax = 244.7312
				text = "we're"
			intervals [829]:
				xmin = 244.7312
				xmax = 245.1562
				text = ""
			intervals [830]:
				xmin = 245.1562
				xmax = 245.5262
				text = "setting"
			intervals [831]:
				xmin = 245.5262
				xmax = 245.6562
				text = "up"
			intervals [832]:
				xmin = 245.6562
				xmax = 245.7662
				text = "the"
			intervals [833]:
				xmin = 245.7662
				xmax = 246.3368
				text = ""
			intervals [834]:
				xmin = 246.3368
				xmax = 247.0268
				text = "decorations"
			intervals [835]:
				xmin = 247.0268
				xmax = 247.0868
				text = "and"
			intervals [836]:
				xmin = 247.0868
				xmax = 247.6468
				text = "everything"
			intervals [837]:
				xmin = 247.6468
				xmax = 247.9387
				text = ""
			intervals [838]:
				xmin = 247.9387
				xmax = 248.0787
				text = "we"
			intervals [839]:
				xmin = 248.0787
				xmax = 248.1087
				text = ""
			intervals [840]:
				xmin = 248.1087
				xmax = 248.3587
				text = "set"
			intervals [841]:
				xmin = 248.3587
				xmax = 248.6287
				text = "those"
			intervals [842]:
				xmin = 248.6287
				xmax = 248.7687
				text = "up"
			intervals [843]:
				xmin = 248.7687
				xmax = 249.8765
				text = ""
			intervals [844]:
				xmin = 249.8765
				xmax = 250.1265
				text = "i"
			intervals [845]:
				xmin = 250.1265
				xmax = 250.1565
				text = ""
			intervals [846]:
				xmin = 250.1565
				xmax = 250.3865
				text = "say"
			intervals [847]:
				xmin = 250.3865
				xmax = 250.5865
				text = "about"
			intervals [848]:
				xmin = 250.5865
				xmax = 250.7565
				text = ""
			intervals [849]:
				xmin = 250.7565
				xmax = 251.0165
				text = "two"
			intervals [850]:
				xmin = 251.0165
				xmax = 251.0665
				text = "or"
			intervals [851]:
				xmin = 251.0665
				xmax = 251.2665
				text = "three"
			intervals [852]:
				xmin = 251.2665
				xmax = 251.4665
				text = "days"
			intervals [853]:
				xmin = 251.4665
				xmax = 251.7565
				text = "before"
			intervals [854]:
				xmin = 251.7565
				xmax = 252.3865
				text = "christmas"
			intervals [855]:
				xmin = 252.3865
				xmax = 252.7283
				text = ""
			intervals [856]:
				xmin = 252.7283
				xmax = 252.7983
				text = "we"
			intervals [857]:
				xmin = 252.7983
				xmax = 252.9183
				text = "get"
			intervals [858]:
				xmin = 252.9183
				xmax = 253.2883
				text = "everything"
			intervals [859]:
				xmin = 253.2883
				xmax = 253.8483
				text = "together"
			intervals [860]:
				xmin = 253.8483
				xmax = 254.715
				text = ""
			intervals [861]:
				xmin = 254.715
				xmax = 254.885
				text = "and"
			intervals [862]:
				xmin = 254.885
				xmax = 255.005
				text = "then"
			intervals [863]:
				xmin = 255.005
				xmax = 255.065
				text = "we"
			intervals [864]:
				xmin = 255.065
				xmax = 255.275
				text = "just"
			intervals [865]:
				xmin = 255.275
				xmax = 255.445
				text = "kind"
			intervals [866]:
				xmin = 255.445
				xmax = 255.575
				text = "of"
			intervals [867]:
				xmin = 255.575
				xmax = 255.835
				text = "wait"
			intervals [868]:
				xmin = 255.835
				xmax = 259.7686
				text = ""
			intervals [869]:
				xmin = 259.7686
				xmax = 260.1986
				text = "christmas"
			intervals [870]:
				xmin = 260.1986
				xmax = 260.4886
				text = "day"
			intervals [871]:
				xmin = 260.4886
				xmax = 261.5214
				text = ""
			intervals [872]:
				xmin = 261.5214
				xmax = 261.9014
				text = "we"
			intervals [873]:
				xmin = 261.9014
				xmax = 262.1929
				text = ""
			intervals [874]:
				xmin = 262.1929
				xmax = 262.4329
				text = "open"
			intervals [875]:
				xmin = 262.4329
				xmax = 262.5529
				text = "our"
			intervals [876]:
				xmin = 262.5529
				xmax = 263.0029
				text = "presents"
			intervals [877]:
				xmin = 263.0029
				xmax = 263.0629
				text = "to"
			intervals [878]:
				xmin = 263.0629
				xmax = 263.5029
				text = "begin"
			intervals [879]:
				xmin = 263.5029
				xmax = 263.6729
				text = "with"
			intervals [880]:
				xmin = 263.6729
				xmax = 264.3625
				text = ""
			intervals [881]:
				xmin = 264.3625
				xmax = 264.6525
				text = "then"
			intervals [882]:
				xmin = 264.6525
				xmax = 264.9125
				text = "we"
			intervals [883]:
				xmin = 264.9125
				xmax = 265.0833
				text = ""
			intervals [884]:
				xmin = 265.0833
				xmax = 265.4333
				text = "visit"
			intervals [885]:
				xmin = 265.4333
				xmax = 266.0233
				text = "everybody"
			intervals [886]:
				xmin = 266.0233
				xmax = 266.3553
				text = ""
			intervals [887]:
				xmin = 266.3553
				xmax = 266.4353
				text = "and"
			intervals [888]:
				xmin = 266.4353
				xmax = 266.5153
				text = "you"
			intervals [889]:
				xmin = 266.5153
				xmax = 266.6053
				text = "go"
			intervals [890]:
				xmin = 266.6053
				xmax = 266.6853
				text = "it"
			intervals [891]:
				xmin = 266.6853
				xmax = 266.7453
				text = ""
			intervals [892]:
				xmin = 266.7453
				xmax = 267.1053
				text = "becomes"
			intervals [893]:
				xmin = 267.1053
				xmax = 267.1453
				text = "a"
			intervals [894]:
				xmin = 267.1453
				xmax = 267.4553
				text = "bore"
			intervals [895]:
				xmin = 267.4553
				xmax = 267.6553
				text = "after"
			intervals [896]:
				xmin = 267.6553
				xmax = 267.7053
				text = "a"
			intervals [897]:
				xmin = 267.7053
				xmax = 267.8953
				text = "little"
			intervals [898]:
				xmin = 267.8953
				xmax = 268.0753
				text = "while"
			intervals [899]:
				xmin = 268.0753
				xmax = 268.1553
				text = "you"
			intervals [900]:
				xmin = 268.1553
				xmax = 268.2553
				text = "know"
			intervals [901]:
				xmin = 268.2553
				xmax = 268.3553
				text = "you"
			intervals [902]:
				xmin = 268.3553
				xmax = 268.5053
				text = "go"
			intervals [903]:
				xmin = 268.5053
				xmax = 268.5753
				text = "to"
			intervals [904]:
				xmin = 268.5753
				xmax = 268.9453
				text = "every"
			intervals [905]:
				xmin = 268.9453
				xmax = 269.1911
				text = ""
			intervals [906]:
				xmin = 269.1911
				xmax = 269.4011
				text = "every"
			intervals [907]:
				xmin = 269.4011
				xmax = 269.5611
				text = "little"
			intervals [908]:
				xmin = 269.5611
				xmax = 270.1311
				text = "relative"
			intervals [909]:
				xmin = 270.1311
				xmax = 270.1611
				text = ""
			intervals [910]:
				xmin = 270.1611
				xmax = 270.4711
				text = "some"
			intervals [911]:
				xmin = 270.4711
				xmax = 270.5911
				text = "of"
			intervals [912]:
				xmin = 270.5911
				xmax = 270.6911
				text = "you've"
			intervals [913]:
				xmin = 270.6911
				xmax = 270.9311
				text = "never"
			intervals [914]:
				xmin = 270.9311
				xmax = 271.1311
				text = "heard"
			intervals [915]:
				xmin = 271.1311
				xmax = 271.2511
				text = "of"
			intervals [916]:
				xmin = 271.2511
				xmax = 271.5911
				text = "before"
			intervals [917]:
				xmin = 271.5911
				xmax = 271.7611
				text = "but"
			intervals [918]:
				xmin = 271.7611
				xmax = 271.9111
				text = "they"
			intervals [919]:
				xmin = 271.9111
				xmax = 272.4178
				text = ""
			intervals [920]:
				xmin = 272.4178
				xmax = 272.5578
				text = "you"
			intervals [921]:
				xmin = 272.5578
				xmax = 272.5878
				text = ""
			intervals [922]:
				xmin = 272.5878
				xmax = 272.7678
				text = "my"
			intervals [923]:
				xmin = 272.7678
				xmax = 273.0678
				text = "mother"
			intervals [924]:
				xmin = 273.0678
				xmax = 273.2578
				text = "just"
			intervals [925]:
				xmin = 273.2578
				xmax = 273.4878
				text = "seems"
			intervals [926]:
				xmin = 273.4878
				xmax = 273.5578
				text = "to"
			intervals [927]:
				xmin = 273.5578
				xmax = 273.7478
				text = "know"
			intervals [928]:
				xmin = 273.7478
				xmax = 273.9478
				text = "where"
			intervals [929]:
				xmin = 273.9478
				xmax = 274.0978
				text = "they"
			intervals [930]:
				xmin = 274.0978
				xmax = 274.3978
				text = "live"
			intervals [931]:
				xmin = 274.3978
				xmax = 274.5078
				text = "and"
			intervals [932]:
				xmin = 274.5078
				xmax = 275.0278
				text = "everything"
			intervals [933]:
				xmin = 275.0278
				xmax = 275.6825
				text = ""
			intervals [934]:
				xmin = 275.6825
				xmax = 275.7925
				text = "and"
			intervals [935]:
				xmin = 275.7925
				xmax = 275.9825
				text = "we"
			intervals [936]:
				xmin = 275.9825
				xmax = 276.2617
				text = ""
			intervals [937]:
				xmin = 276.2617
				xmax = 276.4917
				text = "hit"
			intervals [938]:
				xmin = 276.4917
				xmax = 276.7117
				text = "every"
			intervals [939]:
				xmin = 276.7117
				xmax = 277.0717
				text = "relative"
			intervals [940]:
				xmin = 277.0717
				xmax = 277.1317
				text = "s"
			intervals [941]:
				xmin = 277.1317
				xmax = 277.4417
				text = "house"
			intervals [942]:
				xmin = 277.4417
				xmax = 277.5117
				text = "and"
			intervals [943]:
				xmin = 277.5117
				xmax = 277.8117
				text = "show"
			intervals [944]:
				xmin = 277.8117
				xmax = 278.1417
				text = "this"
			intervals [945]:
				xmin = 278.1417
				xmax = 278.2017
				text = "and"
			intervals [946]:
				xmin = 278.2017
				xmax = 278.4717
				text = "show"
			intervals [947]:
				xmin = 278.4717
				xmax = 278.6717
				text = "that"
			intervals [948]:
				xmin = 278.6717
				xmax = 278.7417
				text = "and"
			intervals [949]:
				xmin = 278.7417
				xmax = 279.2017
				text = "exchange"
			intervals [950]:
				xmin = 279.2017
				xmax = 279.4417
				text = "this"
			intervals [951]:
				xmin = 279.4417
				xmax = 279.5017
				text = "and"
			intervals [952]:
				xmin = 279.5017
				xmax = 279.9217
				text = "exchange"
			intervals [953]:
				xmin = 279.9217
				xmax = 280.2217
				text = "that"
			intervals [954]:
				xmin = 280.2217
				xmax = 281.2089
				text = ""
			intervals [955]:
				xmin = 281.2089
				xmax = 281.3489
				text = "and"
			intervals [956]:
				xmin = 281.3489
				xmax = 281.4489
				text = "then"
			intervals [957]:
				xmin = 281.4489
				xmax = 282.2089
				text = "occasionally"
			intervals [958]:
				xmin = 282.2089
				xmax = 282.5348
				text = ""
			intervals [959]:
				xmin = 282.5348
				xmax = 282.7448
				text = "when"
			intervals [960]:
				xmin = 282.7448
				xmax = 282.9648
				text = "my"
			intervals [961]:
				xmin = 282.9648
				xmax = 282.9948
				text = ""
			intervals [962]:
				xmin = 282.9948
				xmax = 283.3148
				text = "uh"
			intervals [963]:
				xmin = 283.3148
				xmax = 283.5535
				text = ""
			intervals [964]:
				xmin = 283.5535
				xmax = 284.1135
				text = "grandmother"
			intervals [965]:
				xmin = 284.1135
				xmax = 284.3135
				text = ""
			intervals [966]:
				xmin = 284.3135
				xmax = 284.4935
				text = "was"
			intervals [967]:
				xmin = 284.4935
				xmax = 284.9835
				text = "alive"
			intervals [968]:
				xmin = 284.9835
				xmax = 285.4559
				text = ""
			intervals [969]:
				xmin = 285.4559
				xmax = 285.5359
				text = "we"
			intervals [970]:
				xmin = 285.5359
				xmax = 285.5859
				text = "d"
			intervals [971]:
				xmin = 285.5859
				xmax = 285.8559
				text = "go"
			intervals [972]:
				xmin = 285.8559
				xmax = 286.1697
				text = ""
			intervals [973]:
				xmin = 286.1697
				xmax = 286.3197
				text = "to"
			intervals [974]:
				xmin = 286.3197
				xmax = 286.5397
				text = "her"
			intervals [975]:
				xmin = 286.5397
				xmax = 286.8297
				text = "house"
			intervals [976]:
				xmin = 286.8297
				xmax = 286.9997
				text = "either"
			intervals [977]:
				xmin = 286.9997
				xmax = 287.1897
				text = "one"
			intervals [978]:
				xmin = 287.1897
				xmax = 287.2897
				text = "of"
			intervals [979]:
				xmin = 287.2897
				xmax = 287.3697
				text = "'em"
			intervals [980]:
				xmin = 287.3697
				xmax = 287.8236
				text = ""
			intervals [981]:
				xmin = 287.8236
				xmax = 288.0636
				text = "one"
			intervals [982]:
				xmin = 288.0636
				xmax = 288.1936
				text = "of"
			intervals [983]:
				xmin = 288.1936
				xmax = 288.2636
				text = ""
			intervals [984]:
				xmin = 288.2636
				xmax = 288.4036
				text = "my"
			intervals [985]:
				xmin = 288.4036
				xmax = 288.8136
				text = "father"
			intervals [986]:
				xmin = 288.8136
				xmax = 288.8736
				text = "s"
			intervals [987]:
				xmin = 288.8736
				xmax = 289.1936
				text = "mother"
			intervals [988]:
				xmin = 289.1936
				xmax = 289.5164
				text = ""
			intervals [989]:
				xmin = 289.5164
				xmax = 289.6664
				text = "lives"
			intervals [990]:
				xmin = 289.6664
				xmax = 289.7464
				text = "in"
			intervals [991]:
				xmin = 289.7464
				xmax = 290.3864
				text = "baltimore"
			intervals [992]:
				xmin = 290.3864
				xmax = 290.7077
				text = ""
			intervals [993]:
				xmin = 290.7077
				xmax = 290.8477
				text = "we"
			intervals [994]:
				xmin = 290.8477
				xmax = 290.8777
				text = "d"
			intervals [995]:
				xmin = 290.8777
				xmax = 291.0777
				text = "go"
			intervals [996]:
				xmin = 291.0777
				xmax = 291.4377
				text = "there"
			intervals [997]:
				xmin = 291.4377
				xmax = 292.1393
				text = ""
			intervals [998]:
				xmin = 292.1393
				xmax = 292.5293
				text = "and"
			intervals [999]:
				xmin = 292.5293
				xmax = 293.116
				text = ""
			intervals [1000]:
				xmin = 293.116
				xmax = 293.766
				text = "occasionally"
			intervals [1001]:
				xmin = 293.766
				xmax = 293.996
				text = "every"
			intervals [1002]:
				xmin = 293.996
				xmax = 294.166
				text = "other"
			intervals [1003]:
				xmin = 294.166
				xmax = 294.546
				text = "year"
			intervals [1004]:
				xmin = 294.546
				xmax = 295.1051
				text = ""
			intervals [1005]:
				xmin = 295.1051
				xmax = 295.5551
				text = "excuse"
			intervals [1006]:
				xmin = 295.5551
				xmax = 296.2911
				text = ""
			intervals [1007]:
				xmin = 296.2911
				xmax = 296.3511
				text = "yeah"
			intervals [1008]:
				xmin = 296.3511
				xmax = 296.4011
				text = "i"
			intervals [1009]:
				xmin = 296.4011
				xmax = 296.5811
				text = "think"
			intervals [1010]:
				xmin = 296.5811
				xmax = 296.6411
				text = "it"
			intervals [1011]:
				xmin = 296.6411
				xmax = 296.7311
				text = "would"
			intervals [1012]:
				xmin = 296.7311
				xmax = 296.8011
				text = "be"
			intervals [1013]:
				xmin = 296.8011
				xmax = 297.0211
				text = "about"
			intervals [1014]:
				xmin = 297.0211
				xmax = 297.2511
				text = "every"
			intervals [1015]:
				xmin = 297.2511
				xmax = 297.4311
				text = "other"
			intervals [1016]:
				xmin = 297.4311
				xmax = 297.7911
				text = "year"
			intervals [1017]:
				xmin = 297.7911
				xmax = 298.1558
				text = ""
			intervals [1018]:
				xmin = 298.1558
				xmax = 298.2358
				text = "we"
			intervals [1019]:
				xmin = 298.2358
				xmax = 298.3858
				text = "go"
			intervals [1020]:
				xmin = 298.3858
				xmax = 298.5058
				text = "to"
			intervals [1021]:
				xmin = 298.5058
				xmax = 298.7157
				text = ""
			intervals [1022]:
				xmin = 298.7157
				xmax = 299.4257
				text = "tennessee"
			intervals [1023]:
				xmin = 299.4257
				xmax = 299.6674
				text = ""
			intervals [1024]:
				xmin = 299.6674
				xmax = 299.8874
				text = "where"
			intervals [1025]:
				xmin = 299.8874
				xmax = 300.1574
				text = "my"
			intervals [1026]:
				xmin = 300.1574
				xmax = 300.2374
				text = ""
			intervals [1027]:
				xmin = 300.2374
				xmax = 300.5474
				text = "uh"
			intervals [1028]:
				xmin = 300.5474
				xmax = 300.8404
				text = ""
			intervals [1029]:
				xmin = 300.8404
				xmax = 301.1404
				text = "mother"
			intervals [1030]:
				xmin = 301.1404
				xmax = 301.2404
				text = "s"
			intervals [1031]:
				xmin = 301.2404
				xmax = 301.6804
				text = "mother"
			intervals [1032]:
				xmin = 301.6804
				xmax = 301.9404
				text = "is"
			intervals [1033]:
				xmin = 301.9404
				xmax = 302.7032
				text = ""
			intervals [1034]:
				xmin = 302.7032
				xmax = 302.9932
				text = "and"
			intervals [1035]:
				xmin = 302.9932
				xmax = 303.8338
				text = ""
			intervals [1036]:
				xmin = 303.8338
				xmax = 304.0438
				text = "that"
			intervals [1037]:
				xmin = 304.0438
				xmax = 304.1638
				text = "that"
			intervals [1038]:
				xmin = 304.1638
				xmax = 304.2738
				text = "would"
			intervals [1039]:
				xmin = 304.2738
				xmax = 304.3738
				text = "be"
			intervals [1040]:
				xmin = 304.3738
				xmax = 304.4838
				text = "the"
			intervals [1041]:
				xmin = 304.4838
				xmax = 304.6838
				text = "big"
			intervals [1042]:
				xmin = 304.6838
				xmax = 305.0738
				text = "family"
			intervals [1043]:
				xmin = 305.0738
				xmax = 305.5738
				text = "reunion"
			intervals [1044]:
				xmin = 305.5738
				xmax = 306.0938
				text = "everybody"
			intervals [1045]:
				xmin = 306.0938
				xmax = 306.1238
				text = "d"
			intervals [1046]:
				xmin = 306.1238
				xmax = 306.1538
				text = ""
			intervals [1047]:
				xmin = 306.1538
				xmax = 306.3038
				text = "be"
			intervals [1048]:
				xmin = 306.3038
				xmax = 306.5838
				text = "there"
			intervals [1049]:
				xmin = 306.5838
				xmax = 307.2062
				text = ""
			intervals [1050]:
				xmin = 307.2062
				xmax = 307.3062
				text = "my"
			intervals [1051]:
				xmin = 307.3062
				xmax = 307.6062
				text = "mother"
			intervals [1052]:
				xmin = 307.6062
				xmax = 307.7362
				text = "has"
			intervals [1053]:
				xmin = 307.7362
				xmax = 307.8162
				text = "the"
			intervals [1054]:
				xmin = 307.8162
				xmax = 308.1762
				text = "biggest"
			intervals [1055]:
				xmin = 308.1762
				xmax = 308.6262
				text = "family"
			intervals [1056]:
				xmin = 308.6262
				xmax = 309.2752
				text = ""
			intervals [1057]:
				xmin = 309.2752
				xmax = 309.5552
				text = "nine"
			intervals [1058]:
				xmin = 309.5552
				xmax = 309.9752
				text = "kids"
			intervals [1059]:
				xmin = 309.9752
				xmax = 310.0052
				text = ""
			intervals [1060]:
				xmin = 310.0052
				xmax = 310.2052
				text = "yeah"
			intervals [1061]:
				xmin = 310.2052
				xmax = 311.2563
				text = ""
			intervals [1062]:
				xmin = 311.2563
				xmax = 311.4363
				text = "and"
			intervals [1063]:
				xmin = 311.4363
				xmax = 312.0063
				text = "everybody"
			intervals [1064]:
				xmin = 312.0063
				xmax = 312.0363
				text = ""
			intervals [1065]:
				xmin = 312.0363
				xmax = 312.5363
				text = "brings"
			intervals [1066]:
				xmin = 312.5363
				xmax = 313.0588
				text = ""
			intervals [1067]:
				xmin = 313.0588
				xmax = 313.2588
				text = "their"
			intervals [1068]:
				xmin = 313.2588
				xmax = 313.7488
				text = "husband"
			intervals [1069]:
				xmin = 313.7488
				xmax = 314.0588
				text = "and"
			intervals [1070]:
				xmin = 314.0588
				xmax = 314.5117
				text = ""
			intervals [1071]:
				xmin = 314.5117
				xmax = 314.6617
				text = "their"
			intervals [1072]:
				xmin = 314.6617
				xmax = 315.1817
				text = "wives"
			intervals [1073]:
				xmin = 315.1817
				xmax = 315.3317
				text = "and"
			intervals [1074]:
				xmin = 315.3317
				xmax = 315.5117
				text = "all"
			intervals [1075]:
				xmin = 315.5117
				xmax = 315.7417
				text = "that"
			intervals [1076]:
				xmin = 315.7417
				xmax = 315.7917
				text = ""
			intervals [1077]:
				xmin = 315.7917
				xmax = 315.8617
				text = "and"
			intervals [1078]:
				xmin = 315.8617
				xmax = 316.2617
				text = "everybody"
			intervals [1079]:
				xmin = 316.2617
				xmax = 316.4617
				text = "gets"
			intervals [1080]:
				xmin = 316.4617
				xmax = 316.8717
				text = "together"
			intervals [1081]:
				xmin = 316.8717
				xmax = 317.0017
				text = "and"
			intervals [1082]:
				xmin = 317.0017
				xmax = 318.0363
				text = ""
			intervals [1083]:
				xmin = 318.0363
				xmax = 318.1363
				text = "it"
			intervals [1084]:
				xmin = 318.1363
				xmax = 318.2163
				text = "s"
			intervals [1085]:
				xmin = 318.2163
				xmax = 318.2463
				text = "a"
			intervals [1086]:
				xmin = 318.2463
				xmax = 318.3963
				text = "lot"
			intervals [1087]:
				xmin = 318.3963
				xmax = 318.4563
				text = "of"
			intervals [1088]:
				xmin = 318.4563
				xmax = 318.7563
				text = "fun"
			intervals [1089]:
				xmin = 318.7563
				xmax = 319.3999
				text = ""
			intervals [1090]:
				xmin = 319.3999
				xmax = 319.7299
				text = "boring"
			intervals [1091]:
				xmin = 319.7299
				xmax = 320.1799
				text = "sometimes"
			intervals [1092]:
				xmin = 320.1799
				xmax = 320.2699
				text = "but"
			intervals [1093]:
				xmin = 320.2699
				xmax = 320.3299
				text = "it"
			intervals [1094]:
				xmin = 320.3299
				xmax = 320.3699
				text = "s"
			intervals [1095]:
				xmin = 320.3699
				xmax = 320.4099
				text = "a"
			intervals [1096]:
				xmin = 320.4099
				xmax = 320.5699
				text = "lot"
			intervals [1097]:
				xmin = 320.5699
				xmax = 320.6299
				text = "of"
			intervals [1098]:
				xmin = 320.6299
				xmax = 321.2299
				text = "fun"
			intervals [1099]:
				xmin = 321.2299
				xmax = 328.9274
				text = ""
			intervals [1100]:
				xmin = 328.9274
				xmax = 329.0474
				text = "i"
			intervals [1101]:
				xmin = 329.0474
				xmax = 329.1974
				text = "don't"
			intervals [1102]:
				xmin = 329.1974
				xmax = 329.4874
				text = "really"
			intervals [1103]:
				xmin = 329.4874
				xmax = 329.7674
				text = "think"
			intervals [1104]:
				xmin = 329.7674
				xmax = 329.9674
				text = "so"
			intervals [1105]:
				xmin = 329.9674
				xmax = 330.2774
				text = "w"
			intervals [1106]:
				xmin = 330.2774
				xmax = 330.3874
				text = ""
			intervals [1107]:
				xmin = 330.3874
				xmax = 330.5874
				text = "wait"
			intervals [1108]:
				xmin = 330.5874
				xmax = 330.6474
				text = "a"
			intervals [1109]:
				xmin = 330.6474
				xmax = 330.9774
				text = "minute"
			intervals [1110]:
				xmin = 330.9774
				xmax = 333.5413
				text = ""
			intervals [1111]:
				xmin = 333.5413
				xmax = 333.8413
				text = "i've"
			intervals [1112]:
				xmin = 333.8413
				xmax = 333.8713
				text = ""
			intervals [1113]:
				xmin = 333.8713
				xmax = 334.1913
				text = "had"
			intervals [1114]:
				xmin = 334.1913
				xmax = 334.9613
				text = "feelings"
			intervals [1115]:
				xmin = 334.9613
				xmax = 335.4438
				text = ""
			intervals [1116]:
				xmin = 335.4438
				xmax = 335.5738
				text = "where"
			intervals [1117]:
				xmin = 335.5738
				xmax = 335.6338
				text = "i"
			intervals [1118]:
				xmin = 335.6338
				xmax = 335.8338
				text = "feel"
			intervals [1119]:
				xmin = 335.8338
				xmax = 336.0738
				text = "like"
			intervals [1120]:
				xmin = 336.0738
				xmax = 336.1338
				text = "i"
			intervals [1121]:
				xmin = 336.1338
				xmax = 336.2238
				text = "would"
			intervals [1122]:
				xmin = 336.2238
				xmax = 336.7738
				text = "collapse"
			intervals [1123]:
				xmin = 336.7738
				xmax = 336.8038
				text = ""
			intervals [1124]:
				xmin = 336.8038
				xmax = 336.9938
				text = "not"
			intervals [1125]:
				xmin = 336.9938
				xmax = 337.2738
				text = "really"
			intervals [1126]:
				xmin = 337.2738
				xmax = 337.7867
				text = ""
			intervals [1127]:
				xmin = 337.7867
				xmax = 338.1367
				text = "die"
			intervals [1128]:
				xmin = 338.1367
				xmax = 338.6502
				text = ""
			intervals [1129]:
				xmin = 338.6502
				xmax = 338.9202
				text = "on"
			intervals [1130]:
				xmin = 338.9202
				xmax = 339.6899
				text = ""
			intervals [1131]:
				xmin = 339.6899
				xmax = 339.7799
				text = "in"
			intervals [1132]:
				xmin = 339.7799
				xmax = 339.8499
				text = "the"
			intervals [1133]:
				xmin = 339.8499
				xmax = 340.1399
				text = "boy"
			intervals [1134]:
				xmin = 340.1399
				xmax = 340.5299
				text = "scouts"
			intervals [1135]:
				xmin = 340.5299
				xmax = 340.5699
				text = "a"
			intervals [1136]:
				xmin = 340.5699
				xmax = 340.9199
				text = "couple"
			intervals [1137]:
				xmin = 340.9199
				xmax = 340.9899
				text = "of"
			intervals [1138]:
				xmin = 340.9899
				xmax = 341.4599
				text = "times"
			intervals [1139]:
				xmin = 341.4599
				xmax = 341.9405
				text = ""
			intervals [1140]:
				xmin = 341.9405
				xmax = 342.1505
				text = "i've"
			intervals [1141]:
				xmin = 342.1505
				xmax = 342.2505
				text = ""
			intervals [1142]:
				xmin = 342.2505
				xmax = 342.6405
				text = "uh"
			intervals [1143]:
				xmin = 342.6405
				xmax = 343.3904
				text = ""
			intervals [1144]:
				xmin = 343.3904
				xmax = 343.6604
				text = "been"
			intervals [1145]:
				xmin = 343.6604
				xmax = 343.7504
				text = "on"
			intervals [1146]:
				xmin = 343.7504
				xmax = 344.0804
				text = "certain"
			intervals [1147]:
				xmin = 344.0804
				xmax = 344.5204
				text = "trips"
			intervals [1148]:
				xmin = 344.5204
				xmax = 344.8604
				text = "whereas"
			intervals [1149]:
				xmin = 344.8604
				xmax = 345.3075
				text = ""
			intervals [1150]:
				xmin = 345.3075
				xmax = 345.5175
				text = "you"
			intervals [1151]:
				xmin = 345.5175
				xmax = 345.8775
				text = "climb"
			intervals [1152]:
				xmin = 345.8775
				xmax = 346.5375
				text = "mountains"
			intervals [1153]:
				xmin = 346.5375
				xmax = 346.9824
				text = ""
			intervals [1154]:
				xmin = 346.9824
				xmax = 347.0624
				text = "and"
			intervals [1155]:
				xmin = 347.0624
				xmax = 347.1524
				text = "it"
			intervals [1156]:
				xmin = 347.1524
				xmax = 347.3324
				text = "s"
			intervals [1157]:
				xmin = 347.3324
				xmax = 347.4552
				text = ""
			intervals [1158]:
				xmin = 347.4552
				xmax = 347.6252
				text = "kind"
			intervals [1159]:
				xmin = 347.6252
				xmax = 347.6952
				text = "of"
			intervals [1160]:
				xmin = 347.6952
				xmax = 348.0652
				text = "frightening"
			intervals [1161]:
				xmin = 348.0652
				xmax = 348.5352
				text = "sometimes"
			intervals [1162]:
				xmin = 348.5352
				xmax = 348.9552
				text = "especially"
			intervals [1163]:
				xmin = 348.9552
				xmax = 349.0752
				text = "when"
			intervals [1164]:
				xmin = 349.0752
				xmax = 349.1452
				text = "it"
			intervals [1165]:
				xmin = 349.1452
				xmax = 349.2152
				text = "s"
			intervals [1166]:
				xmin = 349.2152
				xmax = 349.2752
				text = "the"
			intervals [1167]:
				xmin = 349.2752
				xmax = 349.3452
				text = ""
			intervals [1168]:
				xmin = 349.3452
				xmax = 349.6052
				text = "first"
			intervals [1169]:
				xmin = 349.6052
				xmax = 349.9452
				text = "time"
			intervals [1170]:
				xmin = 349.9452
				xmax = 350.8426
				text = ""
			intervals [1171]:
				xmin = 350.8426
				xmax = 350.9226
				text = "and"
			intervals [1172]:
				xmin = 350.9226
				xmax = 351.0126
				text = "it"
			intervals [1173]:
				xmin = 351.0126
				xmax = 351.0726
				text = "s"
			intervals [1174]:
				xmin = 351.0726
				xmax = 351.1226
				text = ""
			intervals [1175]:
				xmin = 351.1226
				xmax = 351.2726
				text = "i"
			intervals [1176]:
				xmin = 351.2726
				xmax = 351.5126
				text = "think"
			intervals [1177]:
				xmin = 351.5126
				xmax = 351.5426
				text = "i"
			intervals [1178]:
				xmin = 351.5426
				xmax = 351.7826
				text = "was"
			intervals [1179]:
				xmin = 351.7826
				xmax = 352.1275
				text = ""
			intervals [1180]:
				xmin = 352.1275
				xmax = 352.6175
				text = "twelve"
			intervals [1181]:
				xmin = 352.6175
				xmax = 352.8576
				text = ""
			intervals [1182]:
				xmin = 352.8576
				xmax = 353.0876
				text = "twelve"
			intervals [1183]:
				xmin = 353.0876
				xmax = 353.2076
				text = "no"
			intervals [1184]:
				xmin = 353.2076
				xmax = 353.2476
				text = "i"
			intervals [1185]:
				xmin = 353.2476
				xmax = 353.4076
				text = "was"
			intervals [1186]:
				xmin = 353.4076
				xmax = 353.8676
				text = "thirteen"
			intervals [1187]:
				xmin = 353.8676
				xmax = 354.9513
				text = ""
			intervals [1188]:
				xmin = 354.9513
				xmax = 355.2913
				text = "and"
			intervals [1189]:
				xmin = 355.2913
				xmax = 355.3213
				text = ""
			intervals [1190]:
				xmin = 355.3213
				xmax = 355.4113
				text = "it"
			intervals [1191]:
				xmin = 355.4113
				xmax = 355.6113
				text = "just"
			intervals [1192]:
				xmin = 355.6113
				xmax = 355.6913
				text = "so"
			intervals [1193]:
				xmin = 355.6913
				xmax = 355.9713
				text = "happened"
			intervals [1194]:
				xmin = 355.9713
				xmax = 356.0013
				text = "i"
			intervals [1195]:
				xmin = 356.0013
				xmax = 356.1213
				text = "had"
			intervals [1196]:
				xmin = 356.1213
				xmax = 356.3513
				text = "been"
			intervals [1197]:
				xmin = 356.3513
				xmax = 356.5213
				text = "on"
			intervals [1198]:
				xmin = 356.5213
				xmax = 356.7813
				text = "two"
			intervals [1199]:
				xmin = 356.7813
				xmax = 357.0913
				text = "hikes"
			intervals [1200]:
				xmin = 357.0913
				xmax = 357.6213
				text = "before"
			intervals [1201]:
				xmin = 357.6213
				xmax = 357.9205
				text = ""
			intervals [1202]:
				xmin = 357.9205
				xmax = 358.1405
				text = "you"
			intervals [1203]:
				xmin = 358.1405
				xmax = 358.2205
				text = "know"
			intervals [1204]:
				xmin = 358.2205
				xmax = 358.4605
				text = "just"
			intervals [1205]:
				xmin = 358.4605
				xmax = 358.7405
				text = "regular"
			intervals [1206]:
				xmin = 358.7405
				xmax = 359.1005
				text = "hikes"
			intervals [1207]:
				xmin = 359.1005
				xmax = 359.2005
				text = "they"
			intervals [1208]:
				xmin = 359.2005
				xmax = 359.4105
				text = "weren't"
			intervals [1209]:
				xmin = 359.4105
				xmax = 359.7305
				text = "anything"
			intervals [1210]:
				xmin = 359.7305
				xmax = 360.3805
				text = "spectacular"
			intervals [1211]:
				xmin = 360.3805
				xmax = 360.8859
				text = ""
			intervals [1212]:
				xmin = 360.8859
				xmax = 361.0559
				text = "then"
			intervals [1213]:
				xmin = 361.0559
				xmax = 361.1359
				text = "all"
			intervals [1214]:
				xmin = 361.1359
				xmax = 361.2159
				text = "of"
			intervals [1215]:
				xmin = 361.2159
				xmax = 361.2759
				text = "a"
			intervals [1216]:
				xmin = 361.2759
				xmax = 361.6359
				text = "sudden"
			intervals [1217]:
				xmin = 361.6359
				xmax = 362.0845
				text = ""
			intervals [1218]:
				xmin = 362.0845
				xmax = 362.2145
				text = "we"
			intervals [1219]:
				xmin = 362.2145
				xmax = 362.6745
				text = "decided"
			intervals [1220]:
				xmin = 362.6745
				xmax = 362.8045
				text = "we"
			intervals [1221]:
				xmin = 362.8045
				xmax = 362.8845
				text = "were"
			intervals [1222]:
				xmin = 362.8845
				xmax = 363.2145
				text = "going"
			intervals [1223]:
				xmin = 363.2145
				xmax = 363.6344
				text = ""
			intervals [1224]:
				xmin = 363.6344
				xmax = 363.6944
				text = "to"
			intervals [1225]:
				xmin = 363.6944
				xmax = 363.7544
				text = ""
			intervals [1226]:
				xmin = 363.7544
				xmax = 364.1944
				text = "climb"
			intervals [1227]:
				xmin = 364.1944
				xmax = 364.2244
				text = ""
			intervals [1228]:
				xmin = 364.2244
				xmax = 364.6244
				text = "uh"
			intervals [1229]:
				xmin = 364.6244
				xmax = 364.8837
				text = ""
			intervals [1230]:
				xmin = 364.8837
				xmax = 365.1137
				text = "this"
			intervals [1231]:
				xmin = 365.1137
				xmax = 365.5637
				text = "cliff"
			intervals [1232]:
				xmin = 365.5637
				xmax = 366.3866
				text = ""
			intervals [1233]:
				xmin = 366.3866
				xmax = 366.6566
				text = "just"
			intervals [1234]:
				xmin = 366.6566
				xmax = 366.8266
				text = "off"
			intervals [1235]:
				xmin = 366.8266
				xmax = 366.8866
				text = "of"
			intervals [1236]:
				xmin = 366.8866
				xmax = 367.3766
				text = "chesapeake"
			intervals [1237]:
				xmin = 367.3766
				xmax = 367.4366
				text = ""
			intervals [1238]:
				xmin = 367.4366
				xmax = 367.6866
				text = "bay"
			intervals [1239]:
				xmin = 367.6866
				xmax = 368.2351
				text = ""
			intervals [1240]:
				xmin = 368.2351
				xmax = 368.3351
				text = "and"
			intervals [1241]:
				xmin = 368.3351
				xmax = 368.4051
				text = "i"
			intervals [1242]:
				xmin = 368.4051
				xmax = 368.5851
				text = "can't"
			intervals [1243]:
				xmin = 368.5851
				xmax = 368.9151
				text = "remember"
			intervals [1244]:
				xmin = 368.9151
				xmax = 368.9751
				text = "the"
			intervals [1245]:
				xmin = 368.9751
				xmax = 369.2051
				text = "name"
			intervals [1246]:
				xmin = 369.2051
				xmax = 369.3351
				text = "of"
			intervals [1247]:
				xmin = 369.3351
				xmax = 369.4151
				text = "it"
			intervals [1248]:
				xmin = 369.4151
				xmax = 369.6051
				text = "now"
			intervals [1249]:
				xmin = 369.6051
				xmax = 370.1682
				text = ""
			intervals [1250]:
				xmin = 370.1682
				xmax = 370.3182
				text = "but"
			intervals [1251]:
				xmin = 370.3182
				xmax = 370.4782
				text = "it"
			intervals [1252]:
				xmin = 370.4782
				xmax = 371.3718
				text = ""
			intervals [1253]:
				xmin = 371.3718
				xmax = 371.4318
				text = "it"
			intervals [1254]:
				xmin = 371.4318
				xmax = 371.5418
				text = "was"
			intervals [1255]:
				xmin = 371.5418
				xmax = 371.6318
				text = "a"
			intervals [1256]:
				xmin = 371.6318
				xmax = 371.8618
				text = "good"
			intervals [1257]:
				xmin = 371.8618
				xmax = 373.0473
				text = ""
			intervals [1258]:
				xmin = 373.0473
				xmax = 373.2073
				text = "uh"
			intervals [1259]:
				xmin = 373.2073
				xmax = 373.3573
				text = "i"
			intervals [1260]:
				xmin = 373.3573
				xmax = 373.4273
				text = "d"
			intervals [1261]:
				xmin = 373.4273
				xmax = 373.6773
				text = "say"
			intervals [1262]:
				xmin = 373.6773
				xmax = 373.7373
				text = "it"
			intervals [1263]:
				xmin = 373.7373
				xmax = 373.8273
				text = "was"
			intervals [1264]:
				xmin = 373.8273
				xmax = 374.0973
				text = "about"
			intervals [1265]:
				xmin = 374.0973
				xmax = 374.1273
				text = "a"
			intervals [1266]:
				xmin = 374.1273
				xmax = 374.3873
				text = "hundred"
			intervals [1267]:
				xmin = 374.3873
				xmax = 374.4473
				text = "and"
			intervals [1268]:
				xmin = 374.4473
				xmax = 374.7973
				text = "fifty"
			intervals [1269]:
				xmin = 374.7973
				xmax = 375.0973
				text = "feet"
			intervals [1270]:
				xmin = 375.0973
				xmax = 375.5173
				text = "up"
			intervals [1271]:
				xmin = 375.5173
				xmax = 376.5106
				text = ""
			intervals [1272]:
				xmin = 376.5106
				xmax = 376.6906
				text = "and"
			intervals [1273]:
				xmin = 376.6906
				xmax = 376.7706
				text = "it"
			intervals [1274]:
				xmin = 376.7706
				xmax = 377.0406
				text = "wasn't"
			intervals [1275]:
				xmin = 377.0406
				xmax = 377.2406
				text = "really"
			intervals [1276]:
				xmin = 377.2406
				xmax = 377.6006
				text = "straight"
			intervals [1277]:
				xmin = 377.6006
				xmax = 377.7906
				text = "up"
			intervals [1278]:
				xmin = 377.7906
				xmax = 377.9306
				text = "but"
			intervals [1279]:
				xmin = 377.9306
				xmax = 378.0206
				text = "it"
			intervals [1280]:
				xmin = 378.0206
				xmax = 378.0906
				text = "wa-"
			intervals [1281]:
				xmin = 378.0906
				xmax = 378.8599
				text = ""
			intervals [1282]:
				xmin = 378.8599
				xmax = 378.9599
				text = "it"
			intervals [1283]:
				xmin = 378.9599
				xmax = 379.1699
				text = "looked"
			intervals [1284]:
				xmin = 379.1699
				xmax = 379.3499
				text = "like"
			intervals [1285]:
				xmin = 379.3499
				xmax = 379.4199
				text = "it"
			intervals [1286]:
				xmin = 379.4199
				xmax = 379.4899
				text = ""
			intervals [1287]:
				xmin = 379.4899
				xmax = 379.7599
				text = "me"
			intervals [1288]:
				xmin = 379.7599
				xmax = 379.8599
				text = "on"
			intervals [1289]:
				xmin = 379.8599
				xmax = 379.9899
				text = "my"
			intervals [1290]:
				xmin = 379.9899
				xmax = 380.2499
				text = "way"
			intervals [1291]:
				xmin = 380.2499
				xmax = 380.4699
				text = "up"
			intervals [1292]:
				xmin = 380.4699
				xmax = 380.7099
				text = "there"
			intervals [1293]:
				xmin = 380.7099
				xmax = 381.6278
				text = ""
			intervals [1294]:
				xmin = 381.6278
				xmax = 381.7978
				text = "so"
			intervals [1295]:
				xmin = 381.7978
				xmax = 381.8678
				text = "the"
			intervals [1296]:
				xmin = 381.8678
				xmax = 382.1378
				text = "leader"
			intervals [1297]:
				xmin = 382.1378
				xmax = 382.3478
				text = "led"
			intervals [1298]:
				xmin = 382.3478
				xmax = 382.4478
				text = "the"
			intervals [1299]:
				xmin = 382.4478
				xmax = 382.6278
				text = "way"
			intervals [1300]:
				xmin = 382.6278
				xmax = 382.7178
				text = "and"
			intervals [1301]:
				xmin = 382.7178
				xmax = 382.8178
				text = "i"
			intervals [1302]:
				xmin = 382.8178
				xmax = 382.9378
				text = "was"
			intervals [1303]:
				xmin = 382.9378
				xmax = 383.3978
				text = "somewhere"
			intervals [1304]:
				xmin = 383.3978
				xmax = 383.4678
				text = "in"
			intervals [1305]:
				xmin = 383.4678
				xmax = 383.5278
				text = "the"
			intervals [1306]:
				xmin = 383.5278
				xmax = 383.8778
				text = "middle"
			intervals [1307]:
				xmin = 383.8778
				xmax = 385.3313
				text = ""
			intervals [1308]:
				xmin = 385.3313
				xmax = 385.4513
				text = "and"
			intervals [1309]:
				xmin = 385.4513
				xmax = 386.1013
				text = "somehow"
			intervals [1310]:
				xmin = 386.1013
				xmax = 386.7749
				text = ""
			intervals [1311]:
				xmin = 386.7749
				xmax = 386.8449
				text = "i"
			intervals [1312]:
				xmin = 386.8449
				xmax = 386.9849
				text = "don't"
			intervals [1313]:
				xmin = 386.9849
				xmax = 387.0449
				text = "know"
			intervals [1314]:
				xmin = 387.0449
				xmax = 387.2249
				text = "every"
			intervals [1315]:
				xmin = 387.2249
				xmax = 387.4949
				text = "time"
			intervals [1316]:
				xmin = 387.4949
				xmax = 387.5649
				text = "i"
			intervals [1317]:
				xmin = 387.5649
				xmax = 387.7349
				text = "looked"
			intervals [1318]:
				xmin = 387.7349
				xmax = 387.9049
				text = "back"
			intervals [1319]:
				xmin = 387.9049
				xmax = 387.9349
				text = ""
			intervals [1320]:
				xmin = 387.9349
				xmax = 388.3349
				text = "down"
			intervals [1321]:
				xmin = 388.3349
				xmax = 389.0329
				text = ""
			intervals [1322]:
				xmin = 389.0329
				xmax = 389.0929
				text = "i"
			intervals [1323]:
				xmin = 389.0929
				xmax = 389.2529
				text = "got"
			intervals [1324]:
				xmin = 389.2529
				xmax = 389.3829
				text = "that"
			intervals [1325]:
				xmin = 389.3829
				xmax = 389.8429
				text = "feeling"
			intervals [1326]:
				xmin = 389.8429
				xmax = 389.9629
				text = "as"
			intervals [1327]:
				xmin = 389.9629
				xmax = 390.0729
				text = "if"
			intervals [1328]:
				xmin = 390.0729
				xmax = 390.4229
				text = "something"
			intervals [1329]:
				xmin = 390.4229
				xmax = 390.5629
				text = "was"
			intervals [1330]:
				xmin = 390.5629
				xmax = 390.7629
				text = "gonna"
			intervals [1331]:
				xmin = 390.7629
				xmax = 391.2429
				text = "happen"
			intervals [1332]:
				xmin = 391.2429
				xmax = 392.1693
				text = ""
			intervals [1333]:
				xmin = 392.1693
				xmax = 392.1993
				text = "i"
			intervals [1334]:
				xmin = 392.1993
				xmax = 392.2893
				text = "don't"
			intervals [1335]:
				xmin = 392.2893
				xmax = 392.3493
				text = "know"
			intervals [1336]:
				xmin = 392.3493
				xmax = 392.4593
				text = "i"
			intervals [1337]:
				xmin = 392.4593
				xmax = 392.6793
				text = "made"
			intervals [1338]:
				xmin = 392.6793
				xmax = 392.7993
				text = "it"
			intervals [1339]:
				xmin = 392.7993
				xmax = 392.9693
				text = "up"
			intervals [1340]:
				xmin = 392.9693
				xmax = 393.0093
				text = ""
			intervals [1341]:
				xmin = 393.0093
				xmax = 393.1893
				text = "though"
			intervals [1342]:
				xmin = 393.1893
				xmax = 394.0191
				text = ""
			intervals [1343]:
				xmin = 394.0191
				xmax = 394.3291
				text = "and"
			intervals [1344]:
				xmin = 394.3291
				xmax = 394.479
				text = ""
			intervals [1345]:
				xmin = 394.479
				xmax = 394.589
				text = "then"
			intervals [1346]:
				xmin = 394.589
				xmax = 394.959
				text = "another"
			intervals [1347]:
				xmin = 394.959
				xmax = 395.349
				text = "time"
			intervals [1348]:
				xmin = 395.349
				xmax = 395.7569
				text = ""
			intervals [1349]:
				xmin = 395.7569
				xmax = 395.9969
				text = "when"
			intervals [1350]:
				xmin = 395.9969
				xmax = 396.0669
				text = "i"
			intervals [1351]:
				xmin = 396.0669
				xmax = 396.1969
				text = "was"
			intervals [1352]:
				xmin = 396.1969
				xmax = 396.3469
				text = "going"
			intervals [1353]:
				xmin = 396.3469
				xmax = 396.4569
				text = "out"
			intervals [1354]:
				xmin = 396.4569
				xmax = 396.5769
				text = "for"
			intervals [1355]:
				xmin = 396.5769
				xmax = 396.6669
				text = "my"
			intervals [1356]:
				xmin = 396.6669
				xmax = 397.0169
				text = "hiking"
			intervals [1357]:
				xmin = 397.0169
				xmax = 397.3069
				text = "merit"
			intervals [1358]:
				xmin = 397.3069
				xmax = 397.7969
				text = "badge"
			intervals [1359]:
				xmin = 397.7969
				xmax = 398.6404
				text = ""
			intervals [1360]:
				xmin = 398.6404
				xmax = 398.8304
				text = "we"
			intervals [1361]:
				xmin = 398.8304
				xmax = 398.9104
				text = "were"
			intervals [1362]:
				xmin = 398.9104
				xmax = 399.1304
				text = "hi-"
			intervals [1363]:
				xmin = 399.1304
				xmax = 399.5934
				text = ""
			intervals [1364]:
				xmin = 399.5934
				xmax = 399.7034
				text = "we"
			intervals [1365]:
				xmin = 399.7034
				xmax = 399.8734
				text = "had"
			intervals [1366]:
				xmin = 399.8734
				xmax = 399.9434
				text = "a"
			intervals [1367]:
				xmin = 399.9434
				xmax = 400.2334
				text = "hike"
			intervals [1368]:
				xmin = 400.2334
				xmax = 400.3034
				text = ""
			intervals [1369]:
				xmin = 400.3034
				xmax = 400.3634
				text = "we"
			intervals [1370]:
				xmin = 400.3634
				xmax = 400.5134
				text = "had"
			intervals [1371]:
				xmin = 400.5134
				xmax = 400.5734
				text = "to"
			intervals [1372]:
				xmin = 400.5734
				xmax = 400.7134
				text = "do"
			intervals [1373]:
				xmin = 400.7134
				xmax = 400.7634
				text = "a"
			intervals [1374]:
				xmin = 400.7634
				xmax = 401.0834
				text = "fifty"
			intervals [1375]:
				xmin = 401.0834
				xmax = 401.3334
				text = "mile"
			intervals [1376]:
				xmin = 401.3334
				xmax = 401.6334
				text = "hike"
			intervals [1377]:
				xmin = 401.6334
				xmax = 402.4969
				text = ""
			intervals [1378]:
				xmin = 402.4969
				xmax = 402.6369
				text = "in"
			intervals [1379]:
				xmin = 402.6369
				xmax = 402.7169
				text = "a"
			intervals [1380]:
				xmin = 402.7169
				xmax = 403.0669
				text = "day"
			intervals [1381]:
				xmin = 403.0669
				xmax = 403.5179
				text = ""
			intervals [1382]:
				xmin = 403.5179
				xmax = 403.9479
				text = "before"
			intervals [1383]:
				xmin = 403.9479
				xmax = 404.1679
				text = "that"
			intervals [1384]:
				xmin = 404.1679
				xmax = 404.2479
				text = "i"
			intervals [1385]:
				xmin = 404.2479
				xmax = 404.3079
				text = "d"
			intervals [1386]:
				xmin = 404.3079
				xmax = 405.2158
				text = ""
			intervals [1387]:
				xmin = 405.2158
				xmax = 405.3358
				text = "i"
			intervals [1388]:
				xmin = 405.3358
				xmax = 405.6458
				text = "just"
			intervals [1389]:
				xmin = 405.6458
				xmax = 406.0058
				text = "remember"
			intervals [1390]:
				xmin = 406.0058
				xmax = 406.1258
				text = "i've"
			intervals [1391]:
				xmin = 406.1258
				xmax = 406.2558
				text = "been"
			intervals [1392]:
				xmin = 406.2558
				xmax = 406.5858
				text = "playing"
			intervals [1393]:
				xmin = 406.5858
				xmax = 407.1258
				text = "baseball"
			intervals [1394]:
				xmin = 407.1258
				xmax = 407.1858
				text = "and"
			intervals [1395]:
				xmin = 407.1858
				xmax = 407.8058
				text = "football"
			intervals [1396]:
				xmin = 407.8058
				xmax = 407.8958
				text = ""
			intervals [1397]:
				xmin = 407.8958
				xmax = 408.2058
				text = "and"
			intervals [1398]:
				xmin = 408.2058
				xmax = 408.4615
				text = ""
			intervals [1399]:
				xmin = 408.4615
				xmax = 408.6215
				text = "little"
			intervals [1400]:
				xmin = 408.6215
				xmax = 408.7115
				text = "bit"
			intervals [1401]:
				xmin = 408.7115
				xmax = 408.7715
				text = "of"
			intervals [1402]:
				xmin = 408.7715
				xmax = 409.2515
				text = "everything"
			intervals [1403]:
				xmin = 409.2515
				xmax = 409.4549
				text = ""
			intervals [1404]:
				xmin = 409.4549
				xmax = 409.6549
				text = "that"
			intervals [1405]:
				xmin = 409.6549
				xmax = 409.6849
				text = ""
			intervals [1406]:
				xmin = 409.6849
				xmax = 409.9249
				text = "day"
			intervals [1407]:
				xmin = 409.9249
				xmax = 410.6355
				text = ""
			intervals [1408]:
				xmin = 410.6355
				xmax = 410.9255
				text = "and"
			intervals [1409]:
				xmin = 410.9255
				xmax = 411.168
				text = ""
			intervals [1410]:
				xmin = 411.168
				xmax = 411.288
				text = "all"
			intervals [1411]:
				xmin = 411.288
				xmax = 411.348
				text = "of"
			intervals [1412]:
				xmin = 411.348
				xmax = 411.378
				text = "a"
			intervals [1413]:
				xmin = 411.378
				xmax = 411.598
				text = "sudden"
			intervals [1414]:
				xmin = 411.598
				xmax = 411.628
				text = "i"
			intervals [1415]:
				xmin = 411.628
				xmax = 412.098
				text = "remember"
			intervals [1416]:
				xmin = 412.098
				xmax = 412.278
				text = "that"
			intervals [1417]:
				xmin = 412.278
				xmax = 412.534
				text = ""
			intervals [1418]:
				xmin = 412.534
				xmax = 412.814
				text = "in"
			intervals [1419]:
				xmin = 412.814
				xmax = 413.3004
				text = ""
			intervals [1420]:
				xmin = 413.3004
				xmax = 413.5304
				text = "uh"
			intervals [1421]:
				xmin = 413.5304
				xmax = 413.5704
				text = ""
			intervals [1422]:
				xmin = 413.5704
				xmax = 413.7604
				text = "in"
			intervals [1423]:
				xmin = 413.7604
				xmax = 413.9604
				text = "order"
			intervals [1424]:
				xmin = 413.9604
				xmax = 414.0704
				text = "for"
			intervals [1425]:
				xmin = 414.0704
				xmax = 414.4104
				text = "my"
			intervals [1426]:
				xmin = 414.4104
				xmax = 415.0046
				text = ""
			intervals [1427]:
				xmin = 415.0046
				xmax = 415.2546
				text = "last"
			intervals [1428]:
				xmin = 415.2546
				xmax = 415.6746
				text = "requirement"
			intervals [1429]:
				xmin = 415.6746
				xmax = 415.9246
				text = "for"
			intervals [1430]:
				xmin = 415.9246
				xmax = 416.0992
				text = ""
			intervals [1431]:
				xmin = 416.0992
				xmax = 416.2392
				text = "my"
			intervals [1432]:
				xmin = 416.2392
				xmax = 416.5992
				text = "merit"
			intervals [1433]:
				xmin = 416.5992
				xmax = 417.0392
				text = "badge"
			intervals [1434]:
				xmin = 417.0392
				xmax = 417.6461
				text = ""
			intervals [1435]:
				xmin = 417.6461
				xmax = 417.7261
				text = "i"
			intervals [1436]:
				xmin = 417.7261
				xmax = 417.7761
				text = "d"
			intervals [1437]:
				xmin = 417.7761
				xmax = 418.0361
				text = "have"
			intervals [1438]:
				xmin = 418.0361
				xmax = 418.3161
				text = "to"
			intervals [1439]:
				xmin = 418.3161
				xmax = 418.5508
				text = ""
			intervals [1440]:
				xmin = 418.5508
				xmax = 418.7408
				text = "be"
			intervals [1441]:
				xmin = 418.7408
				xmax = 418.9508
				text = "at"
			intervals [1442]:
				xmin = 418.9508
				xmax = 419.4959
				text = ""
			intervals [1443]:
				xmin = 419.4959
				xmax = 419.6959
				text = "the"
			intervals [1444]:
				xmin = 419.6959
				xmax = 419.9659
				text = "uh"
			intervals [1445]:
				xmin = 419.9659
				xmax = 420.1817
				text = ""
			intervals [1446]:
				xmin = 420.1817
				xmax = 420.4717
				text = "camp"
			intervals [1447]:
				xmin = 420.4717
				xmax = 420.6517
				text = "this"
			intervals [1448]:
				xmin = 420.6517
				xmax = 420.7917
				text = "is"
			intervals [1449]:
				xmin = 420.7917
				xmax = 420.9517
				text = "at"
			intervals [1450]:
				xmin = 420.9517
				xmax = 421.1028
				text = ""
			intervals [1451]:
				xmin = 421.1028
				xmax = 421.3928
				text = "summer"
			intervals [1452]:
				xmin = 421.3928
				xmax = 421.7528
				text = "camp"
			intervals [1453]:
				xmin = 421.7528
				xmax = 421.7828
				text = "i"
			intervals [1454]:
				xmin = 421.7828
				xmax = 421.8528
				text = "d"
			intervals [1455]:
				xmin = 421.8528
				xmax = 422.0128
				text = "have"
			intervals [1456]:
				xmin = 422.0128
				xmax = 422.1228
				text = "to"
			intervals [1457]:
				xmin = 422.1228
				xmax = 422.3428
				text = "be"
			intervals [1458]:
				xmin = 422.3428
				xmax = 422.4728
				text = "at"
			intervals [1459]:
				xmin = 422.4728
				xmax = 422.5928
				text = "the"
			intervals [1460]:
				xmin = 422.5928
				xmax = 422.9228
				text = "camp"
			intervals [1461]:
				xmin = 422.9228
				xmax = 422.9528
				text = ""
			intervals [1462]:
				xmin = 422.9528
				xmax = 423.1628
				text = "w"
			intervals [1463]:
				xmin = 423.1628
				xmax = 423.1928
				text = ""
			intervals [1464]:
				xmin = 423.1928
				xmax = 423.3628
				text = "with"
			intervals [1465]:
				xmin = 423.3628
				xmax = 423.4928
				text = "my"
			intervals [1466]:
				xmin = 423.4928
				xmax = 423.9228
				text = "leader"
			intervals [1467]:
				xmin = 423.9228
				xmax = 424.5517
				text = ""
			intervals [1468]:
				xmin = 424.5517
				xmax = 424.7117
				text = "my"
			intervals [1469]:
				xmin = 424.7117
				xmax = 425.1817
				text = "instructor"
			intervals [1470]:
				xmin = 425.1817
				xmax = 425.5117
				text = "rather"
			intervals [1471]:
				xmin = 425.5117
				xmax = 425.985
				text = ""
			intervals [1472]:
				xmin = 425.985
				xmax = 426.165
				text = "by"
			intervals [1473]:
				xmin = 426.165
				xmax = 426.565
				text = "seven"
			intervals [1474]:
				xmin = 426.565
				xmax = 426.945
				text = "thirty"
			intervals [1475]:
				xmin = 426.945
				xmax = 427.2129
				text = ""
			intervals [1476]:
				xmin = 427.2129
				xmax = 427.3529
				text = "then"
			intervals [1477]:
				xmin = 427.3529
				xmax = 427.4129
				text = "we're"
			intervals [1478]:
				xmin = 427.4129
				xmax = 427.4529
				text = ""
			intervals [1479]:
				xmin = 427.4529
				xmax = 427.5829
				text = "going"
			intervals [1480]:
				xmin = 427.5829
				xmax = 427.6429
				text = "to"
			intervals [1481]:
				xmin = 427.6429
				xmax = 427.7629
				text = "have"
			intervals [1482]:
				xmin = 427.7629
				xmax = 427.8129
				text = "a"
			intervals [1483]:
				xmin = 427.8129
				xmax = 428.0529
				text = "night"
			intervals [1484]:
				xmin = 428.0529
				xmax = 428.4729
				text = "hike"
			intervals [1485]:
				xmin = 428.4729
				xmax = 428.5379
				text = ""
			intervals [1486]:
				xmin = 428.5379
				xmax = 428.5979
				text = "of"
			intervals [1487]:
				xmin = 428.5979
				xmax = 428.9979
				text = "fifty"
			intervals [1488]:
				xmin = 428.9979
				xmax = 429.5479
				text = "miles"
			intervals [1489]:
				xmin = 429.5479
				xmax = 429.8562
				text = ""
			intervals [1490]:
				xmin = 429.8562
				xmax = 430.0862
				text = "you"
			intervals [1491]:
				xmin = 430.0862
				xmax = 430.1762
				text = "know"
			intervals [1492]:
				xmin = 430.1762
				xmax = 430.4862
				text = "twenty"
			intervals [1493]:
				xmin = 430.4862
				xmax = 430.7962
				text = "five"
			intervals [1494]:
				xmin = 430.7962
				xmax = 430.9062
				text = "up"
			intervals [1495]:
				xmin = 430.9062
				xmax = 430.9662
				text = "and"
			intervals [1496]:
				xmin = 430.9662
				xmax = 431.2262
				text = "twenty"
			intervals [1497]:
				xmin = 431.2262
				xmax = 431.2762
				text = ""
			intervals [1498]:
				xmin = 431.2762
				xmax = 431.4862
				text = "five"
			intervals [1499]:
				xmin = 431.4862
				xmax = 431.5162
				text = ""
			intervals [1500]:
				xmin = 431.5162
				xmax = 431.8362
				text = "back"
			intervals [1501]:
				xmin = 431.8362
				xmax = 433.3184
				text = ""
			intervals [1502]:
				xmin = 433.3184
				xmax = 433.5184
				text = "on"
			intervals [1503]:
				xmin = 433.5184
				xmax = 433.6784
				text = "that"
			intervals [1504]:
				xmin = 433.6784
				xmax = 434.0484
				text = "trip"
			intervals [1505]:
				xmin = 434.0484
				xmax = 434.1982
				text = ""
			intervals [1506]:
				xmin = 434.1982
				xmax = 434.3682
				text = "that"
			intervals [1507]:
				xmin = 434.3682
				xmax = 434.5082
				text = "was"
			intervals [1508]:
				xmin = 434.5082
				xmax = 434.7382
				text = "one"
			intervals [1509]:
				xmin = 434.7382
				xmax = 434.9982
				text = "trip"
			intervals [1510]:
				xmin = 434.9982
				xmax = 435.0382
				text = ""
			intervals [1511]:
				xmin = 435.0382
				xmax = 435.4282
				text = "whereas"
			intervals [1512]:
				xmin = 435.4282
				xmax = 435.6901
				text = ""
			intervals [1513]:
				xmin = 435.6901
				xmax = 435.7901
				text = "we"
			intervals [1514]:
				xmin = 435.7901
				xmax = 435.9401
				text = "had"
			intervals [1515]:
				xmin = 435.9401
				xmax = 436.0001
				text = "to"
			intervals [1516]:
				xmin = 436.0001
				xmax = 436.1601
				text = "go"
			intervals [1517]:
				xmin = 436.1601
				xmax = 436.4401
				text = "over"
			intervals [1518]:
				xmin = 436.4401
				xmax = 436.8088
				text = ""
			intervals [1519]:
				xmin = 436.8088
				xmax = 436.9788
				text = "a"
			intervals [1520]:
				xmin = 436.9788
				xmax = 437.3239
				text = ""
			intervals [1521]:
				xmin = 437.3239
				xmax = 437.6739
				text = "rope"
			intervals [1522]:
				xmin = 437.6739
				xmax = 438.1639
				text = "bridge"
			intervals [1523]:
				xmin = 438.1639
				xmax = 438.2578
				text = ""
			intervals [1524]:
				xmin = 438.2578
				xmax = 438.4178
				text = "there"
			intervals [1525]:
				xmin = 438.4178
				xmax = 438.4778
				text = "were"
			intervals [1526]:
				xmin = 438.4778
				xmax = 438.5878
				text = ""
			intervals [1527]:
				xmin = 438.5878
				xmax = 439.0378
				text = "one"
			intervals [1528]:
				xmin = 439.0378
				xmax = 439.4178
				text = "rope"
			intervals [1529]:
				xmin = 439.4178
				xmax = 439.6178
				text = "and"
			intervals [1530]:
				xmin = 439.6178
				xmax = 439.9958
				text = ""
			intervals [1531]:
				xmin = 439.9958
				xmax = 440.1858
				text = "two"
			intervals [1532]:
				xmin = 440.1858
				xmax = 440.4058
				text = "ropes"
			intervals [1533]:
				xmin = 440.4058
				xmax = 440.7158
				text = "hanging"
			intervals [1534]:
				xmin = 440.7158
				xmax = 440.7758
				text = "out"
			intervals [1535]:
				xmin = 440.7758
				xmax = 441.7396
				text = ""
			intervals [1536]:
				xmin = 441.7396
				xmax = 441.8096
				text = "and"
			intervals [1537]:
				xmin = 441.8096
				xmax = 441.8696
				text = "you"
			intervals [1538]:
				xmin = 441.8696
				xmax = 441.9996
				text = "have"
			intervals [1539]:
				xmin = 441.9996
				xmax = 442.0896
				text = "to"
			intervals [1540]:
				xmin = 442.0896
				xmax = 442.3296
				text = "walk"
			intervals [1541]:
				xmin = 442.3296
				xmax = 442.8196
				text = "across"
			intervals [1542]:
				xmin = 442.8196
				xmax = 442.9296
				text = "it"
			intervals [1543]:
				xmin = 442.9296
				xmax = 443.5494
				text = ""
			intervals [1544]:
				xmin = 443.5494
				xmax = 443.7194
				text = "and"
			intervals [1545]:
				xmin = 443.7194
				xmax = 443.8594
				text = "there"
			intervals [1546]:
				xmin = 443.8594
				xmax = 444.0094
				text = "was"
			intervals [1547]:
				xmin = 444.0094
				xmax = 444.0994
				text = "a"
			intervals [1548]:
				xmin = 444.0994
				xmax = 444.1294
				text = ""
			intervals [1549]:
				xmin = 444.1294
				xmax = 444.5894
				text = "stream"
			intervals [1550]:
				xmin = 444.5894
				xmax = 444.8494
				text = "running"
			intervals [1551]:
				xmin = 444.8494
				xmax = 445.1594
				text = "below"
			intervals [1552]:
				xmin = 445.1594
				xmax = 445.2694
				text = "it"
			intervals [1553]:
				xmin = 445.2694
				xmax = 445.3594
				text = "and"
			intervals [1554]:
				xmin = 445.3594
				xmax = 445.4894
				text = "it"
			intervals [1555]:
				xmin = 445.4894
				xmax = 445.6594
				text = "s"
			intervals [1556]:
				xmin = 445.6594
				xmax = 446.0207
				text = ""
			intervals [1557]:
				xmin = 446.0207
				xmax = 446.1607
				text = "a"
			intervals [1558]:
				xmin = 446.1607
				xmax = 446.2507
				text = ""
			intervals [1559]:
				xmin = 446.2507
				xmax = 446.5007
				text = "good"
			intervals [1560]:
				xmin = 446.5007
				xmax = 447.1497
				text = ""
			intervals [1561]:
				xmin = 447.1497
				xmax = 447.5097
				text = "seventy"
			intervals [1562]:
				xmin = 447.5097
				xmax = 447.7597
				text = "five"
			intervals [1563]:
				xmin = 447.7597
				xmax = 447.9097
				text = "foot"
			intervals [1564]:
				xmin = 447.9097
				xmax = 448.3397
				text = "drop"
			intervals [1565]:
				xmin = 448.3397
				xmax = 448.4297
				text = "you"
			intervals [1566]:
				xmin = 448.4297
				xmax = 448.5397
				text = "know"
			intervals [1567]:
				xmin = 448.5397
				xmax = 448.9897
				text = "rocky"
			intervals [1568]:
				xmin = 448.9897
				xmax = 449.0897
				text = "and"
			intervals [1569]:
				xmin = 449.0897
				xmax = 449.6197
				text = "everything"
			intervals [1570]:
				xmin = 449.6197
				xmax = 450.0025
				text = ""
			intervals [1571]:
				xmin = 450.0025
				xmax = 450.0625
				text = "it"
			intervals [1572]:
				xmin = 450.0625
				xmax = 450.1825
				text = "was"
			intervals [1573]:
				xmin = 450.1825
				xmax = 450.2325
				text = "a"
			intervals [1574]:
				xmin = 450.2325
				xmax = 450.3825
				text = "little"
			intervals [1575]:
				xmin = 450.3825
				xmax = 450.8525
				text = "frightening"
			intervals [1576]:
				xmin = 450.8525
				xmax = 451.4701
				text = ""
			intervals [1577]:
				xmin = 451.4701
				xmax = 451.5301
				text = "i"
			intervals [1578]:
				xmin = 451.5301
				xmax = 451.7701
				text = "had"
			intervals [1579]:
				xmin = 451.7701
				xmax = 451.8601
				text = ""
			intervals [1580]:
				xmin = 451.8601
				xmax = 452.2401
				text = "an"
			intervals [1581]:
				xmin = 452.2401
				xmax = 452.3968
				text = ""
			intervals [1582]:
				xmin = 452.3968
				xmax = 452.5268
				text = "when"
			intervals [1583]:
				xmin = 452.5268
				xmax = 452.6268
				text = "up"
			intervals [1584]:
				xmin = 452.6268
				xmax = 452.7668
				text = "by"
			intervals [1585]:
				xmin = 452.7668
				xmax = 452.8568
				text = "the"
			intervals [1586]:
				xmin = 452.8568
				xmax = 453.1268
				text = "time"
			intervals [1587]:
				xmin = 453.1268
				xmax = 453.1868
				text = "i"
			intervals [1588]:
				xmin = 453.1868
				xmax = 453.4368
				text = "got"
			intervals [1589]:
				xmin = 453.4368
				xmax = 453.6868
				text = "to"
			intervals [1590]:
				xmin = 453.6868
				xmax = 453.8768
				text = "it"
			intervals [1591]:
				xmin = 453.8768
				xmax = 453.9168
				text = ""
			intervals [1592]:
				xmin = 453.9168
				xmax = 454.0268
				text = "i"
			intervals [1593]:
				xmin = 454.0268
				xmax = 454.1868
				text = "was"
			intervals [1594]:
				xmin = 454.1868
				xmax = 454.4368
				text = "dead"
			intervals [1595]:
				xmin = 454.4368
				xmax = 454.7768
				text = "tired"
			intervals [1596]:
				xmin = 454.7768
				xmax = 454.9168
				text = "that"
			intervals [1597]:
				xmin = 454.9168
				xmax = 455.0568
				text = "was"
			intervals [1598]:
				xmin = 455.0568
				xmax = 455.2368
				text = "one"
			intervals [1599]:
				xmin = 455.2368
				xmax = 455.5768
				text = "time"
			intervals [1600]:
				xmin = 455.5768
				xmax = 455.6268
				text = "i"
			intervals [1601]:
				xmin = 455.6268
				xmax = 455.9468
				text = "thought"
			intervals [1602]:
				xmin = 455.9468
				xmax = 456.269
				text = ""
			intervals [1603]:
				xmin = 456.269
				xmax = 456.339
				text = "i"
			intervals [1604]:
				xmin = 456.339
				xmax = 456.559
				text = "might"
			intervals [1605]:
				xmin = 456.559
				xmax = 456.719
				text = "not"
			intervals [1606]:
				xmin = 456.719
				xmax = 457.029
				text = "make"
			intervals [1607]:
				xmin = 457.029
				xmax = 457.129
				text = "it"
			intervals [1608]:
				xmin = 457.129
				xmax = 457.9175
				text = ""
			intervals [1609]:
				xmin = 457.9175
				xmax = 458.0575
				text = "but"
			intervals [1610]:
				xmin = 458.0575
				xmax = 458.1075
				text = "i"
			intervals [1611]:
				xmin = 458.1075
				xmax = 458.3075
				text = "did"
			intervals [1612]:
				xmin = 458.3075
				xmax = 458.3775
				text = "it"
			intervals [1613]:
				xmin = 458.3775
				xmax = 458.6175
				text = "because"
			intervals [1614]:
				xmin = 458.6175
				xmax = 459.0175
				text = "everybody"
			intervals [1615]:
				xmin = 459.0175
				xmax = 459.2275
				text = "else"
			intervals [1616]:
				xmin = 459.2275
				xmax = 459.3175
				text = "was"
			intervals [1617]:
				xmin = 459.3175
				xmax = 459.5975
				text = "doing"
			intervals [1618]:
				xmin = 459.5975
				xmax = 459.7175
				text = "it"
			intervals [1619]:
				xmin = 459.7175
				xmax = 460.1778
				text = ""
			intervals [1620]:
				xmin = 460.1778
				xmax = 460.4678
				text = "and"
			intervals [1621]:
				xmin = 460.4678
				xmax = 460.6078
				text = ""
			intervals [1622]:
				xmin = 460.6078
				xmax = 460.7378
				text = "who"
			intervals [1623]:
				xmin = 460.7378
				xmax = 460.9478
				text = "wants"
			intervals [1624]:
				xmin = 460.9478
				xmax = 461.0278
				text = "to"
			intervals [1625]:
				xmin = 461.0278
				xmax = 461.1678
				text = "be"
			intervals [1626]:
				xmin = 461.1678
				xmax = 461.2978
				text = "the"
			intervals [1627]:
				xmin = 461.2978
				xmax = 461.4978
				text = "only"
			intervals [1628]:
				xmin = 461.4978
				xmax = 461.5878
				text = ""
			intervals [1629]:
				xmin = 461.5878
				xmax = 461.6778
				text = "you"
			intervals [1630]:
				xmin = 461.6778
				xmax = 462.0678
				text = "know"
			intervals [1631]:
				xmin = 462.0678
				xmax = 462.6478
				text = "<unk>"
			intervals [1632]:
				xmin = 462.6478
				xmax = 462.8078
				text = "so"
			intervals [1633]:
				xmin = 462.8078
				xmax = 462.8778
				text = "i"
			intervals [1634]:
				xmin = 462.8778
				xmax = 462.9378
				text = ""
			intervals [1635]:
				xmin = 462.9378
				xmax = 463.2578
				text = "followed"
			intervals [1636]:
				xmin = 463.2578
				xmax = 467.831
				text = ""
			intervals [1637]:
				xmin = 467.831
				xmax = 468.181
				text = "yeah"
			intervals [1638]:
				xmin = 468.181
				xmax = 468.381
				text = "i"
			intervals [1639]:
				xmin = 468.381
				xmax = 468.521
				text = "i"
			intervals [1640]:
				xmin = 468.521
				xmax = 468.691
				text = "don't"
			intervals [1641]:
				xmin = 468.691
				xmax = 468.921
				text = "really"
			intervals [1642]:
				xmin = 468.921
				xmax = 469.211
				text = "worry"
			intervals [1643]:
				xmin = 469.211
				xmax = 469.531
				text = "about"
			intervals [1644]:
				xmin = 469.531
				xmax = 469.651
				text = "it"
			intervals [1645]:
				xmin = 469.651
				xmax = 469.9265
				text = ""
			intervals [1646]:
				xmin = 469.9265
				xmax = 470.1165
				text = "as"
			intervals [1647]:
				xmin = 470.1165
				xmax = 470.5965
				text = "much"
			intervals [1648]:
				xmin = 470.5965
				xmax = 470.6265
				text = "s"
			intervals [1649]:
				xmin = 470.6265
				xmax = 470.7633
				text = ""
			intervals [1650]:
				xmin = 470.7633
				xmax = 470.9633
				text = "when"
			intervals [1651]:
				xmin = 470.9633
				xmax = 471.1533
				text = "when"
			intervals [1652]:
				xmin = 471.1533
				xmax = 471.2733
				text = "you're"
			intervals [1653]:
				xmin = 471.2733
				xmax = 471.5033
				text = "real"
			intervals [1654]:
				xmin = 471.5033
				xmax = 471.9633
				text = "tired"
			intervals [1655]:
				xmin = 471.9633
				xmax = 471.9933
				text = ""
			intervals [1656]:
				xmin = 471.9933
				xmax = 472.2933
				text = "though"
			intervals [1657]:
				xmin = 472.2933
				xmax = 472.6452
				text = ""
			intervals [1658]:
				xmin = 472.6452
				xmax = 472.7652
				text = "they"
			intervals [1659]:
				xmin = 472.7652
				xmax = 472.9152
				text = "say"
			intervals [1660]:
				xmin = 472.9152
				xmax = 472.9852
				text = "it"
			intervals [1661]:
				xmin = 472.9852
				xmax = 473.0652
				text = "s"
			intervals [1662]:
				xmin = 473.0652
				xmax = 473.2252
				text = "run"
			intervals [1663]:
				xmin = 473.2252
				xmax = 473.3552
				text = "through"
			intervals [1664]:
				xmin = 473.3552
				xmax = 473.4752
				text = "your"
			intervals [1665]:
				xmin = 473.4752
				xmax = 473.8152
				text = "mind"
			intervals [1666]:
				xmin = 473.8152
				xmax = 473.9652
				text = "real"
			intervals [1667]:
				xmin = 473.9652
				xmax = 474.2452
				text = "quick"
			intervals [1668]:
				xmin = 474.2452
				xmax = 475.2884
				text = ""
			intervals [1669]:
				xmin = 475.2884
				xmax = 475.3384
				text = "i"
			intervals [1670]:
				xmin = 475.3384
				xmax = 475.4684
				text = "don't"
			intervals [1671]:
				xmin = 475.4684
				xmax = 475.6284
				text = "really"
			intervals [1672]:
				xmin = 475.6284
				xmax = 475.8584
				text = "worry"
			intervals [1673]:
				xmin = 475.8584
				xmax = 476.2084
				text = "about"
			intervals [1674]:
				xmin = 476.2084
				xmax = 476.3346
				text = ""
			intervals [1675]:
				xmin = 476.3346
				xmax = 476.5346
				text = "what"
			intervals [1676]:
				xmin = 476.5346
				xmax = 476.6046
				text = "s"
			intervals [1677]:
				xmin = 476.6046
				xmax = 476.7346
				text = "going"
			intervals [1678]:
				xmin = 476.7346
				xmax = 476.7946
				text = "to"
			intervals [1679]:
				xmin = 476.7946
				xmax = 477.1746
				text = "happen"
			intervals [1680]:
				xmin = 477.1746
				xmax = 477.2446
				text = "i"
			intervals [1681]:
				xmin = 477.2446
				xmax = 477.4846
				text = "figure"
			intervals [1682]:
				xmin = 477.4846
				xmax = 477.5746
				text = "if"
			intervals [1683]:
				xmin = 477.5746
				xmax = 477.6646
				text = "i'm"
			intervals [1684]:
				xmin = 477.6646
				xmax = 477.9146
				text = "gonna"
			intervals [1685]:
				xmin = 477.9146
				xmax = 478.2046
				text = "go"
			intervals [1686]:
				xmin = 478.2046
				xmax = 478.9297
				text = ""
			intervals [1687]:
				xmin = 478.9297
				xmax = 479.0597
				text = "i"
			intervals [1688]:
				xmin = 479.0597
				xmax = 479.0897
				text = "<unk>"
			intervals [1689]:
				xmin = 479.0897
				xmax = 479.1197
				text = ""
			intervals [1690]:
				xmin = 479.1197
				xmax = 479.4697
				text = "go"
			intervals [1691]:
				xmin = 479.4697
				xmax = 483.7666
				text = ""
			intervals [1692]:
				xmin = 483.7666
				xmax = 484.2166
				text = "yes"
			intervals [1693]:
				xmin = 484.2166
				xmax = 484.5166
				text = "very"
			intervals [1694]:
				xmin = 484.5166
				xmax = 484.7866
				text = "much"
			intervals [1695]:
				xmin = 484.7866
				xmax = 485.0466
				text = "so"
			intervals [1696]:
				xmin = 485.0466
				xmax = 485.1466
				text = "i"
			intervals [1697]:
				xmin = 485.1466
				xmax = 485.2666
				text = "i"
			intervals [1698]:
				xmin = 485.2666
				xmax = 485.4266
				text = "don't"
			intervals [1699]:
				xmin = 485.4266
				xmax = 485.6466
				text = "really"
			intervals [1700]:
				xmin = 485.6466
				xmax = 485.9566
				text = "feel"
			intervals [1701]:
				xmin = 485.9566
				xmax = 486.0866
				text = "as"
			intervals [1702]:
				xmin = 486.0866
				xmax = 486.2966
				text = "if"
			intervals [1703]:
				xmin = 486.2966
				xmax = 487.1964
				text = ""
			intervals [1704]:
				xmin = 487.1964
				xmax = 487.4564
				text = "for"
			intervals [1705]:
				xmin = 487.4564
				xmax = 488.0164
				text = "instance"
			intervals [1706]:
				xmin = 488.0164
				xmax = 488.4627
				text = ""
			intervals [1707]:
				xmin = 488.4627
				xmax = 488.7227
				text = "if"
			intervals [1708]:
				xmin = 488.7227
				xmax = 488.8627
				text = "i"
			intervals [1709]:
				xmin = 488.8627
				xmax = 489.0627
				text = "was"
			intervals [1710]:
				xmin = 489.0627
				xmax = 489.6427
				text = "drafted"
			intervals [1711]:
				xmin = 489.6427
				xmax = 491.1286
				text = ""
			intervals [1712]:
				xmin = 491.1286
				xmax = 491.2586
				text = "i"
			intervals [1713]:
				xmin = 491.2586
				xmax = 491.3686
				text = "d"
			intervals [1714]:
				xmin = 491.3686
				xmax = 492.1395
				text = ""
			intervals [1715]:
				xmin = 492.1395
				xmax = 492.3995
				text = "really"
			intervals [1716]:
				xmin = 492.3995
				xmax = 492.4695
				text = "i"
			intervals [1717]:
				xmin = 492.4695
				xmax = 492.7195
				text = "wouldn't"
			intervals [1718]:
				xmin = 492.7195
				xmax = 492.8695
				text = "want"
			intervals [1719]:
				xmin = 492.8695
				xmax = 492.9595
				text = "to"
			intervals [1720]:
				xmin = 492.9595
				xmax = 493.2795
				text = "go"
			intervals [1721]:
				xmin = 493.2795
				xmax = 493.3295
				text = ""
			intervals [1722]:
				xmin = 493.3295
				xmax = 493.8495
				text = "because"
			intervals [1723]:
				xmin = 493.8495
				xmax = 494.5204
				text = ""
			intervals [1724]:
				xmin = 494.5204
				xmax = 494.6104
				text = "i"
			intervals [1725]:
				xmin = 494.6104
				xmax = 494.7504
				text = "don't"
			intervals [1726]:
				xmin = 494.7504
				xmax = 494.8304
				text = "know"
			intervals [1727]:
				xmin = 494.8304
				xmax = 494.9204
				text = "i"
			intervals [1728]:
				xmin = 494.9204
				xmax = 495.0604
				text = "don't"
			intervals [1729]:
				xmin = 495.0604
				xmax = 495.2804
				text = "mind"
			intervals [1730]:
				xmin = 495.2804
				xmax = 495.4604
				text = "being"
			intervals [1731]:
				xmin = 495.4604
				xmax = 495.8904
				text = "drafted"
			intervals [1732]:
				xmin = 495.8904
				xmax = 496.0404
				text = "but"
			intervals [1733]:
				xmin = 496.0404
				xmax = 496.1604
				text = ""
			intervals [1734]:
				xmin = 496.1604
				xmax = 496.3704
				text = "um"
			intervals [1735]:
				xmin = 496.3704
				xmax = 496.5588
				text = ""
			intervals [1736]:
				xmin = 496.5588
				xmax = 496.6988
				text = "i"
			intervals [1737]:
				xmin = 496.6988
				xmax = 496.7988
				text = "d"
			intervals [1738]:
				xmin = 496.7988
				xmax = 497.0013
				text = ""
			intervals [1739]:
				xmin = 497.0013
				xmax = 497.5113
				text = "disagree"
			intervals [1740]:
				xmin = 497.5113
				xmax = 497.6313
				text = "with"
			intervals [1741]:
				xmin = 497.6313
				xmax = 497.7413
				text = "the"
			intervals [1742]:
				xmin = 497.7413
				xmax = 498.1013
				text = "war"
			intervals [1743]:
				xmin = 498.1013
				xmax = 498.1613
				text = "to"
			intervals [1744]:
				xmin = 498.1613
				xmax = 498.5313
				text = "begin"
			intervals [1745]:
				xmin = 498.5313
				xmax = 498.6713
				text = "with"
			intervals [1746]:
				xmin = 498.6713
				xmax = 499.5548
				text = ""
			intervals [1747]:
				xmin = 499.5548
				xmax = 499.7848
				text = "like"
			intervals [1748]:
				xmin = 499.7848
				xmax = 500.0248
				text = "most"
			intervals [1749]:
				xmin = 500.0248
				xmax = 500.3048
				text = "people"
			intervals [1750]:
				xmin = 500.3048
				xmax = 500.5348
				text = "my"
			intervals [1751]:
				xmin = 500.5348
				xmax = 500.7948
				text = "age"
			intervals [1752]:
				xmin = 500.7948
				xmax = 500.9948
				text = "do"
			intervals [1753]:
				xmin = 500.9948
				xmax = 501.0348
				text = ""
			intervals [1754]:
				xmin = 501.0348
				xmax = 501.2148
				text = "but"
			intervals [1755]:
				xmin = 501.2148
				xmax = 501.3048
				text = ""
			intervals [1756]:
				xmin = 501.3048
				xmax = 501.5048
				text = "a"
			intervals [1757]:
				xmin = 501.5048
				xmax = 501.6648
				text = "lot"
			intervals [1758]:
				xmin = 501.6648
				xmax = 501.7248
				text = "of"
			intervals [1759]:
				xmin = 501.7248
				xmax = 502.0348
				text = "people"
			intervals [1760]:
				xmin = 502.0348
				xmax = 502.4638
				text = ""
			intervals [1761]:
				xmin = 502.4638
				xmax = 502.9138
				text = "seemingly"
			intervals [1762]:
				xmin = 502.9138
				xmax = 503.1338
				text = "don't"
			intervals [1763]:
				xmin = 503.1338
				xmax = 503.3838
				text = ""
			intervals [1764]:
				xmin = 503.3838
				xmax = 503.6138
				text = "so"
			intervals [1765]:
				xmin = 503.6138
				xmax = 503.6438
				text = ""
			intervals [1766]:
				xmin = 503.6438
				xmax = 503.7838
				text = "we're"
			intervals [1767]:
				xmin = 503.7838
				xmax = 504.1038
				text = "there"
			intervals [1768]:
				xmin = 504.1038
				xmax = 504.4508
				text = ""
			intervals [1769]:
				xmin = 504.4508
				xmax = 504.6908
				text = "but"
			intervals [1770]:
				xmin = 504.6908
				xmax = 505.0428
				text = ""
			intervals [1771]:
				xmin = 505.0428
				xmax = 505.2428
				text = "if"
			intervals [1772]:
				xmin = 505.2428
				xmax = 505.3128
				text = "i"
			intervals [1773]:
				xmin = 505.3128
				xmax = 505.4128
				text = "were"
			intervals [1774]:
				xmin = 505.4128
				xmax = 506.0028
				text = "drafted"
			intervals [1775]:
				xmin = 506.0028
				xmax = 507.2616
				text = ""
			intervals [1776]:
				xmin = 507.2616
				xmax = 507.3916
				text = "i"
			intervals [1777]:
				xmin = 507.3916
				xmax = 507.4916
				text = "d"
			intervals [1778]:
				xmin = 507.4916
				xmax = 508.4425
				text = ""
			intervals [1779]:
				xmin = 508.4425
				xmax = 508.8825
				text = "uh"
			intervals [1780]:
				xmin = 508.8825
				xmax = 509.1632
				text = ""
			intervals [1781]:
				xmin = 509.1632
				xmax = 509.3732
				text = "if"
			intervals [1782]:
				xmin = 509.3732
				xmax = 509.4032
				text = ""
			intervals [1783]:
				xmin = 509.4032
				xmax = 509.4532
				text = "a"
			intervals [1784]:
				xmin = 509.4532
				xmax = 509.4832
				text = ""
			intervals [1785]:
				xmin = 509.4832
				xmax = 509.7732
				text = "and"
			intervals [1786]:
				xmin = 509.7732
				xmax = 509.8732
				text = "if"
			intervals [1787]:
				xmin = 509.8732
				xmax = 510.0432
				text = "i"
			intervals [1788]:
				xmin = 510.0432
				xmax = 510.1732
				text = ""
			intervals [1789]:
				xmin = 510.1732
				xmax = 510.4332
				text = "had"
			intervals [1790]:
				xmin = 510.4332
				xmax = 510.5132
				text = "a"
			intervals [1791]:
				xmin = 510.5132
				xmax = 510.7832
				text = "strong"
			intervals [1792]:
				xmin = 510.7832
				xmax = 510.9232
				text = "enough"
			intervals [1793]:
				xmin = 510.9232
				xmax = 511.3432
				text = "feeling"
			intervals [1794]:
				xmin = 511.3432
				xmax = 511.8501
				text = ""
			intervals [1795]:
				xmin = 511.8501
				xmax = 512.2801
				text = "against"
			intervals [1796]:
				xmin = 512.2801
				xmax = 512.4901
				text = "being"
			intervals [1797]:
				xmin = 512.4901
				xmax = 513.0401
				text = "drafted"
			intervals [1798]:
				xmin = 513.0401
				xmax = 513.9276
				text = ""
			intervals [1799]:
				xmin = 513.9276
				xmax = 514.0676
				text = "i"
			intervals [1800]:
				xmin = 514.0676
				xmax = 514.1976
				text = "d"
			intervals [1801]:
				xmin = 514.1976
				xmax = 514.6876
				text = "rather"
			intervals [1802]:
				xmin = 514.6876
				xmax = 516.6287
				text = ""
			intervals [1803]:
				xmin = 516.6287
				xmax = 517.0487
				text = "um"
			intervals [1804]:
				xmin = 517.0487
				xmax = 518.7134
				text = ""
			intervals [1805]:
				xmin = 518.7134
				xmax = 518.8134
				text = "i"
			intervals [1806]:
				xmin = 518.8134
				xmax = 518.9734
				text = "don't"
			intervals [1807]:
				xmin = 518.9734
				xmax = 519.0534
				text = "know"
			intervals [1808]:
				xmin = 519.0534
				xmax = 519.1734
				text = "i"
			intervals [1809]:
				xmin = 519.1734
				xmax = 519.3934
				text = "don't"
			intervals [1810]:
				xmin = 519.3934
				xmax = 519.6434
				text = "really"
			intervals [1811]:
				xmin = 519.6434
				xmax = 519.9549
				text = ""
			intervals [1812]:
				xmin = 519.9549
				xmax = 520.1949
				text = "care"
			intervals [1813]:
				xmin = 520.1949
				xmax = 520.4949
				text = "about"
			intervals [1814]:
				xmin = 520.4949
				xmax = 520.8949
				text = "dying"
			intervals [1815]:
				xmin = 520.8949
				xmax = 521.5425
				text = ""
			intervals [1816]:
				xmin = 521.5425
				xmax = 521.7625
				text = "but"
			intervals [1817]:
				xmin = 521.7625
				xmax = 522.1872
				text = ""
			intervals [1818]:
				xmin = 522.1872
				xmax = 522.3572
				text = "if"
			intervals [1819]:
				xmin = 522.3572
				xmax = 522.3872
				text = "i"
			intervals [1820]:
				xmin = 522.3872
				xmax = 522.4872
				text = "had"
			intervals [1821]:
				xmin = 522.4872
				xmax = 522.5472
				text = "a"
			intervals [1822]:
				xmin = 522.5472
				xmax = 522.8072
				text = "strong"
			intervals [1823]:
				xmin = 522.8072
				xmax = 522.9972
				text = "enough"
			intervals [1824]:
				xmin = 522.9972
				xmax = 523.2072
				text = "feeling"
			intervals [1825]:
				xmin = 523.2072
				xmax = 523.4772
				text = "against"
			intervals [1826]:
				xmin = 523.4772
				xmax = 523.5372
				text = "the"
			intervals [1827]:
				xmin = 523.5372
				xmax = 523.9672
				text = "draft"
			intervals [1828]:
				xmin = 523.9672
				xmax = 524.3923
				text = ""
			intervals [1829]:
				xmin = 524.3923
				xmax = 524.6723
				text = "instead"
			intervals [1830]:
				xmin = 524.6723
				xmax = 524.7523
				text = "of"
			intervals [1831]:
				xmin = 524.7523
				xmax = 525.1123
				text = "going"
			intervals [1832]:
				xmin = 525.1123
				xmax = 525.3023
				text = "over"
			intervals [1833]:
				xmin = 525.3023
				xmax = 525.3923
				text = "and"
			intervals [1834]:
				xmin = 525.3923
				xmax = 525.6123
				text = "being"
			intervals [1835]:
				xmin = 525.6123
				xmax = 526.2823
				text = "hypocritical"
			intervals [1836]:
				xmin = 526.2823
				xmax = 526.5123
				text = "about"
			intervals [1837]:
				xmin = 526.5123
				xmax = 526.6023
				text = "the"
			intervals [1838]:
				xmin = 526.6023
				xmax = 526.6523
				text = ""
			intervals [1839]:
				xmin = 526.6523
				xmax = 526.9023
				text = "thing"
			intervals [1840]:
				xmin = 526.9023
				xmax = 527.4324
				text = ""
			intervals [1841]:
				xmin = 527.4324
				xmax = 527.6924
				text = "and"
			intervals [1842]:
				xmin = 527.6924
				xmax = 528.1224
				text = "fighting"
			intervals [1843]:
				xmin = 528.1224
				xmax = 528.4024
				text = "because"
			intervals [1844]:
				xmin = 528.4024
				xmax = 528.5124
				text = "my"
			intervals [1845]:
				xmin = 528.5124
				xmax = 528.9324
				text = "sergeant"
			intervals [1846]:
				xmin = 528.9324
				xmax = 529.2224
				text = "says"
			intervals [1847]:
				xmin = 529.2224
				xmax = 529.5224
				text = "so"
			intervals [1848]:
				xmin = 529.5224
				xmax = 530.2079
				text = ""
			intervals [1849]:
				xmin = 530.2079
				xmax = 530.2879
				text = "i"
			intervals [1850]:
				xmin = 530.2879
				xmax = 530.3379
				text = "d"
			intervals [1851]:
				xmin = 530.3379
				xmax = 530.6079
				text = "probably"
			intervals [1852]:
				xmin = 530.6079
				xmax = 530.7779
				text = "just"
			intervals [1853]:
				xmin = 530.7779
				xmax = 530.8979
				text = "go"
			intervals [1854]:
				xmin = 530.8979
				xmax = 531.0779
				text = "into"
			intervals [1855]:
				xmin = 531.0779
				xmax = 531.4379
				text = "jail"
			intervals [1856]:
				xmin = 531.4379
				xmax = 532.0648
				text = ""
			intervals [1857]:
				xmin = 532.0648
				xmax = 532.3248
				text = "which"
			intervals [1858]:
				xmin = 532.3248
				xmax = 532.3948
				text = "i"
			intervals [1859]:
				xmin = 532.3948
				xmax = 532.5448
				text = "don't"
			intervals [1860]:
				xmin = 532.5448
				xmax = 532.7048
				text = "know"
			intervals [1861]:
				xmin = 532.7048
				xmax = 532.8848
				text = "which"
			intervals [1862]:
				xmin = 532.8848
				xmax = 533.0348
				text = "one"
			intervals [1863]:
				xmin = 533.0348
				xmax = 533.1048
				text = "i"
			intervals [1864]:
				xmin = 533.1048
				xmax = 533.1848
				text = "d"
			intervals [1865]:
				xmin = 533.1848
				xmax = 533.3448
				text = "do"
			intervals [1866]:
				xmin = 533.3448
				xmax = 533.6548
				text = "now"
			intervals [1867]:
				xmin = 533.6548
				xmax = 534.1838
				text = ""
			intervals [1868]:
				xmin = 534.1838
				xmax = 534.3238
				text = "but"
			intervals [1869]:
				xmin = 534.3238
				xmax = 534.4338
				text = "i'm"
			intervals [1870]:
				xmin = 534.4338
				xmax = 534.5938
				text = "not"
			intervals [1871]:
				xmin = 534.5938
				xmax = 535.0238
				text = "really"
			intervals [1872]:
				xmin = 535.0238
				xmax = 535.3386
				text = ""
			intervals [1873]:
				xmin = 535.3386
				xmax = 535.7586
				text = "afraid"
			intervals [1874]:
				xmin = 535.7586
				xmax = 535.8286
				text = "of"
			intervals [1875]:
				xmin = 535.8286
				xmax = 536.1686
				text = "dying"
			intervals [1876]:
				xmin = 536.1686
				xmax = 536.2386
				text = "i"
			intervals [1877]:
				xmin = 536.2386
				xmax = 536.6686
				text = "figure"
			intervals [1878]:
				xmin = 536.6686
				xmax = 536.7486
				text = "i"
			intervals [1879]:
				xmin = 536.7486
				xmax = 536.7786
				text = "<unk>"
			intervals [1880]:
				xmin = 536.7786
				xmax = 536.8186
				text = ""
			intervals [1881]:
				xmin = 536.8186
				xmax = 537.0886
				text = "die"
			intervals [1882]:
				xmin = 537.0886
				xmax = 537.1186
				text = ""
			intervals [1883]:
				xmin = 537.1186
				xmax = 537.5286
				text = "anyway"
			intervals [1884]:
				xmin = 537.5286
				xmax = 538.0466
				text = ""
			intervals [1885]:
				xmin = 538.0466
				xmax = 538.2966
				text = "and"
			intervals [1886]:
				xmin = 538.2966
				xmax = 539.2403
				text = ""
			intervals [1887]:
				xmin = 539.2403
				xmax = 539.5003
				text = "i"
			intervals [1888]:
				xmin = 539.5003
				xmax = 539.7987
				text = ""
			intervals [1889]:
				xmin = 539.7987
				xmax = 539.9087
				text = "i'm"
			intervals [1890]:
				xmin = 539.9087
				xmax = 540.2487
				text = "fairly"
			intervals [1891]:
				xmin = 540.2487
				xmax = 540.7787
				text = "religious"
			intervals [1892]:
				xmin = 540.7787
				xmax = 540.8687
				text = "i'm"
			intervals [1893]:
				xmin = 540.8687
				xmax = 541.0287
				text = "not"
			intervals [1894]:
				xmin = 541.0287
				xmax = 541.0987
				text = ""
			intervals [1895]:
				xmin = 541.0987
				xmax = 541.2687
				text = "you"
			intervals [1896]:
				xmin = 541.2687
				xmax = 541.3787
				text = "know"
			intervals [1897]:
				xmin = 541.3787
				xmax = 541.8687
				text = "extremely"
			intervals [1898]:
				xmin = 541.8687
				xmax = 542.3587
				text = "religious"
			intervals [1899]:
				xmin = 542.3587
				xmax = 542.9041
				text = ""
			intervals [1900]:
				xmin = 542.9041
				xmax = 543.3141
				text = "because"
			intervals [1901]:
				xmin = 543.3141
				xmax = 543.3541
				text = "i"
			intervals [1902]:
				xmin = 543.3541
				xmax = 543.4441
				text = "don't"
			intervals [1903]:
				xmin = 543.4441
				xmax = 543.5041
				text = "know"
			intervals [1904]:
				xmin = 543.5041
				xmax = 543.6041
				text = "i"
			intervals [1905]:
				xmin = 543.6041
				xmax = 543.7941
				text = "do"
			intervals [1906]:
				xmin = 543.7941
				xmax = 543.8241
				text = "a"
			intervals [1907]:
				xmin = 543.8241
				xmax = 544.0941
				text = "lot"
			intervals [1908]:
				xmin = 544.0941
				xmax = 544.3441
				text = "weird"
			intervals [1909]:
				xmin = 544.3441
				xmax = 544.3741
				text = ""
			intervals [1910]:
				xmin = 544.3741
				xmax = 544.6941
				text = "things"
			intervals [1911]:
				xmin = 544.6941
				xmax = 544.7841
				text = "i'm"
			intervals [1912]:
				xmin = 544.7841
				xmax = 544.9141
				text = "not"
			intervals [1913]:
				xmin = 544.9141
				xmax = 545.3041
				text = "supposed"
			intervals [1914]:
				xmin = 545.3041
				xmax = 545.3641
				text = "to"
			intervals [1915]:
				xmin = 545.3641
				xmax = 545.4641
				text = "be"
			intervals [1916]:
				xmin = 545.4641
				xmax = 545.5141
				text = ""
			intervals [1917]:
				xmin = 545.5141
				xmax = 545.7441
				text = "doing"
			intervals [1918]:
				xmin = 545.7441
				xmax = 546.2155
				text = ""
			intervals [1919]:
				xmin = 546.2155
				xmax = 546.3655
				text = "but"
			intervals [1920]:
				xmin = 546.3655
				xmax = 546.3955
				text = "i"
			intervals [1921]:
				xmin = 546.3955
				xmax = 546.5655
				text = "do"
			intervals [1922]:
				xmin = 546.5655
				xmax = 546.8355
				text = "believe"
			intervals [1923]:
				xmin = 546.8355
				xmax = 546.9455
				text = "in"
			intervals [1924]:
				xmin = 546.9455
				xmax = 547.2255
				text = "god"
			intervals [1925]:
				xmin = 547.2255
				xmax = 547.3255
				text = "and"
			intervals [1926]:
				xmin = 547.3255
				xmax = 547.6755
				text = "if"
			intervals [1927]:
				xmin = 547.6755
				xmax = 548.6208
				text = ""
			intervals [1928]:
				xmin = 548.6208
				xmax = 548.7808
				text = "if"
			intervals [1929]:
				xmin = 548.7808
				xmax = 549.1208
				text = "god"
			intervals [1930]:
				xmin = 549.1208
				xmax = 549.1608
				text = ""
			intervals [1931]:
				xmin = 549.1608
				xmax = 549.4408
				text = "wants"
			intervals [1932]:
				xmin = 549.4408
				xmax = 549.5408
				text = "me"
			intervals [1933]:
				xmin = 549.5408
				xmax = 549.6708
				text = "to"
			intervals [1934]:
				xmin = 549.6708
				xmax = 549.9008
				text = "go"
			intervals [1935]:
				xmin = 549.9008
				xmax = 550.0308
				text = "i"
			intervals [1936]:
				xmin = 550.0308
				xmax = 550.0608
				text = ""
			intervals [1937]:
				xmin = 550.0608
				xmax = 550.4308
				text = "figure"
			intervals [1938]:
				xmin = 550.4308
				xmax = 550.5308
				text = "i"
			intervals [1939]:
				xmin = 550.5308
				xmax = 550.5608
				text = "<unk>"
			intervals [1940]:
				xmin = 550.5608
				xmax = 550.6008
				text = ""
			intervals [1941]:
				xmin = 550.6008
				xmax = 550.8708
				text = "go"
			intervals [1942]:
				xmin = 550.8708
				xmax = 550.9008
				text = ""
			intervals [1943]:
				xmin = 550.9008
				xmax = 551.0108
				text = "when"
			intervals [1944]:
				xmin = 551.0108
				xmax = 551.1108
				text = "my"
			intervals [1945]:
				xmin = 551.1108
				xmax = 551.1808
				text = ""
			intervals [1946]:
				xmin = 551.1808
				xmax = 551.4608
				text = "time"
			intervals [1947]:
				xmin = 551.4608
				xmax = 551.4908
				text = ""
			intervals [1948]:
				xmin = 551.4908
				xmax = 552.0108
				text = "comes"
			intervals [1949]:
				xmin = 552.0108
				xmax = 552.4
				text = ""
	item [4]:
		class = "IntervalTier"
		name = "DCA_se3_ag1_m_02 - phones"
		xmin = 0.0
		xmax = 552.4
		intervals: size = 5321
			intervals [1]:
				xmin = 0.0
				xmax = 2.9996
				text = ""
			intervals [2]:
				xmin = 2.9996
				xmax = 3.2896
				text = "sil"
			intervals [3]:
				xmin = 3.2896
				xmax = 3.3896
				text = "Y"
			intervals [4]:
				xmin = 3.3896
				xmax = 3.6296
				text = "AE1"
			intervals [5]:
				xmin = 3.6296
				xmax = 11.3412
				text = "sp"
			intervals [6]:
				xmin = 11.3412
				xmax = 11.4512
				text = "OW2"
			intervals [7]:
				xmin = 11.4512
				xmax = 11.5412
				text = "K"
			intervals [8]:
				xmin = 11.5412
				xmax = 11.6512
				text = "EY1"
			intervals [9]:
				xmin = 11.6512
				xmax = 20.5824
				text = "sp"
			intervals [10]:
				xmin = 20.5824
				xmax = 20.6324
				text = "AH0"
			intervals [11]:
				xmin = 20.6324
				xmax = 20.7524
				text = "M"
			intervals [12]:
				xmin = 20.7524
				xmax = 20.7824
				text = "AH0"
			intervals [13]:
				xmin = 20.7824
				xmax = 20.9224
				text = "JH"
			intervals [14]:
				xmin = 20.9224
				xmax = 20.9724
				text = "AO1"
			intervals [15]:
				xmin = 20.9724
				xmax = 21.0524
				text = "R"
			intervals [16]:
				xmin = 21.0524
				xmax = 21.0824
				text = "AH0"
			intervals [17]:
				xmin = 21.0824
				xmax = 21.1224
				text = "T"
			intervals [18]:
				xmin = 21.1224
				xmax = 21.1524
				text = "IY0"
			intervals [19]:
				xmin = 21.1524
				xmax = 21.9787
				text = "sp"
			intervals [20]:
				xmin = 21.9787
				xmax = 22.0787
				text = "AH1"
			intervals [21]:
				xmin = 22.0787
				xmax = 22.1587
				text = "V"
			intervals [22]:
				xmin = 22.1587
				xmax = 22.2587
				text = "sp"
			intervals [23]:
				xmin = 22.2587
				xmax = 22.3387
				text = "DH"
			intervals [24]:
				xmin = 22.3387
				xmax = 22.4287
				text = "AH1"
			intervals [25]:
				xmin = 22.4287
				xmax = 22.7287
				text = "AH1"
			intervals [26]:
				xmin = 22.7287
				xmax = 23.7011
				text = ""
			intervals [27]:
				xmin = 23.7011
				xmax = 23.7711
				text = "HH"
			intervals [28]:
				xmin = 23.7711
				xmax = 23.8611
				text = "W"
			intervals [29]:
				xmin = 23.8611
				xmax = 23.9411
				text = "AY1"
			intervals [30]:
				xmin = 23.9411
				xmax = 23.9811
				text = "T"
			intervals [31]:
				xmin = 23.9811
				xmax = 24.0711
				text = "K"
			intervals [32]:
				xmin = 24.0711
				xmax = 24.1511
				text = "IH1"
			intervals [33]:
				xmin = 24.1511
				xmax = 24.2111
				text = "D"
			intervals [34]:
				xmin = 24.2111
				xmax = 24.2811
				text = "Z"
			intervals [35]:
				xmin = 24.2811
				xmax = 24.3111
				text = "AE1"
			intervals [36]:
				xmin = 24.3111
				xmax = 24.3411
				text = "T"
			intervals [37]:
				xmin = 24.3411
				xmax = 24.4011
				text = "M"
			intervals [38]:
				xmin = 24.4011
				xmax = 24.5111
				text = "AY1"
			intervals [39]:
				xmin = 24.5111
				xmax = 24.6311
				text = "S"
			intervals [40]:
				xmin = 24.6311
				xmax = 24.7011
				text = "K"
			intervals [41]:
				xmin = 24.7011
				xmax = 24.8111
				text = "UW1"
			intervals [42]:
				xmin = 24.8111
				xmax = 24.8711
				text = "L"
			intervals [43]:
				xmin = 24.8711
				xmax = 25.265
				text = ""
			intervals [44]:
				xmin = 25.265
				xmax = 25.305
				text = "sil"
			intervals [45]:
				xmin = 25.305
				xmax = 25.345
				text = "AY1"
			intervals [46]:
				xmin = 25.345
				xmax = 25.375
				text = "W"
			intervals [47]:
				xmin = 25.375
				xmax = 25.405
				text = "UH1"
			intervals [48]:
				xmin = 25.405
				xmax = 25.435
				text = "D"
			intervals [49]:
				xmin = 25.435
				xmax = 25.535
				text = "S"
			intervals [50]:
				xmin = 25.535
				xmax = 25.565
				text = "EY1"
			intervals [51]:
				xmin = 25.565
				xmax = 25.635
				text = "DH"
			intervals [52]:
				xmin = 25.635
				xmax = 25.675
				text = "AH0"
			intervals [53]:
				xmin = 25.675
				xmax = 25.745
				text = "W"
			intervals [54]:
				xmin = 25.745
				xmax = 25.795
				text = "AH1"
			intervals [55]:
				xmin = 25.795
				xmax = 25.835
				text = "N"
			intervals [56]:
				xmin = 25.835
				xmax = 25.885
				text = "Z"
			intervals [57]:
				xmin = 25.885
				xmax = 25.925
				text = "HH"
			intervals [58]:
				xmin = 25.925
				xmax = 25.985
				text = "UW1"
			intervals [59]:
				xmin = 25.985
				xmax = 26.105
				text = "P"
			intervals [60]:
				xmin = 26.105
				xmax = 26.155
				text = "L"
			intervals [61]:
				xmin = 26.155
				xmax = 26.225
				text = "EY1"
			intervals [62]:
				xmin = 26.225
				xmax = 26.325
				text = "S"
			intervals [63]:
				xmin = 26.325
				xmax = 26.425
				text = "P"
			intervals [64]:
				xmin = 26.425
				xmax = 26.525
				text = "AO1"
			intervals [65]:
				xmin = 26.525
				xmax = 26.585
				text = "R"
			intervals [66]:
				xmin = 26.585
				xmax = 26.625
				text = "T"
			intervals [67]:
				xmin = 26.625
				xmax = 26.725
				text = "S"
			intervals [68]:
				xmin = 26.725
				xmax = 26.805
				text = "ER0"
			intervals [69]:
				xmin = 26.805
				xmax = 26.905
				text = "DH"
			intervals [70]:
				xmin = 26.905
				xmax = 27.015
				text = "IY0"
			intervals [71]:
				xmin = 27.015
				xmax = 27.105
				text = "M"
			intervals [72]:
				xmin = 27.105
				xmax = 27.205
				text = "OW1"
			intervals [73]:
				xmin = 27.205
				xmax = 27.315
				text = "S"
			intervals [74]:
				xmin = 27.315
				xmax = 27.415
				text = "OW1"
			intervals [75]:
				xmin = 27.415
				xmax = 27.515
				text = "P"
			intervals [76]:
				xmin = 27.515
				xmax = 27.545
				text = "AH0"
			intervals [77]:
				xmin = 27.545
				xmax = 27.575
				text = "N"
			intervals [78]:
				xmin = 27.575
				xmax = 27.675
				text = "M"
			intervals [79]:
				xmin = 27.675
				xmax = 27.805
				text = "AY1"
			intervals [80]:
				xmin = 27.805
				xmax = 27.855
				text = "N"
			intervals [81]:
				xmin = 27.855
				xmax = 27.905
				text = "D"
			intervals [82]:
				xmin = 27.905
				xmax = 27.985
				text = "IH0"
			intervals [83]:
				xmin = 27.985
				xmax = 28.045
				text = "D"
			intervals [84]:
				xmin = 28.045
				xmax = 28.6007
				text = ""
			intervals [85]:
				xmin = 28.6007
				xmax = 28.7107
				text = "DH"
			intervals [86]:
				xmin = 28.7107
				xmax = 28.7407
				text = "IY0"
			intervals [87]:
				xmin = 28.7407
				xmax = 28.8207
				text = "AH1"
			intervals [88]:
				xmin = 28.8207
				xmax = 28.8807
				text = "DH"
			intervals [89]:
				xmin = 28.8807
				xmax = 28.9807
				text = "ER0"
			intervals [90]:
				xmin = 28.9807
				xmax = 29.2607
				text = "Z"
			intervals [91]:
				xmin = 29.2607
				xmax = 29.6147
				text = ""
			intervals [92]:
				xmin = 29.6147
				xmax = 29.6447
				text = "sil"
			intervals [93]:
				xmin = 29.6447
				xmax = 29.7147
				text = "B"
			intervals [94]:
				xmin = 29.7147
				xmax = 29.7647
				text = "IH0"
			intervals [95]:
				xmin = 29.7647
				xmax = 29.8647
				text = "K"
			intervals [96]:
				xmin = 29.8647
				xmax = 29.9347
				text = "AH1"
			intervals [97]:
				xmin = 29.9347
				xmax = 30.0147
				text = "Z"
			intervals [98]:
				xmin = 30.0147
				xmax = 30.0647
				text = "DH"
			intervals [99]:
				xmin = 30.0647
				xmax = 30.2447
				text = "EY1"
			intervals [100]:
				xmin = 30.2447
				xmax = 30.3047
				text = "sp"
			intervals [101]:
				xmin = 30.3047
				xmax = 30.4347
				text = "AH0"
			intervals [102]:
				xmin = 30.4347
				xmax = 30.5747
				text = "S"
			intervals [103]:
				xmin = 30.5747
				xmax = 30.6647
				text = "OW1"
			intervals [104]:
				xmin = 30.6647
				xmax = 30.8147
				text = "SH"
			intervals [105]:
				xmin = 30.8147
				xmax = 30.8547
				text = "IY0"
			intervals [106]:
				xmin = 30.8547
				xmax = 30.8947
				text = "EY2"
			intervals [107]:
				xmin = 30.8947
				xmax = 30.9647
				text = "T"
			intervals [108]:
				xmin = 30.9647
				xmax = 30.9947
				text = "W"
			intervals [109]:
				xmin = 30.9947
				xmax = 31.0247
				text = "IH0"
			intervals [110]:
				xmin = 31.0247
				xmax = 31.1147
				text = "TH"
			intervals [111]:
				xmin = 31.1147
				xmax = 31.2247
				text = "M"
			intervals [112]:
				xmin = 31.2247
				xmax = 31.4547
				text = "IY1"
			intervals [113]:
				xmin = 31.4547
				xmax = 31.5147
				text = "sp"
			intervals [114]:
				xmin = 31.5147
				xmax = 31.5947
				text = "AE1"
			intervals [115]:
				xmin = 31.5947
				xmax = 31.6847
				text = "N"
			intervals [116]:
				xmin = 31.6847
				xmax = 31.7847
				text = "AH1"
			intervals [117]:
				xmin = 31.7847
				xmax = 31.8547
				text = "DH"
			intervals [118]:
				xmin = 31.8547
				xmax = 31.9447
				text = "ER0"
			intervals [119]:
				xmin = 31.9447
				xmax = 32.6145
				text = "sp"
			intervals [120]:
				xmin = 32.6145
				xmax = 32.6645
				text = "N"
			intervals [121]:
				xmin = 32.6645
				xmax = 32.7245
				text = "IY1"
			intervals [122]:
				xmin = 32.7245
				xmax = 32.7745
				text = "G"
			intervals [123]:
				xmin = 32.7745
				xmax = 32.8045
				text = "R"
			intervals [124]:
				xmin = 32.8045
				xmax = 32.8645
				text = "OW0"
			intervals [125]:
				xmin = 32.8645
				xmax = 32.9845
				text = "S"
			intervals [126]:
				xmin = 32.9845
				xmax = 33.0345
				text = "T"
			intervals [127]:
				xmin = 33.0345
				xmax = 33.1545
				text = "UW1"
			intervals [128]:
				xmin = 33.1545
				xmax = 33.1945
				text = "D"
			intervals [129]:
				xmin = 33.1945
				xmax = 33.2245
				text = "AH0"
			intervals [130]:
				xmin = 33.2245
				xmax = 33.2645
				text = "N"
			intervals [131]:
				xmin = 33.2645
				xmax = 33.2945
				text = "T"
			intervals [132]:
				xmin = 33.2945
				xmax = 33.4145
				text = "S"
			intervals [133]:
				xmin = 33.4145
				xmax = 33.4645
				text = "AH0"
			intervals [134]:
				xmin = 33.4645
				xmax = 33.5345
				text = "N"
			intervals [135]:
				xmin = 33.5345
				xmax = 33.5645
				text = "D"
			intervals [136]:
				xmin = 33.5645
				xmax = 33.6045
				text = "DH"
			intervals [137]:
				xmin = 33.6045
				xmax = 33.8045
				text = "EY1"
			intervals [138]:
				xmin = 33.8045
				xmax = 34.2384
				text = "sp"
			intervals [139]:
				xmin = 34.2384
				xmax = 34.3584
				text = "R"
			intervals [140]:
				xmin = 34.3584
				xmax = 34.4084
				text = "IY1"
			intervals [141]:
				xmin = 34.4084
				xmax = 34.4384
				text = "AH0"
			intervals [142]:
				xmin = 34.4384
				xmax = 34.4984
				text = "L"
			intervals [143]:
				xmin = 34.4984
				xmax = 34.5984
				text = "AY2"
			intervals [144]:
				xmin = 34.5984
				xmax = 34.6884
				text = "Z"
			intervals [145]:
				xmin = 34.6884
				xmax = 34.7284
				text = "DH"
			intervals [146]:
				xmin = 34.7284
				xmax = 34.7684
				text = "AH0"
			intervals [147]:
				xmin = 34.7684
				xmax = 34.7984
				text = "T"
			intervals [148]:
				xmin = 34.7984
				xmax = 35.6018
				text = "sp"
			intervals [149]:
				xmin = 35.6018
				xmax = 35.6918
				text = "W"
			intervals [150]:
				xmin = 35.6918
				xmax = 35.7518
				text = "ER1"
			intervals [151]:
				xmin = 35.7518
				xmax = 35.8118
				text = "N"
			intervals [152]:
				xmin = 35.8118
				xmax = 35.8618
				text = "OW1"
			intervals [153]:
				xmin = 35.8618
				xmax = 35.8918
				text = "N"
			intervals [154]:
				xmin = 35.8918
				xmax = 35.9218
				text = "AA1"
			intervals [155]:
				xmin = 35.9218
				xmax = 36.0018
				text = "T"
			intervals [156]:
				xmin = 36.0018
				xmax = 36.0818
				text = "DH"
			intervals [157]:
				xmin = 36.0818
				xmax = 36.1618
				text = "AE1"
			intervals [158]:
				xmin = 36.1618
				xmax = 36.2018
				text = "T"
			intervals [159]:
				xmin = 36.2018
				xmax = 36.2818
				text = "M"
			intervals [160]:
				xmin = 36.2818
				xmax = 36.3418
				text = "AH1"
			intervals [161]:
				xmin = 36.3418
				xmax = 36.4818
				text = "CH"
			intervals [162]:
				xmin = 36.4818
				xmax = 36.5118
				text = "D"
			intervals [163]:
				xmin = 36.5118
				xmax = 36.6218
				text = "IH1"
			intervals [164]:
				xmin = 36.6218
				xmax = 36.6918
				text = "F"
			intervals [165]:
				xmin = 36.6918
				xmax = 36.8118
				text = "N"
			intervals [166]:
				xmin = 36.8118
				xmax = 36.8918
				text = "OW1"
			intervals [167]:
				xmin = 36.8918
				xmax = 36.9818
				text = "D"
			intervals [168]:
				xmin = 36.9818
				xmax = 37.0718
				text = "IH1"
			intervals [169]:
				xmin = 37.0718
				xmax = 37.1518
				text = "F"
			intervals [170]:
				xmin = 37.1518
				xmax = 37.1818
				text = "R"
			intervals [171]:
				xmin = 37.1818
				xmax = 37.2118
				text = "AH0"
			intervals [172]:
				xmin = 37.2118
				xmax = 37.2418
				text = "N"
			intervals [173]:
				xmin = 37.2418
				xmax = 37.2818
				text = "T"
			intervals [174]:
				xmin = 37.2818
				xmax = 37.3218
				text = "AE1"
			intervals [175]:
				xmin = 37.3218
				xmax = 37.3618
				text = "T"
			intervals [176]:
				xmin = 37.3618
				xmax = 37.4818
				text = "AO1"
			intervals [177]:
				xmin = 37.4818
				xmax = 37.6718
				text = "L"
			intervals [178]:
				xmin = 37.6718
				xmax = 37.8719
				text = ""
			intervals [179]:
				xmin = 37.8719
				xmax = 37.9519
				text = "Y"
			intervals [180]:
				xmin = 37.9519
				xmax = 37.9919
				text = "UW1"
			intervals [181]:
				xmin = 37.9919
				xmax = 38.0419
				text = "N"
			intervals [182]:
				xmin = 38.0419
				xmax = 38.1519
				text = "OW1"
			intervals [183]:
				xmin = 38.1519
				xmax = 38.2419
				text = "W"
			intervals [184]:
				xmin = 38.2419
				xmax = 38.2819
				text = "IH1"
			intervals [185]:
				xmin = 38.2819
				xmax = 38.3119
				text = "R"
			intervals [186]:
				xmin = 38.3119
				xmax = 38.3919
				text = "JH"
			intervals [187]:
				xmin = 38.3919
				xmax = 38.4619
				text = "IH0"
			intervals [188]:
				xmin = 38.4619
				xmax = 38.5919
				text = "S"
			intervals [189]:
				xmin = 38.5919
				xmax = 38.6619
				text = "sp"
			intervals [190]:
				xmin = 38.6619
				xmax = 38.7519
				text = "P"
			intervals [191]:
				xmin = 38.7519
				xmax = 38.8719
				text = "IY1"
			intervals [192]:
				xmin = 38.8719
				xmax = 38.9919
				text = "P"
			intervals [193]:
				xmin = 38.9919
				xmax = 39.0319
				text = "AH0"
			intervals [194]:
				xmin = 39.0319
				xmax = 39.1919
				text = "L"
			intervals [195]:
				xmin = 39.1919
				xmax = 40.3265
				text = ""
			intervals [196]:
				xmin = 40.3265
				xmax = 40.3765
				text = "sil"
			intervals [197]:
				xmin = 40.3765
				xmax = 40.6465
				text = "AH1"
			intervals [198]:
				xmin = 40.6465
				xmax = 40.8428
				text = "sp"
			intervals [199]:
				xmin = 40.8428
				xmax = 40.8828
				text = "AE1"
			intervals [200]:
				xmin = 40.8828
				xmax = 40.9728
				text = "T"
			intervals [201]:
				xmin = 40.9728
				xmax = 41.0928
				text = "AW1"
			intervals [202]:
				xmin = 41.0928
				xmax = 41.1528
				text = "R"
			intervals [203]:
				xmin = 41.1528
				xmax = 41.2428
				text = "S"
			intervals [204]:
				xmin = 41.2428
				xmax = 41.3128
				text = "K"
			intervals [205]:
				xmin = 41.3128
				xmax = 41.3728
				text = "UW1"
			intervals [206]:
				xmin = 41.3728
				xmax = 41.4428
				text = "L"
			intervals [207]:
				xmin = 41.4428
				xmax = 41.4728
				text = "AW1"
			intervals [208]:
				xmin = 41.4728
				xmax = 41.5328
				text = "R"
			intervals [209]:
				xmin = 41.5328
				xmax = 41.6328
				text = "S"
			intervals [210]:
				xmin = 41.6328
				xmax = 41.6828
				text = "K"
			intervals [211]:
				xmin = 41.6828
				xmax = 41.7128
				text = "UW1"
			intervals [212]:
				xmin = 41.7128
				xmax = 41.7428
				text = "L"
			intervals [213]:
				xmin = 41.7428
				xmax = 41.7928
				text = "IH0"
			intervals [214]:
				xmin = 41.7928
				xmax = 41.8528
				text = "Z"
			intervals [215]:
				xmin = 41.8528
				xmax = 41.8828
				text = "EH0"
			intervals [216]:
				xmin = 41.8828
				xmax = 41.9128
				text = "K"
			intervals [217]:
				xmin = 41.9128
				xmax = 41.9428
				text = "S"
			intervals [218]:
				xmin = 41.9428
				xmax = 42.0228
				text = "T"
			intervals [219]:
				xmin = 42.0228
				xmax = 42.0628
				text = "R"
			intervals [220]:
				xmin = 42.0628
				xmax = 42.1228
				text = "IY1"
			intervals [221]:
				xmin = 42.1228
				xmax = 42.2328
				text = "M"
			intervals [222]:
				xmin = 42.2328
				xmax = 42.2628
				text = "L"
			intervals [223]:
				xmin = 42.2628
				xmax = 42.3228
				text = "IY0"
			intervals [224]:
				xmin = 42.3228
				xmax = 42.3628
				text = "L"
			intervals [225]:
				xmin = 42.3628
				xmax = 42.4728
				text = "IH1"
			intervals [226]:
				xmin = 42.4728
				xmax = 42.5528
				text = "B"
			intervals [227]:
				xmin = 42.5528
				xmax = 42.5928
				text = "ER0"
			intervals [228]:
				xmin = 42.5928
				xmax = 42.6528
				text = "AH0"
			intervals [229]:
				xmin = 42.6528
				xmax = 42.6828
				text = "L"
			intervals [230]:
				xmin = 42.6828
				xmax = 42.7228
				text = "DH"
			intervals [231]:
				xmin = 42.7228
				xmax = 42.7828
				text = "AH0"
			intervals [232]:
				xmin = 42.7828
				xmax = 42.8328
				text = "sp"
			intervals [233]:
				xmin = 42.8328
				xmax = 42.9228
				text = "P"
			intervals [234]:
				xmin = 42.9228
				xmax = 43.0228
				text = "IY1"
			intervals [235]:
				xmin = 43.0228
				xmax = 43.1028
				text = "P"
			intervals [236]:
				xmin = 43.1028
				xmax = 43.1328
				text = "AH0"
			intervals [237]:
				xmin = 43.1328
				xmax = 43.1628
				text = "L"
			intervals [238]:
				xmin = 43.1628
				xmax = 43.1928
				text = "AE1"
			intervals [239]:
				xmin = 43.1928
				xmax = 43.2528
				text = "T"
			intervals [240]:
				xmin = 43.2528
				xmax = 43.3228
				text = "AW1"
			intervals [241]:
				xmin = 43.3228
				xmax = 43.3828
				text = "ER0"
			intervals [242]:
				xmin = 43.3828
				xmax = 43.4828
				text = "S"
			intervals [243]:
				xmin = 43.4828
				xmax = 43.5328
				text = "K"
			intervals [244]:
				xmin = 43.5328
				xmax = 43.5828
				text = "UW1"
			intervals [245]:
				xmin = 43.5828
				xmax = 43.8128
				text = "L"
			intervals [246]:
				xmin = 43.8128
				xmax = 44.7936
				text = ""
			intervals [247]:
				xmin = 44.7936
				xmax = 44.8836
				text = "sil"
			intervals [248]:
				xmin = 44.8836
				xmax = 45.0636
				text = "AH1"
			intervals [249]:
				xmin = 45.0636
				xmax = 45.2778
				text = "sp"
			intervals [250]:
				xmin = 45.2778
				xmax = 45.3578
				text = "AH0"
			intervals [251]:
				xmin = 45.3578
				xmax = 45.3878
				text = "N"
			intervals [252]:
				xmin = 45.3878
				xmax = 45.5278
				text = "F"
			intervals [253]:
				xmin = 45.5278
				xmax = 45.5578
				text = "AO1"
			intervals [254]:
				xmin = 45.5578
				xmax = 45.6478
				text = "R"
			intervals [255]:
				xmin = 45.6478
				xmax = 45.7478
				text = "CH"
			intervals [256]:
				xmin = 45.7478
				xmax = 45.7878
				text = "AH0"
			intervals [257]:
				xmin = 45.7878
				xmax = 45.8278
				text = "N"
			intervals [258]:
				xmin = 45.8278
				xmax = 45.8578
				text = "AH0"
			intervals [259]:
				xmin = 45.8578
				xmax = 45.8878
				text = "T"
			intervals [260]:
				xmin = 45.8878
				xmax = 45.9178
				text = "L"
			intervals [261]:
				xmin = 45.9178
				xmax = 46.0278
				text = "IY0"
			intervals [262]:
				xmin = 46.0278
				xmax = 46.1978
				text = "DH"
			intervals [263]:
				xmin = 46.1978
				xmax = 46.2778
				text = "EY1"
			intervals [264]:
				xmin = 46.2778
				xmax = 46.3278
				text = "D"
			intervals [265]:
				xmin = 46.3278
				xmax = 46.3678
				text = "OW1"
			intervals [266]:
				xmin = 46.3678
				xmax = 46.3978
				text = "N"
			intervals [267]:
				xmin = 46.3978
				xmax = 46.4278
				text = "AH2"
			intervals [268]:
				xmin = 46.4278
				xmax = 46.5078
				text = "N"
			intervals [269]:
				xmin = 46.5078
				xmax = 46.5578
				text = "D"
			intervals [270]:
				xmin = 46.5578
				xmax = 46.6178
				text = "ER0"
			intervals [271]:
				xmin = 46.6178
				xmax = 46.7078
				text = "S"
			intervals [272]:
				xmin = 46.7078
				xmax = 46.7678
				text = "T"
			intervals [273]:
				xmin = 46.7678
				xmax = 46.8078
				text = "AE1"
			intervals [274]:
				xmin = 46.8078
				xmax = 46.8578
				text = "N"
			intervals [275]:
				xmin = 46.8578
				xmax = 46.8978
				text = "D"
			intervals [276]:
				xmin = 46.8978
				xmax = 46.9378
				text = "AO1"
			intervals [277]:
				xmin = 46.9378
				xmax = 46.9878
				text = "L"
			intervals [278]:
				xmin = 46.9878
				xmax = 47.0278
				text = "DH"
			intervals [279]:
				xmin = 47.0278
				xmax = 47.0878
				text = "AH0"
			intervals [280]:
				xmin = 47.0878
				xmax = 47.1978
				text = "P"
			intervals [281]:
				xmin = 47.1978
				xmax = 47.2278
				text = "R"
			intervals [282]:
				xmin = 47.2278
				xmax = 47.3478
				text = "AA1"
			intervals [283]:
				xmin = 47.3478
				xmax = 47.3778
				text = "B"
			intervals [284]:
				xmin = 47.3778
				xmax = 47.4078
				text = "L"
			intervals [285]:
				xmin = 47.4078
				xmax = 47.4378
				text = "AH0"
			intervals [286]:
				xmin = 47.4378
				xmax = 47.4678
				text = "M"
			intervals [287]:
				xmin = 47.4678
				xmax = 47.5078
				text = "Z"
			intervals [288]:
				xmin = 47.5078
				xmax = 47.5578
				text = "DH"
			intervals [289]:
				xmin = 47.5578
				xmax = 47.5978
				text = "AH0"
			intervals [290]:
				xmin = 47.5978
				xmax = 47.6278
				text = "T"
			intervals [291]:
				xmin = 47.6278
				xmax = 47.6978
				text = "ER0"
			intervals [292]:
				xmin = 47.6978
				xmax = 47.7878
				text = "G"
			intervals [293]:
				xmin = 47.7878
				xmax = 47.8978
				text = "OW1"
			intervals [294]:
				xmin = 47.8978
				xmax = 47.9678
				text = "IH0"
			intervals [295]:
				xmin = 47.9678
				xmax = 48.0378
				text = "N"
			intervals [296]:
				xmin = 48.0378
				xmax = 48.1278
				text = "AO1"
			intervals [297]:
				xmin = 48.1278
				xmax = 48.1978
				text = "N"
			intervals [298]:
				xmin = 48.1978
				xmax = 48.2278
				text = "sp"
			intervals [299]:
				xmin = 48.2278
				xmax = 48.6264
				text = ""
			intervals [300]:
				xmin = 48.6264
				xmax = 48.7164
				text = "DH"
			intervals [301]:
				xmin = 48.7164
				xmax = 48.8164
				text = "EY1"
			intervals [302]:
				xmin = 48.8164
				xmax = 48.8864
				text = "AA1"
			intervals [303]:
				xmin = 48.8864
				xmax = 48.9464
				text = "R"
			intervals [304]:
				xmin = 48.9464
				xmax = 49.0564
				text = "S"
			intervals [305]:
				xmin = 49.0564
				xmax = 49.1064
				text = "IH2"
			intervals [306]:
				xmin = 49.1064
				xmax = 49.1364
				text = "M"
			intervals [307]:
				xmin = 49.1364
				xmax = 49.2164
				text = "P"
			intervals [308]:
				xmin = 49.2164
				xmax = 49.2564
				text = "AH0"
			intervals [309]:
				xmin = 49.2564
				xmax = 49.3564
				text = "TH"
			intervals [310]:
				xmin = 49.3564
				xmax = 49.4264
				text = "EH1"
			intervals [311]:
				xmin = 49.4264
				xmax = 49.4764
				text = "T"
			intervals [312]:
				xmin = 49.4764
				xmax = 49.5564
				text = "IH0"
			intervals [313]:
				xmin = 49.5564
				xmax = 49.6464
				text = "K"
			intervals [314]:
				xmin = 49.6464
				xmax = 49.6764
				text = "W"
			intervals [315]:
				xmin = 49.6764
				xmax = 49.7464
				text = "IH0"
			intervals [316]:
				xmin = 49.7464
				xmax = 49.8764
				text = "TH"
			intervals [317]:
				xmin = 49.8764
				xmax = 49.9264
				text = "sp"
			intervals [318]:
				xmin = 49.9264
				xmax = 50.0264
				text = "M"
			intervals [319]:
				xmin = 50.0264
				xmax = 50.1064
				text = "OW1"
			intervals [320]:
				xmin = 50.1064
				xmax = 50.2364
				text = "S"
			intervals [321]:
				xmin = 50.2364
				xmax = 50.2664
				text = "AH0"
			intervals [322]:
				xmin = 50.2664
				xmax = 50.2964
				text = "V"
			intervals [323]:
				xmin = 50.2964
				xmax = 50.3364
				text = "DH"
			intervals [324]:
				xmin = 50.3364
				xmax = 50.3864
				text = "AH0"
			intervals [325]:
				xmin = 50.3864
				xmax = 50.5264
				text = "K"
			intervals [326]:
				xmin = 50.5264
				xmax = 50.7264
				text = "AO1"
			intervals [327]:
				xmin = 50.7264
				xmax = 50.9164
				text = "Z"
			intervals [328]:
				xmin = 50.9164
				xmax = 51.1923
				text = ""
			intervals [329]:
				xmin = 51.1923
				xmax = 51.2323
				text = "sil"
			intervals [330]:
				xmin = 51.2323
				xmax = 51.3423
				text = "M"
			intervals [331]:
				xmin = 51.3423
				xmax = 51.4223
				text = "OW1"
			intervals [332]:
				xmin = 51.4223
				xmax = 51.5923
				text = "S"
			intervals [333]:
				xmin = 51.5923
				xmax = 52.369
				text = ""
			intervals [334]:
				xmin = 52.369
				xmax = 52.429
				text = "sil"
			intervals [335]:
				xmin = 52.429
				xmax = 52.479
				text = "DH"
			intervals [336]:
				xmin = 52.479
				xmax = 52.579
				text = "IY0"
			intervals [337]:
				xmin = 52.579
				xmax = 52.669
				text = "sp"
			intervals [338]:
				xmin = 52.669
				xmax = 52.749
				text = "DH"
			intervals [339]:
				xmin = 52.749
				xmax = 52.809
				text = "IH1"
			intervals [340]:
				xmin = 52.809
				xmax = 52.919
				text = "S"
			intervals [341]:
				xmin = 52.919
				xmax = 53.069
				text = "IH0"
			intervals [342]:
				xmin = 53.069
				xmax = 53.099
				text = "Z"
			intervals [343]:
				xmin = 53.099
				xmax = 53.159
				text = "sp"
			intervals [344]:
				xmin = 53.159
				xmax = 53.239
				text = "DH"
			intervals [345]:
				xmin = 53.239
				xmax = 53.299
				text = "AE1"
			intervals [346]:
				xmin = 53.299
				xmax = 53.329
				text = "T"
			intervals [347]:
				xmin = 53.329
				xmax = 53.449
				text = "F"
			intervals [348]:
				xmin = 53.449
				xmax = 53.499
				text = "R"
			intervals [349]:
				xmin = 53.499
				xmax = 53.589
				text = "EY1"
			intervals [350]:
				xmin = 53.589
				xmax = 53.669
				text = "Z"
			intervals [351]:
				xmin = 53.669
				xmax = 53.709
				text = "AY1"
			intervals [352]:
				xmin = 53.709
				xmax = 53.819
				text = "JH"
			intervals [353]:
				xmin = 53.819
				xmax = 53.899
				text = "IH0"
			intervals [354]:
				xmin = 53.899
				xmax = 54.009
				text = "S"
			intervals [355]:
				xmin = 54.009
				xmax = 54.059
				text = "Y"
			intervals [356]:
				xmin = 54.059
				xmax = 54.129
				text = "UW1"
			intervals [357]:
				xmin = 54.129
				xmax = 54.159
				text = "Z"
			intervals [358]:
				xmin = 54.159
				xmax = 54.189
				text = "D"
			intervals [359]:
				xmin = 54.189
				xmax = 54.219
				text = "EH1"
			intervals [360]:
				xmin = 54.219
				xmax = 54.269
				text = "Z"
			intervals [361]:
				xmin = 54.269
				xmax = 54.349
				text = "AH0"
			intervals [362]:
				xmin = 54.349
				xmax = 54.449
				text = "F"
			intervals [363]:
				xmin = 54.449
				xmax = 54.519
				text = "R"
			intervals [364]:
				xmin = 54.519
				xmax = 54.619
				text = "EY1"
			intervals [365]:
				xmin = 54.619
				xmax = 54.719
				text = "Z"
			intervals [366]:
				xmin = 54.719
				xmax = 54.819
				text = "AY1"
			intervals [367]:
				xmin = 54.819
				xmax = 54.859
				text = "W"
			intervals [368]:
				xmin = 54.859
				xmax = 54.889
				text = "UH1"
			intervals [369]:
				xmin = 54.889
				xmax = 54.919
				text = "D"
			intervals [370]:
				xmin = 54.919
				xmax = 54.949
				text = "HH"
			intervals [371]:
				xmin = 54.949
				xmax = 54.979
				text = "AE1"
			intervals [372]:
				xmin = 54.979
				xmax = 55.009
				text = "V"
			intervals [373]:
				xmin = 55.009
				xmax = 55.039
				text = "B"
			intervals [374]:
				xmin = 55.039
				xmax = 55.069
				text = "AH0"
			intervals [375]:
				xmin = 55.069
				xmax = 55.119
				text = "N"
			intervals [376]:
				xmin = 55.119
				xmax = 55.259
				text = "SH"
			intervals [377]:
				xmin = 55.259
				xmax = 55.319
				text = "AA1"
			intervals [378]:
				xmin = 55.319
				xmax = 55.389
				text = "T"
			intervals [379]:
				xmin = 55.389
				xmax = 55.459
				text = "D"
			intervals [380]:
				xmin = 55.459
				xmax = 55.559
				text = "AW1"
			intervals [381]:
				xmin = 55.559
				xmax = 55.609
				text = "N"
			intervals [382]:
				xmin = 55.609
				xmax = 55.719
				text = "F"
			intervals [383]:
				xmin = 55.719
				xmax = 55.759
				text = "AO1"
			intervals [384]:
				xmin = 55.759
				xmax = 55.799
				text = "R"
			intervals [385]:
				xmin = 55.799
				xmax = 55.829
				text = "AE1"
			intervals [386]:
				xmin = 55.829
				xmax = 55.869
				text = "T"
			intervals [387]:
				xmin = 55.869
				xmax = 55.989
				text = "S"
			intervals [388]:
				xmin = 55.989
				xmax = 56.089
				text = "AW2"
			intervals [389]:
				xmin = 56.089
				xmax = 56.219
				text = "TH"
			intervals [390]:
				xmin = 56.219
				xmax = 56.349
				text = "IY1"
			intervals [391]:
				xmin = 56.349
				xmax = 56.399
				text = "S"
			intervals [392]:
				xmin = 56.399
				xmax = 56.439
				text = "T"
			intervals [393]:
				xmin = 56.439
				xmax = 56.469
				text = "sp"
			intervals [394]:
				xmin = 56.469
				xmax = 56.7004
				text = ""
			intervals [395]:
				xmin = 56.7004
				xmax = 56.8104
				text = "DH"
			intervals [396]:
				xmin = 56.8104
				xmax = 56.9404
				text = "EY1"
			intervals [397]:
				xmin = 56.9404
				xmax = 57.0204
				text = "HH"
			intervals [398]:
				xmin = 57.0204
				xmax = 57.1204
				text = "EY1"
			intervals [399]:
				xmin = 57.1204
				xmax = 57.1804
				text = "T"
			intervals [400]:
				xmin = 57.1804
				xmax = 57.2204
				text = "T"
			intervals [401]:
				xmin = 57.2204
				xmax = 57.2604
				text = "IH0"
			intervals [402]:
				xmin = 57.2604
				xmax = 57.3304
				text = "B"
			intervals [403]:
				xmin = 57.3304
				xmax = 57.5204
				text = "IY1"
			intervals [404]:
				xmin = 57.5204
				xmax = 58.3595
				text = ""
			intervals [405]:
				xmin = 58.3595
				xmax = 58.4695
				text = "DH"
			intervals [406]:
				xmin = 58.4695
				xmax = 58.5995
				text = "IY0"
			intervals [407]:
				xmin = 58.5995
				xmax = 58.7395
				text = "sp"
			intervals [408]:
				xmin = 58.7395
				xmax = 58.8895
				text = "HH"
			intervals [409]:
				xmin = 58.8895
				xmax = 58.9695
				text = "AE1"
			intervals [410]:
				xmin = 58.9695
				xmax = 59.0195
				text = "V"
			intervals [411]:
				xmin = 59.0195
				xmax = 59.1595
				text = "S"
			intervals [412]:
				xmin = 59.1595
				xmax = 59.2495
				text = "IH1"
			intervals [413]:
				xmin = 59.2495
				xmax = 59.2995
				text = "M"
			intervals [414]:
				xmin = 59.2995
				xmax = 59.3595
				text = "P"
			intervals [415]:
				xmin = 59.3595
				xmax = 59.4095
				text = "AH0"
			intervals [416]:
				xmin = 59.4095
				xmax = 59.5195
				text = "TH"
			intervals [417]:
				xmin = 59.5195
				xmax = 59.6195
				text = "IY0"
			intervals [418]:
				xmin = 59.6195
				xmax = 59.7495
				text = "F"
			intervals [419]:
				xmin = 59.7495
				xmax = 59.8095
				text = "AO1"
			intervals [420]:
				xmin = 59.8095
				xmax = 59.9295
				text = "R"
			intervals [421]:
				xmin = 59.9295
				xmax = 60.3939
				text = ""
			intervals [422]:
				xmin = 60.3939
				xmax = 60.4439
				text = "sil"
			intervals [423]:
				xmin = 60.4439
				xmax = 60.7039
				text = "AH1"
			intervals [424]:
				xmin = 60.7039
				xmax = 60.7539
				text = "sp"
			intervals [425]:
				xmin = 60.7539
				xmax = 60.9658
				text = ""
			intervals [426]:
				xmin = 60.9658
				xmax = 61.0758
				text = "DH"
			intervals [427]:
				xmin = 61.0758
				xmax = 61.2258
				text = "AE1"
			intervals [428]:
				xmin = 61.2258
				xmax = 61.2658
				text = "T"
			intervals [429]:
				xmin = 61.2658
				xmax = 61.4725
				text = "sp"
			intervals [430]:
				xmin = 61.4725
				xmax = 61.5325
				text = "EH1"
			intervals [431]:
				xmin = 61.5325
				xmax = 61.7025
				text = "S"
			intervals [432]:
				xmin = 61.7025
				xmax = 61.7325
				text = "sp"
			intervals [433]:
				xmin = 61.7325
				xmax = 61.7625
				text = "IH0"
			intervals [434]:
				xmin = 61.7625
				xmax = 61.8025
				text = "K"
			intervals [435]:
				xmin = 61.8025
				xmax = 61.8925
				text = "S"
			intervals [436]:
				xmin = 61.8925
				xmax = 61.9325
				text = "K"
			intervals [437]:
				xmin = 61.9325
				xmax = 61.9925
				text = "Y"
			intervals [438]:
				xmin = 61.9925
				xmax = 62.0425
				text = "UW1"
			intervals [439]:
				xmin = 62.0425
				xmax = 62.1325
				text = "Z"
			intervals [440]:
				xmin = 62.1325
				xmax = 62.2025
				text = "M"
			intervals [441]:
				xmin = 62.2025
				xmax = 62.3525
				text = "IY1"
			intervals [442]:
				xmin = 62.3525
				xmax = 62.3825
				text = "sp"
			intervals [443]:
				xmin = 62.3825
				xmax = 62.5525
				text = "F"
			intervals [444]:
				xmin = 62.5525
				xmax = 62.6125
				text = "AO1"
			intervals [445]:
				xmin = 62.6125
				xmax = 62.6725
				text = "R"
			intervals [446]:
				xmin = 62.6725
				xmax = 62.8125
				text = "W"
			intervals [447]:
				xmin = 62.8125
				xmax = 62.9125
				text = "AY1"
			intervals [448]:
				xmin = 62.9125
				xmax = 62.9625
				text = "T"
			intervals [449]:
				xmin = 62.9625
				xmax = 63.0325
				text = "S"
			intervals [450]:
				xmin = 63.0325
				xmax = 63.0825
				text = "T"
			intervals [451]:
				xmin = 63.0825
				xmax = 63.1125
				text = "UW1"
			intervals [452]:
				xmin = 63.1125
				xmax = 63.1425
				text = "HH"
			intervals [453]:
				xmin = 63.1425
				xmax = 63.2125
				text = "AE1"
			intervals [454]:
				xmin = 63.2125
				xmax = 63.2625
				text = "V"
			intervals [455]:
				xmin = 63.2625
				xmax = 63.3925
				text = "S"
			intervals [456]:
				xmin = 63.3925
				xmax = 63.4525
				text = "IH1"
			intervals [457]:
				xmin = 63.4525
				xmax = 63.5125
				text = "M"
			intervals [458]:
				xmin = 63.5125
				xmax = 63.5725
				text = "P"
			intervals [459]:
				xmin = 63.5725
				xmax = 63.6025
				text = "AH0"
			intervals [460]:
				xmin = 63.6025
				xmax = 63.6625
				text = "TH"
			intervals [461]:
				xmin = 63.6625
				xmax = 63.7425
				text = "IY0"
			intervals [462]:
				xmin = 63.7425
				xmax = 63.8125
				text = "F"
			intervals [463]:
				xmin = 63.8125
				xmax = 63.8525
				text = "R"
			intervals [464]:
				xmin = 63.8525
				xmax = 63.9225
				text = "ER0"
			intervals [465]:
				xmin = 63.9225
				xmax = 63.9825
				text = "DH"
			intervals [466]:
				xmin = 63.9825
				xmax = 64.1225
				text = "EH1"
			intervals [467]:
				xmin = 64.1225
				xmax = 64.2325
				text = "M"
			intervals [468]:
				xmin = 64.2325
				xmax = 64.2825
				text = "DH"
			intervals [469]:
				xmin = 64.2825
				xmax = 64.3225
				text = "AE1"
			intervals [470]:
				xmin = 64.3225
				xmax = 64.3825
				text = "T"
			intervals [471]:
				xmin = 64.3825
				xmax = 64.4725
				text = "S"
			intervals [472]:
				xmin = 64.4725
				xmax = 64.5225
				text = "DH"
			intervals [473]:
				xmin = 64.5225
				xmax = 64.5725
				text = "AH0"
			intervals [474]:
				xmin = 64.5725
				xmax = 64.6625
				text = "B"
			intervals [475]:
				xmin = 64.6625
				xmax = 64.7525
				text = "IH1"
			intervals [476]:
				xmin = 64.7525
				xmax = 64.8325
				text = "G"
			intervals [477]:
				xmin = 64.8325
				xmax = 64.8925
				text = "TH"
			intervals [478]:
				xmin = 64.8925
				xmax = 64.9825
				text = "IH1"
			intervals [479]:
				xmin = 64.9825
				xmax = 65.0525
				text = "NG"
			intervals [480]:
				xmin = 65.0525
				xmax = 65.0925
				text = "DH"
			intervals [481]:
				xmin = 65.0925
				xmax = 65.1725
				text = "EY1"
			intervals [482]:
				xmin = 65.1725
				xmax = 65.3225
				text = "D"
			intervals [483]:
				xmin = 65.3225
				xmax = 65.3625
				text = "OW1"
			intervals [484]:
				xmin = 65.3625
				xmax = 65.4125
				text = "N"
			intervals [485]:
				xmin = 65.4125
				xmax = 65.4425
				text = "W"
			intervals [486]:
				xmin = 65.4425
				xmax = 65.4925
				text = "AO1"
			intervals [487]:
				xmin = 65.4925
				xmax = 65.5325
				text = "N"
			intervals [488]:
				xmin = 65.5325
				xmax = 65.5725
				text = "T"
			intervals [489]:
				xmin = 65.5725
				xmax = 65.6925
				text = "S"
			intervals [490]:
				xmin = 65.6925
				xmax = 65.7725
				text = "IH1"
			intervals [491]:
				xmin = 65.7725
				xmax = 65.8125
				text = "M"
			intervals [492]:
				xmin = 65.8125
				xmax = 65.8925
				text = "P"
			intervals [493]:
				xmin = 65.8925
				xmax = 65.9325
				text = "AH0"
			intervals [494]:
				xmin = 65.9325
				xmax = 66.0225
				text = "TH"
			intervals [495]:
				xmin = 66.0225
				xmax = 66.0925
				text = "IY0"
			intervals [496]:
				xmin = 66.0925
				xmax = 66.1225
				text = "DH"
			intervals [497]:
				xmin = 66.1225
				xmax = 66.1825
				text = "EY1"
			intervals [498]:
				xmin = 66.1825
				xmax = 66.2725
				text = "W"
			intervals [499]:
				xmin = 66.2725
				xmax = 66.3225
				text = "AA1"
			intervals [500]:
				xmin = 66.3225
				xmax = 66.3525
				text = "N"
			intervals [501]:
				xmin = 66.3525
				xmax = 66.4125
				text = "T"
			intervals [502]:
				xmin = 66.4125
				xmax = 66.6374
				text = ""
			intervals [503]:
				xmin = 66.6374
				xmax = 66.7574
				text = "P"
			intervals [504]:
				xmin = 66.7574
				xmax = 66.7974
				text = "IY1"
			intervals [505]:
				xmin = 66.7974
				xmax = 66.8374
				text = "P"
			intervals [506]:
				xmin = 66.8374
				xmax = 66.8674
				text = "AH0"
			intervals [507]:
				xmin = 66.8674
				xmax = 66.8974
				text = "L"
			intervals [508]:
				xmin = 66.8974
				xmax = 66.9274
				text = "T"
			intervals [509]:
				xmin = 66.9274
				xmax = 66.9874
				text = "AH0"
			intervals [510]:
				xmin = 66.9874
				xmax = 67.0874
				text = "HH"
			intervals [511]:
				xmin = 67.0874
				xmax = 67.1274
				text = "EH1"
			intervals [512]:
				xmin = 67.1274
				xmax = 67.2674
				text = "L"
			intervals [513]:
				xmin = 67.2674
				xmax = 67.2974
				text = "P"
			intervals [514]:
				xmin = 67.2974
				xmax = 67.924
				text = ""
			intervals [515]:
				xmin = 67.924
				xmax = 68.004
				text = "sil"
			intervals [516]:
				xmin = 68.004
				xmax = 68.094
				text = "HH"
			intervals [517]:
				xmin = 68.094
				xmax = 68.144
				text = "EH1"
			intervals [518]:
				xmin = 68.144
				xmax = 68.224
				text = "L"
			intervals [519]:
				xmin = 68.224
				xmax = 68.284
				text = "P"
			intervals [520]:
				xmin = 68.284
				xmax = 68.324
				text = "B"
			intervals [521]:
				xmin = 68.324
				xmax = 68.374
				text = "IH0"
			intervals [522]:
				xmin = 68.374
				xmax = 68.464
				text = "K"
			intervals [523]:
				xmin = 68.464
				xmax = 68.554
				text = "AH1"
			intervals [524]:
				xmin = 68.554
				xmax = 68.624
				text = "Z"
			intervals [525]:
				xmin = 68.624
				xmax = 68.684
				text = "DH"
			intervals [526]:
				xmin = 68.684
				xmax = 68.824
				text = "EY1"
			intervals [527]:
				xmin = 68.824
				xmax = 68.874
				text = "sp"
			intervals [528]:
				xmin = 68.874
				xmax = 69.3903
				text = ""
			intervals [529]:
				xmin = 69.3903
				xmax = 69.5603
				text = "F"
			intervals [530]:
				xmin = 69.5603
				xmax = 69.6103
				text = "IY1"
			intervals [531]:
				xmin = 69.6103
				xmax = 69.7803
				text = "L"
			intervals [532]:
				xmin = 69.7803
				xmax = 69.8703
				text = "D"
			intervals [533]:
				xmin = 69.8703
				xmax = 70.0103
				text = "IY1"
			intervals [534]:
				xmin = 70.0103
				xmax = 70.0803
				text = "P"
			intervals [535]:
				xmin = 70.0803
				xmax = 70.1403
				text = "L"
			intervals [536]:
				xmin = 70.1403
				xmax = 70.1703
				text = "IY0"
			intervals [537]:
				xmin = 70.1703
				xmax = 70.2203
				text = "DH"
			intervals [538]:
				xmin = 70.2203
				xmax = 70.2903
				text = "AE1"
			intervals [539]:
				xmin = 70.2903
				xmax = 70.3203
				text = "T"
			intervals [540]:
				xmin = 70.3203
				xmax = 70.3603
				text = "IH1"
			intervals [541]:
				xmin = 70.3603
				xmax = 70.4203
				text = "T"
			intervals [542]:
				xmin = 70.4203
				xmax = 70.5003
				text = "S"
			intervals [543]:
				xmin = 70.5003
				xmax = 70.5803
				text = "sp"
			intervals [544]:
				xmin = 70.5803
				xmax = 70.6303
				text = "IH0"
			intervals [545]:
				xmin = 70.6303
				xmax = 70.6703
				text = "T"
			intervals [546]:
				xmin = 70.6703
				xmax = 70.7503
				text = "S"
			intervals [547]:
				xmin = 70.7503
				xmax = 70.8403
				text = "N"
			intervals [548]:
				xmin = 70.8403
				xmax = 70.9103
				text = "EH1"
			intervals [549]:
				xmin = 70.9103
				xmax = 71.0403
				text = "S"
			intervals [550]:
				xmin = 71.0403
				xmax = 71.0903
				text = "AH0"
			intervals [551]:
				xmin = 71.0903
				xmax = 71.2203
				text = "S"
			intervals [552]:
				xmin = 71.2203
				xmax = 71.2503
				text = "EH2"
			intervals [553]:
				xmin = 71.2503
				xmax = 71.3403
				text = "R"
			intervals [554]:
				xmin = 71.3403
				xmax = 71.4503
				text = "IY0"
			intervals [555]:
				xmin = 71.4503
				xmax = 71.620
				text = "sp"
			intervals [556]:
				xmin = 71.620
				xmax = 71.700
				text = "T"
			intervals [557]:
				xmin = 71.700
				xmax = 71.750
				text = "IH0"
			intervals [558]:
				xmin = 71.750
				xmax = 71.830
				text = "HH"
			intervals [559]:
				xmin = 71.830
				xmax = 71.880
				text = "EH1"
			intervals [560]:
				xmin = 71.880
				xmax = 71.990
				text = "L"
			intervals [561]:
				xmin = 71.990
				xmax = 72.090
				text = "P"
			intervals [562]:
				xmin = 72.090
				xmax = 72.160
				text = "IH1"
			intervals [563]:
				xmin = 72.160
				xmax = 72.220
				text = "T"
			intervals [564]:
				xmin = 72.220
				xmax = 72.330
				text = "S"
			intervals [565]:
				xmin = 72.330
				xmax = 72.370
				text = "sp"
			intervals [566]:
				xmin = 72.370
				xmax = 72.430
				text = "IH1"
			intervals [567]:
				xmin = 72.430
				xmax = 72.480
				text = "T"
			intervals [568]:
				xmin = 72.480
				xmax = 72.570
				text = "S"
			intervals [569]:
				xmin = 72.570
				xmax = 72.700
				text = "AH0"
			intervals [570]:
				xmin = 72.700
				xmax = 72.820
				text = "sp"
			intervals [571]:
				xmin = 72.820
				xmax = 73.1608
				text = ""
			intervals [572]:
				xmin = 73.1608
				xmax = 73.3008
				text = "K"
			intervals [573]:
				xmin = 73.3008
				xmax = 73.4408
				text = "AO1"
			intervals [574]:
				xmin = 73.4408
				xmax = 73.5308
				text = "Z"
			intervals [575]:
				xmin = 73.5308
				xmax = 73.6208
				text = "W"
			intervals [576]:
				xmin = 73.6208
				xmax = 73.7208
				text = "ER1"
			intervals [577]:
				xmin = 73.7208
				xmax = 73.7508
				text = "TH"
			intervals [578]:
				xmin = 73.7508
				xmax = 73.8508
				text = "HH"
			intervals [579]:
				xmin = 73.8508
				xmax = 73.9108
				text = "W"
			intervals [580]:
				xmin = 73.9108
				xmax = 74.0508
				text = "AY1"
			intervals [581]:
				xmin = 74.0508
				xmax = 74.1008
				text = "L"
			intervals [582]:
				xmin = 74.1008
				xmax = 74.1808
				text = "N"
			intervals [583]:
				xmin = 74.1808
				xmax = 74.2608
				text = "AA1"
			intervals [584]:
				xmin = 74.2608
				xmax = 74.3208
				text = "T"
			intervals [585]:
				xmin = 74.3208
				xmax = 74.4754
				text = "sp"
			intervals [586]:
				xmin = 74.4754
				xmax = 74.6054
				text = "S"
			intervals [587]:
				xmin = 74.6054
				xmax = 74.6954
				text = "IH1"
			intervals [588]:
				xmin = 74.6954
				xmax = 74.7454
				text = "M"
			intervals [589]:
				xmin = 74.7454
				xmax = 74.8254
				text = "P"
			intervals [590]:
				xmin = 74.8254
				xmax = 74.9054
				text = "AH0"
			intervals [591]:
				xmin = 74.9054
				xmax = 74.9954
				text = "TH"
			intervals [592]:
				xmin = 74.9954
				xmax = 75.1254
				text = "IY0"
			intervals [593]:
				xmin = 75.1254
				xmax = 75.1554
				text = "sp"
			intervals [594]:
				xmin = 75.1554
				xmax = 75.2654
				text = "F"
			intervals [595]:
				xmin = 75.2654
				xmax = 75.3454
				text = "ER0"
			intervals [596]:
				xmin = 75.3454
				xmax = 75.4954
				text = "S"
			intervals [597]:
				xmin = 75.4954
				xmax = 75.5454
				text = "AH1"
			intervals [598]:
				xmin = 75.5454
				xmax = 75.6454
				text = "M"
			intervals [599]:
				xmin = 75.6454
				xmax = 75.6954
				text = "W"
			intervals [600]:
				xmin = 75.6954
				xmax = 75.7454
				text = "AH2"
			intervals [601]:
				xmin = 75.7454
				xmax = 75.8054
				text = "N"
			intervals [602]:
				xmin = 75.8054
				xmax = 75.8654
				text = "Y"
			intervals [603]:
				xmin = 75.8654
				xmax = 75.9154
				text = "UW1"
			intervals [604]:
				xmin = 75.9154
				xmax = 75.9654
				text = "N"
			intervals [605]:
				xmin = 75.9654
				xmax = 76.0254
				text = "OW1"
			intervals [606]:
				xmin = 76.0254
				xmax = 76.1554
				text = "S"
			intervals [607]:
				xmin = 76.1554
				xmax = 76.1954
				text = "IH2"
			intervals [608]:
				xmin = 76.1954
				xmax = 76.2254
				text = "M"
			intervals [609]:
				xmin = 76.2254
				xmax = 76.2954
				text = "P"
			intervals [610]:
				xmin = 76.2954
				xmax = 76.3354
				text = "AH0"
			intervals [611]:
				xmin = 76.3354
				xmax = 76.4354
				text = "TH"
			intervals [612]:
				xmin = 76.4354
				xmax = 76.5054
				text = "EH1"
			intervals [613]:
				xmin = 76.5054
				xmax = 76.5554
				text = "T"
			intervals [614]:
				xmin = 76.5554
				xmax = 76.6254
				text = "IH0"
			intervals [615]:
				xmin = 76.6254
				xmax = 76.6654
				text = "K"
			intervals [616]:
				xmin = 76.6654
				xmax = 76.7754
				text = "K"
			intervals [617]:
				xmin = 76.7754
				xmax = 76.9354
				text = "AO1"
			intervals [618]:
				xmin = 76.9354
				xmax = 77.0154
				text = "Z"
			intervals [619]:
				xmin = 77.0154
				xmax = 77.0554
				text = "B"
			intervals [620]:
				xmin = 77.0554
				xmax = 77.0954
				text = "IH0"
			intervals [621]:
				xmin = 77.0954
				xmax = 77.1954
				text = "K"
			intervals [622]:
				xmin = 77.1954
				xmax = 77.3054
				text = "AH0"
			intervals [623]:
				xmin = 77.3054
				xmax = 77.3554
				text = "Z"
			intervals [624]:
				xmin = 77.3554
				xmax = 77.9804
				text = "sp"
			intervals [625]:
				xmin = 77.9804
				xmax = 78.0404
				text = "IH0"
			intervals [626]:
				xmin = 78.0404
				xmax = 78.0704
				text = "N"
			intervals [627]:
				xmin = 78.0704
				xmax = 78.1304
				text = "M"
			intervals [628]:
				xmin = 78.1304
				xmax = 78.2304
				text = "OW1"
			intervals [629]:
				xmin = 78.2304
				xmax = 78.2604
				text = "S"
			intervals [630]:
				xmin = 78.2604
				xmax = 78.6372
				text = "sp"
			intervals [631]:
				xmin = 78.6372
				xmax = 78.7472
				text = "IH0"
			intervals [632]:
				xmin = 78.7472
				xmax = 78.7772
				text = "N"
			intervals [633]:
				xmin = 78.7772
				xmax = 78.8072
				text = "DH"
			intervals [634]:
				xmin = 78.8072
				xmax = 78.8472
				text = "AH0"
			intervals [635]:
				xmin = 78.8472
				xmax = 78.9472
				text = "M"
			intervals [636]:
				xmin = 78.9472
				xmax = 79.0672
				text = "OW1"
			intervals [637]:
				xmin = 79.0672
				xmax = 79.1572
				text = "S"
			intervals [638]:
				xmin = 79.1572
				xmax = 79.2572
				text = "K"
			intervals [639]:
				xmin = 79.2572
				xmax = 79.3672
				text = "EY1"
			intervals [640]:
				xmin = 79.3672
				xmax = 79.4772
				text = "S"
			intervals [641]:
				xmin = 79.4772
				xmax = 79.5172
				text = "IH0"
			intervals [642]:
				xmin = 79.5172
				xmax = 79.6272
				text = "Z"
			intervals [643]:
				xmin = 79.6272
				xmax = 79.6872
				text = "L"
			intervals [644]:
				xmin = 79.6872
				xmax = 79.7572
				text = "AY1"
			intervals [645]:
				xmin = 79.7572
				xmax = 79.8272
				text = "K"
			intervals [646]:
				xmin = 79.8272
				xmax = 80.0861
				text = ""
			intervals [647]:
				xmin = 80.0861
				xmax = 80.2061
				text = "AH0"
			intervals [648]:
				xmin = 80.2061
				xmax = 80.2761
				text = "F"
			intervals [649]:
				xmin = 80.2761
				xmax = 80.3161
				text = "Y"
			intervals [650]:
				xmin = 80.3161
				xmax = 80.3961
				text = "UW1"
			intervals [651]:
				xmin = 80.3961
				xmax = 80.4561
				text = "P"
			intervals [652]:
				xmin = 80.4561
				xmax = 80.5361
				text = "IY1"
			intervals [653]:
				xmin = 80.5361
				xmax = 80.6061
				text = "P"
			intervals [654]:
				xmin = 80.6061
				xmax = 80.6361
				text = "AH0"
			intervals [655]:
				xmin = 80.6361
				xmax = 80.6661
				text = "L"
			intervals [656]:
				xmin = 80.6661
				xmax = 80.6961
				text = "AE1"
			intervals [657]:
				xmin = 80.6961
				xmax = 80.7261
				text = "T"
			intervals [658]:
				xmin = 80.7261
				xmax = 80.7961
				text = "M"
			intervals [659]:
				xmin = 80.7961
				xmax = 80.8761
				text = "AY1"
			intervals [660]:
				xmin = 80.8761
				xmax = 81.0061
				text = "S"
			intervals [661]:
				xmin = 81.0061
				xmax = 81.0761
				text = "K"
			intervals [662]:
				xmin = 81.0761
				xmax = 81.2861
				text = "UW1"
			intervals [663]:
				xmin = 81.2861
				xmax = 81.4161
				text = "L"
			intervals [664]:
				xmin = 81.4161
				xmax = 82.1388
				text = ""
			intervals [665]:
				xmin = 82.1388
				xmax = 82.1888
				text = "sil"
			intervals [666]:
				xmin = 82.1888
				xmax = 82.3788
				text = "AA1"
			intervals [667]:
				xmin = 82.3788
				xmax = 82.4288
				text = "R"
			intervals [668]:
				xmin = 82.4288
				xmax = 82.5188
				text = "sp"
			intervals [669]:
				xmin = 82.5188
				xmax = 82.6788
				text = "AY1"
			intervals [670]:
				xmin = 82.6788
				xmax = 82.8188
				text = "F"
			intervals [671]:
				xmin = 82.8188
				xmax = 82.8588
				text = "IY1"
			intervals [672]:
				xmin = 82.8588
				xmax = 83.0288
				text = "L"
			intervals [673]:
				xmin = 83.0288
				xmax = 83.0788
				text = "ER0"
			intervals [674]:
				xmin = 83.0788
				xmax = 83.2588
				text = "B"
			intervals [675]:
				xmin = 83.2588
				xmax = 83.3188
				text = "AY1"
			intervals [676]:
				xmin = 83.3188
				xmax = 83.3888
				text = "sp"
			intervals [677]:
				xmin = 83.3888
				xmax = 83.5537
				text = ""
			intervals [678]:
				xmin = 83.5537
				xmax = 83.6437
				text = "B"
			intervals [679]:
				xmin = 83.6437
				xmax = 83.7137
				text = "IH1"
			intervals [680]:
				xmin = 83.7137
				xmax = 83.7637
				text = "G"
			intervals [681]:
				xmin = 83.7637
				xmax = 83.8137
				text = "sp"
			intervals [682]:
				xmin = 83.8137
				xmax = 83.9337
				text = "P"
			intervals [683]:
				xmin = 83.9337
				xmax = 84.0237
				text = "UH1"
			intervals [684]:
				xmin = 84.0237
				xmax = 84.0637
				text = "T"
			intervals [685]:
				xmin = 84.0637
				xmax = 84.2437
				text = "AA1"
			intervals [686]:
				xmin = 84.2437
				xmax = 84.3037
				text = "N"
			intervals [687]:
				xmin = 84.3037
				xmax = 84.5037
				text = "Z"
			intervals [688]:
				xmin = 84.5037
				xmax = 84.5537
				text = "sp"
			intervals [689]:
				xmin = 84.5537
				xmax = 84.6237
				text = "DH"
			intervals [690]:
				xmin = 84.6237
				xmax = 84.7337
				text = "EH1"
			intervals [691]:
				xmin = 84.7337
				xmax = 84.8137
				text = "R"
			intervals [692]:
				xmin = 84.8137
				xmax = 85.3229
				text = ""
			intervals [693]:
				xmin = 85.3229
				xmax = 85.3629
				text = "sil"
			intervals [694]:
				xmin = 85.3629
				xmax = 85.5029
				text = "AE1"
			intervals [695]:
				xmin = 85.5029
				xmax = 85.5729
				text = "K"
			intervals [696]:
				xmin = 85.5729
				xmax = 85.6129
				text = "T"
			intervals [697]:
				xmin = 85.6129
				xmax = 85.6429
				text = "IH0"
			intervals [698]:
				xmin = 85.6429
				xmax = 85.6829
				text = "NG"
			intervals [699]:
				xmin = 85.6829
				xmax = 85.7329
				text = "EH1"
			intervals [700]:
				xmin = 85.7329
				xmax = 85.8129
				text = "Z"
			intervals [701]:
				xmin = 85.8129
				xmax = 85.8729
				text = "IH1"
			intervals [702]:
				xmin = 85.8729
				xmax = 85.9529
				text = "F"
			intervals [703]:
				xmin = 85.9529
				xmax = 86.0029
				text = "DH"
			intervals [704]:
				xmin = 86.0029
				xmax = 86.0829
				text = "EY1"
			intervals [705]:
				xmin = 86.0829
				xmax = 86.1129
				text = "AE0"
			intervals [706]:
				xmin = 86.1129
				xmax = 86.1529
				text = "K"
			intervals [707]:
				xmin = 86.1529
				xmax = 86.3229
				text = "S"
			intervals [708]:
				xmin = 86.3229
				xmax = 86.4229
				text = "EH1"
			intervals [709]:
				xmin = 86.4229
				xmax = 86.4729
				text = "P"
			intervals [710]:
				xmin = 86.4729
				xmax = 86.5329
				text = "T"
			intervals [711]:
				xmin = 86.5329
				xmax = 86.5629
				text = "sp"
			intervals [712]:
				xmin = 86.5629
				xmax = 86.7029
				text = "M"
			intervals [713]:
				xmin = 86.7029
				xmax = 86.9729
				text = "IY1"
			intervals [714]:
				xmin = 86.9729
				xmax = 87.0429
				text = "sp"
			intervals [715]:
				xmin = 87.0429
				xmax = 87.1429
				text = "AE1"
			intervals [716]:
				xmin = 87.1429
				xmax = 87.2829
				text = "N"
			intervals [717]:
				xmin = 87.2829
				xmax = 87.3929
				text = "D"
			intervals [718]:
				xmin = 87.3929
				xmax = 88.0977
				text = ""
			intervals [719]:
				xmin = 88.0977
				xmax = 88.1377
				text = "sil"
			intervals [720]:
				xmin = 88.1377
				xmax = 88.1777
				text = "M"
			intervals [721]:
				xmin = 88.1777
				xmax = 88.2577
				text = "AY1"
			intervals [722]:
				xmin = 88.2577
				xmax = 88.3877
				text = "F"
			intervals [723]:
				xmin = 88.3877
				xmax = 88.4677
				text = "EH1"
			intervals [724]:
				xmin = 88.4677
				xmax = 88.5977
				text = "L"
			intervals [725]:
				xmin = 88.5977
				xmax = 88.6877
				text = "OW0"
			intervals [726]:
				xmin = 88.6877
				xmax = 88.8577
				text = "AH1"
			intervals [727]:
				xmin = 88.8577
				xmax = 89.3267
				text = "sp"
			intervals [728]:
				xmin = 89.3267
				xmax = 89.4567
				text = "B"
			intervals [729]:
				xmin = 89.4567
				xmax = 89.5067
				text = "L"
			intervals [730]:
				xmin = 89.5067
				xmax = 89.6067
				text = "AE1"
			intervals [731]:
				xmin = 89.6067
				xmax = 89.6867
				text = "K"
			intervals [732]:
				xmin = 89.6867
				xmax = 89.7367
				text = "S"
			intervals [733]:
				xmin = 89.7367
				xmax = 89.7867
				text = "T"
			intervals [734]:
				xmin = 89.7867
				xmax = 89.9167
				text = "UW1"
			intervals [735]:
				xmin = 89.9167
				xmax = 89.9467
				text = "D"
			intervals [736]:
				xmin = 89.9467
				xmax = 89.9967
				text = "AH0"
			intervals [737]:
				xmin = 89.9967
				xmax = 90.0267
				text = "N"
			intervals [738]:
				xmin = 90.0267
				xmax = 90.0567
				text = "T"
			intervals [739]:
				xmin = 90.0567
				xmax = 90.1867
				text = "S"
			intervals [740]:
				xmin = 90.1867
				xmax = 90.2167
				text = "sp"
			intervals [741]:
				xmin = 90.2167
				xmax = 90.6843
				text = ""
			intervals [742]:
				xmin = 90.6843
				xmax = 90.8143
				text = "B"
			intervals [743]:
				xmin = 90.8143
				xmax = 90.8843
				text = "IH0"
			intervals [744]:
				xmin = 90.8843
				xmax = 90.9943
				text = "K"
			intervals [745]:
				xmin = 90.9943
				xmax = 91.1143
				text = "AH1"
			intervals [746]:
				xmin = 91.1143
				xmax = 91.2943
				text = "Z"
			intervals [747]:
				xmin = 91.2943
				xmax = 91.6777
				text = ""
			intervals [748]:
				xmin = 91.6777
				xmax = 91.7177
				text = "sil"
			intervals [749]:
				xmin = 91.7177
				xmax = 91.8777
				text = "S"
			intervals [750]:
				xmin = 91.8777
				xmax = 91.9377
				text = "EY1"
			intervals [751]:
				xmin = 91.9377
				xmax = 91.9977
				text = "AH0"
			intervals [752]:
				xmin = 91.9977
				xmax = 92.1377
				text = "S"
			intervals [753]:
				xmin = 92.1377
				xmax = 92.2377
				text = "OW1"
			intervals [754]:
				xmin = 92.2377
				xmax = 92.3277
				text = "SH"
			intervals [755]:
				xmin = 92.3277
				xmax = 92.3877
				text = "AH0"
			intervals [756]:
				xmin = 92.3877
				xmax = 92.4477
				text = "L"
			intervals [757]:
				xmin = 92.4477
				xmax = 92.5477
				text = "S"
			intervals [758]:
				xmin = 92.5477
				xmax = 92.5977
				text = "T"
			intervals [759]:
				xmin = 92.5977
				xmax = 92.6977
				text = "AE1"
			intervals [760]:
				xmin = 92.6977
				xmax = 92.7977
				text = "T"
			intervals [761]:
				xmin = 92.7977
				xmax = 92.8677
				text = "AH0"
			intervals [762]:
				xmin = 92.8677
				xmax = 93.0277
				text = "S"
			intervals [763]:
				xmin = 93.0277
				xmax = 93.3002
				text = ""
			intervals [764]:
				xmin = 93.3002
				xmax = 93.3702
				text = "sil"
			intervals [765]:
				xmin = 93.3702
				xmax = 93.6202
				text = "AH1"
			intervals [766]:
				xmin = 93.6202
				xmax = 93.8277
				text = "sp"
			intervals [767]:
				xmin = 93.8277
				xmax = 93.8677
				text = "R"
			intervals [768]:
				xmin = 93.8677
				xmax = 93.9277
				text = "IY0"
			intervals [769]:
				xmin = 93.9277
				xmax = 94.0477
				text = "K"
			intervals [770]:
				xmin = 94.0477
				xmax = 94.1177
				text = "W"
			intervals [771]:
				xmin = 94.1177
				xmax = 94.2877
				text = "AY1"
			intervals [772]:
				xmin = 94.2877
				xmax = 94.3577
				text = "R"
			intervals [773]:
				xmin = 94.3577
				xmax = 94.4477
				text = "Z"
			intervals [774]:
				xmin = 94.4477
				xmax = 94.4977
				text = "DH"
			intervals [775]:
				xmin = 94.4977
				xmax = 94.6477
				text = "IH0"
			intervals [776]:
				xmin = 94.6477
				xmax = 94.8177
				text = "S"
			intervals [777]:
				xmin = 94.8177
				xmax = 94.9974
				text = ""
			intervals [778]:
				xmin = 94.9974
				xmax = 95.0974
				text = "sil"
			intervals [779]:
				xmin = 95.0974
				xmax = 95.1274
				text = "TH"
			intervals [780]:
				xmin = 95.1274
				xmax = 95.4774
				text = "sp"
			intervals [781]:
				xmin = 95.4774
				xmax = 95.6174
				text = "AH1"
			intervals [782]:
				xmin = 95.6174
				xmax = 95.6874
				text = "M"
			intervals [783]:
				xmin = 95.6874
				xmax = 95.7474
				text = "sp"
			intervals [784]:
				xmin = 95.7474
				xmax = 96.2656
				text = ""
			intervals [785]:
				xmin = 96.2656
				xmax = 96.3456
				text = "DH"
			intervals [786]:
				xmin = 96.3456
				xmax = 96.4156
				text = "AH0"
			intervals [787]:
				xmin = 96.4156
				xmax = 96.5556
				text = "S"
			intervals [788]:
				xmin = 96.5556
				xmax = 96.6456
				text = "OW1"
			intervals [789]:
				xmin = 96.6456
				xmax = 96.7356
				text = "SH"
			intervals [790]:
				xmin = 96.7356
				xmax = 96.7956
				text = "AH0"
			intervals [791]:
				xmin = 96.7956
				xmax = 96.8556
				text = "L"
			intervals [792]:
				xmin = 96.8556
				xmax = 96.9856
				text = "S"
			intervals [793]:
				xmin = 96.9856
				xmax = 97.0721
				text = ""
			intervals [794]:
				xmin = 97.0721
				xmax = 97.1021
				text = "sil"
			intervals [795]:
				xmin = 97.1021
				xmax = 97.1621
				text = "DH"
			intervals [796]:
				xmin = 97.1621
				xmax = 97.2321
				text = "AH0"
			intervals [797]:
				xmin = 97.2321
				xmax = 97.3721
				text = "S"
			intervals [798]:
				xmin = 97.3721
				xmax = 97.4721
				text = "OW1"
			intervals [799]:
				xmin = 97.4721
				xmax = 97.5521
				text = "SH"
			intervals [800]:
				xmin = 97.5521
				xmax = 97.6121
				text = "AH0"
			intervals [801]:
				xmin = 97.6121
				xmax = 97.6721
				text = "L"
			intervals [802]:
				xmin = 97.6721
				xmax = 97.8121
				text = "K"
			intervals [803]:
				xmin = 97.8121
				xmax = 98.0821
				text = "OW1"
			intervals [804]:
				xmin = 98.0821
				xmax = 98.1421
				text = "D"
			intervals [805]:
				xmin = 98.1421
				xmax = 98.8609
				text = "sp"
			intervals [806]:
				xmin = 98.8609
				xmax = 98.9209
				text = "IH1"
			intervals [807]:
				xmin = 98.9209
				xmax = 99.0009
				text = "Z"
			intervals [808]:
				xmin = 99.0009
				xmax = 99.0309
				text = "B"
			intervals [809]:
				xmin = 99.0309
				xmax = 99.0909
				text = "IH0"
			intervals [810]:
				xmin = 99.0909
				xmax = 99.2009
				text = "K"
			intervals [811]:
				xmin = 99.2009
				xmax = 99.2609
				text = "AH1"
			intervals [812]:
				xmin = 99.2609
				xmax = 99.3509
				text = "M"
			intervals [813]:
				xmin = 99.3509
				xmax = 99.3909
				text = "IH0"
			intervals [814]:
				xmin = 99.3909
				xmax = 99.5009
				text = "NG"
			intervals [815]:
				xmin = 99.5009
				xmax = 99.5709
				text = "N"
			intervals [816]:
				xmin = 99.5709
				xmax = 99.8409
				text = "AW1"
			intervals [817]:
				xmin = 99.8409
				xmax = 99.9609
				text = "HH"
			intervals [818]:
				xmin = 99.9609
				xmax = 100.0209
				text = "W"
			intervals [819]:
				xmin = 100.0209
				xmax = 100.1109
				text = "EH1"
			intervals [820]:
				xmin = 100.1109
				xmax = 100.2009
				text = "R"
			intervals [821]:
				xmin = 100.2009
				xmax = 100.2309
				text = "sp"
			intervals [822]:
				xmin = 100.2309
				xmax = 100.3109
				text = "Y"
			intervals [823]:
				xmin = 100.3109
				xmax = 100.3709
				text = "UW1"
			intervals [824]:
				xmin = 100.3709
				xmax = 100.5108
				text = "sp"
			intervals [825]:
				xmin = 100.5108
				xmax = 100.5808
				text = "B"
			intervals [826]:
				xmin = 100.5808
				xmax = 100.6208
				text = "IH0"
			intervals [827]:
				xmin = 100.6208
				xmax = 100.7208
				text = "K"
			intervals [828]:
				xmin = 100.7208
				xmax = 100.7708
				text = "AA1"
			intervals [829]:
				xmin = 100.7708
				xmax = 100.8908
				text = "Z"
			intervals [830]:
				xmin = 100.8908
				xmax = 100.9208
				text = "EH1"
			intervals [831]:
				xmin = 100.9208
				xmax = 100.9908
				text = "V"
			intervals [832]:
				xmin = 100.9908
				xmax = 101.0408
				text = "R"
			intervals [833]:
				xmin = 101.0408
				xmax = 101.1008
				text = "IY0"
			intervals [834]:
				xmin = 101.1008
				xmax = 101.1508
				text = "TH"
			intervals [835]:
				xmin = 101.1508
				xmax = 101.2208
				text = "IH2"
			intervals [836]:
				xmin = 101.2208
				xmax = 101.3008
				text = "NG"
			intervals [837]:
				xmin = 101.3008
				xmax = 101.3708
				text = "N"
			intervals [838]:
				xmin = 101.3708
				xmax = 101.4608
				text = "AW1"
			intervals [839]:
				xmin = 101.4608
				xmax = 101.4908
				text = "IH0"
			intervals [840]:
				xmin = 101.4908
				xmax = 101.5508
				text = "Z"
			intervals [841]:
				xmin = 101.5508
				xmax = 101.6508
				text = "S"
			intervals [842]:
				xmin = 101.6508
				xmax = 101.6908
				text = "EH1"
			intervals [843]:
				xmin = 101.6908
				xmax = 101.7208
				text = "N"
			intervals [844]:
				xmin = 101.7208
				xmax = 101.7508
				text = "T"
			intervals [845]:
				xmin = 101.7508
				xmax = 101.7808
				text = "ER0"
			intervals [846]:
				xmin = 101.7808
				xmax = 101.8108
				text = "D"
			intervals [847]:
				xmin = 101.8108
				xmax = 101.9808
				text = "ER0"
			intervals [848]:
				xmin = 101.9808
				xmax = 102.0808
				text = "AW1"
			intervals [849]:
				xmin = 102.0808
				xmax = 102.1108
				text = "N"
			intervals [850]:
				xmin = 102.1108
				xmax = 102.1408
				text = "D"
			intervals [851]:
				xmin = 102.1408
				xmax = 102.3368
				text = ""
			intervals [852]:
				xmin = 102.3368
				xmax = 102.3768
				text = "sil"
			intervals [853]:
				xmin = 102.3768
				xmax = 102.4268
				text = "AH0"
			intervals [854]:
				xmin = 102.4268
				xmax = 102.4568
				text = "K"
			intervals [855]:
				xmin = 102.4568
				xmax = 102.6168
				text = "S"
			intervals [856]:
				xmin = 102.6168
				xmax = 102.7068
				text = "EH1"
			intervals [857]:
				xmin = 102.7068
				xmax = 102.7668
				text = "P"
			intervals [858]:
				xmin = 102.7668
				xmax = 102.8068
				text = "T"
			intervals [859]:
				xmin = 102.8068
				xmax = 102.8668
				text = "IH0"
			intervals [860]:
				xmin = 102.8668
				xmax = 102.9168
				text = "N"
			intervals [861]:
				xmin = 102.9168
				xmax = 102.9768
				text = "DH"
			intervals [862]:
				xmin = 102.9768
				xmax = 103.0168
				text = "AH0"
			intervals [863]:
				xmin = 103.0168
				xmax = 103.1168
				text = "N"
			intervals [864]:
				xmin = 103.1168
				xmax = 103.1968
				text = "IY1"
			intervals [865]:
				xmin = 103.1968
				xmax = 103.2768
				text = "G"
			intervals [866]:
				xmin = 103.2768
				xmax = 103.3268
				text = "R"
			intervals [867]:
				xmin = 103.3268
				xmax = 103.3868
				text = "OW0"
			intervals [868]:
				xmin = 103.3868
				xmax = 103.4368
				text = "EH1"
			intervals [869]:
				xmin = 103.4368
				xmax = 103.5268
				text = "Z"
			intervals [870]:
				xmin = 103.5268
				xmax = 103.6268
				text = "P"
			intervals [871]:
				xmin = 103.6268
				xmax = 103.7768
				text = "IY1"
			intervals [872]:
				xmin = 103.7768
				xmax = 103.8568
				text = "P"
			intervals [873]:
				xmin = 103.8568
				xmax = 103.8968
				text = "AH0"
			intervals [874]:
				xmin = 103.8968
				xmax = 104.0268
				text = "L"
			intervals [875]:
				xmin = 104.0268
				xmax = 104.5875
				text = ""
			intervals [876]:
				xmin = 104.5875
				xmax = 104.6575
				text = "DH"
			intervals [877]:
				xmin = 104.6575
				xmax = 104.7175
				text = "AH0"
			intervals [878]:
				xmin = 104.7175
				xmax = 104.8275
				text = "S"
			intervals [879]:
				xmin = 104.8275
				xmax = 104.8875
				text = "OW1"
			intervals [880]:
				xmin = 104.8875
				xmax = 104.9975
				text = "SH"
			intervals [881]:
				xmin = 104.9975
				xmax = 105.0275
				text = "AH0"
			intervals [882]:
				xmin = 105.0275
				xmax = 105.0675
				text = "L"
			intervals [883]:
				xmin = 105.0675
				xmax = 105.1775
				text = "K"
			intervals [884]:
				xmin = 105.1775
				xmax = 105.2775
				text = "OW1"
			intervals [885]:
				xmin = 105.2775
				xmax = 105.4175
				text = "D"
			intervals [886]:
				xmin = 105.4175
				xmax = 105.4475
				text = "EY1"
			intervals [887]:
				xmin = 105.4475
				xmax = 105.5375
				text = "CH"
			intervals [888]:
				xmin = 105.5375
				xmax = 105.5875
				text = "EY1"
			intervals [889]:
				xmin = 105.5875
				xmax = 105.6175
				text = "sp"
			intervals [890]:
				xmin = 105.6175
				xmax = 105.6475
				text = "W"
			intervals [891]:
				xmin = 105.6475
				xmax = 105.6875
				text = "AH0"
			intervals [892]:
				xmin = 105.6875
				xmax = 105.7275
				text = "EY1"
			intervals [893]:
				xmin = 105.7275
				xmax = 105.8275
				text = "CH"
			intervals [894]:
				xmin = 105.8275
				xmax = 105.8575
				text = "sp"
			intervals [895]:
				xmin = 105.8575
				xmax = 105.9575
				text = "HH"
			intervals [896]:
				xmin = 105.9575
				xmax = 105.9975
				text = "AE1"
			intervals [897]:
				xmin = 105.9975
				xmax = 106.0875
				text = "Z"
			intervals [898]:
				xmin = 106.0875
				xmax = 106.1275
				text = "R"
			intervals [899]:
				xmin = 106.1275
				xmax = 106.1775
				text = "IY0"
			intervals [900]:
				xmin = 106.1775
				xmax = 106.2975
				text = "K"
			intervals [901]:
				xmin = 106.2975
				xmax = 106.3575
				text = "W"
			intervals [902]:
				xmin = 106.3575
				xmax = 106.5575
				text = "AY1"
			intervals [903]:
				xmin = 106.5575
				xmax = 106.5875
				text = "R"
			intervals [904]:
				xmin = 106.5875
				xmax = 106.6375
				text = "D"
			intervals [905]:
				xmin = 106.6375
				xmax = 107.0531
				text = ""
			intervals [906]:
				xmin = 107.0531
				xmax = 107.1031
				text = "DH"
			intervals [907]:
				xmin = 107.1031
				xmax = 107.1331
				text = "AE1"
			intervals [908]:
				xmin = 107.1331
				xmax = 107.1931
				text = "T"
			intervals [909]:
				xmin = 107.1931
				xmax = 107.2531
				text = "DH"
			intervals [910]:
				xmin = 107.2531
				xmax = 107.3231
				text = "IY1"
			intervals [911]:
				xmin = 107.3231
				xmax = 107.3931
				text = "Z"
			intervals [912]:
				xmin = 107.3931
				xmax = 107.4631
				text = "P"
			intervals [913]:
				xmin = 107.4631
				xmax = 107.5631
				text = "IY1"
			intervals [914]:
				xmin = 107.5631
				xmax = 107.6331
				text = "P"
			intervals [915]:
				xmin = 107.6331
				xmax = 107.6631
				text = "AH0"
			intervals [916]:
				xmin = 107.6631
				xmax = 107.7031
				text = "L"
			intervals [917]:
				xmin = 107.7031
				xmax = 107.7331
				text = "AH0"
			intervals [918]:
				xmin = 107.7331
				xmax = 107.7631
				text = "K"
			intervals [919]:
				xmin = 107.7631
				xmax = 107.9031
				text = "S"
			intervals [920]:
				xmin = 107.9031
				xmax = 107.9931
				text = "EH1"
			intervals [921]:
				xmin = 107.9931
				xmax = 108.1031
				text = "P"
			intervals [922]:
				xmin = 108.1031
				xmax = 108.1431
				text = "T"
			intervals [923]:
				xmin = 108.1431
				xmax = 108.8492
				text = ""
			intervals [924]:
				xmin = 108.8492
				xmax = 108.8792
				text = "sil"
			intervals [925]:
				xmin = 108.8792
				xmax = 109.0492
				text = "AH1"
			intervals [926]:
				xmin = 109.0492
				xmax = 109.2192
				text = "M"
			intervals [927]:
				xmin = 109.2192
				xmax = 110.0332
				text = ""
			intervals [928]:
				xmin = 110.0332
				xmax = 110.1732
				text = "sil"
			intervals [929]:
				xmin = 110.1732
				xmax = 110.2032
				text = "AH0"
			intervals [930]:
				xmin = 110.2032
				xmax = 110.2332
				text = "K"
			intervals [931]:
				xmin = 110.2332
				xmax = 110.3632
				text = "S"
			intervals [932]:
				xmin = 110.3632
				xmax = 110.4332
				text = "EH1"
			intervals [933]:
				xmin = 110.4332
				xmax = 110.5132
				text = "P"
			intervals [934]:
				xmin = 110.5132
				xmax = 110.5632
				text = "T"
			intervals [935]:
				xmin = 110.5632
				xmax = 110.6432
				text = "AH1"
			intervals [936]:
				xmin = 110.6432
				xmax = 110.7032
				text = "S"
			intervals [937]:
				xmin = 110.7032
				xmax = 110.8032
				text = "S"
			intervals [938]:
				xmin = 110.8032
				xmax = 110.9132
				text = "OW1"
			intervals [939]:
				xmin = 110.9132
				xmax = 111.0332
				text = "SH"
			intervals [940]:
				xmin = 111.0332
				xmax = 111.1032
				text = "AH0"
			intervals [941]:
				xmin = 111.1032
				xmax = 111.1632
				text = "L"
			intervals [942]:
				xmin = 111.1632
				xmax = 111.2032
				text = "IY0"
			intervals [943]:
				xmin = 111.2032
				xmax = 111.2332
				text = "IH1"
			intervals [944]:
				xmin = 111.2332
				xmax = 111.2832
				text = "T"
			intervals [945]:
				xmin = 111.2832
				xmax = 111.3732
				text = "Z"
			intervals [946]:
				xmin = 111.3732
				xmax = 111.4032
				text = "N"
			intervals [947]:
				xmin = 111.4032
				xmax = 111.4332
				text = "OW1"
			intervals [948]:
				xmin = 111.4332
				xmax = 111.5232
				text = "sp"
			intervals [949]:
				xmin = 111.5232
				xmax = 111.6032
				text = "IH1"
			intervals [950]:
				xmin = 111.6032
				xmax = 111.7132
				text = "F"
			intervals [951]:
				xmin = 111.7132
				xmax = 111.7832
				text = "N"
			intervals [952]:
				xmin = 111.7832
				xmax = 111.8832
				text = "AA1"
			intervals [953]:
				xmin = 111.8832
				xmax = 111.9432
				text = "T"
			intervals [954]:
				xmin = 111.9432
				xmax = 111.9732
				text = "sp"
			intervals [955]:
				xmin = 111.9732
				xmax = 112.0532
				text = "Y"
			intervals [956]:
				xmin = 112.0532
				xmax = 112.1032
				text = "UW1"
			intervals [957]:
				xmin = 112.1032
				xmax = 112.1532
				text = "N"
			intervals [958]:
				xmin = 112.1532
				xmax = 112.2532
				text = "OW1"
			intervals [959]:
				xmin = 112.2532
				xmax = 112.3432
				text = "sp"
			intervals [960]:
				xmin = 112.3432
				xmax = 112.6748
				text = ""
			intervals [961]:
				xmin = 112.6748
				xmax = 112.7748
				text = "W"
			intervals [962]:
				xmin = 112.7748
				xmax = 112.8248
				text = "IY1"
			intervals [963]:
				xmin = 112.8248
				xmax = 112.9748
				text = "sp"
			intervals [964]:
				xmin = 112.9748
				xmax = 113.0248
				text = "HH"
			intervals [965]:
				xmin = 113.0248
				xmax = 113.0648
				text = "W"
			intervals [966]:
				xmin = 113.0648
				xmax = 113.1248
				text = "EH1"
			intervals [967]:
				xmin = 113.1248
				xmax = 113.1548
				text = "N"
			intervals [968]:
				xmin = 113.1548
				xmax = 113.1848
				text = "W"
			intervals [969]:
				xmin = 113.1848
				xmax = 113.2348
				text = "IY1"
			intervals [970]:
				xmin = 113.2348
				xmax = 113.3448
				text = "K"
			intervals [971]:
				xmin = 113.3448
				xmax = 113.3848
				text = "AH1"
			intervals [972]:
				xmin = 113.3848
				xmax = 113.4748
				text = "M"
			intervals [973]:
				xmin = 113.4748
				xmax = 113.5748
				text = "T"
			intervals [974]:
				xmin = 113.5748
				xmax = 113.6148
				text = "UW1"
			intervals [975]:
				xmin = 113.6148
				xmax = 113.6648
				text = "DH"
			intervals [976]:
				xmin = 113.6648
				xmax = 113.7148
				text = "EH1"
			intervals [977]:
				xmin = 113.7148
				xmax = 113.7448
				text = "R"
			intervals [978]:
				xmin = 113.7448
				xmax = 113.8448
				text = "HH"
			intervals [979]:
				xmin = 113.8448
				xmax = 113.9848
				text = "OW1"
			intervals [980]:
				xmin = 113.9848
				xmax = 114.0348
				text = "M"
			intervals [981]:
				xmin = 114.0348
				xmax = 114.1548
				text = "Z"
			intervals [982]:
				xmin = 114.1548
				xmax = 114.1948
				text = "IH0"
			intervals [983]:
				xmin = 114.1948
				xmax = 114.2248
				text = "T"
			intervals [984]:
				xmin = 114.2248
				xmax = 114.2848
				text = "D"
			intervals [985]:
				xmin = 114.2848
				xmax = 114.3548
				text = "AH1"
			intervals [986]:
				xmin = 114.3548
				xmax = 114.4348
				text = "Z"
			intervals [987]:
				xmin = 114.4348
				xmax = 114.4648
				text = "AH0"
			intervals [988]:
				xmin = 114.4648
				xmax = 114.4948
				text = "N"
			intervals [989]:
				xmin = 114.4948
				xmax = 114.5248
				text = "T"
			intervals [990]:
				xmin = 114.5248
				xmax = 114.5548
				text = "R"
			intervals [991]:
				xmin = 114.5548
				xmax = 114.6048
				text = "IH1"
			intervals [992]:
				xmin = 114.6048
				xmax = 114.6548
				text = "L"
			intervals [993]:
				xmin = 114.6548
				xmax = 114.7248
				text = "IY0"
			intervals [994]:
				xmin = 114.7248
				xmax = 114.8348
				text = "M"
			intervals [995]:
				xmin = 114.8348
				xmax = 114.9448
				text = "AE1"
			intervals [996]:
				xmin = 114.9448
				xmax = 114.9948
				text = "T"
			intervals [997]:
				xmin = 114.9948
				xmax = 115.0648
				text = "ER0"
			intervals [998]:
				xmin = 115.0648
				xmax = 115.1248
				text = "EH1"
			intervals [999]:
				xmin = 115.1248
				xmax = 115.2148
				text = "Z"
			intervals [1000]:
				xmin = 115.2148
				xmax = 115.3048
				text = "M"
			intervals [1001]:
				xmin = 115.3048
				xmax = 115.4148
				text = "AH1"
			intervals [1002]:
				xmin = 115.4148
				xmax = 115.5248
				text = "CH"
			intervals [1003]:
				xmin = 115.5248
				xmax = 115.8955
				text = ""
			intervals [1004]:
				xmin = 115.8955
				xmax = 115.9855
				text = "B"
			intervals [1005]:
				xmin = 115.9855
				xmax = 116.0555
				text = "AH1"
			intervals [1006]:
				xmin = 116.0555
				xmax = 116.1055
				text = "T"
			intervals [1007]:
				xmin = 116.1055
				xmax = 117.2724
				text = "sp"
			intervals [1008]:
				xmin = 117.2724
				xmax = 117.3124
				text = "IH1"
			intervals [1009]:
				xmin = 117.3124
				xmax = 117.3524
				text = "T"
			intervals [1010]:
				xmin = 117.3524
				xmax = 117.4524
				text = "S"
			intervals [1011]:
				xmin = 117.4524
				xmax = 117.5124
				text = "IY1"
			intervals [1012]:
				xmin = 117.5124
				xmax = 117.5424
				text = "M"
			intervals [1013]:
				xmin = 117.5424
				xmax = 117.5924
				text = "Z"
			intervals [1014]:
				xmin = 117.5924
				xmax = 117.6324
				text = "T"
			intervals [1015]:
				xmin = 117.6324
				xmax = 117.6824
				text = "AH0"
			intervals [1016]:
				xmin = 117.6824
				xmax = 117.7324
				text = "M"
			intervals [1017]:
				xmin = 117.7324
				xmax = 117.7924
				text = "IY1"
			intervals [1018]:
				xmin = 117.7924
				xmax = 117.8524
				text = "AH0"
			intervals [1019]:
				xmin = 117.8524
				xmax = 117.9124
				text = "L"
			intervals [1020]:
				xmin = 117.9124
				xmax = 117.9924
				text = "AA1"
			intervals [1021]:
				xmin = 117.9924
				xmax = 118.0424
				text = "T"
			intervals [1022]:
				xmin = 118.0424
				xmax = 118.0824
				text = "AH0"
			intervals [1023]:
				xmin = 118.0824
				xmax = 118.1124
				text = "V"
			intervals [1024]:
				xmin = 118.1124
				xmax = 118.1824
				text = "P"
			intervals [1025]:
				xmin = 118.1824
				xmax = 118.2624
				text = "IY1"
			intervals [1026]:
				xmin = 118.2624
				xmax = 118.3624
				text = "P"
			intervals [1027]:
				xmin = 118.3624
				xmax = 118.4024
				text = "AH0"
			intervals [1028]:
				xmin = 118.4024
				xmax = 118.5224
				text = "L"
			intervals [1029]:
				xmin = 118.5224
				xmax = 118.9893
				text = "sp"
			intervals [1030]:
				xmin = 118.9893
				xmax = 119.0393
				text = "G"
			intervals [1031]:
				xmin = 119.0393
				xmax = 119.1093
				text = "IH1"
			intervals [1032]:
				xmin = 119.1093
				xmax = 119.1893
				text = "V"
			intervals [1033]:
				xmin = 119.1893
				xmax = 119.2593
				text = "sp"
			intervals [1034]:
				xmin = 119.2593
				xmax = 119.4475
				text = ""
			intervals [1035]:
				xmin = 119.4475
				xmax = 119.5275
				text = "B"
			intervals [1036]:
				xmin = 119.5275
				xmax = 119.6375
				text = "IH1"
			intervals [1037]:
				xmin = 119.6375
				xmax = 119.7175
				text = "G"
			intervals [1038]:
				xmin = 119.7175
				xmax = 119.9075
				text = "F"
			intervals [1039]:
				xmin = 119.9075
				xmax = 120.0375
				text = "EY1"
			intervals [1040]:
				xmin = 120.0375
				xmax = 120.1075
				text = "K"
			intervals [1041]:
				xmin = 120.1075
				xmax = 120.2975
				text = "S"
			intervals [1042]:
				xmin = 120.2975
				xmax = 120.3375
				text = "M"
			intervals [1043]:
				xmin = 120.3375
				xmax = 120.5375
				text = "AY1"
			intervals [1044]:
				xmin = 120.5375
				xmax = 120.5875
				text = "L"
			intervals [1045]:
				xmin = 120.5875
				xmax = 120.7275
				text = "Z"
			intervals [1046]:
				xmin = 120.7275
				xmax = 120.7675
				text = "B"
			intervals [1047]:
				xmin = 120.7675
				xmax = 120.8375
				text = "IH0"
			intervals [1048]:
				xmin = 120.8375
				xmax = 120.8975
				text = "K"
			intervals [1049]:
				xmin = 120.8975
				xmax = 121.0175
				text = "AH0"
			intervals [1050]:
				xmin = 121.0175
				xmax = 121.0875
				text = "Z"
			intervals [1051]:
				xmin = 121.0875
				xmax = 121.1375
				text = "DH"
			intervals [1052]:
				xmin = 121.1375
				xmax = 121.1875
				text = "EH1"
			intervals [1053]:
				xmin = 121.1875
				xmax = 121.2475
				text = "R"
			intervals [1054]:
				xmin = 121.2475
				xmax = 121.3675
				text = "T"
			intervals [1055]:
				xmin = 121.3675
				xmax = 121.4175
				text = "R"
			intervals [1056]:
				xmin = 121.4175
				xmax = 121.5475
				text = "AY1"
			intervals [1057]:
				xmin = 121.5475
				xmax = 121.5775
				text = "N"
			intervals [1058]:
				xmin = 121.5775
				xmax = 121.6875
				text = "T"
			intervals [1059]:
				xmin = 121.6875
				xmax = 121.7675
				text = "UW1"
			intervals [1060]:
				xmin = 121.7675
				xmax = 122.3323
				text = "sp"
			intervals [1061]:
				xmin = 122.3323
				xmax = 122.5023
				text = "AH1"
			intervals [1062]:
				xmin = 122.5023
				xmax = 122.6023
				text = "M"
			intervals [1063]:
				xmin = 122.6023
				xmax = 123.7915
				text = "sp"
			intervals [1064]:
				xmin = 123.7915
				xmax = 124.0315
				text = "AH1"
			intervals [1065]:
				xmin = 124.0315
				xmax = 125.2094
				text = "sp"
			intervals [1066]:
				xmin = 125.2094
				xmax = 125.3894
				text = "AH1"
			intervals [1067]:
				xmin = 125.3894
				xmax = 125.4194
				text = "sp"
			intervals [1068]:
				xmin = 125.4194
				xmax = 125.4894
				text = "HH"
			intervals [1069]:
				xmin = 125.4894
				xmax = 125.5494
				text = "AW1"
			intervals [1070]:
				xmin = 125.5494
				xmax = 125.6694
				text = "K"
			intervals [1071]:
				xmin = 125.6694
				xmax = 125.6994
				text = "AH0"
			intervals [1072]:
				xmin = 125.6994
				xmax = 125.7294
				text = "N"
			intervals [1073]:
				xmin = 125.7294
				xmax = 125.7794
				text = "AY1"
			intervals [1074]:
				xmin = 125.7794
				xmax = 125.9394
				text = "S"
			intervals [1075]:
				xmin = 125.9394
				xmax = 126.0694
				text = "EY1"
			intervals [1076]:
				xmin = 126.0694
				xmax = 126.0994
				text = "IH0"
			intervals [1077]:
				xmin = 126.0994
				xmax = 126.1694
				text = "T"
			intervals [1078]:
				xmin = 126.1694
				xmax = 126.5853
				text = ""
			intervals [1079]:
				xmin = 126.5853
				xmax = 126.6453
				text = "sil"
			intervals [1080]:
				xmin = 126.6453
				xmax = 126.7153
				text = "DH"
			intervals [1081]:
				xmin = 126.7153
				xmax = 126.7453
				text = "EH1"
			intervals [1082]:
				xmin = 126.7453
				xmax = 126.8153
				text = "R"
			intervals [1083]:
				xmin = 126.8153
				xmax = 126.9453
				text = "T"
			intervals [1084]:
				xmin = 126.9453
				xmax = 126.9853
				text = "R"
			intervals [1085]:
				xmin = 126.9853
				xmax = 127.1253
				text = "AY1"
			intervals [1086]:
				xmin = 127.1253
				xmax = 127.1653
				text = "IH0"
			intervals [1087]:
				xmin = 127.1653
				xmax = 127.2653
				text = "NG"
			intervals [1088]:
				xmin = 127.2653
				xmax = 127.627
				text = "sp"
			intervals [1089]:
				xmin = 127.627
				xmax = 127.737
				text = "T"
			intervals [1090]:
				xmin = 127.737
				xmax = 127.787
				text = "UW1"
			intervals [1091]:
				xmin = 127.787
				xmax = 127.837
				text = "IH0"
			intervals [1092]:
				xmin = 127.837
				xmax = 127.917
				text = "M"
			intervals [1093]:
				xmin = 127.917
				xmax = 128.037
				text = "P"
			intervals [1094]:
				xmin = 128.037
				xmax = 128.107
				text = "R"
			intervals [1095]:
				xmin = 128.107
				xmax = 128.257
				text = "EH1"
			intervals [1096]:
				xmin = 128.257
				xmax = 128.447
				text = "S"
			intervals [1097]:
				xmin = 128.447
				xmax = 128.507
				text = "DH"
			intervals [1098]:
				xmin = 128.507
				xmax = 128.537
				text = "EH1"
			intervals [1099]:
				xmin = 128.537
				xmax = 128.577
				text = "R"
			intervals [1100]:
				xmin = 128.577
				xmax = 128.687
				text = "T"
			intervals [1101]:
				xmin = 128.687
				xmax = 128.727
				text = "R"
			intervals [1102]:
				xmin = 128.727
				xmax = 128.797
				text = "AY1"
			intervals [1103]:
				xmin = 128.797
				xmax = 128.837
				text = "N"
			intervals [1104]:
				xmin = 128.837
				xmax = 128.877
				text = "T"
			intervals [1105]:
				xmin = 128.877
				xmax = 128.907
				text = "IH0"
			intervals [1106]:
				xmin = 128.907
				xmax = 128.977
				text = "IH0"
			intervals [1107]:
				xmin = 128.977
				xmax = 129.037
				text = "M"
			intervals [1108]:
				xmin = 129.037
				xmax = 129.137
				text = "P"
			intervals [1109]:
				xmin = 129.137
				xmax = 129.187
				text = "R"
			intervals [1110]:
				xmin = 129.187
				xmax = 129.307
				text = "EH1"
			intervals [1111]:
				xmin = 129.307
				xmax = 129.457
				text = "S"
			intervals [1112]:
				xmin = 129.457
				xmax = 129.6924
				text = ""
			intervals [1113]:
				xmin = 129.6924
				xmax = 129.7824
				text = "DH"
			intervals [1114]:
				xmin = 129.7824
				xmax = 129.8324
				text = "EH1"
			intervals [1115]:
				xmin = 129.8324
				xmax = 129.8824
				text = "R"
			intervals [1116]:
				xmin = 129.8824
				xmax = 129.9724
				text = "N"
			intervals [1117]:
				xmin = 129.9724
				xmax = 130.1424
				text = "EY1"
			intervals [1118]:
				xmin = 130.1424
				xmax = 130.2124
				text = "B"
			intervals [1119]:
				xmin = 130.2124
				xmax = 130.2824
				text = "ER0"
			intervals [1120]:
				xmin = 130.2824
				xmax = 130.3624
				text = "Z"
			intervals [1121]:
				xmin = 130.3624
				xmax = 130.4224
				text = "W"
			intervals [1122]:
				xmin = 130.4224
				xmax = 130.4624
				text = "IH0"
			intervals [1123]:
				xmin = 130.4624
				xmax = 130.5324
				text = "TH"
			intervals [1124]:
				xmin = 130.5324
				xmax = 130.5824
				text = "HH"
			intervals [1125]:
				xmin = 130.5824
				xmax = 130.6924
				text = "AW1"
			intervals [1126]:
				xmin = 130.6924
				xmax = 130.7924
				text = "L"
			intervals [1127]:
				xmin = 130.7924
				xmax = 130.9124
				text = "IH1"
			intervals [1128]:
				xmin = 130.9124
				xmax = 130.9924
				text = "B"
			intervals [1129]:
				xmin = 130.9924
				xmax = 131.0324
				text = "ER0"
			intervals [1130]:
				xmin = 131.0324
				xmax = 131.0824
				text = "AH0"
			intervals [1131]:
				xmin = 131.0824
				xmax = 131.1124
				text = "L"
			intervals [1132]:
				xmin = 131.1124
				xmax = 131.1624
				text = "DH"
			intervals [1133]:
				xmin = 131.1624
				xmax = 131.2924
				text = "EY1"
			intervals [1134]:
				xmin = 131.2924
				xmax = 131.3824
				text = "R"
			intervals [1135]:
				xmin = 131.3824
				xmax = 131.4624
				text = "IH1"
			intervals [1136]:
				xmin = 131.4624
				xmax = 131.5424
				text = "L"
			intervals [1137]:
				xmin = 131.5424
				xmax = 131.6524
				text = "IY0"
			intervals [1138]:
				xmin = 131.6524
				xmax = 131.7724
				text = "AA1"
			intervals [1139]:
				xmin = 131.7724
				xmax = 131.8424
				text = "R"
			intervals [1140]:
				xmin = 131.8424
				xmax = 131.9224
				text = "Y"
			intervals [1141]:
				xmin = 131.9224
				xmax = 131.9524
				text = "UW1"
			intervals [1142]:
				xmin = 131.9524
				xmax = 132.0024
				text = "N"
			intervals [1143]:
				xmin = 132.0024
				xmax = 132.0924
				text = "OW1"
			intervals [1144]:
				xmin = 132.0924
				xmax = 132.2224
				text = "T"
			intervals [1145]:
				xmin = 132.2224
				xmax = 132.2724
				text = "W"
			intervals [1146]:
				xmin = 132.2724
				xmax = 132.3424
				text = "EH1"
			intervals [1147]:
				xmin = 132.3424
				xmax = 132.3724
				text = "N"
			intervals [1148]:
				xmin = 132.3724
				xmax = 132.4024
				text = "IY0"
			intervals [1149]:
				xmin = 132.4024
				xmax = 132.4324
				text = "D"
			intervals [1150]:
				xmin = 132.4324
				xmax = 132.5424
				text = "AO1"
			intervals [1151]:
				xmin = 132.5424
				xmax = 132.5724
				text = "L"
			intervals [1152]:
				xmin = 132.5724
				xmax = 132.6024
				text = "ER0"
			intervals [1153]:
				xmin = 132.6024
				xmax = 132.6824
				text = "DH"
			intervals [1154]:
				xmin = 132.6824
				xmax = 132.8024
				text = "IH0"
			intervals [1155]:
				xmin = 132.8024
				xmax = 132.9424
				text = "S"
			intervals [1156]:
				xmin = 132.9424
				xmax = 133.1954
				text = ""
			intervals [1157]:
				xmin = 133.1954
				xmax = 133.2454
				text = "sil"
			intervals [1158]:
				xmin = 133.2454
				xmax = 133.2754
				text = "AH0"
			intervals [1159]:
				xmin = 133.2754
				xmax = 133.3054
				text = "N"
			intervals [1160]:
				xmin = 133.3054
				xmax = 133.3354
				text = "DH"
			intervals [1161]:
				xmin = 133.3354
				xmax = 133.3754
				text = "EH1"
			intervals [1162]:
				xmin = 133.3754
				xmax = 133.4154
				text = "R"
			intervals [1163]:
				xmin = 133.4154
				xmax = 133.5454
				text = "N"
			intervals [1164]:
				xmin = 133.5454
				xmax = 133.6354
				text = "EY1"
			intervals [1165]:
				xmin = 133.6354
				xmax = 133.7054
				text = "B"
			intervals [1166]:
				xmin = 133.7054
				xmax = 133.7654
				text = "ER0"
			intervals [1167]:
				xmin = 133.7654
				xmax = 133.8254
				text = "Z"
			intervals [1168]:
				xmin = 133.8254
				xmax = 133.9054
				text = "ER0"
			intervals [1169]:
				xmin = 133.9054
				xmax = 133.9754
				text = "D"
			intervals [1170]:
				xmin = 133.9754
				xmax = 134.0754
				text = "UW1"
			intervals [1171]:
				xmin = 134.0754
				xmax = 134.1054
				text = "IH0"
			intervals [1172]:
				xmin = 134.1054
				xmax = 134.1454
				text = "N"
			intervals [1173]:
				xmin = 134.1454
				xmax = 134.1754
				text = "IH0"
			intervals [1174]:
				xmin = 134.1754
				xmax = 134.2154
				text = "T"
			intervals [1175]:
				xmin = 134.2154
				xmax = 134.2454
				text = "B"
			intervals [1176]:
				xmin = 134.2454
				xmax = 134.2754
				text = "IH0"
			intervals [1177]:
				xmin = 134.2754
				xmax = 134.3154
				text = "K"
			intervals [1178]:
				xmin = 134.3154
				xmax = 134.3754
				text = "AA1"
			intervals [1179]:
				xmin = 134.3754
				xmax = 134.4254
				text = "Z"
			intervals [1180]:
				xmin = 134.4254
				xmax = 134.4554
				text = "DH"
			intervals [1181]:
				xmin = 134.4554
				xmax = 134.5054
				text = "EH1"
			intervals [1182]:
				xmin = 134.5054
				xmax = 134.6154
				text = "R"
			intervals [1183]:
				xmin = 134.6154
				xmax = 134.7654
				text = "T"
			intervals [1184]:
				xmin = 134.7654
				xmax = 134.8054
				text = "R"
			intervals [1185]:
				xmin = 134.8054
				xmax = 134.8854
				text = "AY1"
			intervals [1186]:
				xmin = 134.8854
				xmax = 134.9154
				text = "N"
			intervals [1187]:
				xmin = 134.9154
				xmax = 134.9554
				text = "T"
			intervals [1188]:
				xmin = 134.9554
				xmax = 134.9854
				text = "IH0"
			intervals [1189]:
				xmin = 134.9854
				xmax = 135.0554
				text = "IH0"
			intervals [1190]:
				xmin = 135.0554
				xmax = 135.1054
				text = "M"
			intervals [1191]:
				xmin = 135.1054
				xmax = 135.2054
				text = "P"
			intervals [1192]:
				xmin = 135.2054
				xmax = 135.2454
				text = "R"
			intervals [1193]:
				xmin = 135.2454
				xmax = 135.3054
				text = "EH1"
			intervals [1194]:
				xmin = 135.3054
				xmax = 135.4354
				text = "S"
			intervals [1195]:
				xmin = 135.4354
				xmax = 135.5154
				text = "DH"
			intervals [1196]:
				xmin = 135.5154
				xmax = 135.6254
				text = "EH1"
			intervals [1197]:
				xmin = 135.6254
				xmax = 135.7454
				text = "M"
			intervals [1198]:
				xmin = 135.7454
				xmax = 135.7754
				text = "AH0"
			intervals [1199]:
				xmin = 135.7754
				xmax = 135.8154
				text = "N"
			intervals [1200]:
				xmin = 135.8154
				xmax = 135.9554
				text = "S"
			intervals [1201]:
				xmin = 135.9554
				xmax = 135.9954
				text = "OW1"
			intervals [1202]:
				xmin = 135.9954
				xmax = 136.1254
				text = "AO1"
			intervals [1203]:
				xmin = 136.1254
				xmax = 136.2054
				text = "N"
			intervals [1204]:
				xmin = 136.2054
				xmax = 136.2354
				text = "AH0"
			intervals [1205]:
				xmin = 136.2354
				xmax = 136.2754
				text = "N"
			intervals [1206]:
				xmin = 136.2754
				xmax = 136.3954
				text = "S"
			intervals [1207]:
				xmin = 136.3954
				xmax = 136.4954
				text = "OW1"
			intervals [1208]:
				xmin = 136.4954
				xmax = 136.6354
				text = "F"
			intervals [1209]:
				xmin = 136.6354
				xmax = 136.7354
				text = "AO1"
			intervals [1210]:
				xmin = 136.7354
				xmax = 136.8254
				text = "R"
			intervals [1211]:
				xmin = 136.8254
				xmax = 136.9154
				text = "TH"
			intervals [1212]:
				xmin = 136.9154
				xmax = 136.9454
				text = "IH1"
			intervals [1213]:
				xmin = 136.9454
				xmax = 136.9854
				text = "T"
			intervals [1214]:
				xmin = 136.9854
				xmax = 137.0554
				text = "S"
			intervals [1215]:
				xmin = 137.0554
				xmax = 137.1154
				text = "N"
			intervals [1216]:
				xmin = 137.1154
				xmax = 137.1754
				text = "OW1"
			intervals [1217]:
				xmin = 137.1754
				xmax = 137.3454
				text = "R"
			intervals [1218]:
				xmin = 137.3454
				xmax = 137.3754
				text = "IY1"
			intervals [1219]:
				xmin = 137.3754
				xmax = 137.5554
				text = "L"
			intervals [1220]:
				xmin = 137.5554
				xmax = 137.9703
				text = ""
			intervals [1221]:
				xmin = 137.9703
				xmax = 138.0603
				text = "B"
			intervals [1222]:
				xmin = 138.0603
				xmax = 138.1403
				text = "IH1"
			intervals [1223]:
				xmin = 138.1403
				xmax = 138.2003
				text = "G"
			intervals [1224]:
				xmin = 138.2003
				xmax = 138.3903
				text = "F"
			intervals [1225]:
				xmin = 138.3903
				xmax = 138.5003
				text = "IY1"
			intervals [1226]:
				xmin = 138.5003
				xmax = 138.6103
				text = "L"
			intervals [1227]:
				xmin = 138.6103
				xmax = 138.6703
				text = "IH0"
			intervals [1228]:
				xmin = 138.6703
				xmax = 138.8103
				text = "NG"
			intervals [1229]:
				xmin = 138.8103
				xmax = 138.8803
				text = "AH1"
			intervals [1230]:
				xmin = 138.8803
				xmax = 139.0303
				text = "V"
			intervals [1231]:
				xmin = 139.0303
				xmax = 139.6315
				text = "sp"
			intervals [1232]:
				xmin = 139.6315
				xmax = 139.7115
				text = "DH"
			intervals [1233]:
				xmin = 139.7115
				xmax = 139.8015
				text = "IY1"
			intervals [1234]:
				xmin = 139.8015
				xmax = 139.8815
				text = "Z"
			intervals [1235]:
				xmin = 139.8815
				xmax = 139.9615
				text = "P"
			intervals [1236]:
				xmin = 139.9615
				xmax = 140.0715
				text = "IY1"
			intervals [1237]:
				xmin = 140.0715
				xmax = 140.1315
				text = "P"
			intervals [1238]:
				xmin = 140.1315
				xmax = 140.1615
				text = "AH0"
			intervals [1239]:
				xmin = 140.1615
				xmax = 140.2815
				text = "L"
			intervals [1240]:
				xmin = 140.2815
				xmax = 140.4015
				text = "AA1"
			intervals [1241]:
				xmin = 140.4015
				xmax = 140.4615
				text = "R"
			intervals [1242]:
				xmin = 140.4615
				xmax = 140.5015
				text = "N"
			intervals [1243]:
				xmin = 140.5015
				xmax = 140.5315
				text = "T"
			intervals [1244]:
				xmin = 140.5315
				xmax = 140.5615
				text = "sp"
			intervals [1245]:
				xmin = 140.5615
				xmax = 140.6215
				text = "D"
			intervals [1246]:
				xmin = 140.6215
				xmax = 140.7515
				text = "IH1"
			intervals [1247]:
				xmin = 140.7515
				xmax = 140.8815
				text = "F"
			intervals [1248]:
				xmin = 140.8815
				xmax = 140.9215
				text = "R"
			intervals [1249]:
				xmin = 140.9215
				xmax = 140.9915
				text = "AH0"
			intervals [1250]:
				xmin = 140.9915
				xmax = 141.0215
				text = "N"
			intervals [1251]:
				xmin = 141.0215
				xmax = 141.0515
				text = "T"
			intervals [1252]:
				xmin = 141.0515
				xmax = 141.174
				text = ""
			intervals [1253]:
				xmin = 141.174
				xmax = 141.224
				text = "sil"
			intervals [1254]:
				xmin = 141.224
				xmax = 141.264
				text = "IH0"
			intervals [1255]:
				xmin = 141.264
				xmax = 141.314
				text = "T"
			intervals [1256]:
				xmin = 141.314
				xmax = 141.374
				text = "S"
			intervals [1257]:
				xmin = 141.374
				xmax = 141.444
				text = "JH"
			intervals [1258]:
				xmin = 141.444
				xmax = 141.494
				text = "IH0"
			intervals [1259]:
				xmin = 141.494
				xmax = 141.554
				text = "S"
			intervals [1260]:
				xmin = 141.554
				xmax = 141.594
				text = "DH"
			intervals [1261]:
				xmin = 141.594
				xmax = 141.624
				text = "AH0"
			intervals [1262]:
				xmin = 141.624
				xmax = 141.664
				text = "T"
			intervals [1263]:
				xmin = 141.664
				xmax = 141.724
				text = "DH"
			intervals [1264]:
				xmin = 141.724
				xmax = 141.804
				text = "IY1"
			intervals [1265]:
				xmin = 141.804
				xmax = 141.904
				text = "Z"
			intervals [1266]:
				xmin = 141.904
				xmax = 141.974
				text = "P"
			intervals [1267]:
				xmin = 141.974
				xmax = 142.084
				text = "IY1"
			intervals [1268]:
				xmin = 142.084
				xmax = 142.154
				text = "P"
			intervals [1269]:
				xmin = 142.154
				xmax = 142.194
				text = "AH0"
			intervals [1270]:
				xmin = 142.194
				xmax = 142.254
				text = "L"
			intervals [1271]:
				xmin = 142.254
				xmax = 142.304
				text = "ER0"
			intervals [1272]:
				xmin = 142.304
				xmax = 142.404
				text = "D"
			intervals [1273]:
				xmin = 142.404
				xmax = 142.534
				text = "IH1"
			intervals [1274]:
				xmin = 142.534
				xmax = 142.584
				text = "F"
			intervals [1275]:
				xmin = 142.584
				xmax = 142.614
				text = "R"
			intervals [1276]:
				xmin = 142.614
				xmax = 142.644
				text = "AH0"
			intervals [1277]:
				xmin = 142.644
				xmax = 142.674
				text = "N"
			intervals [1278]:
				xmin = 142.674
				xmax = 142.704
				text = "T"
			intervals [1279]:
				xmin = 142.704
				xmax = 142.744
				text = "B"
			intervals [1280]:
				xmin = 142.744
				xmax = 142.774
				text = "AH1"
			intervals [1281]:
				xmin = 142.774
				xmax = 142.874
				text = "T"
			intervals [1282]:
				xmin = 142.874
				xmax = 142.964
				text = "W"
			intervals [1283]:
				xmin = 142.964
				xmax = 143.024
				text = "IY1"
			intervals [1284]:
				xmin = 143.024
				xmax = 143.074
				text = "D"
			intervals [1285]:
				xmin = 143.074
				xmax = 143.214
				text = "OW1"
			intervals [1286]:
				xmin = 143.214
				xmax = 143.244
				text = "N"
			intervals [1287]:
				xmin = 143.244
				xmax = 143.274
				text = "EH1"
			intervals [1288]:
				xmin = 143.274
				xmax = 143.344
				text = "N"
			intervals [1289]:
				xmin = 143.344
				xmax = 143.484
				text = "IY0"
			intervals [1290]:
				xmin = 143.484
				xmax = 143.554
				text = "B"
			intervals [1291]:
				xmin = 143.554
				xmax = 143.654
				text = "AH0"
			intervals [1292]:
				xmin = 143.654
				xmax = 143.724
				text = "D"
			intervals [1293]:
				xmin = 143.724
				xmax = 143.794
				text = "IY0"
			intervals [1294]:
				xmin = 143.794
				xmax = 143.824
				text = "T"
			intervals [1295]:
				xmin = 143.824
				xmax = 143.854
				text = "AH0"
			intervals [1296]:
				xmin = 143.854
				xmax = 143.914
				text = "N"
			intervals [1297]:
				xmin = 143.914
				xmax = 144.084
				text = "OW1"
			intervals [1298]:
				xmin = 144.084
				xmax = 144.114
				text = "IH1"
			intervals [1299]:
				xmin = 144.114
				xmax = 144.194
				text = "T"
			intervals [1300]:
				xmin = 144.194
				xmax = 144.274
				text = "Y"
			intervals [1301]:
				xmin = 144.274
				xmax = 144.304
				text = "UW1"
			intervals [1302]:
				xmin = 144.304
				xmax = 144.354
				text = "N"
			intervals [1303]:
				xmin = 144.354
				xmax = 144.434
				text = "OW1"
			intervals [1304]:
				xmin = 144.434
				xmax = 144.584
				text = "sp"
			intervals [1305]:
				xmin = 144.584
				xmax = 144.9844
				text = ""
			intervals [1306]:
				xmin = 144.9844
				xmax = 145.0544
				text = "DH"
			intervals [1307]:
				xmin = 145.0544
				xmax = 145.0844
				text = "AE1"
			intervals [1308]:
				xmin = 145.0844
				xmax = 145.1644
				text = "T"
			intervals [1309]:
				xmin = 145.1644
				xmax = 145.2544
				text = "S"
			intervals [1310]:
				xmin = 145.2544
				xmax = 146.2399
				text = "sp"
			intervals [1311]:
				xmin = 146.2399
				xmax = 146.3399
				text = "AH0"
			intervals [1312]:
				xmin = 146.3399
				xmax = 146.3799
				text = "N"
			intervals [1313]:
				xmin = 146.3799
				xmax = 146.4999
				text = "F"
			intervals [1314]:
				xmin = 146.4999
				xmax = 146.5399
				text = "AO1"
			intervals [1315]:
				xmin = 146.5399
				xmax = 146.6199
				text = "R"
			intervals [1316]:
				xmin = 146.6199
				xmax = 146.6999
				text = "CH"
			intervals [1317]:
				xmin = 146.6999
				xmax = 146.7299
				text = "AH0"
			intervals [1318]:
				xmin = 146.7299
				xmax = 146.7599
				text = "N"
			intervals [1319]:
				xmin = 146.7599
				xmax = 146.7899
				text = "AH0"
			intervals [1320]:
				xmin = 146.7899
				xmax = 146.8199
				text = "T"
			intervals [1321]:
				xmin = 146.8199
				xmax = 146.8499
				text = "L"
			intervals [1322]:
				xmin = 146.8499
				xmax = 146.8799
				text = "IY0"
			intervals [1323]:
				xmin = 146.8799
				xmax = 146.9099
				text = "DH"
			intervals [1324]:
				xmin = 146.9099
				xmax = 146.9599
				text = "AE1"
			intervals [1325]:
				xmin = 146.9599
				xmax = 147.0199
				text = "T"
			intervals [1326]:
				xmin = 147.0199
				xmax = 147.1099
				text = "S"
			intervals [1327]:
				xmin = 147.1099
				xmax = 147.1499
				text = "DH"
			intervals [1328]:
				xmin = 147.1499
				xmax = 147.1899
				text = "AH0"
			intervals [1329]:
				xmin = 147.1899
				xmax = 147.2999
				text = "F"
			intervals [1330]:
				xmin = 147.2999
				xmax = 147.3499
				text = "IY1"
			intervals [1331]:
				xmin = 147.3499
				xmax = 147.4699
				text = "L"
			intervals [1332]:
				xmin = 147.4699
				xmax = 147.5199
				text = "IH0"
			intervals [1333]:
				xmin = 147.5199
				xmax = 147.5799
				text = "NG"
			intervals [1334]:
				xmin = 147.5799
				xmax = 147.6999
				text = "AY1"
			intervals [1335]:
				xmin = 147.6999
				xmax = 147.8199
				text = "G"
			intervals [1336]:
				xmin = 147.8199
				xmax = 147.9399
				text = "EH1"
			intervals [1337]:
				xmin = 147.9399
				xmax = 147.9899
				text = "T"
			intervals [1338]:
				xmin = 147.9899
				xmax = 148.2869
				text = "sp"
			intervals [1339]:
				xmin = 148.2869
				xmax = 148.3469
				text = "B"
			intervals [1340]:
				xmin = 148.3469
				xmax = 148.4069
				text = "AH1"
			intervals [1341]:
				xmin = 148.4069
				xmax = 148.4469
				text = "T"
			intervals [1342]:
				xmin = 148.4469
				xmax = 148.7265
				text = "sp"
			intervals [1343]:
				xmin = 148.7265
				xmax = 148.8065
				text = "AA1"
			intervals [1344]:
				xmin = 148.8065
				xmax = 148.8365
				text = "N"
			intervals [1345]:
				xmin = 148.8365
				xmax = 148.8765
				text = "AH0"
			intervals [1346]:
				xmin = 148.8765
				xmax = 148.9565
				text = "S"
			intervals [1347]:
				xmin = 148.9565
				xmax = 148.9865
				text = "L"
			intervals [1348]:
				xmin = 148.9865
				xmax = 149.0165
				text = "IY0"
			intervals [1349]:
				xmin = 149.0165
				xmax = 149.0465
				text = "DH"
			intervals [1350]:
				xmin = 149.0465
				xmax = 149.0765
				text = "AH0"
			intervals [1351]:
				xmin = 149.0765
				xmax = 149.1065
				text = "M"
			intervals [1352]:
				xmin = 149.1065
				xmax = 149.1665
				text = "AH0"
			intervals [1353]:
				xmin = 149.1665
				xmax = 149.2565
				text = "JH"
			intervals [1354]:
				xmin = 149.2565
				xmax = 149.2965
				text = "AO1"
			intervals [1355]:
				xmin = 149.2965
				xmax = 149.3265
				text = "R"
			intervals [1356]:
				xmin = 149.3265
				xmax = 149.3565
				text = "AH0"
			intervals [1357]:
				xmin = 149.3565
				xmax = 149.3965
				text = "T"
			intervals [1358]:
				xmin = 149.3965
				xmax = 149.4265
				text = "IY0"
			intervals [1359]:
				xmin = 149.4265
				xmax = 149.4565
				text = "AH0"
			intervals [1360]:
				xmin = 149.4565
				xmax = 149.4865
				text = "V"
			intervals [1361]:
				xmin = 149.4865
				xmax = 149.5165
				text = "DH"
			intervals [1362]:
				xmin = 149.5165
				xmax = 149.5465
				text = "AH0"
			intervals [1363]:
				xmin = 149.5465
				xmax = 149.5965
				text = "S"
			intervals [1364]:
				xmin = 149.5965
				xmax = 149.6365
				text = "T"
			intervals [1365]:
				xmin = 149.6365
				xmax = 149.6665
				text = "UW1"
			intervals [1366]:
				xmin = 149.6665
				xmax = 149.6965
				text = "D"
			intervals [1367]:
				xmin = 149.6965
				xmax = 149.7265
				text = "AH0"
			intervals [1368]:
				xmin = 149.7265
				xmax = 149.7565
				text = "N"
			intervals [1369]:
				xmin = 149.7565
				xmax = 149.7865
				text = "T"
			intervals [1370]:
				xmin = 149.7865
				xmax = 149.8465
				text = "S"
			intervals [1371]:
				xmin = 149.8465
				xmax = 149.8765
				text = "AE1"
			intervals [1372]:
				xmin = 149.8765
				xmax = 149.9065
				text = "T"
			intervals [1373]:
				xmin = 149.9065
				xmax = 149.9365
				text = "AW1"
			intervals [1374]:
				xmin = 149.9365
				xmax = 149.9865
				text = "ER0"
			intervals [1375]:
				xmin = 149.9865
				xmax = 150.0865
				text = "S"
			intervals [1376]:
				xmin = 150.0865
				xmax = 150.1365
				text = "K"
			intervals [1377]:
				xmin = 150.1365
				xmax = 150.2065
				text = "UW1"
			intervals [1378]:
				xmin = 150.2065
				xmax = 150.2565
				text = "L"
			intervals [1379]:
				xmin = 150.2565
				xmax = 150.3165
				text = "ER0"
			intervals [1380]:
				xmin = 150.3165
				xmax = 150.3965
				text = "R"
			intervals [1381]:
				xmin = 150.3965
				xmax = 150.4265
				text = "IY1"
			intervals [1382]:
				xmin = 150.4265
				xmax = 150.5065
				text = "L"
			intervals [1383]:
				xmin = 150.5065
				xmax = 150.6165
				text = "G"
			intervals [1384]:
				xmin = 150.6165
				xmax = 150.6865
				text = "UH1"
			intervals [1385]:
				xmin = 150.6865
				xmax = 150.7265
				text = "D"
			intervals [1386]:
				xmin = 150.7265
				xmax = 150.8265
				text = "AH0"
			intervals [1387]:
				xmin = 150.8265
				xmax = 150.8765
				text = "B"
			intervals [1388]:
				xmin = 150.8765
				xmax = 150.9565
				text = "AW1"
			intervals [1389]:
				xmin = 150.9565
				xmax = 151.0265
				text = "T"
			intervals [1390]:
				xmin = 151.0265
				xmax = 151.1165
				text = "DH"
			intervals [1391]:
				xmin = 151.1165
				xmax = 151.1965
				text = "IH0"
			intervals [1392]:
				xmin = 151.1965
				xmax = 151.2965
				text = "S"
			intervals [1393]:
				xmin = 151.2965
				xmax = 151.3565
				text = "DH"
			intervals [1394]:
				xmin = 151.3565
				xmax = 151.4765
				text = "EY1"
			intervals [1395]:
				xmin = 151.4765
				xmax = 152.2424
				text = "sp"
			intervals [1396]:
				xmin = 152.2424
				xmax = 152.3224
				text = "M"
			intervals [1397]:
				xmin = 152.3224
				xmax = 152.4224
				text = "OW1"
			intervals [1398]:
				xmin = 152.4224
				xmax = 152.5024
				text = "S"
			intervals [1399]:
				xmin = 152.5024
				xmax = 152.5624
				text = "T"
			intervals [1400]:
				xmin = 152.5624
				xmax = 152.6524
				text = "AH1"
			intervals [1401]:
				xmin = 152.6524
				xmax = 152.7524
				text = "V"
			intervals [1402]:
				xmin = 152.7524
				xmax = 152.8124
				text = "AH0"
			intervals [1403]:
				xmin = 152.8124
				xmax = 152.9424
				text = "M"
			intervals [1404]:
				xmin = 152.9424
				xmax = 153.7063
				text = ""
			intervals [1405]:
				xmin = 153.7063
				xmax = 153.8363
				text = "sil"
			intervals [1406]:
				xmin = 153.8363
				xmax = 153.8663
				text = "AH0"
			intervals [1407]:
				xmin = 153.8663
				xmax = 153.9363
				text = "N"
			intervals [1408]:
				xmin = 153.9363
				xmax = 154.0763
				text = "F"
			intervals [1409]:
				xmin = 154.0763
				xmax = 154.1163
				text = "AO1"
			intervals [1410]:
				xmin = 154.1163
				xmax = 154.2063
				text = "R"
			intervals [1411]:
				xmin = 154.2063
				xmax = 154.3363
				text = "CH"
			intervals [1412]:
				xmin = 154.3363
				xmax = 154.3863
				text = "AH0"
			intervals [1413]:
				xmin = 154.3863
				xmax = 154.4163
				text = "N"
			intervals [1414]:
				xmin = 154.4163
				xmax = 154.4463
				text = "AH0"
			intervals [1415]:
				xmin = 154.4463
				xmax = 154.4763
				text = "T"
			intervals [1416]:
				xmin = 154.4763
				xmax = 154.5263
				text = "L"
			intervals [1417]:
				xmin = 154.5263
				xmax = 154.5963
				text = "IY0"
			intervals [1418]:
				xmin = 154.5963
				xmax = 154.6263
				text = "DH"
			intervals [1419]:
				xmin = 154.6263
				xmax = 154.6663
				text = "IH1"
			intervals [1420]:
				xmin = 154.6663
				xmax = 154.7763
				text = "S"
			intervals [1421]:
				xmin = 154.7763
				xmax = 154.8163
				text = "IH0"
			intervals [1422]:
				xmin = 154.8163
				xmax = 154.8463
				text = "Z"
			intervals [1423]:
				xmin = 154.8463
				xmax = 154.8763
				text = "AH0"
			intervals [1424]:
				xmin = 154.8763
				xmax = 154.9263
				text = "N"
			intervals [1425]:
				xmin = 154.9263
				xmax = 155.0363
				text = "AH1"
			intervals [1426]:
				xmin = 155.0363
				xmax = 155.0863
				text = "DH"
			intervals [1427]:
				xmin = 155.0863
				xmax = 155.1963
				text = "ER0"
			intervals [1428]:
				xmin = 155.1963
				xmax = 155.2663
				text = "TH"
			intervals [1429]:
				xmin = 155.2663
				xmax = 155.3863
				text = "IH1"
			intervals [1430]:
				xmin = 155.3863
				xmax = 155.4463
				text = "NG"
			intervals [1431]:
				xmin = 155.4463
				xmax = 155.4863
				text = "sp"
			intervals [1432]:
				xmin = 155.4863
				xmax = 155.765
				text = ""
			intervals [1433]:
				xmin = 155.765
				xmax = 155.865
				text = "DH"
			intervals [1434]:
				xmin = 155.865
				xmax = 155.985
				text = "EY1"
			intervals [1435]:
				xmin = 155.985
				xmax = 156.115
				text = "sp"
			intervals [1436]:
				xmin = 156.115
				xmax = 156.8537
				text = ""
			intervals [1437]:
				xmin = 156.8537
				xmax = 156.9337
				text = "DH"
			intervals [1438]:
				xmin = 156.9337
				xmax = 157.0437
				text = "EY1"
			intervals [1439]:
				xmin = 157.0437
				xmax = 157.1737
				text = "W"
			intervals [1440]:
				xmin = 157.1737
				xmax = 157.2837
				text = "ER1"
			intervals [1441]:
				xmin = 157.2837
				xmax = 157.3737
				text = "K"
			intervals [1442]:
				xmin = 157.3737
				xmax = 157.5037
				text = "M"
			intervals [1443]:
				xmin = 157.5037
				xmax = 157.6437
				text = "AO1"
			intervals [1444]:
				xmin = 157.6437
				xmax = 157.8137
				text = "R"
			intervals [1445]:
				xmin = 157.8137
				xmax = 158.2306
				text = "sp"
			intervals [1446]:
				xmin = 158.2306
				xmax = 158.3406
				text = "IH1"
			intervals [1447]:
				xmin = 158.3406
				xmax = 158.4506
				text = "N"
			intervals [1448]:
				xmin = 158.4506
				xmax = 158.4906
				text = "sp"
			intervals [1449]:
				xmin = 158.4906
				xmax = 158.7706
				text = "AH1"
			intervals [1450]:
				xmin = 158.7706
				xmax = 159.0494
				text = ""
			intervals [1451]:
				xmin = 159.0494
				xmax = 159.0794
				text = "sil"
			intervals [1452]:
				xmin = 159.0794
				xmax = 159.1394
				text = "HH"
			intervals [1453]:
				xmin = 159.1394
				xmax = 159.1794
				text = "EH1"
			intervals [1454]:
				xmin = 159.1794
				xmax = 159.2994
				text = "L"
			intervals [1455]:
				xmin = 159.2994
				xmax = 159.3394
				text = "P"
			intervals [1456]:
				xmin = 159.3394
				xmax = 159.3994
				text = "IH0"
			intervals [1457]:
				xmin = 159.3994
				xmax = 159.4394
				text = "N"
			intervals [1458]:
				xmin = 159.4394
				xmax = 159.4694
				text = "DH"
			intervals [1459]:
				xmin = 159.4694
				xmax = 159.5094
				text = "AH0"
			intervals [1460]:
				xmin = 159.5094
				xmax = 159.5994
				text = "N"
			intervals [1461]:
				xmin = 159.5994
				xmax = 159.6794
				text = "IY1"
			intervals [1462]:
				xmin = 159.6794
				xmax = 159.7494
				text = "G"
			intervals [1463]:
				xmin = 159.7494
				xmax = 159.7894
				text = "R"
			intervals [1464]:
				xmin = 159.7894
				xmax = 159.8694
				text = "OW0"
			intervals [1465]:
				xmin = 159.8694
				xmax = 159.9694
				text = "S"
			intervals [1466]:
				xmin = 159.9694
				xmax = 160.0194
				text = "T"
			intervals [1467]:
				xmin = 160.0194
				xmax = 160.1394
				text = "UW1"
			intervals [1468]:
				xmin = 160.1394
				xmax = 160.1894
				text = "D"
			intervals [1469]:
				xmin = 160.1894
				xmax = 160.2194
				text = "AH0"
			intervals [1470]:
				xmin = 160.2194
				xmax = 160.2494
				text = "N"
			intervals [1471]:
				xmin = 160.2494
				xmax = 160.2794
				text = "T"
			intervals [1472]:
				xmin = 160.2794
				xmax = 160.3694
				text = "S"
			intervals [1473]:
				xmin = 160.3694
				xmax = 160.4094
				text = "AH0"
			intervals [1474]:
				xmin = 160.4094
				xmax = 160.4994
				text = "N"
			intervals [1475]:
				xmin = 160.4994
				xmax = 160.5294
				text = "IH1"
			intervals [1476]:
				xmin = 160.5294
				xmax = 160.5794
				text = "T"
			intervals [1477]:
				xmin = 160.5794
				xmax = 160.6994
				text = "S"
			intervals [1478]:
				xmin = 160.6994
				xmax = 160.7594
				text = "sp"
			intervals [1479]:
				xmin = 160.7594
				xmax = 160.8794
				text = "P"
			intervals [1480]:
				xmin = 160.8794
				xmax = 160.9694
				text = "UW1"
			intervals [1481]:
				xmin = 160.9694
				xmax = 161.0094
				text = "R"
			intervals [1482]:
				xmin = 161.0094
				xmax = 161.0694
				text = "P"
			intervals [1483]:
				xmin = 161.0694
				xmax = 161.1294
				text = "IY1"
			intervals [1484]:
				xmin = 161.1294
				xmax = 161.1794
				text = "P"
			intervals [1485]:
				xmin = 161.1794
				xmax = 161.2194
				text = "AH0"
			intervals [1486]:
				xmin = 161.2194
				xmax = 161.2594
				text = "L"
			intervals [1487]:
				xmin = 161.2594
				xmax = 161.3294
				text = "Z"
			intervals [1488]:
				xmin = 161.3294
				xmax = 161.4294
				text = "K"
			intervals [1489]:
				xmin = 161.4294
				xmax = 161.5494
				text = "AE0"
			intervals [1490]:
				xmin = 161.5494
				xmax = 161.5994
				text = "M"
			intervals [1491]:
				xmin = 161.5994
				xmax = 161.7394
				text = "P"
			intervals [1492]:
				xmin = 161.7394
				xmax = 161.8394
				text = "EY1"
			intervals [1493]:
				xmin = 161.8394
				xmax = 161.9294
				text = "N"
			intervals [1494]:
				xmin = 161.9294
				xmax = 161.9794
				text = "Y"
			intervals [1495]:
				xmin = 161.9794
				xmax = 162.0294
				text = "UW1"
			intervals [1496]:
				xmin = 162.0294
				xmax = 162.0694
				text = "N"
			intervals [1497]:
				xmin = 162.0694
				xmax = 162.1894
				text = "OW1"
			intervals [1498]:
				xmin = 162.1894
				xmax = 162.2394
				text = "sp"
			intervals [1499]:
				xmin = 162.2394
				xmax = 162.3617
				text = ""
			intervals [1500]:
				xmin = 162.3617
				xmax = 162.4717
				text = "T"
			intervals [1501]:
				xmin = 162.4717
				xmax = 162.5217
				text = "R"
			intervals [1502]:
				xmin = 162.5217
				xmax = 162.6017
				text = "AY1"
			intervals [1503]:
				xmin = 162.6017
				xmax = 162.6417
				text = "N"
			intervals [1504]:
				xmin = 162.6417
				xmax = 162.6717
				text = "T"
			intervals [1505]:
				xmin = 162.6717
				xmax = 162.7017
				text = "IH0"
			intervals [1506]:
				xmin = 162.7017
				xmax = 162.7517
				text = "G"
			intervals [1507]:
				xmin = 162.7517
				xmax = 162.8017
				text = "IH1"
			intervals [1508]:
				xmin = 162.8017
				xmax = 162.8317
				text = "T"
			intervals [1509]:
				xmin = 162.8317
				xmax = 162.9817
				text = "F"
			intervals [1510]:
				xmin = 162.9817
				xmax = 163.1317
				text = "UW1"
			intervals [1511]:
				xmin = 163.1317
				xmax = 163.1717
				text = "D"
			intervals [1512]:
				xmin = 163.1717
				xmax = 163.2817
				text = "F"
			intervals [1513]:
				xmin = 163.2817
				xmax = 163.3317
				text = "ER0"
			intervals [1514]:
				xmin = 163.3317
				xmax = 163.3717
				text = "DH"
			intervals [1515]:
				xmin = 163.3717
				xmax = 163.4317
				text = "AH0"
			intervals [1516]:
				xmin = 163.4317
				xmax = 163.5417
				text = "P"
			intervals [1517]:
				xmin = 163.5417
				xmax = 163.6417
				text = "UW1"
			intervals [1518]:
				xmin = 163.6417
				xmax = 163.6717
				text = "R"
			intervals [1519]:
				xmin = 163.6717
				xmax = 163.7517
				text = "P"
			intervals [1520]:
				xmin = 163.7517
				xmax = 163.8617
				text = "IY1"
			intervals [1521]:
				xmin = 163.8617
				xmax = 163.9517
				text = "P"
			intervals [1522]:
				xmin = 163.9517
				xmax = 163.9917
				text = "AH0"
			intervals [1523]:
				xmin = 163.9917
				xmax = 164.1117
				text = "L"
			intervals [1524]:
				xmin = 164.1117
				xmax = 164.4278
				text = ""
			intervals [1525]:
				xmin = 164.4278
				xmax = 164.4878
				text = "DH"
			intervals [1526]:
				xmin = 164.4878
				xmax = 164.5678
				text = "EY1"
			intervals [1527]:
				xmin = 164.5678
				xmax = 164.6578
				text = "D"
			intervals [1528]:
				xmin = 164.6578
				xmax = 164.7678
				text = "UW1"
			intervals [1529]:
				xmin = 164.7678
				xmax = 164.8278
				text = "M"
			intervals [1530]:
				xmin = 164.8278
				xmax = 164.8678
				text = "AO1"
			intervals [1531]:
				xmin = 164.8678
				xmax = 164.9678
				text = "R"
			intervals [1532]:
				xmin = 164.9678
				xmax = 165.0378
				text = "W"
			intervals [1533]:
				xmin = 165.0378
				xmax = 165.1378
				text = "ER1"
			intervals [1534]:
				xmin = 165.1378
				xmax = 165.2378
				text = "K"
			intervals [1535]:
				xmin = 165.2378
				xmax = 165.3478
				text = "IH1"
			intervals [1536]:
				xmin = 165.3478
				xmax = 165.4178
				text = "N"
			intervals [1537]:
				xmin = 165.4178
				xmax = 165.4678
				text = "IH1"
			intervals [1538]:
				xmin = 165.4678
				xmax = 165.5578
				text = "T"
			intervals [1539]:
				xmin = 165.5578
				xmax = 165.6378
				text = "sp"
			intervals [1540]:
				xmin = 165.6378
				xmax = 165.7078
				text = "DH"
			intervals [1541]:
				xmin = 165.7078
				xmax = 165.7978
				text = "EH1"
			intervals [1542]:
				xmin = 165.7978
				xmax = 165.9078
				text = "N"
			intervals [1543]:
				xmin = 165.9078
				xmax = 165.9778
				text = "sp"
			intervals [1544]:
				xmin = 165.9778
				xmax = 166.3375
				text = ""
			intervals [1545]:
				xmin = 166.3375
				xmax = 166.3975
				text = "DH"
			intervals [1546]:
				xmin = 166.3975
				xmax = 166.4375
				text = "AH0"
			intervals [1547]:
				xmin = 166.4375
				xmax = 166.5375
				text = "M"
			intervals [1548]:
				xmin = 166.5375
				xmax = 166.6375
				text = "IH1"
			intervals [1549]:
				xmin = 166.6375
				xmax = 166.6675
				text = "D"
			intervals [1550]:
				xmin = 166.6675
				xmax = 166.6975
				text = "AH0"
			intervals [1551]:
				xmin = 166.6975
				xmax = 166.7275
				text = "L"
			intervals [1552]:
				xmin = 166.7275
				xmax = 166.8175
				text = "K"
			intervals [1553]:
				xmin = 166.8175
				xmax = 166.8675
				text = "L"
			intervals [1554]:
				xmin = 166.8675
				xmax = 166.9475
				text = "AE1"
			intervals [1555]:
				xmin = 166.9475
				xmax = 167.0375
				text = "S"
			intervals [1556]:
				xmin = 167.0375
				xmax = 167.1275
				text = "N"
			intervals [1557]:
				xmin = 167.1275
				xmax = 167.1975
				text = "IY1"
			intervals [1558]:
				xmin = 167.1975
				xmax = 167.2775
				text = "G"
			intervals [1559]:
				xmin = 167.2775
				xmax = 167.3075
				text = "R"
			intervals [1560]:
				xmin = 167.3075
				xmax = 167.3375
				text = "OW0"
			intervals [1561]:
				xmin = 167.3375
				xmax = 167.3675
				text = "Z"
			intervals [1562]:
				xmin = 167.3675
				xmax = 167.4075
				text = "sp"
			intervals [1563]:
				xmin = 167.4075
				xmax = 167.4675
				text = "AH0"
			intervals [1564]:
				xmin = 167.4675
				xmax = 167.5575
				text = "V"
			intervals [1565]:
				xmin = 167.5575
				xmax = 167.6275
				text = "AW1"
			intervals [1566]:
				xmin = 167.6275
				xmax = 167.6975
				text = "R"
			intervals [1567]:
				xmin = 167.6975
				xmax = 167.7875
				text = "S"
			intervals [1568]:
				xmin = 167.7875
				xmax = 167.8575
				text = "K"
			intervals [1569]:
				xmin = 167.8575
				xmax = 167.9175
				text = "UW1"
			intervals [1570]:
				xmin = 167.9175
				xmax = 167.9975
				text = "L"
			intervals [1571]:
				xmin = 167.9975
				xmax = 168.0575
				text = "D"
			intervals [1572]:
				xmin = 168.0575
				xmax = 168.2175
				text = "UW1"
			intervals [1573]:
				xmin = 168.2175
				xmax = 168.5486
				text = "sp"
			intervals [1574]:
				xmin = 168.5486
				xmax = 168.5986
				text = "B"
			intervals [1575]:
				xmin = 168.5986
				xmax = 168.6486
				text = "IH0"
			intervals [1576]:
				xmin = 168.6486
				xmax = 168.7386
				text = "K"
			intervals [1577]:
				xmin = 168.7386
				xmax = 168.8086
				text = "AA1"
			intervals [1578]:
				xmin = 168.8086
				xmax = 168.8586
				text = "Z"
			intervals [1579]:
				xmin = 168.8586
				xmax = 168.9186
				text = "DH"
			intervals [1580]:
				xmin = 168.9186
				xmax = 168.9786
				text = "EY1"
			intervals [1581]:
				xmin = 168.9786
				xmax = 169.1086
				text = "F"
			intervals [1582]:
				xmin = 169.1086
				xmax = 169.1486
				text = "IY1"
			intervals [1583]:
				xmin = 169.1486
				xmax = 169.3286
				text = "L"
			intervals [1584]:
				xmin = 169.3286
				xmax = 170.1741
				text = ""
			intervals [1585]:
				xmin = 170.1741
				xmax = 170.2041
				text = "sil"
			intervals [1586]:
				xmin = 170.2041
				xmax = 170.2841
				text = "IH0"
			intervals [1587]:
				xmin = 170.2841
				xmax = 170.4041
				text = "M"
			intervals [1588]:
				xmin = 170.4041
				xmax = 170.4641
				text = "B"
			intervals [1589]:
				xmin = 170.4641
				xmax = 170.4941
				text = "EH1"
			intervals [1590]:
				xmin = 170.4941
				xmax = 170.6941
				text = "R"
			intervals [1591]:
				xmin = 170.6941
				xmax = 170.7441
				text = "AH0"
			intervals [1592]:
				xmin = 170.7441
				xmax = 170.8541
				text = "S"
			intervals [1593]:
				xmin = 170.8541
				xmax = 170.9541
				text = "T"
			intervals [1594]:
				xmin = 170.9541
				xmax = 171.6476
				text = ""
			intervals [1595]:
				xmin = 171.6476
				xmax = 171.6876
				text = "sil"
			intervals [1596]:
				xmin = 171.6876
				xmax = 171.7976
				text = "AH0"
			intervals [1597]:
				xmin = 171.7976
				xmax = 171.8676
				text = "B"
			intervals [1598]:
				xmin = 171.8676
				xmax = 172.0076
				text = "AW1"
			intervals [1599]:
				xmin = 172.0076
				xmax = 172.0476
				text = "T"
			intervals [1600]:
				xmin = 172.0476
				xmax = 172.1376
				text = "sp"
			intervals [1601]:
				xmin = 172.1376
				xmax = 172.6447
				text = ""
			intervals [1602]:
				xmin = 172.6447
				xmax = 172.7447
				text = "W"
			intervals [1603]:
				xmin = 172.7447
				xmax = 172.7947
				text = "AH1"
			intervals [1604]:
				xmin = 172.7947
				xmax = 172.8547
				text = "T"
			intervals [1605]:
				xmin = 172.8547
				xmax = 172.9247
				text = "DH"
			intervals [1606]:
				xmin = 172.9247
				xmax = 172.9647
				text = "EH1"
			intervals [1607]:
				xmin = 172.9647
				xmax = 172.9947
				text = "R"
			intervals [1608]:
				xmin = 172.9947
				xmax = 173.1647
				text = "AE1"
			intervals [1609]:
				xmin = 173.1647
				xmax = 173.2247
				text = "N"
			intervals [1610]:
				xmin = 173.2247
				xmax = 173.3547
				text = "S"
			intervals [1611]:
				xmin = 173.3547
				xmax = 173.4147
				text = "EH2"
			intervals [1612]:
				xmin = 173.4147
				xmax = 173.5347
				text = "S"
			intervals [1613]:
				xmin = 173.5347
				xmax = 173.5847
				text = "T"
			intervals [1614]:
				xmin = 173.5847
				xmax = 173.6347
				text = "ER0"
			intervals [1615]:
				xmin = 173.6347
				xmax = 173.6947
				text = "Z"
			intervals [1616]:
				xmin = 173.6947
				xmax = 173.7247
				text = "HH"
			intervals [1617]:
				xmin = 173.7247
				xmax = 173.7547
				text = "AE1"
			intervals [1618]:
				xmin = 173.7547
				xmax = 173.7947
				text = "V"
			intervals [1619]:
				xmin = 173.7947
				xmax = 173.8347
				text = "sp"
			intervals [1620]:
				xmin = 173.8347
				xmax = 173.9147
				text = "D"
			intervals [1621]:
				xmin = 173.9147
				xmax = 174.0747
				text = "AH1"
			intervals [1622]:
				xmin = 174.0747
				xmax = 174.1247
				text = "N"
			intervals [1623]:
				xmin = 174.1247
				xmax = 174.1747
				text = "sp"
			intervals [1624]:
				xmin = 174.1747
				xmax = 174.6668
				text = ""
			intervals [1625]:
				xmin = 174.6668
				xmax = 174.7068
				text = "W"
			intervals [1626]:
				xmin = 174.7068
				xmax = 174.7368
				text = "AH1"
			intervals [1627]:
				xmin = 174.7368
				xmax = 174.7768
				text = "T"
			intervals [1628]:
				xmin = 174.7768
				xmax = 174.8668
				text = "S"
			intervals [1629]:
				xmin = 174.8668
				xmax = 174.9168
				text = "G"
			intervals [1630]:
				xmin = 174.9168
				xmax = 175.0368
				text = "OW1"
			intervals [1631]:
				xmin = 175.0368
				xmax = 175.0968
				text = "IH0"
			intervals [1632]:
				xmin = 175.0968
				xmax = 175.1768
				text = "N"
			intervals [1633]:
				xmin = 175.1768
				xmax = 175.2668
				text = "AO1"
			intervals [1634]:
				xmin = 175.2668
				xmax = 175.3368
				text = "N"
			intervals [1635]:
				xmin = 175.3368
				xmax = 175.4168
				text = "N"
			intervals [1636]:
				xmin = 175.4168
				xmax = 175.6868
				text = "AW1"
			intervals [1637]:
				xmin = 175.6868
				xmax = 175.7368
				text = "AH0"
			intervals [1638]:
				xmin = 175.7368
				xmax = 175.7868
				text = "N"
			intervals [1639]:
				xmin = 175.7868
				xmax = 175.8268
				text = "DH"
			intervals [1640]:
				xmin = 175.8268
				xmax = 175.8768
				text = "EY1"
			intervals [1641]:
				xmin = 175.8768
				xmax = 175.9468
				text = "W"
			intervals [1642]:
				xmin = 175.9468
				xmax = 176.0068
				text = "AO1"
			intervals [1643]:
				xmin = 176.0068
				xmax = 176.0368
				text = "N"
			intervals [1644]:
				xmin = 176.0368
				xmax = 176.0768
				text = "T"
			intervals [1645]:
				xmin = 176.0768
				xmax = 176.1968
				text = "S"
			intervals [1646]:
				xmin = 176.1968
				xmax = 176.2368
				text = "AH1"
			intervals [1647]:
				xmin = 176.2368
				xmax = 176.3768
				text = "M"
			intervals [1648]:
				xmin = 176.3768
				xmax = 176.4268
				text = "HH"
			intervals [1649]:
				xmin = 176.4268
				xmax = 176.6768
				text = "AW2"
			intervals [1650]:
				xmin = 176.6768
				xmax = 176.7928
				text = ""
			intervals [1651]:
				xmin = 176.7928
				xmax = 176.8328
				text = "sil"
			intervals [1652]:
				xmin = 176.8328
				xmax = 176.9628
				text = "S"
			intervals [1653]:
				xmin = 176.9628
				xmax = 177.0428
				text = "AH0"
			intervals [1654]:
				xmin = 177.0428
				xmax = 177.1128
				text = "M"
			intervals [1655]:
				xmin = 177.1128
				xmax = 177.1728
				text = "W"
			intervals [1656]:
				xmin = 177.1728
				xmax = 177.2528
				text = "EY1"
			intervals [1657]:
				xmin = 177.2528
				xmax = 177.2828
				text = "T"
			intervals [1658]:
				xmin = 177.2828
				xmax = 177.3828
				text = "AH0"
			intervals [1659]:
				xmin = 177.3828
				xmax = 177.4428
				text = "HH"
			intervals [1660]:
				xmin = 177.4428
				xmax = 177.5428
				text = "EH1"
			intervals [1661]:
				xmin = 177.5428
				xmax = 177.6428
				text = "L"
			intervals [1662]:
				xmin = 177.6428
				xmax = 177.7028
				text = "P"
			intervals [1663]:
				xmin = 177.7028
				xmax = 178.0904
				text = ""
			intervals [1664]:
				xmin = 178.0904
				xmax = 178.1804
				text = "DH"
			intervals [1665]:
				xmin = 178.1804
				xmax = 178.2204
				text = "EH1"
			intervals [1666]:
				xmin = 178.2204
				xmax = 178.3004
				text = "R"
			intervals [1667]:
				xmin = 178.3004
				xmax = 178.3704
				text = "F"
			intervals [1668]:
				xmin = 178.3704
				xmax = 178.4004
				text = "AO2"
			intervals [1669]:
				xmin = 178.4004
				xmax = 178.4304
				text = "R"
			intervals [1670]:
				xmin = 178.4304
				xmax = 178.4604
				text = "DH"
			intervals [1671]:
				xmin = 178.4604
				xmax = 178.5004
				text = "EY1"
			intervals [1672]:
				xmin = 178.5004
				xmax = 178.5904
				text = "D"
			intervals [1673]:
				xmin = 178.5904
				xmax = 178.6704
				text = "UW1"
			intervals [1674]:
				xmin = 178.6704
				xmax = 178.7304
				text = "AH0"
			intervals [1675]:
				xmin = 178.7304
				xmax = 178.7904
				text = "L"
			intervals [1676]:
				xmin = 178.7904
				xmax = 178.8804
				text = "AA1"
			intervals [1677]:
				xmin = 178.8804
				xmax = 178.9204
				text = "T"
			intervals [1678]:
				xmin = 178.9204
				xmax = 178.9504
				text = "sp"
			intervals [1679]:
				xmin = 178.9504
				xmax = 179.0604
				text = "M"
			intervals [1680]:
				xmin = 179.0604
				xmax = 179.2004
				text = "AO1"
			intervals [1681]:
				xmin = 179.2004
				xmax = 179.2804
				text = "R"
			intervals [1682]:
				xmin = 179.2804
				xmax = 179.4804
				text = "T"
			intervals [1683]:
				xmin = 179.4804
				xmax = 179.5104
				text = "AO1"
			intervals [1684]:
				xmin = 179.5104
				xmax = 179.6104
				text = "R"
			intervals [1685]:
				xmin = 179.6104
				xmax = 179.6404
				text = "D"
			intervals [1686]:
				xmin = 179.6404
				xmax = 179.7004
				text = "DH"
			intervals [1687]:
				xmin = 179.7004
				xmax = 179.7804
				text = "IH0"
			intervals [1688]:
				xmin = 179.7804
				xmax = 179.8904
				text = "S"
			intervals [1689]:
				xmin = 179.8904
				xmax = 180.3251
				text = ""
			intervals [1690]:
				xmin = 180.3251
				xmax = 180.3651
				text = "sil"
			intervals [1691]:
				xmin = 180.3651
				xmax = 180.4551
				text = "W"
			intervals [1692]:
				xmin = 180.4551
				xmax = 180.5751
				text = "ER1"
			intervals [1693]:
				xmin = 180.5751
				xmax = 180.6051
				text = "K"
			intervals [1694]:
				xmin = 180.6051
				xmax = 180.9249
				text = "sp"
			intervals [1695]:
				xmin = 180.9249
				xmax = 180.9749
				text = "IH0"
			intervals [1696]:
				xmin = 180.9749
				xmax = 181.0249
				text = "N"
			intervals [1697]:
				xmin = 181.0249
				xmax = 181.0749
				text = "sp"
			intervals [1698]:
				xmin = 181.0749
				xmax = 181.1901
				text = ""
			intervals [1699]:
				xmin = 181.1901
				xmax = 181.2601
				text = "DH"
			intervals [1700]:
				xmin = 181.2601
				xmax = 181.2901
				text = "AE1"
			intervals [1701]:
				xmin = 181.2901
				xmax = 181.3601
				text = "T"
			intervals [1702]:
				xmin = 181.3601
				xmax = 181.4801
				text = "S"
			intervals [1703]:
				xmin = 181.4801
				xmax = 181.5101
				text = "W"
			intervals [1704]:
				xmin = 181.5101
				xmax = 181.5801
				text = "EH1"
			intervals [1705]:
				xmin = 181.5801
				xmax = 181.6201
				text = "R"
			intervals [1706]:
				xmin = 181.6201
				xmax = 181.7101
				text = "M"
			intervals [1707]:
				xmin = 181.7101
				xmax = 181.7401
				text = "AH0"
			intervals [1708]:
				xmin = 181.7401
				xmax = 181.8401
				text = "JH"
			intervals [1709]:
				xmin = 181.8401
				xmax = 181.8901
				text = "AO1"
			intervals [1710]:
				xmin = 181.8901
				xmax = 181.9201
				text = "R"
			intervals [1711]:
				xmin = 181.9201
				xmax = 181.9501
				text = "AH0"
			intervals [1712]:
				xmin = 181.9501
				xmax = 181.9901
				text = "T"
			intervals [1713]:
				xmin = 181.9901
				xmax = 182.0301
				text = "IY0"
			intervals [1714]:
				xmin = 182.0301
				xmax = 182.0801
				text = "AH0"
			intervals [1715]:
				xmin = 182.0801
				xmax = 182.1101
				text = "V"
			intervals [1716]:
				xmin = 182.1101
				xmax = 182.1501
				text = "DH"
			intervals [1717]:
				xmin = 182.1501
				xmax = 182.1901
				text = "AH0"
			intervals [1718]:
				xmin = 182.1901
				xmax = 182.2701
				text = "S"
			intervals [1719]:
				xmin = 182.2701
				xmax = 182.3201
				text = "T"
			intervals [1720]:
				xmin = 182.3201
				xmax = 182.3501
				text = "UW1"
			intervals [1721]:
				xmin = 182.3501
				xmax = 182.3801
				text = "D"
			intervals [1722]:
				xmin = 182.3801
				xmax = 182.4101
				text = "AH0"
			intervals [1723]:
				xmin = 182.4101
				xmax = 182.4401
				text = "N"
			intervals [1724]:
				xmin = 182.4401
				xmax = 182.4701
				text = "T"
			intervals [1725]:
				xmin = 182.4701
				xmax = 182.5601
				text = "S"
			intervals [1726]:
				xmin = 182.5601
				xmax = 182.5901
				text = "AE1"
			intervals [1727]:
				xmin = 182.5901
				xmax = 182.6201
				text = "T"
			intervals [1728]:
				xmin = 182.6201
				xmax = 182.6801
				text = "AW1"
			intervals [1729]:
				xmin = 182.6801
				xmax = 182.7401
				text = "ER0"
			intervals [1730]:
				xmin = 182.7401
				xmax = 182.8101
				text = "S"
			intervals [1731]:
				xmin = 182.8101
				xmax = 182.9001
				text = "K"
			intervals [1732]:
				xmin = 182.9001
				xmax = 182.9601
				text = "UW1"
			intervals [1733]:
				xmin = 182.9601
				xmax = 183.1001
				text = "L"
			intervals [1734]:
				xmin = 183.1001
				xmax = 183.2401
				text = "AA1"
			intervals [1735]:
				xmin = 183.2401
				xmax = 183.3201
				text = "R"
			intervals [1736]:
				xmin = 183.3201
				xmax = 183.4001
				text = "sp"
			intervals [1737]:
				xmin = 183.4001
				xmax = 183.6741
				text = ""
			intervals [1738]:
				xmin = 183.6741
				xmax = 183.7541
				text = "W"
			intervals [1739]:
				xmin = 183.7541
				xmax = 183.7941
				text = "IY1"
			intervals [1740]:
				xmin = 183.7941
				xmax = 183.8741
				text = "D"
			intervals [1741]:
				xmin = 183.8741
				xmax = 183.9441
				text = "OW1"
			intervals [1742]:
				xmin = 183.9441
				xmax = 184.0041
				text = "N"
			intervals [1743]:
				xmin = 184.0041
				xmax = 184.0741
				text = "R"
			intervals [1744]:
				xmin = 184.0741
				xmax = 184.1441
				text = "IH1"
			intervals [1745]:
				xmin = 184.1441
				xmax = 184.2341
				text = "L"
			intervals [1746]:
				xmin = 184.2341
				xmax = 184.3541
				text = "IY0"
			intervals [1747]:
				xmin = 184.3541
				xmax = 185.177
				text = ""
			intervals [1748]:
				xmin = 185.177
				xmax = 185.207
				text = "sil"
			intervals [1749]:
				xmin = 185.207
				xmax = 185.297
				text = "R"
			intervals [1750]:
				xmin = 185.297
				xmax = 185.377
				text = "EH1"
			intervals [1751]:
				xmin = 185.377
				xmax = 185.487
				text = "K"
			intervals [1752]:
				xmin = 185.487
				xmax = 185.527
				text = "AH0"
			intervals [1753]:
				xmin = 185.527
				xmax = 185.557
				text = "G"
			intervals [1754]:
				xmin = 185.557
				xmax = 185.627
				text = "N"
			intervals [1755]:
				xmin = 185.627
				xmax = 185.767
				text = "AY2"
			intervals [1756]:
				xmin = 185.767
				xmax = 185.887
				text = "Z"
			intervals [1757]:
				xmin = 185.887
				xmax = 185.927
				text = "EH1"
			intervals [1758]:
				xmin = 185.927
				xmax = 186.007
				text = "Z"
			intervals [1759]:
				xmin = 186.007
				xmax = 186.117
				text = "M"
			intervals [1760]:
				xmin = 186.117
				xmax = 186.237
				text = "AH1"
			intervals [1761]:
				xmin = 186.237
				xmax = 186.357
				text = "CH"
			intervals [1762]:
				xmin = 186.357
				xmax = 186.417
				text = "EH1"
			intervals [1763]:
				xmin = 186.417
				xmax = 186.617
				text = "Z"
			intervals [1764]:
				xmin = 186.617
				xmax = 186.8728
				text = ""
			intervals [1765]:
				xmin = 186.8728
				xmax = 186.9228
				text = "sil"
			intervals [1766]:
				xmin = 186.9228
				xmax = 187.0628
				text = "S"
			intervals [1767]:
				xmin = 187.0628
				xmax = 187.1028
				text = "EY1"
			intervals [1768]:
				xmin = 187.1028
				xmax = 187.1728
				text = "AE1"
			intervals [1769]:
				xmin = 187.1728
				xmax = 187.2128
				text = "T"
			intervals [1770]:
				xmin = 187.2128
				xmax = 187.2828
				text = "AH0"
			intervals [1771]:
				xmin = 187.2828
				xmax = 187.3828
				text = "P"
			intervals [1772]:
				xmin = 187.3828
				xmax = 187.4728
				text = "AH1"
			intervals [1773]:
				xmin = 187.4728
				xmax = 187.5628
				text = "B"
			intervals [1774]:
				xmin = 187.5628
				xmax = 187.5928
				text = "L"
			intervals [1775]:
				xmin = 187.5928
				xmax = 187.6228
				text = "IH0"
			intervals [1776]:
				xmin = 187.6228
				xmax = 187.6528
				text = "K"
			intervals [1777]:
				xmin = 187.6528
				xmax = 187.7528
				text = "S"
			intervals [1778]:
				xmin = 187.7528
				xmax = 187.8228
				text = "K"
			intervals [1779]:
				xmin = 187.8228
				xmax = 187.8628
				text = "UW1"
			intervals [1780]:
				xmin = 187.8628
				xmax = 187.9228
				text = "L"
			intervals [1781]:
				xmin = 187.9228
				xmax = 187.9928
				text = "Y"
			intervals [1782]:
				xmin = 187.9928
				xmax = 188.0428
				text = "UW1"
			intervals [1783]:
				xmin = 188.0428
				xmax = 188.0728
				text = "W"
			intervals [1784]:
				xmin = 188.0728
				xmax = 188.1028
				text = "UH1"
			intervals [1785]:
				xmin = 188.1028
				xmax = 188.1628
				text = "D"
			intervals [1786]:
				xmin = 188.1628
				xmax = 188.2428
				text = "R"
			intervals [1787]:
				xmin = 188.2428
				xmax = 188.3228
				text = "EH1"
			intervals [1788]:
				xmin = 188.3228
				xmax = 188.3928
				text = "K"
			intervals [1789]:
				xmin = 188.3928
				xmax = 188.4228
				text = "AH0"
			intervals [1790]:
				xmin = 188.4228
				xmax = 188.4528
				text = "G"
			intervals [1791]:
				xmin = 188.4528
				xmax = 188.5128
				text = "N"
			intervals [1792]:
				xmin = 188.5128
				xmax = 188.5928
				text = "AY2"
			intervals [1793]:
				xmin = 188.5928
				xmax = 188.6528
				text = "Z"
			intervals [1794]:
				xmin = 188.6528
				xmax = 188.6928
				text = "DH"
			intervals [1795]:
				xmin = 188.6928
				xmax = 188.7328
				text = "AH0"
			intervals [1796]:
				xmin = 188.7328
				xmax = 188.7628
				text = "T"
			intervals [1797]:
				xmin = 188.7628
				xmax = 188.8128
				text = "sp"
			intervals [1798]:
				xmin = 188.8128
				xmax = 188.8928
				text = "P"
			intervals [1799]:
				xmin = 188.8928
				xmax = 188.9728
				text = "ER1"
			intervals [1800]:
				xmin = 188.9728
				xmax = 189.0828
				text = "S"
			intervals [1801]:
				xmin = 189.0828
				xmax = 189.1128
				text = "AH0"
			intervals [1802]:
				xmin = 189.1128
				xmax = 189.1428
				text = "N"
			intervals [1803]:
				xmin = 189.1428
				xmax = 189.1728
				text = "W"
			intervals [1804]:
				xmin = 189.1728
				xmax = 189.2028
				text = "AH0"
			intervals [1805]:
				xmin = 189.2028
				xmax = 189.3128
				text = "Z"
			intervals [1806]:
				xmin = 189.3128
				xmax = 189.4128
				text = "W"
			intervals [1807]:
				xmin = 189.4128
				xmax = 189.4828
				text = "AY1"
			intervals [1808]:
				xmin = 189.4828
				xmax = 189.5528
				text = "T"
			intervals [1809]:
				xmin = 189.5528
				xmax = 189.5928
				text = "sp"
			intervals [1810]:
				xmin = 189.5928
				xmax = 189.6428
				text = "W"
			intervals [1811]:
				xmin = 189.6428
				xmax = 189.6828
				text = "IY1"
			intervals [1812]:
				xmin = 189.6828
				xmax = 189.7528
				text = "D"
			intervals [1813]:
				xmin = 189.7528
				xmax = 189.8428
				text = "OW1"
			intervals [1814]:
				xmin = 189.8428
				xmax = 189.8928
				text = "N"
			intervals [1815]:
				xmin = 189.8928
				xmax = 190.0882
				text = "sp"
			intervals [1816]:
				xmin = 190.0882
				xmax = 190.1682
				text = "D"
			intervals [1817]:
				xmin = 190.1682
				xmax = 190.2382
				text = "UW1"
			intervals [1818]:
				xmin = 190.2382
				xmax = 190.3082
				text = "IH0"
			intervals [1819]:
				xmin = 190.3082
				xmax = 190.3582
				text = "T"
			intervals [1820]:
				xmin = 190.3582
				xmax = 190.4582
				text = "HH"
			intervals [1821]:
				xmin = 190.4582
				xmax = 190.5382
				text = "AE1"
			intervals [1822]:
				xmin = 190.5382
				xmax = 190.5882
				text = "F"
			intervals [1823]:
				xmin = 190.5882
				xmax = 190.6282
				text = "sp"
			intervals [1824]:
				xmin = 190.6282
				xmax = 190.6682
				text = "EH1"
			intervals [1825]:
				xmin = 190.6682
				xmax = 190.7382
				text = "Z"
			intervals [1826]:
				xmin = 190.7382
				xmax = 190.8782
				text = "M"
			intervals [1827]:
				xmin = 190.8782
				xmax = 191.0082
				text = "AH1"
			intervals [1828]:
				xmin = 191.0082
				xmax = 191.1782
				text = "CH"
			intervals [1829]:
				xmin = 191.1782
				xmax = 191.4841
				text = ""
			intervals [1830]:
				xmin = 191.4841
				xmax = 191.5541
				text = "B"
			intervals [1831]:
				xmin = 191.5541
				xmax = 191.5941
				text = "AH1"
			intervals [1832]:
				xmin = 191.5941
				xmax = 191.6241
				text = "T"
			intervals [1833]:
				xmin = 191.6241
				xmax = 191.7541
				text = "sp"
			intervals [1834]:
				xmin = 191.7541
				xmax = 191.7841
				text = "DH"
			intervals [1835]:
				xmin = 191.7841
				xmax = 191.8141
				text = "EH1"
			intervals [1836]:
				xmin = 191.8141
				xmax = 191.8441
				text = "R"
			intervals [1837]:
				xmin = 191.8441
				xmax = 192.0141
				text = "sp"
			intervals [1838]:
				xmin = 192.0141
				xmax = 192.1341
				text = "S"
			intervals [1839]:
				xmin = 192.1341
				xmax = 192.1641
				text = "T"
			intervals [1840]:
				xmin = 192.1641
				xmax = 192.1941
				text = "IH1"
			intervals [1841]:
				xmin = 192.1941
				xmax = 192.2241
				text = "L"
			intervals [1842]:
				xmin = 192.2241
				xmax = 192.2541
				text = "ER0"
			intervals [1843]:
				xmin = 192.2541
				xmax = 192.3041
				text = "AH0"
			intervals [1844]:
				xmin = 192.3041
				xmax = 192.3341
				text = "sp"
			intervals [1845]:
				xmin = 192.3341
				xmax = 192.3641
				text = "S"
			intervals [1846]:
				xmin = 192.3641
				xmax = 192.3941
				text = "M"
			intervals [1847]:
				xmin = 192.3941
				xmax = 192.4441
				text = "AO1"
			intervals [1848]:
				xmin = 192.4441
				xmax = 192.4741
				text = "L"
			intervals [1849]:
				xmin = 192.4741
				xmax = 192.5141
				text = "M"
			intervals [1850]:
				xmin = 192.5141
				xmax = 192.5441
				text = "AH0"
			intervals [1851]:
				xmin = 192.5441
				xmax = 192.5741
				text = "N"
			intervals [1852]:
				xmin = 192.5741
				xmax = 192.6141
				text = "AO1"
			intervals [1853]:
				xmin = 192.6141
				xmax = 192.6841
				text = "R"
			intervals [1854]:
				xmin = 192.6841
				xmax = 192.7141
				text = "AH0"
			intervals [1855]:
				xmin = 192.7141
				xmax = 192.7841
				text = "T"
			intervals [1856]:
				xmin = 192.7841
				xmax = 192.9341
				text = "IY0"
			intervals [1857]:
				xmin = 192.9341
				xmax = 193.5098
				text = ""
			intervals [1858]:
				xmin = 193.5098
				xmax = 193.6098
				text = "HH"
			intervals [1859]:
				xmin = 193.6098
				xmax = 193.7898
				text = "UW1"
			intervals [1860]:
				xmin = 193.7898
				xmax = 194.4239
				text = "sp"
			intervals [1861]:
				xmin = 194.4239
				xmax = 194.4739
				text = "DH"
			intervals [1862]:
				xmin = 194.4739
				xmax = 194.5439
				text = "EH1"
			intervals [1863]:
				xmin = 194.5439
				xmax = 194.6839
				text = "R"
			intervals [1864]:
				xmin = 194.6839
				xmax = 194.7891
				text = ""
			intervals [1865]:
				xmin = 194.7891
				xmax = 194.8491
				text = "sil"
			intervals [1866]:
				xmin = 194.8491
				xmax = 194.9191
				text = "AY1"
			intervals [1867]:
				xmin = 194.9191
				xmax = 194.9791
				text = "D"
			intervals [1868]:
				xmin = 194.9791
				xmax = 195.0091
				text = "OW1"
			intervals [1869]:
				xmin = 195.0091
				xmax = 195.0791
				text = "N"
			intervals [1870]:
				xmin = 195.0791
				xmax = 195.1491
				text = "TH"
			intervals [1871]:
				xmin = 195.1491
				xmax = 195.1791
				text = "IH1"
			intervals [1872]:
				xmin = 195.1791
				xmax = 195.2091
				text = "NG"
			intervals [1873]:
				xmin = 195.2091
				xmax = 195.2491
				text = "K"
			intervals [1874]:
				xmin = 195.2491
				xmax = 195.2991
				text = "DH"
			intervals [1875]:
				xmin = 195.2991
				xmax = 195.3391
				text = "EH1"
			intervals [1876]:
				xmin = 195.3391
				xmax = 195.3691
				text = "R"
			intervals [1877]:
				xmin = 195.3691
				xmax = 195.4691
				text = "Z"
			intervals [1878]:
				xmin = 195.4691
				xmax = 195.5091
				text = "EH1"
			intervals [1879]:
				xmin = 195.5091
				xmax = 195.5491
				text = "N"
			intervals [1880]:
				xmin = 195.5491
				xmax = 195.5791
				text = "IY0"
			intervals [1881]:
				xmin = 195.5791
				xmax = 195.6091
				text = "W"
			intervals [1882]:
				xmin = 195.6091
				xmax = 195.6391
				text = "AH0"
			intervals [1883]:
				xmin = 195.6391
				xmax = 195.6691
				text = "N"
			intervals [1884]:
				xmin = 195.6691
				xmax = 195.6991
				text = "AE1"
			intervals [1885]:
				xmin = 195.6991
				xmax = 195.7391
				text = "T"
			intervals [1886]:
				xmin = 195.7391
				xmax = 195.8491
				text = "AW1"
			intervals [1887]:
				xmin = 195.8491
				xmax = 195.8991
				text = "ER0"
			intervals [1888]:
				xmin = 195.8991
				xmax = 195.9791
				text = "S"
			intervals [1889]:
				xmin = 195.9791
				xmax = 196.0391
				text = "K"
			intervals [1890]:
				xmin = 196.0391
				xmax = 196.0691
				text = "UW1"
			intervals [1891]:
				xmin = 196.0691
				xmax = 196.0991
				text = "L"
			intervals [1892]:
				xmin = 196.0991
				xmax = 196.1291
				text = "HH"
			intervals [1893]:
				xmin = 196.1291
				xmax = 196.1791
				text = "UW1"
			intervals [1894]:
				xmin = 196.1791
				xmax = 196.2091
				text = "W"
			intervals [1895]:
				xmin = 196.2091
				xmax = 196.2491
				text = "UH1"
			intervals [1896]:
				xmin = 196.2491
				xmax = 196.2991
				text = "D"
			intervals [1897]:
				xmin = 196.2991
				xmax = 196.3291
				text = "sp"
			intervals [1898]:
				xmin = 196.3291
				xmax = 196.3991
				text = "B"
			intervals [1899]:
				xmin = 196.3991
				xmax = 196.5291
				text = "IY1"
			intervals [1900]:
				xmin = 196.5291
				xmax = 196.5691
				text = "sp"
			intervals [1901]:
				xmin = 196.5691
				xmax = 196.7452
				text = ""
			intervals [1902]:
				xmin = 196.7452
				xmax = 196.9252
				text = "AW1"
			intervals [1903]:
				xmin = 196.9252
				xmax = 196.9652
				text = "T"
			intervals [1904]:
				xmin = 196.9652
				xmax = 196.9952
				text = "AH0"
			intervals [1905]:
				xmin = 196.9952
				xmax = 197.0652
				text = "N"
			intervals [1906]:
				xmin = 197.0652
				xmax = 197.1652
				text = "AW1"
			intervals [1907]:
				xmin = 197.1652
				xmax = 197.2052
				text = "T"
			intervals [1908]:
				xmin = 197.2052
				xmax = 197.2552
				text = "sp"
			intervals [1909]:
				xmin = 197.2552
				xmax = 197.3452
				text = "P"
			intervals [1910]:
				xmin = 197.3452
				xmax = 197.3852
				text = "R"
			intervals [1911]:
				xmin = 197.3852
				xmax = 197.4552
				text = "EH1"
			intervals [1912]:
				xmin = 197.4552
				xmax = 197.5852
				text = "JH"
			intervals [1913]:
				xmin = 197.5852
				xmax = 197.6152
				text = "AH0"
			intervals [1914]:
				xmin = 197.6152
				xmax = 197.6552
				text = "D"
			intervals [1915]:
				xmin = 197.6552
				xmax = 197.7552
				text = "IH0"
			intervals [1916]:
				xmin = 197.7552
				xmax = 197.9552
				text = "S"
			intervals [1917]:
				xmin = 197.9552
				xmax = 198.5194
				text = ""
			intervals [1918]:
				xmin = 198.5194
				xmax = 198.6494
				text = "Y"
			intervals [1919]:
				xmin = 198.6494
				xmax = 198.7294
				text = "UW1"
			intervals [1920]:
				xmin = 198.7294
				xmax = 198.7594
				text = "D"
			intervals [1921]:
				xmin = 198.7594
				xmax = 198.7994
				text = "sp"
			intervals [1922]:
				xmin = 198.7994
				xmax = 198.8794
				text = "HH"
			intervals [1923]:
				xmin = 198.8794
				xmax = 198.9994
				text = "IY1"
			intervals [1924]:
				xmin = 198.9994
				xmax = 199.0294
				text = "D"
			intervals [1925]:
				xmin = 199.0294
				xmax = 199.0794
				text = "sp"
			intervals [1926]:
				xmin = 199.0794
				xmax = 199.1794
				text = "K"
			intervals [1927]:
				xmin = 199.1794
				xmax = 199.2494
				text = "AH1"
			intervals [1928]:
				xmin = 199.2494
				xmax = 199.3194
				text = "V"
			intervals [1929]:
				xmin = 199.3194
				xmax = 199.3694
				text = "ER0"
			intervals [1930]:
				xmin = 199.3694
				xmax = 199.3994
				text = "IH0"
			intervals [1931]:
				xmin = 199.3994
				xmax = 199.4594
				text = "T"
			intervals [1932]:
				xmin = 199.4594
				xmax = 199.5194
				text = "AH1"
			intervals [1933]:
				xmin = 199.5194
				xmax = 199.6294
				text = "P"
			intervals [1934]:
				xmin = 199.6294
				xmax = 199.6894
				text = "S"
			intervals [1935]:
				xmin = 199.6894
				xmax = 199.7594
				text = "AH1"
			intervals [1936]:
				xmin = 199.7594
				xmax = 199.8994
				text = "M"
			intervals [1937]:
				xmin = 199.8994
				xmax = 199.9794
				text = "W"
			intervals [1938]:
				xmin = 199.9794
				xmax = 200.1094
				text = "EY1"
			intervals [1939]:
				xmin = 200.1094
				xmax = 200.1594
				text = "sp"
			intervals [1940]:
				xmin = 200.1594
				xmax = 200.1994
				text = "B"
			intervals [1941]:
				xmin = 200.1994
				xmax = 200.2294
				text = "AH1"
			intervals [1942]:
				xmin = 200.2294
				xmax = 200.2594
				text = "T"
			intervals [1943]:
				xmin = 200.2594
				xmax = 200.2894
				text = "DH"
			intervals [1944]:
				xmin = 200.2894
				xmax = 200.3194
				text = "EH1"
			intervals [1945]:
				xmin = 200.3194
				xmax = 200.3694
				text = "R"
			intervals [1946]:
				xmin = 200.3694
				xmax = 200.5294
				text = "AA1"
			intervals [1947]:
				xmin = 200.5294
				xmax = 200.5594
				text = "R"
			intervals [1948]:
				xmin = 200.5594
				xmax = 200.6094
				text = "AH0"
			intervals [1949]:
				xmin = 200.6094
				xmax = 200.7094
				text = "S"
			intervals [1950]:
				xmin = 200.7094
				xmax = 200.7594
				text = "M"
			intervals [1951]:
				xmin = 200.7594
				xmax = 200.8594
				text = "AO1"
			intervals [1952]:
				xmin = 200.8594
				xmax = 200.9094
				text = "L"
			intervals [1953]:
				xmin = 200.9094
				xmax = 200.9894
				text = "M"
			intervals [1954]:
				xmin = 200.9894
				xmax = 201.0194
				text = "AY0"
			intervals [1955]:
				xmin = 201.0194
				xmax = 201.1094
				text = "N"
			intervals [1956]:
				xmin = 201.1094
				xmax = 201.1694
				text = "AO1"
			intervals [1957]:
				xmin = 201.1694
				xmax = 201.2394
				text = "R"
			intervals [1958]:
				xmin = 201.2394
				xmax = 201.2694
				text = "AH0"
			intervals [1959]:
				xmin = 201.2694
				xmax = 201.3294
				text = "T"
			intervals [1960]:
				xmin = 201.3294
				xmax = 201.4294
				text = "IY0"
			intervals [1961]:
				xmin = 201.4294
				xmax = 202.015
				text = ""
			intervals [1962]:
				xmin = 202.015
				xmax = 202.075
				text = "HH"
			intervals [1963]:
				xmin = 202.075
				xmax = 202.155
				text = "UW1"
			intervals [1964]:
				xmin = 202.155
				xmax = 202.215
				text = "ER0"
			intervals [1965]:
				xmin = 202.215
				xmax = 202.345
				text = "K"
			intervals [1966]:
				xmin = 202.345
				xmax = 202.385
				text = "AY1"
			intervals [1967]:
				xmin = 202.385
				xmax = 202.435
				text = "N"
			intervals [1968]:
				xmin = 202.435
				xmax = 202.465
				text = "AH0"
			intervals [1969]:
				xmin = 202.465
				xmax = 202.505
				text = "V"
			intervals [1970]:
				xmin = 202.505
				xmax = 202.635
				text = "S"
			intervals [1971]:
				xmin = 202.635
				xmax = 202.695
				text = "L"
			intervals [1972]:
				xmin = 202.695
				xmax = 202.865
				text = "AY1"
			intervals [1973]:
				xmin = 202.865
				xmax = 202.945
				text = "AH0"
			intervals [1974]:
				xmin = 202.945
				xmax = 203.005
				text = "B"
			intervals [1975]:
				xmin = 203.005
				xmax = 203.125
				text = "AW1"
			intervals [1976]:
				xmin = 203.125
				xmax = 203.195
				text = "T"
			intervals [1977]:
				xmin = 203.195
				xmax = 203.225
				text = "IH1"
			intervals [1978]:
				xmin = 203.225
				xmax = 203.295
				text = "T"
			intervals [1979]:
				xmin = 203.295
				xmax = 203.8441
				text = ""
			intervals [1980]:
				xmin = 203.8441
				xmax = 203.8741
				text = "sil"
			intervals [1981]:
				xmin = 203.8741
				xmax = 204.0041
				text = "AH0"
			intervals [1982]:
				xmin = 204.0041
				xmax = 204.1241
				text = "N"
			intervals [1983]:
				xmin = 204.1241
				xmax = 204.1641
				text = "D"
			intervals [1984]:
				xmin = 204.1641
				xmax = 204.2241
				text = "IH1"
			intervals [1985]:
				xmin = 204.2241
				xmax = 204.2941
				text = "T"
			intervals [1986]:
				xmin = 204.2941
				xmax = 204.4541
				text = "S"
			intervals [1987]:
				xmin = 204.4541
				xmax = 204.5589
				text = ""
			intervals [1988]:
				xmin = 204.5589
				xmax = 204.6289
				text = "sil"
			intervals [1989]:
				xmin = 204.6289
				xmax = 204.6689
				text = "F"
			intervals [1990]:
				xmin = 204.6689
				xmax = 204.6989
				text = "EH1"
			intervals [1991]:
				xmin = 204.6989
				xmax = 204.7589
				text = "R"
			intervals [1992]:
				xmin = 204.7589
				xmax = 204.8189
				text = "L"
			intervals [1993]:
				xmin = 204.8189
				xmax = 204.8789
				text = "IY0"
			intervals [1994]:
				xmin = 204.8789
				xmax = 205.0389
				text = "AA1"
			intervals [1995]:
				xmin = 205.0389
				xmax = 205.0989
				text = "B"
			intervals [1996]:
				xmin = 205.0989
				xmax = 205.1589
				text = "V"
			intervals [1997]:
				xmin = 205.1589
				xmax = 205.2389
				text = "IY0"
			intervals [1998]:
				xmin = 205.2389
				xmax = 205.2989
				text = "AH0"
			intervals [1999]:
				xmin = 205.2989
				xmax = 205.4689
				text = "S"
			intervals [2000]:
				xmin = 205.4689
				xmax = 205.8039
				text = ""
			intervals [2001]:
				xmin = 205.8039
				xmax = 205.8539
				text = "sil"
			intervals [2002]:
				xmin = 205.8539
				xmax = 205.9439
				text = "HH"
			intervals [2003]:
				xmin = 205.9439
				xmax = 206.0239
				text = "UW1"
			intervals [2004]:
				xmin = 206.0239
				xmax = 206.0839
				text = "DH"
			intervals [2005]:
				xmin = 206.0839
				xmax = 206.1839
				text = "EY1"
			intervals [2006]:
				xmin = 206.1839
				xmax = 206.3039
				text = "AA1"
			intervals [2007]:
				xmin = 206.3039
				xmax = 206.3739
				text = "R"
			intervals [2008]:
				xmin = 206.3739
				xmax = 206.4339
				text = "Y"
			intervals [2009]:
				xmin = 206.4339
				xmax = 206.4739
				text = "UW1"
			intervals [2010]:
				xmin = 206.4739
				xmax = 206.5439
				text = "K"
			intervals [2011]:
				xmin = 206.5439
				xmax = 206.5939
				text = "AH0"
			intervals [2012]:
				xmin = 206.5939
				xmax = 206.7139
				text = "N"
			intervals [2013]:
				xmin = 206.7139
				xmax = 206.9729
				text = "sp"
			intervals [2014]:
				xmin = 206.9729
				xmax = 207.0629
				text = "AO1"
			intervals [2015]:
				xmin = 207.0629
				xmax = 207.1029
				text = "L"
			intervals [2016]:
				xmin = 207.1029
				xmax = 207.1329
				text = "M"
			intervals [2017]:
				xmin = 207.1329
				xmax = 207.1829
				text = "OW2"
			intervals [2018]:
				xmin = 207.1829
				xmax = 207.2429
				text = "S"
			intervals [2019]:
				xmin = 207.2429
				xmax = 207.2729
				text = "T"
			intervals [2020]:
				xmin = 207.2729
				xmax = 207.3429
				text = "T"
			intervals [2021]:
				xmin = 207.3429
				xmax = 207.3829
				text = "EH1"
			intervals [2022]:
				xmin = 207.3829
				xmax = 207.4329
				text = "L"
			intervals [2023]:
				xmin = 207.4329
				xmax = 207.4629
				text = "JH"
			intervals [2024]:
				xmin = 207.4629
				xmax = 207.5229
				text = "IH0"
			intervals [2025]:
				xmin = 207.5229
				xmax = 207.5929
				text = "S"
			intervals [2026]:
				xmin = 207.5929
				xmax = 207.6629
				text = "B"
			intervals [2027]:
				xmin = 207.6629
				xmax = 207.7329
				text = "AY1"
			intervals [2028]:
				xmin = 207.7329
				xmax = 207.7929
				text = "L"
			intervals [2029]:
				xmin = 207.7929
				xmax = 207.8729
				text = "UH1"
			intervals [2030]:
				xmin = 207.8729
				xmax = 207.9629
				text = "K"
			intervals [2031]:
				xmin = 207.9629
				xmax = 207.9929
				text = "IH0"
			intervals [2032]:
				xmin = 207.9929
				xmax = 208.0829
				text = "NG"
			intervals [2033]:
				xmin = 208.0829
				xmax = 208.1129
				text = "AE1"
			intervals [2034]:
				xmin = 208.1129
				xmax = 208.1729
				text = "T"
			intervals [2035]:
				xmin = 208.1729
				xmax = 208.2329
				text = "sp"
			intervals [2036]:
				xmin = 208.2329
				xmax = 208.2629
				text = "AH0"
			intervals [2037]:
				xmin = 208.2629
				xmax = 208.4329
				text = "M"
			intervals [2038]:
				xmin = 208.4329
				xmax = 220.8911
				text = ""
			intervals [2039]:
				xmin = 220.8911
				xmax = 221.0011
				text = "W"
			intervals [2040]:
				xmin = 221.0011
				xmax = 221.1011
				text = "EH1"
			intervals [2041]:
				xmin = 221.1011
				xmax = 221.1411
				text = "L"
			intervals [2042]:
				xmin = 221.1411
				xmax = 221.2911
				text = "N"
			intervals [2043]:
				xmin = 221.2911
				xmax = 221.5111
				text = "AW1"
			intervals [2044]:
				xmin = 221.5111
				xmax = 221.7111
				text = "sp"
			intervals [2045]:
				xmin = 221.7111
				xmax = 222.141
				text = ""
			intervals [2046]:
				xmin = 222.141
				xmax = 222.211
				text = "DH"
			intervals [2047]:
				xmin = 222.211
				xmax = 222.251
				text = "AH0"
			intervals [2048]:
				xmin = 222.251
				xmax = 222.371
				text = "B"
			intervals [2049]:
				xmin = 222.371
				xmax = 222.431
				text = "IH1"
			intervals [2050]:
				xmin = 222.431
				xmax = 222.491
				text = "G"
			intervals [2051]:
				xmin = 222.491
				xmax = 222.531
				text = "TH"
			intervals [2052]:
				xmin = 222.531
				xmax = 222.601
				text = "IH1"
			intervals [2053]:
				xmin = 222.601
				xmax = 222.631
				text = "NG"
			intervals [2054]:
				xmin = 222.631
				xmax = 222.661
				text = "W"
			intervals [2055]:
				xmin = 222.661
				xmax = 222.691
				text = "IH0"
			intervals [2056]:
				xmin = 222.691
				xmax = 222.761
				text = "TH"
			intervals [2057]:
				xmin = 222.761
				xmax = 222.791
				text = "M"
			intervals [2058]:
				xmin = 222.791
				xmax = 222.851
				text = "IY1"
			intervals [2059]:
				xmin = 222.851
				xmax = 222.891
				text = "IH1"
			intervals [2060]:
				xmin = 222.891
				xmax = 222.991
				text = "Z"
			intervals [2061]:
				xmin = 222.991
				xmax = 223.071
				text = "B"
			intervals [2062]:
				xmin = 223.071
				xmax = 223.181
				text = "AY1"
			intervals [2063]:
				xmin = 223.181
				xmax = 223.211
				text = "IH0"
			intervals [2064]:
				xmin = 223.211
				xmax = 223.241
				text = "N"
			intervals [2065]:
				xmin = 223.241
				xmax = 223.341
				text = "P"
			intervals [2066]:
				xmin = 223.341
				xmax = 223.391
				text = "R"
			intervals [2067]:
				xmin = 223.391
				xmax = 223.501
				text = "EH1"
			intervals [2068]:
				xmin = 223.501
				xmax = 223.591
				text = "Z"
			intervals [2069]:
				xmin = 223.591
				xmax = 223.631
				text = "AH0"
			intervals [2070]:
				xmin = 223.631
				xmax = 223.661
				text = "N"
			intervals [2071]:
				xmin = 223.661
				xmax = 223.731
				text = "T"
			intervals [2072]:
				xmin = 223.731
				xmax = 223.791
				text = "S"
			intervals [2073]:
				xmin = 223.791
				xmax = 224.121
				text = "spn"
			intervals [2074]:
				xmin = 224.121
				xmax = 224.571
				text = "spn"
			intervals [2075]:
				xmin = 224.571
				xmax = 225.1088
				text = ""
			intervals [2076]:
				xmin = 225.1088
				xmax = 225.1388
				text = "sil"
			intervals [2077]:
				xmin = 225.1388
				xmax = 225.2788
				text = "Y"
			intervals [2078]:
				xmin = 225.2788
				xmax = 225.3588
				text = "UW1"
			intervals [2079]:
				xmin = 225.3588
				xmax = 225.4288
				text = "Z"
			intervals [2080]:
				xmin = 225.4288
				xmax = 225.4688
				text = "D"
			intervals [2081]:
				xmin = 225.4688
				xmax = 225.4988
				text = "T"
			intervals [2082]:
				xmin = 225.4988
				xmax = 225.5588
				text = "AH0"
			intervals [2083]:
				xmin = 225.5588
				xmax = 225.6188
				text = "B"
			intervals [2084]:
				xmin = 225.6188
				xmax = 225.6988
				text = "IY0"
			intervals [2085]:
				xmin = 225.6988
				xmax = 225.8588
				text = "AY1"
			intervals [2086]:
				xmin = 225.8588
				xmax = 225.8888
				text = "W"
			intervals [2087]:
				xmin = 225.8888
				xmax = 225.9188
				text = "UH1"
			intervals [2088]:
				xmin = 225.9188
				xmax = 225.9588
				text = "D"
			intervals [2089]:
				xmin = 225.9588
				xmax = 226.2741
				text = "sp"
			intervals [2090]:
				xmin = 226.2741
				xmax = 226.4341
				text = "W"
			intervals [2091]:
				xmin = 226.4341
				xmax = 226.5041
				text = "EY1"
			intervals [2092]:
				xmin = 226.5041
				xmax = 226.5341
				text = "T"
			intervals [2093]:
				xmin = 226.5341
				xmax = 226.5641
				text = "IH0"
			intervals [2094]:
				xmin = 226.5641
				xmax = 226.6541
				text = "NG"
			intervals [2095]:
				xmin = 226.6541
				xmax = 226.7841
				text = "F"
			intervals [2096]:
				xmin = 226.7841
				xmax = 226.8241
				text = "AO1"
			intervals [2097]:
				xmin = 226.8241
				xmax = 226.9141
				text = "R"
			intervals [2098]:
				xmin = 226.9141
				xmax = 226.9441
				text = "sp"
			intervals [2099]:
				xmin = 226.9441
				xmax = 226.9741
				text = "AH0"
			intervals [2100]:
				xmin = 226.9741
				xmax = 227.0041
				text = "M"
			intervals [2101]:
				xmin = 227.0041
				xmax = 227.0441
				text = "sp"
			intervals [2102]:
				xmin = 227.0441
				xmax = 227.0741
				text = "B"
			intervals [2103]:
				xmin = 227.0741
				xmax = 227.1041
				text = "AH1"
			intervals [2104]:
				xmin = 227.1041
				xmax = 227.1441
				text = "T"
			intervals [2105]:
				xmin = 227.1441
				xmax = 227.2241
				text = "N"
			intervals [2106]:
				xmin = 227.2241
				xmax = 227.3841
				text = "AW1"
			intervals [2107]:
				xmin = 227.3841
				xmax = 228.2612
				text = "sp"
			intervals [2108]:
				xmin = 228.2612
				xmax = 228.3612
				text = "AY1"
			intervals [2109]:
				xmin = 228.3612
				xmax = 228.4612
				text = "D"
			intervals [2110]:
				xmin = 228.4612
				xmax = 228.4912
				text = "OW1"
			intervals [2111]:
				xmin = 228.4912
				xmax = 228.5312
				text = "N"
			intervals [2112]:
				xmin = 228.5312
				xmax = 228.5712
				text = "N"
			intervals [2113]:
				xmin = 228.5712
				xmax = 228.6012
				text = "OW1"
			intervals [2114]:
				xmin = 228.6012
				xmax = 228.7112
				text = "AY1"
			intervals [2115]:
				xmin = 228.7112
				xmax = 228.7812
				text = "HH"
			intervals [2116]:
				xmin = 228.7812
				xmax = 228.8112
				text = "AE1"
			intervals [2117]:
				xmin = 228.8112
				xmax = 228.8712
				text = "V"
			intervals [2118]:
				xmin = 228.8712
				xmax = 228.9212
				text = "AH0"
			intervals [2119]:
				xmin = 228.9212
				xmax = 228.9812
				text = "L"
			intervals [2120]:
				xmin = 228.9812
				xmax = 229.0312
				text = "AA1"
			intervals [2121]:
				xmin = 229.0312
				xmax = 229.0612
				text = "T"
			intervals [2122]:
				xmin = 229.0612
				xmax = 229.0912
				text = "AH0"
			intervals [2123]:
				xmin = 229.0912
				xmax = 229.1212
				text = "V"
			intervals [2124]:
				xmin = 229.1212
				xmax = 229.1612
				text = "L"
			intervals [2125]:
				xmin = 229.1612
				xmax = 229.1912
				text = "IH1"
			intervals [2126]:
				xmin = 229.1912
				xmax = 229.2212
				text = "T"
			intervals [2127]:
				xmin = 229.2212
				xmax = 229.2512
				text = "AH0"
			intervals [2128]:
				xmin = 229.2512
				xmax = 229.2812
				text = "L"
			intervals [2129]:
				xmin = 229.2812
				xmax = 229.4112
				text = "K"
			intervals [2130]:
				xmin = 229.4112
				xmax = 229.5112
				text = "AH1"
			intervals [2131]:
				xmin = 229.5112
				xmax = 229.6012
				text = "Z"
			intervals [2132]:
				xmin = 229.6012
				xmax = 229.6512
				text = "AH0"
			intervals [2133]:
				xmin = 229.6512
				xmax = 229.7312
				text = "N"
			intervals [2134]:
				xmin = 229.7312
				xmax = 229.9412
				text = "Z"
			intervals [2135]:
				xmin = 229.9412
				xmax = 230.4922
				text = ""
			intervals [2136]:
				xmin = 230.4922
				xmax = 230.5822
				text = "sil"
			intervals [2137]:
				xmin = 230.5822
				xmax = 230.7022
				text = "AH0"
			intervals [2138]:
				xmin = 230.7022
				xmax = 230.8322
				text = "N"
			intervals [2139]:
				xmin = 230.8322
				xmax = 230.9122
				text = "D"
			intervals [2140]:
				xmin = 230.9122
				xmax = 231.0222
				text = "sp"
			intervals [2141]:
				xmin = 231.0222
				xmax = 231.1222
				text = "M"
			intervals [2142]:
				xmin = 231.1222
				xmax = 231.1922
				text = "AY1"
			intervals [2143]:
				xmin = 231.1922
				xmax = 231.2522
				text = "IH0"
			intervals [2144]:
				xmin = 231.2522
				xmax = 231.3322
				text = "M"
			intervals [2145]:
				xmin = 231.3322
				xmax = 231.3922
				text = "IY1"
			intervals [2146]:
				xmin = 231.3922
				xmax = 231.4422
				text = "D"
			intervals [2147]:
				xmin = 231.4422
				xmax = 231.5122
				text = "IY0"
			intervals [2148]:
				xmin = 231.5122
				xmax = 231.5422
				text = "AH0"
			intervals [2149]:
				xmin = 231.5422
				xmax = 231.5722
				text = "T"
			intervals [2150]:
				xmin = 231.5722
				xmax = 231.7022
				text = "F"
			intervals [2151]:
				xmin = 231.7022
				xmax = 231.8022
				text = "AE1"
			intervals [2152]:
				xmin = 231.8022
				xmax = 231.8822
				text = "M"
			intervals [2153]:
				xmin = 231.8822
				xmax = 231.9122
				text = "L"
			intervals [2154]:
				xmin = 231.9122
				xmax = 231.9422
				text = "IY0"
			intervals [2155]:
				xmin = 231.9422
				xmax = 232.0522
				text = "T"
			intervals [2156]:
				xmin = 232.0522
				xmax = 232.0922
				text = "EY1"
			intervals [2157]:
				xmin = 232.0922
				xmax = 232.1322
				text = "K"
			intervals [2158]:
				xmin = 232.1322
				xmax = 232.2022
				text = "S"
			intervals [2159]:
				xmin = 232.2022
				xmax = 232.2522
				text = "AH1"
			intervals [2160]:
				xmin = 232.2522
				xmax = 232.3522
				text = "P"
			intervals [2161]:
				xmin = 232.3522
				xmax = 232.3822
				text = "AH0"
			intervals [2162]:
				xmin = 232.3822
				xmax = 232.4322
				text = "L"
			intervals [2163]:
				xmin = 232.4322
				xmax = 232.4922
				text = "AA1"
			intervals [2164]:
				xmin = 232.4922
				xmax = 232.5322
				text = "T"
			intervals [2165]:
				xmin = 232.5322
				xmax = 232.5722
				text = "AH0"
			intervals [2166]:
				xmin = 232.5722
				xmax = 232.6222
				text = "V"
			intervals [2167]:
				xmin = 232.6222
				xmax = 232.6722
				text = "M"
			intervals [2168]:
				xmin = 232.6722
				xmax = 232.7922
				text = "AH1"
			intervals [2169]:
				xmin = 232.7922
				xmax = 232.8522
				text = "N"
			intervals [2170]:
				xmin = 232.8522
				xmax = 232.9822
				text = "IY0"
			intervals [2171]:
				xmin = 232.9822
				xmax = 233.394
				text = ""
			intervals [2172]:
				xmin = 233.394
				xmax = 233.444
				text = "sil"
			intervals [2173]:
				xmin = 233.444
				xmax = 233.484
				text = "IH0"
			intervals [2174]:
				xmin = 233.484
				xmax = 233.514
				text = "N"
			intervals [2175]:
				xmin = 233.514
				xmax = 233.604
				text = "M"
			intervals [2176]:
				xmin = 233.604
				xmax = 233.704
				text = "OW1"
			intervals [2177]:
				xmin = 233.704
				xmax = 233.794
				text = "S"
			intervals [2178]:
				xmin = 233.794
				xmax = 233.894
				text = "K"
			intervals [2179]:
				xmin = 233.894
				xmax = 234.014
				text = "EY1"
			intervals [2180]:
				xmin = 234.014
				xmax = 234.114
				text = "S"
			intervals [2181]:
				xmin = 234.114
				xmax = 234.194
				text = "IH0"
			intervals [2182]:
				xmin = 234.194
				xmax = 234.304
				text = "Z"
			intervals [2183]:
				xmin = 234.304
				xmax = 234.534
				text = ""
			intervals [2184]:
				xmin = 234.534
				xmax = 234.614
				text = "sil"
			intervals [2185]:
				xmin = 234.614
				xmax = 234.654
				text = "DH"
			intervals [2186]:
				xmin = 234.654
				xmax = 234.694
				text = "AH0"
			intervals [2187]:
				xmin = 234.694
				xmax = 234.824
				text = "W"
			intervals [2188]:
				xmin = 234.824
				xmax = 234.954
				text = "IY1"
			intervals [2189]:
				xmin = 234.954
				xmax = 234.994
				text = "K"
			intervals [2190]:
				xmin = 234.994
				xmax = 235.044
				text = "B"
			intervals [2191]:
				xmin = 235.044
				xmax = 235.144
				text = "IH0"
			intervals [2192]:
				xmin = 235.144
				xmax = 235.204
				text = "F"
			intervals [2193]:
				xmin = 235.204
				xmax = 235.244
				text = "AO1"
			intervals [2194]:
				xmin = 235.244
				xmax = 235.334
				text = "R"
			intervals [2195]:
				xmin = 235.334
				xmax = 235.434
				text = "K"
			intervals [2196]:
				xmin = 235.434
				xmax = 235.464
				text = "R"
			intervals [2197]:
				xmin = 235.464
				xmax = 235.554
				text = "IH1"
			intervals [2198]:
				xmin = 235.554
				xmax = 235.644
				text = "S"
			intervals [2199]:
				xmin = 235.644
				xmax = 235.674
				text = "M"
			intervals [2200]:
				xmin = 235.674
				xmax = 235.704
				text = "AH0"
			intervals [2201]:
				xmin = 235.704
				xmax = 235.734
				text = "S"
			intervals [2202]:
				xmin = 235.734
				xmax = 235.804
				text = "AY1"
			intervals [2203]:
				xmin = 235.804
				xmax = 235.894
				text = "M"
			intervals [2204]:
				xmin = 235.894
				xmax = 236.034
				text = "ER1"
			intervals [2205]:
				xmin = 236.034
				xmax = 236.074
				text = "N"
			intervals [2206]:
				xmin = 236.074
				xmax = 236.114
				text = "IH0"
			intervals [2207]:
				xmin = 236.114
				xmax = 236.174
				text = "NG"
			intervals [2208]:
				xmin = 236.174
				xmax = 236.264
				text = "M"
			intervals [2209]:
				xmin = 236.264
				xmax = 236.364
				text = "AH1"
			intervals [2210]:
				xmin = 236.364
				xmax = 236.424
				text = "N"
			intervals [2211]:
				xmin = 236.424
				xmax = 236.544
				text = "IY0"
			intervals [2212]:
				xmin = 236.544
				xmax = 236.864
				text = ""
			intervals [2213]:
				xmin = 236.864
				xmax = 237.064
				text = "sil"
			intervals [2214]:
				xmin = 237.064
				xmax = 237.154
				text = "T"
			intervals [2215]:
				xmin = 237.154
				xmax = 237.204
				text = "R"
			intervals [2216]:
				xmin = 237.204
				xmax = 237.254
				text = "AY1"
			intervals [2217]:
				xmin = 237.254
				xmax = 237.294
				text = "N"
			intervals [2218]:
				xmin = 237.294
				xmax = 237.324
				text = "T"
			intervals [2219]:
				xmin = 237.324
				xmax = 237.354
				text = "IH0"
			intervals [2220]:
				xmin = 237.354
				xmax = 237.444
				text = "G"
			intervals [2221]:
				xmin = 237.444
				xmax = 237.474
				text = "EH1"
			intervals [2222]:
				xmin = 237.474
				xmax = 237.504
				text = "T"
			intervals [2223]:
				xmin = 237.504
				xmax = 237.554
				text = "AO1"
			intervals [2224]:
				xmin = 237.554
				xmax = 237.584
				text = "L"
			intervals [2225]:
				xmin = 237.584
				xmax = 237.614
				text = "DH"
			intervals [2226]:
				xmin = 237.614
				xmax = 237.654
				text = "AH0"
			intervals [2227]:
				xmin = 237.654
				xmax = 237.744
				text = "M"
			intervals [2228]:
				xmin = 237.744
				xmax = 237.794
				text = "AH1"
			intervals [2229]:
				xmin = 237.794
				xmax = 237.844
				text = "N"
			intervals [2230]:
				xmin = 237.844
				xmax = 237.884
				text = "IY0"
			intervals [2231]:
				xmin = 237.884
				xmax = 237.914
				text = "T"
			intervals [2232]:
				xmin = 237.914
				xmax = 237.954
				text = "AH0"
			intervals [2233]:
				xmin = 237.954
				xmax = 238.054
				text = "G"
			intervals [2234]:
				xmin = 238.054
				xmax = 238.124
				text = "EH1"
			intervals [2235]:
				xmin = 238.124
				xmax = 238.164
				text = "DH"
			intervals [2236]:
				xmin = 238.164
				xmax = 238.294
				text = "ER0"
			intervals [2237]:
				xmin = 238.294
				xmax = 238.344
				text = "AY1"
			intervals [2238]:
				xmin = 238.344
				xmax = 238.394
				text = "V"
			intervals [2239]:
				xmin = 238.394
				xmax = 238.434
				text = "sp"
			intervals [2240]:
				xmin = 238.434
				xmax = 238.494
				text = "B"
			intervals [2241]:
				xmin = 238.494
				xmax = 238.534
				text = "IH0"
			intervals [2242]:
				xmin = 238.534
				xmax = 238.584
				text = "N"
			intervals [2243]:
				xmin = 238.584
				xmax = 238.714
				text = "S"
			intervals [2244]:
				xmin = 238.714
				xmax = 238.824
				text = "EY1"
			intervals [2245]:
				xmin = 238.824
				xmax = 238.894
				text = "V"
			intervals [2246]:
				xmin = 238.894
				xmax = 238.944
				text = "IH0"
			intervals [2247]:
				xmin = 238.944
				xmax = 239.044
				text = "N"
			intervals [2248]:
				xmin = 239.044
				xmax = 239.094
				text = "AO1"
			intervals [2249]:
				xmin = 239.094
				xmax = 239.204
				text = "L"
			intervals [2250]:
				xmin = 239.204
				xmax = 239.324
				text = "Y"
			intervals [2251]:
				xmin = 239.324
				xmax = 239.354
				text = "IH1"
			intervals [2252]:
				xmin = 239.354
				xmax = 239.424
				text = "R"
			intervals [2253]:
				xmin = 239.424
				xmax = 240.1777
				text = ""
			intervals [2254]:
				xmin = 240.1777
				xmax = 240.2777
				text = "AH0"
			intervals [2255]:
				xmin = 240.2777
				xmax = 240.3077
				text = "N"
			intervals [2256]:
				xmin = 240.3077
				xmax = 240.3377
				text = "D"
			intervals [2257]:
				xmin = 240.3377
				xmax = 240.3677
				text = "DH"
			intervals [2258]:
				xmin = 240.3677
				xmax = 240.4277
				text = "EH1"
			intervals [2259]:
				xmin = 240.4277
				xmax = 240.4977
				text = "N"
			intervals [2260]:
				xmin = 240.4977
				xmax = 240.5477
				text = "EY1"
			intervals [2261]:
				xmin = 240.5477
				xmax = 240.6677
				text = "K"
			intervals [2262]:
				xmin = 240.6677
				xmax = 240.7277
				text = "AH1"
			intervals [2263]:
				xmin = 240.7277
				xmax = 240.8077
				text = "P"
			intervals [2264]:
				xmin = 240.8077
				xmax = 240.8377
				text = "AH0"
			intervals [2265]:
				xmin = 240.8377
				xmax = 240.8677
				text = "L"
			intervals [2266]:
				xmin = 240.8677
				xmax = 240.8977
				text = "AH0"
			intervals [2267]:
				xmin = 240.8977
				xmax = 240.9277
				text = "V"
			intervals [2268]:
				xmin = 240.9277
				xmax = 240.9777
				text = "D"
			intervals [2269]:
				xmin = 240.9777
				xmax = 241.0977
				text = "EY1"
			intervals [2270]:
				xmin = 241.0977
				xmax = 241.1677
				text = "Z"
			intervals [2271]:
				xmin = 241.1677
				xmax = 241.2077
				text = "B"
			intervals [2272]:
				xmin = 241.2077
				xmax = 241.3077
				text = "IY1"
			intervals [2273]:
				xmin = 241.3077
				xmax = 241.4983
				text = "sp"
			intervals [2274]:
				xmin = 241.4983
				xmax = 241.5483
				text = "M"
			intervals [2275]:
				xmin = 241.5483
				xmax = 241.6183
				text = "sp"
			intervals [2276]:
				xmin = 241.6183
				xmax = 241.7012
				text = ""
			intervals [2277]:
				xmin = 241.7012
				xmax = 241.8212
				text = "B"
			intervals [2278]:
				xmin = 241.8212
				xmax = 241.9212
				text = "IH0"
			intervals [2279]:
				xmin = 241.9212
				xmax = 242.0312
				text = "F"
			intervals [2280]:
				xmin = 242.0312
				xmax = 242.0612
				text = "AO1"
			intervals [2281]:
				xmin = 242.0612
				xmax = 242.1612
				text = "R"
			intervals [2282]:
				xmin = 242.1612
				xmax = 242.2612
				text = "K"
			intervals [2283]:
				xmin = 242.2612
				xmax = 242.2912
				text = "R"
			intervals [2284]:
				xmin = 242.2912
				xmax = 242.3512
				text = "IH1"
			intervals [2285]:
				xmin = 242.3512
				xmax = 242.4712
				text = "S"
			intervals [2286]:
				xmin = 242.4712
				xmax = 242.5412
				text = "AH0"
			intervals [2287]:
				xmin = 242.5412
				xmax = 242.5712
				text = "M"
			intervals [2288]:
				xmin = 242.5712
				xmax = 242.6512
				text = "B"
			intervals [2289]:
				xmin = 242.6512
				xmax = 242.7412
				text = "AY1"
			intervals [2290]:
				xmin = 242.7412
				xmax = 242.7712
				text = "IH0"
			intervals [2291]:
				xmin = 242.7712
				xmax = 242.8012
				text = "N"
			intervals [2292]:
				xmin = 242.8012
				xmax = 242.8312
				text = "DH"
			intervals [2293]:
				xmin = 242.8312
				xmax = 242.8712
				text = "AH0"
			intervals [2294]:
				xmin = 242.8712
				xmax = 243.0112
				text = "P"
			intervals [2295]:
				xmin = 243.0112
				xmax = 243.0412
				text = "R"
			intervals [2296]:
				xmin = 243.0412
				xmax = 243.1612
				text = "EH1"
			intervals [2297]:
				xmin = 243.1612
				xmax = 243.2612
				text = "Z"
			intervals [2298]:
				xmin = 243.2612
				xmax = 243.2912
				text = "AH0"
			intervals [2299]:
				xmin = 243.2912
				xmax = 243.3212
				text = "N"
			intervals [2300]:
				xmin = 243.3212
				xmax = 243.3512
				text = "T"
			intervals [2301]:
				xmin = 243.3512
				xmax = 243.4712
				text = "S"
			intervals [2302]:
				xmin = 243.4712
				xmax = 243.5012
				text = "AH0"
			intervals [2303]:
				xmin = 243.5012
				xmax = 243.5512
				text = "N"
			intervals [2304]:
				xmin = 243.5512
				xmax = 243.6612
				text = "AH1"
			intervals [2305]:
				xmin = 243.6612
				xmax = 243.7012
				text = "DH"
			intervals [2306]:
				xmin = 243.7012
				xmax = 243.7712
				text = "ER0"
			intervals [2307]:
				xmin = 243.7712
				xmax = 243.9812
				text = "sp"
			intervals [2308]:
				xmin = 243.9812
				xmax = 244.0312
				text = "AH0"
			intervals [2309]:
				xmin = 244.0312
				xmax = 244.0612
				text = "N"
			intervals [2310]:
				xmin = 244.0612
				xmax = 244.1112
				text = "AE1"
			intervals [2311]:
				xmin = 244.1112
				xmax = 244.1812
				text = "F"
			intervals [2312]:
				xmin = 244.1812
				xmax = 244.2612
				text = "T"
			intervals [2313]:
				xmin = 244.2612
				xmax = 244.2912
				text = "ER0"
			intervals [2314]:
				xmin = 244.2912
				xmax = 244.3412
				text = "DH"
			intervals [2315]:
				xmin = 244.3412
				xmax = 244.4412
				text = "AE1"
			intervals [2316]:
				xmin = 244.4412
				xmax = 244.5212
				text = "T"
			intervals [2317]:
				xmin = 244.5212
				xmax = 244.6012
				text = "W"
			intervals [2318]:
				xmin = 244.6012
				xmax = 244.6512
				text = "IH1"
			intervals [2319]:
				xmin = 244.6512
				xmax = 244.7312
				text = "R"
			intervals [2320]:
				xmin = 244.7312
				xmax = 245.1562
				text = "sp"
			intervals [2321]:
				xmin = 245.1562
				xmax = 245.3162
				text = "S"
			intervals [2322]:
				xmin = 245.3162
				xmax = 245.3562
				text = "EH1"
			intervals [2323]:
				xmin = 245.3562
				xmax = 245.3962
				text = "T"
			intervals [2324]:
				xmin = 245.3962
				xmax = 245.4362
				text = "IH0"
			intervals [2325]:
				xmin = 245.4362
				xmax = 245.5262
				text = "NG"
			intervals [2326]:
				xmin = 245.5262
				xmax = 245.5762
				text = "AH1"
			intervals [2327]:
				xmin = 245.5762
				xmax = 245.6562
				text = "P"
			intervals [2328]:
				xmin = 245.6562
				xmax = 245.7062
				text = "DH"
			intervals [2329]:
				xmin = 245.7062
				xmax = 245.7662
				text = "AH0"
			intervals [2330]:
				xmin = 245.7662
				xmax = 245.8862
				text = "sp"
			intervals [2331]:
				xmin = 245.8862
				xmax = 246.3368
				text = ""
			intervals [2332]:
				xmin = 246.3368
				xmax = 246.4468
				text = "D"
			intervals [2333]:
				xmin = 246.4468
				xmax = 246.5268
				text = "EH2"
			intervals [2334]:
				xmin = 246.5268
				xmax = 246.6268
				text = "K"
			intervals [2335]:
				xmin = 246.6268
				xmax = 246.7768
				text = "ER0"
			intervals [2336]:
				xmin = 246.7768
				xmax = 246.8168
				text = "EY1"
			intervals [2337]:
				xmin = 246.8168
				xmax = 246.9068
				text = "SH"
			intervals [2338]:
				xmin = 246.9068
				xmax = 246.9368
				text = "AH0"
			intervals [2339]:
				xmin = 246.9368
				xmax = 246.9668
				text = "N"
			intervals [2340]:
				xmin = 246.9668
				xmax = 247.0268
				text = "Z"
			intervals [2341]:
				xmin = 247.0268
				xmax = 247.0568
				text = "AH0"
			intervals [2342]:
				xmin = 247.0568
				xmax = 247.0868
				text = "N"
			intervals [2343]:
				xmin = 247.0868
				xmax = 247.1668
				text = "EH1"
			intervals [2344]:
				xmin = 247.1668
				xmax = 247.2468
				text = "V"
			intervals [2345]:
				xmin = 247.2468
				xmax = 247.3068
				text = "R"
			intervals [2346]:
				xmin = 247.3068
				xmax = 247.3668
				text = "IY0"
			intervals [2347]:
				xmin = 247.3668
				xmax = 247.4468
				text = "TH"
			intervals [2348]:
				xmin = 247.4468
				xmax = 247.5568
				text = "IH2"
			intervals [2349]:
				xmin = 247.5568
				xmax = 247.6468
				text = "N"
			intervals [2350]:
				xmin = 247.6468
				xmax = 247.9387
				text = ""
			intervals [2351]:
				xmin = 247.9387
				xmax = 248.0387
				text = "W"
			intervals [2352]:
				xmin = 248.0387
				xmax = 248.0787
				text = "IY1"
			intervals [2353]:
				xmin = 248.0787
				xmax = 248.1087
				text = "sp"
			intervals [2354]:
				xmin = 248.1087
				xmax = 248.2387
				text = "S"
			intervals [2355]:
				xmin = 248.2387
				xmax = 248.2887
				text = "EH1"
			intervals [2356]:
				xmin = 248.2887
				xmax = 248.3587
				text = "T"
			intervals [2357]:
				xmin = 248.3587
				xmax = 248.4187
				text = "DH"
			intervals [2358]:
				xmin = 248.4187
				xmax = 248.5087
				text = "OW1"
			intervals [2359]:
				xmin = 248.5087
				xmax = 248.6287
				text = "Z"
			intervals [2360]:
				xmin = 248.6287
				xmax = 248.7187
				text = "AH1"
			intervals [2361]:
				xmin = 248.7187
				xmax = 248.7687
				text = "P"
			intervals [2362]:
				xmin = 248.7687
				xmax = 249.8765
				text = "sp"
			intervals [2363]:
				xmin = 249.8765
				xmax = 250.1265
				text = "AY1"
			intervals [2364]:
				xmin = 250.1265
				xmax = 250.1565
				text = "sp"
			intervals [2365]:
				xmin = 250.1565
				xmax = 250.3465
				text = "S"
			intervals [2366]:
				xmin = 250.3465
				xmax = 250.3865
				text = "EY1"
			intervals [2367]:
				xmin = 250.3865
				xmax = 250.4665
				text = "AH0"
			intervals [2368]:
				xmin = 250.4665
				xmax = 250.5165
				text = "B"
			intervals [2369]:
				xmin = 250.5165
				xmax = 250.5565
				text = "AW1"
			intervals [2370]:
				xmin = 250.5565
				xmax = 250.5865
				text = "T"
			intervals [2371]:
				xmin = 250.5865
				xmax = 250.7565
				text = "sp"
			intervals [2372]:
				xmin = 250.7565
				xmax = 250.9165
				text = "T"
			intervals [2373]:
				xmin = 250.9165
				xmax = 251.0165
				text = "UW1"
			intervals [2374]:
				xmin = 251.0165
				xmax = 251.0665
				text = "ER0"
			intervals [2375]:
				xmin = 251.0665
				xmax = 251.1465
				text = "TH"
			intervals [2376]:
				xmin = 251.1465
				xmax = 251.2165
				text = "R"
			intervals [2377]:
				xmin = 251.2165
				xmax = 251.2665
				text = "IY1"
			intervals [2378]:
				xmin = 251.2665
				xmax = 251.3265
				text = "D"
			intervals [2379]:
				xmin = 251.3265
				xmax = 251.4265
				text = "EY1"
			intervals [2380]:
				xmin = 251.4265
				xmax = 251.4665
				text = "Z"
			intervals [2381]:
				xmin = 251.4665
				xmax = 251.4965
				text = "B"
			intervals [2382]:
				xmin = 251.4965
				xmax = 251.5265
				text = "IH0"
			intervals [2383]:
				xmin = 251.5265
				xmax = 251.6565
				text = "F"
			intervals [2384]:
				xmin = 251.6565
				xmax = 251.6865
				text = "AO1"
			intervals [2385]:
				xmin = 251.6865
				xmax = 251.7565
				text = "R"
			intervals [2386]:
				xmin = 251.7565
				xmax = 251.8565
				text = "K"
			intervals [2387]:
				xmin = 251.8565
				xmax = 251.8965
				text = "R"
			intervals [2388]:
				xmin = 251.8965
				xmax = 251.9465
				text = "IH1"
			intervals [2389]:
				xmin = 251.9465
				xmax = 252.0565
				text = "S"
			intervals [2390]:
				xmin = 252.0565
				xmax = 252.1365
				text = "M"
			intervals [2391]:
				xmin = 252.1365
				xmax = 252.1865
				text = "AH0"
			intervals [2392]:
				xmin = 252.1865
				xmax = 252.3865
				text = "S"
			intervals [2393]:
				xmin = 252.3865
				xmax = 252.7283
				text = ""
			intervals [2394]:
				xmin = 252.7283
				xmax = 252.7683
				text = "W"
			intervals [2395]:
				xmin = 252.7683
				xmax = 252.7983
				text = "IY1"
			intervals [2396]:
				xmin = 252.7983
				xmax = 252.8583
				text = "G"
			intervals [2397]:
				xmin = 252.8583
				xmax = 252.8883
				text = "IH1"
			intervals [2398]:
				xmin = 252.8883
				xmax = 252.9183
				text = "T"
			intervals [2399]:
				xmin = 252.9183
				xmax = 252.9483
				text = "EH1"
			intervals [2400]:
				xmin = 252.9483
				xmax = 253.0083
				text = "V"
			intervals [2401]:
				xmin = 253.0083
				xmax = 253.0683
				text = "R"
			intervals [2402]:
				xmin = 253.0683
				xmax = 253.1183
				text = "IY0"
			intervals [2403]:
				xmin = 253.1183
				xmax = 253.1683
				text = "TH"
			intervals [2404]:
				xmin = 253.1683
				xmax = 253.2483
				text = "IH2"
[truncated: 223,956 more chars]
