# Supplementary material for: Considering Performance in the Automated and Manual Coding of Sociolinguistic Variables: Lessons From Variable (ING)
Source: Front Artif Intell. 2021 Apr 29;4:648543. doi: 10.3389/frai.2021.648543 (PMC8117961; doi:10.3389/frai.2021.648543)
Supplement: Supplementary file 5 [file Data_Sheet_5.ZIP › CORAAL_VARAligned_as_TextGrids_p1/DCA_se3_ag3_f_01_1.TextGrid]

File type = "ooTextFile"
Object class = "TextGrid"

xmin = 0.0
xmax = 1478.6
tiers? <exists>
size = 4
item []:
	item [1]:
		class = "IntervalTier"
		name = "DCA_int_01 - words"
		xmin = 0.0
		xmax = 1478.6
		intervals: size = 1470
			intervals [1]:
				xmin = 0.0
				xmax = 0.864
				text = ""
			intervals [2]:
				xmin = 0.864
				xmax = 0.954
				text = "do"
			intervals [3]:
				xmin = 0.954
				xmax = 1.014
				text = "you"
			intervals [4]:
				xmin = 1.014
				xmax = 1.264
				text = "remember"
			intervals [5]:
				xmin = 1.264
				xmax = 1.454
				text = "what"
			intervals [6]:
				xmin = 1.454
				xmax = 1.874
				text = "kind"
			intervals [7]:
				xmin = 1.874
				xmax = 2.064
				text = "of"
			intervals [8]:
				xmin = 2.064
				xmax = 2.184
				text = "games"
			intervals [9]:
				xmin = 2.184
				xmax = 2.264
				text = "you"
			intervals [10]:
				xmin = 2.264
				xmax = 2.434
				text = "used"
			intervals [11]:
				xmin = 2.434
				xmax = 2.594
				text = "to"
			intervals [12]:
				xmin = 2.594
				xmax = 2.624
				text = ""
			intervals [13]:
				xmin = 2.624
				xmax = 2.874
				text = "play"
			intervals [14]:
				xmin = 2.874
				xmax = 2.984
				text = "when"
			intervals [15]:
				xmin = 2.984
				xmax = 3.134
				text = "you"
			intervals [16]:
				xmin = 3.134
				xmax = 3.214
				text = ""
			intervals [17]:
				xmin = 3.214
				xmax = 3.364
				text = "were"
			intervals [18]:
				xmin = 3.364
				xmax = 4.6869
				text = ""
			intervals [19]:
				xmin = 4.6869
				xmax = 4.7769
				text = "when"
			intervals [20]:
				xmin = 4.7769
				xmax = 4.8369
				text = "you"
			intervals [21]:
				xmin = 4.8369
				xmax = 5.1269
				text = "were"
			intervals [22]:
				xmin = 5.1269
				xmax = 5.1569
				text = "a"
			intervals [23]:
				xmin = 5.1569
				xmax = 5.6669
				text = "child"
			intervals [24]:
				xmin = 5.6669
				xmax = 5.8309
				text = ""
			intervals [25]:
				xmin = 5.8309
				xmax = 6.0409
				text = "in"
			intervals [26]:
				xmin = 6.0409
				xmax = 6.0709
				text = ""
			intervals [27]:
				xmin = 6.0709
				xmax = 6.5209
				text = "school"
			intervals [28]:
				xmin = 6.5209
				xmax = 6.9009
				text = "about"
			intervals [29]:
				xmin = 6.9009
				xmax = 7.5271
				text = ""
			intervals [30]:
				xmin = 7.5271
				xmax = 7.6871
				text = "eight"
			intervals [31]:
				xmin = 7.6871
				xmax = 7.8071
				text = "or"
			intervals [32]:
				xmin = 7.8071
				xmax = 7.8371
				text = ""
			intervals [33]:
				xmin = 7.8371
				xmax = 8.1271
				text = "nine"
			intervals [34]:
				xmin = 8.1271
				xmax = 8.3171
				text = "or"
			intervals [35]:
				xmin = 8.3171
				xmax = 8.3471
				text = ""
			intervals [36]:
				xmin = 8.3471
				xmax = 8.7171
				text = "so"
			intervals [37]:
				xmin = 8.7171
				xmax = 12.250
				text = ""
			intervals [38]:
				xmin = 12.250
				xmax = 13.110
				text = "<unk>"
			intervals [39]:
				xmin = 13.110
				xmax = 21.7645
				text = ""
			intervals [40]:
				xmin = 21.7645
				xmax = 22.0345
				text = "how"
			intervals [41]:
				xmin = 22.0345
				xmax = 22.0645
				text = "d"
			intervals [42]:
				xmin = 22.0645
				xmax = 22.1445
				text = "you"
			intervals [43]:
				xmin = 22.1445
				xmax = 22.1745
				text = ""
			intervals [44]:
				xmin = 22.1745
				xmax = 22.3445
				text = "play"
			intervals [45]:
				xmin = 22.3445
				xmax = 22.5545
				text = "hide"
			intervals [46]:
				xmin = 22.5545
				xmax = 23.0745
				text = "and"
			intervals [47]:
				xmin = 23.0745
				xmax = 23.1045
				text = ""
			intervals [48]:
				xmin = 23.1045
				xmax = 23.1945
				text = "seek"
			intervals [49]:
				xmin = 23.1945
				xmax = 42.2408
				text = ""
			intervals [50]:
				xmin = 42.2408
				xmax = 42.4308
				text = "how"
			intervals [51]:
				xmin = 42.4308
				xmax = 42.5108
				text = "d"
			intervals [52]:
				xmin = 42.5108
				xmax = 42.6408
				text = "you"
			intervals [53]:
				xmin = 42.6408
				xmax = 42.6708
				text = ""
			intervals [54]:
				xmin = 42.6708
				xmax = 42.7908
				text = "pick"
			intervals [55]:
				xmin = 42.7908
				xmax = 42.8208
				text = ""
			intervals [56]:
				xmin = 42.8208
				xmax = 42.9708
				text = "the"
			intervals [57]:
				xmin = 42.9708
				xmax = 43.2408
				text = "person"
			intervals [58]:
				xmin = 43.2408
				xmax = 43.3508
				text = "who"
			intervals [59]:
				xmin = 43.3508
				xmax = 43.5808
				text = "was"
			intervals [60]:
				xmin = 43.5808
				xmax = 43.6408
				text = "it"
			intervals [61]:
				xmin = 43.6408
				xmax = 44.0208
				text = "the"
			intervals [62]:
				xmin = 44.0208
				xmax = 44.3108
				text = "first"
			intervals [63]:
				xmin = 44.3108
				xmax = 44.3408
				text = ""
			intervals [64]:
				xmin = 44.3408
				xmax = 44.6208
				text = "time"
			intervals [65]:
				xmin = 44.6208
				xmax = 47.5894
				text = ""
			intervals [66]:
				xmin = 47.5894
				xmax = 47.9394
				text = "oh"
			intervals [67]:
				xmin = 47.9394
				xmax = 48.3294
				text = "yeah"
			intervals [68]:
				xmin = 48.3294
				xmax = 48.927
				text = ""
			intervals [69]:
				xmin = 48.927
				xmax = 49.017
				text = "did"
			intervals [70]:
				xmin = 49.017
				xmax = 49.077
				text = "you"
			intervals [71]:
				xmin = 49.077
				xmax = 49.237
				text = "ever"
			intervals [72]:
				xmin = 49.237
				xmax = 49.497
				text = "use"
			intervals [73]:
				xmin = 49.497
				xmax = 49.637
				text = "any"
			intervals [74]:
				xmin = 49.637
				xmax = 49.667
				text = ""
			intervals [75]:
				xmin = 49.667
				xmax = 50.397
				text = "rhymes"
			intervals [76]:
				xmin = 50.397
				xmax = 50.427
				text = ""
			intervals [77]:
				xmin = 50.427
				xmax = 50.587
				text = "like"
			intervals [78]:
				xmin = 50.587
				xmax = 50.617
				text = ""
			intervals [79]:
				xmin = 50.617
				xmax = 50.987
				text = "one"
			intervals [80]:
				xmin = 50.987
				xmax = 51.217
				text = "potato"
			intervals [81]:
				xmin = 51.217
				xmax = 51.607
				text = "or"
			intervals [82]:
				xmin = 51.607
				xmax = 51.637
				text = ""
			intervals [83]:
				xmin = 51.637
				xmax = 51.957
				text = "anything"
			intervals [84]:
				xmin = 51.957
				xmax = 52.067
				text = "like"
			intervals [85]:
				xmin = 52.067
				xmax = 52.287
				text = ""
			intervals [86]:
				xmin = 52.287
				xmax = 52.387
				text = "that"
			intervals [87]:
				xmin = 52.387
				xmax = 58.4851
				text = ""
			intervals [88]:
				xmin = 58.4851
				xmax = 58.6851
				text = "all"
			intervals [89]:
				xmin = 58.6851
				xmax = 58.9251
				text = "those"
			intervals [90]:
				xmin = 58.9251
				xmax = 59.2551
				text = "rhymes"
			intervals [91]:
				xmin = 59.2551
				xmax = 59.4251
				text = "for"
			intervals [92]:
				xmin = 59.4251
				xmax = 59.4551
				text = ""
			intervals [93]:
				xmin = 59.4551
				xmax = 59.8351
				text = "jumping"
			intervals [94]:
				xmin = 59.8351
				xmax = 59.9951
				text = "rope"
			intervals [95]:
				xmin = 59.9951
				xmax = 60.0851
				text = "you"
			intervals [96]:
				xmin = 60.0851
				xmax = 60.2651
				text = "can't"
			intervals [97]:
				xmin = 60.2651
				xmax = 60.7851
				text = "remember"
			intervals [98]:
				xmin = 60.7851
				xmax = 60.8751
				text = "any"
			intervals [99]:
				xmin = 60.8751
				xmax = 60.9051
				text = ""
			intervals [100]:
				xmin = 60.9051
				xmax = 61.0851
				text = "of"
			intervals [101]:
				xmin = 61.0851
				xmax = 61.2351
				text = "them"
			intervals [102]:
				xmin = 61.2351
				xmax = 62.8982
				text = ""
			intervals [103]:
				xmin = 62.8982
				xmax = 63.0782
				text = "was"
			intervals [104]:
				xmin = 63.0782
				xmax = 63.1482
				text = "it"
			intervals [105]:
				xmin = 63.1482
				xmax = 63.5282
				text = "mostly"
			intervals [106]:
				xmin = 63.5282
				xmax = 63.9782
				text = "girls"
			intervals [107]:
				xmin = 63.9782
				xmax = 64.0082
				text = ""
			intervals [108]:
				xmin = 64.0082
				xmax = 64.0982
				text = "that"
			intervals [109]:
				xmin = 64.0982
				xmax = 64.5582
				text = "jumped"
			intervals [110]:
				xmin = 64.5582
				xmax = 64.8782
				text = "rope"
			intervals [111]:
				xmin = 64.8782
				xmax = 64.9782
				text = "or"
			intervals [112]:
				xmin = 64.9782
				xmax = 65.0082
				text = ""
			intervals [113]:
				xmin = 65.0082
				xmax = 65.1382
				text = "did"
			intervals [114]:
				xmin = 65.1382
				xmax = 65.2682
				text = "the"
			intervals [115]:
				xmin = 65.2682
				xmax = 65.6482
				text = "boys"
			intervals [116]:
				xmin = 65.6482
				xmax = 65.9482
				text = "ever"
			intervals [117]:
				xmin = 65.9482
				xmax = 66.2182
				text = "jump"
			intervals [118]:
				xmin = 66.2182
				xmax = 66.4682
				text = "rope"
			intervals [119]:
				xmin = 66.4682
				xmax = 67.6815
				text = ""
			intervals [120]:
				xmin = 67.6815
				xmax = 68.0115
				text = "only"
			intervals [121]:
				xmin = 68.0115
				xmax = 68.3415
				text = "girls"
			intervals [122]:
				xmin = 68.3415
				xmax = 69.4709
				text = ""
			intervals [123]:
				xmin = 69.4709
				xmax = 69.6509
				text = "how"
			intervals [124]:
				xmin = 69.6509
				xmax = 69.8909
				text = "about"
			intervals [125]:
				xmin = 69.8909
				xmax = 69.9209
				text = ""
			intervals [126]:
				xmin = 69.9209
				xmax = 70.6009
				text = "dodgeball"
			intervals [127]:
				xmin = 70.6009
				xmax = 70.6309
				text = ""
			intervals [128]:
				xmin = 70.6309
				xmax = 70.8109
				text = "who"
			intervals [129]:
				xmin = 70.8109
				xmax = 70.8409
				text = ""
			intervals [130]:
				xmin = 70.8409
				xmax = 71.1209
				text = "played"
			intervals [131]:
				xmin = 71.1209
				xmax = 71.1509
				text = ""
			intervals [132]:
				xmin = 71.1509
				xmax = 71.3709
				text = "that"
			intervals [133]:
				xmin = 71.3709
				xmax = 76.163
				text = ""
			intervals [134]:
				xmin = 76.163
				xmax = 76.653
				text = "mm-hm"
			intervals [135]:
				xmin = 76.653
				xmax = 86.7885
				text = ""
			intervals [136]:
				xmin = 86.7885
				xmax = 87.1585
				text = "hm"
			intervals [137]:
				xmin = 87.1585
				xmax = 87.4859
				text = ""
			intervals [138]:
				xmin = 87.4859
				xmax = 87.6659
				text = "are"
			intervals [139]:
				xmin = 87.6659
				xmax = 87.7659
				text = "you"
			intervals [140]:
				xmin = 87.7659
				xmax = 88.0959
				text = "supposed"
			intervals [141]:
				xmin = 88.0959
				xmax = 88.1759
				text = "to"
			intervals [142]:
				xmin = 88.1759
				xmax = 88.3759
				text = "hit"
			intervals [143]:
				xmin = 88.3759
				xmax = 88.5759
				text = "the"
			intervals [144]:
				xmin = 88.5759
				xmax = 88.7859
				text = "person"
			intervals [145]:
				xmin = 88.7859
				xmax = 88.8959
				text = "in"
			intervals [146]:
				xmin = 88.8959
				xmax = 89.2459
				text = "the"
			intervals [147]:
				xmin = 89.2459
				xmax = 89.5759
				text = "middle"
			intervals [148]:
				xmin = 89.5759
				xmax = 90.9536
				text = ""
			intervals [149]:
				xmin = 90.9536
				xmax = 91.0136
				text = "you"
			intervals [150]:
				xmin = 91.0136
				xmax = 91.2736
				text = "try"
			intervals [151]:
				xmin = 91.2736
				xmax = 92.0436
				text = "to"
			intervals [152]:
				xmin = 92.0436
				xmax = 92.0736
				text = ""
			intervals [153]:
				xmin = 92.0736
				xmax = 92.1636
				text = "tag"
			intervals [154]:
				xmin = 92.1636
				xmax = 92.6936
				text = "them"
			intervals [155]:
				xmin = 92.6936
				xmax = 92.7236
				text = ""
			intervals [156]:
				xmin = 92.7236
				xmax = 92.7836
				text = "so"
			intervals [157]:
				xmin = 92.7836
				xmax = 92.8136
				text = ""
			intervals [158]:
				xmin = 92.8136
				xmax = 92.8736
				text = "to"
			intervals [159]:
				xmin = 92.8736
				xmax = 92.9036
				text = ""
			intervals [160]:
				xmin = 92.9036
				xmax = 93.0236
				text = "speak"
			intervals [161]:
				xmin = 93.0236
				xmax = 93.8946
				text = ""
			intervals [162]:
				xmin = 93.8946
				xmax = 94.0346
				text = "what"
			intervals [163]:
				xmin = 94.0346
				xmax = 94.3846
				text = "about"
			intervals [164]:
				xmin = 94.3846
				xmax = 94.9446
				text = "jacks"
			intervals [165]:
				xmin = 94.9446
				xmax = 96.4866
				text = ""
			intervals [166]:
				xmin = 96.4866
				xmax = 96.5466
				text = "it"
			intervals [167]:
				xmin = 96.5466
				xmax = 96.9866
				text = "always"
			intervals [168]:
				xmin = 96.9866
				xmax = 97.3366
				text = "looked"
			intervals [169]:
				xmin = 97.3366
				xmax = 97.3966
				text = ""
			intervals [170]:
				xmin = 97.3966
				xmax = 97.8966
				text = "confusing"
			intervals [171]:
				xmin = 97.8966
				xmax = 97.9266
				text = ""
			intervals [172]:
				xmin = 97.9266
				xmax = 97.9866
				text = "to"
			intervals [173]:
				xmin = 97.9866
				xmax = 98.1766
				text = "me"
			intervals [174]:
				xmin = 98.1766
				xmax = 98.3666
				text = "as"
			intervals [175]:
				xmin = 98.3666
				xmax = 98.4066
				text = ""
			intervals [176]:
				xmin = 98.4066
				xmax = 98.4566
				text = "a"
			intervals [177]:
				xmin = 98.4566
				xmax = 98.7466
				text = "little"
			intervals [178]:
				xmin = 98.7466
				xmax = 98.9866
				text = "kid"
			intervals [179]:
				xmin = 98.9866
				xmax = 99.0766
				text = "to"
			intervals [180]:
				xmin = 99.0766
				xmax = 99.3166
				text = "watch"
			intervals [181]:
				xmin = 99.3166
				xmax = 99.3666
				text = ""
			intervals [182]:
				xmin = 99.3666
				xmax = 99.6766
				text = "girls"
			intervals [183]:
				xmin = 99.6766
				xmax = 99.7066
				text = ""
			intervals [184]:
				xmin = 99.7066
				xmax = 99.8466
				text = "play"
			intervals [185]:
				xmin = 99.8466
				xmax = 99.9666
				text = ""
			intervals [186]:
				xmin = 99.9666
				xmax = 100.1666
				text = "jacks"
			intervals [187]:
				xmin = 100.1666
				xmax = 100.1966
				text = ""
			intervals [188]:
				xmin = 100.1966
				xmax = 100.6366
				text = "<unk>"
			intervals [189]:
				xmin = 100.6366
				xmax = 115.976
				text = ""
			intervals [190]:
				xmin = 115.976
				xmax = 116.246
				text = "how"
			intervals [191]:
				xmin = 116.246
				xmax = 116.336
				text = "did"
			intervals [192]:
				xmin = 116.336
				xmax = 116.566
				text = "that"
			intervals [193]:
				xmin = 116.566
				xmax = 116.766
				text = "work"
			intervals [194]:
				xmin = 116.766
				xmax = 124.9949
				text = ""
			intervals [195]:
				xmin = 124.9949
				xmax = 125.3849
				text = "well"
			intervals [196]:
				xmin = 125.3849
				xmax = 125.6349
				text = "what"
			intervals [197]:
				xmin = 125.6349
				xmax = 125.9349
				text = "s"
			intervals [198]:
				xmin = 125.9349
				xmax = 126.6149
				text = "<unk>"
			intervals [199]:
				xmin = 126.6149
				xmax = 126.6749
				text = "and"
			intervals [200]:
				xmin = 126.6749
				xmax = 126.8249
				text = "twosies"
			intervals [201]:
				xmin = 126.8249
				xmax = 126.9249
				text = "and"
			intervals [202]:
				xmin = 126.9249
				xmax = 127.0849
				text = "all"
			intervals [203]:
				xmin = 127.0849
				xmax = 127.3649
				text = "that"
			intervals [204]:
				xmin = 127.3649
				xmax = 127.4549
				text = "other"
			intervals [205]:
				xmin = 127.4549
				xmax = 136.1601
				text = ""
			intervals [206]:
				xmin = 136.1601
				xmax = 136.6301
				text = "oh"
			intervals [207]:
				xmin = 136.6301
				xmax = 136.6801
				text = ""
			intervals [208]:
				xmin = 136.6801
				xmax = 136.7201
				text = "i"
			intervals [209]:
				xmin = 136.7201
				xmax = 136.7501
				text = ""
			intervals [210]:
				xmin = 136.7501
				xmax = 136.8101
				text = "see"
			intervals [211]:
				xmin = 136.8101
				xmax = 137.5984
				text = ""
			intervals [212]:
				xmin = 137.5984
				xmax = 137.9384
				text = "well"
			intervals [213]:
				xmin = 137.9384
				xmax = 138.1084
				text = "how"
			intervals [214]:
				xmin = 138.1084
				xmax = 138.2184
				text = "did"
			intervals [215]:
				xmin = 138.2184
				xmax = 138.3484
				text = "the"
			intervals [216]:
				xmin = 138.3484
				xmax = 138.7184
				text = "ball"
			intervals [217]:
				xmin = 138.7184
				xmax = 139.1484
				text = "work"
			intervals [218]:
				xmin = 139.1484
				xmax = 139.4802
				text = ""
			intervals [219]:
				xmin = 139.4802
				xmax = 139.7302
				text = "was"
			intervals [220]:
				xmin = 139.7302
				xmax = 139.8602
				text = "there"
			intervals [221]:
				xmin = 139.8602
				xmax = 139.9102
				text = ""
			intervals [222]:
				xmin = 139.9102
				xmax = 140.1202
				text = "something"
			intervals [223]:
				xmin = 140.1202
				xmax = 140.3802
				text = "about"
			intervals [224]:
				xmin = 140.3802
				xmax = 140.7102
				text = "bouncing"
			intervals [225]:
				xmin = 140.7102
				xmax = 140.9602
				text = "the"
			intervals [226]:
				xmin = 140.9602
				xmax = 141.3302
				text = "ball"
			intervals [227]:
				xmin = 141.3302
				xmax = 141.3902
				text = "up"
			intervals [228]:
				xmin = 141.3902
				xmax = 147.7887
				text = ""
			intervals [229]:
				xmin = 147.7887
				xmax = 147.9487
				text = "so"
			intervals [230]:
				xmin = 147.9487
				xmax = 148.0487
				text = "you"
			intervals [231]:
				xmin = 148.0487
				xmax = 148.0787
				text = "d"
			intervals [232]:
				xmin = 148.0787
				xmax = 148.2587
				text = "have"
			intervals [233]:
				xmin = 148.2587
				xmax = 148.3987
				text = "to"
			intervals [234]:
				xmin = 148.3987
				xmax = 148.7187
				text = "both"
			intervals [235]:
				xmin = 148.7187
				xmax = 148.9187
				text = "pick"
			intervals [236]:
				xmin = 148.9187
				xmax = 149.0687
				text = "up"
			intervals [237]:
				xmin = 149.0687
				xmax = 149.6687
				text = "<unk>"
			intervals [238]:
				xmin = 149.6687
				xmax = 149.9087
				text = "and"
			intervals [239]:
				xmin = 149.9087
				xmax = 150.1687
				text = "twosies"
			intervals [240]:
				xmin = 150.1687
				xmax = 150.3287
				text = "you"
			intervals [241]:
				xmin = 150.3287
				xmax = 150.4087
				text = "d"
			intervals [242]:
				xmin = 150.4087
				xmax = 150.5587
				text = "have"
			intervals [243]:
				xmin = 150.5587
				xmax = 150.6487
				text = "to"
			intervals [244]:
				xmin = 150.6487
				xmax = 150.8787
				text = "pick"
			intervals [245]:
				xmin = 150.8787
				xmax = 151.1687
				text = "up"
			intervals [246]:
				xmin = 151.1687
				xmax = 151.1987
				text = ""
			intervals [247]:
				xmin = 151.1987
				xmax = 151.3387
				text = "two"
			intervals [248]:
				xmin = 151.3387
				xmax = 152.2165
				text = ""
			intervals [249]:
				xmin = 152.2165
				xmax = 152.7265
				text = "before"
			intervals [250]:
				xmin = 152.7265
				xmax = 152.8665
				text = "the"
			intervals [251]:
				xmin = 152.8665
				xmax = 154.4402
				text = ""
			intervals [252]:
				xmin = 154.4402
				xmax = 154.6402
				text = "make"
			intervals [253]:
				xmin = 154.6402
				xmax = 154.8302
				text = "it"
			intervals [254]:
				xmin = 154.8302
				xmax = 155.1702
				text = "hard"
			intervals [255]:
				xmin = 155.1702
				xmax = 156.3776
				text = ""
			intervals [256]:
				xmin = 156.3776
				xmax = 156.4676
				text = "could"
			intervals [257]:
				xmin = 156.4676
				xmax = 156.8176
				text = "anyone"
			intervals [258]:
				xmin = 156.8176
				xmax = 156.9776
				text = "pick"
			intervals [259]:
				xmin = 156.9776
				xmax = 157.2176
				text = "up"
			intervals [260]:
				xmin = 157.2176
				xmax = 157.5976
				text = "ten"
			intervals [261]:
				xmin = 157.5976
				xmax = 157.6276
				text = ""
			intervals [262]:
				xmin = 157.6276
				xmax = 157.9076
				text = "before"
			intervals [263]:
				xmin = 157.9076
				xmax = 157.9876
				text = "it"
			intervals [264]:
				xmin = 157.9876
				xmax = 159.2253
				text = ""
			intervals [265]:
				xmin = 159.2253
				xmax = 159.8953
				text = "mm-hm"
			intervals [266]:
				xmin = 159.8953
				xmax = 160.341
				text = ""
			intervals [267]:
				xmin = 160.341
				xmax = 160.431
				text = "it"
			intervals [268]:
				xmin = 160.431
				xmax = 160.461
				text = "s"
			intervals [269]:
				xmin = 160.461
				xmax = 160.721
				text = "hard"
			intervals [270]:
				xmin = 160.721
				xmax = 160.851
				text = "to"
			intervals [271]:
				xmin = 160.851
				xmax = 161.301
				text = "imagine"
			intervals [272]:
				xmin = 161.301
				xmax = 162.7748
				text = ""
			intervals [273]:
				xmin = 162.7748
				xmax = 162.9248
				text = "did"
			intervals [274]:
				xmin = 162.9248
				xmax = 162.9848
				text = "you"
			intervals [275]:
				xmin = 162.9848
				xmax = 163.2048
				text = "ever"
			intervals [276]:
				xmin = 163.2048
				xmax = 163.4148
				text = "play"
			intervals [277]:
				xmin = 163.4148
				xmax = 163.5348
				text = ""
			intervals [278]:
				xmin = 163.5348
				xmax = 163.9048
				text = "tag"
			intervals [279]:
				xmin = 163.9048
				xmax = 172.8595
				text = ""
			intervals [280]:
				xmin = 172.8595
				xmax = 173.5495
				text = "mm-hm"
			intervals [281]:
				xmin = 173.5495
				xmax = 180.6092
				text = ""
			intervals [282]:
				xmin = 180.6092
				xmax = 181.2492
				text = "mm-hm"
			intervals [283]:
				xmin = 181.2492
				xmax = 182.5999
				text = ""
			intervals [284]:
				xmin = 182.5999
				xmax = 182.7299
				text = "did"
			intervals [285]:
				xmin = 182.7299
				xmax = 182.7899
				text = "you"
			intervals [286]:
				xmin = 182.7899
				xmax = 182.9199
				text = "ever"
			intervals [287]:
				xmin = 182.9199
				xmax = 183.1699
				text = "hear"
			intervals [288]:
				xmin = 183.1699
				xmax = 183.2299
				text = "of"
			intervals [289]:
				xmin = 183.2299
				xmax = 183.2599
				text = "a"
			intervals [290]:
				xmin = 183.2599
				xmax = 183.5099
				text = "game"
			intervals [291]:
				xmin = 183.5099
				xmax = 183.8599
				text = "called"
			intervals [292]:
				xmin = 183.8599
				xmax = 184.0999
				text = "hot"
			intervals [293]:
				xmin = 184.0999
				xmax = 184.1299
				text = ""
			intervals [294]:
				xmin = 184.1299
				xmax = 184.3099
				text = "bread"
			intervals [295]:
				xmin = 184.3099
				xmax = 184.5099
				text = "and"
			intervals [296]:
				xmin = 184.5099
				xmax = 184.5399
				text = ""
			intervals [297]:
				xmin = 184.5399
				xmax = 184.8599
				text = "butter"
			intervals [298]:
				xmin = 184.8599
				xmax = 186.5986
				text = ""
			intervals [299]:
				xmin = 186.5986
				xmax = 186.7986
				text = "a"
			intervals [300]:
				xmin = 186.7986
				xmax = 186.8286
				text = ""
			intervals [301]:
				xmin = 186.8286
				xmax = 186.9486
				text = "kid"
			intervals [302]:
				xmin = 186.9486
				xmax = 187.1786
				text = "told"
			intervals [303]:
				xmin = 187.1786
				xmax = 187.2486
				text = "me"
			intervals [304]:
				xmin = 187.2486
				xmax = 187.5186
				text = "about"
			intervals [305]:
				xmin = 187.5186
				xmax = 187.7286
				text = "that"
			intervals [306]:
				xmin = 187.7286
				xmax = 187.7586
				text = ""
			intervals [307]:
				xmin = 187.7586
				xmax = 188.2186
				text = "yesterday"
			intervals [308]:
				xmin = 188.2186
				xmax = 188.2886
				text = "it"
			intervals [309]:
				xmin = 188.2886
				xmax = 188.3186
				text = ""
			intervals [310]:
				xmin = 188.3186
				xmax = 188.6186
				text = "has"
			intervals [311]:
				xmin = 188.6186
				xmax = 188.6486
				text = ""
			intervals [312]:
				xmin = 188.6486
				xmax = 188.7286
				text = "to"
			intervals [313]:
				xmin = 188.7286
				xmax = 188.7986
				text = "do"
			intervals [314]:
				xmin = 188.7986
				xmax = 188.9886
				text = "with"
			intervals [315]:
				xmin = 188.9886
				xmax = 189.7643
				text = ""
			intervals [316]:
				xmin = 189.7643
				xmax = 189.9443
				text = "the"
			intervals [317]:
				xmin = 189.9443
				xmax = 190.1743
				text = "person"
			intervals [318]:
				xmin = 190.1743
				xmax = 190.3143
				text = "who"
			intervals [319]:
				xmin = 190.3143
				xmax = 190.3743
				text = "s"
			intervals [320]:
				xmin = 190.3743
				xmax = 190.5743
				text = "it"
			intervals [321]:
				xmin = 190.5743
				xmax = 190.7543
				text = "gets"
			intervals [322]:
				xmin = 190.7543
				xmax = 190.8843
				text = "to"
			intervals [323]:
				xmin = 190.8843
				xmax = 191.0143
				text = "hit"
			intervals [324]:
				xmin = 191.0143
				xmax = 191.4543
				text = "everybody"
			intervals [325]:
				xmin = 191.4543
				xmax = 191.6843
				text = "else"
			intervals [326]:
				xmin = 191.6843
				xmax = 191.7143
				text = ""
			intervals [327]:
				xmin = 191.7143
				xmax = 191.8443
				text = "with"
			intervals [328]:
				xmin = 191.8443
				xmax = 191.8743
				text = "a"
			intervals [329]:
				xmin = 191.8743
				xmax = 191.9043
				text = ""
			intervals [330]:
				xmin = 191.9043
				xmax = 192.2543
				text = "belt"
			intervals [331]:
				xmin = 192.2543
				xmax = 193.8343
				text = "<unk>"
			intervals [332]:
				xmin = 193.8343
				xmax = 195.0514
				text = ""
			intervals [333]:
				xmin = 195.0514
				xmax = 195.1314
				text = "i'm"
			intervals [334]:
				xmin = 195.1314
				xmax = 195.5114
				text = "wondering"
			intervals [335]:
				xmin = 195.5114
				xmax = 195.7314
				text = "how"
			intervals [336]:
				xmin = 195.7314
				xmax = 196.0614
				text = "wide"
			intervals [337]:
				xmin = 196.0614
				xmax = 196.4314
				text = "spread"
			intervals [338]:
				xmin = 196.4314
				xmax = 196.5114
				text = "it"
			intervals [339]:
				xmin = 196.5114
				xmax = 196.9914
				text = "was"
			intervals [340]:
				xmin = 196.9914
				xmax = 197.987
				text = ""
			intervals [341]:
				xmin = 197.987
				xmax = 198.167
				text = "what"
			intervals [342]:
				xmin = 198.167
				xmax = 198.197
				text = "are"
			intervals [343]:
				xmin = 198.197
				xmax = 198.387
				text = "your"
			intervals [344]:
				xmin = 198.387
				xmax = 198.777
				text = "favorite"
			intervals [345]:
				xmin = 198.777
				xmax = 199.177
				text = "tv"
			intervals [346]:
				xmin = 199.177
				xmax = 199.207
				text = ""
			intervals [347]:
				xmin = 199.207
				xmax = 200.257
				text = "programs"
			intervals [348]:
				xmin = 200.257
				xmax = 207.3326
				text = ""
			intervals [349]:
				xmin = 207.3326
				xmax = 207.7526
				text = "<unk>"
			intervals [350]:
				xmin = 207.7526
				xmax = 224.3006
				text = ""
			intervals [351]:
				xmin = 224.3006
				xmax = 224.6706
				text = "mm-hm"
			intervals [352]:
				xmin = 224.6706
				xmax = 227.5103
				text = ""
			intervals [353]:
				xmin = 227.5103
				xmax = 228.8503
				text = "<unk>"
			intervals [354]:
				xmin = 228.8503
				xmax = 229.0106
				text = ""
			intervals [355]:
				xmin = 229.0106
				xmax = 229.2106
				text = "do"
			intervals [356]:
				xmin = 229.2106
				xmax = 229.2706
				text = "you"
			intervals [357]:
				xmin = 229.2706
				xmax = 229.4606
				text = "like"
			intervals [358]:
				xmin = 229.4606
				xmax = 229.4906
				text = ""
			intervals [359]:
				xmin = 229.4906
				xmax = 229.6106
				text = "the"
			intervals [360]:
				xmin = 229.6106
				xmax = 229.6406
				text = ""
			intervals [361]:
				xmin = 229.6406
				xmax = 230.0606
				text = "comedy"
			intervals [362]:
				xmin = 230.0606
				xmax = 230.1206
				text = ""
			intervals [363]:
				xmin = 230.1206
				xmax = 230.3506
				text = "types"
			intervals [364]:
				xmin = 230.3506
				xmax = 230.5406
				text = ""
			intervals [365]:
				xmin = 230.5406
				xmax = 230.8906
				text = "better"
			intervals [366]:
				xmin = 230.8906
				xmax = 231.7524
				text = ""
			intervals [367]:
				xmin = 231.7524
				xmax = 231.9624
				text = "or"
			intervals [368]:
				xmin = 231.9624
				xmax = 231.9924
				text = ""
			intervals [369]:
				xmin = 231.9924
				xmax = 232.1624
				text = "the"
			intervals [370]:
				xmin = 232.1624
				xmax = 232.7224
				text = "adventure"
			intervals [371]:
				xmin = 232.7224
				xmax = 232.7624
				text = ""
			intervals [372]:
				xmin = 232.7624
				xmax = 232.9524
				text = "types"
			intervals [373]:
				xmin = 232.9524
				xmax = 233.3324
				text = "or"
			intervals [374]:
				xmin = 233.3324
				xmax = 240.626
				text = ""
			intervals [375]:
				xmin = 240.626
				xmax = 241.156
				text = "yes"
			intervals [376]:
				xmin = 241.156
				xmax = 241.236
				text = ""
			intervals [377]:
				xmin = 241.236
				xmax = 241.456
				text = "my"
			intervals [378]:
				xmin = 241.456
				xmax = 241.786
				text = "wife"
			intervals [379]:
				xmin = 241.786
				xmax = 242.1381
				text = ""
			intervals [380]:
				xmin = 242.1381
				xmax = 242.6481
				text = "loves"
			intervals [381]:
				xmin = 242.6481
				xmax = 242.6781
				text = ""
			intervals [382]:
				xmin = 242.6781
				xmax = 243.3481
				text = "comedies"
			intervals [383]:
				xmin = 243.3481
				xmax = 244.080
				text = ""
			intervals [384]:
				xmin = 244.080
				xmax = 244.150
				text = "i"
			intervals [385]:
				xmin = 244.150
				xmax = 244.230
				text = "d"
			intervals [386]:
				xmin = 244.230
				xmax = 244.430
				text = "rather"
			intervals [387]:
				xmin = 244.430
				xmax = 246.200
				text = "<unk>"
			intervals [388]:
				xmin = 246.200
				xmax = 251.5172
				text = ""
			intervals [389]:
				xmin = 251.5172
				xmax = 251.8772
				text = "uh-huh"
			intervals [390]:
				xmin = 251.8772
				xmax = 256.1387
				text = ""
			intervals [391]:
				xmin = 256.1387
				xmax = 256.2887
				text = "can"
			intervals [392]:
				xmin = 256.2887
				xmax = 256.3587
				text = "you"
			intervals [393]:
				xmin = 256.3587
				xmax = 256.9987
				text = "remember"
			intervals [394]:
				xmin = 256.9987
				xmax = 257.0587
				text = "an"
			intervals [395]:
				xmin = 257.0587
				xmax = 257.2487
				text = "episode"
			intervals [396]:
				xmin = 257.2487
				xmax = 257.7587
				text = "of"
			intervals [397]:
				xmin = 257.7587
				xmax = 258.1287
				text = "hazel"
			intervals [398]:
				xmin = 258.1287
				xmax = 258.3687
				text = "that"
			intervals [399]:
				xmin = 258.3687
				xmax = 258.5787
				text = "you've"
			intervals [400]:
				xmin = 258.5787
				xmax = 258.9287
				text = "seen"
			intervals [401]:
				xmin = 258.9287
				xmax = 259.5587
				text = "recently"
			intervals [402]:
				xmin = 259.5587
				xmax = 263.7153
				text = ""
			intervals [403]:
				xmin = 263.7153
				xmax = 263.8153
				text = "could"
			intervals [404]:
				xmin = 263.8153
				xmax = 263.8753
				text = "you"
			intervals [405]:
				xmin = 263.8753
				xmax = 263.9053
				text = ""
			intervals [406]:
				xmin = 263.9053
				xmax = 264.0553
				text = "tell"
			intervals [407]:
				xmin = 264.0553
				xmax = 264.2753
				text = "what"
			intervals [408]:
				xmin = 264.2753
				xmax = 264.6253
				text = "happened"
			intervals [409]:
				xmin = 264.6253
				xmax = 270.0833
				text = ""
			intervals [410]:
				xmin = 270.0833
				xmax = 270.4533
				text = "or"
			intervals [411]:
				xmin = 270.4533
				xmax = 270.7033
				text = "either"
			intervals [412]:
				xmin = 270.7033
				xmax = 270.8533
				text = "one"
			intervals [413]:
				xmin = 270.8533
				xmax = 270.9133
				text = "of"
			intervals [414]:
				xmin = 270.9133
				xmax = 271.0333
				text = "the"
			intervals [415]:
				xmin = 271.0333
				xmax = 271.2233
				text = "other"
			intervals [416]:
				xmin = 271.2233
				xmax = 271.3133
				text = ""
			intervals [417]:
				xmin = 271.3133
				xmax = 272.1233
				text = "programs"
			intervals [418]:
				xmin = 272.1233
				xmax = 284.7056
				text = ""
			intervals [419]:
				xmin = 284.7056
				xmax = 285.2556
				text = "mm-hm"
			intervals [420]:
				xmin = 285.2556
				xmax = 299.102
				text = ""
			intervals [421]:
				xmin = 299.102
				xmax = 299.652
				text = "mm-hm"
			intervals [422]:
				xmin = 299.652
				xmax = 312.4525
				text = ""
			intervals [423]:
				xmin = 312.4525
				xmax = 312.8225
				text = "really"
			intervals [424]:
				xmin = 312.8225
				xmax = 312.9725
				text = "is"
			intervals [425]:
				xmin = 312.9725
				xmax = 313.0025
				text = ""
			intervals [426]:
				xmin = 313.0025
				xmax = 313.0625
				text = "a"
			intervals [427]:
				xmin = 313.0625
				xmax = 313.6125
				text = "wonder"
			intervals [428]:
				xmin = 313.6125
				xmax = 313.9025
				text = "what"
			intervals [429]:
				xmin = 313.9025
				xmax = 313.9825
				text = "you"
			intervals [430]:
				xmin = 313.9825
				xmax = 314.0225
				text = ""
			intervals [431]:
				xmin = 314.0225
				xmax = 314.0825
				text = "see"
			intervals [432]:
				xmin = 314.0825
				xmax = 315.0378
				text = ""
			intervals [433]:
				xmin = 315.0378
				xmax = 315.1578
				text = "that"
			intervals [434]:
				xmin = 315.1578
				xmax = 315.4778
				text = "s"
			intervals [435]:
				xmin = 315.4778
				xmax = 315.8278
				text = "kind"
			intervals [436]:
				xmin = 315.8278
				xmax = 315.8878
				text = "of"
			intervals [437]:
				xmin = 315.8878
				xmax = 315.9178
				text = ""
			intervals [438]:
				xmin = 315.9178
				xmax = 316.0878
				text = "far"
			intervals [439]:
				xmin = 316.0878
				xmax = 316.3278
				text = "fetched"
			intervals [440]:
				xmin = 316.3278
				xmax = 316.3578
				text = "i"
			intervals [441]:
				xmin = 316.3578
				xmax = 316.3878
				text = ""
			intervals [442]:
				xmin = 316.3878
				xmax = 316.5378
				text = "can't"
			intervals [443]:
				xmin = 316.5378
				xmax = 316.8978
				text = "imagine"
			intervals [444]:
				xmin = 316.8978
				xmax = 316.9578
				text = "the"
			intervals [445]:
				xmin = 316.9578
				xmax = 317.3478
				text = "navy"
			intervals [446]:
				xmin = 317.3478
				xmax = 317.6678
				text = "really"
			intervals [447]:
				xmin = 317.6678
				xmax = 317.8578
				text = "would"
			intervals [448]:
				xmin = 317.8578
				xmax = 319.7497
				text = ""
			intervals [449]:
				xmin = 319.7497
				xmax = 320.1697
				text = "uh"
			intervals [450]:
				xmin = 320.1697
				xmax = 320.3697
				text = "have"
			intervals [451]:
				xmin = 320.3697
				xmax = 320.4497
				text = "you"
			intervals [452]:
				xmin = 320.4497
				xmax = 320.6297
				text = "ever"
			intervals [453]:
				xmin = 320.6297
				xmax = 320.6597
				text = ""
			intervals [454]:
				xmin = 320.6597
				xmax = 320.9397
				text = "seen"
			intervals [455]:
				xmin = 320.9397
				xmax = 320.9897
				text = "a"
			intervals [456]:
				xmin = 320.9897
				xmax = 321.3397
				text = "movie"
			intervals [457]:
				xmin = 321.3397
				xmax = 321.8825
				text = ""
			intervals [458]:
				xmin = 321.8825
				xmax = 322.5325
				text = "recently"
			intervals [459]:
				xmin = 322.5325
				xmax = 322.6925
				text = "that"
			intervals [460]:
				xmin = 322.6925
				xmax = 322.7225
				text = ""
			intervals [461]:
				xmin = 322.7225
				xmax = 322.9225
				text = "choked"
			intervals [462]:
				xmin = 322.9225
				xmax = 323.0225
				text = ""
			intervals [463]:
				xmin = 323.0225
				xmax = 323.0825
				text = "you"
			intervals [464]:
				xmin = 323.0825
				xmax = 323.3125
				text = "up"
			intervals [465]:
				xmin = 323.3125
				xmax = 331.8562
				text = ""
			intervals [466]:
				xmin = 331.8562
				xmax = 332.5762
				text = "mm-hm"
			intervals [467]:
				xmin = 332.5762
				xmax = 339.2613
				text = ""
			intervals [468]:
				xmin = 339.2613
				xmax = 339.5013
				text = "oh"
			intervals [469]:
				xmin = 339.5013
				xmax = 339.5313
				text = ""
			intervals [470]:
				xmin = 339.5313
				xmax = 339.6313
				text = "that"
			intervals [471]:
				xmin = 339.6313
				xmax = 339.7013
				text = "s"
			intervals [472]:
				xmin = 339.7013
				xmax = 340.1913
				text = "interesting"
			intervals [473]:
				xmin = 340.1913
				xmax = 340.4413
				text = "wes"
			intervals [474]:
				xmin = 340.4413
				xmax = 340.4713
				text = ""
			intervals [475]:
				xmin = 340.4713
				xmax = 340.6413
				text = "told"
			intervals [476]:
				xmin = 340.6413
				xmax = 340.7013
				text = "me"
			intervals [477]:
				xmin = 340.7013
				xmax = 340.8413
				text = "that"
			intervals [478]:
				xmin = 340.8413
				xmax = 341.0013
				text = "was"
			intervals [479]:
				xmin = 341.0013
				xmax = 341.0913
				text = "the"
			intervals [480]:
				xmin = 341.0913
				xmax = 341.3713
				text = "last"
			intervals [481]:
				xmin = 341.3713
				xmax = 341.9013
				text = "picture"
			intervals [482]:
				xmin = 341.9013
				xmax = 341.9613
				text = "he"
			intervals [483]:
				xmin = 341.9613
				xmax = 341.9913
				text = ""
			intervals [484]:
				xmin = 341.9913
				xmax = 342.1113
				text = "saw"
			intervals [485]:
				xmin = 342.1113
				xmax = 342.2113
				text = "too"
			intervals [486]:
				xmin = 342.2113
				xmax = 342.8927
				text = ""
			intervals [487]:
				xmin = 342.8927
				xmax = 344.3527
				text = "<unk>"
			intervals [488]:
				xmin = 344.3527
				xmax = 344.3827
				text = "s"
			intervals [489]:
				xmin = 344.3827
				xmax = 344.5727
				text = "says"
			intervals [490]:
				xmin = 344.5727
				xmax = 344.6627
				text = "he"
			intervals [491]:
				xmin = 344.6627
				xmax = 344.9827
				text = "doesn't"
			intervals [492]:
				xmin = 344.9827
				xmax = 345.2127
				text = "go"
			intervals [493]:
				xmin = 345.2127
				xmax = 345.3927
				text = "much"
			intervals [494]:
				xmin = 345.3927
				xmax = 346.5003
				text = ""
			intervals [495]:
				xmin = 346.5003
				xmax = 346.6403
				text = "can"
			intervals [496]:
				xmin = 346.6403
				xmax = 346.7103
				text = "you"
			intervals [497]:
				xmin = 346.7103
				xmax = 347.1303
				text = "remember"
			intervals [498]:
				xmin = 347.1303
				xmax = 347.4303
				text = "any"
			intervals [499]:
				xmin = 347.4303
				xmax = 347.4603
				text = ""
			intervals [500]:
				xmin = 347.4603
				xmax = 347.5203
				text = "of"
			intervals [501]:
				xmin = 347.5203
				xmax = 347.9603
				text = "that"
			intervals [502]:
				xmin = 347.9603
				xmax = 348.0503
				text = "what"
			intervals [503]:
				xmin = 348.0503
				xmax = 348.1103
				text = "it"
			intervals [504]:
				xmin = 348.1103
				xmax = 348.2603
				text = "was"
			intervals [505]:
				xmin = 348.2603
				xmax = 348.3003
				text = ""
			intervals [506]:
				xmin = 348.3003
				xmax = 348.8403
				text = "about"
			intervals [507]:
				xmin = 348.8403
				xmax = 367.3362
				text = ""
			intervals [508]:
				xmin = 367.3362
				xmax = 367.8862
				text = "mm-"
			intervals [509]:
				xmin = 367.8862
				xmax = 367.9462
				text = "kay"
			intervals [510]:
				xmin = 367.9462
				xmax = 368.6387
				text = ""
			intervals [511]:
				xmin = 368.6387
				xmax = 368.7487
				text = "do"
			intervals [512]:
				xmin = 368.7487
				xmax = 368.8087
				text = "you"
			intervals [513]:
				xmin = 368.8087
				xmax = 368.9387
				text = "have"
			intervals [514]:
				xmin = 368.9387
				xmax = 369.1887
				text = "a"
			intervals [515]:
				xmin = 369.1887
				xmax = 369.2187
				text = ""
			intervals [516]:
				xmin = 369.2187
				xmax = 369.3087
				text = "pet"
			intervals [517]:
				xmin = 369.3087
				xmax = 369.4387
				text = "at"
			intervals [518]:
				xmin = 369.4387
				xmax = 369.7687
				text = "home"
			intervals [519]:
				xmin = 369.7687
				xmax = 370.6064
				text = ""
			intervals [520]:
				xmin = 370.6064
				xmax = 370.7064
				text = "a"
			intervals [521]:
				xmin = 370.7064
				xmax = 370.7664
				text = ""
			intervals [522]:
				xmin = 370.7664
				xmax = 370.9664
				text = "pet"
			intervals [523]:
				xmin = 370.9664
				xmax = 371.1264
				text = "do"
			intervals [524]:
				xmin = 371.1264
				xmax = 371.2164
				text = ""
			intervals [525]:
				xmin = 371.2164
				xmax = 371.3064
				text = "you"
			intervals [526]:
				xmin = 371.3064
				xmax = 371.5364
				text = "have"
			intervals [527]:
				xmin = 371.5364
				xmax = 371.6164
				text = "a"
			intervals [528]:
				xmin = 371.6164
				xmax = 371.6464
				text = ""
			intervals [529]:
				xmin = 371.6464
				xmax = 371.8764
				text = "pet"
			intervals [530]:
				xmin = 371.8764
				xmax = 373.0501
				text = ""
			intervals [531]:
				xmin = 373.0501
				xmax = 373.3501
				text = "ever"
			intervals [532]:
				xmin = 373.3501
				xmax = 373.5401
				text = "have"
			intervals [533]:
				xmin = 373.5401
				xmax = 373.9901
				text = "one"
			intervals [534]:
				xmin = 373.9901
				xmax = 374.7618
				text = ""
			intervals [535]:
				xmin = 374.7618
				xmax = 375.4118
				text = "<unk>"
			intervals [536]:
				xmin = 375.4118
				xmax = 383.1167
				text = ""
			intervals [537]:
				xmin = 383.1167
				xmax = 383.5667
				text = "mm-hm"
			intervals [538]:
				xmin = 383.5667
				xmax = 384.4784
				text = ""
			intervals [539]:
				xmin = 384.4784
				xmax = 384.6284
				text = "how"
			intervals [540]:
				xmin = 384.6284
				xmax = 384.7584
				text = "did"
			intervals [541]:
				xmin = 384.7584
				xmax = 384.7884
				text = ""
			intervals [542]:
				xmin = 384.7884
				xmax = 384.8784
				text = "you"
			intervals [543]:
				xmin = 384.8784
				xmax = 384.9184
				text = ""
			intervals [544]:
				xmin = 384.9184
				xmax = 385.1584
				text = "care"
			intervals [545]:
				xmin = 385.1584
				xmax = 385.3284
				text = "for"
			intervals [546]:
				xmin = 385.3284
				xmax = 385.4684
				text = "the"
			intervals [547]:
				xmin = 385.4684
				xmax = 385.7184
				text = "guinea"
			intervals [548]:
				xmin = 385.7184
				xmax = 385.7984
				text = ""
			intervals [549]:
				xmin = 385.7984
				xmax = 386.1284
				text = "pigs"
			intervals [550]:
				xmin = 386.1284
				xmax = 386.2784
				text = ""
			intervals [551]:
				xmin = 386.2784
				xmax = 386.4984
				text = "what"
			intervals [552]:
				xmin = 386.4984
				xmax = 386.6784
				text = "do"
			intervals [553]:
				xmin = 386.6784
				xmax = 386.7584
				text = "they"
			intervals [554]:
				xmin = 386.7584
				xmax = 386.8984
				text = ""
			intervals [555]:
				xmin = 386.8984
				xmax = 386.9584
				text = "eat"
			intervals [556]:
				xmin = 386.9584
				xmax = 407.3723
				text = ""
			intervals [557]:
				xmin = 407.3723
				xmax = 408.4723
				text = "<unk>"
			intervals [558]:
				xmin = 408.4723
				xmax = 409.7013
				text = ""
			intervals [559]:
				xmin = 409.7013
				xmax = 409.9413
				text = "did"
			intervals [560]:
				xmin = 409.9413
				xmax = 410.1313
				text = "they"
			intervals [561]:
				xmin = 410.1313
				xmax = 410.7713
				text = "smell"
			intervals [562]:
				xmin = 410.7713
				xmax = 412.1537
				text = ""
			intervals [563]:
				xmin = 412.1537
				xmax = 412.6237
				text = "mm-hm"
			intervals [564]:
				xmin = 412.6237
				xmax = 413.4284
				text = ""
			intervals [565]:
				xmin = 413.4284
				xmax = 413.4584
				text = "i"
			intervals [566]:
				xmin = 413.4584
				xmax = 413.5584
				text = "had"
			intervals [567]:
				xmin = 413.5584
				xmax = 413.6884
				text = "a"
			intervals [568]:
				xmin = 413.6884
				xmax = 413.7584
				text = ""
			intervals [569]:
				xmin = 413.7584
				xmax = 413.9784
				text = "friend"
			intervals [570]:
				xmin = 413.9784
				xmax = 414.0684
				text = "that"
			intervals [571]:
				xmin = 414.0684
				xmax = 414.6084
				text = "loved"
			intervals [572]:
				xmin = 414.6084
				xmax = 414.8284
				text = "guinea"
			intervals [573]:
				xmin = 414.8284
				xmax = 415.2884
				text = "pigs"
			intervals [574]:
				xmin = 415.2884
				xmax = 418.7243
				text = ""
			intervals [575]:
				xmin = 418.7243
				xmax = 419.0343
				text = "oh"
			intervals [576]:
				xmin = 419.0343
				xmax = 425.5565
				text = ""
			intervals [577]:
				xmin = 425.5565
				xmax = 426.0765
				text = "hm"
			intervals [578]:
				xmin = 426.0765
				xmax = 434.7498
				text = ""
			intervals [579]:
				xmin = 434.7498
				xmax = 435.3498
				text = "mm-hm"
			intervals [580]:
				xmin = 435.3498
				xmax = 436.950
				text = ""
			intervals [581]:
				xmin = 436.950
				xmax = 437.110
				text = "did"
			intervals [582]:
				xmin = 437.110
				xmax = 437.250
				text = "they"
			intervals [583]:
				xmin = 437.250
				xmax = 437.330
				text = ""
			intervals [584]:
				xmin = 437.330
				xmax = 437.660
				text = "talk"
			intervals [585]:
				xmin = 437.660
				xmax = 437.750
				text = "at"
			intervals [586]:
				xmin = 437.750
				xmax = 437.810
				text = "all"
			intervals [587]:
				xmin = 437.810
				xmax = 438.570
				text = "the"
			intervals [588]:
				xmin = 438.570
				xmax = 438.830
				text = "parakeets"
			intervals [589]:
				xmin = 438.830
				xmax = 447.3597
				text = ""
			intervals [590]:
				xmin = 447.3597
				xmax = 447.6897
				text = "hm"
			intervals [591]:
				xmin = 447.6897
				xmax = 448.3768
				text = ""
			intervals [592]:
				xmin = 448.3768
				xmax = 449.1468
				text = "hm"
			intervals [593]:
				xmin = 449.1468
				xmax = 449.2968
				text = ""
			intervals [594]:
				xmin = 449.2968
				xmax = 449.4168
				text = "that"
			intervals [595]:
				xmin = 449.4168
				xmax = 449.4568
				text = "s"
			intervals [596]:
				xmin = 449.4568
				xmax = 449.4868
				text = ""
			intervals [597]:
				xmin = 449.4868
				xmax = 449.6068
				text = "funny"
			intervals [598]:
				xmin = 449.6068
				xmax = 450.3933
				text = ""
			intervals [599]:
				xmin = 450.3933
				xmax = 450.4533
				text = "do"
			intervals [600]:
				xmin = 450.4533
				xmax = 450.5133
				text = "you"
			intervals [601]:
				xmin = 450.5133
				xmax = 450.8733
				text = "remember"
			intervals [602]:
				xmin = 450.8733
				xmax = 451.1633
				text = "about"
			intervals [603]:
				xmin = 451.1633
				xmax = 451.1933
				text = ""
			intervals [604]:
				xmin = 451.1933
				xmax = 451.3933
				text = "your"
			intervals [605]:
				xmin = 451.3933
				xmax = 451.8133
				text = "school"
			intervals [606]:
				xmin = 451.8133
				xmax = 451.9633
				text = "like"
			intervals [607]:
				xmin = 451.9633
				xmax = 452.4033
				text = "what"
			intervals [608]:
				xmin = 452.4033
				xmax = 452.4333
				text = ""
			intervals [609]:
				xmin = 452.4333
				xmax = 452.4933
				text = "you"
			intervals [610]:
				xmin = 452.4933
				xmax = 452.8233
				text = "studied"
			intervals [611]:
				xmin = 452.8233
				xmax = 453.0633
				text = ""
			intervals [612]:
				xmin = 453.0633
				xmax = 453.2533
				text = "say"
			intervals [613]:
				xmin = 453.2533
				xmax = 453.4133
				text = "in"
			intervals [614]:
				xmin = 453.4133
				xmax = 453.6933
				text = "grade"
			intervals [615]:
				xmin = 453.6933
				xmax = 453.7333
				text = ""
			intervals [616]:
				xmin = 453.7333
				xmax = 454.1433
				text = "school"
			intervals [617]:
				xmin = 454.1433
				xmax = 455.5234
				text = ""
			intervals [618]:
				xmin = 455.5234
				xmax = 455.5534
				text = "or"
			intervals [619]:
				xmin = 455.5534
				xmax = 456.0134
				text = "high"
			intervals [620]:
				xmin = 456.0134
				xmax = 456.0434
				text = ""
			intervals [621]:
				xmin = 456.0434
				xmax = 456.5034
				text = "school"
			intervals [622]:
				xmin = 456.5034
				xmax = 489.8285
				text = ""
			intervals [623]:
				xmin = 489.8285
				xmax = 490.1785
				text = "hm"
			intervals [624]:
				xmin = 490.1785
				xmax = 499.5324
				text = ""
			intervals [625]:
				xmin = 499.5324
				xmax = 500.1624
				text = "mm-hm"
			intervals [626]:
				xmin = 500.1624
				xmax = 501.0435
				text = ""
			intervals [627]:
				xmin = 501.0435
				xmax = 501.1335
				text = "did"
			intervals [628]:
				xmin = 501.1335
				xmax = 501.5135
				text = "you"
			intervals [629]:
				xmin = 501.5135
				xmax = 501.7635
				text = "work"
			intervals [630]:
				xmin = 501.7635
				xmax = 501.8435
				text = "in"
			intervals [631]:
				xmin = 501.8435
				xmax = 502.0735
				text = "those"
			intervals [632]:
				xmin = 502.0735
				xmax = 502.8635
				text = "afternoons"
			intervals [633]:
				xmin = 502.8635
				xmax = 503.2035
				text = "or"
			intervals [634]:
				xmin = 503.2035
				xmax = 513.8475
				text = ""
			intervals [635]:
				xmin = 513.8475
				xmax = 514.4475
				text = "mm-hm"
			intervals [636]:
				xmin = 514.4475
				xmax = 539.1129
				text = ""
			intervals [637]:
				xmin = 539.1129
				xmax = 539.6529
				text = "mm-hm"
			intervals [638]:
				xmin = 539.6529
				xmax = 540.6936
				text = ""
			intervals [639]:
				xmin = 540.6936
				xmax = 540.9036
				text = "what"
			intervals [640]:
				xmin = 540.9036
				xmax = 541.1236
				text = "did"
			intervals [641]:
				xmin = 541.1236
				xmax = 541.2936
				text = "kids"
			intervals [642]:
				xmin = 541.2936
				xmax = 541.6336
				text = "do"
			intervals [643]:
				xmin = 541.6336
				xmax = 541.9336
				text = "after"
			intervals [644]:
				xmin = 541.9336
				xmax = 541.9736
				text = ""
			intervals [645]:
				xmin = 541.9736
				xmax = 542.4936
				text = "school"
			intervals [646]:
				xmin = 542.4936
				xmax = 542.6136
				text = "was"
			intervals [647]:
				xmin = 542.6136
				xmax = 542.9236
				text = "out"
			intervals [648]:
				xmin = 542.9236
				xmax = 543.6245
				text = ""
			intervals [649]:
				xmin = 543.6245
				xmax = 544.1945
				text = "generally"
			intervals [650]:
				xmin = 544.1945
				xmax = 544.8907
				text = ""
			intervals [651]:
				xmin = 544.8907
				xmax = 545.1707
				text = "when"
			intervals [652]:
				xmin = 545.1707
				xmax = 545.2707
				text = "you"
			intervals [653]:
				xmin = 545.2707
				xmax = 545.4507
				text = "were"
			intervals [654]:
				xmin = 545.4507
				xmax = 545.7707
				text = "young"
			intervals [655]:
				xmin = 545.7707
				xmax = 546.7587
				text = ""
			intervals [656]:
				xmin = 546.7587
				xmax = 547.4587
				text = "little"
			intervals [657]:
				xmin = 547.4587
				xmax = 547.6187
				text = "kids"
			intervals [658]:
				xmin = 547.6187
				xmax = 574.1777
				text = ""
			intervals [659]:
				xmin = 574.1777
				xmax = 574.6477
				text = "mm-hm"
			intervals [660]:
				xmin = 574.6477
				xmax = 576.0532
				text = ""
			intervals [661]:
				xmin = 576.0532
				xmax = 576.1432
				text = "do"
			intervals [662]:
				xmin = 576.1432
				xmax = 576.1732
				text = ""
			intervals [663]:
				xmin = 576.1732
				xmax = 576.2332
				text = "you"
			intervals [664]:
				xmin = 576.2332
				xmax = 576.8132
				text = "remember"
			intervals [665]:
				xmin = 576.8132
				xmax = 576.8732
				text = "the"
			intervals [666]:
				xmin = 576.8732
				xmax = 577.1332
				text = "trains"
			intervals [667]:
				xmin = 577.1332
				xmax = 577.1632
				text = ""
			intervals [668]:
				xmin = 577.1632
				xmax = 577.2932
				text = "broke"
			intervals [669]:
				xmin = 577.2932
				xmax = 579.0181
				text = ""
			intervals [670]:
				xmin = 579.0181
				xmax = 579.3381
				text = "milton"
			intervals [671]:
				xmin = 579.3381
				xmax = 579.3681
				text = ""
			intervals [672]:
				xmin = 579.3681
				xmax = 579.6181
				text = "berle"
			intervals [673]:
				xmin = 579.6181
				xmax = 579.8181
				text = "was"
			intervals [674]:
				xmin = 579.8181
				xmax = 579.8581
				text = "a"
			intervals [675]:
				xmin = 579.8581
				xmax = 579.8881
				text = ""
			intervals [676]:
				xmin = 579.8881
				xmax = 580.1781
				text = "big"
			intervals [677]:
				xmin = 580.1781
				xmax = 580.5481
				text = "thing"
			intervals [678]:
				xmin = 580.5481
				xmax = 582.7639
				text = ""
			intervals [679]:
				xmin = 582.7639
				xmax = 582.8839
				text = "what"
			intervals [680]:
				xmin = 582.8839
				xmax = 583.2139
				text = "about"
			intervals [681]:
				xmin = 583.2139
				xmax = 583.4639
				text = "teenagers"
			intervals [682]:
				xmin = 583.4639
				xmax = 583.5539
				text = "when"
			intervals [683]:
				xmin = 583.5539
				xmax = 583.6139
				text = "you"
			intervals [684]:
				xmin = 583.6139
				xmax = 584.4639
				text = "were"
			intervals [685]:
				xmin = 584.4639
				xmax = 584.4939
				text = ""
			intervals [686]:
				xmin = 584.4939
				xmax = 584.5239
				text = "a"
			intervals [687]:
				xmin = 584.5239
				xmax = 584.5539
				text = ""
			intervals [688]:
				xmin = 584.5539
				xmax = 585.0239
				text = "teenager"
			intervals [689]:
				xmin = 585.0239
				xmax = 585.3639
				text = "what"
			intervals [690]:
				xmin = 585.3639
				xmax = 585.5371
				text = ""
			intervals [691]:
				xmin = 585.5371
				xmax = 585.7171
				text = "did"
			intervals [692]:
				xmin = 585.7171
				xmax = 585.8771
				text = "they"
			intervals [693]:
				xmin = 585.8771
				xmax = 586.1571
				text = "usually"
			intervals [694]:
				xmin = 586.1571
				xmax = 586.7071
				text = "do"
			intervals [695]:
				xmin = 586.7071
				xmax = 622.1452
				text = ""
			intervals [696]:
				xmin = 622.1452
				xmax = 622.7452
				text = "mm-hm"
			intervals [697]:
				xmin = 622.7452
				xmax = 624.8311
				text = ""
			intervals [698]:
				xmin = 624.8311
				xmax = 624.9311
				text = "did"
			intervals [699]:
				xmin = 624.9311
				xmax = 624.9911
				text = "you"
			intervals [700]:
				xmin = 624.9911
				xmax = 625.1211
				text = "ever"
			intervals [701]:
				xmin = 625.1211
				xmax = 625.2411
				text = "have"
			intervals [702]:
				xmin = 625.2411
				xmax = 625.5811
				text = "a"
			intervals [703]:
				xmin = 625.5811
				xmax = 625.6111
				text = ""
			intervals [704]:
				xmin = 625.6111
				xmax = 625.7511
				text = "teacher"
			intervals [705]:
				xmin = 625.7511
				xmax = 625.8711
				text = "that"
			intervals [706]:
				xmin = 625.8711
				xmax = 626.2811
				text = "hollered"
			intervals [707]:
				xmin = 626.2811
				xmax = 626.3811
				text = "a"
			intervals [708]:
				xmin = 626.3811
				xmax = 626.8111
				text = "lot"
			intervals [709]:
				xmin = 626.8111
				xmax = 630.1812
				text = ""
			intervals [710]:
				xmin = 630.1812
				xmax = 630.3812
				text = "then"
			intervals [711]:
				xmin = 630.3812
				xmax = 630.4112
				text = ""
			intervals [712]:
				xmin = 630.4112
				xmax = 630.5612
				text = "you're"
			intervals [713]:
				xmin = 630.5612
				xmax = 630.9212
				text = "lucky"
			intervals [714]:
				xmin = 630.9212
				xmax = 630.9912
				text = ""
			intervals [715]:
				xmin = 630.9912
				xmax = 632.0212
				text = "<unk>"
			intervals [716]:
				xmin = 632.0212
				xmax = 633.5844
				text = ""
			intervals [717]:
				xmin = 633.5844
				xmax = 633.7544
				text = "did"
			intervals [718]:
				xmin = 633.7544
				xmax = 633.8344
				text = "you"
			intervals [719]:
				xmin = 633.8344
				xmax = 634.0144
				text = "ever"
			intervals [720]:
				xmin = 634.0144
				xmax = 634.1544
				text = "have"
			intervals [721]:
				xmin = 634.1544
				xmax = 634.2944
				text = "a"
			intervals [722]:
				xmin = 634.2944
				xmax = 634.3244
				text = ""
			intervals [723]:
				xmin = 634.3244
				xmax = 634.7344
				text = "teacher"
			intervals [724]:
				xmin = 634.7344
				xmax = 634.9344
				text = "that"
			intervals [725]:
				xmin = 634.9344
				xmax = 635.2744
				text = "sticks"
			intervals [726]:
				xmin = 635.2744
				xmax = 635.4744
				text = "out"
			intervals [727]:
				xmin = 635.4744
				xmax = 635.5344
				text = "in"
			intervals [728]:
				xmin = 635.5344
				xmax = 635.6444
				text = "your"
			intervals [729]:
				xmin = 635.6444
				xmax = 635.9244
				text = "mind"
			intervals [730]:
				xmin = 635.9244
				xmax = 636.0444
				text = "as"
			intervals [731]:
				xmin = 636.0444
				xmax = 636.2344
				text = "the"
			intervals [732]:
				xmin = 636.2344
				xmax = 636.5444
				text = "best"
			intervals [733]:
				xmin = 636.5444
				xmax = 636.8844
				text = "teacher"
			intervals [734]:
				xmin = 636.8844
				xmax = 637.0144
				text = "you've"
			intervals [735]:
				xmin = 637.0144
				xmax = 637.5944
				text = "ever"
			intervals [736]:
				xmin = 637.5944
				xmax = 637.6844
				text = "had"
			intervals [737]:
				xmin = 637.6844
				xmax = 667.5034
				text = ""
			intervals [738]:
				xmin = 667.5034
				xmax = 667.9334
				text = "mm-hm"
			intervals [739]:
				xmin = 667.9334
				xmax = 668.7893
				text = ""
			intervals [740]:
				xmin = 668.7893
				xmax = 668.9593
				text = "what"
			intervals [741]:
				xmin = 668.9593
				xmax = 669.3793
				text = "made"
			intervals [742]:
				xmin = 669.3793
				xmax = 669.5793
				text = "her"
			intervals [743]:
				xmin = 669.5793
				xmax = 669.7193
				text = "nice"
			intervals [744]:
				xmin = 669.7193
				xmax = 674.8576
				text = ""
			intervals [745]:
				xmin = 674.8576
				xmax = 675.3976
				text = "mm-hm"
			intervals [746]:
				xmin = 675.3976
				xmax = 676.6427
				text = ""
			intervals [747]:
				xmin = 676.6427
				xmax = 676.7727
				text = "did"
			intervals [748]:
				xmin = 676.7727
				xmax = 676.8327
				text = "you"
			intervals [749]:
				xmin = 676.8327
				xmax = 677.2627
				text = "ever"
			intervals [750]:
				xmin = 677.2627
				xmax = 677.3827
				text = "have"
			intervals [751]:
				xmin = 677.3827
				xmax = 677.4227
				text = "a"
			intervals [752]:
				xmin = 677.4227
				xmax = 677.5527
				text = "teacher"
			intervals [753]:
				xmin = 677.5527
				xmax = 677.7727
				text = "that"
			intervals [754]:
				xmin = 677.7727
				xmax = 677.9427
				text = "you"
			intervals [755]:
				xmin = 677.9427
				xmax = 677.9727
				text = ""
			intervals [756]:
				xmin = 677.9727
				xmax = 678.2527
				text = "couldn't"
			intervals [757]:
				xmin = 678.2527
				xmax = 678.9027
				text = "stand"
			intervals [758]:
				xmin = 678.9027
				xmax = 679.6764
				text = ""
			intervals [759]:
				xmin = 679.6764
				xmax = 679.8764
				text = "for"
			intervals [760]:
				xmin = 679.8764
				xmax = 680.2064
				text = "anything"
			intervals [761]:
				xmin = 680.2064
				xmax = 680.9864
				text = "<unk>"
			intervals [762]:
				xmin = 680.9864
				xmax = 684.3581
				text = ""
			intervals [763]:
				xmin = 684.3581
				xmax = 684.5781
				text = "sounds"
			intervals [764]:
				xmin = 684.5781
				xmax = 684.7681
				text = "like"
			intervals [765]:
				xmin = 684.7681
				xmax = 684.8581
				text = "you"
			intervals [766]:
				xmin = 684.8581
				xmax = 684.9781
				text = "had"
			intervals [767]:
				xmin = 684.9781
				xmax = 685.0181
				text = "a"
			intervals [768]:
				xmin = 685.0181
				xmax = 685.1881
				text = "good"
			intervals [769]:
				xmin = 685.1881
				xmax = 685.8881
				text = "experience"
			intervals [770]:
				xmin = 685.8881
				xmax = 685.9181
				text = ""
			intervals [771]:
				xmin = 685.9181
				xmax = 686.0381
				text = "in"
			intervals [772]:
				xmin = 686.0381
				xmax = 686.1681
				text = "high"
			intervals [773]:
				xmin = 686.1681
				xmax = 686.7581
				text = ""
			intervals [774]:
				xmin = 686.7581
				xmax = 686.9181
				text = "school"
			intervals [775]:
				xmin = 686.9181
				xmax = 689.4602
				text = ""
			intervals [776]:
				xmin = 689.4602
				xmax = 689.5502
				text = "was"
			intervals [777]:
				xmin = 689.5502
				xmax = 689.6502
				text = "there"
			intervals [778]:
				xmin = 689.6502
				xmax = 689.8802
				text = "ever"
			intervals [779]:
				xmin = 689.8802
				xmax = 689.9202
				text = "a"
			intervals [780]:
				xmin = 689.9202
				xmax = 690.2202
				text = "time"
			intervals [781]:
				xmin = 690.2202
				xmax = 690.3302
				text = "when"
			intervals [782]:
				xmin = 690.3302
				xmax = 690.4302
				text = "the"
			intervals [783]:
				xmin = 690.4302
				xmax = 690.4602
				text = ""
			intervals [784]:
				xmin = 690.4602
				xmax = 690.7602
				text = "kids"
			intervals [785]:
				xmin = 690.7602
				xmax = 690.8502
				text = "in"
			intervals [786]:
				xmin = 690.8502
				xmax = 691.0502
				text = "your"
			intervals [787]:
				xmin = 691.0502
				xmax = 691.0802
				text = ""
			intervals [788]:
				xmin = 691.0802
				xmax = 691.4402
				text = "class"
			intervals [789]:
				xmin = 691.4402
				xmax = 691.4702
				text = ""
			intervals [790]:
				xmin = 691.4702
				xmax = 691.8602
				text = "played"
			intervals [791]:
				xmin = 691.8602
				xmax = 691.8902
				text = "a"
			intervals [792]:
				xmin = 691.8902
				xmax = 692.0302
				text = "trick"
			intervals [793]:
				xmin = 692.0302
				xmax = 692.1102
				text = "on"
			intervals [794]:
				xmin = 692.1102
				xmax = 692.6402
				text = "the"
			intervals [795]:
				xmin = 692.6402
				xmax = 692.9602
				text = "teacher"
			intervals [796]:
				xmin = 692.9602
				xmax = 697.1963
				text = ""
			intervals [797]:
				xmin = 697.1963
				xmax = 697.6763
				text = "putting"
			intervals [798]:
				xmin = 697.6763
				xmax = 697.7063
				text = ""
			intervals [799]:
				xmin = 697.7063
				xmax = 697.8863
				text = "tacks"
			intervals [800]:
				xmin = 697.8863
				xmax = 698.2663
				text = "on"
			intervals [801]:
				xmin = 698.2663
				xmax = 698.3263
				text = "the"
			intervals [802]:
				xmin = 698.3263
				xmax = 698.4163
				text = "seat"
			intervals [803]:
				xmin = 698.4163
				xmax = 698.4463
				text = "or"
			intervals [804]:
				xmin = 698.4463
				xmax = 699.2363
				text = "anything"
			intervals [805]:
				xmin = 699.2363
				xmax = 700.479
				text = ""
			intervals [806]:
				xmin = 700.479
				xmax = 700.989
				text = "hm"
			intervals [807]:
				xmin = 700.989
				xmax = 705.3528
				text = ""
			intervals [808]:
				xmin = 705.3528
				xmax = 705.6028
				text = "is"
			intervals [809]:
				xmin = 705.6028
				xmax = 705.9528
				text = "there"
			intervals [810]:
				xmin = 705.9528
				xmax = 706.0228
				text = "a"
			intervals [811]:
				xmin = 706.0228
				xmax = 706.0628
				text = ""
			intervals [812]:
				xmin = 706.0628
				xmax = 706.2528
				text = "group"
			intervals [813]:
				xmin = 706.2528
				xmax = 706.3128
				text = "of"
			intervals [814]:
				xmin = 706.3128
				xmax = 706.7828
				text = "people"
			intervals [815]:
				xmin = 706.7828
				xmax = 707.3265
				text = ""
			intervals [816]:
				xmin = 707.3265
				xmax = 707.4765
				text = "that"
			intervals [817]:
				xmin = 707.4765
				xmax = 707.5165
				text = ""
			intervals [818]:
				xmin = 707.5165
				xmax = 707.6765
				text = "you"
			intervals [819]:
				xmin = 707.6765
				xmax = 707.9765
				text = "used"
			intervals [820]:
				xmin = 707.9765
				xmax = 708.1265
				text = "to"
			intervals [821]:
				xmin = 708.1265
				xmax = 708.7365
				text = "associate"
			intervals [822]:
				xmin = 708.7365
				xmax = 709.2565
				text = "with"
			intervals [823]:
				xmin = 709.2565
				xmax = 709.5032
				text = ""
			intervals [824]:
				xmin = 709.5032
				xmax = 709.6232
				text = "as"
			intervals [825]:
				xmin = 709.6232
				xmax = 709.6532
				text = ""
			intervals [826]:
				xmin = 709.6532
				xmax = 709.7832
				text = "a"
			intervals [827]:
				xmin = 709.7832
				xmax = 709.8132
				text = ""
			intervals [828]:
				xmin = 709.8132
				xmax = 710.4332
				text = "child"
			intervals [829]:
				xmin = 710.4332
				xmax = 710.5932
				text = "as"
			intervals [830]:
				xmin = 710.5932
				xmax = 710.7932
				text = "sort"
			intervals [831]:
				xmin = 710.7932
				xmax = 711.0432
				text = "of"
			intervals [832]:
				xmin = 711.0432
				xmax = 711.2832
				text = "your"
			intervals [833]:
				xmin = 711.2832
				xmax = 711.3132
				text = ""
			intervals [834]:
				xmin = 711.3132
				xmax = 711.7832
				text = "gang"
			intervals [835]:
				xmin = 711.7832
				xmax = 712.7651
				text = ""
			intervals [836]:
				xmin = 712.7651
				xmax = 713.0751
				text = "your"
			intervals [837]:
				xmin = 713.0751
				xmax = 713.8051
				text = "group"
			intervals [838]:
				xmin = 713.8051
				xmax = 760.3724
				text = ""
			intervals [839]:
				xmin = 760.3724
				xmax = 760.9624
				text = "mm-hm"
			intervals [840]:
				xmin = 760.9624
				xmax = 765.4485
				text = ""
			intervals [841]:
				xmin = 765.4485
				xmax = 765.6185
				text = "in"
			intervals [842]:
				xmin = 765.6185
				xmax = 765.7385
				text = "your"
			intervals [843]:
				xmin = 765.7385
				xmax = 766.1285
				text = "group"
			intervals [844]:
				xmin = 766.1285
				xmax = 766.1985
				text = "of"
			intervals [845]:
				xmin = 766.1985
				xmax = 766.2385
				text = ""
			intervals [846]:
				xmin = 766.2385
				xmax = 766.4885
				text = "three"
			intervals [847]:
				xmin = 766.4885
				xmax = 766.6985
				text = "was"
			intervals [848]:
				xmin = 766.6985
				xmax = 766.9585
				text = "one"
			intervals [849]:
				xmin = 766.9585
				xmax = 767.0385
				text = "of"
			intervals [850]:
				xmin = 767.0385
				xmax = 767.3385
				text = "you"
			intervals [851]:
				xmin = 767.3385
				xmax = 767.7691
				text = ""
			intervals [852]:
				xmin = 767.7691
				xmax = 768.1491
				text = "more"
			intervals [853]:
				xmin = 768.1491
				xmax = 768.2191
				text = "or"
			intervals [854]:
				xmin = 768.2191
				xmax = 768.3191
				text = "less"
			intervals [855]:
				xmin = 768.3191
				xmax = 768.3491
				text = ""
			intervals [856]:
				xmin = 768.3491
				xmax = 768.4791
				text = "the"
			intervals [857]:
				xmin = 768.4791
				xmax = 768.8991
				text = "leader"
			intervals [858]:
				xmin = 768.8991
				xmax = 768.9691
				text = "and"
			intervals [859]:
				xmin = 768.9691
				xmax = 769.0391
				text = "the"
			intervals [860]:
				xmin = 769.0391
				xmax = 769.3891
				text = "other"
			intervals [861]:
				xmin = 769.3891
				xmax = 769.4891
				text = "two"
			intervals [862]:
				xmin = 769.4891
				xmax = 769.5991
				text = "were"
			intervals [863]:
				xmin = 769.5991
				xmax = 770.3391
				text = "t"
			intervals [864]:
				xmin = 770.3391
				xmax = 770.9315
				text = ""
			intervals [865]:
				xmin = 770.9315
				xmax = 771.3015
				text = "not"
			intervals [866]:
				xmin = 771.3015
				xmax = 771.3315
				text = ""
			intervals [867]:
				xmin = 771.3315
				xmax = 771.5915
				text = "or"
			intervals [868]:
				xmin = 771.5915
				xmax = 772.1893
				text = ""
			intervals [869]:
				xmin = 772.1893
				xmax = 772.3593
				text = "was"
			intervals [870]:
				xmin = 772.3593
				xmax = 772.4393
				text = "it"
			intervals [871]:
				xmin = 772.4393
				xmax = 772.4693
				text = ""
			intervals [872]:
				xmin = 772.4693
				xmax = 772.6893
				text = "sort"
			intervals [873]:
				xmin = 772.6893
				xmax = 772.7193
				text = ""
			intervals [874]:
				xmin = 772.7193
				xmax = 772.9093
				text = "of"
			intervals [875]:
				xmin = 772.9093
				xmax = 773.6193
				text = "<unk>"
			intervals [876]:
				xmin = 773.6193
				xmax = 778.5026
				text = ""
			intervals [877]:
				xmin = 778.5026
				xmax = 779.0426
				text = "mm-hm"
			intervals [878]:
				xmin = 779.0426
				xmax = 799.4091
				text = ""
			intervals [879]:
				xmin = 799.4091
				xmax = 799.9391
				text = "mm-hm"
			intervals [880]:
				xmin = 799.9391
				xmax = 803.439
				text = ""
			intervals [881]:
				xmin = 803.439
				xmax = 803.989
				text = "mm-hm"
			intervals [882]:
				xmin = 803.989
				xmax = 804.6969
				text = ""
			intervals [883]:
				xmin = 804.6969
				xmax = 804.8569
				text = "how"
			intervals [884]:
				xmin = 804.8569
				xmax = 805.1969
				text = "about"
			intervals [885]:
				xmin = 805.1969
				xmax = 805.4669
				text = "as"
			intervals [886]:
				xmin = 805.4669
				xmax = 805.9469
				text = "um"
			intervals [887]:
				xmin = 805.9469
				xmax = 806.3669
				text = "young"
			intervals [888]:
				xmin = 806.3669
				xmax = 807.2769
				text = "kids"
			intervals [889]:
				xmin = 807.2769
				xmax = 807.3069
				text = ""
			intervals [890]:
				xmin = 807.3069
				xmax = 807.3669
				text = "in"
			intervals [891]:
				xmin = 807.3669
				xmax = 807.4269
				text = "the"
			intervals [892]:
				xmin = 807.4269
				xmax = 807.4869
				text = "the"
			intervals [893]:
				xmin = 807.4869
				xmax = 808.0369
				text = "neighborhood"
			intervals [894]:
				xmin = 808.0369
				xmax = 808.5235
				text = ""
			intervals [895]:
				xmin = 808.5235
				xmax = 808.8835
				text = "group"
			intervals [896]:
				xmin = 808.8835
				xmax = 808.9735
				text = "of"
			intervals [897]:
				xmin = 808.9735
				xmax = 809.0035
				text = ""
			intervals [898]:
				xmin = 809.0035
				xmax = 809.1635
				text = "kids"
			intervals [899]:
				xmin = 809.1635
				xmax = 809.4335
				text = "was"
			intervals [900]:
				xmin = 809.4335
				xmax = 809.4635
				text = ""
			intervals [901]:
				xmin = 809.4635
				xmax = 809.7035
				text = "one"
			intervals [902]:
				xmin = 809.7035
				xmax = 809.7635
				text = "of"
			intervals [903]:
				xmin = 809.7635
				xmax = 810.0235
				text = "them"
			intervals [904]:
				xmin = 810.0235
				xmax = 810.7735
				text = ""
			intervals [905]:
				xmin = 810.7735
				xmax = 811.0135
				text = "more"
			intervals [906]:
				xmin = 811.0135
				xmax = 811.1935
				text = "of"
			intervals [907]:
				xmin = 811.1935
				xmax = 811.2835
				text = "a"
			intervals [908]:
				xmin = 811.2835
				xmax = 811.6735
				text = "leader"
			intervals [909]:
				xmin = 811.6735
				xmax = 823.5858
				text = ""
			intervals [910]:
				xmin = 823.5858
				xmax = 823.6758
				text = "and"
			intervals [911]:
				xmin = 823.6758
				xmax = 823.8858
				text = "what"
			intervals [912]:
				xmin = 823.8858
				xmax = 823.9858
				text = "was"
			intervals [913]:
				xmin = 823.9858
				xmax = 824.1758
				text = "there"
			intervals [914]:
				xmin = 824.1758
				xmax = 824.4858
				text = "about"
			intervals [915]:
				xmin = 824.4858
				xmax = 824.7458
				text = "her"
			intervals [916]:
				xmin = 824.7458
				xmax = 824.7758
				text = ""
			intervals [917]:
				xmin = 824.7758
				xmax = 824.9258
				text = "that"
			intervals [918]:
				xmin = 824.9258
				xmax = 825.596
				text = ""
			intervals [919]:
				xmin = 825.596
				xmax = 825.686
				text = "gave"
			intervals [920]:
				xmin = 825.686
				xmax = 826.046
				text = "her"
			intervals [921]:
				xmin = 826.046
				xmax = 826.316
				text = "that"
			intervals [922]:
				xmin = 826.316
				xmax = 826.726
				text = "ability"
			intervals [923]:
				xmin = 826.726
				xmax = 849.5777
				text = ""
			intervals [924]:
				xmin = 849.5777
				xmax = 850.2077
				text = "mm-hm"
			intervals [925]:
				xmin = 850.2077
				xmax = 853.6368
				text = ""
			intervals [926]:
				xmin = 853.6368
				xmax = 854.1568
				text = "mm-hm"
			intervals [927]:
				xmin = 854.1568
				xmax = 856.1638
				text = ""
			intervals [928]:
				xmin = 856.1638
				xmax = 857.0138
				text = "<unk>"
			intervals [929]:
				xmin = 857.0138
				xmax = 858.6008
				text = ""
			intervals [930]:
				xmin = 858.6008
				xmax = 858.8408
				text = "well"
			intervals [931]:
				xmin = 858.8408
				xmax = 858.9908
				text = "that"
			intervals [932]:
				xmin = 858.9908
				xmax = 859.0208
				text = "s"
			intervals [933]:
				xmin = 859.0208
				xmax = 859.0508
				text = "a"
			intervals [934]:
				xmin = 859.0508
				xmax = 859.2008
				text = "pretty"
			intervals [935]:
				xmin = 859.2008
				xmax = 859.3708
				text = "good"
			intervals [936]:
				xmin = 859.3708
				xmax = 859.6308
				text = "leader"
			intervals [937]:
				xmin = 859.6308
				xmax = 861.6054
				text = ""
			intervals [938]:
				xmin = 861.6054
				xmax = 861.7454
				text = "did"
			intervals [939]:
				xmin = 861.7454
				xmax = 862.1054
				text = "any"
			intervals [940]:
				xmin = 862.1054
				xmax = 862.1654
				text = "of"
			intervals [941]:
				xmin = 862.1654
				xmax = 862.2254
				text = "the"
			intervals [942]:
				xmin = 862.2254
				xmax = 862.7754
				text = "kids"
			intervals [943]:
				xmin = 862.7754
				xmax = 863.075
				text = ""
			intervals [944]:
				xmin = 863.075
				xmax = 863.165
				text = "either"
			intervals [945]:
				xmin = 863.165
				xmax = 863.455
				text = "in"
			intervals [946]:
				xmin = 863.455
				xmax = 863.485
				text = ""
			intervals [947]:
				xmin = 863.485
				xmax = 863.655
				text = "high"
			intervals [948]:
				xmin = 863.655
				xmax = 863.685
				text = ""
			intervals [949]:
				xmin = 863.685
				xmax = 864.065
				text = "school"
			intervals [950]:
				xmin = 864.065
				xmax = 864.175
				text = "or"
			intervals [951]:
				xmin = 864.175
				xmax = 864.415
				text = "younger"
			intervals [952]:
				xmin = 864.415
				xmax = 864.625
				text = ""
			intervals [953]:
				xmin = 864.625
				xmax = 864.885
				text = "speak"
			intervals [954]:
				xmin = 864.885
				xmax = 864.915
				text = ""
			intervals [955]:
				xmin = 864.915
				xmax = 865.505
				text = "foreign"
			intervals [956]:
				xmin = 865.505
				xmax = 865.975
				text = "languages"
			intervals [957]:
				xmin = 865.975
				xmax = 869.9154
				text = ""
			intervals [958]:
				xmin = 869.9154
				xmax = 870.1254
				text = "is"
			intervals [959]:
				xmin = 870.1254
				xmax = 870.5154
				text = "there"
			intervals [960]:
				xmin = 870.5154
				xmax = 870.6054
				text = "a"
			intervals [961]:
				xmin = 870.6054
				xmax = 870.9254
				text = "group"
			intervals [962]:
				xmin = 870.9254
				xmax = 871.0354
				text = "of"
			intervals [963]:
				xmin = 871.0354
				xmax = 871.3354
				text = "of"
			intervals [964]:
				xmin = 871.3354
				xmax = 871.7954
				text = "adults"
			intervals [965]:
				xmin = 871.7954
				xmax = 871.8254
				text = ""
			intervals [966]:
				xmin = 871.8254
				xmax = 872.0354
				text = "that"
			intervals [967]:
				xmin = 872.0354
				xmax = 872.3354
				text = "you"
			intervals [968]:
				xmin = 872.3354
				xmax = 873.6575
				text = ""
			intervals [969]:
				xmin = 873.6575
				xmax = 873.9175
				text = "sort"
			intervals [970]:
				xmin = 873.9175
				xmax = 874.0575
				text = "of"
			intervals [971]:
				xmin = 874.0575
				xmax = 874.0875
				text = ""
			intervals [972]:
				xmin = 874.0875
				xmax = 874.7075
				text = "consider"
			intervals [973]:
				xmin = 874.7075
				xmax = 874.9874
				text = ""
			intervals [974]:
				xmin = 874.9874
				xmax = 875.0374
				text = "a"
			intervals [975]:
				xmin = 875.0374
				xmax = 875.4374
				text = "special"
			intervals [976]:
				xmin = 875.4374
				xmax = 875.6074
				text = "group"
			intervals [977]:
				xmin = 875.6074
				xmax = 875.7474
				text = "of"
			intervals [978]:
				xmin = 875.7474
				xmax = 875.7874
				text = ""
			intervals [979]:
				xmin = 875.7874
				xmax = 876.0874
				text = "friends"
			intervals [980]:
				xmin = 876.0874
				xmax = 876.1174
				text = ""
			intervals [981]:
				xmin = 876.1174
				xmax = 876.5074
				text = "now"
			intervals [982]:
				xmin = 876.5074
				xmax = 877.2987
				text = ""
			intervals [983]:
				xmin = 877.2987
				xmax = 877.5587
				text = "sort"
			intervals [984]:
				xmin = 877.5587
				xmax = 877.6387
				text = "of"
			intervals [985]:
				xmin = 877.6387
				xmax = 877.7987
				text = "take"
			intervals [986]:
				xmin = 877.7987
				xmax = 877.8287
				text = ""
			intervals [987]:
				xmin = 877.8287
				xmax = 877.8987
				text = "the"
			intervals [988]:
				xmin = 877.8987
				xmax = 877.9787
				text = ""
			intervals [989]:
				xmin = 877.9787
				xmax = 878.1687
				text = "place"
			intervals [990]:
				xmin = 878.1687
				xmax = 878.1987
				text = ""
			intervals [991]:
				xmin = 878.1987
				xmax = 878.5987
				text = "of"
			intervals [992]:
				xmin = 878.5987
				xmax = 885.3599
				text = ""
			intervals [993]:
				xmin = 885.3599
				xmax = 885.7099
				text = "hm"
			intervals [994]:
				xmin = 885.7099
				xmax = 896.309
				text = ""
			intervals [995]:
				xmin = 896.309
				xmax = 896.849
				text = "mm-hm"
			intervals [996]:
				xmin = 896.849
				xmax = 902.7219
				text = ""
			intervals [997]:
				xmin = 902.7219
				xmax = 903.0819
				text = "mm-hm"
			intervals [998]:
				xmin = 903.0819
				xmax = 915.2519
				text = ""
			intervals [999]:
				xmin = 915.2519
				xmax = 915.3719
				text = "are"
			intervals [1000]:
				xmin = 915.3719
				xmax = 915.5419
				text = "any"
			intervals [1001]:
				xmin = 915.5419
				xmax = 915.6119
				text = "of"
			intervals [1002]:
				xmin = 915.6119
				xmax = 915.8019
				text = "these"
			intervals [1003]:
				xmin = 915.8019
				xmax = 915.8319
				text = ""
			intervals [1004]:
				xmin = 915.8319
				xmax = 916.0119
				text = "people"
			intervals [1005]:
				xmin = 916.0119
				xmax = 917.0019
				text = "caucasian"
			intervals [1006]:
				xmin = 917.0019
				xmax = 918.7588
				text = ""
			intervals [1007]:
				xmin = 918.7588
				xmax = 919.3288
				text = "mm-hm"
			intervals [1008]:
				xmin = 919.3288
				xmax = 924.0975
				text = ""
			intervals [1009]:
				xmin = 924.0975
				xmax = 924.2375
				text = "in"
			intervals [1010]:
				xmin = 924.2375
				xmax = 924.4275
				text = "your"
			intervals [1011]:
				xmin = 924.4275
				xmax = 924.7075
				text = "group"
			intervals [1012]:
				xmin = 924.7075
				xmax = 924.9175
				text = "of"
			intervals [1013]:
				xmin = 924.9175
				xmax = 925.4623
				text = ""
			intervals [1014]:
				xmin = 925.4623
				xmax = 925.5223
				text = "of"
			intervals [1015]:
				xmin = 925.5223
				xmax = 925.8423
				text = "little"
			intervals [1016]:
				xmin = 925.8423
				xmax = 926.1323
				text = "fellas"
			intervals [1017]:
				xmin = 926.1323
				xmax = 926.2323
				text = "to"
			intervals [1018]:
				xmin = 926.2323
				xmax = 926.3323
				text = "get"
			intervals [1019]:
				xmin = 926.3323
				xmax = 926.3623
				text = ""
			intervals [1020]:
				xmin = 926.3623
				xmax = 926.6423
				text = "back"
			intervals [1021]:
				xmin = 926.6423
				xmax = 926.7023
				text = "to"
			intervals [1022]:
				xmin = 926.7023
				xmax = 926.9423
				text = "middle"
			intervals [1023]:
				xmin = 926.9423
				xmax = 927.0923
				text = "again"
			intervals [1024]:
				xmin = 927.0923
				xmax = 927.5323
				text = "in"
			intervals [1025]:
				xmin = 927.5323
				xmax = 927.5623
				text = ""
			intervals [1026]:
				xmin = 927.5623
				xmax = 927.7623
				text = "your"
			intervals [1027]:
				xmin = 927.7623
				xmax = 928.0423
				text = "junior"
			intervals [1028]:
				xmin = 928.0423
				xmax = 928.2023
				text = "high"
			intervals [1029]:
				xmin = 928.2023
				xmax = 928.2323
				text = ""
			intervals [1030]:
				xmin = 928.2323
				xmax = 928.4523
				text = "school"
			intervals [1031]:
				xmin = 928.4523
				xmax = 928.9123
				text = "along"
			intervals [1032]:
				xmin = 928.9123
				xmax = 929.0523
				text = "in"
			intervals [1033]:
				xmin = 929.0523
				xmax = 929.2923
				text = "there"
			intervals [1034]:
				xmin = 929.2923
				xmax = 930.0587
				text = ""
			intervals [1035]:
				xmin = 930.0587
				xmax = 930.5987
				text = "uh"
			intervals [1036]:
				xmin = 930.5987
				xmax = 930.9577
				text = ""
			intervals [1037]:
				xmin = 930.9577
				xmax = 931.0377
				text = "if"
			intervals [1038]:
				xmin = 931.0377
				xmax = 931.4677
				text = "new"
			intervals [1039]:
				xmin = 931.4677
				xmax = 931.4977
				text = ""
			intervals [1040]:
				xmin = 931.4977
				xmax = 931.6777
				text = "people"
			intervals [1041]:
				xmin = 931.6777
				xmax = 932.3877
				text = "moved"
			intervals [1042]:
				xmin = 932.3877
				xmax = 932.5177
				text = "into"
			intervals [1043]:
				xmin = 932.5177
				xmax = 932.5877
				text = "the"
			intervals [1044]:
				xmin = 932.5877
				xmax = 933.1077
				text = "area"
			intervals [1045]:
				xmin = 933.1077
				xmax = 933.1377
				text = ""
			intervals [1046]:
				xmin = 933.1377
				xmax = 933.2277
				text = "could"
			intervals [1047]:
				xmin = 933.2277
				xmax = 933.2677
				text = ""
			intervals [1048]:
				xmin = 933.2677
				xmax = 933.4577
				text = "they"
			intervals [1049]:
				xmin = 933.4577
				xmax = 933.6377
				text = "get"
			intervals [1050]:
				xmin = 933.6377
				xmax = 933.7677
				text = "into"
			intervals [1051]:
				xmin = 933.7677
				xmax = 934.1077
				text = "your"
			intervals [1052]:
				xmin = 934.1077
				xmax = 934.1377
				text = ""
			intervals [1053]:
				xmin = 934.1377
				xmax = 934.5477
				text = "bunch"
			intervals [1054]:
				xmin = 934.5477
				xmax = 935.436
				text = ""
			intervals [1055]:
				xmin = 935.436
				xmax = 935.476
				text = "or"
			intervals [1056]:
				xmin = 935.476
				xmax = 935.656
				text = ""
			intervals [1057]:
				xmin = 935.656
				xmax = 936.086
				text = "was"
			intervals [1058]:
				xmin = 936.086
				xmax = 936.146
				text = "it"
			intervals [1059]:
				xmin = 936.146
				xmax = 936.376
				text = "sort"
			intervals [1060]:
				xmin = 936.376
				xmax = 936.436
				text = "of"
			intervals [1061]:
				xmin = 936.436
				xmax = 936.836
				text = ""
			intervals [1062]:
				xmin = 936.836
				xmax = 937.306
				text = "exclusive"
			intervals [1063]:
				xmin = 937.306
				xmax = 967.736
				text = ""
			intervals [1064]:
				xmin = 967.736
				xmax = 967.906
				text = "because"
			intervals [1065]:
				xmin = 967.906
				xmax = 968.276
				text = ""
			intervals [1066]:
				xmin = 968.276
				xmax = 968.336
				text = "if"
			intervals [1067]:
				xmin = 968.336
				xmax = 968.516
				text = "new"
			intervals [1068]:
				xmin = 968.516
				xmax = 968.696
				text = "kids"
			intervals [1069]:
				xmin = 968.696
				xmax = 968.726
				text = ""
			intervals [1070]:
				xmin = 968.726
				xmax = 968.956
				text = "had"
			intervals [1071]:
				xmin = 968.956
				xmax = 969.176
				text = "come"
			intervals [1072]:
				xmin = 969.176
				xmax = 969.286
				text = "in"
			intervals [1073]:
				xmin = 969.286
				xmax = 969.456
				text = "you"
			intervals [1074]:
				xmin = 969.456
				xmax = 969.8117
				text = ""
			intervals [1075]:
				xmin = 969.8117
				xmax = 970.0217
				text = "would"
			intervals [1076]:
				xmin = 970.0217
				xmax = 970.4017
				text = "you"
			intervals [1077]:
				xmin = 970.4017
				xmax = 970.4317
				text = ""
			intervals [1078]:
				xmin = 970.4317
				xmax = 970.5217
				text = "have"
			intervals [1079]:
				xmin = 970.5217
				xmax = 970.5517
				text = ""
			intervals [1080]:
				xmin = 970.5517
				xmax = 970.9317
				text = "frozen"
			intervals [1081]:
				xmin = 970.9317
				xmax = 971.0717
				text = "'em"
			intervals [1082]:
				xmin = 971.0717
				xmax = 971.3117
				text = "out"
			intervals [1083]:
				xmin = 971.3117
				xmax = 971.4317
				text = "or"
			intervals [1084]:
				xmin = 971.4317
				xmax = 971.4617
				text = ""
			intervals [1085]:
				xmin = 971.4617
				xmax = 971.5917
				text = "would"
			intervals [1086]:
				xmin = 971.5917
				xmax = 971.6517
				text = "you"
			intervals [1087]:
				xmin = 971.6517
				xmax = 971.7617
				text = "have"
			intervals [1088]:
				xmin = 971.7617
				xmax = 972.1417
				text = "accepted"
			intervals [1089]:
				xmin = 972.1417
				xmax = 972.6917
				text = "in"
			intervals [1090]:
				xmin = 972.6917
				xmax = 988.8459
				text = ""
			intervals [1091]:
				xmin = 988.8459
				xmax = 989.6059
				text = "sounds"
			intervals [1092]:
				xmin = 989.6059
				xmax = 989.6359
				text = ""
			intervals [1093]:
				xmin = 989.6359
				xmax = 989.7559
				text = "like"
			intervals [1094]:
				xmin = 989.7559
				xmax = 989.7859
				text = ""
			intervals [1095]:
				xmin = 989.7859
				xmax = 989.8159
				text = "i"
			intervals [1096]:
				xmin = 989.8159
				xmax = 989.9659
				text = "what"
			intervals [1097]:
				xmin = 989.9659
				xmax = 990.1459
				text = "i"
			intervals [1098]:
				xmin = 990.1459
				xmax = 990.1759
				text = ""
			intervals [1099]:
				xmin = 990.1759
				xmax = 990.4059
				text = "used"
			intervals [1100]:
				xmin = 990.4059
				xmax = 990.5159
				text = "to"
			intervals [1101]:
				xmin = 990.5159
				xmax = 990.6259
				text = "be"
			intervals [1102]:
				xmin = 990.6259
				xmax = 990.8659
				text = "like"
			intervals [1103]:
				xmin = 990.8659
				xmax = 992.7939
				text = ""
			intervals [1104]:
				xmin = 992.7939
				xmax = 992.9739
				text = "because"
			intervals [1105]:
				xmin = 992.9739
				xmax = 995.2297
				text = ""
			intervals [1106]:
				xmin = 995.2297
				xmax = 995.4197
				text = "if"
			intervals [1107]:
				xmin = 995.4197
				xmax = 995.5497
				text = "you"
			intervals [1108]:
				xmin = 995.5497
				xmax = 995.8197
				text = "could"
			intervals [1109]:
				xmin = 995.8197
				xmax = 996.1881
				text = ""
			intervals [1110]:
				xmin = 996.1881
				xmax = 996.4181
				text = "sort"
			intervals [1111]:
				xmin = 996.4181
				xmax = 996.5581
				text = "of"
			intervals [1112]:
				xmin = 996.5581
				xmax = 996.5981
				text = ""
			intervals [1113]:
				xmin = 996.5981
				xmax = 996.8781
				text = "start"
			intervals [1114]:
				xmin = 996.8781
				xmax = 997.0581
				text = "all"
			intervals [1115]:
				xmin = 997.0581
				xmax = 997.4081
				text = "over"
			intervals [1116]:
				xmin = 997.4081
				xmax = 997.9181
				text = "again"
			intervals [1117]:
				xmin = 997.9181
				xmax = 998.5924
				text = ""
			intervals [1118]:
				xmin = 998.5924
				xmax = 998.8224
				text = "with"
			intervals [1119]:
				xmin = 998.8224
				xmax = 998.9524
				text = "your"
			intervals [1120]:
				xmin = 998.9524
				xmax = 999.1824
				text = "life"
			intervals [1121]:
				xmin = 999.1824
				xmax = 999.3224
				text = "would"
			intervals [1122]:
				xmin = 999.3224
				xmax = 999.4324
				text = "you"
			intervals [1123]:
				xmin = 999.4324
				xmax = 999.6024
				text = "do"
			intervals [1124]:
				xmin = 999.6024
				xmax = 1000.0424
				text = "anything"
			intervals [1125]:
				xmin = 1000.0424
				xmax = 1000.4524
				text = "different"
			intervals [1126]:
				xmin = 1000.4524
				xmax = 1001.489
				text = ""
			intervals [1127]:
				xmin = 1001.489
				xmax = 1001.649
				text = "so"
			intervals [1128]:
				xmin = 1001.649
				xmax = 1002.059
				text = "far"
			intervals [1129]:
				xmin = 1002.059
				xmax = 1005.5314
				text = ""
			intervals [1130]:
				xmin = 1005.5314
				xmax = 1006.9314
				text = "<unk>"
			intervals [1131]:
				xmin = 1006.9314
				xmax = 1007.9138
				text = ""
			intervals [1132]:
				xmin = 1007.9138
				xmax = 1008.0738
				text = "think"
			intervals [1133]:
				xmin = 1008.0738
				xmax = 1008.1238
				text = "a"
			intervals [1134]:
				xmin = 1008.1238
				xmax = 1008.1838
				text = ""
			intervals [1135]:
				xmin = 1008.1838
				xmax = 1008.4938
				text = "person"
			intervals [1136]:
				xmin = 1008.4938
				xmax = 1008.5638
				text = "s"
			intervals [1137]:
				xmin = 1008.5638
				xmax = 1008.5938
				text = ""
			intervals [1138]:
				xmin = 1008.5938
				xmax = 1008.9238
				text = "better"
			intervals [1139]:
				xmin = 1008.9238
				xmax = 1009.1338
				text = "off"
			intervals [1140]:
				xmin = 1009.1338
				xmax = 1009.6638
				text = "single"
			intervals [1141]:
				xmin = 1009.6638
				xmax = 1019.723
				text = ""
			intervals [1142]:
				xmin = 1019.723
				xmax = 1019.953
				text = "what"
			intervals [1143]:
				xmin = 1019.953
				xmax = 1020.093
				text = "did"
			intervals [1144]:
				xmin = 1020.093
				xmax = 1020.223
				text = "you"
			intervals [1145]:
				xmin = 1020.223
				xmax = 1020.493
				text = "want"
			intervals [1146]:
				xmin = 1020.493
				xmax = 1020.553
				text = "to"
			intervals [1147]:
				xmin = 1020.553
				xmax = 1020.753
				text = "be"
			intervals [1148]:
				xmin = 1020.753
				xmax = 1020.913
				text = "when"
			intervals [1149]:
				xmin = 1020.913
				xmax = 1021.263
				text = "you"
			intervals [1150]:
				xmin = 1021.263
				xmax = 1021.293
				text = ""
			intervals [1151]:
				xmin = 1021.293
				xmax = 1021.403
				text = "when"
			intervals [1152]:
				xmin = 1021.403
				xmax = 1021.573
				text = "you"
			intervals [1153]:
				xmin = 1021.573
				xmax = 1021.603
				text = ""
			intervals [1154]:
				xmin = 1021.603
				xmax = 1022.013
				text = "finished"
			intervals [1155]:
				xmin = 1022.013
				xmax = 1022.043
				text = ""
			intervals [1156]:
				xmin = 1022.043
				xmax = 1022.623
				text = "school"
			intervals [1157]:
				xmin = 1022.623
				xmax = 1022.8272
				text = ""
			intervals [1158]:
				xmin = 1022.8272
				xmax = 1022.9472
				text = "did"
			intervals [1159]:
				xmin = 1022.9472
				xmax = 1023.0372
				text = "you"
			intervals [1160]:
				xmin = 1023.0372
				xmax = 1023.2472
				text = "have"
			intervals [1161]:
				xmin = 1023.2472
				xmax = 1023.5172
				text = "any"
			intervals [1162]:
				xmin = 1023.5172
				xmax = 1023.5472
				text = ""
			intervals [1163]:
				xmin = 1023.5472
				xmax = 1024.0672
				text = "dreams"
			intervals [1164]:
				xmin = 1024.0672
				xmax = 1024.0972
				text = ""
			intervals [1165]:
				xmin = 1024.0972
				xmax = 1024.2272
				text = "of"
			intervals [1166]:
				xmin = 1024.2272
				xmax = 1024.6272
				text = "being"
			intervals [1167]:
				xmin = 1024.6272
				xmax = 1024.8489
				text = ""
			intervals [1168]:
				xmin = 1024.8489
				xmax = 1025.3389
				text = "<unk>"
			intervals [1169]:
				xmin = 1025.3389
				xmax = 1042.7874
				text = ""
			intervals [1170]:
				xmin = 1042.7874
				xmax = 1043.0474
				text = "sort"
			intervals [1171]:
				xmin = 1043.0474
				xmax = 1043.1774
				text = "of"
			intervals [1172]:
				xmin = 1043.1774
				xmax = 1043.3874
				text = "brought"
			intervals [1173]:
				xmin = 1043.3874
				xmax = 1043.4174
				text = ""
			intervals [1174]:
				xmin = 1043.4174
				xmax = 1043.6274
				text = "you"
			intervals [1175]:
				xmin = 1043.6274
				xmax = 1043.6674
				text = ""
			intervals [1176]:
				xmin = 1043.6674
				xmax = 1043.9774
				text = "to"
			intervals [1177]:
				xmin = 1043.9774
				xmax = 1044.0374
				text = "it"
			intervals [1178]:
				xmin = 1044.0374
				xmax = 1046.0917
				text = ""
			intervals [1179]:
				xmin = 1046.0917
				xmax = 1046.1817
				text = "here"
			intervals [1180]:
				xmin = 1046.1817
				xmax = 1046.2117
				text = ""
			intervals [1181]:
				xmin = 1046.2117
				xmax = 1046.2517
				text = "s"
			intervals [1182]:
				xmin = 1046.2517
				xmax = 1046.2817
				text = ""
			intervals [1183]:
				xmin = 1046.2817
				xmax = 1046.3117
				text = "a"
			intervals [1184]:
				xmin = 1046.3117
				xmax = 1046.4917
				text = "question"
			intervals [1185]:
				xmin = 1046.4917
				xmax = 1046.5817
				text = "that"
			intervals [1186]:
				xmin = 1046.5817
				xmax = 1047.2817
				text = ""
			intervals [1187]:
				xmin = 1047.2817
				xmax = 1047.3817
				text = "s"
			intervals [1188]:
				xmin = 1047.3817
				xmax = 1047.6917
				text = "gonna"
			intervals [1189]:
				xmin = 1047.6917
				xmax = 1047.9617
				text = "tax"
			intervals [1190]:
				xmin = 1047.9617
				xmax = 1048.0717
				text = "your"
			intervals [1191]:
				xmin = 1048.0717
				xmax = 1049.1217
				text = "imagination"
			intervals [1192]:
				xmin = 1049.1217
				xmax = 1049.8311
				text = ""
			intervals [1193]:
				xmin = 1049.8311
				xmax = 1050.0211
				text = "if"
			intervals [1194]:
				xmin = 1050.0211
				xmax = 1050.4811
				text = "somebody"
			intervals [1195]:
				xmin = 1050.4811
				xmax = 1050.5111
				text = ""
			intervals [1196]:
				xmin = 1050.5111
				xmax = 1050.8411
				text = "plunked"
			intervals [1197]:
				xmin = 1050.8411
				xmax = 1051.1411
				text = "down"
			intervals [1198]:
				xmin = 1051.1411
				xmax = 1051.2011
				text = "in"
			intervals [1199]:
				xmin = 1051.2011
				xmax = 1051.5411
				text = "front"
			intervals [1200]:
				xmin = 1051.5411
				xmax = 1051.5711
				text = ""
			intervals [1201]:
				xmin = 1051.5711
				xmax = 1051.6611
				text = "you"
			intervals [1202]:
				xmin = 1051.6611
				xmax = 1051.7211
				text = "all"
			intervals [1203]:
				xmin = 1051.7211
				xmax = 1051.9911
				text = "the"
			intervals [1204]:
				xmin = 1051.9911
				xmax = 1052.3911
				text = "money"
			intervals [1205]:
				xmin = 1052.3911
				xmax = 1052.5243
				text = ""
			intervals [1206]:
				xmin = 1052.5243
				xmax = 1052.6343
				text = "you"
			intervals [1207]:
				xmin = 1052.6343
				xmax = 1052.7343
				text = "could"
			intervals [1208]:
				xmin = 1052.7343
				xmax = 1053.1043
				text = "ever"
			intervals [1209]:
				xmin = 1053.1043
				xmax = 1053.5043
				text = "want"
			intervals [1210]:
				xmin = 1053.5043
				xmax = 1053.5953
				text = ""
			intervals [1211]:
				xmin = 1053.5953
				xmax = 1053.9453
				text = "what"
			intervals [1212]:
				xmin = 1053.9453
				xmax = 1054.0553
				text = "would"
			intervals [1213]:
				xmin = 1054.0553
				xmax = 1054.1253
				text = "you"
			intervals [1214]:
				xmin = 1054.1253
				xmax = 1054.1553
				text = ""
			intervals [1215]:
				xmin = 1054.1553
				xmax = 1054.3253
				text = "do"
			intervals [1216]:
				xmin = 1054.3253
				xmax = 1054.6653
				text = "with"
			intervals [1217]:
				xmin = 1054.6653
				xmax = 1054.6953
				text = ""
			intervals [1218]:
				xmin = 1054.6953
				xmax = 1054.7553
				text = "it"
			intervals [1219]:
				xmin = 1054.7553
				xmax = 1065.4082
				text = ""
			intervals [1220]:
				xmin = 1065.4082
				xmax = 1066.0682
				text = "okay"
			intervals [1221]:
				xmin = 1066.0682
				xmax = 1066.1082
				text = ""
			intervals [1222]:
				xmin = 1066.1082
				xmax = 1066.3482
				text = "well"
			intervals [1223]:
				xmin = 1066.3482
				xmax = 1066.4382
				text = "what"
			intervals [1224]:
				xmin = 1066.4382
				xmax = 1066.4682
				text = "are"
			intervals [1225]:
				xmin = 1066.4682
				xmax = 1066.5482
				text = "you"
			intervals [1226]:
				xmin = 1066.5482
				xmax = 1066.6682
				text = "going"
			intervals [1227]:
				xmin = 1066.6682
				xmax = 1066.7482
				text = "to"
			intervals [1228]:
				xmin = 1066.7482
				xmax = 1066.8982
				text = "do"
			intervals [1229]:
				xmin = 1066.8982
				xmax = 1066.9882
				text = "with"
			intervals [1230]:
				xmin = 1066.9882
				xmax = 1067.2382
				text = "all"
			intervals [1231]:
				xmin = 1067.2382
				xmax = 1067.3482
				text = "this"
			intervals [1232]:
				xmin = 1067.3482
				xmax = 1067.7582
				text = "money"
			intervals [1233]:
				xmin = 1067.7582
				xmax = 1085.5923
				text = ""
			intervals [1234]:
				xmin = 1085.5923
				xmax = 1085.8423
				text = "hm"
			intervals [1235]:
				xmin = 1085.8423
				xmax = 1122.3382
				text = ""
			intervals [1236]:
				xmin = 1122.3382
				xmax = 1122.3982
				text = "the"
			intervals [1237]:
				xmin = 1122.3982
				xmax = 1122.9482
				text = "s.s"
			intervals [1238]:
				xmin = 1122.9482
				xmax = 1122.9782
				text = ""
			intervals [1239]:
				xmin = 1122.9782
				xmax = 1123.4482
				text = "hope"
			intervals [1240]:
				xmin = 1123.4482
				xmax = 1123.5882
				text = "that"
			intervals [1241]:
				xmin = 1123.5882
				xmax = 1123.7682
				text = "s"
			intervals [1242]:
				xmin = 1123.7682
				xmax = 1123.8082
				text = ""
			intervals [1243]:
				xmin = 1123.8082
				xmax = 1123.9882
				text = "the"
			intervals [1244]:
				xmin = 1123.9882
				xmax = 1124.5182
				text = "hospital"
			intervals [1245]:
				xmin = 1124.5182
				xmax = 1127.1063
				text = ""
			intervals [1246]:
				xmin = 1127.1063
				xmax = 1127.4363
				text = "where"
			intervals [1247]:
				xmin = 1127.4363
				xmax = 1127.4663
				text = ""
			intervals [1248]:
				xmin = 1127.4663
				xmax = 1127.5363
				text = "do"
			intervals [1249]:
				xmin = 1127.5363
				xmax = 1127.8063
				text = "they"
			intervals [1250]:
				xmin = 1127.8063
				xmax = 1128.2163
				text = "go"
			intervals [1251]:
				xmin = 1128.2163
				xmax = 1129.5349
				text = ""
			intervals [1252]:
				xmin = 1129.5349
				xmax = 1131.1349
				text = "<unk>"
			intervals [1253]:
				xmin = 1131.1349
				xmax = 1171.6924
				text = ""
			intervals [1254]:
				xmin = 1171.6924
				xmax = 1171.7524
				text = "do"
			intervals [1255]:
				xmin = 1171.7524
				xmax = 1171.8124
				text = "you"
			intervals [1256]:
				xmin = 1171.8124
				xmax = 1171.8824
				text = "know"
			intervals [1257]:
				xmin = 1171.8824
				xmax = 1172.1624
				text = "what"
			intervals [1258]:
				xmin = 1172.1624
				xmax = 1172.2424
				text = "is"
			intervals [1259]:
				xmin = 1172.2424
				xmax = 1172.3024
				text = "it"
			intervals [1260]:
				xmin = 1172.3024
				xmax = 1172.4224
				text = "just"
			intervals [1261]:
				xmin = 1172.4224
				xmax = 1173.0224
				text = "one"
			intervals [1262]:
				xmin = 1173.0224
				xmax = 1173.3124
				text = "boat"
			intervals [1263]:
				xmin = 1173.3124
				xmax = 1173.4024
				text = "or"
			intervals [1264]:
				xmin = 1173.4024
				xmax = 1173.4324
				text = ""
			intervals [1265]:
				xmin = 1173.4324
				xmax = 1173.5124
				text = "do"
			intervals [1266]:
				xmin = 1173.5124
				xmax = 1173.6024
				text = "they"
			intervals [1267]:
				xmin = 1173.6024
				xmax = 1173.7324
				text = "have"
			intervals [1268]:
				xmin = 1173.7324
				xmax = 1173.8424
				text = "a"
			intervals [1269]:
				xmin = 1173.8424
				xmax = 1173.9824
				text = ""
			intervals [1270]:
				xmin = 1173.9824
				xmax = 1174.3524
				text = "fleet"
			intervals [1271]:
				xmin = 1174.3524
				xmax = 1174.5524
				text = "or"
			intervals [1272]:
				xmin = 1174.5524
				xmax = 1177.329
				text = ""
			intervals [1273]:
				xmin = 1177.329
				xmax = 1177.439
				text = "do"
			intervals [1274]:
				xmin = 1177.439
				xmax = 1177.509
				text = "you"
			intervals [1275]:
				xmin = 1177.509
				xmax = 1177.569
				text = "know"
			intervals [1276]:
				xmin = 1177.569
				xmax = 1177.699
				text = "where"
			intervals [1277]:
				xmin = 1177.699
				xmax = 1177.869
				text = "they"
			intervals [1278]:
				xmin = 1177.869
				xmax = 1178.039
				text = "are"
			intervals [1279]:
				xmin = 1178.039
				xmax = 1178.329
				text = "now"
			intervals [1280]:
				xmin = 1178.329
				xmax = 1192.4702
				text = ""
			intervals [1281]:
				xmin = 1192.4702
				xmax = 1192.5602
				text = "is"
			intervals [1282]:
				xmin = 1192.5602
				xmax = 1192.5902
				text = ""
			intervals [1283]:
				xmin = 1192.5902
				xmax = 1192.9302
				text = "that"
			intervals [1284]:
				xmin = 1192.9302
				xmax = 1192.9802
				text = ""
			intervals [1285]:
				xmin = 1192.9802
				xmax = 1193.5702
				text = "classified"
			intervals [1286]:
				xmin = 1193.5702
				xmax = 1194.4502
				text = "<unk>"
			intervals [1287]:
				xmin = 1194.4502
				xmax = 1211.4224
				text = ""
			intervals [1288]:
				xmin = 1211.4224
				xmax = 1211.9924
				text = "mm-hm"
			intervals [1289]:
				xmin = 1211.9924
				xmax = 1264.7575
				text = ""
			intervals [1290]:
				xmin = 1264.7575
				xmax = 1265.3075
				text = "mm"
			intervals [1291]:
				xmin = 1265.3075
				xmax = 1265.3375
				text = ""
			intervals [1292]:
				xmin = 1265.3375
				xmax = 1265.9575
				text = "<unk>"
			intervals [1293]:
				xmin = 1265.9575
				xmax = 1266.8197
				text = ""
			intervals [1294]:
				xmin = 1266.8197
				xmax = 1267.3497
				text = "yeah"
			intervals [1295]:
				xmin = 1267.3497
				xmax = 1268.3142
				text = ""
			intervals [1296]:
				xmin = 1268.3142
				xmax = 1268.6342
				text = "yeah"
			intervals [1297]:
				xmin = 1268.6342
				xmax = 1268.6642
				text = ""
			intervals [1298]:
				xmin = 1268.6642
				xmax = 1268.7242
				text = "it"
			intervals [1299]:
				xmin = 1268.7242
				xmax = 1268.7542
				text = ""
			intervals [1300]:
				xmin = 1268.7542
				xmax = 1269.6942
				text = "sounds"
			intervals [1301]:
				xmin = 1269.6942
				xmax = 1269.7242
				text = ""
			intervals [1302]:
				xmin = 1269.7242
				xmax = 1269.8742
				text = "like"
			intervals [1303]:
				xmin = 1269.8742
				xmax = 1269.9042
				text = ""
			intervals [1304]:
				xmin = 1269.9042
				xmax = 1269.9642
				text = "you"
			intervals [1305]:
				xmin = 1269.9642
				xmax = 1270.0042
				text = ""
			intervals [1306]:
				xmin = 1270.0042
				xmax = 1270.1442
				text = "have"
			intervals [1307]:
				xmin = 1270.1442
				xmax = 1270.3642
				text = "an"
			intervals [1308]:
				xmin = 1270.3642
				xmax = 1270.7942
				text = "interesting"
			intervals [1309]:
				xmin = 1270.7942
				xmax = 1271.1242
				text = "job"
			intervals [1310]:
				xmin = 1271.1242
				xmax = 1275.2502
				text = ""
			intervals [1311]:
				xmin = 1275.2502
				xmax = 1275.4102
				text = "how"
			intervals [1312]:
				xmin = 1275.4102
				xmax = 1275.5102
				text = "does"
			intervals [1313]:
				xmin = 1275.5102
				xmax = 1275.7002
				text = "your"
			intervals [1314]:
				xmin = 1275.7002
				xmax = 1275.7402
				text = ""
			intervals [1315]:
				xmin = 1275.7402
				xmax = 1276.1502
				text = "family"
			intervals [1316]:
				xmin = 1276.1502
				xmax = 1276.1802
				text = ""
			intervals [1317]:
				xmin = 1276.1802
				xmax = 1276.7302
				text = "celebrate"
			intervals [1318]:
				xmin = 1276.7302
				xmax = 1276.8602
				text = ""
			intervals [1319]:
				xmin = 1276.8602
				xmax = 1277.4902
				text = "christmas"
			intervals [1320]:
				xmin = 1277.4902
				xmax = 1297.3606
				text = ""
			intervals [1321]:
				xmin = 1297.3606
				xmax = 1297.6606
				text = "hm"
			intervals [1322]:
				xmin = 1297.6606
				xmax = 1305.462
				text = ""
			intervals [1323]:
				xmin = 1305.462
				xmax = 1306.352
				text = "oh"
			intervals [1324]:
				xmin = 1306.352
				xmax = 1306.382
				text = ""
			intervals [1325]:
				xmin = 1306.382
				xmax = 1306.522
				text = "that"
			intervals [1326]:
				xmin = 1306.522
				xmax = 1306.552
				text = ""
			intervals [1327]:
				xmin = 1306.552
				xmax = 1306.652
				text = "s"
			intervals [1328]:
				xmin = 1306.652
				xmax = 1306.682
				text = ""
			intervals [1329]:
				xmin = 1306.682
				xmax = 1306.832
				text = "quite"
			intervals [1330]:
				xmin = 1306.832
				xmax = 1306.862
				text = "a"
			intervals [1331]:
				xmin = 1306.862
				xmax = 1306.952
				text = "lot"
			intervals [1332]:
				xmin = 1306.952
				xmax = 1307.012
				text = "of"
			intervals [1333]:
				xmin = 1307.012
				xmax = 1307.382
				text = "running"
			intervals [1334]:
				xmin = 1307.382
				xmax = 1309.7494
				text = ""
			intervals [1335]:
				xmin = 1309.7494
				xmax = 1309.8594
				text = "do"
			intervals [1336]:
				xmin = 1309.8594
				xmax = 1309.9294
				text = "you"
			intervals [1337]:
				xmin = 1309.9294
				xmax = 1310.4394
				text = "decorate"
			intervals [1338]:
				xmin = 1310.4394
				xmax = 1310.7914
				text = ""
			intervals [1339]:
				xmin = 1310.7914
				xmax = 1310.9814
				text = "the"
			intervals [1340]:
				xmin = 1310.9814
				xmax = 1311.0514
				text = ""
			intervals [1341]:
				xmin = 1311.0514
				xmax = 1311.3814
				text = "house"
			intervals [1342]:
				xmin = 1311.3814
				xmax = 1327.8422
				text = ""
			intervals [1343]:
				xmin = 1327.8422
				xmax = 1328.0622
				text = "what"
			intervals [1344]:
				xmin = 1328.0622
				xmax = 1328.1222
				text = ""
			intervals [1345]:
				xmin = 1328.1222
				xmax = 1328.3022
				text = "kind"
			intervals [1346]:
				xmin = 1328.3022
				xmax = 1328.4222
				text = "of"
			intervals [1347]:
				xmin = 1328.4222
				xmax = 1328.4922
				text = ""
			intervals [1348]:
				xmin = 1328.4922
				xmax = 1328.7922
				text = "foods"
			intervals [1349]:
				xmin = 1328.7922
				xmax = 1328.8322
				text = ""
			intervals [1350]:
				xmin = 1328.8322
				xmax = 1328.9822
				text = "do"
			intervals [1351]:
				xmin = 1328.9822
				xmax = 1329.8322
				text = "you"
			intervals [1352]:
				xmin = 1329.8322
				xmax = 1329.8622
				text = ""
			intervals [1353]:
				xmin = 1329.8622
				xmax = 1330.0622
				text = "usually"
			intervals [1354]:
				xmin = 1330.0622
				xmax = 1349.2138
				text = ""
			intervals [1355]:
				xmin = 1349.2138
				xmax = 1349.3838
				text = "i'm"
			intervals [1356]:
				xmin = 1349.3838
				xmax = 1349.6738
				text = "hungry"
			intervals [1357]:
				xmin = 1349.6738
				xmax = 1349.8038
				text = "just"
			intervals [1358]:
				xmin = 1349.8038
				xmax = 1350.0038
				text = "thinking"
			intervals [1359]:
				xmin = 1350.0038
				xmax = 1350.1538
				text = "about"
			intervals [1360]:
				xmin = 1350.1538
				xmax = 1350.2138
				text = "it"
			intervals [1361]:
				xmin = 1350.2138
				xmax = 1351.7238
				text = "<unk>"
			intervals [1362]:
				xmin = 1351.7238
				xmax = 1353.7916
				text = ""
			intervals [1363]:
				xmin = 1353.7916
				xmax = 1353.9516
				text = "what"
			intervals [1364]:
				xmin = 1353.9516
				xmax = 1354.0916
				text = "was"
			intervals [1365]:
				xmin = 1354.0916
				xmax = 1354.2516
				text = "the"
			intervals [1366]:
				xmin = 1354.2516
				xmax = 1354.6616
				text = "best"
			intervals [1367]:
				xmin = 1354.6616
				xmax = 1354.9216
				text = "most"
			intervals [1368]:
				xmin = 1354.9216
				xmax = 1355.5116
				text = "exciting"
			intervals [1369]:
				xmin = 1355.5116
				xmax = 1355.9516
				text = "christmas"
			intervals [1370]:
				xmin = 1355.9516
				xmax = 1356.3016
				text = "present"
			intervals [1371]:
				xmin = 1356.3016
				xmax = 1356.3916
				text = "you"
			intervals [1372]:
				xmin = 1356.3916
				xmax = 1356.6616
				text = "ever"
			intervals [1373]:
				xmin = 1356.6616
				xmax = 1357.1616
				text = ""
			intervals [1374]:
				xmin = 1357.1616
				xmax = 1357.2516
				text = "got"
			intervals [1375]:
				xmin = 1357.2516
				xmax = 1397.8588
				text = ""
			intervals [1376]:
				xmin = 1397.8588
				xmax = 1398.0888
				text = "what"
			intervals [1377]:
				xmin = 1398.0888
				xmax = 1398.2988
				text = "make"
			intervals [1378]:
				xmin = 1398.2988
				xmax = 1398.7788
				text = "was"
			intervals [1379]:
				xmin = 1398.7788
				xmax = 1398.8388
				text = "it"
			intervals [1380]:
				xmin = 1398.8388
				xmax = 1408.8455
				text = ""
			intervals [1381]:
				xmin = 1408.8455
				xmax = 1409.2155
				text = "now"
			intervals [1382]:
				xmin = 1409.2155
				xmax = 1409.4855
				text = "sort"
			intervals [1383]:
				xmin = 1409.4855
				xmax = 1409.5655
				text = "of"
			intervals [1384]:
				xmin = 1409.5655
				xmax = 1409.6455
				text = "a"
			intervals [1385]:
				xmin = 1409.6455
				xmax = 1409.9055
				text = "more"
			intervals [1386]:
				xmin = 1409.9055
				xmax = 1409.9355
				text = "a"
			intervals [1387]:
				xmin = 1409.9355
				xmax = 1410.1155
				text = "serious"
			intervals [1388]:
				xmin = 1410.1155
				xmax = 1410.2055
				text = "thing"
			intervals [1389]:
				xmin = 1410.2055
				xmax = 1410.4755
				text = "were"
			intervals [1390]:
				xmin = 1410.4755
				xmax = 1410.5155
				text = ""
			intervals [1391]:
				xmin = 1410.5155
				xmax = 1410.5755
				text = "you"
			intervals [1392]:
				xmin = 1410.5755
				xmax = 1410.6655
				text = "ever"
			intervals [1393]:
				xmin = 1410.6655
				xmax = 1410.7455
				text = "in"
			intervals [1394]:
				xmin = 1410.7455
				xmax = 1410.9655
				text = "a"
			intervals [1395]:
				xmin = 1410.9655
				xmax = 1410.9955
				text = ""
			intervals [1396]:
				xmin = 1410.9955
				xmax = 1411.2955
				text = "situation"
			intervals [1397]:
				xmin = 1411.2955
				xmax = 1412.2955
				text = ""
			intervals [1398]:
				xmin = 1412.2955
				xmax = 1412.4855
				text = "where"
			intervals [1399]:
				xmin = 1412.4855
				xmax = 1412.6055
				text = "you"
			intervals [1400]:
				xmin = 1412.6055
				xmax = 1412.6855
				text = ""
			intervals [1401]:
				xmin = 1412.6855
				xmax = 1412.9855
				text = "thought"
			intervals [1402]:
				xmin = 1412.9855
				xmax = 1413.6725
				text = ""
			intervals [1403]:
				xmin = 1413.6725
				xmax = 1413.7625
				text = "that"
			intervals [1404]:
				xmin = 1413.7625
				xmax = 1413.8225
				text = "you"
			intervals [1405]:
				xmin = 1413.8225
				xmax = 1413.9325
				text = "were"
			intervals [1406]:
				xmin = 1413.9325
				xmax = 1413.9625
				text = ""
			intervals [1407]:
				xmin = 1413.9625
				xmax = 1414.1525
				text = "going"
			intervals [1408]:
				xmin = 1414.1525
				xmax = 1414.3225
				text = "to"
			intervals [1409]:
				xmin = 1414.3225
				xmax = 1414.3725
				text = ""
			intervals [1410]:
				xmin = 1414.3725
				xmax = 1414.4825
				text = "be"
			intervals [1411]:
				xmin = 1414.4825
				xmax = 1414.5125
				text = ""
			intervals [1412]:
				xmin = 1414.5125
				xmax = 1414.8525
				text = "killed"
			intervals [1413]:
				xmin = 1414.8525
				xmax = 1415.0625
				text = "or"
			intervals [1414]:
				xmin = 1415.0625
				xmax = 1415.0925
				text = ""
			intervals [1415]:
				xmin = 1415.0925
				xmax = 1415.1925
				text = "you"
			intervals [1416]:
				xmin = 1415.1925
				xmax = 1415.2725
				text = "were"
			intervals [1417]:
				xmin = 1415.2725
				xmax = 1415.5525
				text = "going"
			intervals [1418]:
				xmin = 1415.5525
				xmax = 1415.6125
				text = "to"
			intervals [1419]:
				xmin = 1415.6125
				xmax = 1416.1725
				text = "die"
			intervals [1420]:
				xmin = 1416.1725
				xmax = 1416.3525
				text = "that"
			intervals [1421]:
				xmin = 1416.3525
				xmax = 1416.4525
				text = "this"
			intervals [1422]:
				xmin = 1416.4525
				xmax = 1416.6525
				text = "was"
			intervals [1423]:
				xmin = 1416.6525
				xmax = 1416.9325
				text = "it"
			intervals [1424]:
				xmin = 1416.9325
				xmax = 1417.6983
				text = ""
			intervals [1425]:
				xmin = 1417.6983
				xmax = 1417.7883
				text = "that"
			intervals [1426]:
				xmin = 1417.7883
				xmax = 1417.9983
				text = "s"
			intervals [1427]:
				xmin = 1417.9983
				xmax = 1418.0583
				text = "the"
			intervals [1428]:
				xmin = 1418.0583
				xmax = 1418.6183
				text = "end"
			intervals [1429]:
				xmin = 1418.6183
				xmax = 1443.6602
				text = ""
			intervals [1430]:
				xmin = 1443.6602
				xmax = 1443.9602
				text = "hm"
			intervals [1431]:
				xmin = 1443.9602
				xmax = 1446.5124
				text = ""
			intervals [1432]:
				xmin = 1446.5124
				xmax = 1447.1324
				text = "mm-hm"
			intervals [1433]:
				xmin = 1447.1324
				xmax = 1449.4296
				text = ""
			intervals [1434]:
				xmin = 1449.4296
				xmax = 1449.5396
				text = "do"
			intervals [1435]:
				xmin = 1449.5396
				xmax = 1449.5696
				text = ""
			intervals [1436]:
				xmin = 1449.5696
				xmax = 1449.6496
				text = "you"
			intervals [1437]:
				xmin = 1449.6496
				xmax = 1450.0296
				text = "when"
			intervals [1438]:
				xmin = 1450.0296
				xmax = 1450.0596
				text = ""
			intervals [1439]:
				xmin = 1450.0596
				xmax = 1450.2596
				text = "people"
			intervals [1440]:
				xmin = 1450.2596
				xmax = 1450.2896
				text = ""
			intervals [1441]:
				xmin = 1450.2896
				xmax = 1450.5996
				text = "say"
			intervals [1442]:
				xmin = 1450.5996
				xmax = 1451.2896
				text = "something"
			intervals [1443]:
				xmin = 1451.2896
				xmax = 1451.4996
				text = "like"
			intervals [1444]:
				xmin = 1451.4996
				xmax = 1456.5914
				text = ""
			intervals [1445]:
				xmin = 1456.5914
				xmax = 1456.7314
				text = "would"
			intervals [1446]:
				xmin = 1456.7314
				xmax = 1456.9214
				text = "you"
			intervals [1447]:
				xmin = 1456.9214
				xmax = 1456.9514
				text = ""
			intervals [1448]:
				xmin = 1456.9514
				xmax = 1457.1914
				text = "tend"
			intervals [1449]:
				xmin = 1457.1914
				xmax = 1457.3114
				text = "to"
			intervals [1450]:
				xmin = 1457.3114
				xmax = 1457.7714
				text = "agree"
			intervals [1451]:
				xmin = 1457.7714
				xmax = 1457.8614
				text = "with"
			intervals [1452]:
				xmin = 1457.8614
				xmax = 1458.1014
				text = "that"
			intervals [1453]:
				xmin = 1458.1014
				xmax = 1461.7049
				text = ""
			intervals [1454]:
				xmin = 1461.7049
				xmax = 1461.9849
				text = "is"
			intervals [1455]:
				xmin = 1461.9849
				xmax = 1462.3049
				text = "it"
			intervals [1456]:
				xmin = 1462.3049
				xmax = 1471.6828
				text = ""
			intervals [1457]:
				xmin = 1471.6828
				xmax = 1471.7128
				text = "mm"
			intervals [1458]:
				xmin = 1471.7128
				xmax = 1471.7828
				text = "you"
			intervals [1459]:
				xmin = 1471.7828
				xmax = 1471.8128
				text = ""
			intervals [1460]:
				xmin = 1471.8128
				xmax = 1471.9328
				text = "don't"
			intervals [1461]:
				xmin = 1471.9328
				xmax = 1471.9628
				text = ""
			intervals [1462]:
				xmin = 1471.9628
				xmax = 1472.1228
				text = "believe"
			intervals [1463]:
				xmin = 1472.1228
				xmax = 1472.2028
				text = "in"
			intervals [1464]:
				xmin = 1472.2028
				xmax = 1472.3528
				text = "fighting"
			intervals [1465]:
				xmin = 1472.3528
				xmax = 1472.4128
				text = "it"
			intervals [1466]:
				xmin = 1472.4128
				xmax = 1473.8928
				text = "huh"
			intervals [1467]:
				xmin = 1473.8928
				xmax = 1476.9375
				text = ""
			intervals [1468]:
				xmin = 1476.9375
				xmax = 1477.3675
				text = "hm"
			intervals [1469]:
				xmin = 1477.3675
				xmax = 1477.6975
				text = "good"
			intervals [1470]:
				xmin = 1477.6975
				xmax = 1478.6
				text = ""
	item [2]:
		class = "IntervalTier"
		name = "DCA_int_01 - phones"
		xmin = 0.0
		xmax = 1478.6
		intervals: size = 3722
			intervals [1]:
				xmin = 0.0
				xmax = 0.864
				text = ""
			intervals [2]:
				xmin = 0.864
				xmax = 0.924
				text = "D"
			intervals [3]:
				xmin = 0.924
				xmax = 0.954
				text = "UW1"
			intervals [4]:
				xmin = 0.954
				xmax = 0.984
				text = "Y"
			intervals [5]:
				xmin = 0.984
				xmax = 1.014
				text = "UW1"
			intervals [6]:
				xmin = 1.014
				xmax = 1.074
				text = "R"
			intervals [7]:
				xmin = 1.074
				xmax = 1.114
				text = "IH0"
			intervals [8]:
				xmin = 1.114
				xmax = 1.144
				text = "M"
			intervals [9]:
				xmin = 1.144
				xmax = 1.174
				text = "EH1"
			intervals [10]:
				xmin = 1.174
				xmax = 1.204
				text = "M"
			intervals [11]:
				xmin = 1.204
				xmax = 1.234
				text = "B"
			intervals [12]:
				xmin = 1.234
				xmax = 1.264
				text = "ER0"
			intervals [13]:
				xmin = 1.264
				xmax = 1.314
				text = "W"
			intervals [14]:
				xmin = 1.314
				xmax = 1.424
				text = "AH1"
			intervals [15]:
				xmin = 1.424
				xmax = 1.454
				text = "T"
			intervals [16]:
				xmin = 1.454
				xmax = 1.494
				text = "K"
			intervals [17]:
				xmin = 1.494
				xmax = 1.654
				text = "AY1"
			intervals [18]:
				xmin = 1.654
				xmax = 1.874
				text = "N"
			intervals [19]:
				xmin = 1.874
				xmax = 2.034
				text = "AH1"
			intervals [20]:
				xmin = 2.034
				xmax = 2.064
				text = "V"
			intervals [21]:
				xmin = 2.064
				xmax = 2.094
				text = "G"
			intervals [22]:
				xmin = 2.094
				xmax = 2.124
				text = "EY1"
			intervals [23]:
				xmin = 2.124
				xmax = 2.154
				text = "M"
			intervals [24]:
				xmin = 2.154
				xmax = 2.184
				text = "Z"
			intervals [25]:
				xmin = 2.184
				xmax = 2.214
				text = "Y"
			intervals [26]:
				xmin = 2.214
				xmax = 2.264
				text = "UW1"
			intervals [27]:
				xmin = 2.264
				xmax = 2.304
				text = "Y"
			intervals [28]:
				xmin = 2.304
				xmax = 2.374
				text = "UW1"
			intervals [29]:
				xmin = 2.374
				xmax = 2.404
				text = "Z"
			intervals [30]:
				xmin = 2.404
				xmax = 2.434
				text = "D"
			intervals [31]:
				xmin = 2.434
				xmax = 2.464
				text = "T"
			intervals [32]:
				xmin = 2.464
				xmax = 2.594
				text = "AH0"
			intervals [33]:
				xmin = 2.594
				xmax = 2.624
				text = "sp"
			intervals [34]:
				xmin = 2.624
				xmax = 2.664
				text = "P"
			intervals [35]:
				xmin = 2.664
				xmax = 2.724
				text = "L"
			intervals [36]:
				xmin = 2.724
				xmax = 2.874
				text = "EY1"
			intervals [37]:
				xmin = 2.874
				xmax = 2.904
				text = "W"
			intervals [38]:
				xmin = 2.904
				xmax = 2.954
				text = "EH1"
			intervals [39]:
				xmin = 2.954
				xmax = 2.984
				text = "N"
			intervals [40]:
				xmin = 2.984
				xmax = 3.024
				text = "Y"
			intervals [41]:
				xmin = 3.024
				xmax = 3.134
				text = "UW1"
			intervals [42]:
				xmin = 3.134
				xmax = 3.214
				text = "sp"
			intervals [43]:
				xmin = 3.214
				xmax = 3.244
				text = "W"
			intervals [44]:
				xmin = 3.244
				xmax = 3.364
				text = "ER0"
			intervals [45]:
				xmin = 3.364
				xmax = 4.6869
				text = ""
			intervals [46]:
				xmin = 4.6869
				xmax = 4.7169
				text = "W"
			intervals [47]:
				xmin = 4.7169
				xmax = 4.7469
				text = "EH1"
			intervals [48]:
				xmin = 4.7469
				xmax = 4.7769
				text = "N"
			intervals [49]:
				xmin = 4.7769
				xmax = 4.8069
				text = "Y"
			intervals [50]:
				xmin = 4.8069
				xmax = 4.8369
				text = "UW1"
			intervals [51]:
				xmin = 4.8369
				xmax = 4.8669
				text = "W"
			intervals [52]:
				xmin = 4.8669
				xmax = 5.1269
				text = "ER0"
			intervals [53]:
				xmin = 5.1269
				xmax = 5.1569
				text = "AH0"
			intervals [54]:
				xmin = 5.1569
				xmax = 5.1969
				text = "CH"
			intervals [55]:
				xmin = 5.1969
				xmax = 5.6069
				text = "AY1"
			intervals [56]:
				xmin = 5.6069
				xmax = 5.6369
				text = "L"
			intervals [57]:
				xmin = 5.6369
				xmax = 5.6669
				text = "D"
			intervals [58]:
				xmin = 5.6669
				xmax = 5.8309
				text = ""
			intervals [59]:
				xmin = 5.8309
				xmax = 5.8709
				text = "IH0"
			intervals [60]:
				xmin = 5.8709
				xmax = 6.0409
				text = "N"
			intervals [61]:
				xmin = 6.0409
				xmax = 6.0709
				text = "sp"
			intervals [62]:
				xmin = 6.0709
				xmax = 6.2309
				text = "S"
			intervals [63]:
				xmin = 6.2309
				xmax = 6.2609
				text = "K"
			intervals [64]:
				xmin = 6.2609
				xmax = 6.3809
				text = "UW1"
			intervals [65]:
				xmin = 6.3809
				xmax = 6.5209
				text = "L"
			intervals [66]:
				xmin = 6.5209
				xmax = 6.5909
				text = "AH0"
			intervals [67]:
				xmin = 6.5909
				xmax = 6.6309
				text = "B"
			intervals [68]:
				xmin = 6.6309
				xmax = 6.8009
				text = "AW1"
			intervals [69]:
				xmin = 6.8009
				xmax = 6.9009
				text = "T"
			intervals [70]:
				xmin = 6.9009
				xmax = 6.9609
				text = "sp"
			intervals [71]:
				xmin = 6.9609
				xmax = 7.5271
				text = ""
			intervals [72]:
				xmin = 7.5271
				xmax = 7.6471
				text = "EY1"
			intervals [73]:
				xmin = 7.6471
				xmax = 7.6871
				text = "T"
			intervals [74]:
				xmin = 7.6871
				xmax = 7.8071
				text = "ER0"
			intervals [75]:
				xmin = 7.8071
				xmax = 7.8371
				text = "sp"
			intervals [76]:
				xmin = 7.8371
				xmax = 7.9171
				text = "N"
			intervals [77]:
				xmin = 7.9171
				xmax = 8.0571
				text = "AY1"
			intervals [78]:
				xmin = 8.0571
				xmax = 8.1271
				text = "N"
			intervals [79]:
				xmin = 8.1271
				xmax = 8.3171
				text = "ER0"
			intervals [80]:
				xmin = 8.3171
				xmax = 8.3471
				text = "sp"
			intervals [81]:
				xmin = 8.3471
				xmax = 8.4071
				text = "S"
			intervals [82]:
				xmin = 8.4071
				xmax = 8.7171
				text = "OW1"
			intervals [83]:
				xmin = 8.7171
				xmax = 12.250
				text = ""
			intervals [84]:
				xmin = 12.250
				xmax = 13.110
				text = "spn"
			intervals [85]:
				xmin = 13.110
				xmax = 21.7645
				text = ""
			intervals [86]:
				xmin = 21.7645
				xmax = 21.8945
				text = "HH"
			intervals [87]:
				xmin = 21.8945
				xmax = 22.0345
				text = "AW1"
			intervals [88]:
				xmin = 22.0345
				xmax = 22.0645
				text = "D"
			intervals [89]:
				xmin = 22.0645
				xmax = 22.0945
				text = "Y"
			intervals [90]:
				xmin = 22.0945
				xmax = 22.1445
				text = "UW1"
			intervals [91]:
				xmin = 22.1445
				xmax = 22.1745
				text = "sp"
			intervals [92]:
				xmin = 22.1745
				xmax = 22.2045
				text = "P"
			intervals [93]:
				xmin = 22.2045
				xmax = 22.2845
				text = "L"
			intervals [94]:
				xmin = 22.2845
				xmax = 22.3445
				text = "EY1"
			intervals [95]:
				xmin = 22.3445
				xmax = 22.4945
				text = "HH"
			intervals [96]:
				xmin = 22.4945
				xmax = 22.5245
				text = "AY1"
			intervals [97]:
				xmin = 22.5245
				xmax = 22.5545
				text = "D"
			intervals [98]:
				xmin = 22.5545
				xmax = 22.5845
				text = "AH0"
			intervals [99]:
				xmin = 22.5845
				xmax = 23.0745
				text = "N"
			intervals [100]:
				xmin = 23.0745
				xmax = 23.1045
				text = "sp"
			intervals [101]:
				xmin = 23.1045
				xmax = 23.1345
				text = "S"
			intervals [102]:
				xmin = 23.1345
				xmax = 23.1645
				text = "IY1"
			intervals [103]:
				xmin = 23.1645
				xmax = 23.1945
				text = "K"
			intervals [104]:
				xmin = 23.1945
				xmax = 23.2345
				text = "sp"
			intervals [105]:
				xmin = 23.2345
				xmax = 42.2408
				text = ""
			intervals [106]:
				xmin = 42.2408
				xmax = 42.3008
				text = "HH"
			intervals [107]:
				xmin = 42.3008
				xmax = 42.4308
				text = "AW1"
			intervals [108]:
				xmin = 42.4308
				xmax = 42.5108
				text = "D"
			intervals [109]:
				xmin = 42.5108
				xmax = 42.5408
				text = "Y"
			intervals [110]:
				xmin = 42.5408
				xmax = 42.6408
				text = "UW1"
			intervals [111]:
				xmin = 42.6408
				xmax = 42.6708
				text = "sp"
			intervals [112]:
				xmin = 42.6708
				xmax = 42.7008
				text = "P"
			intervals [113]:
				xmin = 42.7008
				xmax = 42.7408
				text = "IH1"
			intervals [114]:
				xmin = 42.7408
				xmax = 42.7908
				text = "K"
			intervals [115]:
				xmin = 42.7908
				xmax = 42.8208
				text = "sp"
			intervals [116]:
				xmin = 42.8208
				xmax = 42.8508
				text = "DH"
			intervals [117]:
				xmin = 42.8508
				xmax = 42.9708
				text = "AH1"
			intervals [118]:
				xmin = 42.9708
				xmax = 43.0108
				text = "P"
			intervals [119]:
				xmin = 43.0108
				xmax = 43.1508
				text = "ER1"
			intervals [120]:
				xmin = 43.1508
				xmax = 43.1808
				text = "S"
			intervals [121]:
				xmin = 43.1808
				xmax = 43.2108
				text = "AH0"
			intervals [122]:
				xmin = 43.2108
				xmax = 43.2408
				text = "N"
			intervals [123]:
				xmin = 43.2408
				xmax = 43.3108
				text = "HH"
			intervals [124]:
				xmin = 43.3108
				xmax = 43.3508
				text = "UW1"
			intervals [125]:
				xmin = 43.3508
				xmax = 43.4708
				text = "W"
			intervals [126]:
				xmin = 43.4708
				xmax = 43.5508
				text = "AH1"
			intervals [127]:
				xmin = 43.5508
				xmax = 43.5808
				text = "Z"
			intervals [128]:
				xmin = 43.5808
				xmax = 43.6108
				text = "IH0"
			intervals [129]:
				xmin = 43.6108
				xmax = 43.6408
				text = "T"
			intervals [130]:
				xmin = 43.6408
				xmax = 43.6708
				text = "DH"
			intervals [131]:
				xmin = 43.6708
				xmax = 44.0208
				text = "AH1"
			intervals [132]:
				xmin = 44.0208
				xmax = 44.0608
				text = "F"
			intervals [133]:
				xmin = 44.0608
				xmax = 44.1908
				text = "ER1"
			intervals [134]:
				xmin = 44.1908
				xmax = 44.2508
				text = "S"
			intervals [135]:
				xmin = 44.2508
				xmax = 44.3108
				text = "T"
			intervals [136]:
				xmin = 44.3108
				xmax = 44.3408
				text = "sp"
			intervals [137]:
				xmin = 44.3408
				xmax = 44.3708
				text = "T"
			intervals [138]:
				xmin = 44.3708
				xmax = 44.5908
				text = "AY1"
			intervals [139]:
				xmin = 44.5908
				xmax = 44.6208
				text = "M"
			intervals [140]:
				xmin = 44.6208
				xmax = 47.5894
				text = ""
			intervals [141]:
				xmin = 47.5894
				xmax = 47.9394
				text = "OW1"
			intervals [142]:
				xmin = 47.9394
				xmax = 47.9694
				text = "Y"
			intervals [143]:
				xmin = 47.9694
				xmax = 48.3294
				text = "AE1"
			intervals [144]:
				xmin = 48.3294
				xmax = 48.827
				text = ""
			intervals [145]:
				xmin = 48.827
				xmax = 48.927
				text = "sil"
			intervals [146]:
				xmin = 48.927
				xmax = 48.957
				text = "D"
			intervals [147]:
				xmin = 48.957
				xmax = 48.987
				text = "IH0"
			intervals [148]:
				xmin = 48.987
				xmax = 49.017
				text = "D"
			intervals [149]:
				xmin = 49.017
				xmax = 49.047
				text = "Y"
			intervals [150]:
				xmin = 49.047
				xmax = 49.077
				text = "UW1"
			intervals [151]:
				xmin = 49.077
				xmax = 49.107
				text = "EH1"
			intervals [152]:
				xmin = 49.107
				xmax = 49.177
				text = "V"
			intervals [153]:
				xmin = 49.177
				xmax = 49.237
				text = "ER0"
			intervals [154]:
				xmin = 49.237
				xmax = 49.317
				text = "Y"
			intervals [155]:
				xmin = 49.317
				xmax = 49.457
				text = "UW1"
			intervals [156]:
				xmin = 49.457
				xmax = 49.497
				text = "Z"
			intervals [157]:
				xmin = 49.497
				xmax = 49.537
				text = "EH1"
			intervals [158]:
				xmin = 49.537
				xmax = 49.567
				text = "N"
			intervals [159]:
				xmin = 49.567
				xmax = 49.637
				text = "IY0"
			intervals [160]:
				xmin = 49.637
				xmax = 49.667
				text = "sp"
			intervals [161]:
				xmin = 49.667
				xmax = 49.967
				text = "R"
			intervals [162]:
				xmin = 49.967
				xmax = 50.097
				text = "AY1"
			intervals [163]:
				xmin = 50.097
				xmax = 50.147
				text = "M"
			intervals [164]:
				xmin = 50.147
				xmax = 50.397
				text = "Z"
			intervals [165]:
				xmin = 50.397
				xmax = 50.427
				text = "sp"
			intervals [166]:
				xmin = 50.427
				xmax = 50.457
				text = "L"
			intervals [167]:
				xmin = 50.457
				xmax = 50.487
				text = "AY1"
			intervals [168]:
				xmin = 50.487
				xmax = 50.587
				text = "K"
			intervals [169]:
				xmin = 50.587
				xmax = 50.617
				text = "sp"
			intervals [170]:
				xmin = 50.617
				xmax = 50.757
				text = "W"
			intervals [171]:
				xmin = 50.757
				xmax = 50.787
				text = "AH1"
			intervals [172]:
				xmin = 50.787
				xmax = 50.987
				text = "N"
			intervals [173]:
				xmin = 50.987
				xmax = 51.017
				text = "P"
			intervals [174]:
				xmin = 51.017
				xmax = 51.057
				text = "AH0"
			intervals [175]:
				xmin = 51.057
				xmax = 51.097
				text = "T"
			intervals [176]:
				xmin = 51.097
				xmax = 51.137
				text = "EY1"
			intervals [177]:
				xmin = 51.137
				xmax = 51.167
				text = "T"
			intervals [178]:
				xmin = 51.167
				xmax = 51.217
				text = "OW2"
			intervals [179]:
				xmin = 51.217
				xmax = 51.607
				text = "ER0"
			intervals [180]:
				xmin = 51.607
				xmax = 51.637
				text = "sp"
			intervals [181]:
				xmin = 51.637
				xmax = 51.687
				text = "EH1"
			intervals [182]:
				xmin = 51.687
				xmax = 51.737
				text = "N"
			intervals [183]:
				xmin = 51.737
				xmax = 51.767
				text = "IY0"
			intervals [184]:
				xmin = 51.767
				xmax = 51.827
				text = "TH"
			intervals [185]:
				xmin = 51.827
				xmax = 51.857
				text = "IH2"
			intervals [186]:
				xmin = 51.857
				xmax = 51.957
				text = "N"
			intervals [187]:
				xmin = 51.957
				xmax = 51.987
				text = "L"
			intervals [188]:
				xmin = 51.987
				xmax = 52.037
				text = "AY1"
			intervals [189]:
				xmin = 52.037
				xmax = 52.067
				text = "K"
			intervals [190]:
				xmin = 52.067
				xmax = 52.287
				text = "sp"
			intervals [191]:
				xmin = 52.287
				xmax = 52.317
				text = "DH"
			intervals [192]:
				xmin = 52.317
				xmax = 52.347
				text = "AH0"
			intervals [193]:
				xmin = 52.347
				xmax = 52.387
				text = "T"
			intervals [194]:
				xmin = 52.387
				xmax = 58.4851
				text = "sp"
			intervals [195]:
				xmin = 58.4851
				xmax = 58.6151
				text = "AO1"
			intervals [196]:
				xmin = 58.6151
				xmax = 58.6851
				text = "L"
			intervals [197]:
				xmin = 58.6851
				xmax = 58.7351
				text = "DH"
			intervals [198]:
				xmin = 58.7351
				xmax = 58.8951
				text = "OW1"
			intervals [199]:
				xmin = 58.8951
				xmax = 58.9251
				text = "Z"
			intervals [200]:
				xmin = 58.9251
				xmax = 58.9651
				text = "R"
			intervals [201]:
				xmin = 58.9651
				xmax = 59.1551
				text = "AY1"
			intervals [202]:
				xmin = 59.1551
				xmax = 59.2051
				text = "M"
			intervals [203]:
				xmin = 59.2051
				xmax = 59.2551
				text = "Z"
			intervals [204]:
				xmin = 59.2551
				xmax = 59.3251
				text = "F"
			intervals [205]:
				xmin = 59.3251
				xmax = 59.4251
				text = "ER0"
			intervals [206]:
				xmin = 59.4251
				xmax = 59.4551
				text = "sp"
			intervals [207]:
				xmin = 59.4551
				xmax = 59.4951
				text = "JH"
			intervals [208]:
				xmin = 59.4951
				xmax = 59.5451
				text = "AH1"
			intervals [209]:
				xmin = 59.5451
				xmax = 59.5751
				text = "M"
			intervals [210]:
				xmin = 59.5751
				xmax = 59.6051
				text = "P"
			intervals [211]:
				xmin = 59.6051
				xmax = 59.6351
				text = "IH0"
			intervals [212]:
				xmin = 59.6351
				xmax = 59.8351
				text = "N"
			intervals [213]:
				xmin = 59.8351
				xmax = 59.8751
				text = "R"
			intervals [214]:
				xmin = 59.8751
				xmax = 59.9351
				text = "OW1"
			intervals [215]:
				xmin = 59.9351
				xmax = 59.9951
				text = "P"
			intervals [216]:
				xmin = 59.9951
				xmax = 60.0251
				text = "Y"
			intervals [217]:
				xmin = 60.0251
				xmax = 60.0851
				text = "UW1"
			intervals [218]:
				xmin = 60.0851
				xmax = 60.1151
				text = "K"
			intervals [219]:
				xmin = 60.1151
				xmax = 60.1951
				text = "AE1"
			intervals [220]:
				xmin = 60.1951
				xmax = 60.2251
				text = "N"
			intervals [221]:
				xmin = 60.2251
				xmax = 60.2651
				text = "T"
			intervals [222]:
				xmin = 60.2651
				xmax = 60.2951
				text = "R"
			intervals [223]:
				xmin = 60.2951
				xmax = 60.3351
				text = "IH0"
			intervals [224]:
				xmin = 60.3351
				xmax = 60.3851
				text = "M"
			intervals [225]:
				xmin = 60.3851
				xmax = 60.4251
				text = "EH1"
			intervals [226]:
				xmin = 60.4251
				xmax = 60.5451
				text = "M"
			intervals [227]:
				xmin = 60.5451
				xmax = 60.5951
				text = "B"
			intervals [228]:
				xmin = 60.5951
				xmax = 60.7851
				text = "ER0"
			intervals [229]:
				xmin = 60.7851
				xmax = 60.8151
				text = "EH1"
			intervals [230]:
				xmin = 60.8151
				xmax = 60.8451
				text = "N"
			intervals [231]:
				xmin = 60.8451
				xmax = 60.8751
				text = "IY0"
			intervals [232]:
				xmin = 60.8751
				xmax = 60.9051
				text = "sp"
			intervals [233]:
				xmin = 60.9051
				xmax = 61.0251
				text = "AH0"
			intervals [234]:
				xmin = 61.0251
				xmax = 61.0851
				text = "V"
			intervals [235]:
				xmin = 61.0851
				xmax = 61.1151
				text = "DH"
			intervals [236]:
				xmin = 61.1151
				xmax = 61.2051
				text = "EH1"
			intervals [237]:
				xmin = 61.2051
				xmax = 61.2351
				text = "M"
			intervals [238]:
				xmin = 61.2351
				xmax = 61.3151
				text = "sp"
			intervals [239]:
				xmin = 61.3151
				xmax = 62.8982
				text = ""
			intervals [240]:
				xmin = 62.8982
				xmax = 62.9882
				text = "W"
			intervals [241]:
				xmin = 62.9882
				xmax = 63.0382
				text = "AH1"
			intervals [242]:
				xmin = 63.0382
				xmax = 63.0782
				text = "Z"
			intervals [243]:
				xmin = 63.0782
				xmax = 63.1182
				text = "IH0"
			intervals [244]:
				xmin = 63.1182
				xmax = 63.1482
				text = "T"
			intervals [245]:
				xmin = 63.1482
				xmax = 63.1982
				text = "M"
			intervals [246]:
				xmin = 63.1982
				xmax = 63.3182
				text = "OW1"
			intervals [247]:
				xmin = 63.3182
				xmax = 63.3582
				text = "S"
			intervals [248]:
				xmin = 63.3582
				xmax = 63.4082
				text = "T"
			intervals [249]:
				xmin = 63.4082
				xmax = 63.4482
				text = "L"
			intervals [250]:
				xmin = 63.4482
				xmax = 63.5282
				text = "IY0"
			intervals [251]:
				xmin = 63.5282
				xmax = 63.5982
				text = "G"
			intervals [252]:
				xmin = 63.5982
				xmax = 63.7582
				text = "ER1"
			intervals [253]:
				xmin = 63.7582
				xmax = 63.9282
				text = "L"
			intervals [254]:
				xmin = 63.9282
				xmax = 63.9782
				text = "Z"
			intervals [255]:
				xmin = 63.9782
				xmax = 64.0082
				text = "sp"
			intervals [256]:
				xmin = 64.0082
				xmax = 64.0382
				text = "DH"
			intervals [257]:
				xmin = 64.0382
				xmax = 64.0682
				text = "AH0"
			intervals [258]:
				xmin = 64.0682
				xmax = 64.0982
				text = "T"
			intervals [259]:
				xmin = 64.0982
				xmax = 64.1282
				text = "JH"
			intervals [260]:
				xmin = 64.1282
				xmax = 64.3382
				text = "AH1"
			intervals [261]:
				xmin = 64.3382
				xmax = 64.4882
				text = "M"
			intervals [262]:
				xmin = 64.4882
				xmax = 64.5182
				text = "P"
			intervals [263]:
				xmin = 64.5182
				xmax = 64.5582
				text = "T"
			intervals [264]:
				xmin = 64.5582
				xmax = 64.5882
				text = "R"
			intervals [265]:
				xmin = 64.5882
				xmax = 64.8282
				text = "OW1"
			intervals [266]:
				xmin = 64.8282
				xmax = 64.8782
				text = "P"
			intervals [267]:
				xmin = 64.8782
				xmax = 64.9782
				text = "ER0"
			intervals [268]:
				xmin = 64.9782
				xmax = 65.0082
				text = "sp"
			intervals [269]:
				xmin = 65.0082
				xmax = 65.0382
				text = "D"
			intervals [270]:
				xmin = 65.0382
				xmax = 65.0782
				text = "IH0"
			intervals [271]:
				xmin = 65.0782
				xmax = 65.1382
				text = "D"
			intervals [272]:
				xmin = 65.1382
				xmax = 65.1882
				text = "DH"
			intervals [273]:
				xmin = 65.1882
				xmax = 65.2682
				text = "AH1"
			intervals [274]:
				xmin = 65.2682
				xmax = 65.3082
				text = "B"
			intervals [275]:
				xmin = 65.3082
				xmax = 65.5782
				text = "OY1"
			intervals [276]:
				xmin = 65.5782
				xmax = 65.6482
				text = "Z"
			intervals [277]:
				xmin = 65.6482
				xmax = 65.6882
				text = "EH1"
			intervals [278]:
				xmin = 65.6882
				xmax = 65.8082
				text = "V"
			intervals [279]:
				xmin = 65.8082
				xmax = 65.9482
				text = "ER0"
			intervals [280]:
				xmin = 65.9482
				xmax = 65.9782
				text = "JH"
			intervals [281]:
				xmin = 65.9782
				xmax = 66.1582
				text = "AH1"
			intervals [282]:
				xmin = 66.1582
				xmax = 66.1882
				text = "M"
			intervals [283]:
				xmin = 66.1882
				xmax = 66.2182
				text = "P"
			intervals [284]:
				xmin = 66.2182
				xmax = 66.3482
				text = "R"
			intervals [285]:
				xmin = 66.3482
				xmax = 66.4382
				text = "OW1"
			intervals [286]:
				xmin = 66.4382
				xmax = 66.4682
				text = "P"
			intervals [287]:
				xmin = 66.4682
				xmax = 67.6815
				text = "sp"
			intervals [288]:
				xmin = 67.6815
				xmax = 67.8315
				text = "OW1"
			intervals [289]:
				xmin = 67.8315
				xmax = 67.8615
				text = "N"
			intervals [290]:
				xmin = 67.8615
				xmax = 67.9115
				text = "L"
			intervals [291]:
				xmin = 67.9115
				xmax = 68.0115
				text = "IY0"
			intervals [292]:
				xmin = 68.0115
				xmax = 68.0615
				text = "G"
			intervals [293]:
				xmin = 68.0615
				xmax = 68.2315
				text = "ER1"
			intervals [294]:
				xmin = 68.2315
				xmax = 68.3115
				text = "L"
			intervals [295]:
				xmin = 68.3115
				xmax = 68.3415
				text = "Z"
			intervals [296]:
				xmin = 68.3415
				xmax = 68.3715
				text = "sp"
			intervals [297]:
				xmin = 68.3715
				xmax = 69.4709
				text = ""
			intervals [298]:
				xmin = 69.4709
				xmax = 69.6109
				text = "HH"
			intervals [299]:
				xmin = 69.6109
				xmax = 69.6509
				text = "AW1"
			intervals [300]:
				xmin = 69.6509
				xmax = 69.6809
				text = "AH0"
			intervals [301]:
				xmin = 69.6809
				xmax = 69.7109
				text = "B"
			intervals [302]:
				xmin = 69.7109
				xmax = 69.8209
				text = "AW1"
			intervals [303]:
				xmin = 69.8209
				xmax = 69.8909
				text = "T"
			intervals [304]:
				xmin = 69.8909
				xmax = 69.9209
				text = "sp"
			intervals [305]:
				xmin = 69.9209
				xmax = 69.9809
				text = "D"
			intervals [306]:
				xmin = 69.9809
				xmax = 70.3009
				text = "AA1"
			intervals [307]:
				xmin = 70.3009
				xmax = 70.3309
				text = "JH"
			intervals [308]:
				xmin = 70.3309
				xmax = 70.3609
				text = "B"
			intervals [309]:
				xmin = 70.3609
				xmax = 70.4409
				text = "AO2"
			intervals [310]:
				xmin = 70.4409
				xmax = 70.6009
				text = "L"
			intervals [311]:
				xmin = 70.6009
				xmax = 70.6309
				text = "sp"
			intervals [312]:
				xmin = 70.6309
				xmax = 70.6809
				text = "HH"
			intervals [313]:
				xmin = 70.6809
				xmax = 70.8109
				text = "UW1"
			intervals [314]:
				xmin = 70.8109
				xmax = 70.8409
				text = "sp"
			intervals [315]:
				xmin = 70.8409
				xmax = 70.8809
				text = "P"
			intervals [316]:
				xmin = 70.8809
				xmax = 71.0009
				text = "L"
			intervals [317]:
				xmin = 71.0009
				xmax = 71.0509
				text = "EY1"
			intervals [318]:
				xmin = 71.0509
				xmax = 71.1209
				text = "D"
			intervals [319]:
				xmin = 71.1209
				xmax = 71.1509
				text = "sp"
			intervals [320]:
				xmin = 71.1509
				xmax = 71.2309
				text = "DH"
			intervals [321]:
				xmin = 71.2309
				xmax = 71.2909
				text = "AH0"
			intervals [322]:
				xmin = 71.2909
				xmax = 71.3709
				text = "T"
			intervals [323]:
				xmin = 71.3709
				xmax = 71.4009
				text = "sp"
			intervals [324]:
				xmin = 71.4009
				xmax = 76.163
				text = ""
			intervals [325]:
				xmin = 76.163
				xmax = 76.213
				text = "M"
			intervals [326]:
				xmin = 76.213
				xmax = 76.253
				text = "HH"
			intervals [327]:
				xmin = 76.253
				xmax = 76.653
				text = "M"
			intervals [328]:
				xmin = 76.653
				xmax = 76.683
				text = "sp"
			intervals [329]:
				xmin = 76.683
				xmax = 86.7885
				text = ""
			intervals [330]:
				xmin = 86.7885
				xmax = 86.8185
				text = "HH"
			intervals [331]:
				xmin = 86.8185
				xmax = 87.1585
				text = "M"
			intervals [332]:
				xmin = 87.1585
				xmax = 87.1885
				text = "sp"
			intervals [333]:
				xmin = 87.1885
				xmax = 87.4859
				text = ""
			intervals [334]:
				xmin = 87.4859
				xmax = 87.5759
				text = "AA1"
			intervals [335]:
				xmin = 87.5759
				xmax = 87.6659
				text = "R"
			intervals [336]:
				xmin = 87.6659
				xmax = 87.7359
				text = "Y"
			intervals [337]:
				xmin = 87.7359
				xmax = 87.7659
				text = "UW1"
			intervals [338]:
				xmin = 87.7659
				xmax = 87.7959
				text = "S"
			intervals [339]:
				xmin = 87.7959
				xmax = 87.8259
				text = "AH0"
			intervals [340]:
				xmin = 87.8259
				xmax = 87.8659
				text = "P"
			intervals [341]:
				xmin = 87.8659
				xmax = 88.0059
				text = "OW1"
			intervals [342]:
				xmin = 88.0059
				xmax = 88.0659
				text = "Z"
			intervals [343]:
				xmin = 88.0659
				xmax = 88.0959
				text = "D"
			intervals [344]:
				xmin = 88.0959
				xmax = 88.1259
				text = "T"
			intervals [345]:
				xmin = 88.1259
				xmax = 88.1759
				text = "IH0"
			intervals [346]:
				xmin = 88.1759
				xmax = 88.2459
				text = "HH"
			intervals [347]:
				xmin = 88.2459
				xmax = 88.3459
				text = "IH1"
			intervals [348]:
				xmin = 88.3459
				xmax = 88.3759
				text = "T"
			intervals [349]:
				xmin = 88.3759
				xmax = 88.4059
				text = "DH"
			intervals [350]:
				xmin = 88.4059
				xmax = 88.5759
				text = "AH1"
			intervals [351]:
				xmin = 88.5759
				xmax = 88.6159
				text = "P"
			intervals [352]:
				xmin = 88.6159
				xmax = 88.6959
				text = "ER1"
			intervals [353]:
				xmin = 88.6959
				xmax = 88.7259
				text = "S"
			intervals [354]:
				xmin = 88.7259
				xmax = 88.7559
				text = "AH0"
			intervals [355]:
				xmin = 88.7559
				xmax = 88.7859
				text = "N"
			intervals [356]:
				xmin = 88.7859
				xmax = 88.8659
				text = "IH0"
			intervals [357]:
				xmin = 88.8659
				xmax = 88.8959
				text = "N"
			intervals [358]:
				xmin = 88.8959
				xmax = 88.9259
				text = "DH"
			intervals [359]:
				xmin = 88.9259
				xmax = 89.2459
				text = "AH1"
			intervals [360]:
				xmin = 89.2459
				xmax = 89.2759
				text = "M"
			intervals [361]:
				xmin = 89.2759
				xmax = 89.3059
				text = "IH1"
			intervals [362]:
				xmin = 89.3059
				xmax = 89.3359
				text = "D"
			intervals [363]:
				xmin = 89.3359
				xmax = 89.5459
				text = "AH0"
			intervals [364]:
				xmin = 89.5459
				xmax = 89.5759
				text = "L"
			intervals [365]:
				xmin = 89.5759
				xmax = 89.6259
				text = "sp"
			intervals [366]:
				xmin = 89.6259
				xmax = 90.9536
				text = ""
			intervals [367]:
				xmin = 90.9536
				xmax = 90.9836
				text = "Y"
			intervals [368]:
				xmin = 90.9836
				xmax = 91.0136
				text = "UW1"
			intervals [369]:
				xmin = 91.0136
				xmax = 91.0436
				text = "T"
			intervals [370]:
				xmin = 91.0436
				xmax = 91.0736
				text = "R"
			intervals [371]:
				xmin = 91.0736
				xmax = 91.2736
				text = "AY1"
			intervals [372]:
				xmin = 91.2736
				xmax = 91.9036
				text = "T"
			intervals [373]:
				xmin = 91.9036
				xmax = 92.0436
				text = "AH0"
			intervals [374]:
				xmin = 92.0436
				xmax = 92.0736
				text = "sp"
			intervals [375]:
				xmin = 92.0736
				xmax = 92.1036
				text = "T"
			intervals [376]:
				xmin = 92.1036
				xmax = 92.1336
				text = "AE1"
			intervals [377]:
				xmin = 92.1336
				xmax = 92.1636
				text = "G"
			intervals [378]:
				xmin = 92.1636
				xmax = 92.1936
				text = "DH"
			intervals [379]:
				xmin = 92.1936
				xmax = 92.2236
				text = "AH0"
			intervals [380]:
				xmin = 92.2236
				xmax = 92.6936
				text = "M"
			intervals [381]:
				xmin = 92.6936
				xmax = 92.7236
				text = "sp"
			intervals [382]:
				xmin = 92.7236
				xmax = 92.7536
				text = "S"
			intervals [383]:
				xmin = 92.7536
				xmax = 92.7836
				text = "OW1"
			intervals [384]:
				xmin = 92.7836
				xmax = 92.8136
				text = "sp"
			intervals [385]:
				xmin = 92.8136
				xmax = 92.8436
				text = "T"
			intervals [386]:
				xmin = 92.8436
				xmax = 92.8736
				text = "IH0"
			intervals [387]:
				xmin = 92.8736
				xmax = 92.9036
				text = "sp"
			intervals [388]:
				xmin = 92.9036
				xmax = 92.9336
				text = "S"
			intervals [389]:
				xmin = 92.9336
				xmax = 92.9636
				text = "P"
			intervals [390]:
				xmin = 92.9636
				xmax = 92.9936
				text = "IY1"
			intervals [391]:
				xmin = 92.9936
				xmax = 93.0236
				text = "K"
			intervals [392]:
				xmin = 93.0236
				xmax = 93.8946
				text = ""
			intervals [393]:
				xmin = 93.8946
				xmax = 93.9346
				text = "HH"
			intervals [394]:
				xmin = 93.9346
				xmax = 93.9746
				text = "W"
			intervals [395]:
				xmin = 93.9746
				xmax = 94.0046
				text = "AH1"
			intervals [396]:
				xmin = 94.0046
				xmax = 94.0346
				text = "T"
			intervals [397]:
				xmin = 94.0346
				xmax = 94.0746
				text = "AH0"
			intervals [398]:
				xmin = 94.0746
				xmax = 94.1246
				text = "B"
			intervals [399]:
				xmin = 94.1246
				xmax = 94.3546
				text = "AW1"
			intervals [400]:
				xmin = 94.3546
				xmax = 94.3846
				text = "T"
			intervals [401]:
				xmin = 94.3846
				xmax = 94.4646
				text = "JH"
			intervals [402]:
				xmin = 94.4646
				xmax = 94.7346
				text = "AE1"
			intervals [403]:
				xmin = 94.7346
				xmax = 94.8046
				text = "K"
			intervals [404]:
				xmin = 94.8046
				xmax = 94.9446
				text = "S"
			intervals [405]:
				xmin = 94.9446
				xmax = 94.9746
				text = "sp"
			intervals [406]:
				xmin = 94.9746
				xmax = 96.4866
				text = ""
			intervals [407]:
				xmin = 96.4866
				xmax = 96.5166
				text = "IH0"
			intervals [408]:
				xmin = 96.5166
				xmax = 96.5466
				text = "T"
			intervals [409]:
				xmin = 96.5466
				xmax = 96.8166
				text = "AO1"
			intervals [410]:
				xmin = 96.8166
				xmax = 96.8566
				text = "L"
			intervals [411]:
				xmin = 96.8566
				xmax = 96.9066
				text = "W"
			intervals [412]:
				xmin = 96.9066
				xmax = 96.9566
				text = "IY0"
			intervals [413]:
				xmin = 96.9566
				xmax = 96.9866
				text = "Z"
			intervals [414]:
				xmin = 96.9866
				xmax = 97.0766
				text = "L"
			intervals [415]:
				xmin = 97.0766
				xmax = 97.1866
				text = "UH1"
			intervals [416]:
				xmin = 97.1866
				xmax = 97.2766
				text = "K"
			intervals [417]:
				xmin = 97.2766
				xmax = 97.3366
				text = "T"
			intervals [418]:
				xmin = 97.3366
				xmax = 97.3966
				text = "sp"
			intervals [419]:
				xmin = 97.3966
				xmax = 97.4266
				text = "K"
			intervals [420]:
				xmin = 97.4266
				xmax = 97.4566
				text = "AH0"
			intervals [421]:
				xmin = 97.4566
				xmax = 97.4866
				text = "N"
			intervals [422]:
				xmin = 97.4866
				xmax = 97.5366
				text = "F"
			intervals [423]:
				xmin = 97.5366
				xmax = 97.5866
				text = "Y"
			intervals [424]:
				xmin = 97.5866
				xmax = 97.7066
				text = "UW1"
			intervals [425]:
				xmin = 97.7066
				xmax = 97.7566
				text = "Z"
			intervals [426]:
				xmin = 97.7566
				xmax = 97.7866
				text = "IH0"
			intervals [427]:
				xmin = 97.7866
				xmax = 97.8966
				text = "N"
			intervals [428]:
				xmin = 97.8966
				xmax = 97.9266
				text = "sp"
			intervals [429]:
				xmin = 97.9266
				xmax = 97.9566
				text = "T"
			intervals [430]:
				xmin = 97.9566
				xmax = 97.9866
				text = "AH0"
			intervals [431]:
				xmin = 97.9866
				xmax = 98.1166
				text = "M"
			intervals [432]:
				xmin = 98.1166
				xmax = 98.1766
				text = "IY1"
			intervals [433]:
				xmin = 98.1766
				xmax = 98.2966
				text = "EH1"
			intervals [434]:
				xmin = 98.2966
				xmax = 98.3666
				text = "Z"
			intervals [435]:
				xmin = 98.3666
				xmax = 98.4066
				text = "sp"
			intervals [436]:
				xmin = 98.4066
				xmax = 98.4566
				text = "AH0"
			intervals [437]:
				xmin = 98.4566
				xmax = 98.4866
				text = "L"
			intervals [438]:
				xmin = 98.4866
				xmax = 98.5166
				text = "IH1"
			intervals [439]:
				xmin = 98.5166
				xmax = 98.6666
				text = "T"
			intervals [440]:
				xmin = 98.6666
				xmax = 98.7166
				text = "AH0"
			intervals [441]:
				xmin = 98.7166
				xmax = 98.7466
				text = "L"
			intervals [442]:
				xmin = 98.7466
				xmax = 98.7966
				text = "K"
			intervals [443]:
				xmin = 98.7966
				xmax = 98.8566
				text = "IH1"
			intervals [444]:
				xmin = 98.8566
				xmax = 98.9866
				text = "D"
			intervals [445]:
				xmin = 98.9866
				xmax = 99.0166
				text = "T"
			intervals [446]:
				xmin = 99.0166
				xmax = 99.0766
				text = "AH0"
			intervals [447]:
				xmin = 99.0766
				xmax = 99.1366
				text = "W"
			intervals [448]:
				xmin = 99.1366
				xmax = 99.2766
				text = "AA1"
			intervals [449]:
				xmin = 99.2766
				xmax = 99.3166
				text = "CH"
			intervals [450]:
				xmin = 99.3166
				xmax = 99.3666
				text = "sp"
			intervals [451]:
				xmin = 99.3666
				xmax = 99.4066
				text = "G"
			intervals [452]:
				xmin = 99.4066
				xmax = 99.6166
				text = "ER1"
			intervals [453]:
				xmin = 99.6166
				xmax = 99.6466
				text = "L"
			intervals [454]:
				xmin = 99.6466
				xmax = 99.6766
				text = "Z"
			intervals [455]:
				xmin = 99.6766
				xmax = 99.7066
				text = "sp"
			intervals [456]:
				xmin = 99.7066
				xmax = 99.7366
				text = "P"
			intervals [457]:
				xmin = 99.7366
				xmax = 99.7966
				text = "L"
			intervals [458]:
				xmin = 99.7966
				xmax = 99.8466
				text = "EY1"
			intervals [459]:
				xmin = 99.8466
				xmax = 99.9666
				text = "sp"
			intervals [460]:
				xmin = 99.9666
				xmax = 100.0366
				text = "JH"
			intervals [461]:
				xmin = 100.0366
				xmax = 100.1066
				text = "AE1"
			intervals [462]:
				xmin = 100.1066
				xmax = 100.1366
				text = "K"
			intervals [463]:
				xmin = 100.1366
				xmax = 100.1666
				text = "S"
			intervals [464]:
				xmin = 100.1666
				xmax = 100.1966
				text = "sp"
			intervals [465]:
				xmin = 100.1966
				xmax = 100.6366
				text = "spn"
			intervals [466]:
				xmin = 100.6366
				xmax = 115.976
				text = ""
			intervals [467]:
				xmin = 115.976
				xmax = 116.136
				text = "HH"
			intervals [468]:
				xmin = 116.136
				xmax = 116.246
				text = "AW1"
			intervals [469]:
				xmin = 116.246
				xmax = 116.276
				text = "D"
			intervals [470]:
				xmin = 116.276
				xmax = 116.306
				text = "IH0"
			intervals [471]:
				xmin = 116.306
				xmax = 116.336
				text = "D"
			intervals [472]:
				xmin = 116.336
				xmax = 116.366
				text = "DH"
			intervals [473]:
				xmin = 116.366
				xmax = 116.396
				text = "AH0"
			intervals [474]:
				xmin = 116.396
				xmax = 116.566
				text = "T"
			intervals [475]:
				xmin = 116.566
				xmax = 116.616
				text = "W"
			intervals [476]:
				xmin = 116.616
				xmax = 116.736
				text = "ER1"
			intervals [477]:
				xmin = 116.736
				xmax = 116.766
				text = "K"
			intervals [478]:
				xmin = 116.766
				xmax = 116.836
				text = "sp"
			intervals [479]:
				xmin = 116.836
				xmax = 124.9949
				text = ""
			intervals [480]:
				xmin = 124.9949
				xmax = 125.0849
				text = "W"
			intervals [481]:
				xmin = 125.0849
				xmax = 125.1749
				text = "EH1"
			intervals [482]:
				xmin = 125.1749
				xmax = 125.3849
				text = "L"
			intervals [483]:
				xmin = 125.3849
				xmax = 125.4849
				text = "HH"
			intervals [484]:
				xmin = 125.4849
				xmax = 125.5349
				text = "W"
			intervals [485]:
				xmin = 125.5349
				xmax = 125.6049
				text = "AH1"
			intervals [486]:
				xmin = 125.6049
				xmax = 125.6349
				text = "T"
			intervals [487]:
				xmin = 125.6349
				xmax = 125.9049
				text = "EH1"
			intervals [488]:
				xmin = 125.9049
				xmax = 125.9349
				text = "S"
			intervals [489]:
				xmin = 125.9349
				xmax = 126.6149
				text = "spn"
			intervals [490]:
				xmin = 126.6149
				xmax = 126.6449
				text = "AH0"
			intervals [491]:
				xmin = 126.6449
				xmax = 126.6749
				text = "N"
			intervals [492]:
				xmin = 126.6749
				xmax = 126.7049
				text = "T"
			intervals [493]:
				xmin = 126.7049
				xmax = 126.7349
				text = "UW1"
			intervals [494]:
				xmin = 126.7349
				xmax = 126.7649
				text = "Z"
			intervals [495]:
				xmin = 126.7649
				xmax = 126.7949
				text = "IY1"
			intervals [496]:
				xmin = 126.7949
				xmax = 126.8249
				text = "Z"
			intervals [497]:
				xmin = 126.8249
				xmax = 126.8649
				text = "AH0"
			intervals [498]:
				xmin = 126.8649
				xmax = 126.9249
				text = "N"
			intervals [499]:
				xmin = 126.9249
				xmax = 127.0549
				text = "AO1"
			intervals [500]:
				xmin = 127.0549
				xmax = 127.0849
				text = "L"
			intervals [501]:
				xmin = 127.0849
				xmax = 127.1149
				text = "DH"
			intervals [502]:
				xmin = 127.1149
				xmax = 127.1449
				text = "AE1"
			intervals [503]:
				xmin = 127.1449
				xmax = 127.3649
				text = "T"
			intervals [504]:
				xmin = 127.3649
				xmax = 127.3949
				text = "AH1"
			intervals [505]:
				xmin = 127.3949
				xmax = 127.4249
				text = "DH"
			intervals [506]:
				xmin = 127.4249
				xmax = 127.4549
				text = "ER0"
			intervals [507]:
				xmin = 127.4549
				xmax = 127.6749
				text = "sp"
			intervals [508]:
				xmin = 127.6749
				xmax = 136.1601
				text = ""
			intervals [509]:
				xmin = 136.1601
				xmax = 136.6301
				text = "OW1"
			intervals [510]:
				xmin = 136.6301
				xmax = 136.6801
				text = "sp"
			intervals [511]:
				xmin = 136.6801
				xmax = 136.7201
				text = "AY1"
			intervals [512]:
				xmin = 136.7201
				xmax = 136.7501
				text = "sp"
			intervals [513]:
				xmin = 136.7501
				xmax = 136.7801
				text = "S"
			intervals [514]:
				xmin = 136.7801
				xmax = 136.8101
				text = "IY1"
			intervals [515]:
				xmin = 136.8101
				xmax = 137.5984
				text = "sp"
			intervals [516]:
				xmin = 137.5984
				xmax = 137.6584
				text = "W"
			intervals [517]:
				xmin = 137.6584
				xmax = 137.6984
				text = "EH1"
			intervals [518]:
				xmin = 137.6984
				xmax = 137.9384
				text = "L"
			intervals [519]:
				xmin = 137.9384
				xmax = 137.9984
				text = "HH"
			intervals [520]:
				xmin = 137.9984
				xmax = 138.1084
				text = "AW1"
			intervals [521]:
				xmin = 138.1084
				xmax = 138.1484
				text = "D"
			intervals [522]:
				xmin = 138.1484
				xmax = 138.1884
				text = "IH0"
			intervals [523]:
				xmin = 138.1884
				xmax = 138.2184
				text = "D"
			intervals [524]:
				xmin = 138.2184
				xmax = 138.2484
				text = "DH"
			intervals [525]:
				xmin = 138.2484
				xmax = 138.3484
				text = "AH1"
			intervals [526]:
				xmin = 138.3484
				xmax = 138.3884
				text = "B"
			intervals [527]:
				xmin = 138.3884
				xmax = 138.6384
				text = "AO1"
			intervals [528]:
				xmin = 138.6384
				xmax = 138.7184
				text = "L"
			intervals [529]:
				xmin = 138.7184
				xmax = 138.8084
				text = "W"
			intervals [530]:
				xmin = 138.8084
				xmax = 138.9384
				text = "ER1"
			intervals [531]:
				xmin = 138.9384
				xmax = 139.1484
				text = "K"
			intervals [532]:
				xmin = 139.1484
				xmax = 139.1784
				text = "sp"
			intervals [533]:
				xmin = 139.1784
				xmax = 139.4802
				text = ""
			intervals [534]:
				xmin = 139.4802
				xmax = 139.6002
				text = "W"
			intervals [535]:
				xmin = 139.6002
				xmax = 139.7002
				text = "AO1"
			intervals [536]:
				xmin = 139.7002
				xmax = 139.7302
				text = "Z"
			intervals [537]:
				xmin = 139.7302
				xmax = 139.7602
				text = "DH"
			intervals [538]:
				xmin = 139.7602
				xmax = 139.7902
				text = "EH1"
			intervals [539]:
				xmin = 139.7902
				xmax = 139.8602
				text = "R"
			intervals [540]:
				xmin = 139.8602
				xmax = 139.9102
				text = "sp"
			intervals [541]:
				xmin = 139.9102
				xmax = 139.9502
				text = "S"
			intervals [542]:
				xmin = 139.9502
				xmax = 140.0002
				text = "AH1"
			intervals [543]:
				xmin = 140.0002
				xmax = 140.0302
				text = "M"
			intervals [544]:
				xmin = 140.0302
				xmax = 140.0602
				text = "TH"
			intervals [545]:
				xmin = 140.0602
				xmax = 140.0902
				text = "IH0"
			intervals [546]:
				xmin = 140.0902
				xmax = 140.1202
				text = "N"
			intervals [547]:
				xmin = 140.1202
				xmax = 140.1502
				text = "AH0"
			intervals [548]:
				xmin = 140.1502
				xmax = 140.1902
				text = "B"
			intervals [549]:
				xmin = 140.1902
				xmax = 140.3502
				text = "AW1"
			intervals [550]:
				xmin = 140.3502
				xmax = 140.3802
				text = "T"
			intervals [551]:
				xmin = 140.3802
				xmax = 140.4302
				text = "B"
			intervals [552]:
				xmin = 140.4302
				xmax = 140.5402
				text = "AW1"
			intervals [553]:
				xmin = 140.5402
				xmax = 140.6202
				text = "N"
			intervals [554]:
				xmin = 140.6202
				xmax = 140.6502
				text = "S"
			intervals [555]:
				xmin = 140.6502
				xmax = 140.6802
				text = "IH0"
			intervals [556]:
				xmin = 140.6802
				xmax = 140.7102
				text = "N"
			intervals [557]:
				xmin = 140.7102
				xmax = 140.7402
				text = "DH"
			intervals [558]:
				xmin = 140.7402
				xmax = 140.9602
				text = "AH1"
			intervals [559]:
				xmin = 140.9602
				xmax = 141.0102
				text = "B"
			intervals [560]:
				xmin = 141.0102
				xmax = 141.0802
				text = "AO1"
			intervals [561]:
				xmin = 141.0802
				xmax = 141.3302
				text = "L"
			intervals [562]:
				xmin = 141.3302
				xmax = 141.3602
				text = "AH1"
			intervals [563]:
				xmin = 141.3602
				xmax = 141.3902
				text = "P"
			intervals [564]:
				xmin = 141.3902
				xmax = 147.7887
				text = "sp"
			intervals [565]:
				xmin = 147.7887
				xmax = 147.8187
				text = "S"
			intervals [566]:
				xmin = 147.8187
				xmax = 147.9487
				text = "OW1"
			intervals [567]:
				xmin = 147.9487
				xmax = 148.0187
				text = "Y"
			intervals [568]:
				xmin = 148.0187
				xmax = 148.0487
				text = "UW1"
			intervals [569]:
				xmin = 148.0487
				xmax = 148.0787
				text = "D"
			intervals [570]:
				xmin = 148.0787
				xmax = 148.1087
				text = "HH"
			intervals [571]:
				xmin = 148.1087
				xmax = 148.2287
				text = "AE1"
			intervals [572]:
				xmin = 148.2287
				xmax = 148.2587
				text = "V"
			intervals [573]:
				xmin = 148.2587
				xmax = 148.3587
				text = "T"
			intervals [574]:
				xmin = 148.3587
				xmax = 148.3987
				text = "AH0"
			intervals [575]:
				xmin = 148.3987
				xmax = 148.4487
				text = "B"
			intervals [576]:
				xmin = 148.4487
				xmax = 148.5987
				text = "OW1"
			intervals [577]:
				xmin = 148.5987
				xmax = 148.7187
				text = "TH"
			intervals [578]:
				xmin = 148.7187
				xmax = 148.7787
				text = "P"
			intervals [579]:
				xmin = 148.7787
				xmax = 148.8287
				text = "IH1"
			intervals [580]:
				xmin = 148.8287
				xmax = 148.9187
				text = "K"
			intervals [581]:
				xmin = 148.9187
				xmax = 149.0387
				text = "AH1"
			intervals [582]:
				xmin = 149.0387
				xmax = 149.0687
				text = "P"
			intervals [583]:
				xmin = 149.0687
				xmax = 149.6687
				text = "spn"
			intervals [584]:
				xmin = 149.6687
				xmax = 149.8387
				text = "AE1"
			intervals [585]:
				xmin = 149.8387
				xmax = 149.8687
				text = "N"
			intervals [586]:
				xmin = 149.8687
				xmax = 149.9087
				text = "D"
			intervals [587]:
				xmin = 149.9087
				xmax = 149.9387
				text = "T"
			intervals [588]:
				xmin = 149.9387
				xmax = 150.0787
				text = "UW1"
			intervals [589]:
				xmin = 150.0787
				xmax = 150.1087
				text = "Z"
			intervals [590]:
				xmin = 150.1087
				xmax = 150.1387
				text = "IY1"
			intervals [591]:
				xmin = 150.1387
				xmax = 150.1687
				text = "Z"
			intervals [592]:
				xmin = 150.1687
				xmax = 150.2387
				text = "Y"
			intervals [593]:
				xmin = 150.2387
				xmax = 150.3287
				text = "UW1"
			intervals [594]:
				xmin = 150.3287
				xmax = 150.3687
				text = "IH0"
			intervals [595]:
				xmin = 150.3687
				xmax = 150.4087
				text = "D"
			intervals [596]:
				xmin = 150.4087
				xmax = 150.4487
				text = "HH"
			intervals [597]:
				xmin = 150.4487
				xmax = 150.4987
				text = "AE1"
			intervals [598]:
				xmin = 150.4987
				xmax = 150.5587
				text = "V"
			intervals [599]:
				xmin = 150.5587
				xmax = 150.6087
				text = "T"
			intervals [600]:
				xmin = 150.6087
				xmax = 150.6487
				text = "IH0"
			intervals [601]:
				xmin = 150.6487
				xmax = 150.6887
				text = "P"
			intervals [602]:
				xmin = 150.6887
				xmax = 150.8087
				text = "IH1"
			intervals [603]:
				xmin = 150.8087
				xmax = 150.8787
				text = "K"
			intervals [604]:
				xmin = 150.8787
				xmax = 151.0987
				text = "AH1"
			intervals [605]:
				xmin = 151.0987
				xmax = 151.1687
				text = "P"
			intervals [606]:
				xmin = 151.1687
				xmax = 151.1987
				text = "sp"
			intervals [607]:
				xmin = 151.1987
				xmax = 151.2287
				text = "T"
			intervals [608]:
				xmin = 151.2287
				xmax = 151.3387
				text = "UW1"
			intervals [609]:
				xmin = 151.3387
				xmax = 152.2165
				text = "sp"
			intervals [610]:
				xmin = 152.2165
				xmax = 152.3865
				text = "B"
			intervals [611]:
				xmin = 152.3865
				xmax = 152.4365
				text = "IH0"
			intervals [612]:
				xmin = 152.4365
				xmax = 152.5165
				text = "F"
			intervals [613]:
				xmin = 152.5165
				xmax = 152.5565
				text = "AO1"
			intervals [614]:
				xmin = 152.5565
				xmax = 152.7265
				text = "R"
			intervals [615]:
				xmin = 152.7265
				xmax = 152.7665
				text = "DH"
			intervals [616]:
				xmin = 152.7665
				xmax = 152.8665
				text = "AH0"
			intervals [617]:
				xmin = 152.8665
				xmax = 154.4402
				text = ""
			intervals [618]:
				xmin = 154.4402
				xmax = 154.5602
				text = "M"
			intervals [619]:
				xmin = 154.5602
				xmax = 154.6102
				text = "EY1"
			intervals [620]:
				xmin = 154.6102
				xmax = 154.6402
				text = "K"
			intervals [621]:
				xmin = 154.6402
				xmax = 154.7302
				text = "IH0"
			intervals [622]:
				xmin = 154.7302
				xmax = 154.8302
				text = "T"
			intervals [623]:
				xmin = 154.8302
				xmax = 154.8702
				text = "HH"
			intervals [624]:
				xmin = 154.8702
				xmax = 155.1102
				text = "AA1"
			intervals [625]:
				xmin = 155.1102
				xmax = 155.1402
				text = "R"
			intervals [626]:
				xmin = 155.1402
				xmax = 155.1702
				text = "D"
			intervals [627]:
				xmin = 155.1702
				xmax = 156.3776
				text = "sp"
			intervals [628]:
				xmin = 156.3776
				xmax = 156.4076
				text = "K"
			intervals [629]:
				xmin = 156.4076
				xmax = 156.4376
				text = "UH1"
			intervals [630]:
				xmin = 156.4376
				xmax = 156.4676
				text = "D"
			intervals [631]:
				xmin = 156.4676
				xmax = 156.5076
				text = "EH1"
			intervals [632]:
				xmin = 156.5076
				xmax = 156.5676
				text = "N"
			intervals [633]:
				xmin = 156.5676
				xmax = 156.6476
				text = "IY0"
			intervals [634]:
				xmin = 156.6476
				xmax = 156.6776
				text = "W"
			intervals [635]:
				xmin = 156.6776
				xmax = 156.7876
				text = "AH2"
			intervals [636]:
				xmin = 156.7876
				xmax = 156.8176
				text = "N"
			intervals [637]:
				xmin = 156.8176
				xmax = 156.8576
				text = "P"
			intervals [638]:
				xmin = 156.8576
				xmax = 156.8976
				text = "IH1"
			intervals [639]:
				xmin = 156.8976
				xmax = 156.9776
				text = "K"
			intervals [640]:
				xmin = 156.9776
				xmax = 157.1876
				text = "AH1"
			intervals [641]:
				xmin = 157.1876
				xmax = 157.2176
				text = "P"
			intervals [642]:
				xmin = 157.2176
				xmax = 157.2976
				text = "T"
			intervals [643]:
				xmin = 157.2976
				xmax = 157.3576
				text = "EH1"
			intervals [644]:
				xmin = 157.3576
				xmax = 157.5976
				text = "N"
			intervals [645]:
				xmin = 157.5976
				xmax = 157.6276
				text = "sp"
			intervals [646]:
				xmin = 157.6276
				xmax = 157.6576
				text = "B"
			intervals [647]:
				xmin = 157.6576
				xmax = 157.6876
				text = "IH0"
			intervals [648]:
				xmin = 157.6876
				xmax = 157.7176
				text = "F"
			intervals [649]:
				xmin = 157.7176
				xmax = 157.7676
				text = "AO1"
			intervals [650]:
				xmin = 157.7676
				xmax = 157.9076
				text = "R"
			intervals [651]:
				xmin = 157.9076
				xmax = 157.9376
				text = "IH0"
			intervals [652]:
				xmin = 157.9376
				xmax = 157.9876
				text = "T"
			intervals [653]:
				xmin = 157.9876
				xmax = 158.0176
				text = "sp"
			intervals [654]:
				xmin = 158.0176
				xmax = 159.2253
				text = ""
			intervals [655]:
				xmin = 159.2253
				xmax = 159.2553
				text = "M"
			intervals [656]:
				xmin = 159.2553
				xmax = 159.2853
				text = "HH"
			intervals [657]:
				xmin = 159.2853
				xmax = 159.8953
				text = "M"
			intervals [658]:
				xmin = 159.8953
				xmax = 159.9253
				text = "sp"
			intervals [659]:
				xmin = 159.9253
				xmax = 160.341
				text = ""
			intervals [660]:
				xmin = 160.341
				xmax = 160.401
				text = "IH0"
			intervals [661]:
				xmin = 160.401
				xmax = 160.431
				text = "T"
			intervals [662]:
				xmin = 160.431
				xmax = 160.461
				text = "Z"
			intervals [663]:
				xmin = 160.461
				xmax = 160.531
				text = "HH"
			intervals [664]:
				xmin = 160.531
				xmax = 160.611
				text = "AA1"
			intervals [665]:
				xmin = 160.611
				xmax = 160.691
				text = "R"
			intervals [666]:
				xmin = 160.691
				xmax = 160.721
				text = "D"
			intervals [667]:
				xmin = 160.721
				xmax = 160.751
				text = "T"
			intervals [668]:
				xmin = 160.751
				xmax = 160.851
				text = "AH0"
			intervals [669]:
				xmin = 160.851
				xmax = 160.891
				text = "IH0"
			intervals [670]:
				xmin = 160.891
				xmax = 160.941
				text = "M"
			intervals [671]:
				xmin = 160.941
				xmax = 161.101
				text = "AE1"
			intervals [672]:
				xmin = 161.101
				xmax = 161.131
				text = "JH"
			intervals [673]:
				xmin = 161.131
				xmax = 161.161
				text = "AH0"
			intervals [674]:
				xmin = 161.161
				xmax = 161.301
				text = "N"
			intervals [675]:
				xmin = 161.301
				xmax = 161.331
				text = "sp"
			intervals [676]:
				xmin = 161.331
				xmax = 162.7748
				text = ""
			intervals [677]:
				xmin = 162.7748
				xmax = 162.8248
				text = "D"
			intervals [678]:
				xmin = 162.8248
				xmax = 162.8548
				text = "IH0"
			intervals [679]:
				xmin = 162.8548
				xmax = 162.9248
				text = "D"
			intervals [680]:
				xmin = 162.9248
				xmax = 162.9548
				text = "Y"
			intervals [681]:
				xmin = 162.9548
				xmax = 162.9848
				text = "UW1"
			intervals [682]:
				xmin = 162.9848
				xmax = 163.1348
				text = "EH1"
			intervals [683]:
				xmin = 163.1348
				xmax = 163.1648
				text = "V"
			intervals [684]:
				xmin = 163.1648
				xmax = 163.2048
				text = "ER0"
			intervals [685]:
				xmin = 163.2048
				xmax = 163.2448
				text = "P"
			intervals [686]:
				xmin = 163.2448
				xmax = 163.3248
				text = "L"
			intervals [687]:
				xmin = 163.3248
				xmax = 163.4148
				text = "EY1"
			intervals [688]:
				xmin = 163.4148
				xmax = 163.5348
				text = "sp"
			intervals [689]:
				xmin = 163.5348
				xmax = 163.5648
				text = "T"
			intervals [690]:
				xmin = 163.5648
				xmax = 163.7748
				text = "AE1"
			intervals [691]:
				xmin = 163.7748
				xmax = 163.9048
				text = "G"
			intervals [692]:
				xmin = 163.9048
				xmax = 164.0248
				text = "sp"
			intervals [693]:
				xmin = 164.0248
				xmax = 172.8595
				text = ""
			intervals [694]:
				xmin = 172.8595
				xmax = 172.8895
				text = "M"
			intervals [695]:
				xmin = 172.8895
				xmax = 172.9195
				text = "HH"
			intervals [696]:
				xmin = 172.9195
				xmax = 173.5495
				text = "M"
			intervals [697]:
				xmin = 173.5495
				xmax = 173.5795
				text = "sp"
			intervals [698]:
				xmin = 173.5795
				xmax = 180.6092
				text = ""
			intervals [699]:
				xmin = 180.6092
				xmax = 180.6492
				text = "M"
			intervals [700]:
				xmin = 180.6492
				xmax = 180.6792
				text = "HH"
			intervals [701]:
				xmin = 180.6792
				xmax = 181.2492
				text = "M"
			intervals [702]:
				xmin = 181.2492
				xmax = 181.2792
				text = "sp"
			intervals [703]:
				xmin = 181.2792
				xmax = 182.5999
				text = ""
			intervals [704]:
				xmin = 182.5999
				xmax = 182.6299
				text = "D"
			intervals [705]:
				xmin = 182.6299
				xmax = 182.6599
				text = "IH0"
			intervals [706]:
				xmin = 182.6599
				xmax = 182.7299
				text = "D"
			intervals [707]:
				xmin = 182.7299
				xmax = 182.7599
				text = "Y"
			intervals [708]:
				xmin = 182.7599
				xmax = 182.7899
				text = "UW1"
			intervals [709]:
				xmin = 182.7899
				xmax = 182.8499
				text = "EH1"
			intervals [710]:
				xmin = 182.8499
				xmax = 182.8799
				text = "V"
			intervals [711]:
				xmin = 182.8799
				xmax = 182.9199
				text = "ER0"
			intervals [712]:
				xmin = 182.9199
				xmax = 182.9499
				text = "HH"
			intervals [713]:
				xmin = 182.9499
				xmax = 183.0099
				text = "IY1"
			intervals [714]:
				xmin = 183.0099
				xmax = 183.1699
				text = "R"
			intervals [715]:
				xmin = 183.1699
				xmax = 183.1999
				text = "AH0"
			intervals [716]:
				xmin = 183.1999
				xmax = 183.2299
				text = "V"
			intervals [717]:
				xmin = 183.2299
				xmax = 183.2599
				text = "AH0"
			intervals [718]:
				xmin = 183.2599
				xmax = 183.3099
				text = "G"
			intervals [719]:
				xmin = 183.3099
				xmax = 183.3699
				text = "EY1"
			intervals [720]:
				xmin = 183.3699
				xmax = 183.5099
				text = "M"
			intervals [721]:
				xmin = 183.5099
				xmax = 183.6099
				text = "K"
			intervals [722]:
				xmin = 183.6099
				xmax = 183.7899
				text = "AO1"
			intervals [723]:
				xmin = 183.7899
				xmax = 183.8299
				text = "L"
			intervals [724]:
				xmin = 183.8299
				xmax = 183.8599
				text = "D"
			intervals [725]:
				xmin = 183.8599
				xmax = 183.8999
				text = "HH"
			intervals [726]:
				xmin = 183.8999
				xmax = 184.0699
				text = "AA1"
			intervals [727]:
				xmin = 184.0699
				xmax = 184.0999
				text = "T"
			intervals [728]:
				xmin = 184.0999
				xmax = 184.1299
				text = "sp"
			intervals [729]:
				xmin = 184.1299
				xmax = 184.1599
				text = "B"
			intervals [730]:
				xmin = 184.1599
				xmax = 184.1899
				text = "R"
			intervals [731]:
				xmin = 184.1899
				xmax = 184.2799
				text = "EH1"
			intervals [732]:
				xmin = 184.2799
				xmax = 184.3099
				text = "D"
			intervals [733]:
				xmin = 184.3099
				xmax = 184.3399
				text = "AH0"
			intervals [734]:
				xmin = 184.3399
				xmax = 184.5099
				text = "N"
			intervals [735]:
				xmin = 184.5099
				xmax = 184.5399
				text = "sp"
			intervals [736]:
				xmin = 184.5399
				xmax = 184.5699
				text = "B"
			intervals [737]:
				xmin = 184.5699
				xmax = 184.6799
				text = "AH1"
			intervals [738]:
				xmin = 184.6799
				xmax = 184.7099
				text = "T"
			intervals [739]:
				xmin = 184.7099
				xmax = 184.8599
				text = "ER0"
			intervals [740]:
				xmin = 184.8599
				xmax = 186.5986
				text = ""
			intervals [741]:
				xmin = 186.5986
				xmax = 186.7986
				text = "AH0"
			intervals [742]:
				xmin = 186.7986
				xmax = 186.8286
				text = "sp"
			intervals [743]:
				xmin = 186.8286
				xmax = 186.8586
				text = "K"
			intervals [744]:
				xmin = 186.8586
				xmax = 186.8886
				text = "IH1"
			intervals [745]:
				xmin = 186.8886
				xmax = 186.9486
				text = "D"
			intervals [746]:
				xmin = 186.9486
				xmax = 187.0086
				text = "T"
			intervals [747]:
				xmin = 187.0086
				xmax = 187.0986
				text = "OW1"
			intervals [748]:
				xmin = 187.0986
				xmax = 187.1486
				text = "L"
			intervals [749]:
				xmin = 187.1486
				xmax = 187.1786
				text = "D"
			intervals [750]:
				xmin = 187.1786
				xmax = 187.2186
				text = "M"
			intervals [751]:
				xmin = 187.2186
				xmax = 187.2486
				text = "IY1"
			intervals [752]:
				xmin = 187.2486
				xmax = 187.2786
				text = "AH0"
			intervals [753]:
				xmin = 187.2786
				xmax = 187.3186
				text = "B"
			intervals [754]:
				xmin = 187.3186
				xmax = 187.4786
				text = "AW1"
			intervals [755]:
				xmin = 187.4786
				xmax = 187.5186
				text = "T"
			intervals [756]:
				xmin = 187.5186
				xmax = 187.5586
				text = "DH"
			intervals [757]:
				xmin = 187.5586
				xmax = 187.6986
				text = "AE1"
			intervals [758]:
				xmin = 187.6986
				xmax = 187.7286
				text = "T"
			intervals [759]:
				xmin = 187.7286
				xmax = 187.7586
				text = "sp"
			intervals [760]:
				xmin = 187.7586
				xmax = 187.8286
				text = "Y"
			intervals [761]:
				xmin = 187.8286
				xmax = 187.9286
				text = "EH1"
			intervals [762]:
				xmin = 187.9286
				xmax = 187.9886
				text = "S"
			intervals [763]:
				xmin = 187.9886
				xmax = 188.0186
				text = "T"
			intervals [764]:
				xmin = 188.0186
				xmax = 188.0486
				text = "ER0"
			intervals [765]:
				xmin = 188.0486
				xmax = 188.1386
				text = "D"
			intervals [766]:
				xmin = 188.1386
				xmax = 188.2186
				text = "IY0"
			intervals [767]:
				xmin = 188.2186
				xmax = 188.2486
				text = "IH0"
			intervals [768]:
				xmin = 188.2486
				xmax = 188.2886
				text = "T"
			intervals [769]:
				xmin = 188.2886
				xmax = 188.3186
				text = "sp"
			intervals [770]:
				xmin = 188.3186
				xmax = 188.3786
				text = "HH"
			intervals [771]:
				xmin = 188.3786
				xmax = 188.5886
				text = "AE1"
			intervals [772]:
				xmin = 188.5886
				xmax = 188.6186
				text = "Z"
			intervals [773]:
				xmin = 188.6186
				xmax = 188.6486
				text = "sp"
			intervals [774]:
				xmin = 188.6486
				xmax = 188.6886
				text = "T"
			intervals [775]:
				xmin = 188.6886
				xmax = 188.7286
				text = "IH0"
			intervals [776]:
				xmin = 188.7286
				xmax = 188.7586
				text = "D"
			intervals [777]:
				xmin = 188.7586
				xmax = 188.7986
				text = "UW1"
			intervals [778]:
				xmin = 188.7986
				xmax = 188.8286
				text = "W"
			intervals [779]:
				xmin = 188.8286
				xmax = 188.9486
				text = "IH0"
			intervals [780]:
				xmin = 188.9486
				xmax = 188.9886
				text = "DH"
			intervals [781]:
				xmin = 188.9886
				xmax = 189.7643
				text = ""
			intervals [782]:
				xmin = 189.7643
				xmax = 189.7943
				text = "DH"
			intervals [783]:
				xmin = 189.7943
				xmax = 189.9443
				text = "AH1"
			intervals [784]:
				xmin = 189.9443
				xmax = 189.9743
				text = "P"
			intervals [785]:
				xmin = 189.9743
				xmax = 190.0743
				text = "ER1"
			intervals [786]:
				xmin = 190.0743
				xmax = 190.1043
				text = "S"
			intervals [787]:
				xmin = 190.1043
				xmax = 190.1443
				text = "AH0"
			intervals [788]:
				xmin = 190.1443
				xmax = 190.1743
				text = "N"
			intervals [789]:
				xmin = 190.1743
				xmax = 190.2843
				text = "HH"
			intervals [790]:
				xmin = 190.2843
				xmax = 190.3143
				text = "UW1"
			intervals [791]:
				xmin = 190.3143
				xmax = 190.3743
				text = "Z"
			intervals [792]:
				xmin = 190.3743
				xmax = 190.5443
				text = "IH0"
			intervals [793]:
				xmin = 190.5443
				xmax = 190.5743
				text = "T"
			intervals [794]:
				xmin = 190.5743
				xmax = 190.6043
				text = "G"
			intervals [795]:
				xmin = 190.6043
				xmax = 190.6543
				text = "EH1"
			intervals [796]:
				xmin = 190.6543
				xmax = 190.7243
				text = "T"
			intervals [797]:
				xmin = 190.7243
				xmax = 190.7543
				text = "S"
			intervals [798]:
				xmin = 190.7543
				xmax = 190.8043
				text = "T"
			intervals [799]:
				xmin = 190.8043
				xmax = 190.8843
				text = "AH0"
			intervals [800]:
				xmin = 190.8843
				xmax = 190.9243
				text = "HH"
			intervals [801]:
				xmin = 190.9243
				xmax = 190.9643
				text = "IH1"
			intervals [802]:
				xmin = 190.9643
				xmax = 191.0143
				text = "T"
			intervals [803]:
				xmin = 191.0143
				xmax = 191.1743
				text = "EH1"
			intervals [804]:
				xmin = 191.1743
				xmax = 191.2143
				text = "V"
			intervals [805]:
				xmin = 191.2143
				xmax = 191.2443
				text = "R"
			intervals [806]:
				xmin = 191.2443
				xmax = 191.2743
				text = "IY0"
			intervals [807]:
				xmin = 191.2743
				xmax = 191.3043
				text = "B"
			intervals [808]:
				xmin = 191.3043
				xmax = 191.3943
				text = "AA2"
			intervals [809]:
				xmin = 191.3943
				xmax = 191.4243
				text = "D"
			intervals [810]:
				xmin = 191.4243
				xmax = 191.4543
				text = "IY0"
			intervals [811]:
				xmin = 191.4543
				xmax = 191.5143
				text = "EH1"
			intervals [812]:
				xmin = 191.5143
				xmax = 191.5743
				text = "L"
			intervals [813]:
				xmin = 191.5743
				xmax = 191.6843
				text = "S"
			intervals [814]:
				xmin = 191.6843
				xmax = 191.7143
				text = "sp"
			intervals [815]:
				xmin = 191.7143
				xmax = 191.7843
				text = "W"
			intervals [816]:
				xmin = 191.7843
				xmax = 191.8143
				text = "IH0"
			intervals [817]:
				xmin = 191.8143
				xmax = 191.8443
				text = "DH"
			intervals [818]:
				xmin = 191.8443
				xmax = 191.8743
				text = "AH0"
			intervals [819]:
				xmin = 191.8743
				xmax = 191.9043
				text = "sp"
			intervals [820]:
				xmin = 191.9043
				xmax = 191.9443
				text = "B"
			intervals [821]:
				xmin = 191.9443
				xmax = 191.9943
				text = "EH1"
			intervals [822]:
				xmin = 191.9943
				xmax = 192.2243
				text = "L"
			intervals [823]:
				xmin = 192.2243
				xmax = 192.2543
				text = "T"
			intervals [824]:
				xmin = 192.2543
				xmax = 193.8343
				text = "spn"
			intervals [825]:
				xmin = 193.8343
				xmax = 195.0114
				text = ""
			intervals [826]:
				xmin = 195.0114
				xmax = 195.0514
				text = "sil"
			intervals [827]:
				xmin = 195.0514
				xmax = 195.1014
				text = "AH0"
			intervals [828]:
				xmin = 195.1014
				xmax = 195.1314
				text = "M"
			intervals [829]:
				xmin = 195.1314
				xmax = 195.1614
				text = "W"
			intervals [830]:
				xmin = 195.1614
				xmax = 195.2414
				text = "AH1"
			intervals [831]:
				xmin = 195.2414
				xmax = 195.2714
				text = "N"
			intervals [832]:
				xmin = 195.2714
				xmax = 195.3014
				text = "D"
			intervals [833]:
				xmin = 195.3014
				xmax = 195.4014
				text = "ER0"
			intervals [834]:
				xmin = 195.4014
				xmax = 195.4514
				text = "IH0"
			intervals [835]:
				xmin = 195.4514
				xmax = 195.5114
				text = "N"
			intervals [836]:
				xmin = 195.5114
				xmax = 195.5514
				text = "HH"
			intervals [837]:
				xmin = 195.5514
				xmax = 195.7314
				text = "AW1"
			intervals [838]:
				xmin = 195.7314
				xmax = 195.8214
				text = "W"
			intervals [839]:
				xmin = 195.8214
				xmax = 195.9514
				text = "AY1"
			intervals [840]:
				xmin = 195.9514
				xmax = 196.0614
				text = "D"
			intervals [841]:
				xmin = 196.0614
				xmax = 196.1114
				text = "S"
			intervals [842]:
				xmin = 196.1114
				xmax = 196.1814
				text = "P"
			intervals [843]:
				xmin = 196.1814
				xmax = 196.2314
				text = "R"
			intervals [844]:
				xmin = 196.2314
				xmax = 196.2814
				text = "EH1"
			intervals [845]:
				xmin = 196.2814
				xmax = 196.4314
				text = "D"
			intervals [846]:
				xmin = 196.4314
				xmax = 196.4614
				text = "IH0"
			intervals [847]:
				xmin = 196.4614
				xmax = 196.5114
				text = "T"
			intervals [848]:
				xmin = 196.5114
				xmax = 196.5514
				text = "W"
			intervals [849]:
				xmin = 196.5514
				xmax = 196.7514
				text = "AO1"
			intervals [850]:
				xmin = 196.7514
				xmax = 196.9914
				text = "Z"
			intervals [851]:
				xmin = 196.9914
				xmax = 197.0514
				text = "sp"
			intervals [852]:
				xmin = 197.0514
				xmax = 197.987
				text = ""
			intervals [853]:
				xmin = 197.987
				xmax = 198.047
				text = "HH"
			intervals [854]:
				xmin = 198.047
				xmax = 198.087
				text = "W"
			intervals [855]:
				xmin = 198.087
				xmax = 198.137
				text = "AH1"
			intervals [856]:
				xmin = 198.137
				xmax = 198.167
				text = "T"
			intervals [857]:
				xmin = 198.167
				xmax = 198.197
				text = "ER0"
			intervals [858]:
				xmin = 198.197
				xmax = 198.247
				text = "Y"
			intervals [859]:
				xmin = 198.247
				xmax = 198.287
				text = "UH1"
			intervals [860]:
				xmin = 198.287
				xmax = 198.387
				text = "R"
			intervals [861]:
				xmin = 198.387
				xmax = 198.427
				text = "F"
			intervals [862]:
				xmin = 198.427
				xmax = 198.557
				text = "EY1"
			intervals [863]:
				xmin = 198.557
				xmax = 198.597
				text = "V"
			intervals [864]:
				xmin = 198.597
				xmax = 198.687
				text = "ER0"
			intervals [865]:
				xmin = 198.687
				xmax = 198.747
				text = "IH0"
			intervals [866]:
				xmin = 198.747
				xmax = 198.777
				text = "T"
			intervals [867]:
				xmin = 198.777
				xmax = 198.837
				text = "T"
			intervals [868]:
				xmin = 198.837
				xmax = 198.947
				text = "IY1"
			intervals [869]:
				xmin = 198.947
				xmax = 199.047
				text = "V"
			intervals [870]:
				xmin = 199.047
				xmax = 199.177
				text = "IY1"
			intervals [871]:
				xmin = 199.177
				xmax = 199.207
				text = "sp"
			intervals [872]:
				xmin = 199.207
				xmax = 199.297
				text = "P"
			intervals [873]:
				xmin = 199.297
				xmax = 199.327
				text = "R"
			intervals [874]:
				xmin = 199.327
				xmax = 199.527
				text = "OW1"
			intervals [875]:
				xmin = 199.527
				xmax = 199.577
				text = "G"
			intervals [876]:
				xmin = 199.577
				xmax = 199.607
				text = "R"
			intervals [877]:
				xmin = 199.607
				xmax = 199.637
				text = "AE2"
			intervals [878]:
				xmin = 199.637
				xmax = 200.117
				text = "M"
			intervals [879]:
				xmin = 200.117
				xmax = 200.257
				text = "Z"
			intervals [880]:
				xmin = 200.257
				xmax = 207.3326
				text = "sp"
			intervals [881]:
				xmin = 207.3326
				xmax = 207.7526
				text = "spn"
			intervals [882]:
				xmin = 207.7526
				xmax = 224.3006
				text = ""
			intervals [883]:
				xmin = 224.3006
				xmax = 224.3306
				text = "M"
			intervals [884]:
				xmin = 224.3306
				xmax = 224.3606
				text = "HH"
			intervals [885]:
				xmin = 224.3606
				xmax = 224.6706
				text = "M"
			intervals [886]:
				xmin = 224.6706
				xmax = 224.7006
				text = "sp"
			intervals [887]:
				xmin = 224.7006
				xmax = 227.5103
				text = ""
			intervals [888]:
				xmin = 227.5103
				xmax = 228.8503
				text = "spn"
			intervals [889]:
				xmin = 228.8503
				xmax = 229.0106
				text = ""
			intervals [890]:
				xmin = 229.0106
				xmax = 229.1806
				text = "D"
			intervals [891]:
				xmin = 229.1806
				xmax = 229.2106
				text = "UW1"
			intervals [892]:
				xmin = 229.2106
				xmax = 229.2406
				text = "Y"
			intervals [893]:
				xmin = 229.2406
				xmax = 229.2706
				text = "UW1"
			intervals [894]:
				xmin = 229.2706
				xmax = 229.3206
				text = "L"
			intervals [895]:
				xmin = 229.3206
				xmax = 229.4106
				text = "AY1"
			intervals [896]:
				xmin = 229.4106
				xmax = 229.4606
				text = "K"
			intervals [897]:
				xmin = 229.4606
				xmax = 229.4906
				text = "sp"
			intervals [898]:
				xmin = 229.4906
				xmax = 229.5406
				text = "DH"
			intervals [899]:
				xmin = 229.5406
				xmax = 229.6106
				text = "IY0"
			intervals [900]:
				xmin = 229.6106
				xmax = 229.6406
				text = "sp"
			intervals [901]:
				xmin = 229.6406
				xmax = 229.6706
				text = "K"
			intervals [902]:
				xmin = 229.6706
				xmax = 229.8006
				text = "AA1"
			intervals [903]:
				xmin = 229.8006
				xmax = 229.8706
				text = "M"
			intervals [904]:
				xmin = 229.8706
				xmax = 229.9206
				text = "AH0"
			intervals [905]:
				xmin = 229.9206
				xmax = 229.9706
				text = "D"
			intervals [906]:
				xmin = 229.9706
				xmax = 230.0606
				text = "IY0"
			intervals [907]:
				xmin = 230.0606
				xmax = 230.1206
				text = "sp"
			intervals [908]:
				xmin = 230.1206
				xmax = 230.1806
				text = "T"
			intervals [909]:
				xmin = 230.1806
				xmax = 230.2906
				text = "AY1"
			intervals [910]:
				xmin = 230.2906
				xmax = 230.3206
				text = "P"
			intervals [911]:
				xmin = 230.3206
				xmax = 230.3506
				text = "S"
			intervals [912]:
				xmin = 230.3506
				xmax = 230.5406
				text = "sp"
			intervals [913]:
				xmin = 230.5406
				xmax = 230.6006
				text = "B"
			intervals [914]:
				xmin = 230.6006
				xmax = 230.6306
				text = "EH1"
			intervals [915]:
				xmin = 230.6306
				xmax = 230.6806
				text = "T"
			intervals [916]:
				xmin = 230.6806
				xmax = 230.8906
				text = "ER0"
			intervals [917]:
				xmin = 230.8906
				xmax = 231.1206
				text = "sp"
			intervals [918]:
				xmin = 231.1206
				xmax = 231.7524
				text = ""
			intervals [919]:
				xmin = 231.7524
				xmax = 231.9624
				text = "ER0"
			intervals [920]:
				xmin = 231.9624
				xmax = 231.9924
				text = "sp"
			intervals [921]:
				xmin = 231.9924
				xmax = 232.0424
				text = "DH"
			intervals [922]:
				xmin = 232.0424
				xmax = 232.1624
				text = "IY0"
			intervals [923]:
				xmin = 232.1624
				xmax = 232.1924
				text = "AH0"
			intervals [924]:
				xmin = 232.1924
				xmax = 232.2424
				text = "D"
			intervals [925]:
				xmin = 232.2424
				xmax = 232.3224
				text = "V"
			intervals [926]:
				xmin = 232.3224
				xmax = 232.4424
				text = "EH1"
			intervals [927]:
				xmin = 232.4424
				xmax = 232.4724
				text = "N"
			intervals [928]:
				xmin = 232.4724
				xmax = 232.5624
				text = "CH"
			intervals [929]:
				xmin = 232.5624
				xmax = 232.7224
				text = "ER0"
			intervals [930]:
				xmin = 232.7224
				xmax = 232.7624
				text = "sp"
			intervals [931]:
				xmin = 232.7624
				xmax = 232.8224
				text = "T"
			intervals [932]:
				xmin = 232.8224
				xmax = 232.8924
				text = "AY1"
			intervals [933]:
				xmin = 232.8924
				xmax = 232.9224
				text = "P"
			intervals [934]:
				xmin = 232.9224
				xmax = 232.9524
				text = "S"
			intervals [935]:
				xmin = 232.9524
				xmax = 233.3324
				text = "ER0"
			intervals [936]:
				xmin = 233.3324
				xmax = 240.626
				text = ""
			intervals [937]:
				xmin = 240.626
				xmax = 240.826
				text = "Y"
			intervals [938]:
				xmin = 240.826
				xmax = 241.036
				text = "EH1"
			intervals [939]:
				xmin = 241.036
				xmax = 241.156
				text = "S"
			intervals [940]:
				xmin = 241.156
				xmax = 241.236
				text = "sp"
			intervals [941]:
				xmin = 241.236
				xmax = 241.336
				text = "M"
			intervals [942]:
				xmin = 241.336
				xmax = 241.456
				text = "AY1"
			intervals [943]:
				xmin = 241.456
				xmax = 241.586
				text = "W"
			intervals [944]:
				xmin = 241.586
				xmax = 241.646
				text = "AY1"
			intervals [945]:
				xmin = 241.646
				xmax = 241.786
				text = "F"
			intervals [946]:
				xmin = 241.786
				xmax = 241.866
				text = "sp"
			intervals [947]:
				xmin = 241.866
				xmax = 242.1381
				text = ""
			intervals [948]:
				xmin = 242.1381
				xmax = 242.3681
				text = "L"
			intervals [949]:
				xmin = 242.3681
				xmax = 242.5181
				text = "AH1"
			intervals [950]:
				xmin = 242.5181
				xmax = 242.5681
				text = "V"
			intervals [951]:
				xmin = 242.5681
				xmax = 242.6481
				text = "Z"
			intervals [952]:
				xmin = 242.6481
				xmax = 242.6781
				text = "sp"
			intervals [953]:
				xmin = 242.6781
				xmax = 242.7581
				text = "K"
			intervals [954]:
				xmin = 242.7581
				xmax = 243.1781
				text = "AA1"
			intervals [955]:
				xmin = 243.1781
				xmax = 243.2181
				text = "M"
			intervals [956]:
				xmin = 243.2181
				xmax = 243.2481
				text = "AH0"
			intervals [957]:
				xmin = 243.2481
				xmax = 243.2781
				text = "D"
			intervals [958]:
				xmin = 243.2781
				xmax = 243.3081
				text = "IY0"
			intervals [959]:
				xmin = 243.3081
				xmax = 243.3481
				text = "Z"
			intervals [960]:
				xmin = 243.3481
				xmax = 243.3981
				text = "sp"
			intervals [961]:
				xmin = 243.3981
				xmax = 244.080
				text = ""
			intervals [962]:
				xmin = 244.080
				xmax = 244.150
				text = "AY1"
			intervals [963]:
				xmin = 244.150
				xmax = 244.200
				text = "AH0"
			intervals [964]:
				xmin = 244.200
				xmax = 244.230
				text = "D"
			intervals [965]:
				xmin = 244.230
				xmax = 244.280
				text = "R"
			intervals [966]:
				xmin = 244.280
				xmax = 244.370
				text = "AH1"
			intervals [967]:
				xmin = 244.370
				xmax = 244.400
				text = "DH"
			intervals [968]:
				xmin = 244.400
				xmax = 244.430
				text = "ER0"
			intervals [969]:
				xmin = 244.430
				xmax = 246.200
				text = "spn"
			intervals [970]:
				xmin = 246.200
				xmax = 251.5172
				text = ""
			intervals [971]:
				xmin = 251.5172
				xmax = 251.6172
				text = "AH1"
			intervals [972]:
				xmin = 251.6172
				xmax = 251.6572
				text = "HH"
			intervals [973]:
				xmin = 251.6572
				xmax = 251.8772
				text = "AH1"
			intervals [974]:
				xmin = 251.8772
				xmax = 256.1387
				text = "sp"
			intervals [975]:
				xmin = 256.1387
				xmax = 256.1987
				text = "K"
			intervals [976]:
				xmin = 256.1987
				xmax = 256.2387
				text = "AH0"
			intervals [977]:
				xmin = 256.2387
				xmax = 256.2887
				text = "N"
			intervals [978]:
				xmin = 256.2887
				xmax = 256.3287
				text = "Y"
			intervals [979]:
				xmin = 256.3287
				xmax = 256.3587
				text = "UW1"
			intervals [980]:
				xmin = 256.3587
				xmax = 256.4287
				text = "R"
			intervals [981]:
				xmin = 256.4287
				xmax = 256.4787
				text = "IH0"
			intervals [982]:
				xmin = 256.4787
				xmax = 256.5087
				text = "M"
			intervals [983]:
				xmin = 256.5087
				xmax = 256.5687
				text = "EH1"
			intervals [984]:
				xmin = 256.5687
				xmax = 256.6587
				text = "M"
			intervals [985]:
				xmin = 256.6587
				xmax = 256.6887
				text = "B"
			intervals [986]:
				xmin = 256.6887
				xmax = 256.9987
				text = "ER0"
			intervals [987]:
				xmin = 256.9987
				xmax = 257.0287
				text = "AE1"
			intervals [988]:
				xmin = 257.0287
				xmax = 257.0587
				text = "N"
			intervals [989]:
				xmin = 257.0587
				xmax = 257.0887
				text = "EH1"
			intervals [990]:
				xmin = 257.0887
				xmax = 257.1187
				text = "P"
			intervals [991]:
				xmin = 257.1187
				xmax = 257.1487
				text = "IH0"
			intervals [992]:
				xmin = 257.1487
				xmax = 257.1787
				text = "S"
			intervals [993]:
				xmin = 257.1787
				xmax = 257.2087
				text = "OW2"
			intervals [994]:
				xmin = 257.2087
				xmax = 257.2487
				text = "D"
			intervals [995]:
				xmin = 257.2487
				xmax = 257.6887
				text = "AH1"
			intervals [996]:
				xmin = 257.6887
				xmax = 257.7587
				text = "V"
			intervals [997]:
				xmin = 257.7587
				xmax = 257.8487
				text = "HH"
			intervals [998]:
				xmin = 257.8487
				xmax = 258.0187
				text = "EY1"
			intervals [999]:
				xmin = 258.0187
				xmax = 258.0587
				text = "Z"
			intervals [1000]:
				xmin = 258.0587
				xmax = 258.0887
				text = "AH0"
			intervals [1001]:
				xmin = 258.0887
				xmax = 258.1287
				text = "L"
			intervals [1002]:
				xmin = 258.1287
				xmax = 258.1687
				text = "DH"
			intervals [1003]:
				xmin = 258.1687
				xmax = 258.3287
				text = "AH0"
			intervals [1004]:
				xmin = 258.3287
				xmax = 258.3687
				text = "T"
			intervals [1005]:
				xmin = 258.3687
				xmax = 258.4587
				text = "Y"
			intervals [1006]:
				xmin = 258.4587
				xmax = 258.5287
				text = "UW1"
			intervals [1007]:
				xmin = 258.5287
				xmax = 258.5787
				text = "V"
			intervals [1008]:
				xmin = 258.5787
				xmax = 258.6487
				text = "S"
			intervals [1009]:
				xmin = 258.6487
				xmax = 258.6787
				text = "IY1"
			intervals [1010]:
				xmin = 258.6787
				xmax = 258.9287
				text = "N"
			intervals [1011]:
				xmin = 258.9287
				xmax = 258.9887
				text = "R"
			intervals [1012]:
				xmin = 258.9887
				xmax = 259.1187
				text = "IY1"
			intervals [1013]:
				xmin = 259.1187
				xmax = 259.1987
				text = "S"
			intervals [1014]:
				xmin = 259.1987
				xmax = 259.2287
				text = "AH0"
			intervals [1015]:
				xmin = 259.2287
				xmax = 259.4887
				text = "N"
			intervals [1016]:
				xmin = 259.4887
				xmax = 259.5287
				text = "L"
			intervals [1017]:
				xmin = 259.5287
				xmax = 259.5587
				text = "IY0"
			intervals [1018]:
				xmin = 259.5587
				xmax = 263.7153
				text = "sp"
			intervals [1019]:
				xmin = 263.7153
				xmax = 263.7453
				text = "K"
			intervals [1020]:
				xmin = 263.7453
				xmax = 263.7853
				text = "UH1"
			intervals [1021]:
				xmin = 263.7853
				xmax = 263.8153
				text = "D"
			intervals [1022]:
				xmin = 263.8153
				xmax = 263.8453
				text = "Y"
			intervals [1023]:
				xmin = 263.8453
				xmax = 263.8753
				text = "UW1"
			intervals [1024]:
				xmin = 263.8753
				xmax = 263.9053
				text = "sp"
			intervals [1025]:
				xmin = 263.9053
				xmax = 263.9353
				text = "T"
			intervals [1026]:
				xmin = 263.9353
				xmax = 264.0253
				text = "EH1"
			intervals [1027]:
				xmin = 264.0253
				xmax = 264.0553
				text = "L"
			intervals [1028]:
				xmin = 264.0553
				xmax = 264.0853
				text = "HH"
			intervals [1029]:
				xmin = 264.0853
				xmax = 264.1153
				text = "W"
			intervals [1030]:
				xmin = 264.1153
				xmax = 264.2453
				text = "AH1"
			intervals [1031]:
				xmin = 264.2453
				xmax = 264.2753
				text = "T"
			intervals [1032]:
				xmin = 264.2753
				xmax = 264.3053
				text = "HH"
			intervals [1033]:
				xmin = 264.3053
				xmax = 264.5053
				text = "AE1"
			intervals [1034]:
				xmin = 264.5053
				xmax = 264.5353
				text = "P"
			intervals [1035]:
				xmin = 264.5353
				xmax = 264.5653
				text = "AH0"
			intervals [1036]:
				xmin = 264.5653
				xmax = 264.5953
				text = "N"
			intervals [1037]:
				xmin = 264.5953
				xmax = 264.6253
				text = "D"
			intervals [1038]:
				xmin = 264.6253
				xmax = 265.0153
				text = "sp"
			intervals [1039]:
				xmin = 265.0153
				xmax = 270.0833
				text = ""
			intervals [1040]:
				xmin = 270.0833
				xmax = 270.4533
				text = "ER0"
			intervals [1041]:
				xmin = 270.4533
				xmax = 270.4833
				text = "IY1"
			intervals [1042]:
				xmin = 270.4833
				xmax = 270.5533
				text = "DH"
			intervals [1043]:
				xmin = 270.5533
				xmax = 270.7033
				text = "ER0"
			intervals [1044]:
				xmin = 270.7033
				xmax = 270.7333
				text = "W"
			intervals [1045]:
				xmin = 270.7333
				xmax = 270.8233
				text = "AH1"
			intervals [1046]:
				xmin = 270.8233
				xmax = 270.8533
				text = "N"
			intervals [1047]:
				xmin = 270.8533
				xmax = 270.8833
				text = "AH0"
			intervals [1048]:
				xmin = 270.8833
				xmax = 270.9133
				text = "V"
			intervals [1049]:
				xmin = 270.9133
				xmax = 270.9433
				text = "DH"
			intervals [1050]:
				xmin = 270.9433
				xmax = 271.0333
				text = "IY0"
			intervals [1051]:
				xmin = 271.0333
				xmax = 271.1033
				text = "AH1"
			intervals [1052]:
				xmin = 271.1033
				xmax = 271.1533
				text = "DH"
			intervals [1053]:
				xmin = 271.1533
				xmax = 271.2233
				text = "ER0"
			intervals [1054]:
				xmin = 271.2233
				xmax = 271.3133
				text = "sp"
			intervals [1055]:
				xmin = 271.3133
				xmax = 271.3433
				text = "P"
			intervals [1056]:
				xmin = 271.3433
				xmax = 271.3933
				text = "R"
			intervals [1057]:
				xmin = 271.3933
				xmax = 271.5533
				text = "OW1"
			intervals [1058]:
				xmin = 271.5533
				xmax = 271.5833
				text = "G"
			intervals [1059]:
				xmin = 271.5833
				xmax = 271.6133
				text = "R"
			intervals [1060]:
				xmin = 271.6133
				xmax = 271.7533
				text = "AE2"
			intervals [1061]:
				xmin = 271.7533
				xmax = 271.7833
				text = "M"
			intervals [1062]:
				xmin = 271.7833
				xmax = 272.1233
				text = "Z"
			intervals [1063]:
				xmin = 272.1233
				xmax = 272.1533
				text = "sp"
			intervals [1064]:
				xmin = 272.1533
				xmax = 284.7056
				text = ""
			intervals [1065]:
				xmin = 284.7056
				xmax = 284.8056
				text = "M"
			intervals [1066]:
				xmin = 284.8056
				xmax = 284.8356
				text = "HH"
			intervals [1067]:
				xmin = 284.8356
				xmax = 285.2556
				text = "M"
			intervals [1068]:
				xmin = 285.2556
				xmax = 285.2956
				text = "sp"
			intervals [1069]:
				xmin = 285.2956
				xmax = 299.102
				text = ""
			intervals [1070]:
				xmin = 299.102
				xmax = 299.172
				text = "M"
			intervals [1071]:
				xmin = 299.172
				xmax = 299.222
				text = "HH"
			intervals [1072]:
				xmin = 299.222
				xmax = 299.652
				text = "M"
			intervals [1073]:
				xmin = 299.652
				xmax = 312.4525
				text = ""
			intervals [1074]:
				xmin = 312.4525
				xmax = 312.5725
				text = "R"
			intervals [1075]:
				xmin = 312.5725
				xmax = 312.7125
				text = "IH1"
			intervals [1076]:
				xmin = 312.7125
				xmax = 312.7725
				text = "L"
			intervals [1077]:
				xmin = 312.7725
				xmax = 312.8225
				text = "IY0"
			intervals [1078]:
				xmin = 312.8225
				xmax = 312.8525
				text = "IH0"
			intervals [1079]:
				xmin = 312.8525
				xmax = 312.9725
				text = "Z"
			intervals [1080]:
				xmin = 312.9725
				xmax = 313.0025
				text = "sp"
			intervals [1081]:
				xmin = 313.0025
				xmax = 313.0625
				text = "AH0"
			intervals [1082]:
				xmin = 313.0625
				xmax = 313.2225
				text = "W"
			intervals [1083]:
				xmin = 313.2225
				xmax = 313.2925
				text = "AH1"
			intervals [1084]:
				xmin = 313.2925
				xmax = 313.3425
				text = "N"
			intervals [1085]:
				xmin = 313.3425
				xmax = 313.3725
				text = "D"
			intervals [1086]:
				xmin = 313.3725
				xmax = 313.6125
				text = "ER0"
			intervals [1087]:
				xmin = 313.6125
				xmax = 313.8025
				text = "HH"
			intervals [1088]:
				xmin = 313.8025
				xmax = 313.8325
				text = "W"
			intervals [1089]:
				xmin = 313.8325
				xmax = 313.8725
				text = "AH1"
			intervals [1090]:
				xmin = 313.8725
				xmax = 313.9025
				text = "T"
			intervals [1091]:
				xmin = 313.9025
				xmax = 313.9325
				text = "Y"
			intervals [1092]:
				xmin = 313.9325
				xmax = 313.9825
				text = "UW1"
			intervals [1093]:
				xmin = 313.9825
				xmax = 314.0225
				text = "sp"
			intervals [1094]:
				xmin = 314.0225
				xmax = 314.0525
				text = "S"
			intervals [1095]:
				xmin = 314.0525
				xmax = 314.0825
				text = "IY1"
			intervals [1096]:
				xmin = 314.0825
				xmax = 315.0378
				text = ""
			intervals [1097]:
				xmin = 315.0378
				xmax = 315.0778
				text = "DH"
			intervals [1098]:
				xmin = 315.0778
				xmax = 315.1078
				text = "AE1"
			intervals [1099]:
				xmin = 315.1078
				xmax = 315.1578
				text = "T"
			intervals [1100]:
				xmin = 315.1578
				xmax = 315.4478
				text = "EH1"
			intervals [1101]:
				xmin = 315.4478
				xmax = 315.4778
				text = "S"
			intervals [1102]:
				xmin = 315.4778
				xmax = 315.5078
				text = "K"
			intervals [1103]:
				xmin = 315.5078
				xmax = 315.7678
				text = "AY1"
			intervals [1104]:
				xmin = 315.7678
				xmax = 315.8278
				text = "N"
			intervals [1105]:
				xmin = 315.8278
				xmax = 315.8578
				text = "AH0"
			intervals [1106]:
				xmin = 315.8578
				xmax = 315.8878
				text = "V"
			intervals [1107]:
				xmin = 315.8878
				xmax = 315.9178
				text = "sp"
			intervals [1108]:
				xmin = 315.9178
				xmax = 315.9478
				text = "F"
			intervals [1109]:
				xmin = 315.9478
				xmax = 315.9978
				text = "AA1"
			intervals [1110]:
				xmin = 315.9978
				xmax = 316.0878
				text = "R"
			intervals [1111]:
				xmin = 316.0878
				xmax = 316.1378
				text = "F"
			intervals [1112]:
				xmin = 316.1378
				xmax = 316.2678
				text = "EH1"
			intervals [1113]:
				xmin = 316.2678
				xmax = 316.2978
				text = "CH"
			intervals [1114]:
				xmin = 316.2978
				xmax = 316.3278
				text = "T"
			intervals [1115]:
				xmin = 316.3278
				xmax = 316.3578
				text = "AY1"
			intervals [1116]:
				xmin = 316.3578
				xmax = 316.3878
				text = "sp"
			intervals [1117]:
				xmin = 316.3878
				xmax = 316.4178
				text = "K"
			intervals [1118]:
				xmin = 316.4178
				xmax = 316.4978
				text = "AE1"
			intervals [1119]:
				xmin = 316.4978
				xmax = 316.5378
				text = "N"
			intervals [1120]:
				xmin = 316.5378
				xmax = 316.6278
				text = "IH0"
			intervals [1121]:
				xmin = 316.6278
				xmax = 316.6578
				text = "M"
			intervals [1122]:
				xmin = 316.6578
				xmax = 316.7778
				text = "AE1"
			intervals [1123]:
				xmin = 316.7778
				xmax = 316.8178
				text = "JH"
			intervals [1124]:
				xmin = 316.8178
				xmax = 316.8478
				text = "AH0"
			intervals [1125]:
				xmin = 316.8478
				xmax = 316.8978
				text = "N"
			intervals [1126]:
				xmin = 316.8978
				xmax = 316.9278
				text = "DH"
			intervals [1127]:
				xmin = 316.9278
				xmax = 316.9578
				text = "AH1"
			intervals [1128]:
				xmin = 316.9578
				xmax = 317.0578
				text = "N"
			intervals [1129]:
				xmin = 317.0578
				xmax = 317.2078
				text = "EY1"
			intervals [1130]:
				xmin = 317.2078
				xmax = 317.2678
				text = "V"
			intervals [1131]:
				xmin = 317.2678
				xmax = 317.3478
				text = "IY0"
			intervals [1132]:
				xmin = 317.3478
				xmax = 317.4378
				text = "R"
			intervals [1133]:
				xmin = 317.4378
				xmax = 317.5378
				text = "IY1"
			intervals [1134]:
				xmin = 317.5378
				xmax = 317.6078
				text = "L"
			intervals [1135]:
				xmin = 317.6078
				xmax = 317.6678
				text = "IY0"
			intervals [1136]:
				xmin = 317.6678
				xmax = 317.7478
				text = "W"
			intervals [1137]:
				xmin = 317.7478
				xmax = 317.7978
				text = "UH1"
			intervals [1138]:
				xmin = 317.7978
				xmax = 317.8578
				text = "D"
			intervals [1139]:
				xmin = 317.8578
				xmax = 318.1378
				text = "sp"
			intervals [1140]:
				xmin = 318.1378
				xmax = 319.7497
				text = ""
			intervals [1141]:
				xmin = 319.7497
				xmax = 320.1697
				text = "AH1"
			intervals [1142]:
				xmin = 320.1697
				xmax = 320.2997
				text = "HH"
			intervals [1143]:
				xmin = 320.2997
				xmax = 320.3297
				text = "AE1"
			intervals [1144]:
				xmin = 320.3297
				xmax = 320.3697
				text = "V"
			intervals [1145]:
				xmin = 320.3697
				xmax = 320.4097
				text = "Y"
			intervals [1146]:
				xmin = 320.4097
				xmax = 320.4497
				text = "UW1"
			intervals [1147]:
				xmin = 320.4497
				xmax = 320.5497
				text = "EH1"
			intervals [1148]:
				xmin = 320.5497
				xmax = 320.5997
				text = "V"
			intervals [1149]:
				xmin = 320.5997
				xmax = 320.6297
				text = "ER0"
			intervals [1150]:
				xmin = 320.6297
				xmax = 320.6597
				text = "sp"
			intervals [1151]:
				xmin = 320.6597
				xmax = 320.6997
				text = "S"
			intervals [1152]:
				xmin = 320.6997
				xmax = 320.7897
				text = "IY1"
			intervals [1153]:
				xmin = 320.7897
				xmax = 320.9397
				text = "N"
			intervals [1154]:
				xmin = 320.9397
				xmax = 320.9897
				text = "AH0"
			intervals [1155]:
				xmin = 320.9897
				xmax = 321.1697
				text = "M"
			intervals [1156]:
				xmin = 321.1697
				xmax = 321.1997
				text = "UW1"
			intervals [1157]:
				xmin = 321.1997
				xmax = 321.3097
				text = "V"
			intervals [1158]:
				xmin = 321.3097
				xmax = 321.3397
				text = "IY0"
			intervals [1159]:
				xmin = 321.3397
				xmax = 321.3697
				text = "sp"
			intervals [1160]:
				xmin = 321.3697
				xmax = 321.8825
				text = ""
			intervals [1161]:
				xmin = 321.8825
				xmax = 322.1025
				text = "R"
			intervals [1162]:
				xmin = 322.1025
				xmax = 322.1925
				text = "IY1"
			intervals [1163]:
				xmin = 322.1925
				xmax = 322.2325
				text = "S"
			intervals [1164]:
				xmin = 322.2325
				xmax = 322.2825
				text = "AH0"
			intervals [1165]:
				xmin = 322.2825
				xmax = 322.4725
				text = "N"
			intervals [1166]:
				xmin = 322.4725
				xmax = 322.5025
				text = "L"
			intervals [1167]:
				xmin = 322.5025
				xmax = 322.5325
				text = "IY0"
			intervals [1168]:
				xmin = 322.5325
				xmax = 322.5625
				text = "DH"
			intervals [1169]:
				xmin = 322.5625
				xmax = 322.5925
				text = "AH0"
			intervals [1170]:
				xmin = 322.5925
				xmax = 322.6925
				text = "T"
			intervals [1171]:
				xmin = 322.6925
				xmax = 322.7225
				text = "sp"
			intervals [1172]:
				xmin = 322.7225
				xmax = 322.7525
				text = "CH"
			intervals [1173]:
				xmin = 322.7525
				xmax = 322.8425
				text = "OW1"
			intervals [1174]:
				xmin = 322.8425
				xmax = 322.8925
				text = "K"
			intervals [1175]:
				xmin = 322.8925
				xmax = 322.9225
				text = "T"
			intervals [1176]:
				xmin = 322.9225
				xmax = 323.0225
				text = "sp"
			intervals [1177]:
				xmin = 323.0225
				xmax = 323.0525
				text = "Y"
			intervals [1178]:
				xmin = 323.0525
				xmax = 323.0825
				text = "UW1"
			intervals [1179]:
				xmin = 323.0825
				xmax = 323.2725
				text = "AH1"
			intervals [1180]:
				xmin = 323.2725
				xmax = 323.3125
				text = "P"
			intervals [1181]:
				xmin = 323.3125
				xmax = 323.3725
				text = "sp"
			intervals [1182]:
				xmin = 323.3725
				xmax = 331.8562
				text = ""
			intervals [1183]:
				xmin = 331.8562
				xmax = 331.9262
				text = "M"
			intervals [1184]:
				xmin = 331.9262
				xmax = 331.9762
				text = "HH"
			intervals [1185]:
				xmin = 331.9762
				xmax = 332.5762
				text = "M"
			intervals [1186]:
				xmin = 332.5762
				xmax = 332.6062
				text = "sp"
			intervals [1187]:
				xmin = 332.6062
				xmax = 339.2613
				text = ""
			intervals [1188]:
				xmin = 339.2613
				xmax = 339.5013
				text = "OW1"
			intervals [1189]:
				xmin = 339.5013
				xmax = 339.5313
				text = "sp"
			intervals [1190]:
				xmin = 339.5313
				xmax = 339.5613
				text = "DH"
			intervals [1191]:
				xmin = 339.5613
				xmax = 339.5913
				text = "AH0"
			intervals [1192]:
				xmin = 339.5913
				xmax = 339.6313
				text = "T"
			intervals [1193]:
				xmin = 339.6313
				xmax = 339.7013
				text = "Z"
			intervals [1194]:
				xmin = 339.7013
				xmax = 339.7413
				text = "IH1"
			intervals [1195]:
				xmin = 339.7413
				xmax = 339.7813
				text = "N"
			intervals [1196]:
				xmin = 339.7813
				xmax = 339.8113
				text = "T"
			intervals [1197]:
				xmin = 339.8113
				xmax = 339.8413
				text = "ER0"
			intervals [1198]:
				xmin = 339.8413
				xmax = 339.9313
				text = "IH0"
			intervals [1199]:
				xmin = 339.9313
				xmax = 339.9713
				text = "S"
			intervals [1200]:
				xmin = 339.9713
				xmax = 340.0313
				text = "T"
			intervals [1201]:
				xmin = 340.0313
				xmax = 340.0613
				text = "IH0"
			intervals [1202]:
				xmin = 340.0613
				xmax = 340.1913
				text = "N"
			intervals [1203]:
				xmin = 340.1913
				xmax = 340.2613
				text = "W"
			intervals [1204]:
				xmin = 340.2613
				xmax = 340.3613
				text = "EH1"
			intervals [1205]:
				xmin = 340.3613
				xmax = 340.4413
				text = "S"
			intervals [1206]:
				xmin = 340.4413
				xmax = 340.4713
				text = "sp"
			intervals [1207]:
				xmin = 340.4713
				xmax = 340.5113
				text = "T"
			intervals [1208]:
				xmin = 340.5113
				xmax = 340.5813
				text = "OW1"
			intervals [1209]:
				xmin = 340.5813
				xmax = 340.6113
				text = "L"
			intervals [1210]:
				xmin = 340.6113
				xmax = 340.6413
				text = "D"
			intervals [1211]:
				xmin = 340.6413
				xmax = 340.6713
				text = "M"
			intervals [1212]:
				xmin = 340.6713
				xmax = 340.7013
				text = "IY1"
			intervals [1213]:
				xmin = 340.7013
				xmax = 340.7313
				text = "DH"
			intervals [1214]:
				xmin = 340.7313
				xmax = 340.7613
				text = "AE1"
			intervals [1215]:
				xmin = 340.7613
				xmax = 340.8413
				text = "T"
			intervals [1216]:
				xmin = 340.8413
				xmax = 340.9013
				text = "W"
			intervals [1217]:
				xmin = 340.9013
				xmax = 340.9613
				text = "AA1"
			intervals [1218]:
				xmin = 340.9613
				xmax = 341.0013
				text = "Z"
			intervals [1219]:
				xmin = 341.0013
				xmax = 341.0313
				text = "DH"
			intervals [1220]:
				xmin = 341.0313
				xmax = 341.0913
				text = "AH0"
			intervals [1221]:
				xmin = 341.0913
				xmax = 341.1913
				text = "L"
			intervals [1222]:
				xmin = 341.1913
				xmax = 341.3113
				text = "AE1"
			intervals [1223]:
				xmin = 341.3113
				xmax = 341.3413
				text = "S"
			intervals [1224]:
				xmin = 341.3413
				xmax = 341.3713
				text = "T"
			intervals [1225]:
				xmin = 341.3713
				xmax = 341.4013
				text = "P"
			intervals [1226]:
				xmin = 341.4013
				xmax = 341.4313
				text = "IH1"
			intervals [1227]:
				xmin = 341.4313
				xmax = 341.4613
				text = "K"
			intervals [1228]:
				xmin = 341.4613
				xmax = 341.4913
				text = "CH"
			intervals [1229]:
				xmin = 341.4913
				xmax = 341.9013
				text = "ER0"
			intervals [1230]:
				xmin = 341.9013
				xmax = 341.9313
				text = "HH"
			intervals [1231]:
				xmin = 341.9313
				xmax = 341.9613
				text = "IY1"
			intervals [1232]:
				xmin = 341.9613
				xmax = 341.9913
				text = "sp"
			intervals [1233]:
				xmin = 341.9913
				xmax = 342.0313
				text = "S"
			intervals [1234]:
				xmin = 342.0313
				xmax = 342.1113
				text = "AO1"
			intervals [1235]:
				xmin = 342.1113
				xmax = 342.1813
				text = "T"
			intervals [1236]:
				xmin = 342.1813
				xmax = 342.2113
				text = "UW1"
			intervals [1237]:
				xmin = 342.2113
				xmax = 342.5413
				text = "sp"
			intervals [1238]:
				xmin = 342.5413
				xmax = 342.8927
				text = ""
			intervals [1239]:
				xmin = 342.8927
				xmax = 344.3527
				text = "spn"
			intervals [1240]:
				xmin = 344.3527
				xmax = 344.3827
				text = "S"
			intervals [1241]:
				xmin = 344.3827
				xmax = 344.4127
				text = "S"
			intervals [1242]:
				xmin = 344.4127
				xmax = 344.5427
				text = "IH1"
			intervals [1243]:
				xmin = 344.5427
				xmax = 344.5727
				text = "Z"
			intervals [1244]:
				xmin = 344.5727
				xmax = 344.6327
				text = "HH"
			intervals [1245]:
				xmin = 344.6327
				xmax = 344.6627
				text = "IY1"
			intervals [1246]:
				xmin = 344.6627
				xmax = 344.7027
				text = "D"
			intervals [1247]:
				xmin = 344.7027
				xmax = 344.7927
				text = "AH1"
			intervals [1248]:
				xmin = 344.7927
				xmax = 344.8327
				text = "Z"
			intervals [1249]:
				xmin = 344.8327
				xmax = 344.9027
				text = "AH0"
			intervals [1250]:
				xmin = 344.9027
				xmax = 344.9527
				text = "N"
			intervals [1251]:
				xmin = 344.9527
				xmax = 344.9827
				text = "T"
			intervals [1252]:
				xmin = 344.9827
				xmax = 345.0127
				text = "G"
			intervals [1253]:
				xmin = 345.0127
				xmax = 345.2127
				text = "OW1"
			intervals [1254]:
				xmin = 345.2127
				xmax = 345.2827
				text = "M"
			intervals [1255]:
				xmin = 345.2827
				xmax = 345.3627
				text = "AH1"
			intervals [1256]:
				xmin = 345.3627
				xmax = 345.3927
				text = "CH"
			intervals [1257]:
				xmin = 345.3927
				xmax = 345.4627
				text = "sp"
			intervals [1258]:
				xmin = 345.4627
				xmax = 346.5003
				text = ""
			intervals [1259]:
				xmin = 346.5003
				xmax = 346.5603
				text = "K"
			intervals [1260]:
				xmin = 346.5603
				xmax = 346.6003
				text = "AH0"
			intervals [1261]:
				xmin = 346.6003
				xmax = 346.6403
				text = "N"
			intervals [1262]:
				xmin = 346.6403
				xmax = 346.6803
				text = "Y"
			intervals [1263]:
				xmin = 346.6803
				xmax = 346.7103
				text = "UW1"
			intervals [1264]:
				xmin = 346.7103
				xmax = 346.7903
				text = "R"
			intervals [1265]:
				xmin = 346.7903
				xmax = 346.8203
				text = "IY0"
			intervals [1266]:
				xmin = 346.8203
				xmax = 346.8903
				text = "M"
			intervals [1267]:
				xmin = 346.8903
				xmax = 346.9503
				text = "EH1"
			intervals [1268]:
				xmin = 346.9503
				xmax = 346.9903
				text = "M"
			intervals [1269]:
				xmin = 346.9903
				xmax = 347.0503
				text = "B"
			intervals [1270]:
				xmin = 347.0503
				xmax = 347.1303
				text = "ER0"
			intervals [1271]:
				xmin = 347.1303
				xmax = 347.2403
				text = "EH1"
			intervals [1272]:
				xmin = 347.2403
				xmax = 347.4003
				text = "N"
			intervals [1273]:
				xmin = 347.4003
				xmax = 347.4303
				text = "IY0"
			intervals [1274]:
				xmin = 347.4303
				xmax = 347.4603
				text = "sp"
			intervals [1275]:
				xmin = 347.4603
				xmax = 347.4903
				text = "AH0"
			intervals [1276]:
				xmin = 347.4903
				xmax = 347.5203
				text = "V"
			intervals [1277]:
				xmin = 347.5203
				xmax = 347.5503
				text = "DH"
			intervals [1278]:
				xmin = 347.5503
				xmax = 347.7903
				text = "AH0"
			intervals [1279]:
				xmin = 347.7903
				xmax = 347.9603
				text = "T"
			intervals [1280]:
				xmin = 347.9603
				xmax = 347.9903
				text = "W"
			intervals [1281]:
				xmin = 347.9903
				xmax = 348.0203
				text = "AH1"
			intervals [1282]:
				xmin = 348.0203
				xmax = 348.0503
				text = "T"
			intervals [1283]:
				xmin = 348.0503
				xmax = 348.0803
				text = "IH0"
			intervals [1284]:
				xmin = 348.0803
				xmax = 348.1103
				text = "T"
			intervals [1285]:
				xmin = 348.1103
				xmax = 348.1403
				text = "W"
			intervals [1286]:
				xmin = 348.1403
				xmax = 348.2303
				text = "AO1"
			intervals [1287]:
				xmin = 348.2303
				xmax = 348.2603
				text = "Z"
			intervals [1288]:
				xmin = 348.2603
				xmax = 348.3003
				text = "sp"
			intervals [1289]:
				xmin = 348.3003
				xmax = 348.4403
				text = "AH0"
			intervals [1290]:
				xmin = 348.4403
				xmax = 348.5303
				text = "B"
			intervals [1291]:
				xmin = 348.5303
				xmax = 348.8103
				text = "AW1"
			intervals [1292]:
				xmin = 348.8103
				xmax = 348.8403
				text = "T"
			intervals [1293]:
				xmin = 348.8403
				xmax = 367.3362
				text = ""
			intervals [1294]:
				xmin = 367.3362
				xmax = 367.8862
				text = "M"
			intervals [1295]:
				xmin = 367.8862
				xmax = 367.9162
				text = "K"
			intervals [1296]:
				xmin = 367.9162
				xmax = 367.9462
				text = "EY1"
			intervals [1297]:
				xmin = 367.9462
				xmax = 368.0162
				text = "sp"
			intervals [1298]:
				xmin = 368.0162
				xmax = 368.6387
				text = ""
			intervals [1299]:
				xmin = 368.6387
				xmax = 368.7187
				text = "D"
			intervals [1300]:
				xmin = 368.7187
				xmax = 368.7487
				text = "UW1"
			intervals [1301]:
				xmin = 368.7487
				xmax = 368.7787
				text = "Y"
			intervals [1302]:
				xmin = 368.7787
				xmax = 368.8087
				text = "UW1"
			intervals [1303]:
				xmin = 368.8087
				xmax = 368.8387
				text = "HH"
			intervals [1304]:
				xmin = 368.8387
				xmax = 368.8687
				text = "AE1"
			intervals [1305]:
				xmin = 368.8687
				xmax = 368.9387
				text = "V"
			intervals [1306]:
				xmin = 368.9387
				xmax = 369.1887
				text = "AH0"
			intervals [1307]:
				xmin = 369.1887
				xmax = 369.2187
				text = "sp"
			intervals [1308]:
				xmin = 369.2187
				xmax = 369.2487
				text = "P"
			intervals [1309]:
				xmin = 369.2487
				xmax = 369.2787
				text = "EH1"
			intervals [1310]:
				xmin = 369.2787
				xmax = 369.3087
				text = "T"
			intervals [1311]:
				xmin = 369.3087
				xmax = 369.3387
				text = "AE1"
			intervals [1312]:
				xmin = 369.3387
				xmax = 369.4387
				text = "T"
			intervals [1313]:
				xmin = 369.4387
				xmax = 369.4887
				text = "HH"
			intervals [1314]:
				xmin = 369.4887
				xmax = 369.5887
				text = "OW1"
			intervals [1315]:
				xmin = 369.5887
				xmax = 369.7687
				text = "M"
			intervals [1316]:
				xmin = 369.7687
				xmax = 369.7987
				text = "sp"
			intervals [1317]:
				xmin = 369.7987
				xmax = 370.6064
				text = ""
			intervals [1318]:
				xmin = 370.6064
				xmax = 370.7064
				text = "AH0"
			intervals [1319]:
				xmin = 370.7064
				xmax = 370.7664
				text = "sp"
			intervals [1320]:
				xmin = 370.7664
				xmax = 370.8064
				text = "P"
			intervals [1321]:
				xmin = 370.8064
				xmax = 370.9064
				text = "EH1"
			intervals [1322]:
				xmin = 370.9064
				xmax = 370.9664
				text = "T"
			intervals [1323]:
				xmin = 370.9664
				xmax = 370.9964
				text = "D"
			intervals [1324]:
				xmin = 370.9964
				xmax = 371.1264
				text = "UW1"
			intervals [1325]:
				xmin = 371.1264
				xmax = 371.2164
				text = "sp"
			intervals [1326]:
				xmin = 371.2164
				xmax = 371.2764
				text = "Y"
			intervals [1327]:
				xmin = 371.2764
				xmax = 371.3064
				text = "UW1"
			intervals [1328]:
				xmin = 371.3064
				xmax = 371.3464
				text = "HH"
			intervals [1329]:
				xmin = 371.3464
				xmax = 371.3964
				text = "AE1"
			intervals [1330]:
				xmin = 371.3964
				xmax = 371.5364
				text = "V"
			intervals [1331]:
				xmin = 371.5364
				xmax = 371.6164
				text = "AH0"
			intervals [1332]:
				xmin = 371.6164
				xmax = 371.6464
				text = "sp"
			intervals [1333]:
				xmin = 371.6464
				xmax = 371.6764
				text = "P"
			intervals [1334]:
				xmin = 371.6764
				xmax = 371.8264
				text = "EH1"
			intervals [1335]:
				xmin = 371.8264
				xmax = 371.8764
				text = "T"
			intervals [1336]:
				xmin = 371.8764
				xmax = 373.0101
				text = ""
			intervals [1337]:
				xmin = 373.0101
				xmax = 373.0501
				text = "sil"
			intervals [1338]:
				xmin = 373.0501
				xmax = 373.1501
				text = "EH1"
			intervals [1339]:
				xmin = 373.1501
				xmax = 373.2201
				text = "V"
			intervals [1340]:
				xmin = 373.2201
				xmax = 373.3501
				text = "ER0"
			intervals [1341]:
				xmin = 373.3501
				xmax = 373.3901
				text = "HH"
			intervals [1342]:
				xmin = 373.3901
				xmax = 373.4601
				text = "AE1"
			intervals [1343]:
				xmin = 373.4601
				xmax = 373.5401
				text = "V"
			intervals [1344]:
				xmin = 373.5401
				xmax = 373.6401
				text = "W"
			intervals [1345]:
				xmin = 373.6401
				xmax = 373.7901
				text = "AH1"
			intervals [1346]:
				xmin = 373.7901
				xmax = 373.9901
				text = "N"
			intervals [1347]:
				xmin = 373.9901
				xmax = 374.0301
				text = "sp"
			intervals [1348]:
				xmin = 374.0301
				xmax = 374.7618
				text = ""
			intervals [1349]:
				xmin = 374.7618
				xmax = 375.4118
				text = "spn"
			intervals [1350]:
				xmin = 375.4118
				xmax = 383.1167
				text = ""
			intervals [1351]:
				xmin = 383.1167
				xmax = 383.1467
				text = "M"
			intervals [1352]:
				xmin = 383.1467
				xmax = 383.1767
				text = "HH"
			intervals [1353]:
				xmin = 383.1767
				xmax = 383.5667
				text = "M"
			intervals [1354]:
				xmin = 383.5667
				xmax = 383.6067
				text = "sp"
			intervals [1355]:
				xmin = 383.6067
				xmax = 384.4784
				text = ""
			intervals [1356]:
				xmin = 384.4784
				xmax = 384.5584
				text = "HH"
			intervals [1357]:
				xmin = 384.5584
				xmax = 384.6284
				text = "AW1"
			intervals [1358]:
				xmin = 384.6284
				xmax = 384.6584
				text = "D"
			intervals [1359]:
				xmin = 384.6584
				xmax = 384.6884
				text = "IH0"
			intervals [1360]:
				xmin = 384.6884
				xmax = 384.7584
				text = "D"
			intervals [1361]:
				xmin = 384.7584
				xmax = 384.7884
				text = "sp"
			intervals [1362]:
				xmin = 384.7884
				xmax = 384.8284
				text = "Y"
			intervals [1363]:
				xmin = 384.8284
				xmax = 384.8784
				text = "UW1"
			intervals [1364]:
				xmin = 384.8784
				xmax = 384.9184
				text = "sp"
			intervals [1365]:
				xmin = 384.9184
				xmax = 384.9784
				text = "K"
			intervals [1366]:
				xmin = 384.9784
				xmax = 385.0484
				text = "EH1"
			intervals [1367]:
				xmin = 385.0484
				xmax = 385.1584
				text = "R"
			intervals [1368]:
				xmin = 385.1584
				xmax = 385.2284
				text = "F"
			intervals [1369]:
				xmin = 385.2284
				xmax = 385.2584
				text = "R"
			intervals [1370]:
				xmin = 385.2584
				xmax = 385.3284
				text = "ER0"
			intervals [1371]:
				xmin = 385.3284
				xmax = 385.3984
				text = "DH"
			intervals [1372]:
				xmin = 385.3984
				xmax = 385.4684
				text = "IY0"
			intervals [1373]:
				xmin = 385.4684
				xmax = 385.5184
				text = "G"
			intervals [1374]:
				xmin = 385.5184
				xmax = 385.5684
				text = "IH1"
			intervals [1375]:
				xmin = 385.5684
				xmax = 385.6584
				text = "N"
			intervals [1376]:
				xmin = 385.6584
				xmax = 385.7184
				text = "IY0"
			intervals [1377]:
				xmin = 385.7184
				xmax = 385.7984
				text = "sp"
			intervals [1378]:
				xmin = 385.7984
				xmax = 385.9284
				text = "P"
			intervals [1379]:
				xmin = 385.9284
				xmax = 385.9784
				text = "IH1"
			intervals [1380]:
				xmin = 385.9784
				xmax = 386.0284
				text = "G"
			intervals [1381]:
				xmin = 386.0284
				xmax = 386.1284
				text = "Z"
			intervals [1382]:
				xmin = 386.1284
				xmax = 386.2784
				text = "sp"
			intervals [1383]:
				xmin = 386.2784
				xmax = 386.3184
				text = "W"
			intervals [1384]:
				xmin = 386.3184
				xmax = 386.3584
				text = "AH1"
			intervals [1385]:
				xmin = 386.3584
				xmax = 386.4984
				text = "T"
			intervals [1386]:
				xmin = 386.4984
				xmax = 386.5584
				text = "D"
			intervals [1387]:
				xmin = 386.5584
				xmax = 386.6784
				text = "UW1"
			intervals [1388]:
				xmin = 386.6784
				xmax = 386.7284
				text = "DH"
			intervals [1389]:
				xmin = 386.7284
				xmax = 386.7584
				text = "EY1"
			intervals [1390]:
				xmin = 386.7584
				xmax = 386.8984
				text = "sp"
			intervals [1391]:
				xmin = 386.8984
				xmax = 386.9284
				text = "IY1"
			intervals [1392]:
				xmin = 386.9284
				xmax = 386.9584
				text = "T"
			intervals [1393]:
				xmin = 386.9584
				xmax = 387.1284
				text = "sp"
			intervals [1394]:
				xmin = 387.1284
				xmax = 407.3723
				text = ""
			intervals [1395]:
				xmin = 407.3723
				xmax = 408.4723
				text = "spn"
			intervals [1396]:
				xmin = 408.4723
				xmax = 409.7013
				text = ""
			intervals [1397]:
				xmin = 409.7013
				xmax = 409.8613
				text = "D"
			intervals [1398]:
				xmin = 409.8613
				xmax = 409.8913
				text = "IH0"
			intervals [1399]:
				xmin = 409.8913
				xmax = 409.9413
				text = "D"
			intervals [1400]:
				xmin = 409.9413
				xmax = 409.9713
				text = "DH"
			intervals [1401]:
				xmin = 409.9713
				xmax = 410.1313
				text = "EY1"
			intervals [1402]:
				xmin = 410.1313
				xmax = 410.2213
				text = "S"
			intervals [1403]:
				xmin = 410.2213
				xmax = 410.3113
				text = "M"
			intervals [1404]:
				xmin = 410.3113
				xmax = 410.3613
				text = "EH1"
			intervals [1405]:
				xmin = 410.3613
				xmax = 410.7713
				text = "L"
			intervals [1406]:
				xmin = 410.7713
				xmax = 410.8113
				text = "sp"
			intervals [1407]:
				xmin = 410.8113
				xmax = 412.1537
				text = ""
			intervals [1408]:
				xmin = 412.1537
				xmax = 412.1937
				text = "M"
			intervals [1409]:
				xmin = 412.1937
				xmax = 412.2237
				text = "HH"
			intervals [1410]:
				xmin = 412.2237
				xmax = 412.6237
				text = "M"
			intervals [1411]:
				xmin = 412.6237
				xmax = 413.4284
				text = "sp"
			intervals [1412]:
				xmin = 413.4284
				xmax = 413.4584
				text = "AY1"
			intervals [1413]:
				xmin = 413.4584
				xmax = 413.4984
				text = "HH"
			intervals [1414]:
				xmin = 413.4984
				xmax = 413.5284
				text = "AE1"
			intervals [1415]:
				xmin = 413.5284
				xmax = 413.5584
				text = "D"
			intervals [1416]:
				xmin = 413.5584
				xmax = 413.6884
				text = "AH0"
			intervals [1417]:
				xmin = 413.6884
				xmax = 413.7584
				text = "sp"
			intervals [1418]:
				xmin = 413.7584
				xmax = 413.7884
				text = "F"
			intervals [1419]:
				xmin = 413.7884
				xmax = 413.8284
				text = "R"
			intervals [1420]:
				xmin = 413.8284
				xmax = 413.8884
				text = "EH1"
			intervals [1421]:
				xmin = 413.8884
				xmax = 413.9484
				text = "N"
			intervals [1422]:
				xmin = 413.9484
				xmax = 413.9784
				text = "D"
			intervals [1423]:
				xmin = 413.9784
				xmax = 414.0084
				text = "DH"
			intervals [1424]:
				xmin = 414.0084
				xmax = 414.0384
				text = "AH0"
			intervals [1425]:
				xmin = 414.0384
				xmax = 414.0684
				text = "T"
			intervals [1426]:
				xmin = 414.0684
				xmax = 414.1784
				text = "L"
			intervals [1427]:
				xmin = 414.1784
				xmax = 414.3584
				text = "AH1"
			intervals [1428]:
				xmin = 414.3584
				xmax = 414.5084
				text = "V"
			intervals [1429]:
				xmin = 414.5084
				xmax = 414.6084
				text = "D"
			intervals [1430]:
				xmin = 414.6084
				xmax = 414.6384
				text = "G"
			intervals [1431]:
				xmin = 414.6384
				xmax = 414.6684
				text = "IH1"
			intervals [1432]:
				xmin = 414.6684
				xmax = 414.7484
				text = "N"
			intervals [1433]:
				xmin = 414.7484
				xmax = 414.8284
				text = "IY0"
			intervals [1434]:
				xmin = 414.8284
				xmax = 414.8884
				text = "P"
			intervals [1435]:
				xmin = 414.8884
				xmax = 414.9284
				text = "IH1"
			intervals [1436]:
				xmin = 414.9284
				xmax = 414.9584
				text = "G"
			intervals [1437]:
				xmin = 414.9584
				xmax = 415.2884
				text = "Z"
			intervals [1438]:
				xmin = 415.2884
				xmax = 415.3184
				text = "sp"
			intervals [1439]:
				xmin = 415.3184
				xmax = 418.7243
				text = ""
			intervals [1440]:
				xmin = 418.7243
				xmax = 419.0343
				text = "OW1"
			intervals [1441]:
				xmin = 419.0343
				xmax = 419.0743
				text = "sp"
			intervals [1442]:
				xmin = 419.0743
				xmax = 425.5565
				text = ""
			intervals [1443]:
				xmin = 425.5565
				xmax = 425.7065
				text = "HH"
			intervals [1444]:
				xmin = 425.7065
				xmax = 426.0765
				text = "M"
			intervals [1445]:
				xmin = 426.0765
				xmax = 434.7498
				text = ""
			intervals [1446]:
				xmin = 434.7498
				xmax = 434.8098
				text = "M"
			intervals [1447]:
				xmin = 434.8098
				xmax = 434.8898
				text = "HH"
			intervals [1448]:
				xmin = 434.8898
				xmax = 435.3498
				text = "M"
			intervals [1449]:
				xmin = 435.3498
				xmax = 435.3798
				text = "sp"
			intervals [1450]:
				xmin = 435.3798
				xmax = 436.950
				text = ""
			intervals [1451]:
				xmin = 436.950
				xmax = 437.040
				text = "D"
			intervals [1452]:
				xmin = 437.040
				xmax = 437.080
				text = "IH0"
			intervals [1453]:
				xmin = 437.080
				xmax = 437.110
				text = "D"
			intervals [1454]:
				xmin = 437.110
				xmax = 437.140
				text = "DH"
			intervals [1455]:
				xmin = 437.140
				xmax = 437.250
				text = "EY1"
			intervals [1456]:
				xmin = 437.250
				xmax = 437.330
				text = "sp"
			intervals [1457]:
				xmin = 437.330
				xmax = 437.370
				text = "T"
			intervals [1458]:
				xmin = 437.370
				xmax = 437.620
				text = "AO1"
			intervals [1459]:
				xmin = 437.620
				xmax = 437.660
				text = "K"
			intervals [1460]:
				xmin = 437.660
				xmax = 437.690
				text = "AE1"
			intervals [1461]:
				xmin = 437.690
				xmax = 437.750
				text = "T"
			intervals [1462]:
				xmin = 437.750
				xmax = 437.780
				text = "AO1"
			intervals [1463]:
				xmin = 437.780
				xmax = 437.810
				text = "L"
			intervals [1464]:
				xmin = 437.810
				xmax = 437.840
				text = "DH"
			intervals [1465]:
				xmin = 437.840
				xmax = 438.570
				text = "AH1"
			intervals [1466]:
				xmin = 438.570
				xmax = 438.600
				text = "P"
			intervals [1467]:
				xmin = 438.600
				xmax = 438.630
				text = "EH1"
			intervals [1468]:
				xmin = 438.630
				xmax = 438.660
				text = "R"
			intervals [1469]:
				xmin = 438.660
				xmax = 438.690
				text = "AH0"
			intervals [1470]:
				xmin = 438.690
				xmax = 438.720
				text = "K"
			intervals [1471]:
				xmin = 438.720
				xmax = 438.770
				text = "IY2"
			intervals [1472]:
				xmin = 438.770
				xmax = 438.800
				text = "T"
			intervals [1473]:
				xmin = 438.800
				xmax = 438.830
				text = "S"
			intervals [1474]:
				xmin = 438.830
				xmax = 438.860
				text = "sp"
			intervals [1475]:
				xmin = 438.860
				xmax = 447.3597
				text = ""
			intervals [1476]:
				xmin = 447.3597
				xmax = 447.3897
				text = "HH"
			intervals [1477]:
				xmin = 447.3897
				xmax = 447.6897
				text = "M"
			intervals [1478]:
				xmin = 447.6897
				xmax = 447.7197
				text = "sp"
			intervals [1479]:
				xmin = 447.7197
				xmax = 448.3768
				text = ""
			intervals [1480]:
				xmin = 448.3768
				xmax = 448.4068
				text = "HH"
			intervals [1481]:
				xmin = 448.4068
				xmax = 449.1468
				text = "M"
			intervals [1482]:
				xmin = 449.1468
				xmax = 449.2968
				text = "sp"
			intervals [1483]:
				xmin = 449.2968
				xmax = 449.3568
				text = "DH"
			intervals [1484]:
				xmin = 449.3568
				xmax = 449.3868
				text = "AH0"
			intervals [1485]:
				xmin = 449.3868
				xmax = 449.4168
				text = "T"
			intervals [1486]:
				xmin = 449.4168
				xmax = 449.4568
				text = "Z"
			intervals [1487]:
				xmin = 449.4568
				xmax = 449.4868
				text = "sp"
			intervals [1488]:
				xmin = 449.4868
				xmax = 449.5168
				text = "F"
			intervals [1489]:
				xmin = 449.5168
				xmax = 449.5468
				text = "AH1"
			intervals [1490]:
				xmin = 449.5468
				xmax = 449.5768
				text = "N"
			intervals [1491]:
				xmin = 449.5768
				xmax = 449.6068
				text = "IY0"
			intervals [1492]:
				xmin = 449.6068
				xmax = 449.6368
				text = "sp"
			intervals [1493]:
				xmin = 449.6368
				xmax = 450.3933
				text = ""
			intervals [1494]:
				xmin = 450.3933
				xmax = 450.4233
				text = "D"
			intervals [1495]:
				xmin = 450.4233
				xmax = 450.4533
				text = "UW1"
			intervals [1496]:
				xmin = 450.4533
				xmax = 450.4833
				text = "Y"
			intervals [1497]:
				xmin = 450.4833
				xmax = 450.5133
				text = "UW1"
			intervals [1498]:
				xmin = 450.5133
				xmax = 450.5833
				text = "R"
			intervals [1499]:
				xmin = 450.5833
				xmax = 450.6133
				text = "IH0"
			intervals [1500]:
				xmin = 450.6133
				xmax = 450.6433
				text = "M"
			intervals [1501]:
				xmin = 450.6433
				xmax = 450.6733
				text = "EH1"
			intervals [1502]:
				xmin = 450.6733
				xmax = 450.7333
				text = "M"
			intervals [1503]:
				xmin = 450.7333
				xmax = 450.7733
				text = "B"
			intervals [1504]:
				xmin = 450.7733
				xmax = 450.8733
				text = "ER0"
			intervals [1505]:
				xmin = 450.8733
				xmax = 450.9633
				text = "AH0"
			intervals [1506]:
				xmin = 450.9633
				xmax = 450.9933
				text = "B"
			intervals [1507]:
				xmin = 450.9933
				xmax = 451.1233
				text = "AW1"
			intervals [1508]:
				xmin = 451.1233
				xmax = 451.1633
				text = "T"
			intervals [1509]:
				xmin = 451.1633
				xmax = 451.1933
				text = "sp"
			intervals [1510]:
				xmin = 451.1933
				xmax = 451.2633
				text = "Y"
			intervals [1511]:
				xmin = 451.2633
				xmax = 451.3033
				text = "UH1"
			intervals [1512]:
				xmin = 451.3033
				xmax = 451.3933
				text = "R"
			intervals [1513]:
				xmin = 451.3933
				xmax = 451.4233
				text = "S"
			intervals [1514]:
				xmin = 451.4233
				xmax = 451.4633
				text = "K"
			intervals [1515]:
				xmin = 451.4633
				xmax = 451.6433
				text = "UW1"
			intervals [1516]:
				xmin = 451.6433
				xmax = 451.8133
				text = "L"
			intervals [1517]:
				xmin = 451.8133
				xmax = 451.8733
				text = "L"
			intervals [1518]:
				xmin = 451.8733
				xmax = 451.9333
				text = "AY1"
			intervals [1519]:
				xmin = 451.9333
				xmax = 451.9633
				text = "K"
			intervals [1520]:
				xmin = 451.9633
				xmax = 452.0333
				text = "HH"
			intervals [1521]:
				xmin = 452.0333
				xmax = 452.0933
				text = "W"
			intervals [1522]:
				xmin = 452.0933
				xmax = 452.3733
				text = "AH1"
			intervals [1523]:
				xmin = 452.3733
				xmax = 452.4033
				text = "T"
			intervals [1524]:
				xmin = 452.4033
				xmax = 452.4333
				text = "sp"
			intervals [1525]:
				xmin = 452.4333
				xmax = 452.4633
				text = "Y"
			intervals [1526]:
				xmin = 452.4633
				xmax = 452.4933
				text = "UW1"
			intervals [1527]:
				xmin = 452.4933
				xmax = 452.5233
				text = "S"
			intervals [1528]:
				xmin = 452.5233
				xmax = 452.5533
				text = "T"
			intervals [1529]:
				xmin = 452.5533
				xmax = 452.6433
				text = "AH1"
			intervals [1530]:
				xmin = 452.6433
				xmax = 452.7233
				text = "D"
			intervals [1531]:
				xmin = 452.7233
				xmax = 452.7933
				text = "IY0"
			intervals [1532]:
				xmin = 452.7933
				xmax = 452.8233
				text = "D"
			intervals [1533]:
				xmin = 452.8233
				xmax = 453.0633
				text = "sp"
			intervals [1534]:
				xmin = 453.0633
				xmax = 453.0933
				text = "S"
			intervals [1535]:
				xmin = 453.0933
				xmax = 453.2533
				text = "EY1"
			intervals [1536]:
				xmin = 453.2533
				xmax = 453.3433
				text = "IH0"
			intervals [1537]:
				xmin = 453.3433
				xmax = 453.4133
				text = "N"
			intervals [1538]:
				xmin = 453.4133
				xmax = 453.4533
				text = "G"
			intervals [1539]:
				xmin = 453.4533
				xmax = 453.5033
				text = "R"
			intervals [1540]:
				xmin = 453.5033
				xmax = 453.6333
				text = "EY1"
			intervals [1541]:
				xmin = 453.6333
				xmax = 453.6933
				text = "D"
			intervals [1542]:
				xmin = 453.6933
				xmax = 453.7333
				text = "sp"
			intervals [1543]:
				xmin = 453.7333
				xmax = 453.8733
				text = "S"
			intervals [1544]:
				xmin = 453.8733
				xmax = 453.9033
				text = "K"
			intervals [1545]:
				xmin = 453.9033
				xmax = 453.9333
				text = "UW1"
			intervals [1546]:
				xmin = 453.9333
				xmax = 454.1433
				text = "L"
			intervals [1547]:
				xmin = 454.1433
				xmax = 455.5234
				text = ""
			intervals [1548]:
				xmin = 455.5234
				xmax = 455.5534
				text = "ER0"
			intervals [1549]:
				xmin = 455.5534
				xmax = 455.6334
				text = "HH"
			intervals [1550]:
				xmin = 455.6334
				xmax = 456.0134
				text = "AY1"
			intervals [1551]:
				xmin = 456.0134
				xmax = 456.0434
				text = "sp"
			intervals [1552]:
				xmin = 456.0434
				xmax = 456.1234
				text = "S"
			intervals [1553]:
				xmin = 456.1234
				xmax = 456.1534
				text = "K"
			intervals [1554]:
				xmin = 456.1534
				xmax = 456.3834
				text = "UW1"
			intervals [1555]:
				xmin = 456.3834
				xmax = 456.5034
				text = "L"
			intervals [1556]:
				xmin = 456.5034
				xmax = 456.5334
				text = "sp"
			intervals [1557]:
				xmin = 456.5334
				xmax = 489.8285
				text = ""
			intervals [1558]:
				xmin = 489.8285
				xmax = 489.9285
				text = "HH"
			intervals [1559]:
				xmin = 489.9285
				xmax = 490.1785
				text = "M"
			intervals [1560]:
				xmin = 490.1785
				xmax = 490.2085
				text = "sp"
			intervals [1561]:
				xmin = 490.2085
				xmax = 499.5324
				text = ""
			intervals [1562]:
				xmin = 499.5324
				xmax = 499.5624
				text = "M"
			intervals [1563]:
				xmin = 499.5624
				xmax = 499.5924
				text = "HH"
			intervals [1564]:
				xmin = 499.5924
				xmax = 500.1624
				text = "M"
			intervals [1565]:
				xmin = 500.1624
				xmax = 500.1924
				text = "sp"
			intervals [1566]:
				xmin = 500.1924
				xmax = 501.0435
				text = ""
			intervals [1567]:
				xmin = 501.0435
				xmax = 501.0735
				text = "D"
			intervals [1568]:
				xmin = 501.0735
				xmax = 501.1035
				text = "IH0"
			intervals [1569]:
				xmin = 501.1035
				xmax = 501.1335
				text = "D"
			intervals [1570]:
				xmin = 501.1335
				xmax = 501.1635
				text = "Y"
			intervals [1571]:
				xmin = 501.1635
				xmax = 501.5135
				text = "UW1"
			intervals [1572]:
				xmin = 501.5135
				xmax = 501.6135
				text = "W"
			intervals [1573]:
				xmin = 501.6135
				xmax = 501.7335
				text = "ER1"
			intervals [1574]:
				xmin = 501.7335
				xmax = 501.7635
				text = "K"
			intervals [1575]:
				xmin = 501.7635
				xmax = 501.8135
				text = "IH0"
			intervals [1576]:
				xmin = 501.8135
				xmax = 501.8435
				text = "N"
			intervals [1577]:
				xmin = 501.8435
				xmax = 501.8935
				text = "DH"
			intervals [1578]:
				xmin = 501.8935
				xmax = 501.9935
				text = "OW1"
			intervals [1579]:
				xmin = 501.9935
				xmax = 502.0735
				text = "Z"
			intervals [1580]:
				xmin = 502.0735
				xmax = 502.2035
				text = "AE2"
			intervals [1581]:
				xmin = 502.2035
				xmax = 502.2335
				text = "F"
			intervals [1582]:
				xmin = 502.2335
				xmax = 502.2635
				text = "T"
			intervals [1583]:
				xmin = 502.2635
				xmax = 502.3235
				text = "ER0"
			intervals [1584]:
				xmin = 502.3235
				xmax = 502.3535
				text = "N"
			intervals [1585]:
				xmin = 502.3535
				xmax = 502.8035
				text = "UW1"
			intervals [1586]:
				xmin = 502.8035
				xmax = 502.8335
				text = "N"
			intervals [1587]:
				xmin = 502.8335
				xmax = 502.8635
				text = "Z"
			intervals [1588]:
				xmin = 502.8635
				xmax = 503.2035
				text = "ER0"
			intervals [1589]:
				xmin = 503.2035
				xmax = 513.8475
				text = ""
			intervals [1590]:
				xmin = 513.8475
				xmax = 513.9275
				text = "M"
			intervals [1591]:
				xmin = 513.9275
				xmax = 513.9575
				text = "HH"
			intervals [1592]:
				xmin = 513.9575
				xmax = 514.4475
				text = "M"
			intervals [1593]:
				xmin = 514.4475
				xmax = 514.4875
				text = "sp"
			intervals [1594]:
				xmin = 514.4875
				xmax = 539.1129
				text = ""
			intervals [1595]:
				xmin = 539.1129
				xmax = 539.1429
				text = "M"
			intervals [1596]:
				xmin = 539.1429
				xmax = 539.1729
				text = "HH"
			intervals [1597]:
				xmin = 539.1729
				xmax = 539.6529
				text = "M"
			intervals [1598]:
				xmin = 539.6529
				xmax = 539.7029
				text = "sp"
			intervals [1599]:
				xmin = 539.7029
				xmax = 540.6936
				text = ""
			intervals [1600]:
				xmin = 540.6936
				xmax = 540.7436
				text = "HH"
			intervals [1601]:
				xmin = 540.7436
				xmax = 540.7936
				text = "W"
			intervals [1602]:
				xmin = 540.7936
				xmax = 540.8436
				text = "AH1"
			intervals [1603]:
				xmin = 540.8436
				xmax = 540.9036
				text = "T"
			intervals [1604]:
				xmin = 540.9036
				xmax = 540.9436
				text = "D"
			intervals [1605]:
				xmin = 540.9436
				xmax = 541.0936
				text = "IH0"
			intervals [1606]:
				xmin = 541.0936
				xmax = 541.1236
				text = "D"
			intervals [1607]:
				xmin = 541.1236
				xmax = 541.1936
				text = "K"
			intervals [1608]:
				xmin = 541.1936
				xmax = 541.2336
				text = "IH1"
			intervals [1609]:
				xmin = 541.2336
				xmax = 541.2636
				text = "D"
			intervals [1610]:
				xmin = 541.2636
				xmax = 541.2936
				text = "Z"
			intervals [1611]:
				xmin = 541.2936
				xmax = 541.3236
				text = "D"
			intervals [1612]:
				xmin = 541.3236
				xmax = 541.6336
				text = "UW1"
			intervals [1613]:
				xmin = 541.6336
				xmax = 541.7836
				text = "AE1"
			intervals [1614]:
				xmin = 541.7836
				xmax = 541.8136
				text = "F"
			intervals [1615]:
				xmin = 541.8136
				xmax = 541.8736
				text = "T"
			intervals [1616]:
				xmin = 541.8736
				xmax = 541.9336
				text = "ER0"
			intervals [1617]:
				xmin = 541.9336
				xmax = 541.9736
				text = "sp"
			intervals [1618]:
				xmin = 541.9736
				xmax = 542.1536
				text = "S"
			intervals [1619]:
				xmin = 542.1536
				xmax = 542.1836
				text = "K"
			intervals [1620]:
				xmin = 542.1836
				xmax = 542.4136
				text = "UW1"
			intervals [1621]:
				xmin = 542.4136
				xmax = 542.4936
				text = "L"
			intervals [1622]:
				xmin = 542.4936
				xmax = 542.5236
				text = "W"
			intervals [1623]:
				xmin = 542.5236
				xmax = 542.5536
				text = "AH0"
			intervals [1624]:
				xmin = 542.5536
				xmax = 542.6136
				text = "Z"
			intervals [1625]:
				xmin = 542.6136
				xmax = 542.8036
				text = "AW1"
			intervals [1626]:
				xmin = 542.8036
				xmax = 542.9236
				text = "T"
			intervals [1627]:
				xmin = 542.9236
				xmax = 542.9536
				text = "sp"
			intervals [1628]:
				xmin = 542.9536
				xmax = 543.6245
				text = ""
			intervals [1629]:
				xmin = 543.6245
				xmax = 543.7245
				text = "JH"
			intervals [1630]:
				xmin = 543.7245
				xmax = 543.7945
				text = "EH1"
			intervals [1631]:
				xmin = 543.7945
				xmax = 544.0345
				text = "N"
			intervals [1632]:
				xmin = 544.0345
				xmax = 544.0945
				text = "ER0"
			intervals [1633]:
				xmin = 544.0945
				xmax = 544.1345
				text = "AH0"
			intervals [1634]:
				xmin = 544.1345
				xmax = 544.1645
				text = "L"
			intervals [1635]:
				xmin = 544.1645
				xmax = 544.1945
				text = "IY0"
			intervals [1636]:
				xmin = 544.1945
				xmax = 544.2245
				text = "sp"
			intervals [1637]:
				xmin = 544.2245
				xmax = 544.8907
				text = ""
			intervals [1638]:
				xmin = 544.8907
				xmax = 544.9707
				text = "HH"
			intervals [1639]:
				xmin = 544.9707
				xmax = 545.0107
				text = "W"
			intervals [1640]:
				xmin = 545.0107
				xmax = 545.0807
				text = "EH1"
			intervals [1641]:
				xmin = 545.0807
				xmax = 545.1707
				text = "N"
			intervals [1642]:
				xmin = 545.1707
				xmax = 545.2107
				text = "Y"
			intervals [1643]:
				xmin = 545.2107
				xmax = 545.2707
				text = "UW1"
			intervals [1644]:
				xmin = 545.2707
				xmax = 545.3807
				text = "W"
			intervals [1645]:
				xmin = 545.3807
				xmax = 545.4507
				text = "ER0"
			intervals [1646]:
				xmin = 545.4507
				xmax = 545.5807
				text = "Y"
			intervals [1647]:
				xmin = 545.5807
				xmax = 545.7207
				text = "AH1"
			intervals [1648]:
				xmin = 545.7207
				xmax = 545.7707
				text = "NG"
			intervals [1649]:
				xmin = 545.7707
				xmax = 546.7287
				text = ""
			intervals [1650]:
				xmin = 546.7287
				xmax = 546.7587
				text = "sil"
			intervals [1651]:
				xmin = 546.7587
				xmax = 547.2387
				text = "L"
			intervals [1652]:
				xmin = 547.2387
				xmax = 547.2787
				text = "IH1"
			intervals [1653]:
				xmin = 547.2787
				xmax = 547.3087
				text = "T"
			intervals [1654]:
				xmin = 547.3087
				xmax = 547.4287
				text = "AH0"
			intervals [1655]:
				xmin = 547.4287
				xmax = 547.4587
				text = "L"
			intervals [1656]:
				xmin = 547.4587
				xmax = 547.4887
				text = "K"
			intervals [1657]:
				xmin = 547.4887
				xmax = 547.5187
				text = "IH1"
			intervals [1658]:
				xmin = 547.5187
				xmax = 547.5487
				text = "D"
			intervals [1659]:
				xmin = 547.5487
				xmax = 547.6187
				text = "Z"
			intervals [1660]:
				xmin = 547.6187
				xmax = 574.1777
				text = "sp"
			intervals [1661]:
				xmin = 574.1777
				xmax = 574.5777
				text = "M"
			intervals [1662]:
				xmin = 574.5777
				xmax = 574.6177
				text = "HH"
			intervals [1663]:
				xmin = 574.6177
				xmax = 574.6477
				text = "M"
			intervals [1664]:
				xmin = 574.6477
				xmax = 576.0532
				text = ""
			intervals [1665]:
				xmin = 576.0532
				xmax = 576.0832
				text = "D"
			intervals [1666]:
				xmin = 576.0832
				xmax = 576.1432
				text = "UW1"
			intervals [1667]:
				xmin = 576.1432
				xmax = 576.1732
				text = "sp"
			intervals [1668]:
				xmin = 576.1732
				xmax = 576.2032
				text = "Y"
			intervals [1669]:
				xmin = 576.2032
				xmax = 576.2332
				text = "UW1"
			intervals [1670]:
				xmin = 576.2332
				xmax = 576.3832
				text = "R"
			intervals [1671]:
				xmin = 576.3832
				xmax = 576.4132
				text = "IH0"
			intervals [1672]:
				xmin = 576.4132
				xmax = 576.5132
				text = "M"
			intervals [1673]:
				xmin = 576.5132
				xmax = 576.5432
				text = "EH1"
			intervals [1674]:
				xmin = 576.5432
				xmax = 576.5832
				text = "M"
			intervals [1675]:
				xmin = 576.5832
				xmax = 576.6432
				text = "B"
			intervals [1676]:
				xmin = 576.6432
				xmax = 576.8132
				text = "ER0"
			intervals [1677]:
				xmin = 576.8132
				xmax = 576.8432
				text = "DH"
			intervals [1678]:
				xmin = 576.8432
				xmax = 576.8732
				text = "IY0"
			intervals [1679]:
				xmin = 576.8732
				xmax = 576.9032
				text = "T"
			intervals [1680]:
				xmin = 576.9032
				xmax = 576.9732
				text = "R"
			intervals [1681]:
				xmin = 576.9732
				xmax = 577.0332
				text = "EY1"
			intervals [1682]:
				xmin = 577.0332
				xmax = 577.0732
				text = "N"
			intervals [1683]:
				xmin = 577.0732
				xmax = 577.1332
				text = "Z"
			intervals [1684]:
				xmin = 577.1332
				xmax = 577.1632
				text = "sp"
			intervals [1685]:
				xmin = 577.1632
				xmax = 577.1932
				text = "B"
			intervals [1686]:
				xmin = 577.1932
				xmax = 577.2232
				text = "R"
			intervals [1687]:
				xmin = 577.2232
				xmax = 577.2632
				text = "OW1"
			intervals [1688]:
				xmin = 577.2632
				xmax = 577.2932
				text = "K"
			intervals [1689]:
				xmin = 577.2932
				xmax = 578.2732
				text = "sp"
			intervals [1690]:
				xmin = 578.2732
				xmax = 579.0181
				text = ""
			intervals [1691]:
				xmin = 579.0181
				xmax = 579.0881
				text = "M"
			intervals [1692]:
				xmin = 579.0881
				xmax = 579.1181
				text = "IH1"
			intervals [1693]:
				xmin = 579.1181
				xmax = 579.1981
				text = "L"
			intervals [1694]:
				xmin = 579.1981
				xmax = 579.2281
				text = "T"
			intervals [1695]:
				xmin = 579.2281
				xmax = 579.2581
				text = "AH0"
			intervals [1696]:
				xmin = 579.2581
				xmax = 579.3381
				text = "N"
			intervals [1697]:
				xmin = 579.3381
				xmax = 579.3681
				text = "sp"
			intervals [1698]:
				xmin = 579.3681
				xmax = 579.4081
				text = "B"
			intervals [1699]:
				xmin = 579.4081
				xmax = 579.5681
				text = "ER1"
			intervals [1700]:
				xmin = 579.5681
				xmax = 579.6181
				text = "L"
			intervals [1701]:
				xmin = 579.6181
				xmax = 579.6481
				text = "W"
			intervals [1702]:
				xmin = 579.6481
				xmax = 579.7681
				text = "AO1"
			intervals [1703]:
				xmin = 579.7681
				xmax = 579.8181
				text = "Z"
			intervals [1704]:
				xmin = 579.8181
				xmax = 579.8581
				text = "AH0"
			intervals [1705]:
				xmin = 579.8581
				xmax = 579.8881
				text = "sp"
			intervals [1706]:
				xmin = 579.8881
				xmax = 579.9281
				text = "B"
			intervals [1707]:
				xmin = 579.9281
				xmax = 579.9981
				text = "IH1"
			intervals [1708]:
				xmin = 579.9981
				xmax = 580.1781
				text = "G"
			intervals [1709]:
				xmin = 580.1781
				xmax = 580.2081
				text = "TH"
			intervals [1710]:
				xmin = 580.2081
				xmax = 580.2981
				text = "IH1"
			intervals [1711]:
				xmin = 580.2981
				xmax = 580.5481
				text = "NG"
			intervals [1712]:
				xmin = 580.5481
				xmax = 582.7639
				text = ""
			intervals [1713]:
				xmin = 582.7639
				xmax = 582.8139
				text = "W"
			intervals [1714]:
				xmin = 582.8139
				xmax = 582.8539
				text = "AH1"
			intervals [1715]:
				xmin = 582.8539
				xmax = 582.8839
				text = "T"
			intervals [1716]:
				xmin = 582.8839
				xmax = 582.9439
				text = "AH0"
			intervals [1717]:
				xmin = 582.9439
				xmax = 582.9739
				text = "B"
			intervals [1718]:
				xmin = 582.9739
				xmax = 583.1639
				text = "AW1"
			intervals [1719]:
				xmin = 583.1639
				xmax = 583.2139
				text = "T"
			intervals [1720]:
				xmin = 583.2139
				xmax = 583.2639
				text = "T"
			intervals [1721]:
				xmin = 583.2639
				xmax = 583.3139
				text = "IY1"
			intervals [1722]:
				xmin = 583.3139
				xmax = 583.3439
				text = "N"
			intervals [1723]:
				xmin = 583.3439
				xmax = 583.3739
				text = "EY2"
			intervals [1724]:
				xmin = 583.3739
				xmax = 583.4039
				text = "JH"
			intervals [1725]:
				xmin = 583.4039
				xmax = 583.4339
				text = "ER0"
			intervals [1726]:
				xmin = 583.4339
				xmax = 583.4639
				text = "Z"
			intervals [1727]:
				xmin = 583.4639
				xmax = 583.4939
				text = "W"
			intervals [1728]:
				xmin = 583.4939
				xmax = 583.5239
				text = "EH1"
			intervals [1729]:
				xmin = 583.5239
				xmax = 583.5539
				text = "N"
			intervals [1730]:
				xmin = 583.5539
				xmax = 583.5839
				text = "Y"
			intervals [1731]:
				xmin = 583.5839
				xmax = 583.6139
				text = "UW1"
			intervals [1732]:
				xmin = 583.6139
				xmax = 583.6439
				text = "W"
			intervals [1733]:
				xmin = 583.6439
				xmax = 584.4639
				text = "ER0"
			intervals [1734]:
				xmin = 584.4639
				xmax = 584.4939
				text = "sp"
			intervals [1735]:
				xmin = 584.4939
				xmax = 584.5239
				text = "AH0"
			intervals [1736]:
				xmin = 584.5239
				xmax = 584.5539
				text = "sp"
			intervals [1737]:
				xmin = 584.5539
				xmax = 584.6039
				text = "T"
			intervals [1738]:
				xmin = 584.6039
				xmax = 584.8639
				text = "IY1"
			intervals [1739]:
				xmin = 584.8639
				xmax = 584.9039
				text = "N"
			intervals [1740]:
				xmin = 584.9039
				xmax = 584.9339
				text = "EY2"
			intervals [1741]:
				xmin = 584.9339
				xmax = 584.9839
				text = "JH"
			intervals [1742]:
				xmin = 584.9839
				xmax = 585.0239
				text = "ER0"
			intervals [1743]:
				xmin = 585.0239
				xmax = 585.0639
				text = "HH"
			intervals [1744]:
				xmin = 585.0639
				xmax = 585.1039
				text = "W"
			intervals [1745]:
				xmin = 585.1039
				xmax = 585.3339
				text = "AH1"
			intervals [1746]:
				xmin = 585.3339
				xmax = 585.3639
				text = "T"
			intervals [1747]:
				xmin = 585.3639
				xmax = 585.5371
				text = ""
			intervals [1748]:
				xmin = 585.5371
				xmax = 585.6371
				text = "D"
			intervals [1749]:
				xmin = 585.6371
				xmax = 585.6871
				text = "IH0"
			intervals [1750]:
				xmin = 585.6871
				xmax = 585.7171
				text = "D"
			intervals [1751]:
				xmin = 585.7171
				xmax = 585.7571
				text = "DH"
			intervals [1752]:
				xmin = 585.7571
				xmax = 585.8771
				text = "EY1"
			intervals [1753]:
				xmin = 585.8771
				xmax = 585.9371
				text = "Y"
			intervals [1754]:
				xmin = 585.9371
				xmax = 585.9671
				text = "UW1"
			intervals [1755]:
				xmin = 585.9671
				xmax = 585.9971
				text = "ZH"
			intervals [1756]:
				xmin = 585.9971
				xmax = 586.0671
				text = "AH0"
			intervals [1757]:
				xmin = 586.0671
				xmax = 586.1171
				text = "L"
			intervals [1758]:
				xmin = 586.1171
				xmax = 586.1571
				text = "IY0"
			intervals [1759]:
				xmin = 586.1571
				xmax = 586.1871
				text = "D"
			intervals [1760]:
				xmin = 586.1871
				xmax = 586.7071
				text = "UW1"
			intervals [1761]:
				xmin = 586.7071
				xmax = 622.1452
				text = ""
			intervals [1762]:
				xmin = 622.1452
				xmax = 622.2952
				text = "M"
			intervals [1763]:
				xmin = 622.2952
				xmax = 622.3252
				text = "HH"
			intervals [1764]:
				xmin = 622.3252
				xmax = 622.7452
				text = "M"
			intervals [1765]:
				xmin = 622.7452
				xmax = 624.8311
				text = ""
			intervals [1766]:
				xmin = 624.8311
				xmax = 624.8711
				text = "D"
			intervals [1767]:
				xmin = 624.8711
				xmax = 624.9011
				text = "IH0"
			intervals [1768]:
				xmin = 624.9011
				xmax = 624.9311
				text = "D"
			intervals [1769]:
				xmin = 624.9311
				xmax = 624.9611
				text = "Y"
			intervals [1770]:
				xmin = 624.9611
				xmax = 624.9911
				text = "UW1"
			intervals [1771]:
				xmin = 624.9911
				xmax = 625.0211
				text = "EH1"
			intervals [1772]:
				xmin = 625.0211
				xmax = 625.0611
				text = "V"
			intervals [1773]:
				xmin = 625.0611
				xmax = 625.1211
				text = "ER0"
			intervals [1774]:
				xmin = 625.1211
				xmax = 625.1811
				text = "HH"
			intervals [1775]:
				xmin = 625.1811
				xmax = 625.2111
				text = "AE1"
			intervals [1776]:
				xmin = 625.2111
				xmax = 625.2411
				text = "V"
			intervals [1777]:
				xmin = 625.2411
				xmax = 625.5811
				text = "AH0"
			intervals [1778]:
				xmin = 625.5811
				xmax = 625.6111
				text = "sp"
			intervals [1779]:
				xmin = 625.6111
				xmax = 625.6611
				text = "T"
			intervals [1780]:
				xmin = 625.6611
				xmax = 625.6911
				text = "IY1"
			intervals [1781]:
				xmin = 625.6911
				xmax = 625.7211
				text = "CH"
			intervals [1782]:
				xmin = 625.7211
				xmax = 625.7511
				text = "ER0"
			intervals [1783]:
				xmin = 625.7511
				xmax = 625.7911
				text = "DH"
			intervals [1784]:
				xmin = 625.7911
				xmax = 625.8411
				text = "AH0"
			intervals [1785]:
				xmin = 625.8411
				xmax = 625.8711
				text = "T"
			intervals [1786]:
				xmin = 625.8711
				xmax = 625.9011
				text = "HH"
			intervals [1787]:
				xmin = 625.9011
				xmax = 626.0611
				text = "AA1"
			intervals [1788]:
				xmin = 626.0611
				xmax = 626.2211
				text = "L"
			intervals [1789]:
				xmin = 626.2211
				xmax = 626.2511
				text = "ER0"
			intervals [1790]:
				xmin = 626.2511
				xmax = 626.2811
				text = "D"
			intervals [1791]:
				xmin = 626.2811
				xmax = 626.3811
				text = "AH0"
			intervals [1792]:
				xmin = 626.3811
				xmax = 626.4411
				text = "L"
			intervals [1793]:
				xmin = 626.4411
				xmax = 626.7211
				text = "AA1"
			intervals [1794]:
				xmin = 626.7211
				xmax = 626.8111
				text = "T"
			intervals [1795]:
				xmin = 626.8111
				xmax = 626.8411
				text = "sp"
			intervals [1796]:
				xmin = 626.8411
				xmax = 630.1812
				text = ""
			intervals [1797]:
				xmin = 630.1812
				xmax = 630.2112
				text = "DH"
			intervals [1798]:
				xmin = 630.2112
				xmax = 630.2412
				text = "EH1"
			intervals [1799]:
				xmin = 630.2412
				xmax = 630.3812
				text = "N"
			intervals [1800]:
				xmin = 630.3812
				xmax = 630.4112
				text = "sp"
			intervals [1801]:
				xmin = 630.4112
				xmax = 630.4512
				text = "Y"
			intervals [1802]:
				xmin = 630.4512
				xmax = 630.4812
				text = "UH1"
			intervals [1803]:
				xmin = 630.4812
				xmax = 630.5612
				text = "R"
			intervals [1804]:
				xmin = 630.5612
				xmax = 630.6012
				text = "L"
			intervals [1805]:
				xmin = 630.6012
				xmax = 630.7112
				text = "AH1"
			intervals [1806]:
				xmin = 630.7112
				xmax = 630.7812
				text = "K"
			intervals [1807]:
				xmin = 630.7812
				xmax = 630.9212
				text = "IY0"
			intervals [1808]:
				xmin = 630.9212
				xmax = 630.9912
				text = "sp"
			intervals [1809]:
				xmin = 630.9912
				xmax = 632.0212
				text = "spn"
			intervals [1810]:
				xmin = 632.0212
				xmax = 633.5844
				text = ""
			intervals [1811]:
				xmin = 633.5844
				xmax = 633.6444
				text = "D"
			intervals [1812]:
				xmin = 633.6444
				xmax = 633.6844
				text = "IH0"
			intervals [1813]:
				xmin = 633.6844
				xmax = 633.7544
				text = "D"
			intervals [1814]:
				xmin = 633.7544
				xmax = 633.7944
				text = "Y"
			intervals [1815]:
				xmin = 633.7944
				xmax = 633.8344
				text = "UW1"
			intervals [1816]:
				xmin = 633.8344
				xmax = 633.8844
				text = "EH1"
			intervals [1817]:
				xmin = 633.8844
				xmax = 633.9444
				text = "V"
			intervals [1818]:
				xmin = 633.9444
				xmax = 634.0144
				text = "ER0"
			intervals [1819]:
				xmin = 634.0144
				xmax = 634.0744
				text = "HH"
			intervals [1820]:
				xmin = 634.0744
				xmax = 634.1044
				text = "AE1"
			intervals [1821]:
				xmin = 634.1044
				xmax = 634.1544
				text = "V"
			intervals [1822]:
				xmin = 634.1544
				xmax = 634.2944
				text = "AH0"
			intervals [1823]:
				xmin = 634.2944
				xmax = 634.3244
				text = "sp"
			intervals [1824]:
				xmin = 634.3244
				xmax = 634.3644
				text = "T"
			intervals [1825]:
				xmin = 634.3644
				xmax = 634.4744
				text = "IY1"
			intervals [1826]:
				xmin = 634.4744
				xmax = 634.5844
				text = "CH"
			intervals [1827]:
				xmin = 634.5844
				xmax = 634.7344
				text = "ER0"
			intervals [1828]:
				xmin = 634.7344
				xmax = 634.7644
				text = "DH"
			intervals [1829]:
				xmin = 634.7644
				xmax = 634.8844
				text = "AH0"
			intervals [1830]:
				xmin = 634.8844
				xmax = 634.9344
				text = "T"
			intervals [1831]:
				xmin = 634.9344
				xmax = 635.0244
				text = "S"
			intervals [1832]:
				xmin = 635.0244
				xmax = 635.0744
				text = "T"
			intervals [1833]:
				xmin = 635.0744
				xmax = 635.1344
				text = "IH1"
			intervals [1834]:
				xmin = 635.1344
				xmax = 635.2244
				text = "K"
			intervals [1835]:
				xmin = 635.2244
				xmax = 635.2744
				text = "S"
			intervals [1836]:
				xmin = 635.2744
				xmax = 635.3744
				text = "AW1"
			intervals [1837]:
				xmin = 635.3744
				xmax = 635.4744
				text = "T"
			intervals [1838]:
				xmin = 635.4744
				xmax = 635.5044
				text = "IH0"
			intervals [1839]:
				xmin = 635.5044
				xmax = 635.5344
				text = "N"
			intervals [1840]:
				xmin = 635.5344
				xmax = 635.5744
				text = "Y"
			intervals [1841]:
				xmin = 635.5744
				xmax = 635.6044
				text = "UH1"
			intervals [1842]:
				xmin = 635.6044
				xmax = 635.6444
				text = "R"
			intervals [1843]:
				xmin = 635.6444
				xmax = 635.7144
				text = "M"
			intervals [1844]:
				xmin = 635.7144
				xmax = 635.8644
				text = "AY1"
			intervals [1845]:
				xmin = 635.8644
				xmax = 635.8944
				text = "N"
			intervals [1846]:
				xmin = 635.8944
				xmax = 635.9244
				text = "D"
			intervals [1847]:
				xmin = 635.9244
				xmax = 636.0044
				text = "EH1"
			intervals [1848]:
				xmin = 636.0044
				xmax = 636.0444
				text = "Z"
			intervals [1849]:
				xmin = 636.0444
				xmax = 636.0744
				text = "DH"
			intervals [1850]:
				xmin = 636.0744
				xmax = 636.2344
				text = "AH1"
			intervals [1851]:
				xmin = 636.2344
				xmax = 636.2844
				text = "B"
			intervals [1852]:
				xmin = 636.2844
				xmax = 636.4144
				text = "EH1"
			intervals [1853]:
				xmin = 636.4144
				xmax = 636.5144
				text = "S"
			intervals [1854]:
				xmin = 636.5144
				xmax = 636.5444
				text = "T"
			intervals [1855]:
				xmin = 636.5444
				xmax = 636.6044
				text = "T"
			intervals [1856]:
				xmin = 636.6044
				xmax = 636.6744
				text = "IY1"
			intervals [1857]:
				xmin = 636.6744
				xmax = 636.7044
				text = "CH"
			intervals [1858]:
				xmin = 636.7044
				xmax = 636.8844
				text = "ER0"
			intervals [1859]:
				xmin = 636.8844
				xmax = 636.9444
				text = "Y"
			intervals [1860]:
				xmin = 636.9444
				xmax = 636.9844
				text = "UW1"
			intervals [1861]:
				xmin = 636.9844
				xmax = 637.0144
				text = "V"
			intervals [1862]:
				xmin = 637.0144
				xmax = 637.1144
				text = "EH1"
			intervals [1863]:
				xmin = 637.1144
				xmax = 637.1544
				text = "V"
			intervals [1864]:
				xmin = 637.1544
				xmax = 637.5944
				text = "ER0"
			intervals [1865]:
				xmin = 637.5944
				xmax = 637.6244
				text = "HH"
			intervals [1866]:
				xmin = 637.6244
				xmax = 637.6544
				text = "AE1"
			intervals [1867]:
				xmin = 637.6544
				xmax = 637.6844
				text = "D"
			intervals [1868]:
				xmin = 637.6844
				xmax = 637.7444
				text = "sp"
			intervals [1869]:
				xmin = 637.7444
				xmax = 667.5034
				text = ""
			intervals [1870]:
				xmin = 667.5034
				xmax = 667.5534
				text = "M"
			intervals [1871]:
				xmin = 667.5534
				xmax = 667.5934
				text = "HH"
			intervals [1872]:
				xmin = 667.5934
				xmax = 667.9334
				text = "M"
			intervals [1873]:
				xmin = 667.9334
				xmax = 667.9634
				text = "sp"
			intervals [1874]:
				xmin = 667.9634
				xmax = 668.7893
				text = ""
			intervals [1875]:
				xmin = 668.7893
				xmax = 668.8393
				text = "W"
			intervals [1876]:
				xmin = 668.8393
				xmax = 668.9293
				text = "AH1"
			intervals [1877]:
				xmin = 668.9293
				xmax = 668.9593
				text = "T"
			intervals [1878]:
				xmin = 668.9593
				xmax = 669.2593
				text = "M"
			intervals [1879]:
				xmin = 669.2593
				xmax = 669.2893
				text = "EY1"
			intervals [1880]:
				xmin = 669.2893
				xmax = 669.3793
				text = "D"
			intervals [1881]:
				xmin = 669.3793
				xmax = 669.4393
				text = "HH"
			intervals [1882]:
				xmin = 669.4393
				xmax = 669.5793
				text = "ER1"
			intervals [1883]:
				xmin = 669.5793
				xmax = 669.6593
				text = "N"
			intervals [1884]:
				xmin = 669.6593
				xmax = 669.6893
				text = "IY1"
			intervals [1885]:
				xmin = 669.6893
				xmax = 669.7193
				text = "S"
			intervals [1886]:
				xmin = 669.7193
				xmax = 669.9593
				text = "sp"
			intervals [1887]:
				xmin = 669.9593
				xmax = 674.8576
				text = ""
			intervals [1888]:
				xmin = 674.8576
				xmax = 674.9576
				text = "M"
			intervals [1889]:
				xmin = 674.9576
				xmax = 674.9876
				text = "HH"
			intervals [1890]:
				xmin = 674.9876
				xmax = 675.3976
				text = "M"
			intervals [1891]:
				xmin = 675.3976
				xmax = 675.4276
				text = "sp"
			intervals [1892]:
				xmin = 675.4276
				xmax = 676.6427
				text = ""
			intervals [1893]:
				xmin = 676.6427
				xmax = 676.7127
				text = "D"
			intervals [1894]:
				xmin = 676.7127
				xmax = 676.7427
				text = "IH0"
			intervals [1895]:
				xmin = 676.7427
				xmax = 676.7727
				text = "D"
			intervals [1896]:
				xmin = 676.7727
				xmax = 676.8027
				text = "Y"
			intervals [1897]:
				xmin = 676.8027
				xmax = 676.8327
				text = "UW1"
			intervals [1898]:
				xmin = 676.8327
				xmax = 677.1427
				text = "EH1"
			intervals [1899]:
				xmin = 677.1427
				xmax = 677.1827
				text = "V"
			intervals [1900]:
				xmin = 677.1827
				xmax = 677.2627
				text = "ER0"
			intervals [1901]:
				xmin = 677.2627
				xmax = 677.3227
				text = "HH"
			intervals [1902]:
				xmin = 677.3227
				xmax = 677.3527
				text = "AE1"
			intervals [1903]:
				xmin = 677.3527
				xmax = 677.3827
				text = "V"
			intervals [1904]:
				xmin = 677.3827
				xmax = 677.4227
				text = "EY1"
			intervals [1905]:
				xmin = 677.4227
				xmax = 677.4527
				text = "T"
			intervals [1906]:
				xmin = 677.4527
				xmax = 677.4927
				text = "IY1"
			intervals [1907]:
				xmin = 677.4927
				xmax = 677.5227
				text = "CH"
			intervals [1908]:
				xmin = 677.5227
				xmax = 677.5527
				text = "ER0"
			intervals [1909]:
				xmin = 677.5527
				xmax = 677.5827
				text = "DH"
			intervals [1910]:
				xmin = 677.5827
				xmax = 677.7227
				text = "AH0"
			intervals [1911]:
				xmin = 677.7227
				xmax = 677.7727
				text = "T"
			intervals [1912]:
				xmin = 677.7727
				xmax = 677.8427
				text = "Y"
			intervals [1913]:
				xmin = 677.8427
				xmax = 677.9427
				text = "UW1"
			intervals [1914]:
				xmin = 677.9427
				xmax = 677.9727
				text = "sp"
			intervals [1915]:
				xmin = 677.9727
				xmax = 678.0027
				text = "K"
			intervals [1916]:
				xmin = 678.0027
				xmax = 678.0427
				text = "UH1"
			intervals [1917]:
				xmin = 678.0427
				xmax = 678.1527
				text = "D"
			intervals [1918]:
				xmin = 678.1527
				xmax = 678.1827
				text = "AH0"
			intervals [1919]:
				xmin = 678.1827
				xmax = 678.2227
				text = "N"
			intervals [1920]:
				xmin = 678.2227
				xmax = 678.2527
				text = "T"
			intervals [1921]:
				xmin = 678.2527
				xmax = 678.3527
				text = "S"
			intervals [1922]:
				xmin = 678.3527
				xmax = 678.3827
				text = "T"
			intervals [1923]:
				xmin = 678.3827
				xmax = 678.5327
				text = "AE1"
			intervals [1924]:
				xmin = 678.5327
				xmax = 678.8627
				text = "N"
			intervals [1925]:
				xmin = 678.8627
				xmax = 678.9027
				text = "D"
			intervals [1926]:
				xmin = 678.9027
				xmax = 679.6764
				text = ""
			intervals [1927]:
				xmin = 679.6764
				xmax = 679.7164
				text = "F"
			intervals [1928]:
				xmin = 679.7164
				xmax = 679.7464
				text = "R"
			intervals [1929]:
				xmin = 679.7464
				xmax = 679.8764
				text = "ER0"
			intervals [1930]:
				xmin = 679.8764
				xmax = 680.0064
				text = "EH1"
			intervals [1931]:
				xmin = 680.0064
				xmax = 680.0564
				text = "N"
			intervals [1932]:
				xmin = 680.0564
				xmax = 680.0864
				text = "IY0"
			intervals [1933]:
				xmin = 680.0864
				xmax = 680.1264
				text = "TH"
			intervals [1934]:
				xmin = 680.1264
				xmax = 680.1564
				text = "IH2"
			intervals [1935]:
				xmin = 680.1564
				xmax = 680.2064
				text = "N"
			intervals [1936]:
				xmin = 680.2064
				xmax = 680.9864
				text = "spn"
			intervals [1937]:
				xmin = 680.9864
				xmax = 684.3581
				text = ""
			intervals [1938]:
				xmin = 684.3581
				xmax = 684.4281
				text = "S"
			intervals [1939]:
				xmin = 684.4281
				xmax = 684.5181
				text = "AW1"
			intervals [1940]:
				xmin = 684.5181
				xmax = 684.5481
				text = "N"
			intervals [1941]:
				xmin = 684.5481
				xmax = 684.5781
				text = "Z"
			intervals [1942]:
				xmin = 684.5781
				xmax = 684.6181
				text = "L"
			intervals [1943]:
				xmin = 684.6181
				xmax = 684.6581
				text = "AY1"
			intervals [1944]:
				xmin = 684.6581
				xmax = 684.7681
				text = "K"
			intervals [1945]:
				xmin = 684.7681
				xmax = 684.7981
				text = "Y"
			intervals [1946]:
				xmin = 684.7981
				xmax = 684.8581
				text = "UW1"
			intervals [1947]:
				xmin = 684.8581
				xmax = 684.8881
				text = "HH"
			intervals [1948]:
				xmin = 684.8881
				xmax = 684.9181
				text = "AE1"
			intervals [1949]:
				xmin = 684.9181
				xmax = 684.9781
				text = "D"
			intervals [1950]:
				xmin = 684.9781
				xmax = 685.0181
				text = "AH0"
			intervals [1951]:
				xmin = 685.0181
				xmax = 685.0981
				text = "G"
			intervals [1952]:
				xmin = 685.0981
				xmax = 685.1581
				text = "IH0"
			intervals [1953]:
				xmin = 685.1581
				xmax = 685.1881
				text = "D"
			intervals [1954]:
				xmin = 685.1881
				xmax = 685.2481
				text = "IH0"
			intervals [1955]:
				xmin = 685.2481
				xmax = 685.2881
				text = "K"
			intervals [1956]:
				xmin = 685.2881
				xmax = 685.3581
				text = "S"
			intervals [1957]:
				xmin = 685.3581
				xmax = 685.4481
				text = "P"
			intervals [1958]:
				xmin = 685.4481
				xmax = 685.4781
				text = "IH1"
			intervals [1959]:
				xmin = 685.4781
				xmax = 685.5581
				text = "R"
			intervals [1960]:
				xmin = 685.5581
				xmax = 685.6081
				text = "IY0"
			intervals [1961]:
				xmin = 685.6081
				xmax = 685.7481
				text = "AH0"
			intervals [1962]:
				xmin = 685.7481
				xmax = 685.8381
				text = "N"
			intervals [1963]:
				xmin = 685.8381
				xmax = 685.8881
				text = "S"
			intervals [1964]:
				xmin = 685.8881
				xmax = 685.9181
				text = "sp"
			intervals [1965]:
				xmin = 685.9181
				xmax = 685.9881
				text = "IH0"
			intervals [1966]:
				xmin = 685.9881
				xmax = 686.0381
				text = "N"
			intervals [1967]:
				xmin = 686.0381
				xmax = 686.1181
				text = "HH"
			intervals [1968]:
				xmin = 686.1181
				xmax = 686.1681
				text = "AY1"
			intervals [1969]:
				xmin = 686.1681
				xmax = 686.7581
				text = "sp"
			intervals [1970]:
				xmin = 686.7581
				xmax = 686.7881
				text = "S"
			intervals [1971]:
				xmin = 686.7881
				xmax = 686.8181
				text = "K"
			intervals [1972]:
				xmin = 686.8181
				xmax = 686.8881
				text = "UW1"
			intervals [1973]:
				xmin = 686.8881
				xmax = 686.9181
				text = "L"
			intervals [1974]:
				xmin = 686.9181
				xmax = 686.9481
				text = "sp"
			intervals [1975]:
				xmin = 686.9481
				xmax = 689.4602
				text = ""
			intervals [1976]:
				xmin = 689.4602
				xmax = 689.4902
				text = "W"
			intervals [1977]:
				xmin = 689.4902
				xmax = 689.5202
				text = "AH0"
			intervals [1978]:
				xmin = 689.5202
				xmax = 689.5502
				text = "Z"
			intervals [1979]:
				xmin = 689.5502
				xmax = 689.5802
				text = "DH"
			intervals [1980]:
				xmin = 689.5802
				xmax = 689.6102
				text = "EH1"
			intervals [1981]:
				xmin = 689.6102
				xmax = 689.6502
				text = "R"
			intervals [1982]:
				xmin = 689.6502
				xmax = 689.6802
				text = "EH1"
			intervals [1983]:
				xmin = 689.6802
				xmax = 689.7502
				text = "V"
			intervals [1984]:
				xmin = 689.7502
				xmax = 689.8802
				text = "ER0"
			intervals [1985]:
				xmin = 689.8802
				xmax = 689.9202
				text = "AH0"
			intervals [1986]:
				xmin = 689.9202
				xmax = 689.9902
				text = "T"
			intervals [1987]:
				xmin = 689.9902
				xmax = 690.1202
				text = "AY1"
			intervals [1988]:
				xmin = 690.1202
				xmax = 690.2202
				text = "M"
			intervals [1989]:
				xmin = 690.2202
				xmax = 690.2502
				text = "W"
			intervals [1990]:
				xmin = 690.2502
				xmax = 690.3002
				text = "EH1"
			intervals [1991]:
				xmin = 690.3002
				xmax = 690.3302
				text = "N"
			intervals [1992]:
				xmin = 690.3302
				xmax = 690.3702
				text = "DH"
			intervals [1993]:
				xmin = 690.3702
				xmax = 690.4302
				text = "IY0"
			intervals [1994]:
				xmin = 690.4302
				xmax = 690.4602
				text = "sp"
			intervals [1995]:
				xmin = 690.4602
				xmax = 690.5602
				text = "K"
			intervals [1996]:
				xmin = 690.5602
				xmax = 690.6102
				text = "IH1"
			intervals [1997]:
				xmin = 690.6102
				xmax = 690.7102
				text = "D"
			intervals [1998]:
				xmin = 690.7102
				xmax = 690.7602
				text = "Z"
			intervals [1999]:
				xmin = 690.7602
				xmax = 690.8002
				text = "IH0"
			intervals [2000]:
				xmin = 690.8002
				xmax = 690.8502
				text = "N"
			intervals [2001]:
				xmin = 690.8502
				xmax = 690.8802
				text = "Y"
			intervals [2002]:
				xmin = 690.8802
				xmax = 690.9102
				text = "UH1"
			intervals [2003]:
				xmin = 690.9102
				xmax = 691.0502
				text = "R"
			intervals [2004]:
				xmin = 691.0502
				xmax = 691.0802
				text = "sp"
			intervals [2005]:
				xmin = 691.0802
				xmax = 691.1102
				text = "K"
			intervals [2006]:
				xmin = 691.1102
				xmax = 691.1502
				text = "L"
			intervals [2007]:
				xmin = 691.1502
				xmax = 691.3202
				text = "AE1"
			intervals [2008]:
				xmin = 691.3202
				xmax = 691.4402
				text = "S"
			intervals [2009]:
				xmin = 691.4402
				xmax = 691.4702
				text = "sp"
			intervals [2010]:
				xmin = 691.4702
				xmax = 691.5102
				text = "P"
			intervals [2011]:
				xmin = 691.5102
				xmax = 691.5702
				text = "L"
			intervals [2012]:
				xmin = 691.5702
				xmax = 691.6402
				text = "EY1"
			intervals [2013]:
				xmin = 691.6402
				xmax = 691.8602
				text = "D"
			intervals [2014]:
				xmin = 691.8602
				xmax = 691.8902
				text = "AH0"
			intervals [2015]:
				xmin = 691.8902
				xmax = 691.9202
				text = "T"
			intervals [2016]:
				xmin = 691.9202
				xmax = 691.9502
				text = "R"
			intervals [2017]:
				xmin = 691.9502
				xmax = 691.9902
				text = "IH1"
			intervals [2018]:
				xmin = 691.9902
				xmax = 692.0302
				text = "K"
			intervals [2019]:
				xmin = 692.0302
				xmax = 692.0802
				text = "AA1"
			intervals [2020]:
				xmin = 692.0802
				xmax = 692.1102
				text = "N"
			intervals [2021]:
				xmin = 692.1102
				xmax = 692.1402
				text = "DH"
			intervals [2022]:
				xmin = 692.1402
				xmax = 692.6402
				text = "AH1"
			intervals [2023]:
				xmin = 692.6402
				xmax = 692.6702
				text = "T"
			intervals [2024]:
				xmin = 692.6702
				xmax = 692.7102
				text = "IY1"
			intervals [2025]:
				xmin = 692.7102
				xmax = 692.7402
				text = "CH"
			intervals [2026]:
				xmin = 692.7402
				xmax = 692.9602
				text = "ER0"
			intervals [2027]:
				xmin = 692.9602
				xmax = 692.9902
				text = "sp"
			intervals [2028]:
				xmin = 692.9902
				xmax = 697.1963
				text = ""
			intervals [2029]:
				xmin = 697.1963
				xmax = 697.3163
				text = "P"
			intervals [2030]:
				xmin = 697.3163
				xmax = 697.3763
				text = "AH1"
			intervals [2031]:
				xmin = 697.3763
				xmax = 697.4063
				text = "T"
			intervals [2032]:
				xmin = 697.4063
				xmax = 697.4363
				text = "IH0"
			intervals [2033]:
				xmin = 697.4363
				xmax = 697.6763
				text = "N"
			intervals [2034]:
				xmin = 697.6763
				xmax = 697.7063
				text = "sp"
			intervals [2035]:
				xmin = 697.7063
				xmax = 697.7363
				text = "T"
			intervals [2036]:
				xmin = 697.7363
				xmax = 697.8263
				text = "AE1"
			intervals [2037]:
				xmin = 697.8263
				xmax = 697.8563
				text = "K"
			intervals [2038]:
				xmin = 697.8563
				xmax = 697.8863
				text = "S"
			intervals [2039]:
				xmin = 697.8863
				xmax = 698.2263
				text = "AA1"
			intervals [2040]:
				xmin = 698.2263
				xmax = 698.2663
				text = "N"
			intervals [2041]:
				xmin = 698.2663
				xmax = 698.2963
				text = "DH"
			intervals [2042]:
				xmin = 698.2963
				xmax = 698.3263
				text = "AH1"
			intervals [2043]:
				xmin = 698.3263
				xmax = 698.3563
				text = "S"
			intervals [2044]:
				xmin = 698.3563
				xmax = 698.3863
				text = "IY1"
			intervals [2045]:
				xmin = 698.3863
				xmax = 698.4163
				text = "T"
			intervals [2046]:
				xmin = 698.4163
				xmax = 698.4463
				text = "ER0"
			intervals [2047]:
				xmin = 698.4463
				xmax = 698.4763
				text = "EH1"
			intervals [2048]:
				xmin = 698.4763
				xmax = 698.5463
				text = "N"
			intervals [2049]:
				xmin = 698.5463
				xmax = 698.5763
				text = "IY0"
			intervals [2050]:
				xmin = 698.5763
				xmax = 698.6063
				text = "TH"
			intervals [2051]:
				xmin = 698.6063
				xmax = 698.6363
				text = "IH2"
			intervals [2052]:
				xmin = 698.6363
				xmax = 699.2363
				text = "N"
			intervals [2053]:
				xmin = 699.2363
				xmax = 699.2663
				text = "sp"
			intervals [2054]:
				xmin = 699.2663
				xmax = 700.479
				text = ""
			intervals [2055]:
				xmin = 700.479
				xmax = 700.509
				text = "HH"
			intervals [2056]:
				xmin = 700.509
				xmax = 700.989
				text = "M"
			intervals [2057]:
				xmin = 700.989
				xmax = 701.019
				text = "sp"
			intervals [2058]:
				xmin = 701.019
				xmax = 705.3528
				text = ""
			intervals [2059]:
				xmin = 705.3528
				xmax = 705.4928
				text = "IH0"
			intervals [2060]:
				xmin = 705.4928
				xmax = 705.6028
				text = "Z"
			intervals [2061]:
				xmin = 705.6028
				xmax = 705.6328
				text = "DH"
			intervals [2062]:
				xmin = 705.6328
				xmax = 705.7228
				text = "EH1"
			intervals [2063]:
				xmin = 705.7228
				xmax = 705.9528
				text = "R"
			intervals [2064]:
				xmin = 705.9528
				xmax = 706.0228
				text = "AH0"
			intervals [2065]:
				xmin = 706.0228
				xmax = 706.0628
				text = "sp"
			intervals [2066]:
				xmin = 706.0628
				xmax = 706.0928
				text = "G"
			intervals [2067]:
				xmin = 706.0928
				xmax = 706.1228
				text = "R"
			intervals [2068]:
				xmin = 706.1228
				xmax = 706.1928
				text = "UW1"
			intervals [2069]:
				xmin = 706.1928
				xmax = 706.2528
				text = "P"
			intervals [2070]:
				xmin = 706.2528
				xmax = 706.2828
				text = "AH0"
			intervals [2071]:
				xmin = 706.2828
				xmax = 706.3128
				text = "V"
			intervals [2072]:
				xmin = 706.3128
				xmax = 706.3528
				text = "P"
			intervals [2073]:
				xmin = 706.3528
				xmax = 706.4428
				text = "IY1"
			intervals [2074]:
				xmin = 706.4428
				xmax = 706.5828
				text = "P"
			intervals [2075]:
				xmin = 706.5828
				xmax = 706.6228
				text = "AH0"
			intervals [2076]:
				xmin = 706.6228
				xmax = 706.7828
				text = "L"
			intervals [2077]:
				xmin = 706.7828
				xmax = 707.3265
				text = "sp"
			intervals [2078]:
				xmin = 707.3265
				xmax = 707.4065
				text = "DH"
			intervals [2079]:
				xmin = 707.4065
				xmax = 707.4465
				text = "AH0"
			intervals [2080]:
				xmin = 707.4465
				xmax = 707.4765
				text = "T"
			intervals [2081]:
				xmin = 707.4765
				xmax = 707.5165
				text = "sp"
			intervals [2082]:
				xmin = 707.5165
				xmax = 707.6065
				text = "Y"
			intervals [2083]:
				xmin = 707.6065
				xmax = 707.6765
				text = "UW1"
			intervals [2084]:
				xmin = 707.6765
				xmax = 707.7865
				text = "Y"
			intervals [2085]:
				xmin = 707.7865
				xmax = 707.8665
				text = "UW1"
			intervals [2086]:
				xmin = 707.8665
				xmax = 707.9465
				text = "Z"
			intervals [2087]:
				xmin = 707.9465
				xmax = 707.9765
				text = "D"
			intervals [2088]:
				xmin = 707.9765
				xmax = 708.0065
				text = "T"
			intervals [2089]:
				xmin = 708.0065
				xmax = 708.1265
				text = "IH0"
			intervals [2090]:
				xmin = 708.1265
				xmax = 708.1865
				text = "AH0"
			intervals [2091]:
				xmin = 708.1865
				xmax = 708.2465
				text = "S"
			intervals [2092]:
				xmin = 708.2465
				xmax = 708.4365
				text = "OW1"
			intervals [2093]:
				xmin = 708.4365
				xmax = 708.4765
				text = "SH"
			intervals [2094]:
				xmin = 708.4765
				xmax = 708.6165
				text = "IY0"
			intervals [2095]:
				xmin = 708.6165
				xmax = 708.6865
				text = "EY2"
			intervals [2096]:
				xmin = 708.6865
				xmax = 708.7365
				text = "T"
			intervals [2097]:
				xmin = 708.7365
				xmax = 708.8965
				text = "W"
			intervals [2098]:
				xmin = 708.8965
				xmax = 708.9765
				text = "IH0"
			intervals [2099]:
				xmin = 708.9765
				xmax = 709.2565
				text = "DH"
			intervals [2100]:
				xmin = 709.2565
				xmax = 709.5032
				text = ""
			intervals [2101]:
				xmin = 709.5032
				xmax = 709.5832
				text = "EH1"
			intervals [2102]:
				xmin = 709.5832
				xmax = 709.6232
				text = "Z"
			intervals [2103]:
				xmin = 709.6232
				xmax = 709.6532
				text = "sp"
			intervals [2104]:
				xmin = 709.6532
				xmax = 709.7832
				text = "AH0"
			intervals [2105]:
				xmin = 709.7832
				xmax = 709.8132
				text = "sp"
			intervals [2106]:
				xmin = 709.8132
				xmax = 709.9132
				text = "CH"
			intervals [2107]:
				xmin = 709.9132
				xmax = 710.1832
				text = "AY1"
			intervals [2108]:
				xmin = 710.1832
				xmax = 710.3832
				text = "L"
			intervals [2109]:
				xmin = 710.3832
				xmax = 710.4332
				text = "D"
			intervals [2110]:
				xmin = 710.4332
				xmax = 710.5332
				text = "EH1"
			intervals [2111]:
				xmin = 710.5332
				xmax = 710.5932
				text = "Z"
			intervals [2112]:
				xmin = 710.5932
				xmax = 710.6532
				text = "S"
			intervals [2113]:
				xmin = 710.6532
				xmax = 710.7232
				text = "AO1"
			intervals [2114]:
				xmin = 710.7232
				xmax = 710.7632
				text = "R"
			intervals [2115]:
				xmin = 710.7632
				xmax = 710.7932
				text = "T"
			intervals [2116]:
				xmin = 710.7932
				xmax = 710.8932
				text = "AH0"
			intervals [2117]:
				xmin = 710.8932
				xmax = 711.0432
				text = "V"
			intervals [2118]:
				xmin = 711.0432
				xmax = 711.0832
				text = "Y"
			intervals [2119]:
				xmin = 711.0832
				xmax = 711.1632
				text = "UH1"
			intervals [2120]:
				xmin = 711.1632
				xmax = 711.2832
				text = "R"
			intervals [2121]:
				xmin = 711.2832
				xmax = 711.3132
				text = "sp"
			intervals [2122]:
				xmin = 711.3132
				xmax = 711.3632
				text = "G"
			intervals [2123]:
				xmin = 711.3632
				xmax = 711.4232
				text = "AE1"
			intervals [2124]:
				xmin = 711.4232
				xmax = 711.7832
				text = "NG"
			intervals [2125]:
				xmin = 711.7832
				xmax = 712.7651
				text = ""
			intervals [2126]:
				xmin = 712.7651
				xmax = 712.8851
				text = "Y"
			intervals [2127]:
				xmin = 712.8851
				xmax = 712.9651
				text = "UH1"
			intervals [2128]:
				xmin = 712.9651
				xmax = 713.0751
				text = "R"
			intervals [2129]:
				xmin = 713.0751
				xmax = 713.1351
				text = "G"
			intervals [2130]:
				xmin = 713.1351
				xmax = 713.1851
				text = "R"
			intervals [2131]:
				xmin = 713.1851
				xmax = 713.7551
				text = "UW1"
			intervals [2132]:
				xmin = 713.7551
				xmax = 713.8051
				text = "P"
			intervals [2133]:
				xmin = 713.8051
				xmax = 760.3724
				text = ""
			intervals [2134]:
				xmin = 760.3724
				xmax = 760.4024
				text = "M"
			intervals [2135]:
				xmin = 760.4024
				xmax = 760.4324
				text = "HH"
			intervals [2136]:
				xmin = 760.4324
				xmax = 760.9624
				text = "M"
			intervals [2137]:
				xmin = 760.9624
				xmax = 765.4485
				text = ""
			intervals [2138]:
				xmin = 765.4485
				xmax = 765.4885
				text = "IH0"
			intervals [2139]:
				xmin = 765.4885
				xmax = 765.6185
				text = "N"
			intervals [2140]:
				xmin = 765.6185
				xmax = 765.6685
				text = "Y"
			intervals [2141]:
				xmin = 765.6685
				xmax = 765.6985
				text = "UH1"
			intervals [2142]:
				xmin = 765.6985
				xmax = 765.7385
				text = "R"
			intervals [2143]:
				xmin = 765.7385
				xmax = 765.7885
				text = "G"
			intervals [2144]:
				xmin = 765.7885
				xmax = 766.0285
				text = "R"
			intervals [2145]:
				xmin = 766.0285
				xmax = 766.0985
				text = "UW1"
			intervals [2146]:
				xmin = 766.0985
				xmax = 766.1285
				text = "P"
			intervals [2147]:
				xmin = 766.1285
				xmax = 766.1585
				text = "AH0"
			intervals [2148]:
				xmin = 766.1585
				xmax = 766.1985
				text = "V"
			intervals [2149]:
				xmin = 766.1985
				xmax = 766.2385
				text = "sp"
			intervals [2150]:
				xmin = 766.2385
				xmax = 766.2685
				text = "TH"
			intervals [2151]:
				xmin = 766.2685
				xmax = 766.3685
				text = "R"
			intervals [2152]:
				xmin = 766.3685
				xmax = 766.4885
				text = "IY1"
			intervals [2153]:
				xmin = 766.4885
				xmax = 766.5485
				text = "W"
			intervals [2154]:
				xmin = 766.5485
				xmax = 766.6285
				text = "AO1"
			intervals [2155]:
				xmin = 766.6285
				xmax = 766.6985
				text = "Z"
			intervals [2156]:
				xmin = 766.6985
				xmax = 766.7385
				text = "HH"
			intervals [2157]:
				xmin = 766.7385
				xmax = 766.7885
				text = "W"
			intervals [2158]:
				xmin = 766.7885
				xmax = 766.8385
				text = "AH1"
			intervals [2159]:
				xmin = 766.8385
				xmax = 766.9585
				text = "N"
			intervals [2160]:
				xmin = 766.9585
				xmax = 767.0085
				text = "AH0"
			intervals [2161]:
				xmin = 767.0085
				xmax = 767.0385
				text = "V"
			intervals [2162]:
				xmin = 767.0385
				xmax = 767.0985
				text = "Y"
			intervals [2163]:
				xmin = 767.0985
				xmax = 767.3385
				text = "UW1"
			intervals [2164]:
				xmin = 767.3385
				xmax = 767.7691
				text = ""
			intervals [2165]:
				xmin = 767.7691
				xmax = 767.8791
				text = "M"
			intervals [2166]:
				xmin = 767.8791
				xmax = 767.9691
				text = "AO1"
			intervals [2167]:
				xmin = 767.9691
				xmax = 768.1491
				text = "R"
			intervals [2168]:
				xmin = 768.1491
				xmax = 768.1791
				text = "AO1"
			intervals [2169]:
				xmin = 768.1791
				xmax = 768.2191
				text = "R"
			intervals [2170]:
				xmin = 768.2191
				xmax = 768.2591
				text = "L"
			intervals [2171]:
				xmin = 768.2591
				xmax = 768.2891
				text = "EH1"
			intervals [2172]:
				xmin = 768.2891
				xmax = 768.3191
				text = "S"
			intervals [2173]:
				xmin = 768.3191
				xmax = 768.3491
				text = "sp"
			intervals [2174]:
				xmin = 768.3491
				xmax = 768.3891
				text = "DH"
			intervals [2175]:
				xmin = 768.3891
				xmax = 768.4791
				text = "AH0"
			intervals [2176]:
				xmin = 768.4791
				xmax = 768.5491
				text = "L"
			intervals [2177]:
				xmin = 768.5491
				xmax = 768.6691
				text = "IY1"
			intervals [2178]:
				xmin = 768.6691
				xmax = 768.6991
				text = "D"
			intervals [2179]:
				xmin = 768.6991
				xmax = 768.8991
				text = "ER0"
			intervals [2180]:
				xmin = 768.8991
				xmax = 768.9391
				text = "AE1"
			intervals [2181]:
				xmin = 768.9391
				xmax = 768.9691
				text = "N"
			intervals [2182]:
				xmin = 768.9691
				xmax = 769.0091
				text = "DH"
			intervals [2183]:
				xmin = 769.0091
				xmax = 769.0391
				text = "AH0"
			intervals [2184]:
				xmin = 769.0391
				xmax = 769.2791
				text = "AH1"
			intervals [2185]:
				xmin = 769.2791
				xmax = 769.3591
				text = "DH"
			intervals [2186]:
				xmin = 769.3591
				xmax = 769.3891
				text = "ER0"
			intervals [2187]:
				xmin = 769.3891
				xmax = 769.4191
				text = "T"
			intervals [2188]:
				xmin = 769.4191
				xmax = 769.4891
				text = "UW1"
			intervals [2189]:
				xmin = 769.4891
				xmax = 769.5291
				text = "W"
			intervals [2190]:
				xmin = 769.5291
				xmax = 769.5991
				text = "ER0"
			intervals [2191]:
				xmin = 769.5991
				xmax = 769.6291
				text = "IY1"
			intervals [2192]:
				xmin = 769.6291
				xmax = 769.7891
				text = "R"
			intervals [2193]:
				xmin = 769.7891
				xmax = 770.3391
				text = "AH0"
			intervals [2194]:
				xmin = 770.3391
				xmax = 770.9315
				text = ""
			intervals [2195]:
				xmin = 770.9315
				xmax = 771.0815
				text = "N"
			intervals [2196]:
				xmin = 771.0815
				xmax = 771.2115
				text = "AA1"
			intervals [2197]:
				xmin = 771.2115
				xmax = 771.3015
				text = "T"
			intervals [2198]:
				xmin = 771.3015
				xmax = 771.3315
				text = "sp"
			intervals [2199]:
				xmin = 771.3315
				xmax = 771.4515
				text = "AO1"
			intervals [2200]:
				xmin = 771.4515
				xmax = 771.5915
				text = "R"
			intervals [2201]:
				xmin = 771.5915
				xmax = 772.1893
				text = ""
			intervals [2202]:
				xmin = 772.1893
				xmax = 772.2193
				text = "W"
			intervals [2203]:
				xmin = 772.2193
				xmax = 772.3293
				text = "AO1"
			intervals [2204]:
				xmin = 772.3293
				xmax = 772.3593
				text = "Z"
			intervals [2205]:
				xmin = 772.3593
				xmax = 772.4093
				text = "IH0"
			intervals [2206]:
				xmin = 772.4093
				xmax = 772.4393
				text = "T"
			intervals [2207]:
				xmin = 772.4393
				xmax = 772.4693
				text = "sp"
			intervals [2208]:
				xmin = 772.4693
				xmax = 772.5093
				text = "S"
			intervals [2209]:
				xmin = 772.5093
				xmax = 772.6293
				text = "AO1"
			intervals [2210]:
				xmin = 772.6293
				xmax = 772.6593
				text = "R"
			intervals [2211]:
				xmin = 772.6593
				xmax = 772.6893
				text = "T"
			intervals [2212]:
				xmin = 772.6893
				xmax = 772.7193
				text = "sp"
			intervals [2213]:
				xmin = 772.7193
				xmax = 772.8793
				text = "AH0"
			intervals [2214]:
				xmin = 772.8793
				xmax = 772.9093
				text = "V"
			intervals [2215]:
				xmin = 772.9093
				xmax = 773.6193
				text = "spn"
			intervals [2216]:
				xmin = 773.6193
				xmax = 778.5026
				text = ""
			intervals [2217]:
				xmin = 778.5026
				xmax = 778.5326
				text = "M"
			intervals [2218]:
				xmin = 778.5326
				xmax = 778.5626
				text = "HH"
			intervals [2219]:
				xmin = 778.5626
				xmax = 779.0426
				text = "M"
			intervals [2220]:
				xmin = 779.0426
				xmax = 779.0726
				text = "sp"
			intervals [2221]:
				xmin = 779.0726
				xmax = 799.4091
				text = ""
			intervals [2222]:
				xmin = 799.4091
				xmax = 799.4391
				text = "M"
			intervals [2223]:
				xmin = 799.4391
				xmax = 799.4691
				text = "HH"
			intervals [2224]:
				xmin = 799.4691
				xmax = 799.9391
				text = "M"
			intervals [2225]:
				xmin = 799.9391
				xmax = 799.9691
				text = "sp"
			intervals [2226]:
				xmin = 799.9691
				xmax = 803.439
				text = ""
			intervals [2227]:
				xmin = 803.439
				xmax = 803.479
				text = "M"
			intervals [2228]:
				xmin = 803.479
				xmax = 803.539
				text = "HH"
			intervals [2229]:
				xmin = 803.539
				xmax = 803.989
				text = "M"
			intervals [2230]:
				xmin = 803.989
				xmax = 804.019
				text = "sp"
			intervals [2231]:
				xmin = 804.019
				xmax = 804.6969
				text = ""
			intervals [2232]:
				xmin = 804.6969
				xmax = 804.7969
				text = "HH"
			intervals [2233]:
				xmin = 804.7969
				xmax = 804.8569
				text = "AW1"
			intervals [2234]:
				xmin = 804.8569
				xmax = 804.8969
				text = "AH0"
			intervals [2235]:
				xmin = 804.8969
				xmax = 804.9569
				text = "B"
			intervals [2236]:
				xmin = 804.9569
				xmax = 805.1169
				text = "AW1"
			intervals [2237]:
				xmin = 805.1169
				xmax = 805.1969
				text = "T"
			intervals [2238]:
				xmin = 805.1969
				xmax = 805.2969
				text = "EH1"
			intervals [2239]:
				xmin = 805.2969
				xmax = 805.4669
				text = "Z"
			intervals [2240]:
				xmin = 805.4669
				xmax = 805.7169
				text = "AH1"
			intervals [2241]:
				xmin = 805.7169
				xmax = 805.9469
				text = "M"
			intervals [2242]:
				xmin = 805.9469
				xmax = 806.0169
				text = "Y"
			intervals [2243]:
				xmin = 806.0169
				xmax = 806.2369
				text = "AH1"
			intervals [2244]:
				xmin = 806.2369
				xmax = 806.3669
				text = "NG"
			intervals [2245]:
				xmin = 806.3669
				xmax = 806.4369
				text = "K"
			intervals [2246]:
				xmin = 806.4369
				xmax = 806.5469
				text = "IH1"
			intervals [2247]:
				xmin = 806.5469
				xmax = 806.5869
				text = "D"
			intervals [2248]:
				xmin = 806.5869
				xmax = 807.2769
				text = "Z"
			intervals [2249]:
				xmin = 807.2769
				xmax = 807.3069
				text = "sp"
			intervals [2250]:
				xmin = 807.3069
				xmax = 807.3369
				text = "IH0"
			intervals [2251]:
				xmin = 807.3369
				xmax = 807.3669
				text = "N"
			intervals [2252]:
				xmin = 807.3669
				xmax = 807.3969
				text = "DH"
			intervals [2253]:
				xmin = 807.3969
				xmax = 807.4269
				text = "AH0"
			intervals [2254]:
				xmin = 807.4269
				xmax = 807.4569
				text = "DH"
			intervals [2255]:
				xmin = 807.4569
				xmax = 807.4869
				text = "AH0"
			intervals [2256]:
				xmin = 807.4869
				xmax = 807.5269
				text = "N"
			intervals [2257]:
				xmin = 807.5269
				xmax = 807.6269
				text = "EY1"
			intervals [2258]:
				xmin = 807.6269
				xmax = 807.7369
				text = "B"
			intervals [2259]:
				xmin = 807.7369
				xmax = 807.8169
				text = "ER0"
			intervals [2260]:
				xmin = 807.8169
				xmax = 807.9069
				text = "HH"
			intervals [2261]:
				xmin = 807.9069
				xmax = 807.9369
				text = "UH2"
			intervals [2262]:
				xmin = 807.9369
				xmax = 808.0369
				text = "D"
			intervals [2263]:
				xmin = 808.0369
				xmax = 808.1069
				text = "sp"
			intervals [2264]:
				xmin = 808.1069
				xmax = 808.5235
				text = ""
			intervals [2265]:
				xmin = 808.5235
				xmax = 808.6135
				text = "G"
			intervals [2266]:
				xmin = 808.6135
				xmax = 808.6735
				text = "R"
			intervals [2267]:
				xmin = 808.6735
				xmax = 808.8535
				text = "UW1"
			intervals [2268]:
				xmin = 808.8535
				xmax = 808.8835
				text = "P"
			intervals [2269]:
				xmin = 808.8835
				xmax = 808.9135
				text = "AH0"
			intervals [2270]:
				xmin = 808.9135
				xmax = 808.9735
				text = "V"
			intervals [2271]:
				xmin = 808.9735
				xmax = 809.0035
				text = "sp"
			intervals [2272]:
				xmin = 809.0035
				xmax = 809.0335
				text = "K"
			intervals [2273]:
				xmin = 809.0335
				xmax = 809.1035
				text = "IH1"
			intervals [2274]:
				xmin = 809.1035
				xmax = 809.1335
				text = "D"
			intervals [2275]:
				xmin = 809.1335
				xmax = 809.1635
				text = "Z"
			intervals [2276]:
				xmin = 809.1635
				xmax = 809.1935
				text = "W"
			intervals [2277]:
				xmin = 809.1935
				xmax = 809.4035
				text = "AO1"
			intervals [2278]:
				xmin = 809.4035
				xmax = 809.4335
				text = "Z"
			intervals [2279]:
				xmin = 809.4335
				xmax = 809.4635
				text = "sp"
			intervals [2280]:
				xmin = 809.4635
				xmax = 809.5135
				text = "HH"
			intervals [2281]:
				xmin = 809.5135
				xmax = 809.5535
				text = "W"
			intervals [2282]:
				xmin = 809.5535
				xmax = 809.6735
				text = "AH1"
			intervals [2283]:
				xmin = 809.6735
				xmax = 809.7035
				text = "N"
			intervals [2284]:
				xmin = 809.7035
				xmax = 809.7335
				text = "AH0"
			intervals [2285]:
				xmin = 809.7335
				xmax = 809.7635
				text = "V"
			intervals [2286]:
				xmin = 809.7635
				xmax = 809.7935
				text = "DH"
			intervals [2287]:
				xmin = 809.7935
				xmax = 809.8235
				text = "AH0"
			intervals [2288]:
				xmin = 809.8235
				xmax = 810.0235
				text = "M"
			intervals [2289]:
				xmin = 810.0235
				xmax = 810.0535
				text = "sp"
			intervals [2290]:
				xmin = 810.0535
				xmax = 810.7735
				text = ""
			intervals [2291]:
				xmin = 810.7735
				xmax = 810.8335
				text = "M"
			intervals [2292]:
				xmin = 810.8335
				xmax = 810.9235
				text = "AO1"
			intervals [2293]:
				xmin = 810.9235
				xmax = 811.0135
				text = "R"
			intervals [2294]:
				xmin = 811.0135
				xmax = 811.0635
				text = "AH1"
			intervals [2295]:
				xmin = 811.0635
				xmax = 811.1935
				text = "V"
			intervals [2296]:
				xmin = 811.1935
				xmax = 811.2835
				text = "AH0"
			intervals [2297]:
				xmin = 811.2835
				xmax = 811.3435
				text = "L"
			intervals [2298]:
				xmin = 811.3435
				xmax = 811.4235
				text = "IY1"
			intervals [2299]:
				xmin = 811.4235
				xmax = 811.4835
				text = "D"
			intervals [2300]:
				xmin = 811.4835
				xmax = 811.6735
				text = "ER0"
			intervals [2301]:
				xmin = 811.6735
				xmax = 811.7135
				text = "sp"
			intervals [2302]:
				xmin = 811.7135
				xmax = 823.5858
				text = ""
			intervals [2303]:
				xmin = 823.5858
				xmax = 823.6458
				text = "AH0"
			intervals [2304]:
				xmin = 823.6458
				xmax = 823.6758
				text = "N"
			intervals [2305]:
				xmin = 823.6758
				xmax = 823.7258
				text = "HH"
			intervals [2306]:
				xmin = 823.7258
				xmax = 823.7558
				text = "W"
			intervals [2307]:
				xmin = 823.7558
				xmax = 823.8458
				text = "AH1"
			intervals [2308]:
				xmin = 823.8458
				xmax = 823.8858
				text = "T"
			intervals [2309]:
				xmin = 823.8858
				xmax = 823.9158
				text = "W"
			intervals [2310]:
				xmin = 823.9158
				xmax = 823.9558
				text = "AO1"
			intervals [2311]:
				xmin = 823.9558
				xmax = 823.9858
				text = "Z"
			intervals [2312]:
				xmin = 823.9858
				xmax = 824.0158
				text = "DH"
			intervals [2313]:
				xmin = 824.0158
				xmax = 824.0558
				text = "EH1"
			intervals [2314]:
				xmin = 824.0558
				xmax = 824.1758
				text = "R"
			intervals [2315]:
				xmin = 824.1758
				xmax = 824.2158
				text = "AH0"
			intervals [2316]:
				xmin = 824.2158
				xmax = 824.2658
				text = "B"
			intervals [2317]:
				xmin = 824.2658
				xmax = 824.4558
				text = "AW1"
			intervals [2318]:
				xmin = 824.4558
				xmax = 824.4858
				text = "T"
			intervals [2319]:
				xmin = 824.4858
				xmax = 824.5158
				text = "HH"
			intervals [2320]:
				xmin = 824.5158
				xmax = 824.7458
				text = "ER0"
			intervals [2321]:
				xmin = 824.7458
				xmax = 824.7758
				text = "sp"
			intervals [2322]:
				xmin = 824.7758
				xmax = 824.8058
				text = "DH"
			intervals [2323]:
				xmin = 824.8058
				xmax = 824.8458
				text = "AH0"
			intervals [2324]:
				xmin = 824.8458
				xmax = 824.9258
				text = "T"
			intervals [2325]:
				xmin = 824.9258
				xmax = 825.596
				text = "sp"
			intervals [2326]:
				xmin = 825.596
				xmax = 825.626
				text = "G"
			intervals [2327]:
				xmin = 825.626
				xmax = 825.656
				text = "EY1"
			intervals [2328]:
				xmin = 825.656
				xmax = 825.686
				text = "V"
			intervals [2329]:
				xmin = 825.686
				xmax = 826.006
				text = "HH"
			intervals [2330]:
				xmin = 826.006
				xmax = 826.046
				text = "ER0"
			intervals [2331]:
				xmin = 826.046
				xmax = 826.096
				text = "DH"
			intervals [2332]:
				xmin = 826.096
				xmax = 826.206
				text = "AH0"
			intervals [2333]:
				xmin = 826.206
				xmax = 826.316
				text = "T"
			intervals [2334]:
				xmin = 826.316
				xmax = 826.346
				text = "AH0"
			intervals [2335]:
				xmin = 826.346
				xmax = 826.376
				text = "B"
			intervals [2336]:
				xmin = 826.376
				xmax = 826.436
				text = "IH1"
			intervals [2337]:
				xmin = 826.436
				xmax = 826.586
				text = "L"
			intervals [2338]:
				xmin = 826.586
				xmax = 826.616
				text = "AH0"
			intervals [2339]:
				xmin = 826.616
				xmax = 826.666
				text = "T"
			intervals [2340]:
				xmin = 826.666
				xmax = 826.726
				text = "IY0"
			intervals [2341]:
				xmin = 826.726
				xmax = 826.836
				text = "sp"
			intervals [2342]:
				xmin = 826.836
				xmax = 849.5777
				text = ""
			intervals [2343]:
				xmin = 849.5777
				xmax = 849.6077
				text = "M"
			intervals [2344]:
				xmin = 849.6077
				xmax = 849.6377
				text = "HH"
			intervals [2345]:
				xmin = 849.6377
				xmax = 850.2077
				text = "M"
			intervals [2346]:
				xmin = 850.2077
				xmax = 850.2377
				text = "sp"
			intervals [2347]:
				xmin = 850.2377
				xmax = 853.6368
				text = ""
			intervals [2348]:
				xmin = 853.6368
				xmax = 853.6668
				text = "M"
			intervals [2349]:
				xmin = 853.6668
				xmax = 853.6968
				text = "HH"
			intervals [2350]:
				xmin = 853.6968
				xmax = 854.1568
				text = "M"
			intervals [2351]:
				xmin = 854.1568
				xmax = 854.1868
				text = "sp"
			intervals [2352]:
				xmin = 854.1868
				xmax = 856.1638
				text = ""
			intervals [2353]:
				xmin = 856.1638
				xmax = 857.0138
				text = "spn"
			intervals [2354]:
				xmin = 857.0138
				xmax = 858.6008
				text = ""
			intervals [2355]:
				xmin = 858.6008
				xmax = 858.6808
				text = "W"
			intervals [2356]:
				xmin = 858.6808
				xmax = 858.7908
				text = "EH1"
			intervals [2357]:
				xmin = 858.7908
				xmax = 858.8408
				text = "L"
			intervals [2358]:
				xmin = 858.8408
				xmax = 858.8808
				text = "DH"
			intervals [2359]:
				xmin = 858.8808
				xmax = 858.9608
				text = "AH0"
			intervals [2360]:
				xmin = 858.9608
				xmax = 858.9908
				text = "T"
			intervals [2361]:
				xmin = 858.9908
				xmax = 859.0208
				text = "Z"
			intervals [2362]:
				xmin = 859.0208
				xmax = 859.0508
				text = "AH0"
			intervals [2363]:
				xmin = 859.0508
				xmax = 859.0808
				text = "P"
			intervals [2364]:
				xmin = 859.0808
				xmax = 859.1108
				text = "R"
			intervals [2365]:
				xmin = 859.1108
				xmax = 859.1408
				text = "IH1"
			intervals [2366]:
				xmin = 859.1408
				xmax = 859.1708
				text = "T"
			intervals [2367]:
				xmin = 859.1708
				xmax = 859.2008
				text = "IY0"
			intervals [2368]:
				xmin = 859.2008
				xmax = 859.2308
				text = "G"
			intervals [2369]:
				xmin = 859.2308
				xmax = 859.2808
				text = "IH0"
			intervals [2370]:
				xmin = 859.2808
				xmax = 859.3708
				text = "D"
			intervals [2371]:
				xmin = 859.3708
				xmax = 859.4508
				text = "L"
			intervals [2372]:
				xmin = 859.4508
				xmax = 859.4808
				text = "IY1"
			intervals [2373]:
				xmin = 859.4808
				xmax = 859.5708
				text = "D"
			intervals [2374]:
				xmin = 859.5708
				xmax = 859.6308
				text = "ER0"
			intervals [2375]:
				xmin = 859.6308
				xmax = 861.6054
				text = ""
			intervals [2376]:
				xmin = 861.6054
				xmax = 861.6554
				text = "D"
			intervals [2377]:
				xmin = 861.6554
				xmax = 861.6954
				text = "IH0"
			intervals [2378]:
				xmin = 861.6954
				xmax = 861.7454
				text = "D"
			intervals [2379]:
				xmin = 861.7454
				xmax = 861.8254
				text = "EH1"
			intervals [2380]:
				xmin = 861.8254
				xmax = 862.0754
				text = "N"
			intervals [2381]:
				xmin = 862.0754
				xmax = 862.1054
				text = "IY0"
			intervals [2382]:
				xmin = 862.1054
				xmax = 862.1354
				text = "AH0"
			intervals [2383]:
				xmin = 862.1354
				xmax = 862.1654
				text = "V"
			intervals [2384]:
				xmin = 862.1654
				xmax = 862.1954
				text = "DH"
			intervals [2385]:
				xmin = 862.1954
				xmax = 862.2254
				text = "AH0"
			intervals [2386]:
				xmin = 862.2254
				xmax = 862.2554
				text = "K"
			intervals [2387]:
				xmin = 862.2554
				xmax = 862.3154
				text = "IH1"
			intervals [2388]:
				xmin = 862.3154
				xmax = 862.4254
				text = "D"
			intervals [2389]:
				xmin = 862.4254
				xmax = 862.7754
				text = "Z"
			intervals [2390]:
				xmin = 862.7754
				xmax = 862.8054
				text = "sp"
			intervals [2391]:
				xmin = 862.8054
				xmax = 863.075
				text = ""
			intervals [2392]:
				xmin = 863.075
				xmax = 863.105
				text = "AY1"
			intervals [2393]:
				xmin = 863.105
				xmax = 863.135
				text = "DH"
			intervals [2394]:
				xmin = 863.135
				xmax = 863.165
				text = "ER0"
			intervals [2395]:
				xmin = 863.165
				xmax = 863.195
				text = "IH0"
			intervals [2396]:
				xmin = 863.195
				xmax = 863.455
				text = "N"
			intervals [2397]:
				xmin = 863.455
				xmax = 863.485
				text = "sp"
			intervals [2398]:
				xmin = 863.485
				xmax = 863.545
				text = "HH"
			intervals [2399]:
				xmin = 863.545
				xmax = 863.655
				text = "AY1"
			intervals [2400]:
				xmin = 863.655
				xmax = 863.685
				text = "sp"
			intervals [2401]:
				xmin = 863.685
				xmax = 863.795
				text = "S"
			intervals [2402]:
				xmin = 863.795
				xmax = 863.835
				text = "K"
			intervals [2403]:
				xmin = 863.835
				xmax = 863.875
				text = "UW1"
			intervals [2404]:
				xmin = 863.875
				xmax = 864.065
				text = "L"
			intervals [2405]:
				xmin = 864.065
				xmax = 864.175
				text = "ER0"
			intervals [2406]:
				xmin = 864.175
				xmax = 864.255
				text = "Y"
			intervals [2407]:
				xmin = 864.255
				xmax = 864.305
				text = "AH1"
			intervals [2408]:
				xmin = 864.305
				xmax = 864.345
				text = "NG"
			intervals [2409]:
				xmin = 864.345
				xmax = 864.385
				text = "G"
			intervals [2410]:
				xmin = 864.385
				xmax = 864.415
				text = "ER0"
			intervals [2411]:
				xmin = 864.415
				xmax = 864.625
				text = "sp"
			intervals [2412]:
				xmin = 864.625
				xmax = 864.655
				text = "S"
			intervals [2413]:
				xmin = 864.655
				xmax = 864.685
				text = "P"
			intervals [2414]:
				xmin = 864.685
				xmax = 864.815
				text = "IY1"
			intervals [2415]:
				xmin = 864.815
				xmax = 864.885
				text = "K"
			intervals [2416]:
				xmin = 864.885
				xmax = 864.915
				text = "sp"
			intervals [2417]:
				xmin = 864.915
				xmax = 864.955
				text = "F"
			intervals [2418]:
				xmin = 864.955
				xmax = 865.145
				text = "AA1"
			intervals [2419]:
				xmin = 865.145
				xmax = 865.185
				text = "R"
			intervals [2420]:
				xmin = 865.185
				xmax = 865.475
				text = "AH0"
			intervals [2421]:
				xmin = 865.475
				xmax = 865.505
				text = "N"
			intervals [2422]:
				xmin = 865.505
				xmax = 865.565
				text = "L"
			intervals [2423]:
				xmin = 865.565
				xmax = 865.765
				text = "AE1"
			intervals [2424]:
				xmin = 865.765
				xmax = 865.795
				text = "NG"
			intervals [2425]:
				xmin = 865.795
				xmax = 865.825
				text = "G"
			intervals [2426]:
				xmin = 865.825
				xmax = 865.855
				text = "W"
			intervals [2427]:
				xmin = 865.855
				xmax = 865.885
				text = "IH0"
			intervals [2428]:
				xmin = 865.885
				xmax = 865.915
				text = "JH"
			intervals [2429]:
				xmin = 865.915
				xmax = 865.945
				text = "IH0"
			intervals [2430]:
				xmin = 865.945
				xmax = 865.975
				text = "Z"
			intervals [2431]:
				xmin = 865.975
				xmax = 866.005
				text = "sp"
			intervals [2432]:
				xmin = 866.005
				xmax = 869.9154
				text = ""
			intervals [2433]:
				xmin = 869.9154
				xmax = 870.0854
				text = "IH0"
			intervals [2434]:
				xmin = 870.0854
				xmax = 870.1254
				text = "Z"
			intervals [2435]:
				xmin = 870.1254
				xmax = 870.1554
				text = "DH"
			intervals [2436]:
				xmin = 870.1554
				xmax = 870.2254
				text = "EH1"
			intervals [2437]:
				xmin = 870.2254
				xmax = 870.5154
				text = "R"
			intervals [2438]:
				xmin = 870.5154
				xmax = 870.6054
				text = "AH0"
			intervals [2439]:
				xmin = 870.6054
				xmax = 870.6554
				text = "G"
			intervals [2440]:
				xmin = 870.6554
				xmax = 870.6854
				text = "R"
			intervals [2441]:
				xmin = 870.6854
				xmax = 870.8954
				text = "UW1"
			intervals [2442]:
				xmin = 870.8954
				xmax = 870.9254
				text = "P"
			intervals [2443]:
				xmin = 870.9254
				xmax = 870.9554
				text = "AH0"
			intervals [2444]:
				xmin = 870.9554
				xmax = 871.0354
				text = "V"
			intervals [2445]:
				xmin = 871.0354
				xmax = 871.1354
				text = "AH1"
			intervals [2446]:
				xmin = 871.1354
				xmax = 871.3354
				text = "V"
			intervals [2447]:
				xmin = 871.3354
				xmax = 871.3654
				text = "AH0"
			intervals [2448]:
				xmin = 871.3654
				xmax = 871.4254
				text = "D"
			intervals [2449]:
				xmin = 871.4254
				xmax = 871.5654
				text = "AH1"
			intervals [2450]:
				xmin = 871.5654
				xmax = 871.6954
				text = "L"
			intervals [2451]:
				xmin = 871.6954
				xmax = 871.7254
				text = "T"
			intervals [2452]:
				xmin = 871.7254
				xmax = 871.7954
				text = "S"
			intervals [2453]:
				xmin = 871.7954
				xmax = 871.8254
				text = "sp"
			intervals [2454]:
				xmin = 871.8254
				xmax = 871.8954
				text = "DH"
			intervals [2455]:
				xmin = 871.8954
				xmax = 871.9654
				text = "AH0"
			intervals [2456]:
				xmin = 871.9654
				xmax = 872.0354
				text = "T"
			intervals [2457]:
				xmin = 872.0354
				xmax = 872.1154
				text = "Y"
			intervals [2458]:
				xmin = 872.1154
				xmax = 872.3354
				text = "UW1"
			intervals [2459]:
				xmin = 872.3354
				xmax = 873.6575
				text = "sp"
			intervals [2460]:
				xmin = 873.6575
				xmax = 873.7875
				text = "S"
			intervals [2461]:
				xmin = 873.7875
				xmax = 873.8575
				text = "AO1"
			intervals [2462]:
				xmin = 873.8575
				xmax = 873.8875
				text = "R"
			intervals [2463]:
				xmin = 873.8875
				xmax = 873.9175
				text = "T"
			intervals [2464]:
				xmin = 873.9175
				xmax = 873.9775
				text = "AH0"
			intervals [2465]:
				xmin = 873.9775
				xmax = 874.0575
				text = "V"
			intervals [2466]:
				xmin = 874.0575
				xmax = 874.0875
				text = "sp"
			intervals [2467]:
				xmin = 874.0875
				xmax = 874.1375
				text = "K"
			intervals [2468]:
				xmin = 874.1375
				xmax = 874.2175
				text = "AH0"
			intervals [2469]:
				xmin = 874.2175
				xmax = 874.2875
				text = "N"
			intervals [2470]:
				xmin = 874.2875
				xmax = 874.3175
				text = "S"
			intervals [2471]:
				xmin = 874.3175
				xmax = 874.3975
				text = "IH1"
			intervals [2472]:
				xmin = 874.3975
				xmax = 874.4675
				text = "D"
			intervals [2473]:
				xmin = 874.4675
				xmax = 874.7075
				text = "ER0"
			intervals [2474]:
				xmin = 874.7075
				xmax = 874.7775
				text = "sp"
			intervals [2475]:
				xmin = 874.7775
				xmax = 874.9874
				text = ""
			intervals [2476]:
				xmin = 874.9874
				xmax = 875.0374
				text = "AH0"
			intervals [2477]:
				xmin = 875.0374
				xmax = 875.0674
				text = "S"
			intervals [2478]:
				xmin = 875.0674
				xmax = 875.1674
				text = "P"
			intervals [2479]:
				xmin = 875.1674
				xmax = 875.2874
				text = "EH1"
			intervals [2480]:
				xmin = 875.2874
				xmax = 875.3174
				text = "SH"
			intervals [2481]:
				xmin = 875.3174
				xmax = 875.3474
				text = "AH0"
			intervals [2482]:
				xmin = 875.3474
				xmax = 875.4374
				text = "L"
			intervals [2483]:
				xmin = 875.4374
				xmax = 875.4674
				text = "G"
			intervals [2484]:
				xmin = 875.4674
				xmax = 875.5174
				text = "R"
			intervals [2485]:
				xmin = 875.5174
				xmax = 875.5774
				text = "UW1"
			intervals [2486]:
				xmin = 875.5774
				xmax = 875.6074
				text = "P"
			intervals [2487]:
				xmin = 875.6074
				xmax = 875.6374
				text = "AH0"
			intervals [2488]:
				xmin = 875.6374
				xmax = 875.7474
				text = "V"
			intervals [2489]:
				xmin = 875.7474
				xmax = 875.7874
				text = "sp"
			intervals [2490]:
				xmin = 875.7874
				xmax = 875.8174
				text = "F"
			intervals [2491]:
				xmin = 875.8174
				xmax = 875.8574
				text = "R"
			intervals [2492]:
				xmin = 875.8574
				xmax = 876.0274
				text = "EH1"
			intervals [2493]:
				xmin = 876.0274
				xmax = 876.0574
				text = "N"
			intervals [2494]:
				xmin = 876.0574
				xmax = 876.0874
				text = "Z"
			intervals [2495]:
				xmin = 876.0874
				xmax = 876.1174
				text = "sp"
			intervals [2496]:
				xmin = 876.1174
				xmax = 876.2474
				text = "N"
			intervals [2497]:
				xmin = 876.2474
				xmax = 876.5074
				text = "AW1"
			intervals [2498]:
				xmin = 876.5074
				xmax = 877.2987
				text = ""
			intervals [2499]:
				xmin = 877.2987
				xmax = 877.3687
				text = "S"
			intervals [2500]:
				xmin = 877.3687
				xmax = 877.4387
				text = "AO1"
			intervals [2501]:
				xmin = 877.4387
				xmax = 877.5287
				text = "R"
			intervals [2502]:
				xmin = 877.5287
				xmax = 877.5587
				text = "T"
			intervals [2503]:
				xmin = 877.5587
				xmax = 877.5887
				text = "AH0"
			intervals [2504]:
				xmin = 877.5887
				xmax = 877.6387
				text = "V"
			intervals [2505]:
				xmin = 877.6387
				xmax = 877.6787
				text = "T"
			intervals [2506]:
				xmin = 877.6787
				xmax = 877.7487
				text = "EY1"
			intervals [2507]:
				xmin = 877.7487
				xmax = 877.7987
				text = "K"
			intervals [2508]:
				xmin = 877.7987
				xmax = 877.8287
				text = "sp"
			intervals [2509]:
				xmin = 877.8287
				xmax = 877.8587
				text = "DH"
			intervals [2510]:
				xmin = 877.8587
				xmax = 877.8987
				text = "AH0"
			intervals [2511]:
				xmin = 877.8987
				xmax = 877.9787
				text = "sp"
			intervals [2512]:
				xmin = 877.9787
				xmax = 878.0187
				text = "P"
			intervals [2513]:
				xmin = 878.0187
				xmax = 878.0987
				text = "L"
			intervals [2514]:
				xmin = 878.0987
				xmax = 878.1387
				text = "EY1"
			intervals [2515]:
				xmin = 878.1387
				xmax = 878.1687
				text = "S"
			intervals [2516]:
				xmin = 878.1687
				xmax = 878.1987
				text = "sp"
			intervals [2517]:
				xmin = 878.1987
				xmax = 878.5687
				text = "AH0"
			intervals [2518]:
				xmin = 878.5687
				xmax = 878.5987
				text = "V"
			intervals [2519]:
				xmin = 878.5987
				xmax = 885.3099
				text = ""
			intervals [2520]:
				xmin = 885.3099
				xmax = 885.3599
				text = "sil"
			intervals [2521]:
				xmin = 885.3599
				xmax = 885.4399
				text = "HH"
			intervals [2522]:
				xmin = 885.4399
				xmax = 885.7099
				text = "M"
			intervals [2523]:
				xmin = 885.7099
				xmax = 885.7399
				text = "sp"
			intervals [2524]:
				xmin = 885.7399
				xmax = 896.309
				text = ""
			intervals [2525]:
				xmin = 896.309
				xmax = 896.339
				text = "M"
			intervals [2526]:
				xmin = 896.339
				xmax = 896.369
				text = "HH"
			intervals [2527]:
				xmin = 896.369
				xmax = 896.849
				text = "M"
			intervals [2528]:
				xmin = 896.849
				xmax = 896.879
				text = "sp"
			intervals [2529]:
				xmin = 896.879
				xmax = 902.7219
				text = ""
			intervals [2530]:
				xmin = 902.7219
				xmax = 902.7519
				text = "M"
			intervals [2531]:
				xmin = 902.7519
				xmax = 902.7819
				text = "HH"
			intervals [2532]:
				xmin = 902.7819
				xmax = 903.0819
				text = "M"
			intervals [2533]:
				xmin = 903.0819
				xmax = 903.1319
				text = "sp"
			intervals [2534]:
				xmin = 903.1319
				xmax = 915.2519
				text = ""
			intervals [2535]:
				xmin = 915.2519
				xmax = 915.3719
				text = "ER0"
			intervals [2536]:
				xmin = 915.3719
				xmax = 915.4319
				text = "EH1"
			intervals [2537]:
				xmin = 915.4319
				xmax = 915.5119
				text = "N"
			intervals [2538]:
				xmin = 915.5119
				xmax = 915.5419
				text = "IY0"
			intervals [2539]:
				xmin = 915.5419
				xmax = 915.5719
				text = "AH0"
			intervals [2540]:
				xmin = 915.5719
				xmax = 915.6119
				text = "V"
			intervals [2541]:
				xmin = 915.6119
				xmax = 915.6419
				text = "DH"
			intervals [2542]:
				xmin = 915.6419
				xmax = 915.6919
				text = "IY1"
			intervals [2543]:
				xmin = 915.6919
				xmax = 915.8019
				text = "Z"
			intervals [2544]:
				xmin = 915.8019
				xmax = 915.8319
				text = "sp"
			intervals [2545]:
				xmin = 915.8319
				xmax = 915.8819
				text = "P"
			intervals [2546]:
				xmin = 915.8819
				xmax = 915.9219
				text = "IY1"
			intervals [2547]:
				xmin = 915.9219
				xmax = 915.9519
				text = "P"
			intervals [2548]:
				xmin = 915.9519
				xmax = 915.9819
				text = "AH0"
			intervals [2549]:
				xmin = 915.9819
				xmax = 916.0119
				text = "L"
			intervals [2550]:
				xmin = 916.0119
				xmax = 916.0419
				text = "K"
			intervals [2551]:
				xmin = 916.0419
				xmax = 916.4719
				text = "AO0"
			intervals [2552]:
				xmin = 916.4719
				xmax = 916.5019
				text = "K"
			intervals [2553]:
				xmin = 916.5019
				xmax = 916.5319
				text = "EY1"
			intervals [2554]:
				xmin = 916.5319
				xmax = 916.5619
				text = "ZH"
			intervals [2555]:
				xmin = 916.5619
				xmax = 916.5919
				text = "AH0"
			intervals [2556]:
				xmin = 916.5919
				xmax = 917.0019
				text = "N"
			intervals [2557]:
				xmin = 917.0019
				xmax = 917.0319
				text = "sp"
			intervals [2558]:
				xmin = 917.0319
				xmax = 918.7588
				text = ""
			intervals [2559]:
				xmin = 918.7588
				xmax = 918.8488
				text = "M"
			intervals [2560]:
				xmin = 918.8488
				xmax = 918.8788
				text = "HH"
			intervals [2561]:
				xmin = 918.8788
				xmax = 919.3288
				text = "M"
			intervals [2562]:
				xmin = 919.3288
				xmax = 919.3588
				text = "sp"
			intervals [2563]:
				xmin = 919.3588
				xmax = 924.0975
				text = ""
			intervals [2564]:
				xmin = 924.0975
				xmax = 924.1675
				text = "IH0"
			intervals [2565]:
				xmin = 924.1675
				xmax = 924.2375
				text = "N"
			intervals [2566]:
				xmin = 924.2375
				xmax = 924.3075
				text = "Y"
			intervals [2567]:
				xmin = 924.3075
				xmax = 924.3875
				text = "UH1"
			intervals [2568]:
				xmin = 924.3875
				xmax = 924.4275
				text = "R"
			intervals [2569]:
				xmin = 924.4275
				xmax = 924.4975
				text = "G"
			intervals [2570]:
				xmin = 924.4975
				xmax = 924.6075
				text = "R"
			intervals [2571]:
				xmin = 924.6075
				xmax = 924.6375
				text = "UW1"
			intervals [2572]:
				xmin = 924.6375
				xmax = 924.7075
				text = "P"
			intervals [2573]:
				xmin = 924.7075
				xmax = 924.7475
				text = "AH0"
			intervals [2574]:
				xmin = 924.7475
				xmax = 924.9175
				text = "V"
			intervals [2575]:
				xmin = 924.9175
				xmax = 924.9975
				text = "sp"
			intervals [2576]:
				xmin = 924.9975
				xmax = 925.4623
				text = ""
			intervals [2577]:
				xmin = 925.4623
				xmax = 925.4923
				text = "AH0"
			intervals [2578]:
				xmin = 925.4923
				xmax = 925.5223
				text = "V"
			intervals [2579]:
				xmin = 925.5223
				xmax = 925.5523
				text = "L"
			intervals [2580]:
				xmin = 925.5523
				xmax = 925.6023
				text = "IH1"
			intervals [2581]:
				xmin = 925.6023
				xmax = 925.7523
				text = "T"
			intervals [2582]:
				xmin = 925.7523
				xmax = 925.8123
				text = "AH0"
			intervals [2583]:
				xmin = 925.8123
				xmax = 925.8423
				text = "L"
			intervals [2584]:
				xmin = 925.8423
				xmax = 925.8723
				text = "F"
			intervals [2585]:
				xmin = 925.8723
				xmax = 925.9223
				text = "EH1"
			intervals [2586]:
				xmin = 925.9223
				xmax = 926.0723
				text = "L"
			intervals [2587]:
				xmin = 926.0723
				xmax = 926.1023
				text = "AH0"
			intervals [2588]:
				xmin = 926.1023
				xmax = 926.1323
				text = "S"
			intervals [2589]:
				xmin = 926.1323
				xmax = 926.1623
				text = "T"
			intervals [2590]:
				xmin = 926.1623
				xmax = 926.2323
				text = "UW1"
			intervals [2591]:
				xmin = 926.2323
				xmax = 926.2623
				text = "G"
			intervals [2592]:
				xmin = 926.2623
				xmax = 926.3023
				text = "EH1"
			intervals [2593]:
				xmin = 926.3023
				xmax = 926.3323
				text = "T"
			intervals [2594]:
				xmin = 926.3323
				xmax = 926.3623
				text = "sp"
			intervals [2595]:
				xmin = 926.3623
				xmax = 926.4323
				text = "B"
			intervals [2596]:
				xmin = 926.4323
				xmax = 926.6123
				text = "AE1"
			intervals [2597]:
				xmin = 926.6123
				xmax = 926.6423
				text = "K"
			intervals [2598]:
				xmin = 926.6423
				xmax = 926.6723
				text = "T"
			intervals [2599]:
				xmin = 926.6723
				xmax = 926.7023
				text = "AH0"
			intervals [2600]:
				xmin = 926.7023
				xmax = 926.8023
				text = "M"
			intervals [2601]:
				xmin = 926.8023
				xmax = 926.8523
				text = "IH1"
			intervals [2602]:
				xmin = 926.8523
				xmax = 926.8823
				text = "D"
			intervals [2603]:
				xmin = 926.8823
				xmax = 926.9123
				text = "AH0"
			intervals [2604]:
				xmin = 926.9123
				xmax = 926.9423
				text = "L"
			intervals [2605]:
				xmin = 926.9423
				xmax = 926.9723
				text = "AH0"
			intervals [2606]:
				xmin = 926.9723
				xmax = 927.0023
				text = "G"
			intervals [2607]:
				xmin = 927.0023
				xmax = 927.0323
				text = "EH1"
			intervals [2608]:
				xmin = 927.0323
				xmax = 927.0923
				text = "N"
			intervals [2609]:
				xmin = 927.0923
				xmax = 927.1723
				text = "IH0"
			intervals [2610]:
				xmin = 927.1723
				xmax = 927.5323
				text = "N"
			intervals [2611]:
				xmin = 927.5323
				xmax = 927.5623
				text = "sp"
			intervals [2612]:
				xmin = 927.5623
				xmax = 927.6123
				text = "Y"
			intervals [2613]:
				xmin = 927.6123
				xmax = 927.7323
				text = "AO1"
			intervals [2614]:
				xmin = 927.7323
				xmax = 927.7623
				text = "R"
			intervals [2615]:
				xmin = 927.7623
				xmax = 927.8023
				text = "JH"
			intervals [2616]:
				xmin = 927.8023
				xmax = 927.9023
				text = "UW1"
			intervals [2617]:
				xmin = 927.9023
				xmax = 927.9323
				text = "N"
			intervals [2618]:
				xmin = 927.9323
				xmax = 927.9623
				text = "Y"
			intervals [2619]:
				xmin = 927.9623
				xmax = 928.0423
				text = "ER0"
			intervals [2620]:
				xmin = 928.0423
				xmax = 928.0923
				text = "HH"
			intervals [2621]:
				xmin = 928.0923
				xmax = 928.2023
				text = "AY1"
			intervals [2622]:
				xmin = 928.2023
				xmax = 928.2323
				text = "sp"
			intervals [2623]:
				xmin = 928.2323
				xmax = 928.3623
				text = "S"
			intervals [2624]:
				xmin = 928.3623
				xmax = 928.3923
				text = "K"
			intervals [2625]:
				xmin = 928.3923
				xmax = 928.4223
				text = "UW1"
			intervals [2626]:
				xmin = 928.4223
				xmax = 928.4523
				text = "L"
			intervals [2627]:
				xmin = 928.4523
				xmax = 928.4823
				text = "AH0"
			intervals [2628]:
				xmin = 928.4823
				xmax = 928.5123
				text = "L"
			intervals [2629]:
				xmin = 928.5123
				xmax = 928.8723
				text = "AO1"
			intervals [2630]:
				xmin = 928.8723
				xmax = 928.9123
				text = "NG"
			intervals [2631]:
				xmin = 928.9123
				xmax = 929.0223
				text = "IH0"
			intervals [2632]:
				xmin = 929.0223
				xmax = 929.0523
				text = "N"
			intervals [2633]:
				xmin = 929.0523
				xmax = 929.0823
				text = "DH"
			intervals [2634]:
				xmin = 929.0823
				xmax = 929.1123
				text = "EH1"
			intervals [2635]:
				xmin = 929.1123
				xmax = 929.2923
				text = "R"
			intervals [2636]:
				xmin = 929.2923
				xmax = 929.9987
				text = ""
			intervals [2637]:
				xmin = 929.9987
				xmax = 930.0587
				text = "sil"
			intervals [2638]:
				xmin = 930.0587
				xmax = 930.5987
				text = "AH1"
			intervals [2639]:
				xmin = 930.5987
				xmax = 930.9577
				text = ""
			intervals [2640]:
				xmin = 930.9577
				xmax = 931.0077
				text = "IH0"
			intervals [2641]:
				xmin = 931.0077
				xmax = 931.0377
				text = "F"
			intervals [2642]:
				xmin = 931.0377
				xmax = 931.0677
				text = "N"
			intervals [2643]:
				xmin = 931.0677
				xmax = 931.4677
				text = "UW1"
			intervals [2644]:
				xmin = 931.4677
				xmax = 931.4977
				text = "sp"
			intervals [2645]:
				xmin = 931.4977
				xmax = 931.5377
				text = "P"
			intervals [2646]:
				xmin = 931.5377
				xmax = 931.5877
				text = "IY1"
			intervals [2647]:
				xmin = 931.5877
				xmax = 931.6177
				text = "P"
			intervals [2648]:
				xmin = 931.6177
				xmax = 931.6477
				text = "AH0"
			intervals [2649]:
				xmin = 931.6477
				xmax = 931.6777
				text = "L"
			intervals [2650]:
				xmin = 931.6777
				xmax = 932.2677
				text = "M"
			intervals [2651]:
				xmin = 932.2677
				xmax = 932.2977
				text = "UW1"
			intervals [2652]:
				xmin = 932.2977
				xmax = 932.3577
				text = "V"
			intervals [2653]:
				xmin = 932.3577
				xmax = 932.3877
				text = "D"
			intervals [2654]:
				xmin = 932.3877
				xmax = 932.4177
				text = "IH0"
			intervals [2655]:
				xmin = 932.4177
				xmax = 932.4477
				text = "N"
			intervals [2656]:
				xmin = 932.4477
				xmax = 932.4877
				text = "T"
			intervals [2657]:
				xmin = 932.4877
				xmax = 932.5177
				text = "AH0"
			intervals [2658]:
				xmin = 932.5177
				xmax = 932.5477
				text = "DH"
			intervals [2659]:
				xmin = 932.5477
				xmax = 932.5877
				text = "AH1"
			intervals [2660]:
				xmin = 932.5877
				xmax = 932.7477
				text = "EH1"
			intervals [2661]:
				xmin = 932.7477
				xmax = 932.8377
				text = "R"
			intervals [2662]:
				xmin = 932.8377
				xmax = 933.0577
				text = "IY0"
			intervals [2663]:
				xmin = 933.0577
				xmax = 933.1077
				text = "AH0"
			intervals [2664]:
				xmin = 933.1077
				xmax = 933.1377
				text = "sp"
			intervals [2665]:
				xmin = 933.1377
				xmax = 933.1677
				text = "K"
			intervals [2666]:
				xmin = 933.1677
				xmax = 933.1977
				text = "UH1"
			intervals [2667]:
				xmin = 933.1977
				xmax = 933.2277
				text = "D"
			intervals [2668]:
				xmin = 933.2277
				xmax = 933.2677
				text = "sp"
			intervals [2669]:
				xmin = 933.2677
				xmax = 933.3077
				text = "DH"
			intervals [2670]:
				xmin = 933.3077
				xmax = 933.4577
				text = "EY1"
			intervals [2671]:
				xmin = 933.4577
				xmax = 933.5177
				text = "G"
			intervals [2672]:
				xmin = 933.5177
				xmax = 933.6077
				text = "EH1"
			intervals [2673]:
				xmin = 933.6077
				xmax = 933.6377
				text = "T"
			intervals [2674]:
				xmin = 933.6377
				xmax = 933.6777
				text = "IH0"
			intervals [2675]:
				xmin = 933.6777
				xmax = 933.7077
				text = "N"
			intervals [2676]:
				xmin = 933.7077
				xmax = 933.7377
				text = "T"
			intervals [2677]:
				xmin = 933.7377
				xmax = 933.7677
				text = "AH0"
			intervals [2678]:
				xmin = 933.7677
				xmax = 933.8177
				text = "Y"
			intervals [2679]:
				xmin = 933.8177
				xmax = 933.9577
				text = "AO1"
			intervals [2680]:
				xmin = 933.9577
				xmax = 934.1077
				text = "R"
			intervals [2681]:
				xmin = 934.1077
				xmax = 934.1377
				text = "sp"
			intervals [2682]:
				xmin = 934.1377
				xmax = 934.1677
				text = "B"
			intervals [2683]:
				xmin = 934.1677
				xmax = 934.4477
				text = "AH1"
			intervals [2684]:
				xmin = 934.4477
				xmax = 934.4777
				text = "N"
			intervals [2685]:
				xmin = 934.4777
				xmax = 934.5477
				text = "CH"
			intervals [2686]:
				xmin = 934.5477
				xmax = 934.6177
				text = "sp"
			intervals [2687]:
				xmin = 934.6177
				xmax = 935.436
				text = ""
			intervals [2688]:
				xmin = 935.436
				xmax = 935.476
				text = "ER0"
			intervals [2689]:
				xmin = 935.476
				xmax = 935.656
				text = "sp"
			intervals [2690]:
				xmin = 935.656
				xmax = 935.686
				text = "W"
			intervals [2691]:
				xmin = 935.686
				xmax = 936.046
				text = "AO1"
			intervals [2692]:
				xmin = 936.046
				xmax = 936.086
				text = "Z"
			intervals [2693]:
				xmin = 936.086
				xmax = 936.116
				text = "IH0"
			intervals [2694]:
				xmin = 936.116
				xmax = 936.146
				text = "T"
			intervals [2695]:
				xmin = 936.146
				xmax = 936.176
				text = "S"
			intervals [2696]:
				xmin = 936.176
				xmax = 936.226
				text = "AO1"
			intervals [2697]:
				xmin = 936.226
				xmax = 936.296
				text = "R"
			intervals [2698]:
				xmin = 936.296
				xmax = 936.376
				text = "T"
			intervals [2699]:
				xmin = 936.376
				xmax = 936.406
				text = "AH0"
			intervals [2700]:
				xmin = 936.406
				xmax = 936.436
				text = "V"
			intervals [2701]:
				xmin = 936.436
				xmax = 936.836
				text = "sp"
			intervals [2702]:
				xmin = 936.836
				xmax = 936.866
				text = "IH0"
			intervals [2703]:
				xmin = 936.866
				xmax = 936.896
				text = "K"
			intervals [2704]:
				xmin = 936.896
				xmax = 936.946
				text = "S"
			intervals [2705]:
				xmin = 936.946
				xmax = 936.996
				text = "K"
			intervals [2706]:
				xmin = 936.996
				xmax = 937.066
				text = "L"
			intervals [2707]:
				xmin = 937.066
				xmax = 937.216
				text = "UW1"
			intervals [2708]:
				xmin = 937.216
				xmax = 937.246
				text = "S"
			intervals [2709]:
				xmin = 937.246
				xmax = 937.276
				text = "IH0"
			intervals [2710]:
				xmin = 937.276
				xmax = 937.306
				text = "V"
			intervals [2711]:
				xmin = 937.306
				xmax = 937.566
				text = "sp"
			intervals [2712]:
				xmin = 937.566
				xmax = 967.736
				text = ""
			intervals [2713]:
				xmin = 967.736
				xmax = 967.766
				text = "B"
			intervals [2714]:
				xmin = 967.766
				xmax = 967.796
				text = "IH0"
			intervals [2715]:
				xmin = 967.796
				xmax = 967.826
				text = "K"
			intervals [2716]:
				xmin = 967.826
				xmax = 967.856
				text = "AO1"
			intervals [2717]:
				xmin = 967.856
				xmax = 967.906
				text = "Z"
			intervals [2718]:
				xmin = 967.906
				xmax = 968.276
				text = "sp"
			intervals [2719]:
				xmin = 968.276
				xmax = 968.306
				text = "IH0"
			intervals [2720]:
				xmin = 968.306
				xmax = 968.336
				text = "F"
			intervals [2721]:
				xmin = 968.336
				xmax = 968.366
				text = "N"
			intervals [2722]:
				xmin = 968.366
				xmax = 968.516
				text = "UW1"
			intervals [2723]:
				xmin = 968.516
				xmax = 968.556
				text = "K"
			intervals [2724]:
				xmin = 968.556
				xmax = 968.636
				text = "IH1"
			intervals [2725]:
				xmin = 968.636
				xmax = 968.666
				text = "D"
			intervals [2726]:
				xmin = 968.666
				xmax = 968.696
				text = "Z"
			intervals [2727]:
				xmin = 968.696
				xmax = 968.726
				text = "sp"
			intervals [2728]:
				xmin = 968.726
				xmax = 968.786
				text = "HH"
			intervals [2729]:
				xmin = 968.786
				xmax = 968.916
				text = "AE1"
			intervals [2730]:
				xmin = 968.916
				xmax = 968.956
				text = "D"
			intervals [2731]:
				xmin = 968.956
				xmax = 968.986
				text = "K"
			intervals [2732]:
				xmin = 968.986
				xmax = 969.066
				text = "AH1"
			intervals [2733]:
				xmin = 969.066
				xmax = 969.176
				text = "M"
			intervals [2734]:
				xmin = 969.176
				xmax = 969.246
				text = "IH0"
			intervals [2735]:
				xmin = 969.246
				xmax = 969.286
				text = "N"
			intervals [2736]:
				xmin = 969.286
				xmax = 969.326
				text = "Y"
			intervals [2737]:
				xmin = 969.326
				xmax = 969.456
				text = "UW1"
			intervals [2738]:
				xmin = 969.456
				xmax = 969.8117
				text = ""
			intervals [2739]:
				xmin = 969.8117
				xmax = 969.9217
				text = "W"
			intervals [2740]:
				xmin = 969.9217
				xmax = 969.9517
				text = "UH1"
			intervals [2741]:
				xmin = 969.9517
				xmax = 970.0217
				text = "D"
			intervals [2742]:
				xmin = 970.0217
				xmax = 970.0917
				text = "Y"
			intervals [2743]:
				xmin = 970.0917
				xmax = 970.4017
				text = "UW1"
			intervals [2744]:
				xmin = 970.4017
				xmax = 970.4317
				text = "sp"
			intervals [2745]:
				xmin = 970.4317
				xmax = 970.4617
				text = "HH"
			intervals [2746]:
				xmin = 970.4617
				xmax = 970.4917
				text = "AE1"
			intervals [2747]:
				xmin = 970.4917
				xmax = 970.5217
				text = "V"
			intervals [2748]:
				xmin = 970.5217
				xmax = 970.5517
				text = "sp"
			intervals [2749]:
				xmin = 970.5517
				xmax = 970.5817
				text = "F"
			intervals [2750]:
				xmin = 970.5817
				xmax = 970.6317
				text = "R"
			intervals [2751]:
				xmin = 970.6317
				xmax = 970.7817
				text = "OW1"
			intervals [2752]:
				xmin = 970.7817
				xmax = 970.8417
				text = "Z"
			intervals [2753]:
				xmin = 970.8417
				xmax = 970.8717
				text = "AH0"
			intervals [2754]:
				xmin = 970.8717
				xmax = 970.9317
				text = "N"
			intervals [2755]:
				xmin = 970.9317
				xmax = 971.0117
				text = "AH0"
			intervals [2756]:
				xmin = 971.0117
				xmax = 971.0717
				text = "M"
			intervals [2757]:
				xmin = 971.0717
				xmax = 971.2717
				text = "AW1"
			intervals [2758]:
				xmin = 971.2717
				xmax = 971.3117
				text = "T"
			intervals [2759]:
				xmin = 971.3117
				xmax = 971.4317
				text = "ER0"
			intervals [2760]:
				xmin = 971.4317
				xmax = 971.4617
				text = "sp"
			intervals [2761]:
				xmin = 971.4617
				xmax = 971.5017
				text = "W"
			intervals [2762]:
				xmin = 971.5017
				xmax = 971.5317
				text = "UH1"
			intervals [2763]:
				xmin = 971.5317
				xmax = 971.5917
				text = "D"
			intervals [2764]:
				xmin = 971.5917
				xmax = 971.6217
				text = "Y"
			intervals [2765]:
				xmin = 971.6217
				xmax = 971.6517
				text = "UW1"
			intervals [2766]:
				xmin = 971.6517
				xmax = 971.6817
				text = "HH"
			intervals [2767]:
				xmin = 971.6817
				xmax = 971.7117
				text = "AE1"
			intervals [2768]:
				xmin = 971.7117
				xmax = 971.7617
				text = "V"
			intervals [2769]:
				xmin = 971.7617
				xmax = 971.8217
				text = "AH0"
			intervals [2770]:
				xmin = 971.8217
				xmax = 971.8517
				text = "K"
			intervals [2771]:
				xmin = 971.8517
				xmax = 971.8817
				text = "S"
			intervals [2772]:
				xmin = 971.8817
				xmax = 971.9717
				text = "EH1"
			intervals [2773]:
				xmin = 971.9717
				xmax = 972.0017
				text = "P"
			intervals [2774]:
				xmin = 972.0017
				xmax = 972.0317
				text = "T"
			intervals [2775]:
				xmin = 972.0317
				xmax = 972.1017
				text = "AH0"
			intervals [2776]:
				xmin = 972.1017
				xmax = 972.1417
				text = "D"
			intervals [2777]:
				xmin = 972.1417
				xmax = 972.1717
				text = "IH1"
			intervals [2778]:
				xmin = 972.1717
				xmax = 972.6917
				text = "N"
			intervals [2779]:
				xmin = 972.6917
				xmax = 988.8459
				text = ""
			intervals [2780]:
				xmin = 988.8459
				xmax = 988.8759
				text = "S"
			intervals [2781]:
				xmin = 988.8759
				xmax = 988.9059
				text = "AW1"
			intervals [2782]:
				xmin = 988.9059
				xmax = 988.9359
				text = "N"
			intervals [2783]:
				xmin = 988.9359
				xmax = 989.6059
				text = "Z"
			intervals [2784]:
				xmin = 989.6059
				xmax = 989.6359
				text = "sp"
			intervals [2785]:
				xmin = 989.6359
				xmax = 989.6759
				text = "L"
			intervals [2786]:
				xmin = 989.6759
				xmax = 989.7059
				text = "AY1"
			intervals [2787]:
				xmin = 989.7059
				xmax = 989.7559
				text = "K"
			intervals [2788]:
				xmin = 989.7559
				xmax = 989.7859
				text = "sp"
			intervals [2789]:
				xmin = 989.7859
				xmax = 989.8159
				text = "AY1"
			intervals [2790]:
				xmin = 989.8159
				xmax = 989.8459
				text = "HH"
			intervals [2791]:
				xmin = 989.8459
				xmax = 989.8759
				text = "W"
			intervals [2792]:
				xmin = 989.8759
				xmax = 989.9159
				text = "AH1"
			intervals [2793]:
				xmin = 989.9159
				xmax = 989.9659
				text = "T"
			intervals [2794]:
				xmin = 989.9659
				xmax = 990.1459
				text = "AY1"
			intervals [2795]:
				xmin = 990.1459
				xmax = 990.1759
				text = "sp"
			intervals [2796]:
				xmin = 990.1759
				xmax = 990.2359
				text = "Y"
			intervals [2797]:
				xmin = 990.2359
				xmax = 990.2959
				text = "UW1"
			intervals [2798]:
				xmin = 990.2959
				xmax = 990.3759
				text = "Z"
			intervals [2799]:
				xmin = 990.3759
				xmax = 990.4059
				text = "D"
			intervals [2800]:
				xmin = 990.4059
				xmax = 990.4359
				text = "T"
			intervals [2801]:
				xmin = 990.4359
				xmax = 990.5159
				text = "AH0"
			intervals [2802]:
				xmin = 990.5159
				xmax = 990.5459
				text = "B"
			intervals [2803]:
				xmin = 990.5459
				xmax = 990.6259
				text = "IY0"
			intervals [2804]:
				xmin = 990.6259
				xmax = 990.7659
				text = "L"
			intervals [2805]:
				xmin = 990.7659
				xmax = 990.8159
				text = "AY1"
			intervals [2806]:
				xmin = 990.8159
				xmax = 990.8659
				text = "K"
			intervals [2807]:
				xmin = 990.8659
				xmax = 990.9159
				text = "sp"
			intervals [2808]:
				xmin = 990.9159
				xmax = 992.7939
				text = ""
			intervals [2809]:
				xmin = 992.7939
				xmax = 992.8339
				text = "B"
			intervals [2810]:
				xmin = 992.8339
				xmax = 992.8639
				text = "IH0"
			intervals [2811]:
				xmin = 992.8639
				xmax = 992.8939
				text = "K"
			intervals [2812]:
				xmin = 992.8939
				xmax = 992.9239
				text = "AO1"
			intervals [2813]:
				xmin = 992.9239
				xmax = 992.9739
				text = "Z"
			intervals [2814]:
				xmin = 992.9739
				xmax = 993.6839
				text = "sp"
			intervals [2815]:
				xmin = 993.6839
				xmax = 995.2297
				text = ""
			intervals [2816]:
				xmin = 995.2297
				xmax = 995.3797
				text = "IH0"
			intervals [2817]:
				xmin = 995.3797
				xmax = 995.4197
				text = "F"
			intervals [2818]:
				xmin = 995.4197
				xmax = 995.4597
				text = "Y"
			intervals [2819]:
				xmin = 995.4597
				xmax = 995.5497
				text = "UW1"
			intervals [2820]:
				xmin = 995.5497
				xmax = 995.5997
				text = "K"
			intervals [2821]:
				xmin = 995.5997
				xmax = 995.6597
				text = "UH1"
			intervals [2822]:
				xmin = 995.6597
				xmax = 995.8197
				text = "D"
			intervals [2823]:
				xmin = 995.8197
				xmax = 996.1881
				text = "sp"
			intervals [2824]:
				xmin = 996.1881
				xmax = 996.2881
				text = "S"
			intervals [2825]:
				xmin = 996.2881
				xmax = 996.3481
				text = "AO1"
			intervals [2826]:
				xmin = 996.3481
				xmax = 996.3781
				text = "R"
			intervals [2827]:
				xmin = 996.3781
				xmax = 996.4181
				text = "T"
			intervals [2828]:
				xmin = 996.4181
				xmax = 996.4481
				text = "AH0"
			intervals [2829]:
				xmin = 996.4481
				xmax = 996.5581
				text = "V"
			intervals [2830]:
				xmin = 996.5581
				xmax = 996.5981
				text = "sp"
			intervals [2831]:
				xmin = 996.5981
				xmax = 996.6481
				text = "S"
			intervals [2832]:
				xmin = 996.6481
				xmax = 996.6781
				text = "T"
			intervals [2833]:
				xmin = 996.6781
				xmax = 996.7481
				text = "AA1"
			intervals [2834]:
				xmin = 996.7481
				xmax = 996.8281
				text = "R"
			intervals [2835]:
				xmin = 996.8281
				xmax = 996.8781
				text = "T"
			intervals [2836]:
				xmin = 996.8781
				xmax = 997.0181
				text = "AO1"
			intervals [2837]:
				xmin = 997.0181
				xmax = 997.0581
				text = "L"
			intervals [2838]:
				xmin = 997.0581
				xmax = 997.1381
				text = "OW1"
			intervals [2839]:
				xmin = 997.1381
				xmax = 997.1981
				text = "V"
			intervals [2840]:
				xmin = 997.1981
				xmax = 997.4081
				text = "ER0"
			intervals [2841]:
				xmin = 997.4081
				xmax = 997.4381
				text = "AH0"
			intervals [2842]:
				xmin = 997.4381
				xmax = 997.4881
				text = "G"
			intervals [2843]:
				xmin = 997.4881
				xmax = 997.5681
				text = "EH1"
			intervals [2844]:
				xmin = 997.5681
				xmax = 997.9181
				text = "N"
			intervals [2845]:
				xmin = 997.9181
				xmax = 998.5924
				text = ""
			intervals [2846]:
				xmin = 998.5924
				xmax = 998.6724
				text = "W"
			intervals [2847]:
				xmin = 998.6724
				xmax = 998.7224
				text = "IH0"
			intervals [2848]:
				xmin = 998.7224
				xmax = 998.8224
				text = "DH"
			intervals [2849]:
				xmin = 998.8224
				xmax = 998.8524
				text = "Y"
			intervals [2850]:
				xmin = 998.8524
				xmax = 998.8824
				text = "UH1"
			intervals [2851]:
				xmin = 998.8824
				xmax = 998.9524
				text = "R"
			intervals [2852]:
				xmin = 998.9524
				xmax = 999.0224
				text = "L"
			intervals [2853]:
				xmin = 999.0224
				xmax = 999.1324
				text = "AY1"
			intervals [2854]:
				xmin = 999.1324
				xmax = 999.1824
				text = "F"
			intervals [2855]:
				xmin = 999.1824
				xmax = 999.2224
				text = "W"
			intervals [2856]:
				xmin = 999.2224
				xmax = 999.2524
				text = "UH1"
			intervals [2857]:
				xmin = 999.2524
				xmax = 999.3224
				text = "D"
			intervals [2858]:
				xmin = 999.3224
				xmax = 999.3624
				text = "Y"
			intervals [2859]:
				xmin = 999.3624
				xmax = 999.4324
				text = "UW1"
			intervals [2860]:
				xmin = 999.4324
				xmax = 999.4824
				text = "D"
			intervals [2861]:
				xmin = 999.4824
				xmax = 999.6024
				text = "UW1"
			intervals [2862]:
				xmin = 999.6024
				xmax = 999.6824
				text = "EH1"
			intervals [2863]:
				xmin = 999.6824
				xmax = 999.7124
				text = "N"
			intervals [2864]:
				xmin = 999.7124
				xmax = 999.7524
				text = "IY0"
			intervals [2865]:
				xmin = 999.7524
				xmax = 999.8424
				text = "TH"
			intervals [2866]:
				xmin = 999.8424
				xmax = 999.8824
				text = "IH2"
			intervals [2867]:
				xmin = 999.8824
				xmax = 1000.0424
				text = "NG"
			intervals [2868]:
				xmin = 1000.0424
				xmax = 1000.0924
				text = "D"
			intervals [2869]:
				xmin = 1000.0924
				xmax = 1000.1424
				text = "IH1"
			intervals [2870]:
				xmin = 1000.1424
				xmax = 1000.2624
				text = "F"
			intervals [2871]:
				xmin = 1000.2624
				xmax = 1000.3024
				text = "ER0"
			intervals [2872]:
				xmin = 1000.3024
				xmax = 1000.3824
				text = "AH0"
			intervals [2873]:
				xmin = 1000.3824
				xmax = 1000.4124
				text = "N"
			intervals [2874]:
				xmin = 1000.4124
				xmax = 1000.4524
				text = "T"
			intervals [2875]:
				xmin = 1000.4524
				xmax = 1000.4824
				text = "sp"
			intervals [2876]:
				xmin = 1000.4824
				xmax = 1001.489
				text = ""
			intervals [2877]:
				xmin = 1001.489
				xmax = 1001.539
				text = "S"
			intervals [2878]:
				xmin = 1001.539
				xmax = 1001.649
				text = "OW1"
			intervals [2879]:
				xmin = 1001.649
				xmax = 1001.809
				text = "F"
			intervals [2880]:
				xmin = 1001.809
				xmax = 1001.949
				text = "AA1"
			intervals [2881]:
				xmin = 1001.949
				xmax = 1002.059
				text = "R"
			intervals [2882]:
				xmin = 1002.059
				xmax = 1005.5314
				text = ""
			intervals [2883]:
				xmin = 1005.5314
				xmax = 1006.9314
				text = "spn"
			intervals [2884]:
				xmin = 1006.9314
				xmax = 1007.8438
				text = ""
			intervals [2885]:
				xmin = 1007.8438
				xmax = 1007.9138
				text = "sil"
			intervals [2886]:
				xmin = 1007.9138
				xmax = 1007.9438
				text = "TH"
			intervals [2887]:
				xmin = 1007.9438
				xmax = 1007.9738
				text = "IH1"
			intervals [2888]:
				xmin = 1007.9738
				xmax = 1008.0338
				text = "NG"
			intervals [2889]:
				xmin = 1008.0338
				xmax = 1008.0738
				text = "K"
			intervals [2890]:
				xmin = 1008.0738
				xmax = 1008.1238
				text = "AH0"
			intervals [2891]:
				xmin = 1008.1238
				xmax = 1008.1838
				text = "sp"
			intervals [2892]:
				xmin = 1008.1838
				xmax = 1008.2338
				text = "P"
			intervals [2893]:
				xmin = 1008.2338
				xmax = 1008.3838
				text = "ER1"
			intervals [2894]:
				xmin = 1008.3838
				xmax = 1008.4138
				text = "S"
			intervals [2895]:
				xmin = 1008.4138
				xmax = 1008.4638
				text = "AH0"
			intervals [2896]:
				xmin = 1008.4638
				xmax = 1008.4938
				text = "N"
			intervals [2897]:
				xmin = 1008.4938
				xmax = 1008.5638
				text = "Z"
			intervals [2898]:
				xmin = 1008.5638
				xmax = 1008.5938
				text = "sp"
			intervals [2899]:
				xmin = 1008.5938
				xmax = 1008.6538
				text = "B"
			intervals [2900]:
				xmin = 1008.6538
				xmax = 1008.7138
				text = "EH1"
			intervals [2901]:
				xmin = 1008.7138
				xmax = 1008.7738
				text = "T"
			intervals [2902]:
				xmin = 1008.7738
				xmax = 1008.9238
				text = "ER0"
			intervals [2903]:
				xmin = 1008.9238
				xmax = 1009.0438
				text = "AO1"
			intervals [2904]:
				xmin = 1009.0438
				xmax = 1009.1338
				text = "F"
			intervals [2905]:
				xmin = 1009.1338
				xmax = 1009.1638
				text = "S"
			intervals [2906]:
				xmin = 1009.1638
				xmax = 1009.2238
				text = "IH1"
			intervals [2907]:
				xmin = 1009.2238
				xmax = 1009.5738
				text = "NG"
			intervals [2908]:
				xmin = 1009.5738
				xmax = 1009.6038
				text = "G"
			intervals [2909]:
				xmin = 1009.6038
				xmax = 1009.6338
				text = "AH0"
			intervals [2910]:
				xmin = 1009.6338
				xmax = 1009.6638
				text = "L"
			intervals [2911]:
				xmin = 1009.6638
				xmax = 1019.723
				text = ""
			intervals [2912]:
				xmin = 1019.723
				xmax = 1019.803
				text = "HH"
			intervals [2913]:
				xmin = 1019.803
				xmax = 1019.843
				text = "W"
			intervals [2914]:
				xmin = 1019.843
				xmax = 1019.883
				text = "AH1"
			intervals [2915]:
				xmin = 1019.883
				xmax = 1019.953
				text = "T"
			intervals [2916]:
				xmin = 1019.953
				xmax = 1019.983
				text = "D"
			intervals [2917]:
				xmin = 1019.983
				xmax = 1020.033
				text = "IH0"
			intervals [2918]:
				xmin = 1020.033
				xmax = 1020.093
				text = "D"
			intervals [2919]:
				xmin = 1020.093
				xmax = 1020.143
				text = "Y"
			intervals [2920]:
				xmin = 1020.143
				xmax = 1020.223
				text = "UW1"
			intervals [2921]:
				xmin = 1020.223
				xmax = 1020.303
				text = "W"
			intervals [2922]:
				xmin = 1020.303
				xmax = 1020.433
				text = "AA1"
			intervals [2923]:
				xmin = 1020.433
				xmax = 1020.463
				text = "N"
			intervals [2924]:
				xmin = 1020.463
				xmax = 1020.493
				text = "T"
			intervals [2925]:
				xmin = 1020.493
				xmax = 1020.523
				text = "T"
			intervals [2926]:
				xmin = 1020.523
				xmax = 1020.553
				text = "AH0"
			intervals [2927]:
				xmin = 1020.553
				xmax = 1020.593
				text = "B"
			intervals [2928]:
				xmin = 1020.593
				xmax = 1020.753
				text = "IY0"
			intervals [2929]:
				xmin = 1020.753
				xmax = 1020.783
				text = "W"
			intervals [2930]:
				xmin = 1020.783
				xmax = 1020.813
				text = "EH1"
			intervals [2931]:
				xmin = 1020.813
				xmax = 1020.913
				text = "N"
			intervals [2932]:
				xmin = 1020.913
				xmax = 1020.943
				text = "Y"
			intervals [2933]:
				xmin = 1020.943
				xmax = 1021.263
				text = "UW1"
			intervals [2934]:
				xmin = 1021.263
				xmax = 1021.293
				text = "sp"
			intervals [2935]:
				xmin = 1021.293
				xmax = 1021.323
				text = "W"
			intervals [2936]:
				xmin = 1021.323
				xmax = 1021.373
				text = "EH1"
			intervals [2937]:
				xmin = 1021.373
				xmax = 1021.403
				text = "N"
			intervals [2938]:
				xmin = 1021.403
				xmax = 1021.473
				text = "Y"
			intervals [2939]:
				xmin = 1021.473
				xmax = 1021.573
				text = "UW1"
			intervals [2940]:
				xmin = 1021.573
				xmax = 1021.603
				text = "sp"
			intervals [2941]:
				xmin = 1021.603
				xmax = 1021.633
				text = "F"
			intervals [2942]:
				xmin = 1021.633
				xmax = 1021.713
				text = "IH1"
			intervals [2943]:
				xmin = 1021.713
				xmax = 1021.773
				text = "N"
			intervals [2944]:
				xmin = 1021.773
				xmax = 1021.853
				text = "IH0"
			intervals [2945]:
				xmin = 1021.853
				xmax = 1021.913
				text = "SH"
			intervals [2946]:
				xmin = 1021.913
				xmax = 1022.013
				text = "T"
			intervals [2947]:
				xmin = 1022.013
				xmax = 1022.043
				text = "sp"
			intervals [2948]:
				xmin = 1022.043
				xmax = 1022.273
				text = "S"
			intervals [2949]:
				xmin = 1022.273
				xmax = 1022.303
				text = "K"
			intervals [2950]:
				xmin = 1022.303
				xmax = 1022.403
				text = "UW1"
			intervals [2951]:
				xmin = 1022.403
				xmax = 1022.623
				text = "L"
			intervals [2952]:
				xmin = 1022.623
				xmax = 1022.693
				text = "sp"
			intervals [2953]:
				xmin = 1022.693
				xmax = 1022.8272
				text = ""
			intervals [2954]:
				xmin = 1022.8272
				xmax = 1022.8572
				text = "D"
			intervals [2955]:
				xmin = 1022.8572
				xmax = 1022.9172
				text = "IH0"
			intervals [2956]:
				xmin = 1022.9172
				xmax = 1022.9472
				text = "D"
			intervals [2957]:
				xmin = 1022.9472
				xmax = 1022.9872
				text = "Y"
			intervals [2958]:
				xmin = 1022.9872
				xmax = 1023.0372
				text = "UW1"
			intervals [2959]:
				xmin = 1023.0372
				xmax = 1023.0972
				text = "HH"
			intervals [2960]:
				xmin = 1023.0972
				xmax = 1023.1772
				text = "AE1"
			intervals [2961]:
				xmin = 1023.1772
				xmax = 1023.2472
				text = "V"
			intervals [2962]:
				xmin = 1023.2472
				xmax = 1023.2872
				text = "EH1"
			intervals [2963]:
				xmin = 1023.2872
				xmax = 1023.4872
				text = "N"
			intervals [2964]:
				xmin = 1023.4872
				xmax = 1023.5172
				text = "IY0"
			intervals [2965]:
				xmin = 1023.5172
				xmax = 1023.5472
				text = "sp"
			intervals [2966]:
				xmin = 1023.5472
				xmax = 1023.5772
				text = "D"
			intervals [2967]:
				xmin = 1023.5772
				xmax = 1023.6472
				text = "R"
			intervals [2968]:
				xmin = 1023.6472
				xmax = 1023.6972
				text = "IY1"
			intervals [2969]:
				xmin = 1023.6972
				xmax = 1023.8472
				text = "M"
			intervals [2970]:
				xmin = 1023.8472
				xmax = 1024.0672
				text = "Z"
			intervals [2971]:
				xmin = 1024.0672
				xmax = 1024.0972
				text = "sp"
			intervals [2972]:
				xmin = 1024.0972
				xmax = 1024.1972
				text = "AH0"
			intervals [2973]:
				xmin = 1024.1972
				xmax = 1024.2272
				text = "V"
			intervals [2974]:
				xmin = 1024.2272
				xmax = 1024.2672
				text = "B"
			intervals [2975]:
				xmin = 1024.2672
				xmax = 1024.2972
				text = "IY1"
			intervals [2976]:
				xmin = 1024.2972
				xmax = 1024.3272
				text = "IH0"
			intervals [2977]:
				xmin = 1024.3272
				xmax = 1024.6272
				text = "N"
			intervals [2978]:
				xmin = 1024.6272
				xmax = 1024.6572
				text = "sp"
			intervals [2979]:
				xmin = 1024.6572
				xmax = 1024.8489
				text = ""
			intervals [2980]:
				xmin = 1024.8489
				xmax = 1025.3389
				text = "spn"
			intervals [2981]:
				xmin = 1025.3389
				xmax = 1042.7874
				text = "sp"
			intervals [2982]:
				xmin = 1042.7874
				xmax = 1042.8974
				text = "S"
			intervals [2983]:
				xmin = 1042.8974
				xmax = 1042.9674
				text = "AO1"
			intervals [2984]:
				xmin = 1042.9674
				xmax = 1043.0174
				text = "R"
			intervals [2985]:
				xmin = 1043.0174
				xmax = 1043.0474
				text = "T"
			intervals [2986]:
				xmin = 1043.0474
				xmax = 1043.0774
				text = "AH0"
			intervals [2987]:
				xmin = 1043.0774
				xmax = 1043.1774
				text = "V"
			intervals [2988]:
				xmin = 1043.1774
				xmax = 1043.2074
				text = "B"
			intervals [2989]:
				xmin = 1043.2074
				xmax = 1043.2474
				text = "R"
			intervals [2990]:
				xmin = 1043.2474
				xmax = 1043.3574
				text = "AO1"
			intervals [2991]:
				xmin = 1043.3574
				xmax = 1043.3874
				text = "T"
			intervals [2992]:
				xmin = 1043.3874
				xmax = 1043.4174
				text = "sp"
			intervals [2993]:
				xmin = 1043.4174
				xmax = 1043.4474
				text = "Y"
			intervals [2994]:
				xmin = 1043.4474
				xmax = 1043.6274
				text = "UW1"
			intervals [2995]:
				xmin = 1043.6274
				xmax = 1043.6674
				text = "sp"
			intervals [2996]:
				xmin = 1043.6674
				xmax = 1043.6974
				text = "T"
			intervals [2997]:
				xmin = 1043.6974
				xmax = 1043.9774
				text = "IH0"
			intervals [2998]:
				xmin = 1043.9774
				xmax = 1044.0074
				text = "IH0"
			intervals [2999]:
				xmin = 1044.0074
				xmax = 1044.0374
				text = "T"
			intervals [3000]:
				xmin = 1044.0374
				xmax = 1046.0917
				text = ""
			intervals [3001]:
				xmin = 1046.0917
				xmax = 1046.1217
				text = "HH"
			intervals [3002]:
				xmin = 1046.1217
				xmax = 1046.1517
				text = "IY1"
			intervals [3003]:
				xmin = 1046.1517
				xmax = 1046.1817
				text = "R"
			intervals [3004]:
				xmin = 1046.1817
				xmax = 1046.2117
				text = "sp"
			intervals [3005]:
				xmin = 1046.2117
				xmax = 1046.2517
				text = "Z"
			intervals [3006]:
				xmin = 1046.2517
				xmax = 1046.2817
				text = "sp"
			intervals [3007]:
				xmin = 1046.2817
				xmax = 1046.3117
				text = "AH0"
			intervals [3008]:
				xmin = 1046.3117
				xmax = 1046.3417
				text = "K"
			intervals [3009]:
				xmin = 1046.3417
				xmax = 1046.3717
				text = "W"
			intervals [3010]:
				xmin = 1046.3717
				xmax = 1046.4017
				text = "EH1"
			intervals [3011]:
				xmin = 1046.4017
				xmax = 1046.4317
				text = "SH"
			intervals [3012]:
				xmin = 1046.4317
				xmax = 1046.4617
				text = "AH0"
			intervals [3013]:
				xmin = 1046.4617
				xmax = 1046.4917
				text = "N"
			intervals [3014]:
				xmin = 1046.4917
				xmax = 1046.5217
				text = "DH"
			intervals [3015]:
				xmin = 1046.5217
				xmax = 1046.5517
				text = "AH0"
			intervals [3016]:
				xmin = 1046.5517
				xmax = 1046.5817
				text = "T"
			intervals [3017]:
				xmin = 1046.5817
				xmax = 1047.2817
				text = "sp"
			intervals [3018]:
				xmin = 1047.2817
				xmax = 1047.3817
				text = "Z"
			intervals [3019]:
				xmin = 1047.3817
				xmax = 1047.4217
				text = "G"
			intervals [3020]:
				xmin = 1047.4217
				xmax = 1047.5817
				text = "AA1"
			intervals [3021]:
				xmin = 1047.5817
				xmax = 1047.6517
				text = "N"
			intervals [3022]:
				xmin = 1047.6517
				xmax = 1047.6917
				text = "AH0"
			intervals [3023]:
				xmin = 1047.6917
				xmax = 1047.7217
				text = "T"
			intervals [3024]:
				xmin = 1047.7217
				xmax = 1047.9017
				text = "AE1"
			intervals [3025]:
				xmin = 1047.9017
				xmax = 1047.9317
				text = "K"
			intervals [3026]:
				xmin = 1047.9317
				xmax = 1047.9617
				text = "S"
			intervals [3027]:
				xmin = 1047.9617
				xmax = 1048.0117
				text = "Y"
			intervals [3028]:
				xmin = 1048.0117
				xmax = 1048.0417
				text = "UH1"
			intervals [3029]:
				xmin = 1048.0417
				xmax = 1048.0717
				text = "R"
			intervals [3030]:
				xmin = 1048.0717
				xmax = 1048.5217
				text = "IH0"
			intervals [3031]:
				xmin = 1048.5217
				xmax = 1048.5717
				text = "M"
			intervals [3032]:
				xmin = 1048.5717
				xmax = 1048.6317
				text = "AE2"
			intervals [3033]:
				xmin = 1048.6317
				xmax = 1048.6617
				text = "JH"
			intervals [3034]:
				xmin = 1048.6617
				xmax = 1048.6917
				text = "AH0"
			intervals [3035]:
				xmin = 1048.6917
				xmax = 1048.7217
				text = "N"
			intervals [3036]:
				xmin = 1048.7217
				xmax = 1048.7517
				text = "EY1"
			intervals [3037]:
				xmin = 1048.7517
				xmax = 1048.7817
				text = "SH"
			intervals [3038]:
				xmin = 1048.7817
				xmax = 1048.8117
				text = "AH0"
			intervals [3039]:
				xmin = 1048.8117
				xmax = 1049.1217
				text = "N"
			intervals [3040]:
				xmin = 1049.1217
				xmax = 1049.1517
				text = "sp"
			intervals [3041]:
				xmin = 1049.1517
				xmax = 1049.8311
				text = ""
			intervals [3042]:
				xmin = 1049.8311
				xmax = 1049.9811
				text = "IH0"
			intervals [3043]:
				xmin = 1049.9811
				xmax = 1050.0211
				text = "F"
			intervals [3044]:
				xmin = 1050.0211
				xmax = 1050.0911
				text = "S"
			intervals [3045]:
				xmin = 1050.0911
				xmax = 1050.1511
				text = "AH1"
			intervals [3046]:
				xmin = 1050.1511
				xmax = 1050.2111
				text = "M"
			intervals [3047]:
				xmin = 1050.2111
				xmax = 1050.2511
				text = "B"
			intervals [3048]:
				xmin = 1050.2511
				xmax = 1050.3411
				text = "AH0"
			intervals [3049]:
				xmin = 1050.3411
				xmax = 1050.3811
				text = "D"
			intervals [3050]:
				xmin = 1050.3811
				xmax = 1050.4811
				text = "IY0"
			intervals [3051]:
				xmin = 1050.4811
				xmax = 1050.5111
				text = "sp"
			intervals [3052]:
				xmin = 1050.5111
				xmax = 1050.5911
				text = "P"
			intervals [3053]:
				xmin = 1050.5911
				xmax = 1050.6311
				text = "L"
			intervals [3054]:
				xmin = 1050.6311
				xmax = 1050.6611
				text = "AH1"
			intervals [3055]:
				xmin = 1050.6611
				xmax = 1050.7811
				text = "NG"
			intervals [3056]:
				xmin = 1050.7811
				xmax = 1050.8111
				text = "K"
			intervals [3057]:
				xmin = 1050.8111
				xmax = 1050.8411
				text = "T"
			intervals [3058]:
				xmin = 1050.8411
				xmax = 1050.8711
				text = "D"
			intervals [3059]:
				xmin = 1050.8711
				xmax = 1051.1111
				text = "AW1"
			intervals [3060]:
				xmin = 1051.1111
				xmax = 1051.1411
				text = "N"
			intervals [3061]:
				xmin = 1051.1411
				xmax = 1051.1711
				text = "IH0"
			intervals [3062]:
				xmin = 1051.1711
				xmax = 1051.2011
				text = "N"
			intervals [3063]:
				xmin = 1051.2011
				xmax = 1051.2311
				text = "F"
			intervals [3064]:
				xmin = 1051.2311
				xmax = 1051.2611
				text = "R"
			intervals [3065]:
				xmin = 1051.2611
				xmax = 1051.4811
				text = "AH1"
			intervals [3066]:
				xmin = 1051.4811
				xmax = 1051.5111
				text = "N"
			intervals [3067]:
				xmin = 1051.5111
				xmax = 1051.5411
				text = "T"
			intervals [3068]:
				xmin = 1051.5411
				xmax = 1051.5711
				text = "sp"
			intervals [3069]:
				xmin = 1051.5711
				xmax = 1051.6011
				text = "Y"
			intervals [3070]:
				xmin = 1051.6011
				xmax = 1051.6611
				text = "UW1"
			intervals [3071]:
				xmin = 1051.6611
				xmax = 1051.6911
				text = "AO1"
			intervals [3072]:
				xmin = 1051.6911
				xmax = 1051.7211
				text = "L"
			intervals [3073]:
				xmin = 1051.7211
				xmax = 1051.7511
				text = "DH"
			intervals [3074]:
				xmin = 1051.7511
				xmax = 1051.9911
				text = "AH1"
			intervals [3075]:
				xmin = 1051.9911
				xmax = 1052.0611
				text = "M"
			intervals [3076]:
				xmin = 1052.0611
				xmax = 1052.3311
				text = "AH1"
			intervals [3077]:
				xmin = 1052.3311
				xmax = 1052.3611
				text = "N"
			intervals [3078]:
				xmin = 1052.3611
				xmax = 1052.3911
				text = "IY0"
			intervals [3079]:
				xmin = 1052.3911
				xmax = 1052.4211
				text = "sp"
			intervals [3080]:
				xmin = 1052.4211
				xmax = 1052.5243
				text = ""
			intervals [3081]:
				xmin = 1052.5243
				xmax = 1052.5743
				text = "Y"
			intervals [3082]:
				xmin = 1052.5743
				xmax = 1052.6343
				text = "UW1"
			intervals [3083]:
				xmin = 1052.6343
				xmax = 1052.6643
				text = "K"
			intervals [3084]:
				xmin = 1052.6643
				xmax = 1052.6943
				text = "UH1"
			intervals [3085]:
				xmin = 1052.6943
				xmax = 1052.7343
				text = "D"
			intervals [3086]:
				xmin = 1052.7343
				xmax = 1052.8643
				text = "EH1"
			intervals [3087]:
				xmin = 1052.8643
				xmax = 1052.9143
				text = "V"
			intervals [3088]:
				xmin = 1052.9143
				xmax = 1053.1043
				text = "ER0"
			intervals [3089]:
				xmin = 1053.1043
				xmax = 1053.1643
				text = "W"
			intervals [3090]:
				xmin = 1053.1643
				xmax = 1053.4443
				text = "AA1"
			intervals [3091]:
				xmin = 1053.4443
				xmax = 1053.4743
				text = "N"
			intervals [3092]:
				xmin = 1053.4743
				xmax = 1053.5043
				text = "T"
			intervals [3093]:
				xmin = 1053.5043
				xmax = 1053.5953
				text = ""
			intervals [3094]:
				xmin = 1053.5953
				xmax = 1053.7053
				text = "W"
			intervals [3095]:
				xmin = 1053.7053
				xmax = 1053.7553
				text = "AH1"
			intervals [3096]:
				xmin = 1053.7553
				xmax = 1053.9453
				text = "T"
			intervals [3097]:
				xmin = 1053.9453
				xmax = 1053.9853
				text = "W"
			intervals [3098]:
				xmin = 1053.9853
				xmax = 1054.0253
				text = "UH1"
			intervals [3099]:
				xmin = 1054.0253
				xmax = 1054.0553
				text = "D"
			intervals [3100]:
				xmin = 1054.0553
				xmax = 1054.0853
				text = "Y"
			intervals [3101]:
				xmin = 1054.0853
				xmax = 1054.1253
				text = "UW1"
			intervals [3102]:
				xmin = 1054.1253
				xmax = 1054.1553
				text = "sp"
			intervals [3103]:
				xmin = 1054.1553
				xmax = 1054.1853
				text = "D"
			intervals [3104]:
				xmin = 1054.1853
				xmax = 1054.3253
				text = "UW1"
			intervals [3105]:
				xmin = 1054.3253
				xmax = 1054.4053
				text = "W"
			intervals [3106]:
				xmin = 1054.4053
				xmax = 1054.4353
				text = "IH0"
			intervals [3107]:
				xmin = 1054.4353
				xmax = 1054.6653
				text = "DH"
			intervals [3108]:
				xmin = 1054.6653
				xmax = 1054.6953
				text = "sp"
			intervals [3109]:
				xmin = 1054.6953
				xmax = 1054.7253
				text = "IH0"
			intervals [3110]:
				xmin = 1054.7253
				xmax = 1054.7553
				text = "T"
			intervals [3111]:
				xmin = 1054.7553
				xmax = 1065.4082
				text = ""
			intervals [3112]:
				xmin = 1065.4082
				xmax = 1065.6882
				text = "OW2"
			intervals [3113]:
				xmin = 1065.6882
				xmax = 1065.7182
				text = "K"
			intervals [3114]:
				xmin = 1065.7182
				xmax = 1066.0682
				text = "EY1"
			intervals [3115]:
				xmin = 1066.0682
				xmax = 1066.1082
				text = "sp"
			intervals [3116]:
				xmin = 1066.1082
				xmax = 1066.1382
				text = "W"
			intervals [3117]:
				xmin = 1066.1382
				xmax = 1066.3182
				text = "EH1"
			intervals [3118]:
				xmin = 1066.3182
				xmax = 1066.3482
				text = "L"
			intervals [3119]:
				xmin = 1066.3482
				xmax = 1066.3782
				text = "W"
			intervals [3120]:
				xmin = 1066.3782
				xmax = 1066.4082
				text = "AH1"
			intervals [3121]:
				xmin = 1066.4082
				xmax = 1066.4382
				text = "T"
			intervals [3122]:
				xmin = 1066.4382
				xmax = 1066.4682
				text = "ER0"
			intervals [3123]:
				xmin = 1066.4682
				xmax = 1066.4982
				text = "Y"
			intervals [3124]:
				xmin = 1066.4982
				xmax = 1066.5482
				text = "UW1"
			intervals [3125]:
				xmin = 1066.5482
				xmax = 1066.5782
				text = "G"
			intervals [3126]:
				xmin = 1066.5782
				xmax = 1066.6082
				text = "OW1"
			intervals [3127]:
				xmin = 1066.6082
				xmax = 1066.6382
				text = "IH0"
			intervals [3128]:
				xmin = 1066.6382
				xmax = 1066.6682
				text = "N"
			intervals [3129]:
				xmin = 1066.6682
				xmax = 1066.7182
				text = "T"
			intervals [3130]:
				xmin = 1066.7182
				xmax = 1066.7482
				text = "AH0"
			intervals [3131]:
				xmin = 1066.7482
				xmax = 1066.8082
				text = "D"
			intervals [3132]:
				xmin = 1066.8082
				xmax = 1066.8982
				text = "UW1"
			intervals [3133]:
				xmin = 1066.8982
				xmax = 1066.9282
				text = "W"
			intervals [3134]:
				xmin = 1066.9282
				xmax = 1066.9582
				text = "IH0"
			intervals [3135]:
				xmin = 1066.9582
				xmax = 1066.9882
				text = "DH"
			intervals [3136]:
				xmin = 1066.9882
				xmax = 1067.1982
				text = "AO1"
			intervals [3137]:
				xmin = 1067.1982
				xmax = 1067.2382
				text = "L"
			intervals [3138]:
				xmin = 1067.2382
				xmax = 1067.2682
				text = "DH"
			intervals [3139]:
				xmin = 1067.2682
				xmax = 1067.2982
				text = "IH0"
			intervals [3140]:
				xmin = 1067.2982
				xmax = 1067.3482
				text = "S"
			intervals [3141]:
				xmin = 1067.3482
				xmax = 1067.4582
				text = "M"
			intervals [3142]:
				xmin = 1067.4582
				xmax = 1067.6982
				text = "AH1"
			intervals [3143]:
				xmin = 1067.6982
				xmax = 1067.7282
				text = "N"
			intervals [3144]:
				xmin = 1067.7282
				xmax = 1067.7582
				text = "IY0"
			intervals [3145]:
				xmin = 1067.7582
				xmax = 1085.5923
				text = ""
			intervals [3146]:
				xmin = 1085.5923
				xmax = 1085.6223
				text = "HH"
			intervals [3147]:
				xmin = 1085.6223
				xmax = 1085.8423
				text = "M"
			intervals [3148]:
				xmin = 1085.8423
				xmax = 1122.3382
				text = "sp"
			intervals [3149]:
				xmin = 1122.3382
				xmax = 1122.3682
				text = "DH"
			intervals [3150]:
				xmin = 1122.3682
				xmax = 1122.3982
				text = "AH0"
			intervals [3151]:
				xmin = 1122.3982
				xmax = 1122.6082
				text = "EH1"
			intervals [3152]:
				xmin = 1122.6082
				xmax = 1122.6582
				text = "S"
			intervals [3153]:
				xmin = 1122.6582
				xmax = 1122.8182
				text = "EH1"
			intervals [3154]:
				xmin = 1122.8182
				xmax = 1122.9482
				text = "S"
			intervals [3155]:
				xmin = 1122.9482
				xmax = 1122.9782
				text = "sp"
			intervals [3156]:
				xmin = 1122.9782
				xmax = 1123.3282
				text = "HH"
			intervals [3157]:
				xmin = 1123.3282
				xmax = 1123.4182
				text = "OW1"
			intervals [3158]:
				xmin = 1123.4182
				xmax = 1123.4482
				text = "P"
			intervals [3159]:
				xmin = 1123.4482
				xmax = 1123.4782
				text = "DH"
			intervals [3160]:
				xmin = 1123.4782
				xmax = 1123.5482
				text = "AH0"
			intervals [3161]:
				xmin = 1123.5482
				xmax = 1123.5882
				text = "T"
			intervals [3162]:
				xmin = 1123.5882
				xmax = 1123.7182
				text = "EH1"
			intervals [3163]:
				xmin = 1123.7182
				xmax = 1123.7682
				text = "S"
			intervals [3164]:
				xmin = 1123.7682
				xmax = 1123.8082
				text = "sp"
			intervals [3165]:
				xmin = 1123.8082
				xmax = 1123.8582
				text = "DH"
			intervals [3166]:
				xmin = 1123.8582
				xmax = 1123.9882
				text = "AH0"
			intervals [3167]:
				xmin = 1123.9882
				xmax = 1124.0582
				text = "HH"
			intervals [3168]:
				xmin = 1124.0582
				xmax = 1124.2182
				text = "AA1"
			intervals [3169]:
				xmin = 1124.2182
				xmax = 1124.2682
				text = "S"
			intervals [3170]:
				xmin = 1124.2682
				xmax = 1124.3382
				text = "P"
			intervals [3171]:
				xmin = 1124.3382
				xmax = 1124.3882
				text = "IH2"
			intervals [3172]:
				xmin = 1124.3882
				xmax = 1124.4582
				text = "T"
			intervals [3173]:
				xmin = 1124.4582
				xmax = 1124.4882
				text = "AH0"
			intervals [3174]:
				xmin = 1124.4882
				xmax = 1124.5182
				text = "L"
			intervals [3175]:
				xmin = 1124.5182
				xmax = 1124.6382
				text = "sp"
			intervals [3176]:
				xmin = 1124.6382
				xmax = 1127.1063
				text = ""
			intervals [3177]:
				xmin = 1127.1063
				xmax = 1127.1363
				text = "W"
			intervals [3178]:
				xmin = 1127.1363
				xmax = 1127.3363
				text = "EH1"
			intervals [3179]:
				xmin = 1127.3363
				xmax = 1127.4363
				text = "R"
			intervals [3180]:
				xmin = 1127.4363
				xmax = 1127.4663
				text = "sp"
			intervals [3181]:
				xmin = 1127.4663
				xmax = 1127.4963
				text = "D"
			intervals [3182]:
				xmin = 1127.4963
				xmax = 1127.5363
				text = "UW1"
			intervals [3183]:
				xmin = 1127.5363
				xmax = 1127.6263
				text = "DH"
			intervals [3184]:
				xmin = 1127.6263
				xmax = 1127.8063
				text = "EY1"
			intervals [3185]:
				xmin = 1127.8063
				xmax = 1127.8863
				text = "G"
			intervals [3186]:
				xmin = 1127.8863
				xmax = 1128.2163
				text = "OW1"
			intervals [3187]:
				xmin = 1128.2163
				xmax = 1129.5349
				text = ""
			intervals [3188]:
				xmin = 1129.5349
				xmax = 1131.1349
				text = "spn"
			intervals [3189]:
				xmin = 1131.1349
				xmax = 1171.6924
				text = ""
			intervals [3190]:
				xmin = 1171.6924
				xmax = 1171.7224
				text = "D"
			intervals [3191]:
				xmin = 1171.7224
				xmax = 1171.7524
				text = "UW1"
			intervals [3192]:
				xmin = 1171.7524
				xmax = 1171.7824
				text = "Y"
			intervals [3193]:
				xmin = 1171.7824
				xmax = 1171.8124
				text = "UW1"
			intervals [3194]:
				xmin = 1171.8124
				xmax = 1171.8424
				text = "N"
			intervals [3195]:
				xmin = 1171.8424
				xmax = 1171.8824
				text = "OW1"
			intervals [3196]:
				xmin = 1171.8824
				xmax = 1172.1024
				text = "W"
			intervals [3197]:
				xmin = 1172.1024
				xmax = 1172.1324
				text = "AH1"
			intervals [3198]:
				xmin = 1172.1324
				xmax = 1172.1624
				text = "T"
			intervals [3199]:
				xmin = 1172.1624
				xmax = 1172.1924
				text = "IH0"
			intervals [3200]:
				xmin = 1172.1924
				xmax = 1172.2424
				text = "Z"
			intervals [3201]:
				xmin = 1172.2424
				xmax = 1172.2724
				text = "IH0"
			intervals [3202]:
				xmin = 1172.2724
				xmax = 1172.3024
				text = "T"
			intervals [3203]:
				xmin = 1172.3024
				xmax = 1172.3324
				text = "JH"
			intervals [3204]:
				xmin = 1172.3324
				xmax = 1172.3624
				text = "AH1"
			intervals [3205]:
				xmin = 1172.3624
				xmax = 1172.3924
				text = "S"
			intervals [3206]:
				xmin = 1172.3924
				xmax = 1172.4224
				text = "T"
			intervals [3207]:
				xmin = 1172.4224
				xmax = 1172.7424
				text = "HH"
			intervals [3208]:
				xmin = 1172.7424
				xmax = 1172.7924
				text = "W"
			intervals [3209]:
				xmin = 1172.7924
				xmax = 1172.8624
				text = "AH1"
			intervals [3210]:
				xmin = 1172.8624
				xmax = 1173.0224
				text = "N"
			intervals [3211]:
				xmin = 1173.0224
				xmax = 1173.0724
				text = "B"
			intervals [3212]:
				xmin = 1173.0724
				xmax = 1173.2824
				text = "OW1"
			intervals [3213]:
				xmin = 1173.2824
				xmax = 1173.3124
				text = "T"
			intervals [3214]:
				xmin = 1173.3124
				xmax = 1173.4024
				text = "ER0"
			intervals [3215]:
				xmin = 1173.4024
				xmax = 1173.4324
				text = "sp"
			intervals [3216]:
				xmin = 1173.4324
				xmax = 1173.4624
				text = "D"
			intervals [3217]:
				xmin = 1173.4624
				xmax = 1173.5124
				text = "UW1"
			intervals [3218]:
				xmin = 1173.5124
				xmax = 1173.5724
				text = "DH"
			intervals [3219]:
				xmin = 1173.5724
				xmax = 1173.6024
				text = "EY1"
			intervals [3220]:
				xmin = 1173.6024
				xmax = 1173.6324
				text = "HH"
			intervals [3221]:
				xmin = 1173.6324
				xmax = 1173.6724
				text = "AE1"
			intervals [3222]:
				xmin = 1173.6724
				xmax = 1173.7324
				text = "V"
			intervals [3223]:
				xmin = 1173.7324
				xmax = 1173.8424
				text = "AH0"
			intervals [3224]:
				xmin = 1173.8424
				xmax = 1173.9824
				text = "sp"
			intervals [3225]:
				xmin = 1173.9824
				xmax = 1174.0224
				text = "F"
			intervals [3226]:
				xmin = 1174.0224
				xmax = 1174.2924
				text = "L"
			intervals [3227]:
				xmin = 1174.2924
				xmax = 1174.3224
				text = "IY1"
			intervals [3228]:
				xmin = 1174.3224
				xmax = 1174.3524
				text = "T"
			intervals [3229]:
				xmin = 1174.3524
				xmax = 1174.5524
				text = "ER0"
			intervals [3230]:
				xmin = 1174.5524
				xmax = 1177.329
				text = ""
			intervals [3231]:
				xmin = 1177.329
				xmax = 1177.409
				text = "D"
			intervals [3232]:
				xmin = 1177.409
				xmax = 1177.439
				text = "UW1"
			intervals [3233]:
				xmin = 1177.439
				xmax = 1177.469
				text = "Y"
			intervals [3234]:
				xmin = 1177.469
				xmax = 1177.509
				text = "UW1"
			intervals [3235]:
				xmin = 1177.509
				xmax = 1177.539
				text = "N"
			intervals [3236]:
				xmin = 1177.539
				xmax = 1177.569
				text = "OW1"
			intervals [3237]:
				xmin = 1177.569
				xmax = 1177.619
				text = "W"
			intervals [3238]:
				xmin = 1177.619
				xmax = 1177.669
				text = "EH1"
			intervals [3239]:
				xmin = 1177.669
				xmax = 1177.699
				text = "R"
			intervals [3240]:
				xmin = 1177.699
				xmax = 1177.799
				text = "DH"
			intervals [3241]:
				xmin = 1177.799
				xmax = 1177.869
				text = "EY1"
			intervals [3242]:
				xmin = 1177.869
				xmax = 1177.969
				text = "AA1"
			intervals [3243]:
				xmin = 1177.969
				xmax = 1178.039
				text = "R"
			intervals [3244]:
				xmin = 1178.039
				xmax = 1178.099
				text = "N"
			intervals [3245]:
				xmin = 1178.099
				xmax = 1178.329
				text = "AW1"
			intervals [3246]:
				xmin = 1178.329
				xmax = 1178.409
				text = "sp"
			intervals [3247]:
				xmin = 1178.409
				xmax = 1192.4702
				text = ""
			intervals [3248]:
				xmin = 1192.4702
				xmax = 1192.5302
				text = "IH0"
			intervals [3249]:
				xmin = 1192.5302
				xmax = 1192.5602
				text = "Z"
			intervals [3250]:
				xmin = 1192.5602
				xmax = 1192.5902
				text = "sp"
			intervals [3251]:
				xmin = 1192.5902
				xmax = 1192.6302
				text = "DH"
			intervals [3252]:
				xmin = 1192.6302
				xmax = 1192.8202
				text = "AH0"
			intervals [3253]:
				xmin = 1192.8202
				xmax = 1192.9302
				text = "T"
			intervals [3254]:
				xmin = 1192.9302
				xmax = 1192.9802
				text = "sp"
			intervals [3255]:
				xmin = 1192.9802
				xmax = 1193.0102
				text = "K"
			intervals [3256]:
				xmin = 1193.0102
				xmax = 1193.0502
				text = "L"
			intervals [3257]:
				xmin = 1193.0502
				xmax = 1193.3602
				text = "AE1"
			intervals [3258]:
				xmin = 1193.3602
				xmax = 1193.3902
				text = "S"
			intervals [3259]:
				xmin = 1193.3902
				xmax = 1193.4202
				text = "AH0"
			intervals [3260]:
				xmin = 1193.4202
				xmax = 1193.4602
				text = "F"
			intervals [3261]:
				xmin = 1193.4602
				xmax = 1193.5402
				text = "AY2"
			intervals [3262]:
				xmin = 1193.5402
				xmax = 1193.5702
				text = "D"
			intervals [3263]:
				xmin = 1193.5702
				xmax = 1194.4502
				text = "spn"
			intervals [3264]:
				xmin = 1194.4502
				xmax = 1211.4224
				text = ""
			intervals [3265]:
				xmin = 1211.4224
				xmax = 1211.4624
				text = "M"
			intervals [3266]:
				xmin = 1211.4624
				xmax = 1211.5024
				text = "HH"
			intervals [3267]:
				xmin = 1211.5024
				xmax = 1211.9924
				text = "M"
			intervals [3268]:
				xmin = 1211.9924
				xmax = 1264.7575
				text = ""
			intervals [3269]:
				xmin = 1264.7575
				xmax = 1265.3075
				text = "M"
			intervals [3270]:
				xmin = 1265.3075
				xmax = 1265.3375
				text = "sp"
			intervals [3271]:
				xmin = 1265.3375
				xmax = 1265.9575
				text = "spn"
			intervals [3272]:
				xmin = 1265.9575
				xmax = 1266.8197
				text = ""
			intervals [3273]:
				xmin = 1266.8197
				xmax = 1266.9797
				text = "Y"
			intervals [3274]:
				xmin = 1266.9797
				xmax = 1267.3497
				text = "AE1"
			intervals [3275]:
				xmin = 1267.3497
				xmax = 1267.3797
				text = "sp"
			intervals [3276]:
				xmin = 1267.3797
				xmax = 1268.3142
				text = ""
			intervals [3277]:
				xmin = 1268.3142
				xmax = 1268.3842
				text = "Y"
			intervals [3278]:
				xmin = 1268.3842
				xmax = 1268.6342
				text = "AE1"
			intervals [3279]:
				xmin = 1268.6342
				xmax = 1268.6642
				text = "sp"
			intervals [3280]:
				xmin = 1268.6642
				xmax = 1268.6942
				text = "IH0"
			intervals [3281]:
				xmin = 1268.6942
				xmax = 1268.7242
				text = "T"
			intervals [3282]:
				xmin = 1268.7242
				xmax = 1268.7542
				text = "sp"
			intervals [3283]:
				xmin = 1268.7542
				xmax = 1268.7842
				text = "S"
			intervals [3284]:
				xmin = 1268.7842
				xmax = 1268.9942
				text = "AW1"
			intervals [3285]:
				xmin = 1268.9942
				xmax = 1269.1942
				text = "N"
			intervals [3286]:
				xmin = 1269.1942
				xmax = 1269.6942
				text = "Z"
			intervals [3287]:
				xmin = 1269.6942
				xmax = 1269.7242
				text = "sp"
			intervals [3288]:
				xmin = 1269.7242
				xmax = 1269.7942
				text = "L"
			intervals [3289]:
				xmin = 1269.7942
				xmax = 1269.8242
				text = "AY1"
			intervals [3290]:
				xmin = 1269.8242
				xmax = 1269.8742
				text = "K"
			intervals [3291]:
				xmin = 1269.8742
				xmax = 1269.9042
				text = "sp"
			intervals [3292]:
				xmin = 1269.9042
				xmax = 1269.9342
				text = "Y"
			intervals [3293]:
				xmin = 1269.9342
				xmax = 1269.9642
				text = "UW1"
			intervals [3294]:
				xmin = 1269.9642
				xmax = 1270.0042
				text = "sp"
			intervals [3295]:
				xmin = 1270.0042
				xmax = 1270.0442
				text = "HH"
			intervals [3296]:
				xmin = 1270.0442
				xmax = 1270.0742
				text = "AE1"
			intervals [3297]:
				xmin = 1270.0742
				xmax = 1270.1442
				text = "V"
			intervals [3298]:
				xmin = 1270.1442
				xmax = 1270.2942
				text = "AH0"
			intervals [3299]:
				xmin = 1270.2942
				xmax = 1270.3642
				text = "N"
			intervals [3300]:
				xmin = 1270.3642
				xmax = 1270.3942
				text = "IH1"
			intervals [3301]:
				xmin = 1270.3942
				xmax = 1270.4242
				text = "N"
			intervals [3302]:
				xmin = 1270.4242
				xmax = 1270.4842
				text = "T"
			intervals [3303]:
				xmin = 1270.4842
				xmax = 1270.6342
				text = "ER0"
			intervals [3304]:
				xmin = 1270.6342
				xmax = 1270.6642
				text = "AH0"
			intervals [3305]:
				xmin = 1270.6642
				xmax = 1270.6942
				text = "S"
			intervals [3306]:
				xmin = 1270.6942
				xmax = 1270.7242
				text = "T"
			intervals [3307]:
				xmin = 1270.7242
				xmax = 1270.7642
				text = "IH0"
			intervals [3308]:
				xmin = 1270.7642
				xmax = 1270.7942
				text = "N"
			intervals [3309]:
				xmin = 1270.7942
				xmax = 1270.8642
				text = "JH"
			intervals [3310]:
				xmin = 1270.8642
				xmax = 1271.0742
				text = "AA1"
			intervals [3311]:
				xmin = 1271.0742
				xmax = 1271.1242
				text = "B"
			intervals [3312]:
				xmin = 1271.1242
				xmax = 1275.2502
				text = ""
			intervals [3313]:
				xmin = 1275.2502
				xmax = 1275.3602
				text = "HH"
			intervals [3314]:
				xmin = 1275.3602
				xmax = 1275.4102
				text = "AW1"
			intervals [3315]:
				xmin = 1275.4102
				xmax = 1275.4502
				text = "D"
			intervals [3316]:
				xmin = 1275.4502
				xmax = 1275.4802
				text = "IH0"
			intervals [3317]:
				xmin = 1275.4802
				xmax = 1275.5102
				text = "Z"
			intervals [3318]:
				xmin = 1275.5102
				xmax = 1275.5502
				text = "Y"
			intervals [3319]:
				xmin = 1275.5502
				xmax = 1275.5902
				text = "UH1"
			intervals [3320]:
				xmin = 1275.5902
				xmax = 1275.7002
				text = "R"
			intervals [3321]:
				xmin = 1275.7002
				xmax = 1275.7402
				text = "sp"
			intervals [3322]:
				xmin = 1275.7402
				xmax = 1275.8002
				text = "F"
			intervals [3323]:
				xmin = 1275.8002
				xmax = 1275.9502
				text = "AE1"
			intervals [3324]:
				xmin = 1275.9502
				xmax = 1276.0402
				text = "M"
			intervals [3325]:
				xmin = 1276.0402
				xmax = 1276.0902
				text = "L"
			intervals [3326]:
				xmin = 1276.0902
				xmax = 1276.1502
				text = "IY0"
			intervals [3327]:
				xmin = 1276.1502
				xmax = 1276.1802
				text = "sp"
			intervals [3328]:
				xmin = 1276.1802
				xmax = 1276.3102
				text = "S"
			intervals [3329]:
				xmin = 1276.3102
				xmax = 1276.3602
				text = "EH1"
			intervals [3330]:
				xmin = 1276.3602
				xmax = 1276.5002
				text = "L"
			intervals [3331]:
				xmin = 1276.5002
				xmax = 1276.5402
				text = "AH0"
			intervals [3332]:
				xmin = 1276.5402
				xmax = 1276.5702
				text = "B"
			intervals [3333]:
				xmin = 1276.5702
				xmax = 1276.6402
				text = "R"
			intervals [3334]:
				xmin = 1276.6402
				xmax = 1276.6802
				text = "EY2"
			intervals [3335]:
				xmin = 1276.6802
				xmax = 1276.7302
				text = "T"
			intervals [3336]:
				xmin = 1276.7302
				xmax = 1276.8602
				text = "sp"
			intervals [3337]:
				xmin = 1276.8602
				xmax = 1276.8902
				text = "K"
			intervals [3338]:
				xmin = 1276.8902
				xmax = 1276.9202
				text = "R"
			intervals [3339]:
				xmin = 1276.9202
				xmax = 1277.0102
				text = "IH1"
			intervals [3340]:
				xmin = 1277.0102
				xmax = 1277.0402
				text = "S"
			intervals [3341]:
				xmin = 1277.0402
				xmax = 1277.4302
				text = "M"
			intervals [3342]:
				xmin = 1277.4302
				xmax = 1277.4602
				text = "AH0"
			intervals [3343]:
				xmin = 1277.4602
				xmax = 1277.4902
				text = "S"
			intervals [3344]:
				xmin = 1277.4902
				xmax = 1297.3606
				text = ""
			intervals [3345]:
				xmin = 1297.3606
				xmax = 1297.3906
				text = "HH"
			intervals [3346]:
				xmin = 1297.3906
				xmax = 1297.6606
				text = "M"
			intervals [3347]:
				xmin = 1297.6606
				xmax = 1297.6906
				text = "sp"
			intervals [3348]:
				xmin = 1297.6906
				xmax = 1305.462
				text = ""
			intervals [3349]:
				xmin = 1305.462
				xmax = 1306.352
				text = "OW1"
			intervals [3350]:
				xmin = 1306.352
				xmax = 1306.382
				text = "sp"
			intervals [3351]:
				xmin = 1306.382
				xmax = 1306.462
				text = "DH"
			intervals [3352]:
				xmin = 1306.462
				xmax = 1306.492
				text = "AH0"
			intervals [3353]:
				xmin = 1306.492
				xmax = 1306.522
				text = "T"
			intervals [3354]:
				xmin = 1306.522
				xmax = 1306.552
				text = "sp"
			intervals [3355]:
				xmin = 1306.552
				xmax = 1306.652
				text = "Z"
			intervals [3356]:
				xmin = 1306.652
				xmax = 1306.682
				text = "sp"
			intervals [3357]:
				xmin = 1306.682
				xmax = 1306.722
				text = "K"
			intervals [3358]:
				xmin = 1306.722
				xmax = 1306.772
				text = "W"
			intervals [3359]:
				xmin = 1306.772
				xmax = 1306.802
				text = "AY1"
			intervals [3360]:
				xmin = 1306.802
				xmax = 1306.832
				text = "T"
			intervals [3361]:
				xmin = 1306.832
				xmax = 1306.862
				text = "AH0"
			intervals [3362]:
				xmin = 1306.862
				xmax = 1306.892
				text = "L"
			intervals [3363]:
				xmin = 1306.892
				xmax = 1306.922
				text = "AO1"
			intervals [3364]:
				xmin = 1306.922
				xmax = 1306.952
				text = "T"
			intervals [3365]:
				xmin = 1306.952
				xmax = 1306.982
				text = "AH0"
			intervals [3366]:
				xmin = 1306.982
				xmax = 1307.012
				text = "V"
			intervals [3367]:
				xmin = 1307.012
				xmax = 1307.052
				text = "R"
			intervals [3368]:
				xmin = 1307.052
				xmax = 1307.132
				text = "AH1"
			intervals [3369]:
				xmin = 1307.132
				xmax = 1307.192
				text = "N"
			intervals [3370]:
				xmin = 1307.192
				xmax = 1307.222
				text = "IH0"
			intervals [3371]:
				xmin = 1307.222
				xmax = 1307.382
				text = "N"
			intervals [3372]:
				xmin = 1307.382
				xmax = 1307.412
				text = "sp"
			intervals [3373]:
				xmin = 1307.412
				xmax = 1309.7494
				text = ""
			intervals [3374]:
				xmin = 1309.7494
				xmax = 1309.7794
				text = "D"
			intervals [3375]:
				xmin = 1309.7794
				xmax = 1309.8594
				text = "UW1"
			intervals [3376]:
				xmin = 1309.8594
				xmax = 1309.8994
				text = "Y"
			intervals [3377]:
				xmin = 1309.8994
				xmax = 1309.9294
				text = "UW1"
			intervals [3378]:
				xmin = 1309.9294
				xmax = 1309.9794
				text = "D"
			intervals [3379]:
				xmin = 1309.9794
				xmax = 1310.1094
				text = "EH1"
			intervals [3380]:
				xmin = 1310.1094
				xmax = 1310.1494
				text = "K"
			intervals [3381]:
				xmin = 1310.1494
				xmax = 1310.3394
				text = "ER0"
			intervals [3382]:
				xmin = 1310.3394
				xmax = 1310.3894
				text = "EY2"
			intervals [3383]:
				xmin = 1310.3894
				xmax = 1310.4394
				text = "T"
			intervals [3384]:
				xmin = 1310.4394
				xmax = 1310.5394
				text = "sp"
			intervals [3385]:
				xmin = 1310.5394
				xmax = 1310.7914
				text = ""
			intervals [3386]:
				xmin = 1310.7914
				xmax = 1310.8214
				text = "DH"
			intervals [3387]:
				xmin = 1310.8214
				xmax = 1310.9814
				text = "AH0"
			intervals [3388]:
				xmin = 1310.9814
				xmax = 1311.0514
				text = "sp"
			intervals [3389]:
				xmin = 1311.0514
				xmax = 1311.1014
				text = "HH"
			intervals [3390]:
				xmin = 1311.1014
				xmax = 1311.3514
				text = "AW1"
			intervals [3391]:
				xmin = 1311.3514
				xmax = 1311.3814
				text = "S"
			intervals [3392]:
				xmin = 1311.3814
				xmax = 1311.4614
				text = "sp"
			intervals [3393]:
				xmin = 1311.4614
				xmax = 1327.8422
				text = ""
			intervals [3394]:
				xmin = 1327.8422
				xmax = 1327.9022
				text = "HH"
			intervals [3395]:
				xmin = 1327.9022
				xmax = 1327.9522
				text = "W"
			intervals [3396]:
				xmin = 1327.9522
				xmax = 1328.0022
				text = "AH1"
			intervals [3397]:
				xmin = 1328.0022
				xmax = 1328.0622
				text = "T"
			intervals [3398]:
				xmin = 1328.0622
				xmax = 1328.1222
				text = "sp"
			intervals [3399]:
				xmin = 1328.1222
				xmax = 1328.1522
				text = "K"
			intervals [3400]:
				xmin = 1328.1522
				xmax = 1328.2622
				text = "AY1"
			intervals [3401]:
				xmin = 1328.2622
				xmax = 1328.3022
				text = "N"
			intervals [3402]:
				xmin = 1328.3022
				xmax = 1328.3922
				text = "AH0"
			intervals [3403]:
				xmin = 1328.3922
				xmax = 1328.4222
				text = "V"
			intervals [3404]:
				xmin = 1328.4222
				xmax = 1328.4922
				text = "sp"
			intervals [3405]:
				xmin = 1328.4922
				xmax = 1328.5222
				text = "F"
			intervals [3406]:
				xmin = 1328.5222
				xmax = 1328.7122
				text = "UW1"
			intervals [3407]:
				xmin = 1328.7122
				xmax = 1328.7422
				text = "D"
			intervals [3408]:
				xmin = 1328.7422
				xmax = 1328.7922
				text = "Z"
			intervals [3409]:
				xmin = 1328.7922
				xmax = 1328.8322
				text = "sp"
			intervals [3410]:
				xmin = 1328.8322
				xmax = 1328.8622
				text = "D"
			intervals [3411]:
				xmin = 1328.8622
				xmax = 1328.9822
				text = "UW1"
			intervals [3412]:
				xmin = 1328.9822
				xmax = 1329.0322
				text = "Y"
			intervals [3413]:
				xmin = 1329.0322
				xmax = 1329.8322
				text = "UW1"
			intervals [3414]:
				xmin = 1329.8322
				xmax = 1329.8622
				text = "sp"
			intervals [3415]:
				xmin = 1329.8622
				xmax = 1329.9022
				text = "Y"
			intervals [3416]:
				xmin = 1329.9022
				xmax = 1329.9322
				text = "UW1"
			intervals [3417]:
				xmin = 1329.9322
				xmax = 1329.9622
				text = "ZH"
			intervals [3418]:
				xmin = 1329.9622
				xmax = 1329.9922
				text = "AH0"
			intervals [3419]:
				xmin = 1329.9922
				xmax = 1330.0322
				text = "L"
			intervals [3420]:
				xmin = 1330.0322
				xmax = 1330.0622
				text = "IY0"
			intervals [3421]:
				xmin = 1330.0622
				xmax = 1349.2138
				text = "sp"
			intervals [3422]:
				xmin = 1349.2138
				xmax = 1349.3438
				text = "AY1"
			intervals [3423]:
				xmin = 1349.3438
				xmax = 1349.3838
				text = "M"
			intervals [3424]:
				xmin = 1349.3838
				xmax = 1349.4238
				text = "HH"
			intervals [3425]:
				xmin = 1349.4238
				xmax = 1349.4538
				text = "AH1"
			intervals [3426]:
				xmin = 1349.4538
				xmax = 1349.5638
				text = "NG"
			intervals [3427]:
				xmin = 1349.5638
				xmax = 1349.5938
				text = "G"
			intervals [3428]:
				xmin = 1349.5938
				xmax = 1349.6338
				text = "R"
			intervals [3429]:
				xmin = 1349.6338
				xmax = 1349.6738
				text = "IY0"
			intervals [3430]:
				xmin = 1349.6738
				xmax = 1349.7338
				text = "JH"
			intervals [3431]:
				xmin = 1349.7338
				xmax = 1349.7738
				text = "AH1"
			intervals [3432]:
				xmin = 1349.7738
				xmax = 1349.8038
				text = "S"
			intervals [3433]:
				xmin = 1349.8038
				xmax = 1349.8338
				text = "TH"
			intervals [3434]:
				xmin = 1349.8338
				xmax = 1349.8738
				text = "IH1"
			intervals [3435]:
				xmin = 1349.8738
				xmax = 1349.9138
				text = "NG"
			intervals [3436]:
				xmin = 1349.9138
				xmax = 1349.9438
				text = "K"
			intervals [3437]:
				xmin = 1349.9438
				xmax = 1349.9738
				text = "IH0"
			intervals [3438]:
				xmin = 1349.9738
				xmax = 1350.0038
				text = "NG"
			intervals [3439]:
				xmin = 1350.0038
				xmax = 1350.0338
				text = "AH0"
			intervals [3440]:
				xmin = 1350.0338
				xmax = 1350.0638
				text = "B"
			intervals [3441]:
				xmin = 1350.0638
				xmax = 1350.1238
				text = "AW1"
			intervals [3442]:
				xmin = 1350.1238
				xmax = 1350.1538
				text = "T"
			intervals [3443]:
				xmin = 1350.1538
				xmax = 1350.1838
				text = "IH0"
			intervals [3444]:
				xmin = 1350.1838
				xmax = 1350.2138
				text = "T"
			intervals [3445]:
				xmin = 1350.2138
				xmax = 1351.7238
				text = "spn"
			intervals [3446]:
				xmin = 1351.7238
				xmax = 1353.7916
				text = ""
			intervals [3447]:
				xmin = 1353.7916
				xmax = 1353.8316
				text = "HH"
			intervals [3448]:
				xmin = 1353.8316
				xmax = 1353.8616
				text = "W"
			intervals [3449]:
				xmin = 1353.8616
				xmax = 1353.9016
				text = "AH1"
			intervals [3450]:
				xmin = 1353.9016
				xmax = 1353.9516
				text = "T"
			intervals [3451]:
				xmin = 1353.9516
				xmax = 1353.9816
				text = "W"
			intervals [3452]:
				xmin = 1353.9816
				xmax = 1354.0616
				text = "AA1"
			intervals [3453]:
				xmin = 1354.0616
				xmax = 1354.0916
				text = "Z"
			intervals [3454]:
				xmin = 1354.0916
				xmax = 1354.1216
				text = "DH"
			intervals [3455]:
				xmin = 1354.1216
				xmax = 1354.2516
				text = "AH1"
			intervals [3456]:
				xmin = 1354.2516
				xmax = 1354.3016
				text = "B"
			intervals [3457]:
				xmin = 1354.3016
				xmax = 1354.4216
				text = "EH1"
			intervals [3458]:
				xmin = 1354.4216
				xmax = 1354.6216
				text = "S"
			intervals [3459]:
				xmin = 1354.6216
				xmax = 1354.6616
				text = "T"
			intervals [3460]:
				xmin = 1354.6616
				xmax = 1354.7516
				text = "M"
			intervals [3461]:
				xmin = 1354.7516
				xmax = 1354.8316
				text = "OW1"
			intervals [3462]:
				xmin = 1354.8316
				xmax = 1354.8916
				text = "S"
			intervals [3463]:
				xmin = 1354.8916
				xmax = 1354.9216
				text = "T"
			intervals [3464]:
				xmin = 1354.9216
				xmax = 1355.0216
				text = "IH0"
			intervals [3465]:
				xmin = 1355.0216
				xmax = 1355.1016
				text = "K"
			intervals [3466]:
				xmin = 1355.1016
				xmax = 1355.1616
				text = "S"
			intervals [3467]:
				xmin = 1355.1616
				xmax = 1355.2916
				text = "AY1"
			intervals [3468]:
				xmin = 1355.2916
				xmax = 1355.3216
				text = "T"
			intervals [3469]:
				xmin = 1355.3216
				xmax = 1355.4816
				text = "IH0"
			intervals [3470]:
				xmin = 1355.4816
				xmax = 1355.5116
				text = "N"
			intervals [3471]:
				xmin = 1355.5116
				xmax = 1355.5416
				text = "K"
			intervals [3472]:
				xmin = 1355.5416
				xmax = 1355.5816
				text = "R"
			intervals [3473]:
				xmin = 1355.5816
				xmax = 1355.8316
				text = "IH1"
			intervals [3474]:
				xmin = 1355.8316
				xmax = 1355.8616
				text = "S"
			intervals [3475]:
				xmin = 1355.8616
				xmax = 1355.8916
				text = "M"
			intervals [3476]:
				xmin = 1355.8916
				xmax = 1355.9216
				text = "AH0"
			intervals [3477]:
				xmin = 1355.9216
				xmax = 1355.9516
				text = "S"
			intervals [3478]:
				xmin = 1355.9516
				xmax = 1355.9816
				text = "P"
			intervals [3479]:
				xmin = 1355.9816
				xmax = 1356.0116
				text = "R"
			intervals [3480]:
				xmin = 1356.0116
				xmax = 1356.1816
				text = "EH1"
			intervals [3481]:
				xmin = 1356.1816
				xmax = 1356.2116
				text = "Z"
			intervals [3482]:
				xmin = 1356.2116
				xmax = 1356.2416
				text = "AH0"
			intervals [3483]:
				xmin = 1356.2416
				xmax = 1356.2716
				text = "N"
			intervals [3484]:
				xmin = 1356.2716
				xmax = 1356.3016
				text = "T"
			intervals [3485]:
				xmin = 1356.3016
				xmax = 1356.3616
				text = "Y"
			intervals [3486]:
				xmin = 1356.3616
				xmax = 1356.3916
				text = "UW1"
			intervals [3487]:
				xmin = 1356.3916
				xmax = 1356.5116
				text = "EH1"
			intervals [3488]:
				xmin = 1356.5116
				xmax = 1356.5516
				text = "V"
			intervals [3489]:
				xmin = 1356.5516
				xmax = 1356.6616
				text = "ER0"
			intervals [3490]:
				xmin = 1356.6616
				xmax = 1357.1616
				text = "sp"
			intervals [3491]:
				xmin = 1357.1616
				xmax = 1357.1916
				text = "G"
			intervals [3492]:
				xmin = 1357.1916
				xmax = 1357.2216
				text = "AA1"
			intervals [3493]:
				xmin = 1357.2216
				xmax = 1357.2516
				text = "T"
			intervals [3494]:
				xmin = 1357.2516
				xmax = 1397.8588
				text = ""
			intervals [3495]:
				xmin = 1397.8588
				xmax = 1397.9988
				text = "W"
			intervals [3496]:
				xmin = 1397.9988
				xmax = 1398.0588
				text = "AH1"
			intervals [3497]:
				xmin = 1398.0588
				xmax = 1398.0888
				text = "T"
			intervals [3498]:
				xmin = 1398.0888
				xmax = 1398.2288
				text = "M"
			intervals [3499]:
				xmin = 1398.2288
				xmax = 1398.2688
				text = "EY1"
			intervals [3500]:
				xmin = 1398.2688
				xmax = 1398.2988
				text = "K"
			intervals [3501]:
				xmin = 1398.2988
				xmax = 1398.3288
				text = "W"
			intervals [3502]:
				xmin = 1398.3288
				xmax = 1398.7488
				text = "AO1"
			intervals [3503]:
				xmin = 1398.7488
				xmax = 1398.7788
				text = "Z"
			intervals [3504]:
				xmin = 1398.7788
				xmax = 1398.8088
				text = "IH0"
			intervals [3505]:
				xmin = 1398.8088
				xmax = 1398.8388
				text = "T"
			intervals [3506]:
				xmin = 1398.8388
				xmax = 1398.8688
				text = "sp"
			intervals [3507]:
				xmin = 1398.8688
				xmax = 1408.8455
				text = ""
			intervals [3508]:
				xmin = 1408.8455
				xmax = 1409.0355
				text = "N"
			intervals [3509]:
				xmin = 1409.0355
				xmax = 1409.2155
				text = "AW1"
			intervals [3510]:
				xmin = 1409.2155
				xmax = 1409.3655
				text = "S"
			intervals [3511]:
				xmin = 1409.3655
				xmax = 1409.4155
				text = "AO1"
			intervals [3512]:
				xmin = 1409.4155
				xmax = 1409.4555
				text = "R"
			intervals [3513]:
				xmin = 1409.4555
				xmax = 1409.4855
				text = "T"
			intervals [3514]:
				xmin = 1409.4855
				xmax = 1409.5155
				text = "AH0"
			intervals [3515]:
				xmin = 1409.5155
				xmax = 1409.5655
				text = "V"
			intervals [3516]:
				xmin = 1409.5655
				xmax = 1409.6455
				text = "AH0"
			intervals [3517]:
				xmin = 1409.6455
				xmax = 1409.7155
				text = "M"
			intervals [3518]:
				xmin = 1409.7155
				xmax = 1409.7955
				text = "AO1"
			intervals [3519]:
				xmin = 1409.7955
				xmax = 1409.9055
				text = "R"
			intervals [3520]:
				xmin = 1409.9055
				xmax = 1409.9355
				text = "AH0"
			intervals [3521]:
				xmin = 1409.9355
				xmax = 1409.9655
				text = "S"
			intervals [3522]:
				xmin = 1409.9655
				xmax = 1409.9955
				text = "IH1"
			intervals [3523]:
				xmin = 1409.9955
				xmax = 1410.0255
				text = "R"
			intervals [3524]:
				xmin = 1410.0255
				xmax = 1410.0555
				text = "IY0"
			intervals [3525]:
				xmin = 1410.0555
				xmax = 1410.0855
				text = "AH0"
			intervals [3526]:
				xmin = 1410.0855
				xmax = 1410.1155
				text = "S"
			intervals [3527]:
				xmin = 1410.1155
				xmax = 1410.1455
				text = "TH"
			intervals [3528]:
				xmin = 1410.1455
				xmax = 1410.1755
				text = "IH1"
			intervals [3529]:
				xmin = 1410.1755
				xmax = 1410.2055
				text = "NG"
			intervals [3530]:
				xmin = 1410.2055
				xmax = 1410.2355
				text = "W"
			intervals [3531]:
				xmin = 1410.2355
				xmax = 1410.4755
				text = "ER0"
			intervals [3532]:
				xmin = 1410.4755
				xmax = 1410.5155
				text = "sp"
			intervals [3533]:
				xmin = 1410.5155
				xmax = 1410.5455
				text = "Y"
			intervals [3534]:
				xmin = 1410.5455
				xmax = 1410.5755
				text = "UW1"
			intervals [3535]:
				xmin = 1410.5755
				xmax = 1410.6055
				text = "EH1"
			intervals [3536]:
				xmin = 1410.6055
				xmax = 1410.6355
				text = "V"
			intervals [3537]:
				xmin = 1410.6355
				xmax = 1410.6655
				text = "ER0"
			intervals [3538]:
				xmin = 1410.6655
				xmax = 1410.6955
				text = "IH0"
			intervals [3539]:
				xmin = 1410.6955
				xmax = 1410.7455
				text = "N"
			intervals [3540]:
				xmin = 1410.7455
				xmax = 1410.9655
				text = "AH0"
			intervals [3541]:
				xmin = 1410.9655
				xmax = 1410.9955
				text = "sp"
			intervals [3542]:
				xmin = 1410.9955
				xmax = 1411.0255
				text = "S"
			intervals [3543]:
				xmin = 1411.0255
				xmax = 1411.0555
				text = "IH2"
			intervals [3544]:
				xmin = 1411.0555
				xmax = 1411.0855
				text = "CH"
			intervals [3545]:
				xmin = 1411.0855
				xmax = 1411.1555
				text = "UW0"
			intervals [3546]:
				xmin = 1411.1555
				xmax = 1411.2055
				text = "EY1"
			intervals [3547]:
				xmin = 1411.2055
				xmax = 1411.2355
				text = "SH"
			intervals [3548]:
				xmin = 1411.2355
				xmax = 1411.2655
				text = "AH0"
			intervals [3549]:
				xmin = 1411.2655
				xmax = 1411.2955
				text = "N"
			intervals [3550]:
				xmin = 1411.2955
				xmax = 1412.2955
				text = "sp"
			intervals [3551]:
				xmin = 1412.2955
				xmax = 1412.3255
				text = "HH"
			intervals [3552]:
				xmin = 1412.3255
				xmax = 1412.3655
				text = "W"
			intervals [3553]:
				xmin = 1412.3655
				xmax = 1412.4355
				text = "EH1"
			intervals [3554]:
				xmin = 1412.4355
				xmax = 1412.4855
				text = "R"
			intervals [3555]:
				xmin = 1412.4855
				xmax = 1412.5255
				text = "Y"
			intervals [3556]:
				xmin = 1412.5255
				xmax = 1412.6055
				text = "UW1"
			intervals [3557]:
				xmin = 1412.6055
				xmax = 1412.6855
				text = "sp"
			intervals [3558]:
				xmin = 1412.6855
				xmax = 1412.7155
				text = "TH"
			intervals [3559]:
				xmin = 1412.7155
				xmax = 1412.9555
				text = "AO1"
			intervals [3560]:
				xmin = 1412.9555
				xmax = 1412.9855
				text = "T"
			intervals [3561]:
				xmin = 1412.9855
				xmax = 1413.0155
				text = "sp"
			intervals [3562]:
				xmin = 1413.0155
				xmax = 1413.6725
				text = ""
			intervals [3563]:
				xmin = 1413.6725
				xmax = 1413.7025
				text = "DH"
			intervals [3564]:
				xmin = 1413.7025
				xmax = 1413.7325
				text = "AH0"
			intervals [3565]:
				xmin = 1413.7325
				xmax = 1413.7625
				text = "T"
			intervals [3566]:
				xmin = 1413.7625
				xmax = 1413.7925
				text = "Y"
			intervals [3567]:
				xmin = 1413.7925
				xmax = 1413.8225
				text = "UW1"
			intervals [3568]:
				xmin = 1413.8225
				xmax = 1413.8525
				text = "W"
			intervals [3569]:
				xmin = 1413.8525
				xmax = 1413.9325
				text = "ER0"
			intervals [3570]:
				xmin = 1413.9325
				xmax = 1413.9625
				text = "sp"
			intervals [3571]:
				xmin = 1413.9625
				xmax = 1414.0025
				text = "G"
			intervals [3572]:
				xmin = 1414.0025
				xmax = 1414.0325
				text = "OW1"
			intervals [3573]:
				xmin = 1414.0325
				xmax = 1414.1225
				text = "IH0"
			intervals [3574]:
				xmin = 1414.1225
				xmax = 1414.1525
				text = "N"
			intervals [3575]:
				xmin = 1414.1525
				xmax = 1414.2025
				text = "T"
			intervals [3576]:
				xmin = 1414.2025
				xmax = 1414.3225
				text = "AH0"
			intervals [3577]:
				xmin = 1414.3225
				xmax = 1414.3725
				text = "sp"
			intervals [3578]:
				xmin = 1414.3725
				xmax = 1414.4425
				text = "B"
			intervals [3579]:
				xmin = 1414.4425
				xmax = 1414.4825
				text = "IY0"
			intervals [3580]:
				xmin = 1414.4825
				xmax = 1414.5125
				text = "sp"
			intervals [3581]:
				xmin = 1414.5125
				xmax = 1414.6325
				text = "K"
			intervals [3582]:
				xmin = 1414.6325
				xmax = 1414.7325
				text = "IH1"
			intervals [3583]:
				xmin = 1414.7325
				xmax = 1414.8225
				text = "L"
			intervals [3584]:
				xmin = 1414.8225
				xmax = 1414.8525
				text = "D"
			intervals [3585]:
				xmin = 1414.8525
				xmax = 1415.0625
				text = "ER0"
			intervals [3586]:
				xmin = 1415.0625
				xmax = 1415.0925
				text = "sp"
			intervals [3587]:
				xmin = 1415.0925
				xmax = 1415.1425
				text = "Y"
			intervals [3588]:
				xmin = 1415.1425
				xmax = 1415.1925
				text = "UW1"
			intervals [3589]:
				xmin = 1415.1925
				xmax = 1415.2425
				text = "W"
			intervals [3590]:
				xmin = 1415.2425
				xmax = 1415.2725
				text = "ER0"
			intervals [3591]:
				xmin = 1415.2725
				xmax = 1415.3025
				text = "G"
			intervals [3592]:
				xmin = 1415.3025
				xmax = 1415.4525
				text = "OW1"
			intervals [3593]:
				xmin = 1415.4525
				xmax = 1415.5125
				text = "IH0"
			intervals [3594]:
				xmin = 1415.5125
				xmax = 1415.5525
				text = "N"
			intervals [3595]:
				xmin = 1415.5525
				xmax = 1415.5825
				text = "T"
			intervals [3596]:
				xmin = 1415.5825
				xmax = 1415.6125
				text = "AH0"
			intervals [3597]:
				xmin = 1415.6125
				xmax = 1415.6425
				text = "D"
			intervals [3598]:
				xmin = 1415.6425
				xmax = 1416.1725
				text = "AY1"
			intervals [3599]:
				xmin = 1416.1725
				xmax = 1416.2025
				text = "DH"
			intervals [3600]:
				xmin = 1416.2025
				xmax = 1416.3025
				text = "AH0"
			intervals [3601]:
				xmin = 1416.3025
				xmax = 1416.3525
				text = "T"
			intervals [3602]:
				xmin = 1416.3525
				xmax = 1416.3825
				text = "DH"
			intervals [3603]:
				xmin = 1416.3825
				xmax = 1416.4125
				text = "IH0"
			intervals [3604]:
				xmin = 1416.4125
				xmax = 1416.4525
				text = "S"
			intervals [3605]:
				xmin = 1416.4525
				xmax = 1416.4825
				text = "W"
			intervals [3606]:
				xmin = 1416.4825
				xmax = 1416.5425
				text = "AH1"
			intervals [3607]:
				xmin = 1416.5425
				xmax = 1416.6525
				text = "Z"
			intervals [3608]:
				xmin = 1416.6525
				xmax = 1416.7525
				text = "IH0"
			intervals [3609]:
				xmin = 1416.7525
				xmax = 1416.9325
				text = "T"
			intervals [3610]:
				xmin = 1416.9325
				xmax = 1416.9625
				text = "sp"
			intervals [3611]:
				xmin = 1416.9625
				xmax = 1417.6983
				text = ""
			intervals [3612]:
				xmin = 1417.6983
				xmax = 1417.7283
				text = "DH"
			intervals [3613]:
				xmin = 1417.7283
				xmax = 1417.7583
				text = "AH0"
			intervals [3614]:
				xmin = 1417.7583
				xmax = 1417.7883
				text = "T"
			intervals [3615]:
				xmin = 1417.7883
				xmax = 1417.9683
				text = "EH1"
			intervals [3616]:
				xmin = 1417.9683
				xmax = 1417.9983
				text = "S"
			intervals [3617]:
				xmin = 1417.9983
				xmax = 1418.0283
				text = "DH"
			intervals [3618]:
				xmin = 1418.0283
				xmax = 1418.0583
				text = "AH0"
			intervals [3619]:
				xmin = 1418.0583
				xmax = 1418.5583
				text = "EH1"
			intervals [3620]:
				xmin = 1418.5583
				xmax = 1418.5883
				text = "N"
			intervals [3621]:
				xmin = 1418.5883
				xmax = 1418.6183
				text = "D"
			intervals [3622]:
				xmin = 1418.6183
				xmax = 1418.6883
				text = "sp"
			intervals [3623]:
				xmin = 1418.6883
				xmax = 1443.6602
				text = ""
			intervals [3624]:
				xmin = 1443.6602
				xmax = 1443.6902
				text = "HH"
			intervals [3625]:
				xmin = 1443.6902
				xmax = 1443.9602
				text = "M"
			intervals [3626]:
				xmin = 1443.9602
				xmax = 1443.9902
				text = "sp"
			intervals [3627]:
				xmin = 1443.9902
				xmax = 1446.5124
				text = ""
			intervals [3628]:
				xmin = 1446.5124
				xmax = 1446.5524
				text = "M"
			intervals [3629]:
				xmin = 1446.5524
				xmax = 1446.6224
				text = "HH"
			intervals [3630]:
				xmin = 1446.6224
				xmax = 1447.1324
				text = "M"
			intervals [3631]:
				xmin = 1447.1324
				xmax = 1447.1624
				text = "sp"
			intervals [3632]:
				xmin = 1447.1624
				xmax = 1449.4296
				text = ""
			intervals [3633]:
				xmin = 1449.4296
				xmax = 1449.4996
				text = "D"
			intervals [3634]:
				xmin = 1449.4996
				xmax = 1449.5396
				text = "UW1"
			intervals [3635]:
				xmin = 1449.5396
				xmax = 1449.5696
				text = "sp"
			intervals [3636]:
				xmin = 1449.5696
				xmax = 1449.6196
				text = "Y"
			intervals [3637]:
				xmin = 1449.6196
				xmax = 1449.6496
				text = "UW1"
			intervals [3638]:
				xmin = 1449.6496
				xmax = 1449.8796
				text = "HH"
			intervals [3639]:
				xmin = 1449.8796
				xmax = 1449.9096
				text = "W"
			intervals [3640]:
				xmin = 1449.9096
				xmax = 1449.9796
				text = "EH1"
			intervals [3641]:
				xmin = 1449.9796
				xmax = 1450.0296
				text = "N"
			intervals [3642]:
				xmin = 1450.0296
				xmax = 1450.0596
				text = "sp"
			intervals [3643]:
				xmin = 1450.0596
				xmax = 1450.0896
				text = "P"
			intervals [3644]:
				xmin = 1450.0896
				xmax = 1450.1296
				text = "IY1"
			intervals [3645]:
				xmin = 1450.1296
				xmax = 1450.1596
				text = "P"
			intervals [3646]:
				xmin = 1450.1596
				xmax = 1450.1896
				text = "AH0"
			intervals [3647]:
				xmin = 1450.1896
				xmax = 1450.2596
				text = "L"
			intervals [3648]:
				xmin = 1450.2596
				xmax = 1450.2896
				text = "sp"
			intervals [3649]:
				xmin = 1450.2896
				xmax = 1450.4896
				text = "S"
			intervals [3650]:
				xmin = 1450.4896
				xmax = 1450.5996
				text = "EY1"
			intervals [3651]:
				xmin = 1450.5996
				xmax = 1450.6896
				text = "S"
			intervals [3652]:
				xmin = 1450.6896
				xmax = 1450.7896
				text = "AH1"
			intervals [3653]:
				xmin = 1450.7896
				xmax = 1450.8196
				text = "M"
			intervals [3654]:
				xmin = 1450.8196
				xmax = 1450.8596
				text = "TH"
			intervals [3655]:
				xmin = 1450.8596
				xmax = 1450.8996
				text = "IH0"
			intervals [3656]:
				xmin = 1450.8996
				xmax = 1451.2896
				text = "N"
			intervals [3657]:
				xmin = 1451.2896
				xmax = 1451.3196
				text = "L"
			intervals [3658]:
				xmin = 1451.3196
				xmax = 1451.3496
				text = "AY1"
			intervals [3659]:
				xmin = 1451.3496
				xmax = 1451.4996
				text = "K"
			intervals [3660]:
				xmin = 1451.4996
				xmax = 1451.5296
				text = "sp"
			intervals [3661]:
				xmin = 1451.5296
				xmax = 1456.5914
				text = ""
			intervals [3662]:
				xmin = 1456.5914
				xmax = 1456.6714
				text = "W"
			intervals [3663]:
				xmin = 1456.6714
				xmax = 1456.7014
				text = "UH1"
			intervals [3664]:
				xmin = 1456.7014
				xmax = 1456.7314
				text = "D"
			intervals [3665]:
				xmin = 1456.7314
				xmax = 1456.7614
				text = "Y"
			intervals [3666]:
				xmin = 1456.7614
				xmax = 1456.9214
				text = "UW1"
			intervals [3667]:
				xmin = 1456.9214
				xmax = 1456.9514
				text = "sp"
			intervals [3668]:
				xmin = 1456.9514
				xmax = 1456.9814
				text = "T"
			intervals [3669]:
				xmin = 1456.9814
				xmax = 1457.0514
				text = "EH1"
			intervals [3670]:
				xmin = 1457.0514
				xmax = 1457.1614
				text = "N"
			intervals [3671]:
				xmin = 1457.1614
				xmax = 1457.1914
				text = "D"
			intervals [3672]:
				xmin = 1457.1914
				xmax = 1457.2214
				text = "T"
			intervals [3673]:
				xmin = 1457.2214
				xmax = 1457.3114
				text = "IH0"
			intervals [3674]:
				xmin = 1457.3114
				xmax = 1457.3414
				text = "AH0"
			intervals [3675]:
				xmin = 1457.3414
				xmax = 1457.4314
				text = "G"
			intervals [3676]:
				xmin = 1457.4314
				xmax = 1457.4814
				text = "R"
			intervals [3677]:
				xmin = 1457.4814
				xmax = 1457.7714
				text = "IY1"
			intervals [3678]:
				xmin = 1457.7714
				xmax = 1457.8014
				text = "W"
			intervals [3679]:
				xmin = 1457.8014
				xmax = 1457.8314
				text = "IH1"
			intervals [3680]:
				xmin = 1457.8314
				xmax = 1457.8614
				text = "DH"
			intervals [3681]:
				xmin = 1457.8614
				xmax = 1457.8914
				text = "DH"
			intervals [3682]:
				xmin = 1457.8914
				xmax = 1458.0714
				text = "AH0"
			intervals [3683]:
				xmin = 1458.0714
				xmax = 1458.1014
				text = "T"
			intervals [3684]:
				xmin = 1458.1014
				xmax = 1458.1314
				text = "sp"
			intervals [3685]:
				xmin = 1458.1314
				xmax = 1461.7049
				text = ""
			intervals [3686]:
				xmin = 1461.7049
				xmax = 1461.9549
				text = "IH0"
			intervals [3687]:
				xmin = 1461.9549
				xmax = 1461.9849
				text = "Z"
			intervals [3688]:
				xmin = 1461.9849
				xmax = 1462.1149
				text = "IH0"
			intervals [3689]:
				xmin = 1462.1149
				xmax = 1462.3049
				text = "T"
			intervals [3690]:
				xmin = 1462.3049
				xmax = 1462.3549
				text = "sp"
			intervals [3691]:
				xmin = 1462.3549
				xmax = 1471.6828
				text = ""
			intervals [3692]:
				xmin = 1471.6828
				xmax = 1471.7128
				text = "M"
			intervals [3693]:
				xmin = 1471.7128
				xmax = 1471.7428
				text = "Y"
			intervals [3694]:
				xmin = 1471.7428
				xmax = 1471.7828
				text = "UW1"
			intervals [3695]:
				xmin = 1471.7828
				xmax = 1471.8128
				text = "sp"
			intervals [3696]:
				xmin = 1471.8128
				xmax = 1471.8428
				text = "D"
			intervals [3697]:
				xmin = 1471.8428
				xmax = 1471.8728
				text = "OW1"
			intervals [3698]:
				xmin = 1471.8728
				xmax = 1471.9328
				text = "N"
			intervals [3699]:
				xmin = 1471.9328
				xmax = 1471.9628
				text = "sp"
			intervals [3700]:
				xmin = 1471.9628
				xmax = 1471.9928
				text = "B"
			intervals [3701]:
				xmin = 1471.9928
				xmax = 1472.0228
				text = "IH0"
			intervals [3702]:
				xmin = 1472.0228
				xmax = 1472.0628
				text = "L"
			intervals [3703]:
				xmin = 1472.0628
				xmax = 1472.0928
				text = "IY1"
			intervals [3704]:
				xmin = 1472.0928
				xmax = 1472.1228
				text = "V"
			intervals [3705]:
				xmin = 1472.1228
				xmax = 1472.1728
				text = "IH0"
			intervals [3706]:
				xmin = 1472.1728
				xmax = 1472.2028
				text = "N"
			intervals [3707]:
				xmin = 1472.2028
				xmax = 1472.2328
				text = "F"
			intervals [3708]:
				xmin = 1472.2328
				xmax = 1472.2628
				text = "AY1"
			intervals [3709]:
				xmin = 1472.2628
				xmax = 1472.2928
				text = "T"
			intervals [3710]:
				xmin = 1472.2928
				xmax = 1472.3228
				text = "IH0"
			intervals [3711]:
				xmin = 1472.3228
				xmax = 1472.3528
				text = "N"
			intervals [3712]:
				xmin = 1472.3528
				xmax = 1472.3828
				text = "IH0"
			intervals [3713]:
				xmin = 1472.3828
				xmax = 1472.4128
				text = "T"
			intervals [3714]:
				xmin = 1472.4128
				xmax = 1472.4428
				text = "HH"
			intervals [3715]:
				xmin = 1472.4428
				xmax = 1473.8928
				text = "AH1"
			intervals [3716]:
				xmin = 1473.8928
				xmax = 1476.9375
				text = ""
			intervals [3717]:
				xmin = 1476.9375
				xmax = 1476.9675
				text = "HH"
			intervals [3718]:
				xmin = 1476.9675
				xmax = 1477.3675
				text = "M"
			intervals [3719]:
				xmin = 1477.3675
				xmax = 1477.3975
				text = "G"
			intervals [3720]:
				xmin = 1477.3975
				xmax = 1477.6675
				text = "UH1"
			intervals [3721]:
				xmin = 1477.6675
				xmax = 1477.6975
				text = "D"
			intervals [3722]:
				xmin = 1477.6975
				xmax = 1478.6
				text = ""
	item [3]:
		class = "IntervalTier"
		name = "DCA_se3_ag3_f_01 - words"
		xmin = 0.0
		xmax = 1478.6
		intervals: size = 3463
			intervals [1]:
				xmin = 0.0
				xmax = 4.6495
				text = ""
			intervals [2]:
				xmin = 4.6495
				xmax = 5.2095
				text = "uh"
			intervals [3]:
				xmin = 5.2095
				xmax = 9.3513
				text = ""
			intervals [4]:
				xmin = 9.3513
				xmax = 10.3913
				text = "hopscotch"
			intervals [5]:
				xmin = 10.3913
				xmax = 11.1729
				text = ""
			intervals [6]:
				xmin = 11.1729
				xmax = 12.0329
				text = "jacks"
			intervals [7]:
				xmin = 12.0329
				xmax = 13.3481
				text = ""
			intervals [8]:
				xmin = 13.3481
				xmax = 13.6981
				text = "hide"
			intervals [9]:
				xmin = 13.6981
				xmax = 13.8281
				text = "and"
			intervals [10]:
				xmin = 13.8281
				xmax = 14.1481
				text = "seek"
			intervals [11]:
				xmin = 14.1481
				xmax = 15.5642
				text = ""
			intervals [12]:
				xmin = 15.5642
				xmax = 16.5142
				text = "dodgeball"
			intervals [13]:
				xmin = 16.5142
				xmax = 18.0508
				text = ""
			intervals [14]:
				xmin = 18.0508
				xmax = 18.3708
				text = "jump"
			intervals [15]:
				xmin = 18.3708
				xmax = 18.4108
				text = ""
			intervals [16]:
				xmin = 18.4108
				xmax = 18.7008
				text = "rope"
			intervals [17]:
				xmin = 18.7008
				xmax = 19.790
				text = ""
			intervals [18]:
				xmin = 19.790
				xmax = 19.820
				text = "a"
			intervals [19]:
				xmin = 19.820
				xmax = 19.910
				text = ""
			intervals [20]:
				xmin = 19.910
				xmax = 20.000
				text = "that"
			intervals [21]:
				xmin = 20.000
				xmax = 20.130
				text = ""
			intervals [22]:
				xmin = 20.130
				xmax = 20.190
				text = "s"
			intervals [23]:
				xmin = 20.190
				xmax = 20.240
				text = ""
			intervals [24]:
				xmin = 20.240
				xmax = 20.630
				text = "about"
			intervals [25]:
				xmin = 20.630
				xmax = 20.880
[truncated: 929,773 more chars]
