# Supplementary material for: Considering Performance in the Automated and Manual Coding of Sociolinguistic Variables: Lessons From Variable (ING)
Source: Front Artif Intell. 2021 Apr 29;4:648543. doi: 10.3389/frai.2021.648543 (PMC8117961; doi:10.3389/frai.2021.648543)
Supplement: Supplementary file 5 [file Data_Sheet_5.ZIP › CORAAL_VARAligned_as_TextGrids_p1/DCA_se1_ag1_m_03_1.TextGrid]

File type = "ooTextFile"
Object class = "TextGrid"

xmin = 0.0
xmax = 2190.600022675737
tiers? <exists>
size = 4
item []:
	item [1]:
		class = "IntervalTier"
		name = "DCA_se1_ag1_m_03 - words"
		xmin = 0.0
		xmax = 2190.600022675737
		intervals: size = 6735
			intervals [1]:
				xmin = 0.0
				xmax = 9.0205
				text = ""
			intervals [2]:
				xmin = 9.0205
				xmax = 9.1305
				text = "he"
			intervals [3]:
				xmin = 9.1305
				xmax = 9.4005
				text = "w"
			intervals [4]:
				xmin = 9.4005
				xmax = 10.0592
				text = ""
			intervals [5]:
				xmin = 10.0592
				xmax = 10.1592
				text = "you"
			intervals [6]:
				xmin = 10.1592
				xmax = 10.2992
				text = "know"
			intervals [7]:
				xmin = 10.2992
				xmax = 10.3292
				text = ""
			intervals [8]:
				xmin = 10.3292
				xmax = 10.8892
				text = "sometime"
			intervals [9]:
				xmin = 10.8892
				xmax = 11.0392
				text = "they"
			intervals [10]:
				xmin = 11.0392
				xmax = 11.1592
				text = "would"
			intervals [11]:
				xmin = 11.1592
				xmax = 11.2385
				text = ""
			intervals [12]:
				xmin = 11.2385
				xmax = 11.4985
				text = "tell"
			intervals [13]:
				xmin = 11.4985
				xmax = 11.6685
				text = "him"
			intervals [14]:
				xmin = 11.6685
				xmax = 11.7685
				text = "to"
			intervals [15]:
				xmin = 11.7685
				xmax = 12.3185
				text = "report"
			intervals [16]:
				xmin = 12.3185
				xmax = 12.6385
				text = "in"
			intervals [17]:
				xmin = 12.6385
				xmax = 13.6694
				text = ""
			intervals [18]:
				xmin = 13.6694
				xmax = 13.7894
				text = "and"
			intervals [19]:
				xmin = 13.7894
				xmax = 13.8794
				text = "he"
			intervals [20]:
				xmin = 13.8794
				xmax = 14.2094
				text = "wouldn't"
			intervals [21]:
				xmin = 14.2094
				xmax = 14.3794
				text = "do"
			intervals [22]:
				xmin = 14.3794
				xmax = 14.5094
				text = "it"
			intervals [23]:
				xmin = 14.5094
				xmax = 28.5294
				text = ""
			intervals [24]:
				xmin = 28.5294
				xmax = 28.7794
				text = "w"
			intervals [25]:
				xmin = 28.7794
				xmax = 28.9194
				text = "let"
			intervals [26]:
				xmin = 28.9194
				xmax = 28.9494
				text = "s"
			intervals [27]:
				xmin = 28.9494
				xmax = 29.1694
				text = "see"
			intervals [28]:
				xmin = 29.1694
				xmax = 29.2194
				text = ""
			intervals [29]:
				xmin = 29.2194
				xmax = 29.3894
				text = "we"
			intervals [30]:
				xmin = 29.3894
				xmax = 29.4294
				text = ""
			intervals [31]:
				xmin = 29.4294
				xmax = 30.0294
				text = "play"
			intervals [32]:
				xmin = 30.0294
				xmax = 30.191
				text = ""
			intervals [33]:
				xmin = 30.191
				xmax = 31.021
				text = "baseball"
			intervals [34]:
				xmin = 31.021
				xmax = 32.797
				text = ""
			intervals [35]:
				xmin = 32.797
				xmax = 32.887
				text = "we"
			intervals [36]:
				xmin = 32.887
				xmax = 32.917
				text = ""
			intervals [37]:
				xmin = 32.917
				xmax = 33.067
				text = "play"
			intervals [38]:
				xmin = 33.067
				xmax = 33.187
				text = ""
			intervals [39]:
				xmin = 33.187
				xmax = 33.957
				text = "baseball"
			intervals [40]:
				xmin = 33.957
				xmax = 34.726
				text = ""
			intervals [41]:
				xmin = 34.726
				xmax = 34.836
				text = "<unk>"
			intervals [42]:
				xmin = 34.836
				xmax = 35.2975
				text = ""
			intervals [43]:
				xmin = 35.2975
				xmax = 36.1475
				text = "kickball"
			intervals [44]:
				xmin = 36.1475
				xmax = 37.3809
				text = ""
			intervals [45]:
				xmin = 37.3809
				xmax = 37.6009
				text = "play"
			intervals [46]:
				xmin = 37.6009
				xmax = 37.7809
				text = "with"
			intervals [47]:
				xmin = 37.7809
				xmax = 38.7609
				text = "frisbees"
			intervals [48]:
				xmin = 38.7609
				xmax = 39.9409
				text = ""
			intervals [49]:
				xmin = 39.9409
				xmax = 40.5409
				text = "and"
			intervals [50]:
				xmin = 40.5409
				xmax = 43.882
				text = ""
			intervals [51]:
				xmin = 43.882
				xmax = 43.912
				text = "<unk>"
			intervals [52]:
				xmin = 43.912
				xmax = 44.182
				text = "let"
			intervals [53]:
				xmin = 44.182
				xmax = 44.592
				text = ""
			intervals [54]:
				xmin = 44.592
				xmax = 44.892
				text = "s"
			intervals [55]:
				xmin = 44.892
				xmax = 44.922
				text = ""
			intervals [56]:
				xmin = 44.922
				xmax = 45.002
				text = "see"
			intervals [57]:
				xmin = 45.002
				xmax = 45.032
				text = ""
			intervals [58]:
				xmin = 45.032
				xmax = 45.132
				text = "it"
			intervals [59]:
				xmin = 45.132
				xmax = 45.8529
				text = ""
			intervals [60]:
				xmin = 45.8529
				xmax = 46.0529
				text = "that"
			intervals [61]:
				xmin = 46.0529
				xmax = 46.1729
				text = "s"
			intervals [62]:
				xmin = 46.1729
				xmax = 46.4329
				text = "about"
			intervals [63]:
				xmin = 46.4329
				xmax = 46.6829
				text = "all"
			intervals [64]:
				xmin = 46.6829
				xmax = 46.9629
				text = "unless"
			intervals [65]:
				xmin = 46.9629
				xmax = 47.0329
				text = "it"
			intervals [66]:
				xmin = 47.0329
				xmax = 47.1629
				text = "s"
			intervals [67]:
				xmin = 47.1629
				xmax = 47.1929
				text = ""
			intervals [68]:
				xmin = 47.1929
				xmax = 47.8529
				text = "football"
			intervals [69]:
				xmin = 47.8529
				xmax = 52.3273
				text = ""
			intervals [70]:
				xmin = 52.3273
				xmax = 52.6073
				text = "uh-huh"
			intervals [71]:
				xmin = 52.6073
				xmax = 53.6968
				text = ""
			intervals [72]:
				xmin = 53.6968
				xmax = 53.8168
				text = "in"
			intervals [73]:
				xmin = 53.8168
				xmax = 53.9068
				text = "their"
			intervals [74]:
				xmin = 53.9068
				xmax = 54.7068
				text = "alleys"
			intervals [75]:
				xmin = 54.7068
				xmax = 63.4562
				text = ""
			intervals [76]:
				xmin = 63.4562
				xmax = 63.6762
				text = "yeah"
			intervals [77]:
				xmin = 63.6762
				xmax = 64.0562
				text = "well"
			intervals [78]:
				xmin = 64.0562
				xmax = 64.2062
				text = "uh"
			intervals [79]:
				xmin = 64.2062
				xmax = 64.5862
				text = "we"
			intervals [80]:
				xmin = 64.5862
				xmax = 64.8562
				text = "play"
			intervals [81]:
				xmin = 64.8562
				xmax = 65.0562
				text = "that"
			intervals [82]:
				xmin = 65.0562
				xmax = 65.3762
				text = "most"
			intervals [83]:
				xmin = 65.3762
				xmax = 65.4562
				text = "of"
			intervals [84]:
				xmin = 65.4562
				xmax = 65.4862
				text = ""
			intervals [85]:
				xmin = 65.4862
				xmax = 65.5762
				text = "the"
			intervals [86]:
				xmin = 65.5762
				xmax = 66.2462
				text = "times"
			intervals [87]:
				xmin = 66.2462
				xmax = 70.3768
				text = ""
			intervals [88]:
				xmin = 70.3768
				xmax = 70.4868
				text = "let"
			intervals [89]:
				xmin = 70.4868
				xmax = 70.6368
				text = "s"
			intervals [90]:
				xmin = 70.6368
				xmax = 71.0068
				text = "see"
			intervals [91]:
				xmin = 71.0068
				xmax = 71.6014
				text = ""
			intervals [92]:
				xmin = 71.6014
				xmax = 71.7514
				text = "um"
			intervals [93]:
				xmin = 71.7514
				xmax = 71.7914
				text = ""
			intervals [94]:
				xmin = 71.7914
				xmax = 72.2414
				text = "nothing"
			intervals [95]:
				xmin = 72.2414
				xmax = 73.0592
				text = ""
			intervals [96]:
				xmin = 73.0592
				xmax = 73.4192
				text = "cause"
			intervals [97]:
				xmin = 73.4192
				xmax = 73.7592
				text = "just"
			intervals [98]:
				xmin = 73.7592
				xmax = 73.9892
				text = "uh"
			intervals [99]:
				xmin = 73.9892
				xmax = 74.0892
				text = ""
			intervals [100]:
				xmin = 74.0892
				xmax = 74.3492
				text = "just"
			intervals [101]:
				xmin = 74.3492
				xmax = 74.3792
				text = ""
			intervals [102]:
				xmin = 74.3792
				xmax = 74.5992
				text = "my"
			intervals [103]:
				xmin = 74.5992
				xmax = 74.9792
				text = "family"
			intervals [104]:
				xmin = 74.9792
				xmax = 75.1992
				text = "we"
			intervals [105]:
				xmin = 75.1992
				xmax = 75.4392
				text = "play"
			intervals [106]:
				xmin = 75.4392
				xmax = 75.5392
				text = "it"
			intervals [107]:
				xmin = 75.5392
				xmax = 75.5692
				text = ""
			intervals [108]:
				xmin = 75.5692
				xmax = 75.8192
				text = "cause"
			intervals [109]:
				xmin = 75.8192
				xmax = 76.5286
				text = ""
			intervals [110]:
				xmin = 76.5286
				xmax = 76.5686
				text = "i"
			intervals [111]:
				xmin = 76.5686
				xmax = 76.7686
				text = "don't"
			intervals [112]:
				xmin = 76.7686
				xmax = 76.8986
				text = "get"
			intervals [113]:
				xmin = 76.8986
				xmax = 76.9586
				text = "to"
			intervals [114]:
				xmin = 76.9586
				xmax = 77.0986
				text = "see"
			intervals [115]:
				xmin = 77.0986
				xmax = 77.4486
				text = "nobody"
			intervals [116]:
				xmin = 77.4486
				xmax = 77.6786
				text = "else"
			intervals [117]:
				xmin = 77.6786
				xmax = 77.7586
				text = ""
			intervals [118]:
				xmin = 77.7586
				xmax = 77.9186
				text = "that"
			intervals [119]:
				xmin = 77.9186
				xmax = 77.9486
				text = ""
			intervals [120]:
				xmin = 77.9486
				xmax = 78.2586
				text = "care"
			intervals [121]:
				xmin = 78.2586
				xmax = 78.3186
				text = ""
			intervals [122]:
				xmin = 78.3186
				xmax = 78.4386
				text = "too"
			intervals [123]:
				xmin = 78.4386
				xmax = 78.4886
				text = ""
			intervals [124]:
				xmin = 78.4886
				xmax = 78.7586
				text = "much"
			intervals [125]:
				xmin = 78.7586
				xmax = 78.7886
				text = ""
			intervals [126]:
				xmin = 78.7886
				xmax = 78.9886
				text = "about"
			intervals [127]:
				xmin = 78.9886
				xmax = 79.0486
				text = ""
			intervals [128]:
				xmin = 79.0486
				xmax = 79.2786
				text = "playing"
			intervals [129]:
				xmin = 79.2786
				xmax = 79.3686
				text = ""
			intervals [130]:
				xmin = 79.3686
				xmax = 79.4886
				text = "it"
			intervals [131]:
				xmin = 79.4886
				xmax = 81.8409
				text = ""
			intervals [132]:
				xmin = 81.8409
				xmax = 82.3109
				text = "uh-huh"
			intervals [133]:
				xmin = 82.3109
				xmax = 82.3809
				text = "i"
			intervals [134]:
				xmin = 82.3809
				xmax = 82.4909
				text = "got"
			intervals [135]:
				xmin = 82.4909
				xmax = 82.5209
				text = "a"
			intervals [136]:
				xmin = 82.5209
				xmax = 82.9609
				text = "whole"
			intervals [137]:
				xmin = 82.9609
				xmax = 82.9909
				text = ""
			intervals [138]:
				xmin = 82.9909
				xmax = 83.0409
				text = "a"
			intervals [139]:
				xmin = 83.0409
				xmax = 83.7209
				text = "fishbowl"
			intervals [140]:
				xmin = 83.7209
				xmax = 83.7609
				text = ""
			intervals [141]:
				xmin = 83.7609
				xmax = 83.8209
				text = "of"
			intervals [142]:
				xmin = 83.8209
				xmax = 84.2209
				text = "those"
			intervals [143]:
				xmin = 84.2209
				xmax = 89.3836
				text = ""
			intervals [144]:
				xmin = 89.3836
				xmax = 89.5136
				text = "kick"
			intervals [145]:
				xmin = 89.5136
				xmax = 89.6636
				text = ""
			intervals [146]:
				xmin = 89.6636
				xmax = 89.7336
				text = "the"
			intervals [147]:
				xmin = 89.7336
				xmax = 89.7736
				text = ""
			intervals [148]:
				xmin = 89.7736
				xmax = 90.1036
				text = "can"
			intervals [149]:
				xmin = 90.1036
				xmax = 91.0557
				text = ""
			intervals [150]:
				xmin = 91.0557
				xmax = 91.2657
				text = "uh"
			intervals [151]:
				xmin = 91.2657
				xmax = 91.2957
				text = ""
			intervals [152]:
				xmin = 91.2957
				xmax = 91.4957
				text = "uh"
			intervals [153]:
				xmin = 91.4957
				xmax = 93.4373
				text = ""
			intervals [154]:
				xmin = 93.4373
				xmax = 93.8073
				text = "<unk>"
			intervals [155]:
				xmin = 93.8073
				xmax = 97.3742
				text = ""
			intervals [156]:
				xmin = 97.3742
				xmax = 97.4942
				text = "well"
			intervals [157]:
				xmin = 97.4942
				xmax = 97.5942
				text = "let"
			intervals [158]:
				xmin = 97.5942
				xmax = 97.6742
				text = "s"
			intervals [159]:
				xmin = 97.6742
				xmax = 97.9742
				text = "see"
			intervals [160]:
				xmin = 97.9742
				xmax = 99.0675
				text = ""
			intervals [161]:
				xmin = 99.0675
				xmax = 99.5675
				text = "um"
			intervals [162]:
				xmin = 99.5675
				xmax = 99.8913
				text = ""
			intervals [163]:
				xmin = 99.8913
				xmax = 100.2213
				text = "putting"
			intervals [164]:
				xmin = 100.2213
				xmax = 100.2513
				text = ""
			intervals [165]:
				xmin = 100.2513
				xmax = 101.0113
				text = "hopscotch"
			intervals [166]:
				xmin = 101.0113
				xmax = 101.1523
				text = ""
			intervals [167]:
				xmin = 101.1523
				xmax = 101.3623
				text = "that"
			intervals [168]:
				xmin = 101.3623
				xmax = 101.4523
				text = "s"
			intervals [169]:
				xmin = 101.4523
				xmax = 101.5823
				text = "for"
			intervals [170]:
				xmin = 101.5823
				xmax = 102.3023
				text = "girls"
			intervals [171]:
				xmin = 102.3023
				xmax = 110.7074
				text = ""
			intervals [172]:
				xmin = 110.7074
				xmax = 111.0174
				text = "leap"
			intervals [173]:
				xmin = 111.0174
				xmax = 111.4274
				text = "frog"
			intervals [174]:
				xmin = 111.4274
				xmax = 112.0909
				text = ""
			intervals [175]:
				xmin = 112.0909
				xmax = 112.2909
				text = "leap"
			intervals [176]:
				xmin = 112.2909
				xmax = 112.3709
				text = ""
			intervals [177]:
				xmin = 112.3709
				xmax = 112.7409
				text = "the"
			intervals [178]:
				xmin = 112.7409
				xmax = 113.0066
				text = ""
			intervals [179]:
				xmin = 113.0066
				xmax = 113.5366
				text = "frog"
			intervals [180]:
				xmin = 113.5366
				xmax = 113.6466
				text = "i"
			intervals [181]:
				xmin = 113.6466
				xmax = 113.6966
				text = ""
			intervals [182]:
				xmin = 113.6966
				xmax = 113.9466
				text = "think"
			intervals [183]:
				xmin = 113.9466
				xmax = 115.8059
				text = ""
			intervals [184]:
				xmin = 115.8059
				xmax = 116.0759
				text = "uh"
			intervals [185]:
				xmin = 116.0759
				xmax = 116.3259
				text = "nuh"
			intervals [186]:
				xmin = 116.3259
				xmax = 116.5559
				text = "uh"
			intervals [187]:
				xmin = 116.5559
				xmax = 124.5791
				text = ""
			intervals [188]:
				xmin = 124.5791
				xmax = 124.9091
				text = "no"
			intervals [189]:
				xmin = 124.9091
				xmax = 124.9391
				text = ""
			intervals [190]:
				xmin = 124.9391
				xmax = 125.0291
				text = "we"
			intervals [191]:
				xmin = 125.0291
				xmax = 125.2691
				text = "don't"
			intervals [192]:
				xmin = 125.2691
				xmax = 125.7338
				text = ""
			intervals [193]:
				xmin = 125.7338
				xmax = 125.8538
				text = "we"
			intervals [194]:
				xmin = 125.8538
				xmax = 125.8838
				text = ""
			intervals [195]:
				xmin = 125.8838
				xmax = 126.0738
				text = "never"
			intervals [196]:
				xmin = 126.0738
				xmax = 126.2838
				text = ""
			intervals [197]:
				xmin = 126.2838
				xmax = 126.4838
				text = "heard"
			intervals [198]:
				xmin = 126.4838
				xmax = 126.5338
				text = ""
			intervals [199]:
				xmin = 126.5338
				xmax = 126.6738
				text = "of"
			intervals [200]:
				xmin = 126.6738
				xmax = 126.7338
				text = "it"
			intervals [201]:
				xmin = 126.7338
				xmax = 133.2343
				text = ""
			intervals [202]:
				xmin = 133.2343
				xmax = 133.5743
				text = "see"
			intervals [203]:
				xmin = 133.5743
				xmax = 133.6043
				text = ""
			intervals [204]:
				xmin = 133.6043
				xmax = 133.8643
				text = "uh"
			intervals [205]:
				xmin = 133.8643
				xmax = 133.9643
				text = ""
			intervals [206]:
				xmin = 133.9643
				xmax = 134.1043
				text = "you"
			intervals [207]:
				xmin = 134.1043
				xmax = 134.3143
				text = "don't"
			intervals [208]:
				xmin = 134.3143
				xmax = 134.4943
				text = "know"
			intervals [209]:
				xmin = 134.4943
				xmax = 134.7643
				text = "how"
			intervals [210]:
				xmin = 134.7643
				xmax = 134.9293
				text = ""
			intervals [211]:
				xmin = 134.9293
				xmax = 134.9893
				text = "to"
			intervals [212]:
				xmin = 134.9893
				xmax = 135.1493
				text = "play"
			intervals [213]:
				xmin = 135.1493
				xmax = 135.2293
				text = ""
			intervals [214]:
				xmin = 135.2293
				xmax = 135.4893
				text = "baseball"
			intervals [215]:
				xmin = 135.4893
				xmax = 136.334
				text = ""
			intervals [216]:
				xmin = 136.334
				xmax = 136.664
				text = "see"
			intervals [217]:
				xmin = 136.664
				xmax = 137.1553
				text = ""
			intervals [218]:
				xmin = 137.1553
				xmax = 137.2853
				text = "<unk>"
			intervals [219]:
				xmin = 137.2853
				xmax = 137.645
				text = ""
			intervals [220]:
				xmin = 137.645
				xmax = 137.885
				text = "there"
			intervals [221]:
				xmin = 137.885
				xmax = 138.015
				text = "s"
			intervals [222]:
				xmin = 138.015
				xmax = 138.045
				text = "a"
			intervals [223]:
				xmin = 138.045
				xmax = 138.2344
				text = ""
			intervals [224]:
				xmin = 138.2344
				xmax = 138.4644
				text = "a"
			intervals [225]:
				xmin = 138.4644
				xmax = 138.8744
				text = "equal"
			intervals [226]:
				xmin = 138.8744
				xmax = 139.3844
				text = "team"
			intervals [227]:
				xmin = 139.3844
				xmax = 139.559
				text = ""
			intervals [228]:
				xmin = 139.559
				xmax = 139.889
				text = "five"
			intervals [229]:
				xmin = 139.889
				xmax = 140.209
				text = "on"
			intervals [230]:
				xmin = 140.209
				xmax = 140.369
				text = "one"
			intervals [231]:
				xmin = 140.369
				xmax = 140.419
				text = ""
			intervals [232]:
				xmin = 140.419
				xmax = 140.759
				text = "side"
			intervals [233]:
				xmin = 140.759
				xmax = 140.869
				text = "and"
			intervals [234]:
				xmin = 140.869
				xmax = 141.189
				text = "five"
			intervals [235]:
				xmin = 141.189
				xmax = 141.349
				text = "on"
			intervals [236]:
				xmin = 141.349
				xmax = 141.439
				text = "the"
			intervals [237]:
				xmin = 141.439
				xmax = 141.739
				text = "other"
			intervals [238]:
				xmin = 141.739
				xmax = 142.9948
				text = ""
			intervals [239]:
				xmin = 142.9948
				xmax = 143.1048
				text = "and"
			intervals [240]:
				xmin = 143.1048
				xmax = 143.2548
				text = "then"
			intervals [241]:
				xmin = 143.2548
				xmax = 143.5948
				text = "so"
			intervals [242]:
				xmin = 143.5948
				xmax = 143.9141
				text = ""
			intervals [243]:
				xmin = 143.9141
				xmax = 144.4141
				text = "one"
			intervals [244]:
				xmin = 144.4141
				xmax = 145.3007
				text = ""
			intervals [245]:
				xmin = 145.3007
				xmax = 145.5707
				text = "if"
			intervals [246]:
				xmin = 145.5707
				xmax = 145.6707
				text = "they"
			intervals [247]:
				xmin = 145.6707
				xmax = 146.0207
				text = "have"
			intervals [248]:
				xmin = 146.0207
				xmax = 146.0707
				text = ""
			intervals [249]:
				xmin = 146.0707
				xmax = 146.5407
				text = "trouble"
			intervals [250]:
				xmin = 146.5407
				xmax = 146.9053
				text = ""
			intervals [251]:
				xmin = 146.9053
				xmax = 147.2753
				text = "getting"
			intervals [252]:
				xmin = 147.2753
				xmax = 147.4405
				text = ""
			intervals [253]:
				xmin = 147.4405
				xmax = 147.8005
				text = "getting"
			intervals [254]:
				xmin = 147.8005
				xmax = 148.1305
				text = "uh"
			intervals [255]:
				xmin = 148.1305
				xmax = 149.0951
				text = ""
			intervals [256]:
				xmin = 149.0951
				xmax = 149.7051
				text = "deciding"
			intervals [257]:
				xmin = 149.7051
				xmax = 149.8551
				text = "who"
			intervals [258]:
				xmin = 149.8551
				xmax = 149.9151
				text = "s"
			intervals [259]:
				xmin = 149.9151
				xmax = 150.1651
				text = "gonna"
			intervals [260]:
				xmin = 150.1651
				xmax = 150.3451
				text = "go"
			intervals [261]:
				xmin = 150.3451
				xmax = 150.9451
				text = "outfield"
			intervals [262]:
				xmin = 150.9451
				xmax = 151.2918
				text = ""
			intervals [263]:
				xmin = 151.2918
				xmax = 151.4018
				text = "well"
			intervals [264]:
				xmin = 151.4018
				xmax = 151.5418
				text = "then"
			intervals [265]:
				xmin = 151.5418
				xmax = 151.6618
				text = "they"
			intervals [266]:
				xmin = 151.6618
				xmax = 152.0218
				text = "flip"
			intervals [267]:
				xmin = 152.0218
				xmax = 152.0618
				text = "a"
			intervals [268]:
				xmin = 152.0618
				xmax = 152.1318
				text = ""
			intervals [269]:
				xmin = 152.1318
				xmax = 152.5318
				text = "coin"
			intervals [270]:
				xmin = 152.5318
				xmax = 153.4387
				text = ""
			intervals [271]:
				xmin = 153.4387
				xmax = 153.5387
				text = "and"
			intervals [272]:
				xmin = 153.5387
				xmax = 153.7087
				text = "if"
			intervals [273]:
				xmin = 153.7087
				xmax = 153.8187
				text = "it"
			intervals [274]:
				xmin = 153.8187
				xmax = 154.1711
				text = ""
			intervals [275]:
				xmin = 154.1711
				xmax = 154.5711
				text = "one"
			intervals [276]:
				xmin = 154.5711
				xmax = 154.9511
				text = "team"
			intervals [277]:
				xmin = 154.9511
				xmax = 155.5911
				text = "decides"
			intervals [278]:
				xmin = 155.5911
				xmax = 155.7611
				text = "on"
			intervals [279]:
				xmin = 155.7611
				xmax = 156.0511
				text = "head"
			intervals [280]:
				xmin = 156.0511
				xmax = 156.1411
				text = "and"
			intervals [281]:
				xmin = 156.1411
				xmax = 156.3611
				text = "one"
			intervals [282]:
				xmin = 156.3611
				xmax = 156.9911
				text = "decides"
			intervals [283]:
				xmin = 156.9911
				xmax = 157.1011
				text = "on"
			intervals [284]:
				xmin = 157.1011
				xmax = 157.1511
				text = ""
			intervals [285]:
				xmin = 157.1511
				xmax = 157.5811
				text = "tail"
			intervals [286]:
				xmin = 157.5811
				xmax = 158.1306
				text = ""
			intervals [287]:
				xmin = 158.1306
				xmax = 158.2306
				text = "if"
			intervals [288]:
				xmin = 158.2306
				xmax = 158.3706
				text = "it"
			intervals [289]:
				xmin = 158.3706
				xmax = 158.7706
				text = "flips"
			intervals [290]:
				xmin = 158.7706
				xmax = 158.9406
				text = "on"
			intervals [291]:
				xmin = 158.9406
				xmax = 159.4806
				text = "tail"
			intervals [292]:
				xmin = 159.4806
				xmax = 160.2149
				text = ""
			intervals [293]:
				xmin = 160.2149
				xmax = 160.5849
				text = "the"
			intervals [294]:
				xmin = 160.5849
				xmax = 160.9749
				text = "one"
			intervals [295]:
				xmin = 160.9749
				xmax = 161.0649
				text = ""
			intervals [296]:
				xmin = 161.0649
				xmax = 161.1949
				text = "the"
			intervals [297]:
				xmin = 161.1949
				xmax = 161.5049
				text = "other"
			intervals [298]:
				xmin = 161.5049
				xmax = 161.8849
				text = "side"
			intervals [299]:
				xmin = 161.8849
				xmax = 162.1249
				text = "have"
			intervals [300]:
				xmin = 162.1249
				xmax = 162.2049
				text = "to"
			intervals [301]:
				xmin = 162.2049
				xmax = 162.2549
				text = ""
			intervals [302]:
				xmin = 162.2549
				xmax = 162.5049
				text = "come"
			intervals [303]:
				xmin = 162.5049
				xmax = 162.7549
				text = "up"
			intervals [304]:
				xmin = 162.7549
				xmax = 162.9908
				text = ""
			intervals [305]:
				xmin = 162.9908
				xmax = 163.2108
				text = "and"
			intervals [306]:
				xmin = 163.2108
				xmax = 163.7567
				text = ""
			intervals [307]:
				xmin = 163.7567
				xmax = 163.9567
				text = "this"
			intervals [308]:
				xmin = 163.9567
				xmax = 164.2167
				text = "side"
			intervals [309]:
				xmin = 164.2167
				xmax = 164.3267
				text = "have"
			intervals [310]:
				xmin = 164.3267
				xmax = 164.3767
				text = ""
			intervals [311]:
				xmin = 164.3767
				xmax = 164.4667
				text = "to"
			intervals [312]:
				xmin = 164.4667
				xmax = 164.6167
				text = "go"
			intervals [313]:
				xmin = 164.6167
				xmax = 164.7167
				text = "in"
			intervals [314]:
				xmin = 164.7167
				xmax = 164.7967
				text = "the"
			intervals [315]:
				xmin = 164.7967
				xmax = 165.2267
				text = "field"
			intervals [316]:
				xmin = 165.2267
				xmax = 166.8758
				text = ""
			intervals [317]:
				xmin = 166.8758
				xmax = 167.1058
				text = "and"
			intervals [318]:
				xmin = 167.1058
				xmax = 167.4258
				text = "so"
			intervals [319]:
				xmin = 167.4258
				xmax = 168.3196
				text = ""
			intervals [320]:
				xmin = 168.3196
				xmax = 168.5996
				text = "then"
			intervals [321]:
				xmin = 168.5996
				xmax = 168.8896
				text = "so"
			intervals [322]:
				xmin = 168.8896
				xmax = 169.7924
				text = ""
			intervals [323]:
				xmin = 169.7924
				xmax = 169.9924
				text = "i"
			intervals [324]:
				xmin = 169.9924
				xmax = 170.2024
				text = "just"
			intervals [325]:
				xmin = 170.2024
				xmax = 170.3724
				text = "give"
			intervals [326]:
				xmin = 170.3724
				xmax = 170.6124
				text = "'em"
			intervals [327]:
				xmin = 170.6124
				xmax = 170.7843
				text = ""
			intervals [328]:
				xmin = 170.7843
				xmax = 171.0443
				text = "a"
			intervals [329]:
				xmin = 171.0443
				xmax = 171.1043
				text = "or"
			intervals [330]:
				xmin = 171.1043
				xmax = 171.1843
				text = ""
			intervals [331]:
				xmin = 171.1843
				xmax = 171.3443
				text = "b"
			intervals [332]:
				xmin = 171.3443
				xmax = 172.0707
				text = ""
			intervals [333]:
				xmin = 172.0707
				xmax = 172.2007
				text = "the"
			intervals [334]:
				xmin = 172.2007
				xmax = 172.4507
				text = "one"
			intervals [335]:
				xmin = 172.4507
				xmax = 172.5807
				text = "that"
			intervals [336]:
				xmin = 172.5807
				xmax = 172.7007
				text = "s"
			intervals [337]:
				xmin = 172.7007
				xmax = 172.9607
				text = "up"
			intervals [338]:
				xmin = 172.9607
				xmax = 172.9907
				text = ""
			intervals [339]:
				xmin = 172.9907
				xmax = 173.3907
				text = "is"
			intervals [340]:
				xmin = 173.3907
				xmax = 173.7308
				text = ""
			intervals [341]:
				xmin = 173.7308
				xmax = 173.8408
				text = "uh"
			intervals [342]:
				xmin = 173.8408
				xmax = 174.2308
				text = "a"
			intervals [343]:
				xmin = 174.2308
				xmax = 174.6451
				text = ""
			intervals [344]:
				xmin = 174.6451
				xmax = 174.7551
				text = "and"
			intervals [345]:
				xmin = 174.7551
				xmax = 174.8351
				text = "the"
			intervals [346]:
				xmin = 174.8351
				xmax = 175.0251
				text = "other"
			intervals [347]:
				xmin = 175.0251
				xmax = 175.2051
				text = "one"
			intervals [348]:
				xmin = 175.2051
				xmax = 175.2351
				text = ""
			intervals [349]:
				xmin = 175.2351
				xmax = 175.4451
				text = "is"
			intervals [350]:
				xmin = 175.4451
				xmax = 175.4851
				text = ""
			intervals [351]:
				xmin = 175.4851
				xmax = 175.8151
				text = "out"
			intervals [352]:
				xmin = 175.8151
				xmax = 176.0451
				text = "is"
			intervals [353]:
				xmin = 176.0451
				xmax = 176.2751
				text = "b"
			intervals [354]:
				xmin = 176.2751
				xmax = 176.8495
				text = ""
			intervals [355]:
				xmin = 176.8495
				xmax = 177.1795
				text = "so"
			intervals [356]:
				xmin = 177.1795
				xmax = 178.2494
				text = ""
			intervals [357]:
				xmin = 178.2494
				xmax = 178.6194
				text = "this"
			intervals [358]:
				xmin = 178.6194
				xmax = 178.6694
				text = ""
			intervals [359]:
				xmin = 178.6694
				xmax = 179.1494
				text = "b"
			intervals [360]:
				xmin = 179.1494
				xmax = 179.5394
				text = "has"
			intervals [361]:
				xmin = 179.5394
				xmax = 179.5994
				text = ""
			intervals [362]:
				xmin = 179.5994
				xmax = 179.7194
				text = "the"
			intervals [363]:
				xmin = 179.7194
				xmax = 180.4207
				text = ""
			intervals [364]:
				xmin = 180.4207
				xmax = 180.7307
				text = "all"
			intervals [365]:
				xmin = 180.7307
				xmax = 180.8607
				text = "of"
			intervals [366]:
				xmin = 180.8607
				xmax = 181.0307
				text = "'em-"
			intervals [367]:
				xmin = 181.0307
				xmax = 181.276
				text = ""
			intervals [368]:
				xmin = 181.276
				xmax = 181.546
				text = "w"
			intervals [369]:
				xmin = 181.546
				xmax = 181.576
				text = ""
			intervals [370]:
				xmin = 181.576
				xmax = 181.686
				text = "they"
			intervals [371]:
				xmin = 181.686
				xmax = 181.946
				text = "have"
			intervals [372]:
				xmin = 181.946
				xmax = 182.026
				text = "a"
			intervals [373]:
				xmin = 182.026
				xmax = 182.516
				text = "second"
			intervals [374]:
				xmin = 182.516
				xmax = 182.6609
				text = ""
			intervals [375]:
				xmin = 182.6609
				xmax = 183.1609
				text = "third"
			intervals [376]:
				xmin = 183.1609
				xmax = 183.9339
				text = ""
			intervals [377]:
				xmin = 183.9339
				xmax = 184.1439
				text = "wait"
			intervals [378]:
				xmin = 184.1439
				xmax = 184.6039
				text = "first"
			intervals [379]:
				xmin = 184.6039
				xmax = 184.9939
				text = "second"
			intervals [380]:
				xmin = 184.9939
				xmax = 185.0839
				text = ""
			intervals [381]:
				xmin = 185.0839
				xmax = 185.4639
				text = "third"
			intervals [382]:
				xmin = 185.4639
				xmax = 185.9939
				text = "base"
			intervals [383]:
				xmin = 185.9939
				xmax = 186.8706
				text = ""
			intervals [384]:
				xmin = 186.8706
				xmax = 187.0406
				text = "that"
			intervals [385]:
				xmin = 187.0406
				xmax = 187.0706
				text = ""
			intervals [386]:
				xmin = 187.0706
				xmax = 187.1506
				text = "s"
			intervals [387]:
				xmin = 187.1506
				xmax = 187.3706
				text = "when"
			intervals [388]:
				xmin = 187.3706
				xmax = 187.4906
				text = "they"
			intervals [389]:
				xmin = 187.4906
				xmax = 187.7106
				text = "have"
			intervals [390]:
				xmin = 187.7106
				xmax = 187.7706
				text = "a"
			intervals [391]:
				xmin = 187.7706
				xmax = 188.0906
				text = "home"
			intervals [392]:
				xmin = 188.0906
				xmax = 188.4406
				text = "plate"
			intervals [393]:
				xmin = 188.4406
				xmax = 189.3613
				text = ""
			intervals [394]:
				xmin = 189.3613
				xmax = 189.4813
				text = "and"
			intervals [395]:
				xmin = 189.4813
				xmax = 189.5313
				text = "a"
			intervals [396]:
				xmin = 189.5313
				xmax = 189.9213
				text = "pitcher"
			intervals [397]:
				xmin = 189.9213
				xmax = 190.0113
				text = "s"
			intervals [398]:
				xmin = 190.0113
				xmax = 190.3313
				text = "mound"
			intervals [399]:
				xmin = 190.3313
				xmax = 191.2098
				text = ""
			intervals [400]:
				xmin = 191.2098
				xmax = 191.3898
				text = "so"
			intervals [401]:
				xmin = 191.3898
				xmax = 191.7098
				text = "they"
			intervals [402]:
				xmin = 191.7098
				xmax = 192.5667
				text = ""
			intervals [403]:
				xmin = 192.5667
				xmax = 192.8467
				text = "well"
			intervals [404]:
				xmin = 192.8467
				xmax = 192.9367
				text = "the"
			intervals [405]:
				xmin = 192.9367
				xmax = 193.2967
				text = "first"
			intervals [406]:
				xmin = 193.2967
				xmax = 193.5967
				text = "batter"
			intervals [407]:
				xmin = 193.5967
				xmax = 193.7367
				text = "he"
			intervals [408]:
				xmin = 193.7367
				xmax = 194.2067
				text = "hits"
			intervals [409]:
				xmin = 194.2067
				xmax = 194.2367
				text = ""
			intervals [410]:
				xmin = 194.2367
				xmax = 194.3267
				text = "the"
			intervals [411]:
				xmin = 194.3267
				xmax = 194.6267
				text = "ball"
			intervals [412]:
				xmin = 194.6267
				xmax = 194.7767
				text = "he"
			intervals [413]:
				xmin = 194.7767
				xmax = 195.1267
				text = "runs"
			intervals [414]:
				xmin = 195.1267
				xmax = 195.2867
				text = "to"
			intervals [415]:
				xmin = 195.2867
				xmax = 195.7767
				text = "second"
			intervals [416]:
				xmin = 195.7767
				xmax = 196.110
				text = ""
			intervals [417]:
				xmin = 196.110
				xmax = 196.200
				text = "i"
			intervals [418]:
				xmin = 196.200
				xmax = 196.560
				text = "mean"
			intervals [419]:
				xmin = 196.560
				xmax = 196.9458
				text = ""
			intervals [420]:
				xmin = 196.9458
				xmax = 197.0758
				text = "the"
			intervals [421]:
				xmin = 197.0758
				xmax = 197.7658
				text = "first"
			intervals [422]:
				xmin = 197.7658
				xmax = 198.8189
				text = ""
			intervals [423]:
				xmin = 198.8189
				xmax = 198.9989
				text = "then"
			intervals [424]:
				xmin = 198.9989
				xmax = 199.1789
				text = "so"
			intervals [425]:
				xmin = 199.1789
				xmax = 199.3589
				text = "they"
			intervals [426]:
				xmin = 199.3589
				xmax = 199.6089
				text = "try"
			intervals [427]:
				xmin = 199.6089
				xmax = 199.7189
				text = "to"
			intervals [428]:
				xmin = 199.7189
				xmax = 199.8789
				text = "get"
			intervals [429]:
				xmin = 199.8789
				xmax = 200.0189
				text = "him"
			intervals [430]:
				xmin = 200.0189
				xmax = 200.3389
				text = "out"
			intervals [431]:
				xmin = 200.3389
				xmax = 200.8233
				text = ""
			intervals [432]:
				xmin = 200.8233
				xmax = 200.9333
				text = "<unk>"
			intervals [433]:
				xmin = 200.9333
				xmax = 201.0353
				text = ""
			intervals [434]:
				xmin = 201.0353
				xmax = 201.3153
				text = "then"
			intervals [435]:
				xmin = 201.3153
				xmax = 201.4453
				text = "he"
			intervals [436]:
				xmin = 201.4453
				xmax = 201.4853
				text = ""
			intervals [437]:
				xmin = 201.4853
				xmax = 201.8353
				text = "keeps"
			intervals [438]:
				xmin = 201.8353
				xmax = 202.0753
				text = "on"
			intervals [439]:
				xmin = 202.0753
				xmax = 202.2953
				text = "until"
			intervals [440]:
				xmin = 202.2953
				xmax = 202.4553
				text = "he"
			intervals [441]:
				xmin = 202.4553
				xmax = 202.8353
				text = "makes"
			intervals [442]:
				xmin = 202.8353
				xmax = 202.9453
				text = "it"
			intervals [443]:
				xmin = 202.9453
				xmax = 203.1653
				text = "back"
			intervals [444]:
				xmin = 203.1653
				xmax = 203.5153
				text = "home"
			intervals [445]:
				xmin = 203.5153
				xmax = 204.1852
				text = ""
			intervals [446]:
				xmin = 204.1852
				xmax = 204.2652
				text = "and"
			intervals [447]:
				xmin = 204.2652
				xmax = 204.4352
				text = "then"
			intervals [448]:
				xmin = 204.4352
				xmax = 204.5952
				text = "they"
			intervals [449]:
				xmin = 204.5952
				xmax = 204.8952
				text = "just"
			intervals [450]:
				xmin = 204.8952
				xmax = 205.2052
				text = "keep"
			intervals [451]:
				xmin = 205.2052
				xmax = 205.3952
				text = "on"
			intervals [452]:
				xmin = 205.3952
				xmax = 205.8414
				text = ""
			intervals [453]:
				xmin = 205.8414
				xmax = 206.2514
				text = "until"
			intervals [454]:
				xmin = 206.2514
				xmax = 206.4014
				text = "they"
			intervals [455]:
				xmin = 206.4014
				xmax = 206.5614
				text = "get"
			intervals [456]:
				xmin = 206.5614
				xmax = 206.6014
				text = ""
			intervals [457]:
				xmin = 206.6014
				xmax = 206.9014
				text = "three"
			intervals [458]:
				xmin = 206.9014
				xmax = 207.3614
				text = "outs"
			intervals [459]:
				xmin = 207.3614
				xmax = 207.721
				text = ""
			intervals [460]:
				xmin = 207.721
				xmax = 207.941
				text = "then"
			intervals [461]:
				xmin = 207.941
				xmax = 208.141
				text = "they"
			intervals [462]:
				xmin = 208.141
				xmax = 208.4839
				text = ""
			intervals [463]:
				xmin = 208.4839
				xmax = 208.9939
				text = "rotate"
			intervals [464]:
				xmin = 208.9939
				xmax = 218.3951
				text = ""
			intervals [465]:
				xmin = 218.3951
				xmax = 218.8051
				text = "um"
			intervals [466]:
				xmin = 218.8051
				xmax = 219.6881
				text = ""
			intervals [467]:
				xmin = 219.6881
				xmax = 219.8781
				text = "i"
			intervals [468]:
				xmin = 219.8781
				xmax = 219.9181
				text = ""
			intervals [469]:
				xmin = 219.9181
				xmax = 220.1881
				text = "you"
			intervals [470]:
				xmin = 220.1881
				xmax = 220.3981
				text = "just"
			intervals [471]:
				xmin = 220.3981
				xmax = 220.6181
				text = "put"
			intervals [472]:
				xmin = 220.6181
				xmax = 220.6581
				text = ""
			intervals [473]:
				xmin = 220.6581
				xmax = 220.9881
				text = "all"
			intervals [474]:
				xmin = 220.9881
				xmax = 221.0881
				text = "the"
			intervals [475]:
				xmin = 221.0881
				xmax = 221.7081
				text = "boys"
			intervals [476]:
				xmin = 221.7081
				xmax = 221.7502
				text = ""
			intervals [477]:
				xmin = 221.7502
				xmax = 221.9702
				text = "in"
			intervals [478]:
				xmin = 221.9702
				xmax = 222.2802
				text = "front"
			intervals [479]:
				xmin = 222.2802
				xmax = 222.3802
				text = "of"
			intervals [480]:
				xmin = 222.3802
				xmax = 222.4102
				text = ""
			intervals [481]:
				xmin = 222.4102
				xmax = 222.4702
				text = "it"
			intervals [482]:
				xmin = 222.4702
				xmax = 222.5357
				text = ""
			intervals [483]:
				xmin = 222.5357
				xmax = 222.9057
				text = "all"
			intervals [484]:
				xmin = 222.9057
				xmax = 223.0357
				text = "of"
			intervals [485]:
				xmin = 223.0357
				xmax = 223.1957
				text = "'em"
			intervals [486]:
				xmin = 223.1957
				xmax = 223.3462
				text = ""
			intervals [487]:
				xmin = 223.3462
				xmax = 223.6862
				text = "all"
			intervals [488]:
				xmin = 223.6862
				xmax = 223.7762
				text = "'em"
			intervals [489]:
				xmin = 223.7762
				xmax = 224.2146
				text = ""
			intervals [490]:
				xmin = 224.2146
				xmax = 224.5946
				text = "except"
			intervals [491]:
				xmin = 224.5946
				xmax = 224.7477
				text = ""
			intervals [492]:
				xmin = 224.7477
				xmax = 224.9977
				text = "two"
			intervals [493]:
				xmin = 224.9977
				xmax = 225.3777
				text = "men"
			intervals [494]:
				xmin = 225.3777
				xmax = 225.7805
				text = ""
			intervals [495]:
				xmin = 225.7805
				xmax = 225.9405
				text = "then"
			intervals [496]:
				xmin = 225.9405
				xmax = 226.1805
				text = "so"
			intervals [497]:
				xmin = 226.1805
				xmax = 226.3805
				text = "they"
			intervals [498]:
				xmin = 226.3805
				xmax = 226.7205
				text = "pick"
			intervals [499]:
				xmin = 226.7205
				xmax = 227.005
				text = ""
			intervals [500]:
				xmin = 227.005
				xmax = 227.185
				text = "like"
			intervals [501]:
				xmin = 227.185
				xmax = 227.325
				text = ""
			intervals [502]:
				xmin = 227.325
				xmax = 227.475
				text = "they"
			intervals [503]:
				xmin = 227.475
				xmax = 227.705
				text = "put"
			intervals [504]:
				xmin = 227.705
				xmax = 228.2285
				text = ""
			intervals [505]:
				xmin = 228.2285
				xmax = 228.8285
				text = "robin"
			intervals [506]:
				xmin = 228.8285
				xmax = 229.3048
				text = ""
			intervals [507]:
				xmin = 229.3048
				xmax = 229.6548
				text = "robin"
			intervals [508]:
				xmin = 229.6548
				xmax = 229.9048
				text = "goes"
			intervals [509]:
				xmin = 229.9048
				xmax = 230.2948
				text = "behind"
			intervals [510]:
				xmin = 230.2948
				xmax = 230.6348
				text = "him"
			intervals [511]:
				xmin = 230.6348
				xmax = 231.0084
				text = ""
			intervals [512]:
				xmin = 231.0084
				xmax = 231.2384
				text = "over"
			intervals [513]:
				xmin = 231.2384
				xmax = 231.4784
				text = "there"
			intervals [514]:
				xmin = 231.4784
				xmax = 231.9521
				text = ""
			intervals [515]:
				xmin = 231.9521
				xmax = 232.0121
				text = "if"
			intervals [516]:
				xmin = 232.0121
				xmax = 232.1721
				text = "they"
			intervals [517]:
				xmin = 232.1721
				xmax = 232.4321
				text = "pick"
			intervals [518]:
				xmin = 232.4321
				xmax = 233.2135
				text = ""
			intervals [519]:
				xmin = 233.2135
				xmax = 233.8535
				text = "james"
			intervals [520]:
				xmin = 233.8535
				xmax = 233.8935
				text = ""
			intervals [521]:
				xmin = 233.8935
				xmax = 234.0335
				text = "then"
			intervals [522]:
				xmin = 234.0335
				xmax = 234.0635
				text = ""
			intervals [523]:
				xmin = 234.0635
				xmax = 234.5135
				text = "james"
			intervals [524]:
				xmin = 234.5135
				xmax = 234.6035
				text = "go"
			intervals [525]:
				xmin = 234.6035
				xmax = 234.8835
				text = "over"
			intervals [526]:
				xmin = 234.8835
				xmax = 235.0935
				text = "there"
			intervals [527]:
				xmin = 235.0935
				xmax = 236.4301
				text = ""
			intervals [528]:
				xmin = 236.4301
				xmax = 236.5801
				text = "and"
			intervals [529]:
				xmin = 236.5801
				xmax = 236.7101
				text = "if"
			intervals [530]:
				xmin = 236.7101
				xmax = 236.9501
				text = "he"
			intervals [531]:
				xmin = 236.9501
				xmax = 237.196
				text = ""
			intervals [532]:
				xmin = 237.196
				xmax = 237.476
				text = "and"
			intervals [533]:
				xmin = 237.476
				xmax = 237.806
				text = "another"
			intervals [534]:
				xmin = 237.806
				xmax = 237.896
				text = "one"
			intervals [535]:
				xmin = 237.896
				xmax = 237.926
				text = ""
			intervals [536]:
				xmin = 237.926
				xmax = 238.146
				text = "pick"
			intervals [537]:
				xmin = 238.146
				xmax = 238.592
				text = ""
			intervals [538]:
				xmin = 238.592
				xmax = 239.002
				text = "uh"
			intervals [539]:
				xmin = 239.002
				xmax = 239.042
				text = ""
			intervals [540]:
				xmin = 239.042
				xmax = 239.612
				text = "billy"
			intervals [541]:
				xmin = 239.612
				xmax = 240.002
				text = "billy"
			intervals [542]:
				xmin = 240.002
				xmax = 240.322
				text = "goes"
			intervals [543]:
				xmin = 240.322
				xmax = 240.562
				text = "over"
			intervals [544]:
				xmin = 240.562
				xmax = 240.802
				text = "there"
			intervals [545]:
				xmin = 240.802
				xmax = 241.689
				text = ""
			intervals [546]:
				xmin = 241.689
				xmax = 241.869
				text = "and"
			intervals [547]:
				xmin = 241.869
				xmax = 242.139
				text = "then"
			intervals [548]:
				xmin = 242.139
				xmax = 242.5709
				text = ""
			intervals [549]:
				xmin = 242.5709
				xmax = 242.7109
				text = "the"
			intervals [550]:
				xmin = 242.7109
				xmax = 242.9709
				text = "one"
			intervals [551]:
				xmin = 242.9709
				xmax = 243.0909
				text = "that"
			intervals [552]:
				xmin = 243.0909
				xmax = 243.3609
				text = "gets"
			intervals [553]:
				xmin = 243.3609
				xmax = 243.3909
				text = ""
			intervals [554]:
				xmin = 243.3909
				xmax = 243.5309
				text = "the"
			intervals [555]:
				xmin = 243.5309
				xmax = 243.9509
				text = "last"
			intervals [556]:
				xmin = 243.9509
				xmax = 244.4909
				text = "person"
			intervals [557]:
				xmin = 244.4909
				xmax = 245.3462
				text = ""
			intervals [558]:
				xmin = 245.3462
				xmax = 245.4662
				text = "he"
			intervals [559]:
				xmin = 245.4662
				xmax = 245.5662
				text = ""
			intervals [560]:
				xmin = 245.5662
				xmax = 245.8262
				text = "uh"
			intervals [561]:
				xmin = 245.8262
				xmax = 246.1162
				text = "they"
			intervals [562]:
				xmin = 246.1162
				xmax = 246.1462
				text = "<unk>"
			intervals [563]:
				xmin = 246.1462
				xmax = 246.5142
				text = ""
			intervals [564]:
				xmin = 246.5142
				xmax = 246.7542
				text = "they"
			intervals [565]:
				xmin = 246.7542
				xmax = 246.7842
				text = "<unk>"
			intervals [566]:
				xmin = 246.7842
				xmax = 246.9442
				text = "get"
			intervals [567]:
				xmin = 246.9442
				xmax = 247.0042
				text = ""
			intervals [568]:
				xmin = 247.0042
				xmax = 247.0742
				text = "to"
			intervals [569]:
				xmin = 247.0742
				xmax = 247.3042
				text = ""
			intervals [570]:
				xmin = 247.3042
				xmax = 247.3342
				text = "g-"
			intervals [571]:
				xmin = 247.3342
				xmax = 247.5442
				text = "get"
			intervals [572]:
				xmin = 247.5442
				xmax = 247.7642
				text = "up"
			intervals [573]:
				xmin = 247.7642
				xmax = 247.8642
				text = ""
			intervals [574]:
				xmin = 247.8642
				xmax = 248.0342
				text = "but"
			intervals [575]:
				xmin = 248.0342
				xmax = 248.1942
				text = "they"
			intervals [576]:
				xmin = 248.1942
				xmax = 248.4242
				text = "don't"
			intervals [577]:
				xmin = 248.4242
				xmax = 248.5742
				text = "do"
			intervals [578]:
				xmin = 248.5742
				xmax = 248.6842
				text = "it"
			intervals [579]:
				xmin = 248.6842
				xmax = 248.8742
				text = "that"
			intervals [580]:
				xmin = 248.8742
				xmax = 249.1142
				text = "way"
			intervals [581]:
				xmin = 249.1142
				xmax = 249.5042
				text = "around"
			intervals [582]:
				xmin = 249.5042
				xmax = 249.6642
				text = "there"
			intervals [583]:
				xmin = 249.6642
				xmax = 251.7108
				text = ""
			intervals [584]:
				xmin = 251.7108
				xmax = 251.8408
				text = "uh"
			intervals [585]:
				xmin = 251.8408
				xmax = 252.0908
				text = "they"
			intervals [586]:
				xmin = 252.0908
				xmax = 252.3208
				text = "do"
			intervals [587]:
				xmin = 252.3208
				xmax = 252.4208
				text = "it"
			intervals [588]:
				xmin = 252.4208
				xmax = 252.7025
				text = ""
			intervals [589]:
				xmin = 252.7025
				xmax = 253.0625
				text = "flip"
			intervals [590]:
				xmin = 253.0625
				xmax = 253.1625
				text = "the"
			intervals [591]:
				xmin = 253.1625
				xmax = 253.5225
				text = "coin"
			intervals [592]:
				xmin = 253.5225
				xmax = 265.641
				text = ""
			intervals [593]:
				xmin = 265.641
				xmax = 265.991
				text = "uh-huh"
			intervals [594]:
				xmin = 265.991
				xmax = 266.4718
				text = ""
			intervals [595]:
				xmin = 266.4718
				xmax = 266.8618
				text = "see"
			intervals [596]:
				xmin = 266.8618
				xmax = 267.1318
				text = "um"
			intervals [597]:
				xmin = 267.1318
				xmax = 268.7065
				text = ""
			intervals [598]:
				xmin = 268.7065
				xmax = 268.9665
				text = "see"
			intervals [599]:
				xmin = 268.9665
				xmax = 268.9965
				text = ""
			intervals [600]:
				xmin = 268.9965
				xmax = 269.6965
				text = "everybody"
			intervals [601]:
				xmin = 269.6965
				xmax = 269.8665
				text = "you"
			intervals [602]:
				xmin = 269.8665
				xmax = 270.0565
				text = "s"
			intervals [603]:
				xmin = 270.0565
				xmax = 270.1565
				text = ""
			intervals [604]:
				xmin = 270.1565
				xmax = 270.3665
				text = "you"
			intervals [605]:
				xmin = 270.3665
				xmax = 270.6665
				text = "say"
			intervals [606]:
				xmin = 270.6665
				xmax = 270.8265
				text = "let"
			intervals [607]:
				xmin = 270.8265
				xmax = 270.8965
				text = "s"
			intervals [608]:
				xmin = 270.8965
				xmax = 271.1465
				text = "play"
			intervals [609]:
				xmin = 271.1465
				xmax = 271.4865
				text = "tag"
			intervals [610]:
				xmin = 271.4865
				xmax = 271.6413
				text = ""
			intervals [611]:
				xmin = 271.6413
				xmax = 271.8313
				text = "then"
			intervals [612]:
				xmin = 271.8313
				xmax = 272.4013
				text = "everybody"
			intervals [613]:
				xmin = 272.4013
				xmax = 272.7888
				text = ""
			intervals [614]:
				xmin = 272.7888
				xmax = 272.9488
				text = "then"
			intervals [615]:
				xmin = 272.9488
				xmax = 273.0588
				text = "you"
			intervals [616]:
				xmin = 273.0588
				xmax = 273.3788
				text = "say"
			intervals [617]:
				xmin = 273.3788
				xmax = 273.7497
				text = ""
			intervals [618]:
				xmin = 273.7497
				xmax = 273.9797
				text = "not"
			intervals [619]:
				xmin = 273.9797
				xmax = 274.1597
				text = "it"
			intervals [620]:
				xmin = 274.1597
				xmax = 274.1897
				text = ""
			intervals [621]:
				xmin = 274.1897
				xmax = 274.4897
				text = "not"
			intervals [622]:
				xmin = 274.4897
				xmax = 274.6597
				text = "it"
			intervals [623]:
				xmin = 274.6597
				xmax = 274.7653
				text = ""
			intervals [624]:
				xmin = 274.7653
				xmax = 274.8453
				text = "and"
			intervals [625]:
				xmin = 274.8453
				xmax = 274.9153
				text = "the"
			intervals [626]:
				xmin = 274.9153
				xmax = 275.2053
				text = "last"
			intervals [627]:
				xmin = 275.2053
				xmax = 275.5553
				text = "person"
			intervals [628]:
				xmin = 275.5553
				xmax = 275.6653
				text = "to"
			intervals [629]:
				xmin = 275.6653
				xmax = 275.9053
				text = "say"
			intervals [630]:
				xmin = 275.9053
				xmax = 276.0053
				text = "it"
			intervals [631]:
				xmin = 276.0053
				xmax = 276.0553
				text = ""
			intervals [632]:
				xmin = 276.0553
				xmax = 276.4453
				text = "they're"
			intervals [633]:
				xmin = 276.4453
				xmax = 276.5453
				text = "it"
			intervals [634]:
				xmin = 276.5453
				xmax = 279.2948
				text = ""
			intervals [635]:
				xmin = 279.2948
				xmax = 279.5148
				text = "and"
			intervals [636]:
				xmin = 279.5148
				xmax = 279.8448
				text = "then"
			intervals [637]:
				xmin = 279.8448
				xmax = 280.0848
				text = "so"
			intervals [638]:
				xmin = 280.0848
				xmax = 280.3748
				text = "he"
			intervals [639]:
				xmin = 280.3748
				xmax = 280.7648
				text = "tries"
			intervals [640]:
				xmin = 280.7648
				xmax = 280.8648
				text = ""
			intervals [641]:
				xmin = 280.8648
				xmax = 281.0748
				text = "he"
			intervals [642]:
				xmin = 281.0748
				xmax = 281.1048
				text = "<unk>"
			intervals [643]:
				xmin = 281.1048
				xmax = 281.1848
				text = ""
			intervals [644]:
				xmin = 281.1848
				xmax = 281.4948
				text = "touch"
			intervals [645]:
				xmin = 281.4948
				xmax = 282.0648
				text = "somebody"
			intervals [646]:
				xmin = 282.0648
				xmax = 282.6621
				text = ""
			intervals [647]:
				xmin = 282.6621
				xmax = 282.8821
				text = "then"
			intervals [648]:
				xmin = 282.8821
				xmax = 283.1321
				text = "so"
			intervals [649]:
				xmin = 283.1321
				xmax = 283.4121
				text = ""
			intervals [650]:
				xmin = 283.4121
				xmax = 283.6521
				text = "he"
			intervals [651]:
				xmin = 283.6521
				xmax = 283.7321
				text = "s"
			intervals [652]:
				xmin = 283.7321
				xmax = 284.1011
				text = ""
			intervals [653]:
				xmin = 284.1011
				xmax = 284.2011
				text = "the"
			intervals [654]:
				xmin = 284.2011
				xmax = 284.4611
				text = "one"
			intervals [655]:
				xmin = 284.4611
				xmax = 285.2516
				text = ""
			intervals [656]:
				xmin = 285.2516
				xmax = 285.5816
				text = "like"
			intervals [657]:
				xmin = 285.5816
				xmax = 285.7616
				text = "if"
			intervals [658]:
				xmin = 285.7616
				xmax = 285.8916
				text = "i"
			intervals [659]:
				xmin = 285.8916
				xmax = 286.3016
				text = "touch"
			intervals [660]:
				xmin = 286.3016
				xmax = 286.5516
				text = "you"
			intervals [661]:
				xmin = 286.5516
				xmax = 286.682
				text = ""
			intervals [662]:
				xmin = 286.682
				xmax = 286.922
				text = "then"
			intervals [663]:
				xmin = 286.922
				xmax = 287.132
				text = "you"
			intervals [664]:
				xmin = 287.132
				xmax = 287.362
				text = "it"
			intervals [665]:
				xmin = 287.362
				xmax = 287.562
				text = "i'm"
			intervals [666]:
				xmin = 287.562
				xmax = 287.752
				text = "not"
			intervals [667]:
				xmin = 287.752
				xmax = 287.912
				text = "it"
			intervals [668]:
				xmin = 287.912
				xmax = 287.942
				text = ""
			intervals [669]:
				xmin = 287.942
				xmax = 288.052
				text = "no"
			intervals [670]:
				xmin = 288.052
				xmax = 288.372
				text = "more"
			intervals [671]:
				xmin = 288.372
				xmax = 288.642
				text = "until"
			intervals [672]:
				xmin = 288.642
				xmax = 288.902
				text = "you"
			intervals [673]:
				xmin = 288.902
				xmax = 289.269
				text = ""
			intervals [674]:
				xmin = 289.269
				xmax = 289.639
				text = "touch"
			intervals [675]:
				xmin = 289.639
				xmax = 289.929
				text = "me"
			intervals [676]:
				xmin = 289.929
				xmax = 290.079
				text = "or"
			intervals [677]:
				xmin = 290.079
				xmax = 290.119
				text = ""
			intervals [678]:
				xmin = 290.119
				xmax = 290.409
				text = "touch"
			intervals [679]:
				xmin = 290.409
				xmax = 290.919
				text = "somebody"
			intervals [680]:
				xmin = 290.919
				xmax = 291.249
				text = "else"
			intervals [681]:
				xmin = 291.249
				xmax = 291.3002
				text = ""
			intervals [682]:
				xmin = 291.3002
				xmax = 291.5102
				text = "then"
			intervals [683]:
				xmin = 291.5102
				xmax = 291.7302
				text = "they're"
			intervals [684]:
				xmin = 291.7302
				xmax = 291.7602
				text = ""
			intervals [685]:
				xmin = 291.7602
				xmax = 291.9902
				text = "it"
			intervals [686]:
				xmin = 291.9902
				xmax = 298.5119
				text = ""
			intervals [687]:
				xmin = 298.5119
				xmax = 299.0219
				text = "uh-huh"
			intervals [688]:
				xmin = 299.0219
				xmax = 299.1919
				text = "and"
			intervals [689]:
				xmin = 299.1919
				xmax = 299.4019
				text = "then"
			intervals [690]:
				xmin = 299.4019
				xmax = 299.5419
				text = "they"
			intervals [691]:
				xmin = 299.5419
				xmax = 299.8219
				text = "put"
			intervals [692]:
				xmin = 299.8219
				xmax = 300.1119
				text = "that"
			intervals [693]:
				xmin = 300.1119
				xmax = 300.2814
				text = ""
			intervals [694]:
				xmin = 300.2814
				xmax = 300.4414
				text = "and"
			intervals [695]:
				xmin = 300.4414
				xmax = 300.6114
				text = "do"
			intervals [696]:
				xmin = 300.6114
				xmax = 301.0214
				text = "their"
			intervals [697]:
				xmin = 301.0214
				xmax = 301.0514
				text = ""
			intervals [698]:
				xmin = 301.0514
				xmax = 301.2914
				text = "hands"
			intervals [699]:
				xmin = 301.2914
				xmax = 302.0996
				text = ""
			intervals [700]:
				xmin = 302.0996
				xmax = 302.3996
				text = "uh"
			intervals [701]:
				xmin = 302.3996
				xmax = 302.4296
				text = ""
			intervals [702]:
				xmin = 302.4296
				xmax = 302.8196
				text = "one"
			intervals [703]:
				xmin = 302.8196
				xmax = 303.3996
				text = "potato"
			intervals [704]:
				xmin = 303.3996
				xmax = 304.117
				text = ""
			intervals [705]:
				xmin = 304.117
				xmax = 304.377
				text = "wait"
			intervals [706]:
				xmin = 304.377
				xmax = 304.8589
				text = ""
			intervals [707]:
				xmin = 304.8589
				xmax = 304.9589
				text = "i"
			intervals [708]:
				xmin = 304.9589
				xmax = 305.1989
				text = "think"
			intervals [709]:
				xmin = 305.1989
				xmax = 305.2789
				text = "it"
			intervals [710]:
				xmin = 305.2789
				xmax = 305.3589
				text = "s"
			intervals [711]:
				xmin = 305.3589
				xmax = 305.6289
				text = "one"
			intervals [712]:
				xmin = 305.6289
				xmax = 306.0389
				text = "potato"
			intervals [713]:
				xmin = 306.0389
				xmax = 306.0989
				text = ""
			intervals [714]:
				xmin = 306.0989
				xmax = 306.3489
				text = "two"
			intervals [715]:
				xmin = 306.3489
				xmax = 306.3789
				text = ""
			intervals [716]:
				xmin = 306.3789
				xmax = 306.8289
				text = "potato"
			intervals [717]:
				xmin = 306.8289
				xmax = 307.0662
				text = ""
			intervals [718]:
				xmin = 307.0662
				xmax = 307.3062
				text = "three"
			intervals [719]:
				xmin = 307.3062
				xmax = 307.7962
				text = "potato"
			intervals [720]:
				xmin = 307.7962
				xmax = 307.8362
				text = ""
			intervals [721]:
				xmin = 307.8362
				xmax = 307.9762
				text = "four"
			intervals [722]:
				xmin = 307.9762
				xmax = 308.7099
				text = ""
			intervals [723]:
				xmin = 308.7099
				xmax = 308.9699
				text = "five"
			intervals [724]:
				xmin = 308.9699
				xmax = 308.9999
				text = ""
			intervals [725]:
				xmin = 308.9999
				xmax = 309.2899
				text = "potato"
			intervals [726]:
				xmin = 309.2899
				xmax = 309.6499
				text = "six"
			intervals [727]:
				xmin = 309.6499
				xmax = 309.6899
				text = ""
			intervals [728]:
				xmin = 309.6899
				xmax = 309.9899
				text = "potato"
			intervals [729]:
				xmin = 309.9899
				xmax = 310.0199
				text = ""
			intervals [730]:
				xmin = 310.0199
				xmax = 310.3099
				text = "seven"
			intervals [731]:
				xmin = 310.3099
				xmax = 310.5399
				text = "potato"
			intervals [732]:
				xmin = 310.5399
				xmax = 310.7999
				text = "more"
			intervals [733]:
				xmin = 310.7999
				xmax = 310.8399
				text = ""
			intervals [734]:
				xmin = 310.8399
				xmax = 310.9899
				text = "then"
			intervals [735]:
				xmin = 310.9899
				xmax = 311.1899
				text = "they"
			intervals [736]:
				xmin = 311.1899
				xmax = 311.6256
				text = ""
			intervals [737]:
				xmin = 311.6256
				xmax = 311.8256
				text = "if"
			intervals [738]:
				xmin = 311.8256
				xmax = 311.8556
				text = ""
			intervals [739]:
				xmin = 311.8556
				xmax = 312.1056
				text = "this"
			intervals [740]:
				xmin = 312.1056
				xmax = 312.2456
				text = "here"
			intervals [741]:
				xmin = 312.2456
				xmax = 312.3756
				text = "is"
			intervals [742]:
				xmin = 312.3756
				xmax = 312.6856
				text = "seven"
			intervals [743]:
				xmin = 312.6856
				xmax = 312.9756
				text = "potato"
			intervals [744]:
				xmin = 312.9756
				xmax = 313.3256
				text = "more"
			intervals [745]:
				xmin = 313.3256
				xmax = 313.6031
				text = ""
			intervals [746]:
				xmin = 313.6031
				xmax = 313.7031
				text = "then"
			intervals [747]:
				xmin = 313.7031
				xmax = 313.8231
				text = ""
			intervals [748]:
				xmin = 313.8231
				xmax = 313.8831
				text = "they"
			intervals [749]:
				xmin = 313.8831
				xmax = 313.9231
				text = ""
			intervals [750]:
				xmin = 313.9231
				xmax = 314.0731
				text = "put"
			intervals [751]:
				xmin = 314.0731
				xmax = 314.2731
				text = "this"
			intervals [752]:
				xmin = 314.2731
				xmax = 314.5131
				text = "one"
			intervals [753]:
				xmin = 314.5131
				xmax = 314.5431
				text = ""
			intervals [754]:
				xmin = 314.5431
				xmax = 314.9531
				text = "behind"
			intervals [755]:
				xmin = 314.9531
				xmax = 315.0431
				text = "your"
			intervals [756]:
				xmin = 315.0431
				xmax = 315.0831
				text = ""
			intervals [757]:
				xmin = 315.0831
				xmax = 315.3631
				text = "back"
			intervals [758]:
				xmin = 315.3631
				xmax = 315.8004
				text = ""
			intervals [759]:
				xmin = 315.8004
				xmax = 315.9704
				text = "then"
			intervals [760]:
				xmin = 315.9704
				xmax = 316.0804
				text = "they"
			intervals [761]:
				xmin = 316.0804
				xmax = 316.1404
				text = ""
			intervals [762]:
				xmin = 316.1404
				xmax = 316.3604
				text = "go"
			intervals [763]:
				xmin = 316.3604
				xmax = 316.3904
				text = ""
			intervals [764]:
				xmin = 316.3904
				xmax = 316.6404
				text = "one"
			intervals [765]:
				xmin = 316.6404
				xmax = 316.6704
				text = ""
			intervals [766]:
				xmin = 316.6704
				xmax = 317.0404
				text = "potato"
			intervals [767]:
				xmin = 317.0404
				xmax = 317.1004
				text = ""
			intervals [768]:
				xmin = 317.1004
				xmax = 317.2604
				text = "two"
			intervals [769]:
				xmin = 317.2604
				xmax = 317.3204
				text = ""
			intervals [770]:
				xmin = 317.3204
				xmax = 317.7004
				text = "potato"
			intervals [771]:
				xmin = 317.7004
				xmax = 317.8304
				text = "and"
			intervals [772]:
				xmin = 317.8304
				xmax = 317.9301
				text = ""
			intervals [773]:
				xmin = 317.9301
				xmax = 318.2001
				text = "just"
			intervals [774]:
				xmin = 318.2001
				xmax = 318.4801
				text = "keep"
			intervals [775]:
				xmin = 318.4801
				xmax = 318.6601
				text = "on"
			intervals [776]:
				xmin = 318.6601
				xmax = 318.9583
				text = ""
			intervals [777]:
				xmin = 318.9583
				xmax = 319.2183
				text = "like"
			intervals [778]:
				xmin = 319.2183
				xmax = 319.2883
				text = "if"
			intervals [779]:
				xmin = 319.2883
				xmax = 319.3983
				text = ""
			intervals [780]:
				xmin = 319.3983
				xmax = 319.6583
				text = "both"
			intervals [781]:
				xmin = 319.6583
				xmax = 319.7183
				text = "of"
			intervals [782]:
				xmin = 319.7183
				xmax = 319.9583
				text = "my"
			intervals [783]:
				xmin = 319.9583
				xmax = 320.2383
				text = "hands"
			intervals [784]:
				xmin = 320.2383
				xmax = 320.4083
				text = "be"
			intervals [785]:
				xmin = 320.4083
				xmax = 320.6283
				text = "back"
			intervals [786]:
				xmin = 320.6283
				xmax = 320.6683
				text = ""
			intervals [787]:
				xmin = 320.6683
				xmax = 320.8783
				text = "there"
			intervals [788]:
				xmin = 320.8783
				xmax = 321.2956
				text = ""
			intervals [789]:
				xmin = 321.2956
				xmax = 321.4556
				text = "well"
			intervals [790]:
				xmin = 321.4556
				xmax = 321.6256
				text = "then"
			intervals [791]:
				xmin = 321.6256
				xmax = 321.8256
				text = "i'm"
			intervals [792]:
				xmin = 321.8256
				xmax = 322.1156
				text = "out"
			intervals [793]:
				xmin = 322.1156
				xmax = 323.8717
				text = ""
			intervals [794]:
				xmin = 323.8717
				xmax = 324.0417
				text = "i'm"
			intervals [795]:
				xmin = 324.0417
				xmax = 324.2717
				text = "not"
			intervals [796]:
				xmin = 324.2717
				xmax = 324.5417
				text = "out"
			intervals [797]:
				xmin = 324.5417
				xmax = 324.5717
				text = ""
			intervals [798]:
				xmin = 324.5717
				xmax = 324.7017
				text = "you"
			intervals [799]:
				xmin = 324.7017
				xmax = 324.8917
				text = "know"
			intervals [800]:
				xmin = 324.8917
				xmax = 325.1317
				text = "but"
			intervals [801]:
				xmin = 325.1317
				xmax = 325.3809
				text = ""
			intervals [802]:
				xmin = 325.3809
				xmax = 325.6609
				text = "um"
			intervals [803]:
				xmin = 325.6609
				xmax = 325.7409
				text = ""
			intervals [804]:
				xmin = 325.7409
				xmax = 325.8909
				text = "you"
			intervals [805]:
				xmin = 325.8909
				xmax = 326.0909
				text = "know"
			intervals [806]:
				xmin = 326.0909
				xmax = 326.3509
				text = "out"
			intervals [807]:
				xmin = 326.3509
				xmax = 326.5309
				text = "while"
			intervals [808]:
				xmin = 326.5309
				xmax = 326.6809
				text = "they"
			intervals [809]:
				xmin = 326.6809
				xmax = 327.1209
				text = "count"
			intervals [810]:
				xmin = 327.1209
				xmax = 328.1079
				text = ""
			intervals [811]:
				xmin = 328.1079
				xmax = 328.1879
				text = "and"
			intervals [812]:
				xmin = 328.1879
				xmax = 328.2979
				text = "the"
			intervals [813]:
				xmin = 328.2979
				xmax = 328.6279
				text = "last"
			intervals [814]:
				xmin = 328.6279
				xmax = 329.0479
				text = "person"
			intervals [815]:
				xmin = 329.0479
				xmax = 329.3279
				text = "gets"
			intervals [816]:
				xmin = 329.3279
				xmax = 329.4079
				text = "to"
			intervals [817]:
				xmin = 329.4079
				xmax = 329.6279
				text = "be"
			intervals [818]:
				xmin = 329.6279
				xmax = 329.6579
				text = ""
			intervals [819]:
				xmin = 329.6579
				xmax = 329.8479
				text = "it"
			intervals [820]:
				xmin = 329.8479
				xmax = 348.5664
				text = ""
			intervals [821]:
				xmin = 348.5664
				xmax = 348.7564
				text = "oh"
			intervals [822]:
				xmin = 348.7564
				xmax = 349.0664
				text = "yeah"
			intervals [823]:
				xmin = 349.0664
				xmax = 349.3664
				text = "that"
			intervals [824]:
				xmin = 349.3664
				xmax = 349.4564
				text = "s"
			intervals [825]:
				xmin = 349.4564
				xmax = 349.8164
				text = "um"
			intervals [826]:
				xmin = 349.8164
				xmax = 350.2093
				text = ""
			intervals [827]:
				xmin = 350.2093
				xmax = 350.3293
				text = "<unk>"
			intervals [828]:
				xmin = 350.3293
				xmax = 351.073
				text = ""
			intervals [829]:
				xmin = 351.073
				xmax = 351.373
				text = "going"
			intervals [830]:
				xmin = 351.373
				xmax = 351.753
				text = "across"
			intervals [831]:
				xmin = 351.753
				xmax = 351.873
				text = "the"
			intervals [832]:
				xmin = 351.873
				xmax = 352.443
				text = "railroad"
			intervals [833]:
				xmin = 352.443
				xmax = 353.053
				text = "track"
			intervals [834]:
				xmin = 353.053
				xmax = 354.154
				text = ""
			intervals [835]:
				xmin = 354.154
				xmax = 354.244
				text = "let"
			intervals [836]:
				xmin = 354.244
				xmax = 354.294
				text = "s"
			intervals [837]:
				xmin = 354.294
				xmax = 354.664
				text = "see"
			intervals [838]:
				xmin = 354.664
				xmax = 354.9555
				text = ""
			intervals [839]:
				xmin = 354.9555
				xmax = 355.0855
				text = "let"
			intervals [840]:
				xmin = 355.0855
				xmax = 355.1355
				text = "s"
			intervals [841]:
				xmin = 355.1355
				xmax = 355.2955
				text = "see"
			intervals [842]:
				xmin = 355.2955
				xmax = 355.3755
				text = "i"
			intervals [843]:
				xmin = 355.3755
				xmax = 355.5055
				text = "don't"
			intervals [844]:
				xmin = 355.5055
				xmax = 355.6855
				text = "i"
			intervals [845]:
				xmin = 355.6855
				xmax = 356.1255
				text = "forgot"
			intervals [846]:
				xmin = 356.1255
				xmax = 356.2255
				text = "it"
			intervals [847]:
				xmin = 356.2255
				xmax = 356.4155
				text = "but"
			intervals [848]:
				xmin = 356.4155
				xmax = 356.6555
				text = "they"
			intervals [849]:
				xmin = 356.6555
				xmax = 356.9859
				text = ""
			intervals [850]:
				xmin = 356.9859
				xmax = 357.1959
				text = "they"
			intervals [851]:
				xmin = 357.1959
				xmax = 357.3459
				text = "just"
			intervals [852]:
				xmin = 357.3459
				xmax = 357.6659
				text = "keep"
			intervals [853]:
				xmin = 357.6659
				xmax = 357.9959
				text = "on"
			intervals [854]:
				xmin = 357.9959
				xmax = 358.4637
				text = ""
			intervals [855]:
				xmin = 358.4637
				xmax = 359.0337
				text = "until"
			intervals [856]:
				xmin = 359.0337
				xmax = 359.5204
				text = ""
			intervals [857]:
				xmin = 359.5204
				xmax = 360.2804
				text = "somebody"
			intervals [858]:
				xmin = 360.2804
				xmax = 361.0804
				text = "laughs"
			intervals [859]:
				xmin = 361.0804
				xmax = 362.2808
				text = ""
			intervals [860]:
				xmin = 362.2808
				xmax = 362.8708
				text = "somebody"
			intervals [861]:
				xmin = 362.8708
				xmax = 363.1508
				text = "has"
			intervals [862]:
				xmin = 363.1508
				xmax = 363.2908
				text = "to"
			intervals [863]:
				xmin = 363.2908
				xmax = 363.6908
				text = "laugh"
			intervals [864]:
				xmin = 363.6908
				xmax = 363.7408
				text = "i"
			intervals [865]:
				xmin = 363.7408
				xmax = 363.9308
				text = "know"
			intervals [866]:
				xmin = 363.9308
				xmax = 364.2208
				text = "cause"
			intervals [867]:
				xmin = 364.2208
				xmax = 364.3208
				text = "it"
			intervals [868]:
				xmin = 364.3208
				xmax = 364.4108
				text = "s"
			intervals [869]:
				xmin = 364.4108
				xmax = 364.8008
				text = "funny"
			intervals [870]:
				xmin = 364.8008
				xmax = 365.2095
				text = ""
			intervals [871]:
				xmin = 365.2095
				xmax = 365.3095
				text = "and"
			intervals [872]:
				xmin = 365.3095
				xmax = 365.5295
				text = "then"
			intervals [873]:
				xmin = 365.5295
				xmax = 365.7095
				text = "so"
			intervals [874]:
				xmin = 365.7095
				xmax = 365.9095
				text = "they"
			intervals [875]:
				xmin = 365.9095
				xmax = 366.1395
				text = "just"
			intervals [876]:
				xmin = 366.1395
				xmax = 366.4195
				text = "keep"
			intervals [877]:
				xmin = 366.4195
				xmax = 366.6995
				text = "on"
			intervals [878]:
				xmin = 366.6995
				xmax = 366.9395
				text = "til"
			intervals [879]:
				xmin = 366.9395
				xmax = 367.2399
				text = ""
			intervals [880]:
				xmin = 367.2399
				xmax = 367.4399
				text = "like"
			intervals [881]:
				xmin = 367.4399
				xmax = 367.6299
				text = "if"
			intervals [882]:
				xmin = 367.6299
				xmax = 367.7599
				text = "i"
			intervals [883]:
				xmin = 367.7599
				xmax = 367.9199
				text = "get"
			intervals [884]:
				xmin = 367.9199
				xmax = 368.0999
				text = "out"
			intervals [885]:
				xmin = 368.0999
				xmax = 368.4499
				text = "before"
			intervals [886]:
				xmin = 368.4499
				xmax = 368.6499
				text = "you"
			intervals [887]:
				xmin = 368.6499
				xmax = 368.7599
				text = "do"
			intervals [888]:
				xmin = 368.7599
				xmax = 369.1099
				text = "you"
			intervals [889]:
				xmin = 369.1099
				xmax = 369.3599
				text = "it"
			intervals [890]:
				xmin = 369.3599
				xmax = 372.0386
				text = ""
			intervals [891]:
				xmin = 372.0386
				xmax = 372.1986
				text = "but"
			intervals [892]:
				xmin = 372.1986
				xmax = 372.3186
				text = "i"
			intervals [893]:
				xmin = 372.3186
				xmax = 372.6386
				text = "never"
			intervals [894]:
				xmin = 372.6386
				xmax = 372.7086
				text = ""
			intervals [895]:
				xmin = 372.7086
				xmax = 373.0086
				text = "played"
			intervals [896]:
				xmin = 373.0086
				xmax = 373.0586
				text = ""
			intervals [897]:
				xmin = 373.0586
				xmax = 373.1486
				text = "it"
			intervals [898]:
				xmin = 373.1486
				xmax = 373.4186
				text = "before"
			intervals [899]:
				xmin = 373.4186
				xmax = 373.4886
				text = "i"
			intervals [900]:
				xmin = 373.4886
				xmax = 373.7386
				text = "just"
			intervals [901]:
				xmin = 373.7386
				xmax = 374.3986
				text = "watched"
			intervals [902]:
				xmin = 374.3986
				xmax = 378.3388
				text = ""
			intervals [903]:
				xmin = 378.3388
				xmax = 378.5188
				text = "see"
			intervals [904]:
				xmin = 378.5188
				xmax = 379.5139
				text = ""
			intervals [905]:
				xmin = 379.5139
				xmax = 379.9239
				text = "um"
			intervals [906]:
				xmin = 379.9239
				xmax = 379.9839
				text = ""
			intervals [907]:
				xmin = 379.9839
				xmax = 380.3639
				text = "equal"
			intervals [908]:
				xmin = 380.3639
				xmax = 380.8839
				text = "teams"
			intervals [909]:
				xmin = 380.8839
				xmax = 381.0141
				text = ""
			intervals [910]:
				xmin = 381.0141
				xmax = 381.3741
				text = "team"
			intervals [911]:
				xmin = 381.3741
				xmax = 381.7741
				text = "a"
			intervals [912]:
				xmin = 381.7741
				xmax = 381.8541
				text = ""
			intervals [913]:
				xmin = 381.8541
				xmax = 382.0841
				text = "and"
			intervals [914]:
				xmin = 382.0841
				xmax = 382.2941
				text = "b"
			intervals [915]:
				xmin = 382.2941
				xmax = 383.0941
				text = ""
			intervals [916]:
				xmin = 383.0941
				xmax = 383.3041
				text = "play"
			intervals [917]:
				xmin = 383.3041
				xmax = 383.4941
				text = "like"
			intervals [918]:
				xmin = 383.4941
				xmax = 383.5341
				text = ""
			intervals [919]:
				xmin = 383.5341
				xmax = 383.8441
				text = "this"
			intervals [920]:
				xmin = 383.8441
				xmax = 383.9083
				text = ""
			intervals [921]:
				xmin = 383.9083
				xmax = 384.1283
				text = "ten"
			intervals [922]:
				xmin = 384.1283
				xmax = 384.3183
				text = "on"
			intervals [923]:
				xmin = 384.3183
				xmax = 384.5483
				text = "each"
			intervals [924]:
				xmin = 384.5483
				xmax = 384.9983
				text = "side"
			intervals [925]:
				xmin = 384.9983
				xmax = 386.7533
				text = ""
			intervals [926]:
				xmin = 386.7533
				xmax = 387.0333
				text = "wait"
			intervals [927]:
				xmin = 387.0333
				xmax = 387.0733
				text = ""
			intervals [928]:
				xmin = 387.0733
				xmax = 387.6633
				text = "six"
			intervals [929]:
				xmin = 387.6633
				xmax = 387.8733
				text = "that"
			intervals [930]:
				xmin = 387.8733
				xmax = 387.9633
				text = "s"
			intervals [931]:
				xmin = 387.9633
				xmax = 388.2633
				text = "enough"
			intervals [932]:
				xmin = 388.2633
				xmax = 388.3433
				text = "to"
			intervals [933]:
				xmin = 388.3433
				xmax = 388.6833
				text = "cover"
			intervals [934]:
				xmin = 388.6833
				xmax = 388.7133
				text = ""
			intervals [935]:
				xmin = 388.7133
				xmax = 388.8233
				text = "the"
			intervals [936]:
				xmin = 388.8233
				xmax = 389.3033
				text = "alley"
			intervals [937]:
				xmin = 389.3033
				xmax = 389.3733
				text = ""
			intervals [938]:
				xmin = 389.3733
				xmax = 389.4433
				text = "to"
			intervals [939]:
				xmin = 389.4433
				xmax = 389.5033
				text = ""
			intervals [940]:
				xmin = 389.5033
				xmax = 389.7033
				text = "catch"
			intervals [941]:
				xmin = 389.7033
				xmax = 389.9033
				text = ""
			intervals [942]:
				xmin = 389.9033
				xmax = 390.0133
				text = "you"
			intervals [943]:
				xmin = 390.0133
				xmax = 390.1633
				text = "know"
			intervals [944]:
				xmin = 390.1633
				xmax = 390.1933
				text = ""
			intervals [945]:
				xmin = 390.1933
				xmax = 390.2533
				text = "the"
			intervals [946]:
				xmin = 390.2533
				xmax = 390.5833
				text = "ball"
			intervals [947]:
				xmin = 390.5833
				xmax = 391.2617
				text = ""
			intervals [948]:
				xmin = 391.2617
				xmax = 391.6117
				text = "so"
			intervals [949]:
				xmin = 391.6117
				xmax = 392.2654
				text = ""
			intervals [950]:
				xmin = 392.2654
				xmax = 392.5154
				text = "team"
			intervals [951]:
				xmin = 392.5154
				xmax = 392.6054
				text = ""
			intervals [952]:
				xmin = 392.6054
				xmax = 392.8854
				text = "a"
			intervals [953]:
				xmin = 392.8854
				xmax = 393.498
				text = ""
			intervals [954]:
				xmin = 393.498
				xmax = 393.628
				text = "they"
			intervals [955]:
				xmin = 393.628
				xmax = 394.088
				text = "stays"
			intervals [956]:
				xmin = 394.088
				xmax = 394.228
				text = "up"
			intervals [957]:
				xmin = 394.228
				xmax = 394.308
				text = ""
			intervals [958]:
				xmin = 394.308
				xmax = 394.598
				text = "kick"
			intervals [959]:
				xmin = 394.598
				xmax = 395.2695
				text = ""
			intervals [960]:
				xmin = 395.2695
				xmax = 395.3995
				text = "the"
			intervals [961]:
				xmin = 395.3995
				xmax = 395.4995
				text = "r-"
			intervals [962]:
				xmin = 395.4995
				xmax = 395.6295
				text = ""
			intervals [963]:
				xmin = 395.6295
				xmax = 395.6695
				text = "uh"
			intervals [964]:
				xmin = 395.6695
				xmax = 395.7895
				text = ""
			intervals [965]:
				xmin = 395.7895
				xmax = 396.0395
				text = "and"
			intervals [966]:
				xmin = 396.0395
				xmax = 396.1395
				text = "he"
			intervals [967]:
				xmin = 396.1395
				xmax = 396.2195
				text = ""
			intervals [968]:
				xmin = 396.2195
				xmax = 396.5495
				text = "kicks"
			intervals [969]:
				xmin = 396.5495
				xmax = 396.6495
				text = "the"
			intervals [970]:
				xmin = 396.6495
				xmax = 396.9095
				text = "ball"
			intervals [971]:
				xmin = 396.9095
				xmax = 397.1295
				text = "if"
			intervals [972]:
				xmin = 397.1295
				xmax = 397.5395
				text = "anybody"
			intervals [973]:
				xmin = 397.5395
				xmax = 397.8195
				text = "catches"
			intervals [974]:
				xmin = 397.8195
				xmax = 398.0195
				text = "that"
			intervals [975]:
				xmin = 398.0195
				xmax = 398.0995
				text = "s"
			intervals [976]:
				xmin = 398.0995
				xmax = 398.1495
				text = ""
			intervals [977]:
				xmin = 398.1495
				xmax = 399.0095
				text = "automatically"
			intervals [978]:
				xmin = 399.0095
				xmax = 399.0995
				text = ""
			intervals [979]:
				xmin = 399.0995
				xmax = 399.4095
				text = "out"
			intervals [980]:
				xmin = 399.4095
				xmax = 400.2198
				text = ""
			intervals [981]:
				xmin = 400.2198
				xmax = 400.4098
				text = "then"
			intervals [982]:
				xmin = 400.4098
				xmax = 400.5398
				text = "so"
			intervals [983]:
				xmin = 400.5398
				xmax = 400.7898
				text = "he"
			intervals [984]:
				xmin = 400.7898
				xmax = 401.2798
				text = "kicks"
			intervals [985]:
				xmin = 401.2798
				xmax = 401.6598
				text = "runs"
			intervals [986]:
				xmin = 401.6598
				xmax = 401.7898
				text = "to"
			intervals [987]:
				xmin = 401.7898
				xmax = 402.0598
				text = "side"
			intervals [988]:
				xmin = 402.0598
				xmax = 402.3411
				text = ""
			intervals [989]:
				xmin = 402.3411
				xmax = 402.4011
				text = "i"
			intervals [990]:
				xmin = 402.4011
				xmax = 402.4411
				text = ""
			intervals [991]:
				xmin = 402.4411
				xmax = 402.6411
				text = "mean"
			intervals [992]:
				xmin = 402.6411
				xmax = 403.4311
				text = "first"
			intervals [993]:
				xmin = 403.4311
				xmax = 404.1212
				text = ""
			intervals [994]:
				xmin = 404.1212
				xmax = 404.2712
				text = "and"
			intervals [995]:
				xmin = 404.2712
				xmax = 404.4712
				text = "then"
			intervals [996]:
				xmin = 404.4712
				xmax = 404.7412
				text = "so"
			intervals [997]:
				xmin = 404.7412
				xmax = 405.5471
				text = ""
			intervals [998]:
				xmin = 405.5471
				xmax = 405.7471
				text = "then"
			intervals [999]:
				xmin = 405.7471
				xmax = 405.8171
				text = "the"
			intervals [1000]:
				xmin = 405.8171
				xmax = 406.1771
				text = "next"
			intervals [1001]:
				xmin = 406.1771
				xmax = 406.3771
				text = "one"
			intervals [1002]:
				xmin = 406.3771
				xmax = 406.6471
				text = "come"
			intervals [1003]:
				xmin = 406.6471
				xmax = 406.8371
				text = "up"
			intervals [1004]:
				xmin = 406.8371
				xmax = 407.0124
				text = ""
			intervals [1005]:
				xmin = 407.0124
				xmax = 407.2924
				text = "he"
			intervals [1006]:
				xmin = 407.2924
				xmax = 407.7124
				text = "kicks"
			intervals [1007]:
				xmin = 407.7124
				xmax = 407.8624
				text = "and"
			intervals [1008]:
				xmin = 407.8624
				xmax = 407.9324
				text = "he"
			intervals [1009]:
				xmin = 407.9324
				xmax = 408.4224
				text = "goes"
			intervals [1010]:
				xmin = 408.4224
				xmax = 408.5924
				text = "to"
			intervals [1011]:
				xmin = 408.5924
				xmax = 409.1324
				text = "uh"
			intervals [1012]:
				xmin = 409.1324
				xmax = 410.0556
				text = ""
			intervals [1013]:
				xmin = 410.0556
				xmax = 410.5656
				text = "second"
			intervals [1014]:
				xmin = 410.5656
				xmax = 411.5874
				text = ""
			intervals [1015]:
				xmin = 411.5874
				xmax = 411.7374
				text = "and"
			intervals [1016]:
				xmin = 411.7374
				xmax = 411.8774
				text = "they"
			intervals [1017]:
				xmin = 411.8774
				xmax = 412.0674
				text = "didn't"
			intervals [1018]:
				xmin = 412.0674
				xmax = 412.2174
				text = "get"
			intervals [1019]:
				xmin = 412.2174
				xmax = 412.3374
				text = "him"
			intervals [1020]:
				xmin = 412.3374
				xmax = 412.5174
				text = "out"
			intervals [1021]:
				xmin = 412.5174
				xmax = 412.7774
				text = "yet"
			intervals [1022]:
				xmin = 412.7774
				xmax = 412.9808
				text = ""
			intervals [1023]:
				xmin = 412.9808
				xmax = 413.3208
				text = "and"
			intervals [1024]:
				xmin = 413.3208
				xmax = 413.6344
				text = ""
			intervals [1025]:
				xmin = 413.6344
				xmax = 413.7544
				text = "and"
			intervals [1026]:
				xmin = 413.7544
				xmax = 413.8444
				text = "the"
			intervals [1027]:
				xmin = 413.8444
				xmax = 414.0744
				text = "one"
			intervals [1028]:
				xmin = 414.0744
				xmax = 414.2044
				text = "that"
			intervals [1029]:
				xmin = 414.2044
				xmax = 414.4944
				text = "just"
			intervals [1030]:
				xmin = 414.4944
				xmax = 414.7744
				text = "kicked"
			intervals [1031]:
				xmin = 414.7744
				xmax = 414.9444
				text = "he"
			intervals [1032]:
				xmin = 414.9444
				xmax = 415.2644
				text = "goes"
			intervals [1033]:
				xmin = 415.2644
				xmax = 415.3644
				text = "to"
			intervals [1034]:
				xmin = 415.3644
				xmax = 415.9744
				text = "first"
			intervals [1035]:
				xmin = 415.9744
				xmax = 416.596
				text = ""
			intervals [1036]:
				xmin = 416.596
				xmax = 416.766
				text = "then"
			intervals [1037]:
				xmin = 416.766
				xmax = 416.846
				text = "the"
			intervals [1038]:
				xmin = 416.846
				xmax = 417.226
				text = "next"
			intervals [1039]:
				xmin = 417.226
				xmax = 417.316
				text = "one"
			intervals [1040]:
				xmin = 417.316
				xmax = 417.486
				text = "that"
			intervals [1041]:
				xmin = 417.486
				xmax = 417.976
				text = "kicks"
			intervals [1042]:
				xmin = 417.976
				xmax = 418.5006
				text = ""
			intervals [1043]:
				xmin = 418.5006
				xmax = 418.5606
				text = "h"
			intervals [1044]:
				xmin = 418.5606
				xmax = 418.9422
				text = ""
			intervals [1045]:
				xmin = 418.9422
				xmax = 419.3522
				text = "uh"
			intervals [1046]:
				xmin = 419.3522
				xmax = 419.9564
				text = ""
			intervals [1047]:
				xmin = 419.9564
				xmax = 420.0464
				text = "the"
			intervals [1048]:
				xmin = 420.0464
				xmax = 420.2464
				text = "one"
			intervals [1049]:
				xmin = 420.2464
				xmax = 420.3664
				text = "that"
			intervals [1050]:
				xmin = 420.3664
				xmax = 420.4664
				text = "s"
			intervals [1051]:
				xmin = 420.4664
				xmax = 420.6164
				text = "on"
			intervals [1052]:
				xmin = 420.6164
				xmax = 421.0364
				text = "second"
			intervals [1053]:
				xmin = 421.0364
				xmax = 421.3464
				text = "base"
			intervals [1054]:
				xmin = 421.3464
				xmax = 421.6764
				text = "goes"
			intervals [1055]:
				xmin = 421.6764
				xmax = 421.7864
				text = "to"
			intervals [1056]:
				xmin = 421.7864
				xmax = 422.3364
				text = "third"
			intervals [1057]:
				xmin = 422.3364
				xmax = 422.6758
				text = ""
			intervals [1058]:
				xmin = 422.6758
				xmax = 422.8458
				text = "then"
			intervals [1059]:
				xmin = 422.8458
				xmax = 422.9358
				text = "the"
			intervals [1060]:
				xmin = 422.9358
				xmax = 423.2658
				text = "ones"
			intervals [1061]:
				xmin = 423.2658
				xmax = 423.4058
				text = "that"
			intervals [1062]:
				xmin = 423.4058
				xmax = 423.5158
				text = "s"
			intervals [1063]:
				xmin = 423.5158
				xmax = 423.7558
				text = "on"
			intervals [1064]:
				xmin = 423.7558
				xmax = 424.6832
				text = ""
			intervals [1065]:
				xmin = 424.6832
				xmax = 424.9632
				text = "on"
			intervals [1066]:
				xmin = 424.9632
				xmax = 425.0232
				text = ""
			intervals [1067]:
				xmin = 425.0232
				xmax = 425.5332
				text = "first"
			intervals [1068]:
				xmin = 425.5332
				xmax = 425.8332
				text = "goes"
			intervals [1069]:
				xmin = 425.8332
				xmax = 427.1622
				text = ""
			intervals [1070]:
				xmin = 427.1622
				xmax = 427.4322
				text = "wait"
			intervals [1071]:
				xmin = 427.4322
				xmax = 427.4622
				text = "a"
			intervals [1072]:
				xmin = 427.4622
				xmax = 427.5022
				text = ""
			intervals [1073]:
				xmin = 427.5022
				xmax = 427.6922
				text = "minute"
			intervals [1074]:
				xmin = 427.6922
				xmax = 427.8458
				text = ""
			intervals [1075]:
				xmin = 427.8458
				xmax = 427.9958
				text = "the"
			intervals [1076]:
				xmin = 427.9958
				xmax = 428.2558
				text = "ones"
			intervals [1077]:
				xmin = 428.2558
				xmax = 428.3858
				text = "that"
			intervals [1078]:
				xmin = 428.3858
				xmax = 428.4658
				text = "s"
			intervals [1079]:
				xmin = 428.4658
				xmax = 428.6658
				text = "on"
			intervals [1080]:
				xmin = 428.6658
				xmax = 429.1158
				text = "first"
			intervals [1081]:
				xmin = 429.1158
				xmax = 429.2858
				text = "go"
			intervals [1082]:
				xmin = 429.2858
				xmax = 429.4258
				text = "to"
			intervals [1083]:
				xmin = 429.4258
				xmax = 429.9458
				text = "second"
			intervals [1084]:
				xmin = 429.9458
				xmax = 430.0658
				text = ""
			intervals [1085]:
				xmin = 430.0658
				xmax = 430.2758
				text = "then"
			intervals [1086]:
				xmin = 430.2758
				xmax = 430.3858
				text = "the"
			intervals [1087]:
				xmin = 430.3858
				xmax = 430.6158
				text = "one"
			intervals [1088]:
				xmin = 430.6158
				xmax = 430.7858
				text = "that"
			intervals [1089]:
				xmin = 430.7858
				xmax = 430.8638
				text = ""
			intervals [1090]:
				xmin = 430.8638
				xmax = 431.1738
				text = "kick"
			intervals [1091]:
				xmin = 431.1738
				xmax = 431.2538
				text = "the"
			intervals [1092]:
				xmin = 431.2538
				xmax = 431.5638
				text = "ball"
			intervals [1093]:
				xmin = 431.5638
				xmax = 431.7138
				text = "go"
			intervals [1094]:
				xmin = 431.7138
				xmax = 431.7838
				text = "to"
			intervals [1095]:
				xmin = 431.7838
				xmax = 431.8138
				text = ""
			intervals [1096]:
				xmin = 431.8138
				xmax = 431.9538
				text = "f"
			intervals [1097]:
				xmin = 431.9538
				xmax = 432.138
				text = ""
			intervals [1098]:
				xmin = 432.138
				xmax = 432.538
				text = "uh"
			intervals [1099]:
				xmin = 432.538
				xmax = 433.1746
				text = ""
			intervals [1100]:
				xmin = 433.1746
				xmax = 433.6646
				text = "first"
			intervals [1101]:
				xmin = 433.6646
				xmax = 434.0674
				text = ""
			intervals [1102]:
				xmin = 434.0674
				xmax = 434.3374
				text = "then"
			intervals [1103]:
				xmin = 434.3374
				xmax = 434.4574
				text = "the"
			intervals [1104]:
				xmin = 434.4574
				xmax = 434.9074
				text = "bases"
			intervals [1105]:
				xmin = 434.9074
				xmax = 435.0674
				text = "are"
			intervals [1106]:
				xmin = 435.0674
				xmax = 435.4474
				text = "loaded"
			intervals [1107]:
				xmin = 435.4474
				xmax = 436.3857
				text = ""
			intervals [1108]:
				xmin = 436.3857
				xmax = 436.5257
				text = "and"
			intervals [1109]:
				xmin = 436.5257
				xmax = 436.7857
				text = "then"
			intervals [1110]:
				xmin = 436.7857
				xmax = 437.0157
				text = "so"
			intervals [1111]:
				xmin = 437.0157
				xmax = 437.3564
				text = ""
			intervals [1112]:
				xmin = 437.3564
				xmax = 437.6964
				text = "one"
			intervals [1113]:
				xmin = 437.6964
				xmax = 438.2364
				text = "powerful"
			intervals [1114]:
				xmin = 438.2364
				xmax = 438.5464
				text = "kicker"
			intervals [1115]:
				xmin = 438.5464
				xmax = 438.8264
				text = "have"
			intervals [1116]:
				xmin = 438.8264
				xmax = 438.9964
				text = "to"
			intervals [1117]:
				xmin = 438.9964
				xmax = 439.2564
				text = "kick"
			intervals [1118]:
				xmin = 439.2564
				xmax = 439.4164
				text = "'em"
			intervals [1119]:
				xmin = 439.4164
				xmax = 439.6564
				text = "in"
			intervals [1120]:
				xmin = 439.6564
				xmax = 442.960
				text = ""
			intervals [1121]:
				xmin = 442.960
				xmax = 443.120
				text = "that"
			intervals [1122]:
				xmin = 443.120
				xmax = 443.200
				text = "s"
			intervals [1123]:
				xmin = 443.200
				xmax = 443.770
				text = "uh"
			intervals [1124]:
				xmin = 443.770
				xmax = 443.800
				text = ""
			intervals [1125]:
				xmin = 443.800
				xmax = 444.350
				text = "home"
			intervals [1126]:
				xmin = 444.350
				xmax = 444.6646
				text = ""
			intervals [1127]:
				xmin = 444.6646
				xmax = 445.0446
				text = "wait"
			intervals [1128]:
				xmin = 445.0446
				xmax = 446.8365
				text = ""
			intervals [1129]:
				xmin = 446.8365
				xmax = 446.8965
				text = "a"
			intervals [1130]:
				xmin = 446.8965
				xmax = 447.2565
				text = "home"
			intervals [1131]:
				xmin = 447.2565
				xmax = 447.2865
				text = ""
			intervals [1132]:
				xmin = 447.2865
				xmax = 447.5465
				text = "run"
			intervals [1133]:
				xmin = 447.5465
				xmax = 447.6465
				text = "i"
			intervals [1134]:
				xmin = 447.6465
				xmax = 447.6765
				text = ""
			intervals [1135]:
				xmin = 447.6765
				xmax = 448.0865
				text = "guess"
			intervals [1136]:
				xmin = 448.0865
				xmax = 452.528
				text = ""
			intervals [1137]:
				xmin = 452.528
				xmax = 452.648
				text = "uh"
			intervals [1138]:
				xmin = 452.648
				xmax = 452.858
				text = "you"
			intervals [1139]:
				xmin = 452.858
				xmax = 452.928
				text = ""
			intervals [1140]:
				xmin = 452.928
				xmax = 453.028
				text = "j-"
			intervals [1141]:
				xmin = 453.028
				xmax = 453.128
				text = "you"
			intervals [1142]:
				xmin = 453.128
				xmax = 453.268
				text = "j-"
			intervals [1143]:
				xmin = 453.268
				xmax = 453.318
				text = ""
			intervals [1144]:
				xmin = 453.318
				xmax = 453.658
				text = "there"
			intervals [1145]:
				xmin = 453.658
				xmax = 453.848
				text = "s"
			intervals [1146]:
				xmin = 453.848
				xmax = 454.1953
				text = ""
			intervals [1147]:
				xmin = 454.1953
				xmax = 454.4053
				text = "there"
			intervals [1148]:
				xmin = 454.4053
				xmax = 454.4853
				text = "s"
			intervals [1149]:
				xmin = 454.4853
				xmax = 454.5453
				text = "a"
			intervals [1150]:
				xmin = 454.5453
				xmax = 455.0153
				text = "frisbee"
			intervals [1151]:
				xmin = 455.0153
				xmax = 455.2753
				text = "about"
			intervals [1152]:
				xmin = 455.2753
				xmax = 455.4753
				text = "like"
			intervals [1153]:
				xmin = 455.4753
				xmax = 455.5253
				text = ""
			intervals [1154]:
				xmin = 455.5253
				xmax = 455.8753
				text = "that"
			intervals [1155]:
				xmin = 455.8753
				xmax = 456.7673
				text = ""
			intervals [1156]:
				xmin = 456.7673
				xmax = 456.9673
				text = "and"
			intervals [1157]:
				xmin = 456.9673
				xmax = 457.0873
				text = "there"
			intervals [1158]:
				xmin = 457.0873
				xmax = 457.1773
				text = "s"
			intervals [1159]:
				xmin = 457.1773
				xmax = 457.5173
				text = "one"
			intervals [1160]:
				xmin = 457.5173
				xmax = 457.7373
				text = "like"
			intervals [1161]:
				xmin = 457.7373
				xmax = 457.7673
				text = ""
			intervals [1162]:
				xmin = 457.7673
				xmax = 458.0873
				text = "that"
			intervals [1163]:
				xmin = 458.0873
				xmax = 458.5589
				text = ""
			intervals [1164]:
				xmin = 458.5589
				xmax = 458.6989
				text = "that"
			intervals [1165]:
				xmin = 458.6989
				xmax = 458.7589
				text = "s"
			intervals [1166]:
				xmin = 458.7589
				xmax = 458.7889
				text = ""
			intervals [1167]:
				xmin = 458.7889
				xmax = 459.0289
				text = "that"
			intervals [1168]:
				xmin = 459.0289
				xmax = 459.1189
				text = "s"
			intervals [1169]:
				xmin = 459.1189
				xmax = 459.2689
				text = "the"
			intervals [1170]:
				xmin = 459.2689
				xmax = 459.6989
				text = "biggest"
			intervals [1171]:
				xmin = 459.6989
				xmax = 459.8689
				text = "one"
			intervals [1172]:
				xmin = 459.8689
				xmax = 459.9789
				text = "i've"
			intervals [1173]:
				xmin = 459.9789
				xmax = 460.2489
				text = "never"
			intervals [1174]:
				xmin = 460.2489
				xmax = 460.4889
				text = "had"
			intervals [1175]:
				xmin = 460.4889
				xmax = 460.7289
				text = "now"
			intervals [1176]:
				xmin = 460.7289
				xmax = 460.7589
				text = ""
			intervals [1177]:
				xmin = 460.7589
				xmax = 460.9289
				text = "one"
			intervals [1178]:
				xmin = 460.9289
				xmax = 460.9589
				text = ""
			intervals [1179]:
				xmin = 460.9589
				xmax = 461.0189
				text = "of"
			intervals [1180]:
				xmin = 461.0189
				xmax = 461.4189
				text = "those"
			intervals [1181]:
				xmin = 461.4189
				xmax = 461.9617
				text = ""
			intervals [1182]:
				xmin = 461.9617
				xmax = 462.0917
				text = "you"
			intervals [1183]:
				xmin = 462.0917
				xmax = 462.4417
				text = "take"
			intervals [1184]:
				xmin = 462.4417
				xmax = 462.5617
				text = "it"
			intervals [1185]:
				xmin = 462.5617
				xmax = 463.2128
				text = ""
			intervals [1186]:
				xmin = 463.2128
				xmax = 463.4928
				text = "and"
			intervals [1187]:
				xmin = 463.4928
				xmax = 463.6928
				text = "you"
			intervals [1188]:
				xmin = 463.6928
				xmax = 464.0928
				text = "uh"
			intervals [1189]:
				xmin = 464.0928
				xmax = 465.2147
				text = ""
			intervals [1190]:
				xmin = 465.2147
				xmax = 465.4747
				text = "s"
			intervals [1191]:
				xmin = 465.4747
				xmax = 465.5047
				text = ""
			intervals [1192]:
				xmin = 465.5047
				xmax = 466.4547
				text = "sometimes"
			intervals [1193]:
				xmin = 466.4547
				xmax = 466.8079
				text = ""
			intervals [1194]:
				xmin = 466.8079
				xmax = 466.9679
				text = "you"
			intervals [1195]:
				xmin = 466.9679
				xmax = 467.1679
				text = "get"
			intervals [1196]:
				xmin = 467.1679
				xmax = 467.3479
				text = "in"
			intervals [1197]:
				xmin = 467.3479
				xmax = 467.7779
				text = "different"
			intervals [1198]:
				xmin = 467.7779
				xmax = 467.8679
				text = "you"
			intervals [1199]:
				xmin = 467.8679
				xmax = 468.5079
				text = "spread"
			intervals [1200]:
				xmin = 468.5079
				xmax = 468.7079
				text = "out"
			intervals [1201]:
				xmin = 468.7079
				xmax = 469.7901
				text = ""
			intervals [1202]:
				xmin = 469.7901
				xmax = 470.0401
				text = "and"
			intervals [1203]:
				xmin = 470.0401
				xmax = 470.1501
				text = "you"
			intervals [1204]:
				xmin = 470.1501
				xmax = 470.4001
				text = "do"
			intervals [1205]:
				xmin = 470.4001
				xmax = 470.8301
				text = "different"
			intervals [1206]:
				xmin = 470.8301
				xmax = 470.9477
				text = ""
			intervals [1207]:
				xmin = 470.9477
				xmax = 471.1377
				text = "you"
			intervals [1208]:
				xmin = 471.1377
				xmax = 471.2977
				text = "know"
			intervals [1209]:
				xmin = 471.2977
				xmax = 471.6777
				text = "tricks"
			intervals [1210]:
				xmin = 471.6777
				xmax = 471.8677
				text = "with"
			intervals [1211]:
				xmin = 471.8677
				xmax = 472.0077
				text = ""
			intervals [1212]:
				xmin = 472.0077
				xmax = 472.1077
				text = "'em"
			intervals [1213]:
				xmin = 472.1077
				xmax = 472.3277
				text = "some"
			intervals [1214]:
				xmin = 472.3277
				xmax = 472.6977
				text = "people"
			intervals [1215]:
				xmin = 472.6977
				xmax = 472.8877
				text = "do"
			intervals [1216]:
				xmin = 472.8877
				xmax = 473.1277
				text = "like"
			intervals [1217]:
				xmin = 473.1277
				xmax = 473.3677
				text = "this"
			intervals [1218]:
				xmin = 473.3677
				xmax = 473.3977
				text = ""
			intervals [1219]:
				xmin = 473.3977
				xmax = 473.5377
				text = "here"
			intervals [1220]:
				xmin = 473.5377
				xmax = 474.4915
				text = ""
			intervals [1221]:
				xmin = 474.4915
				xmax = 474.5615
				text = "and"
			intervals [1222]:
				xmin = 474.5615
				xmax = 474.6415
				text = "it"
			intervals [1223]:
				xmin = 474.6415
				xmax = 475.0015
				text = "winds"
			intervals [1224]:
				xmin = 475.0015
				xmax = 475.1115
				text = "up"
			intervals [1225]:
				xmin = 475.1115
				xmax = 475.4215
				text = "going"
			intervals [1226]:
				xmin = 475.4215
				xmax = 476.2415
				text = "sideways"
			intervals [1227]:
				xmin = 476.2415
				xmax = 476.7813
				text = ""
			intervals [1228]:
				xmin = 476.7813
				xmax = 477.1013
				text = "and"
			intervals [1229]:
				xmin = 477.1013
				xmax = 477.1313
				text = ""
			intervals [1230]:
				xmin = 477.1313
				xmax = 477.3513
				text = "if"
			intervals [1231]:
				xmin = 477.3513
				xmax = 477.5513
				text = "you"
			intervals [1232]:
				xmin = 477.5513
				xmax = 477.8113
				text = "over"
			intervals [1233]:
				xmin = 477.8113
				xmax = 478.0713
				text = "here"
			intervals [1234]:
				xmin = 478.0713
				xmax = 478.1613
				text = "you"
			intervals [1235]:
				xmin = 478.1613
				xmax = 478.3013
				text = "have"
			intervals [1236]:
				xmin = 478.3013
				xmax = 478.4313
				text = "to"
			intervals [1237]:
				xmin = 478.4313
				xmax = 478.6813
				text = "throw"
			intervals [1238]:
				xmin = 478.6813
				xmax = 478.7813
				text = "it"
			intervals [1239]:
				xmin = 478.7813
				xmax = 479.0113
				text = "like"
			intervals [1240]:
				xmin = 479.0113
				xmax = 479.1913
				text = "that"
			intervals [1241]:
				xmin = 479.1913
				xmax = 479.3013
				text = "and"
			intervals [1242]:
				xmin = 479.3013
				xmax = 479.4513
				text = "it"
			intervals [1243]:
				xmin = 479.4513
				xmax = 479.4813
				text = "<unk>"
			intervals [1244]:
				xmin = 479.4813
				xmax = 479.7913
				text = "come"
			intervals [1245]:
				xmin = 479.7913
				xmax = 479.8413
				text = ""
			intervals [1246]:
				xmin = 479.8413
				xmax = 479.9613
				text = "to"
			intervals [1247]:
				xmin = 479.9613
				xmax = 480.0413
				text = "you"
			intervals [1248]:
				xmin = 480.0413
				xmax = 481.4821
				text = ""
			intervals [1249]:
				xmin = 481.4821
				xmax = 481.6721
				text = "and"
			intervals [1250]:
				xmin = 481.6721
				xmax = 481.7021
				text = ""
			intervals [1251]:
				xmin = 481.7021
				xmax = 481.9521
				text = "some"
			intervals [1252]:
				xmin = 481.9521
				xmax = 482.2321
				text = "people"
			intervals [1253]:
				xmin = 482.2321
				xmax = 482.4121
				text = "they"
			intervals [1254]:
				xmin = 482.4121
				xmax = 482.4421
				text = "<unk>"
			intervals [1255]:
				xmin = 482.4421
				xmax = 482.7621
				text = "take"
			intervals [1256]:
				xmin = 482.7621
				xmax = 482.9321
				text = "it"
			intervals [1257]:
				xmin = 482.9321
				xmax = 483.4455
				text = ""
			intervals [1258]:
				xmin = 483.4455
				xmax = 483.7455
				text = "and"
			intervals [1259]:
				xmin = 483.7455
				xmax = 484.0555
				text = ""
			intervals [1260]:
				xmin = 484.0555
				xmax = 484.3655
				text = "like"
			intervals [1261]:
				xmin = 484.3655
				xmax = 484.5855
				text = "they"
			intervals [1262]:
				xmin = 484.5855
				xmax = 484.8755
				text = "lift"
			intervals [1263]:
				xmin = 484.8755
				xmax = 485.3571
				text = ""
			intervals [1264]:
				xmin = 485.3571
				xmax = 485.6771
				text = "they"
			intervals [1265]:
				xmin = 485.6771
				xmax = 485.7371
				text = ""
			intervals [1266]:
				xmin = 485.7371
				xmax = 485.9271
				text = "they"
			intervals [1267]:
				xmin = 485.9271
				xmax = 486.2271
				text = "throw"
			intervals [1268]:
				xmin = 486.2271
				xmax = 486.2971
				text = "it"
			intervals [1269]:
				xmin = 486.2971
				xmax = 486.5371
				text = "this"
			intervals [1270]:
				xmin = 486.5371
				xmax = 486.7071
				text = "end"
			intervals [1271]:
				xmin = 486.7071
				xmax = 486.8471
				text = "let"
			intervals [1272]:
				xmin = 486.8471
				xmax = 486.8971
				text = "s"
			intervals [1273]:
				xmin = 486.8971
				xmax = 487.0471
				text = "say"
			intervals [1274]:
				xmin = 487.0471
				xmax = 487.8062
				text = ""
			intervals [1275]:
				xmin = 487.8062
				xmax = 487.9662
				text = "and"
			intervals [1276]:
				xmin = 487.9662
				xmax = 488.1362
				text = "then"
			intervals [1277]:
				xmin = 488.1362
				xmax = 488.3262
				text = "they"
			intervals [1278]:
				xmin = 488.3262
				xmax = 488.3562
				text = "<unk>"
			intervals [1279]:
				xmin = 488.3562
				xmax = 488.6962
				text = "throw"
			intervals [1280]:
				xmin = 488.6962
				xmax = 488.7262
				text = ""
			intervals [1281]:
				xmin = 488.7262
				xmax = 488.7962
				text = "it"
			intervals [1282]:
				xmin = 488.7962
				xmax = 489.0561
				text = ""
			intervals [1283]:
				xmin = 489.0561
				xmax = 489.3761
				text = "some"
			intervals [1284]:
				xmin = 489.3761
				xmax = 489.7161
				text = "people"
			intervals [1285]:
				xmin = 489.7161
				xmax = 489.9361
				text = "do"
			intervals [1286]:
				xmin = 489.9361
				xmax = 490.4621
				text = ""
			intervals [1287]:
				xmin = 490.4621
				xmax = 490.6121
				text = "do"
			intervals [1288]:
				xmin = 490.6121
				xmax = 490.6621
				text = "a"
			intervals [1289]:
				xmin = 490.6621
				xmax = 490.7121
				text = ""
			intervals [1290]:
				xmin = 490.7121
				xmax = 491.0321
				text = "trick"
			intervals [1291]:
				xmin = 491.0321
				xmax = 491.1821
				text = "on"
			intervals [1292]:
				xmin = 491.1821
				xmax = 491.2821
				text = "you"
			intervals [1293]:
				xmin = 491.2821
				xmax = 491.4421
				text = "they"
			intervals [1294]:
				xmin = 491.4421
				xmax = 491.5921
				text = "<unk>"
			intervals [1295]:
				xmin = 491.5921
				xmax = 491.7721
				text = "do"
			intervals [1296]:
				xmin = 491.7721
				xmax = 491.8821
				text = "it"
			intervals [1297]:
				xmin = 491.8821
				xmax = 492.0621
				text = "like"
			intervals [1298]:
				xmin = 492.0621
				xmax = 492.1221
				text = ""
			intervals [1299]:
				xmin = 492.1221
				xmax = 492.3421
				text = "that"
			intervals [1300]:
				xmin = 492.3421
				xmax = 492.4521
				text = "and"
			intervals [1301]:
				xmin = 492.4521
				xmax = 492.6921
				text = "throw"
			intervals [1302]:
				xmin = 492.6921
				xmax = 492.7221
				text = ""
			intervals [1303]:
				xmin = 492.7221
				xmax = 492.8521
				text = "it"
			intervals [1304]:
				xmin = 492.8521
				xmax = 493.0821
				text = "over"
			intervals [1305]:
				xmin = 493.0821
				xmax = 494.6758
				text = ""
			intervals [1306]:
				xmin = 494.6758
				xmax = 494.9358
				text = "well"
			intervals [1307]:
				xmin = 494.9358
				xmax = 495.1858
				text = "i"
			intervals [1308]:
				xmin = 495.1858
				xmax = 495.3758
				text = "i"
			intervals [1309]:
				xmin = 495.3758
				xmax = 495.5858
				text = "ain't"
			intervals [1310]:
				xmin = 495.5858
				xmax = 495.7358
				text = "i"
			intervals [1311]:
				xmin = 495.7358
				xmax = 495.8858
				text = "ain't"
			intervals [1312]:
				xmin = 495.8858
				xmax = 496.1858
				text = "learned"
			intervals [1313]:
				xmin = 496.1858
				xmax = 496.3758
				text = "that"
			intervals [1314]:
				xmin = 496.3758
				xmax = 496.5358
				text = "one"
			intervals [1315]:
				xmin = 496.5358
				xmax = 496.7058
				text = "yet"
			intervals [1316]:
				xmin = 496.7058
				xmax = 496.7458
				text = ""
			intervals [1317]:
				xmin = 496.7458
				xmax = 496.8758
				text = "but"
			intervals [1318]:
				xmin = 496.8758
				xmax = 497.1658
				text = "i"
			intervals [1319]:
				xmin = 497.1658
				xmax = 497.7783
				text = ""
			intervals [1320]:
				xmin = 497.7783
				xmax = 497.9083
				text = "but"
			intervals [1321]:
				xmin = 497.9083
				xmax = 498.1083
				text = "i'm"
			intervals [1322]:
				xmin = 498.1083
				xmax = 498.4483
				text = "going"
			intervals [1323]:
				xmin = 498.4483
				xmax = 498.6083
				text = "to"
			intervals [1324]:
				xmin = 498.6083
				xmax = 504.3923
				text = ""
			intervals [1325]:
				xmin = 504.3923
				xmax = 504.5723
				text = "yeah"
			intervals [1326]:
				xmin = 504.5723
				xmax = 504.6023
				text = ""
			intervals [1327]:
				xmin = 504.6023
				xmax = 505.0423
				text = "um"
			intervals [1328]:
				xmin = 505.0423
				xmax = 506.1798
				text = ""
			intervals [1329]:
				xmin = 506.1798
				xmax = 506.3398
				text = "they"
			intervals [1330]:
				xmin = 506.3398
				xmax = 506.7898
				text = "call"
			intervals [1331]:
				xmin = 506.7898
				xmax = 507.1835
				text = ""
			intervals [1332]:
				xmin = 507.1835
				xmax = 507.4835
				text = "not"
			intervals [1333]:
				xmin = 507.4835
				xmax = 507.6535
				text = "it"
			intervals [1334]:
				xmin = 507.6535
				xmax = 507.9335
				text = "not"
			intervals [1335]:
				xmin = 507.9335
				xmax = 508.0835
				text = "it"
			intervals [1336]:
				xmin = 508.0835
				xmax = 508.1135
				text = ""
			intervals [1337]:
				xmin = 508.1135
				xmax = 508.4435
				text = "last"
			intervals [1338]:
				xmin = 508.4435
				xmax = 508.8135
				text = "person"
			intervals [1339]:
				xmin = 508.8135
				xmax = 508.9235
				text = "he"
			intervals [1340]:
				xmin = 508.9235
				xmax = 509.2435
				text = "gets"
			intervals [1341]:
				xmin = 509.2435
				xmax = 509.6766
				text = ""
			intervals [1342]:
				xmin = 509.6766
				xmax = 509.8866
				text = "like"
			intervals [1343]:
				xmin = 509.8866
				xmax = 510.435
				text = ""
			intervals [1344]:
				xmin = 510.435
				xmax = 510.615
				text = "i"
			intervals [1345]:
				xmin = 510.615
				xmax = 510.985
				text = "count"
			intervals [1346]:
				xmin = 510.985
				xmax = 511.115
				text = "at"
			intervals [1347]:
				xmin = 511.115
				xmax = 511.205
				text = "the"
			intervals [1348]:
				xmin = 511.205
				xmax = 511.755
				text = "board"
			intervals [1349]:
				xmin = 511.755
				xmax = 512.7358
				text = ""
			intervals [1350]:
				xmin = 512.7358
				xmax = 512.9258
				text = "well"
			intervals [1351]:
				xmin = 512.9258
				xmax = 513.1158
				text = "and"
			intervals [1352]:
				xmin = 513.1158
				xmax = 513.1558
				text = ""
			intervals [1353]:
				xmin = 513.1558
				xmax = 513.4558
				text = "then"
			intervals [1354]:
				xmin = 513.4558
				xmax = 513.9523
				text = ""
			intervals [1355]:
				xmin = 513.9523
				xmax = 514.1223
				text = "i"
			intervals [1356]:
				xmin = 514.1223
				xmax = 514.3423
				text = "would"
			intervals [1357]:
				xmin = 514.3423
				xmax = 514.3723
				text = ""
			intervals [1358]:
				xmin = 514.3723
				xmax = 514.8023
				text = "uh"
			intervals [1359]:
				xmin = 514.8023
				xmax = 515.8373
				text = ""
			intervals [1360]:
				xmin = 515.8373
				xmax = 515.9973
				text = "i"
			intervals [1361]:
				xmin = 515.9973
				xmax = 516.1573
				text = "would"
			intervals [1362]:
				xmin = 516.1573
				xmax = 516.2273
				text = ""
			intervals [1363]:
				xmin = 516.2273
				xmax = 516.5473
				text = "be"
			intervals [1364]:
				xmin = 516.5473
				xmax = 518.0082
				text = ""
			intervals [1365]:
				xmin = 518.0082
				xmax = 518.1882
				text = "wait"
			intervals [1366]:
				xmin = 518.1882
				xmax = 518.4104
				text = ""
			intervals [1367]:
				xmin = 518.4104
				xmax = 518.5804
				text = "i"
			intervals [1368]:
				xmin = 518.5804
				xmax = 518.7204
				text = "would"
			intervals [1369]:
				xmin = 518.7204
				xmax = 519.0104
				text = "count"
			intervals [1370]:
				xmin = 519.0104
				xmax = 519.3804
				text = "five"
			intervals [1371]:
				xmin = 519.3804
				xmax = 519.6504
				text = "ten"
			intervals [1372]:
				xmin = 519.6504
				xmax = 520.1104
				text = "fifteen"
			intervals [1373]:
				xmin = 520.1104
				xmax = 520.3804
				text = "twenty"
			intervals [1374]:
				xmin = 520.3804
				xmax = 520.4604
				text = ""
			intervals [1375]:
				xmin = 520.4604
				xmax = 520.6704
				text = "twenty"
			intervals [1376]:
				xmin = 520.6704
				xmax = 520.8904
				text = "five"
			intervals [1377]:
				xmin = 520.8904
				xmax = 521.1604
				text = "thirty"
			intervals [1378]:
				xmin = 521.1604
				xmax = 521.3704
				text = "thirty"
			intervals [1379]:
				xmin = 521.3704
				xmax = 521.5604
				text = "five"
			intervals [1380]:
				xmin = 521.5604
				xmax = 521.8804
				text = "forty"
			intervals [1381]:
				xmin = 521.8804
				xmax = 522.1904
				text = "forty"
			intervals [1382]:
				xmin = 522.1904
				xmax = 522.4004
				text = "five"
			intervals [1383]:
				xmin = 522.4004
				xmax = 522.5504
				text = "fifty"
			intervals [1384]:
				xmin = 522.5504
				xmax = 522.9821
				text = ""
			intervals [1385]:
				xmin = 522.9821
				xmax = 523.2121
				text = "fifty"
			intervals [1386]:
				xmin = 523.2121
				xmax = 523.4121
				text = "five"
			intervals [1387]:
				xmin = 523.4121
				xmax = 523.7121
				text = "six"
			intervals [1388]:
				xmin = 523.7121
				xmax = 523.9721
				text = "sixty"
			intervals [1389]:
				xmin = 523.9721
				xmax = 524.1621
				text = "five"
			intervals [1390]:
				xmin = 524.1621
				xmax = 524.4321
				text = "seven"
			intervals [1391]:
				xmin = 524.4321
				xmax = 524.4721
				text = ""
			intervals [1392]:
				xmin = 524.4721
				xmax = 524.7521
				text = "seventy"
			intervals [1393]:
				xmin = 524.7521
				xmax = 524.9221
				text = "five"
			intervals [1394]:
				xmin = 524.9221
				xmax = 524.9521
				text = ""
			intervals [1395]:
				xmin = 524.9521
				xmax = 525.2021
				text = "eighty"
			intervals [1396]:
				xmin = 525.2021
				xmax = 525.3521
				text = "eighty"
			intervals [1397]:
				xmin = 525.3521
				xmax = 525.6121
				text = "five"
			intervals [1398]:
				xmin = 525.6121
				xmax = 525.8421
				text = "ninety"
			intervals [1399]:
				xmin = 525.8421
				xmax = 526.0521
				text = "ninety"
			intervals [1400]:
				xmin = 526.0521
				xmax = 526.2121
				text = "five"
			intervals [1401]:
				xmin = 526.2121
				xmax = 526.3021
				text = "a"
			intervals [1402]:
				xmin = 526.3021
				xmax = 526.3321
				text = ""
			intervals [1403]:
				xmin = 526.3321
				xmax = 526.6121
				text = "hundred"
			intervals [1404]:
				xmin = 526.6121
				xmax = 527.0808
				text = ""
			intervals [1405]:
				xmin = 527.0808
				xmax = 527.3608
				text = "then"
			intervals [1406]:
				xmin = 527.3608
				xmax = 527.5708
				text = "so"
			intervals [1407]:
				xmin = 527.5708
				xmax = 527.9863
				text = ""
			intervals [1408]:
				xmin = 527.9863
				xmax = 528.0963
				text = "i"
			intervals [1409]:
				xmin = 528.0963
				xmax = 528.3663
				text = "say"
			intervals [1410]:
				xmin = 528.3663
				xmax = 528.4663
				text = ""
			intervals [1411]:
				xmin = 528.4663
				xmax = 528.6363
				text = "all"
			intervals [1412]:
				xmin = 528.6363
				xmax = 528.8563
				text = "around"
			intervals [1413]:
				xmin = 528.8563
				xmax = 528.9563
				text = "my"
			intervals [1414]:
				xmin = 528.9563
				xmax = 529.4163
				text = "bases"
			intervals [1415]:
				xmin = 529.4163
				xmax = 529.5163
				text = "or"
			intervals [1416]:
				xmin = 529.5163
				xmax = 529.7063
				text = "he"
			intervals [1417]:
				xmin = 529.7063
				xmax = 529.9063
				text = "tee"
			intervals [1418]:
				xmin = 529.9063
				xmax = 530.1563
				text = "out"
			intervals [1419]:
				xmin = 530.1563
				xmax = 530.1863
				text = ""
			intervals [1420]:
				xmin = 530.1863
				xmax = 530.7563
				text = "within"
			intervals [1421]:
				xmin = 530.7563
				xmax = 530.7863
				text = ""
			intervals [1422]:
				xmin = 530.7863
				xmax = 530.9363
				text = "you"
			intervals [1423]:
				xmin = 530.9363
				xmax = 531.1463
				text = "know"
			intervals [1424]:
				xmin = 531.1463
				xmax = 531.5163
				text = "amount"
			intervals [1425]:
				xmin = 531.5163
				xmax = 531.5763
				text = "of"
			intervals [1426]:
				xmin = 531.5763
				xmax = 531.8963
				text = "feet"
			intervals [1427]:
				xmin = 531.8963
				xmax = 532.3021
				text = ""
			intervals [1428]:
				xmin = 532.3021
				xmax = 532.5521
				text = "cause"
			intervals [1429]:
				xmin = 532.5521
				xmax = 532.7421
				text = "they"
			intervals [1430]:
				xmin = 532.7421
				xmax = 533.2921
				text = "sneaky"
			intervals [1431]:
				xmin = 533.2921
				xmax = 533.5821
				text = "they"
			intervals [1432]:
				xmin = 533.5821
				xmax = 533.6121
				text = "<unk>"
			intervals [1433]:
				xmin = 533.6121
				xmax = 534.0775
				text = ""
			intervals [1434]:
				xmin = 534.0775
				xmax = 534.2275
				text = "they"
			intervals [1435]:
				xmin = 534.2275
				xmax = 534.2575
				text = "<unk>"
			intervals [1436]:
				xmin = 534.2575
				xmax = 534.2875
				text = ""
			intervals [1437]:
				xmin = 534.2875
				xmax = 534.4975
				text = "get"
			intervals [1438]:
				xmin = 534.4975
				xmax = 534.7475
				text = "right"
			intervals [1439]:
				xmin = 534.7475
				xmax = 534.9675
				text = "up"
			intervals [1440]:
				xmin = 534.9675
				xmax = 535.1575
				text = "under"
			intervals [1441]:
				xmin = 535.1575
				xmax = 535.3575
				text = "you"
			intervals [1442]:
				xmin = 535.3575
				xmax = 535.7688
				text = ""
			intervals [1443]:
				xmin = 535.7688
				xmax = 536.1588
				text = "until"
			intervals [1444]:
				xmin = 536.1588
				xmax = 536.3888
				text = "you"
			intervals [1445]:
				xmin = 536.3888
				xmax = 536.7727
				text = ""
			intervals [1446]:
				xmin = 536.7727
				xmax = 537.0927
				text = "turn"
			intervals [1447]:
				xmin = 537.0927
				xmax = 537.2327
				text = "your"
			intervals [1448]:
				xmin = 537.2327
				xmax = 537.5727
				text = "back"
			intervals [1449]:
				xmin = 537.5727
				xmax = 537.6027
				text = ""
			intervals [1450]:
				xmin = 537.6027
				xmax = 537.7827
				text = "then"
			intervals [1451]:
				xmin = 537.7827
				xmax = 537.9427
				text = "they"
			intervals [1452]:
				xmin = 537.9427
				xmax = 537.9727
				text = "<unk>"
			intervals [1453]:
				xmin = 537.9727
				xmax = 538.0127
				text = ""
			intervals [1454]:
				xmin = 538.0127
				xmax = 538.4527
				text = "tag"
			intervals [1455]:
				xmin = 538.4527
				xmax = 539.935
				text = ""
			intervals [1456]:
				xmin = 539.935
				xmax = 540.285
				text = "then"
			intervals [1457]:
				xmin = 540.285
				xmax = 540.5252
				text = ""
			intervals [1458]:
				xmin = 540.5252
				xmax = 540.8152
				text = "so"
			intervals [1459]:
				xmin = 540.8152
				xmax = 540.9852
				text = "if"
			intervals [1460]:
				xmin = 540.9852
				xmax = 541.1552
				text = "they"
			intervals [1461]:
				xmin = 541.1552
				xmax = 541.4452
				text = "do"
			intervals [1462]:
				xmin = 541.4452
				xmax = 541.6152
				text = "you"
			intervals [1463]:
				xmin = 541.6152
				xmax = 542.012
				text = ""
			intervals [1464]:
				xmin = 542.012
				xmax = 542.092
				text = "you"
			intervals [1465]:
				xmin = 542.092
				xmax = 542.352
				text = "say"
			intervals [1466]:
				xmin = 542.352
				xmax = 542.622
				text = "you're"
			intervals [1467]:
				xmin = 542.622
				xmax = 542.822
				text = "out"
			intervals [1468]:
				xmin = 542.822
				xmax = 543.152
				text = "because"
			intervals [1469]:
				xmin = 543.152
				xmax = 543.352
				text = "they"
			intervals [1470]:
				xmin = 543.352
				xmax = 543.542
				text = "is"
			intervals [1471]:
				xmin = 543.542
				xmax = 543.762
				text = "out"
			intervals [1472]:
				xmin = 543.762
				xmax = 544.072
				text = "because"
			intervals [1473]:
				xmin = 544.072
				xmax = 544.212
				text = "you"
			intervals [1474]:
				xmin = 544.212
				xmax = 544.532
				text = "said"
			intervals [1475]:
				xmin = 544.532
				xmax = 544.962
				text = "amount"
			intervals [1476]:
				xmin = 544.962
				xmax = 545.022
				text = "of"
			intervals [1477]:
				xmin = 545.022
				xmax = 545.402
				text = "feet"
			intervals [1478]:
				xmin = 545.402
				xmax = 545.7025
				text = ""
			intervals [1479]:
				xmin = 545.7025
				xmax = 545.8125
				text = "and"
			intervals [1480]:
				xmin = 545.8125
				xmax = 545.9725
				text = "he"
			intervals [1481]:
				xmin = 545.9725
				xmax = 546.2025
				text = "was"
			intervals [1482]:
				xmin = 546.2025
				xmax = 546.4125
				text = "in"
			intervals [1483]:
				xmin = 546.4125
				xmax = 546.6125
				text = "there"
			intervals [1484]:
				xmin = 546.6125
				xmax = 547.537
				text = ""
			intervals [1485]:
				xmin = 547.537
				xmax = 547.667
				text = "and"
			intervals [1486]:
				xmin = 547.667
				xmax = 547.947
				text = "so"
			intervals [1487]:
				xmin = 547.947
				xmax = 548.3697
				text = ""
			intervals [1488]:
				xmin = 548.3697
				xmax = 548.4997
				text = "if"
			intervals [1489]:
				xmin = 548.4997
				xmax = 548.6397
				text = "you"
			intervals [1490]:
				xmin = 548.6397
				xmax = 548.6997
				text = ""
			intervals [1491]:
				xmin = 548.6997
				xmax = 548.9797
				text = "see"
			intervals [1492]:
				xmin = 548.9797
				xmax = 549.1397
				text = ""
			intervals [1493]:
				xmin = 549.1397
				xmax = 549.2297
				text = "him"
			intervals [1494]:
				xmin = 549.2297
				xmax = 549.6007
				text = ""
			intervals [1495]:
				xmin = 549.6007
				xmax = 549.8607
				text = "over"
			intervals [1496]:
				xmin = 549.8607
				xmax = 550.2607
				text = "across"
			intervals [1497]:
				xmin = 550.2607
				xmax = 550.3907
				text = "the"
			intervals [1498]:
				xmin = 550.3907
				xmax = 550.8007
				text = "street"
			intervals [1499]:
				xmin = 550.8007
				xmax = 550.9607
				text = "on"
			intervals [1500]:
				xmin = 550.9607
				xmax = 551.0407
				text = "the"
			intervals [1501]:
				xmin = 551.0407
				xmax = 551.6907
				text = "porch"
			intervals [1502]:
				xmin = 551.6907
				xmax = 552.276
				text = ""
			intervals [1503]:
				xmin = 552.276
				xmax = 552.356
				text = "you"
			intervals [1504]:
				xmin = 552.356
				xmax = 552.726
				text = "say"
			intervals [1505]:
				xmin = 552.726
				xmax = 552.8749
				text = ""
			intervals [1506]:
				xmin = 552.8749
				xmax = 553.1749
				text = "out"
			intervals [1507]:
				xmin = 553.1749
				xmax = 553.4749
				text = "on"
			intervals [1508]:
				xmin = 553.4749
				xmax = 553.8149
				text = "certain"
			intervals [1509]:
				xmin = 553.8149
				xmax = 553.8549
				text = ""
			intervals [1510]:
				xmin = 553.8549
				xmax = 554.2549
				text = "certain"
			intervals [1511]:
				xmin = 554.2549
				xmax = 554.3149
				text = ""
			intervals [1512]:
				xmin = 554.3149
				xmax = 554.7549
				text = "person"
			intervals [1513]:
				xmin = 554.7549
				xmax = 555.1084
				text = ""
			intervals [1514]:
				xmin = 555.1084
				xmax = 555.3284
				text = "on"
			intervals [1515]:
				xmin = 555.3284
				xmax = 555.4284
				text = "the"
			intervals [1516]:
				xmin = 555.4284
				xmax = 555.7984
				text = "porch"
			intervals [1517]:
				xmin = 555.7984
				xmax = 556.1284
				text = "across"
			intervals [1518]:
				xmin = 556.1284
				xmax = 556.1884
				text = "the"
			intervals [1519]:
				xmin = 556.1884
				xmax = 556.6584
				text = "street"
			intervals [1520]:
				xmin = 556.6584
				xmax = 557.274
				text = ""
			intervals [1521]:
				xmin = 557.274
				xmax = 557.434
				text = "but"
			intervals [1522]:
				xmin = 557.434
				xmax = 557.494
				text = "you"
			intervals [1523]:
				xmin = 557.494
				xmax = 557.664
				text = "have"
			intervals [1524]:
				xmin = 557.664
				xmax = 557.804
				text = "to"
			intervals [1525]:
				xmin = 557.804
				xmax = 558.084
				text = "call"
			intervals [1526]:
				xmin = 558.084
				xmax = 558.174
				text = "the"
			intervals [1527]:
				xmin = 558.174
				xmax = 558.514
				text = "house"
			intervals [1528]:
				xmin = 558.514
				xmax = 558.574
				text = "s"
			intervals [1529]:
				xmin = 558.574
				xmax = 558.914
				text = "number"
			intervals [1530]:
				xmin = 558.914
				xmax = 559.244
				text = "cause"
			intervals [1531]:
				xmin = 559.244
				xmax = 559.8401
				text = ""
			intervals [1532]:
				xmin = 559.8401
				xmax = 560.1301
				text = "because"
			intervals [1533]:
				xmin = 560.1301
				xmax = 560.3201
				text = "there"
			intervals [1534]:
				xmin = 560.3201
				xmax = 560.3701
				text = "s"
			intervals [1535]:
				xmin = 560.3701
				xmax = 560.4001
				text = "a"
			intervals [1536]:
				xmin = 560.4001
				xmax = 560.8301
				text = "lot"
			intervals [1537]:
				xmin = 560.8301
				xmax = 560.9701
				text = "of"
			intervals [1538]:
				xmin = 560.9701
				xmax = 561.3701
				text = "boys"
			intervals [1539]:
				xmin = 561.3701
				xmax = 561.5301
				text = "be"
			intervals [1540]:
				xmin = 561.5301
				xmax = 561.7401
				text = "on"
			intervals [1541]:
				xmin = 561.7401
				xmax = 561.8501
				text = "the"
			intervals [1542]:
				xmin = 561.8501
				xmax = 562.6901
				text = "porches"
			intervals [1543]:
				xmin = 562.6901
				xmax = 563.6512
				text = ""
			intervals [1544]:
				xmin = 563.6512
				xmax = 563.8112
				text = "and"
			intervals [1545]:
				xmin = 563.8112
				xmax = 563.9812
				text = "if"
			intervals [1546]:
				xmin = 563.9812
				xmax = 564.1512
				text = "the"
			intervals [1547]:
				xmin = 564.1512
				xmax = 564.7512
				text = "one"
			intervals [1548]:
				xmin = 564.7512
				xmax = 564.7812
				text = ""
			intervals [1549]:
				xmin = 564.7812
				xmax = 565.1112
				text = "way"
			intervals [1550]:
				xmin = 565.1112
				xmax = 565.3612
				text = "up"
			intervals [1551]:
				xmin = 565.3612
				xmax = 565.5112
				text = "the"
			intervals [1552]:
				xmin = 565.5112
				xmax = 565.8712
				text = "street"
			intervals [1553]:
				xmin = 565.8712
				xmax = 566.3903
				text = ""
			intervals [1554]:
				xmin = 566.3903
				xmax = 566.7003
				text = "cause"
			intervals [1555]:
				xmin = 566.7003
				xmax = 566.7303
				text = ""
			intervals [1556]:
				xmin = 566.7303
				xmax = 566.9803
				text = "we"
			intervals [1557]:
				xmin = 566.9803
				xmax = 567.1603
				text = "can"
			intervals [1558]:
				xmin = 567.1603
				xmax = 567.3703
				text = "see"
			intervals [1559]:
				xmin = 567.3703
				xmax = 567.5703
				text = "that"
			intervals [1560]:
				xmin = 567.5703
				xmax = 567.7503
				text = "way"
			intervals [1561]:
				xmin = 567.7503
				xmax = 568.0203
				text = "cause"
			intervals [1562]:
				xmin = 568.0203
				xmax = 568.1303
				text = "they"
			intervals [1563]:
				xmin = 568.1303
				xmax = 568.3603
				text = "got"
			intervals [1564]:
				xmin = 568.3603
				xmax = 568.4903
				text = "the"
			intervals [1565]:
				xmin = 568.4903
				xmax = 568.8803
				text = "lights"
			intervals [1566]:
				xmin = 568.8803
				xmax = 569.1303
				text = "going"
			intervals [1567]:
				xmin = 569.1303
				xmax = 569.4403
				text = "straight"
			intervals [1568]:
				xmin = 569.4403
				xmax = 569.7003
				text = "down"
			intervals [1569]:
				xmin = 569.7003
				xmax = 569.7703
				text = "the"
			intervals [1570]:
				xmin = 569.7703
				xmax = 570.1203
				text = "street"
			intervals [1571]:
				xmin = 570.1203
				xmax = 571.0028
				text = ""
			intervals [1572]:
				xmin = 571.0028
				xmax = 571.1428
				text = "we"
			intervals [1573]:
				xmin = 571.1428
				xmax = 571.1928
				text = ""
			intervals [1574]:
				xmin = 571.1928
				xmax = 571.3328
				text = "can"
			intervals [1575]:
				xmin = 571.3328
				xmax = 571.5928
				text = "see"
			intervals [1576]:
				xmin = 571.5928
				xmax = 571.7628
				text = "up"
			intervals [1577]:
				xmin = 571.7628
				xmax = 571.9328
				text = "that"
			intervals [1578]:
				xmin = 571.9328
				xmax = 572.0728
				text = "way"
			intervals [1579]:
				xmin = 572.0728
				xmax = 572.8306
				text = ""
			intervals [1580]:
				xmin = 572.8306
				xmax = 573.0906
				text = "then"
			intervals [1581]:
				xmin = 573.0906
				xmax = 573.2206
				text = "you"
			intervals [1582]:
				xmin = 573.2206
				xmax = 573.5206
				text = "call"
			intervals [1583]:
				xmin = 573.5206
				xmax = 573.5906
				text = "it"
			intervals [1584]:
				xmin = 573.5906
				xmax = 573.8306
				text = "cause"
			intervals [1585]:
				xmin = 573.8306
				xmax = 574.1606
				text = "most"
			intervals [1586]:
				xmin = 574.1606
				xmax = 574.2206
				text = "of"
			intervals [1587]:
				xmin = 574.2206
				xmax = 574.3406
				text = "them"
			intervals [1588]:
				xmin = 574.3406
				xmax = 574.5106
				text = "they"
			intervals [1589]:
				xmin = 574.5106
				xmax = 574.6206
				text = "be"
			intervals [1590]:
				xmin = 574.6206
				xmax = 575.0606
				text = "trying"
			intervals [1591]:
				xmin = 575.0606
				xmax = 575.1306
				text = "to"
			intervals [1592]:
				xmin = 575.1306
				xmax = 575.4752
				text = ""
			intervals [1593]:
				xmin = 575.4752
				xmax = 575.6852
				text = "my"
			intervals [1594]:
				xmin = 575.6852
				xmax = 576.0752
				text = "brothers"
			intervals [1595]:
				xmin = 576.0752
				xmax = 576.2552
				text = "they"
			intervals [1596]:
				xmin = 576.2552
				xmax = 576.4052
				text = "be"
			intervals [1597]:
				xmin = 576.4052
				xmax = 576.4652
				text = ""
			intervals [1598]:
				xmin = 576.4652
				xmax = 576.7752
				text = "trying"
			intervals [1599]:
				xmin = 576.7752
				xmax = 576.8952
				text = "to"
			intervals [1600]:
				xmin = 576.8952
				xmax = 577.3052
				text = "sneak"
			intervals [1601]:
				xmin = 577.3052
				xmax = 577.3952
				text = ""
			intervals [1602]:
				xmin = 577.3952
				xmax = 577.6452
				text = "all"
			intervals [1603]:
				xmin = 577.6452
				xmax = 577.7252
				text = "the"
			intervals [1604]:
				xmin = 577.7252
				xmax = 577.8652
				text = "way"
			intervals [1605]:
				xmin = 577.8652
				xmax = 578.3752
				text = "around"
			intervals [1606]:
				xmin = 578.3752
				xmax = 578.7008
				text = ""
			intervals [1607]:
				xmin = 578.7008
				xmax = 578.9608
				text = "go"
			intervals [1608]:
				xmin = 578.9608
				xmax = 579.1808
				text = "up"
			intervals [1609]:
				xmin = 579.1808
				xmax = 579.3908
				text = "through"
			intervals [1610]:
				xmin = 579.3908
				xmax = 579.5008
				text = "the"
			intervals [1611]:
				xmin = 579.5008
				xmax = 579.8208
				text = "back"
			intervals [1612]:
				xmin = 579.8208
				xmax = 580.0608
				text = "come"
			intervals [1613]:
				xmin = 580.0608
				xmax = 580.3508
				text = "through"
			intervals [1614]:
				xmin = 580.3508
				xmax = 580.4608
				text = "the"
			intervals [1615]:
				xmin = 580.4608
				xmax = 581.0008
				text = "house"
			intervals [1616]:
				xmin = 581.0008
				xmax = 581.963
				text = ""
			intervals [1617]:
				xmin = 581.963
				xmax = 582.153
				text = "i"
			intervals [1618]:
				xmin = 582.153
				xmax = 582.413
				text = "locked"
			intervals [1619]:
				xmin = 582.413
				xmax = 582.513
				text = "the"
			intervals [1620]:
				xmin = 582.513
				xmax = 582.733
				text = "door"
			intervals [1621]:
				xmin = 582.733
				xmax = 583.043
				text = "one"
			intervals [1622]:
				xmin = 583.043
				xmax = 583.283
				text = "night"
			intervals [1623]:
				xmin = 583.283
				xmax = 584.3184
				text = ""
			intervals [1624]:
				xmin = 584.3184
				xmax = 584.6584
				text = "this"
			intervals [1625]:
				xmin = 584.6584
				xmax = 584.6984
				text = ""
			intervals [1626]:
				xmin = 584.6984
				xmax = 584.8384
				text = "they"
			intervals [1627]:
				xmin = 584.8384
				xmax = 585.0684
				text = "had"
			intervals [1628]:
				xmin = 585.0684
				xmax = 585.1484
				text = "to"
			intervals [1629]:
				xmin = 585.1484
				xmax = 585.5784
				text = "come"
			intervals [1630]:
				xmin = 585.5784
				xmax = 585.6584
				text = ""
			intervals [1631]:
				xmin = 585.6584
				xmax = 585.9384
				text = "all"
			intervals [1632]:
				xmin = 585.9384
				xmax = 585.9984
				text = "the"
			intervals [1633]:
				xmin = 585.9984
				xmax = 586.1784
				text = "way"
			intervals [1634]:
				xmin = 586.1784
				xmax = 586.4584
				text = "back"
			intervals [1635]:
				xmin = 586.4584
				xmax = 586.8084
				text = "around"
			intervals [1636]:
				xmin = 586.8084
				xmax = 586.8984
				text = "on"
			intervals [1637]:
				xmin = 586.8984
				xmax = 587.0384
				text = "that"
			intervals [1638]:
				xmin = 587.0384
				xmax = 587.0884
				text = ""
			intervals [1639]:
				xmin = 587.0884
				xmax = 587.4784
				text = "corner"
			intervals [1640]:
				xmin = 587.4784
				xmax = 588.2394
				text = ""
			intervals [1641]:
				xmin = 588.2394
				xmax = 588.4194
				text = "that"
			intervals [1642]:
				xmin = 588.4194
				xmax = 588.4494
				text = "s"
			intervals [1643]:
				xmin = 588.4494
				xmax = 588.5094
				text = "the"
			intervals [1644]:
				xmin = 588.5094
				xmax = 588.5494
				text = ""
			intervals [1645]:
				xmin = 588.5494
				xmax = 588.7594
				text = "way"
			intervals [1646]:
				xmin = 588.7594
				xmax = 588.8494
				text = "you"
			intervals [1647]:
				xmin = 588.8494
				xmax = 588.9194
				text = ""
			intervals [1648]:
				xmin = 588.9194
				xmax = 589.0994
				text = "play"
			intervals [1649]:
				xmin = 589.0994
				xmax = 589.3094
				text = "hide"
			intervals [1650]:
				xmin = 589.3094
				xmax = 589.3394
				text = ""
			intervals [1651]:
				xmin = 589.3394
				xmax = 589.4194
				text = "and"
			intervals [1652]:
				xmin = 589.4194
				xmax = 589.4594
				text = ""
			intervals [1653]:
				xmin = 589.4594
				xmax = 589.5594
				text = "go"
			intervals [1654]:
				xmin = 589.5594
				xmax = 589.5994
				text = ""
			intervals [1655]:
				xmin = 589.5994
				xmax = 589.8894
				text = "seek"
			intervals [1656]:
				xmin = 589.8894
				xmax = 593.508
				text = ""
			intervals [1657]:
				xmin = 593.508
				xmax = 593.698
				text = "let"
			intervals [1658]:
				xmin = 593.698
				xmax = 593.748
				text = "s"
			intervals [1659]:
				xmin = 593.748
				xmax = 594.098
				text = "see"
			intervals [1660]:
				xmin = 594.098
				xmax = 594.4785
				text = ""
			intervals [1661]:
				xmin = 594.4785
				xmax = 594.7085
				text = "i"
			intervals [1662]:
				xmin = 594.7085
				xmax = 594.8885
				text = "mean"
			intervals [1663]:
				xmin = 594.8885
				xmax = 595.1585
				text = "just"
			intervals [1664]:
				xmin = 595.1585
				xmax = 595.4385
				text = "leave"
			intervals [1665]:
				xmin = 595.4385
				xmax = 595.5585
				text = "them"
			intervals [1666]:
				xmin = 595.5585
				xmax = 595.6985
				text = "in"
			intervals [1667]:
				xmin = 595.6985
				xmax = 595.8385
				text = "there"
			intervals [1668]:
				xmin = 595.8385
				xmax = 596.3485
				text = "until"
			intervals [1669]:
				xmin = 596.3485
				xmax = 596.6781
				text = ""
			intervals [1670]:
				xmin = 596.6781
				xmax = 597.1081
				text = "some"
			intervals [1671]:
				xmin = 597.1081
				xmax = 597.4881
				text = "some"
			intervals [1672]:
				xmin = 597.4881
				xmax = 597.7481
				text = "other"
			intervals [1673]:
				xmin = 597.7481
				xmax = 598.0881
				text = "people"
			intervals [1674]:
				xmin = 598.0881
				xmax = 598.2681
				text = "get"
			intervals [1675]:
				xmin = 598.2681
				xmax = 598.5081
				text = "some"
			intervals [1676]:
				xmin = 598.5081
				xmax = 599.2181
				text = "marbles"
			intervals [1677]:
				xmin = 599.2181
				xmax = 600.5205
				text = ""
			intervals [1678]:
				xmin = 600.5205
				xmax = 600.7605
				text = "cause"
			intervals [1679]:
				xmin = 600.7605
				xmax = 600.9005
				text = "i"
			intervals [1680]:
				xmin = 600.9005
				xmax = 601.0405
				text = "the"
			intervals [1681]:
				xmin = 601.0405
				xmax = 601.4005
				text = "first"
			intervals [1682]:
				xmin = 601.4005
				xmax = 601.4805
				text = "day"
			intervals [1683]:
				xmin = 601.4805
				xmax = 601.6505
				text = "i"
			intervals [1684]:
				xmin = 601.6505
				xmax = 601.8705
				text = "got"
			intervals [1685]:
				xmin = 601.8705
				xmax = 602.0105
				text = "my"
			intervals [1686]:
				xmin = 602.0105
				xmax = 602.4605
				text = "marbles"
			intervals [1687]:
				xmin = 602.4605
				xmax = 602.5605
				text = "i"
			intervals [1688]:
				xmin = 602.5605
				xmax = 602.7805
				text = "went"
			intervals [1689]:
				xmin = 602.7805
				xmax = 603.0205
				text = "out"
			intervals [1690]:
				xmin = 603.0205
				xmax = 603.2505
				text = "there"
			intervals [1691]:
				xmin = 603.2505
				xmax = 604.2022
				text = ""
			intervals [1692]:
				xmin = 604.2022
				xmax = 604.3422
				text = "and"
			intervals [1693]:
				xmin = 604.3422
				xmax = 604.5722
				text = "i"
			intervals [1694]:
				xmin = 604.5722
				xmax = 605.3035
				text = ""
			intervals [1695]:
				xmin = 605.3035
				xmax = 605.6835
				text = "shot"
			intervals [1696]:
				xmin = 605.6835
				xmax = 605.7335
				text = "a"
			intervals [1697]:
				xmin = 605.7335
				xmax = 606.2035
				text = "couple"
			intervals [1698]:
				xmin = 606.2035
				xmax = 606.4772
				text = ""
			intervals [1699]:
				xmin = 606.4772
				xmax = 607.0872
				text = "<unk>"
			intervals [1700]:
				xmin = 607.0872
				xmax = 607.4172
				text = "excuse"
			intervals [1701]:
				xmin = 607.4172
				xmax = 607.4772
				text = "me"
			intervals [1702]:
				xmin = 607.4772
				xmax = 607.8568
				text = ""
			intervals [1703]:
				xmin = 607.8568
				xmax = 608.3068
				text = "marbles"
			intervals [1704]:
				xmin = 608.3068
				xmax = 608.4768
				text = "with"
			intervals [1705]:
				xmin = 608.4768
				xmax = 608.7168
				text = "some"
			intervals [1706]:
				xmin = 608.7168
				xmax = 609.1068
				text = "boys"
			intervals [1707]:
				xmin = 609.1068
				xmax = 609.1968
				text = ""
			intervals [1708]:
				xmin = 609.1968
				xmax = 609.3768
				text = "they"
			intervals [1709]:
				xmin = 609.3768
				xmax = 609.7168
				text = "shoot"
			intervals [1710]:
				xmin = 609.7168
				xmax = 610.0168
				text = "like"
			intervals [1711]:
				xmin = 610.0168
				xmax = 610.3768
				text = "that"
			intervals [1712]:
				xmin = 610.3768
				xmax = 610.5586
				text = ""
			intervals [1713]:
				xmin = 610.5586
				xmax = 611.0286
				text = "pinch"
			intervals [1714]:
				xmin = 611.0286
				xmax = 611.1286
				text = "the"
			intervals [1715]:
				xmin = 611.1286
				xmax = 611.5986
				text = "marble"
			intervals [1716]:
				xmin = 611.5986
				xmax = 612.3833
				text = ""
			intervals [1717]:
				xmin = 612.3833
				xmax = 612.6433
				text = "and"
			intervals [1718]:
				xmin = 612.6433
				xmax = 612.8233
				text = "they"
			intervals [1719]:
				xmin = 612.8233
				xmax = 613.1533
				text = "shoot"
			intervals [1720]:
				xmin = 613.1533
				xmax = 613.4933
				text = "like"
			intervals [1721]:
				xmin = 613.4933
				xmax = 613.9433
				text = "that"
			intervals [1722]:
				xmin = 613.9433
				xmax = 615.3442
				text = ""
			intervals [1723]:
				xmin = 615.3442
				xmax = 615.6342
				text = "huh"
			intervals [1724]:
				xmin = 615.6342
				xmax = 615.8842
				text = "i"
			intervals [1725]:
				xmin = 615.8842
				xmax = 616.1442
				text = "don't"
			intervals [1726]:
				xmin = 616.1442
				xmax = 616.4242
				text = "know"
			intervals [1727]:
				xmin = 616.4242
				xmax = 617.5167
				text = ""
			intervals [1728]:
				xmin = 617.5167
				xmax = 617.6967
				text = "and"
			intervals [1729]:
				xmin = 617.6967
				xmax = 617.8267
				text = "let"
			intervals [1730]:
				xmin = 617.8267
				xmax = 617.8667
				text = "s"
			intervals [1731]:
				xmin = 617.8667
				xmax = 618.1567
				text = "see"
			intervals [1732]:
				xmin = 618.1567
				xmax = 618.3043
				text = ""
			intervals [1733]:
				xmin = 618.3043
				xmax = 618.4443
				text = "they"
			intervals [1734]:
				xmin = 618.4443
				xmax = 618.7743
				text = "shoot"
			intervals [1735]:
				xmin = 618.7743
				xmax = 619.0543
				text = "like"
			intervals [1736]:
				xmin = 619.0543
				xmax = 619.3843
				text = "that"
			intervals [1737]:
				xmin = 619.3843
				xmax = 619.497
				text = ""
			intervals [1738]:
				xmin = 619.497
				xmax = 619.677
				text = "i"
			intervals [1739]:
				xmin = 619.677
				xmax = 620.017
				text = "shot"
			intervals [1740]:
				xmin = 620.017
				xmax = 620.077
				text = ""
			intervals [1741]:
				xmin = 620.077
				xmax = 620.277
				text = "i"
			intervals [1742]:
				xmin = 620.277
				xmax = 620.587
				text = "shoot"
			intervals [1743]:
				xmin = 620.587
				xmax = 620.807
				text = "like"
			intervals [1744]:
				xmin = 620.807
				xmax = 620.847
				text = ""
			intervals [1745]:
				xmin = 620.847
				xmax = 621.447
				text = "this"
			intervals [1746]:
				xmin = 621.447
				xmax = 622.3521
				text = ""
			intervals [1747]:
				xmin = 622.3521
				xmax = 622.5321
				text = "and"
			intervals [1748]:
				xmin = 622.5321
				xmax = 622.7621
				text = "like"
			intervals [1749]:
				xmin = 622.7621
				xmax = 622.8021
				text = ""
			intervals [1750]:
				xmin = 622.8021
				xmax = 623.1821
				text = "that"
			intervals [1751]:
				xmin = 623.1821
				xmax = 624.7836
				text = ""
			intervals [1752]:
				xmin = 624.7836
				xmax = 624.8936
				text = "i"
			intervals [1753]:
				xmin = 624.8936
				xmax = 625.0936
				text = "don't"
			intervals [1754]:
				xmin = 625.0936
				xmax = 625.3436
				text = "shoot"
			intervals [1755]:
				xmin = 625.3436
				xmax = 625.5936
				text = "like"
			intervals [1756]:
				xmin = 625.5936
				xmax = 625.8036
				text = "that"
			intervals [1757]:
				xmin = 625.8036
				xmax = 625.9036
				text = "i"
			intervals [1758]:
				xmin = 625.9036
				xmax = 626.2236
				text = "can't"
			intervals [1759]:
				xmin = 626.2236
				xmax = 626.4236
				text = "shoot"
			intervals [1760]:
				xmin = 626.4236
				xmax = 626.4536
				text = ""
			intervals [1761]:
				xmin = 626.4536
				xmax = 626.6536
				text = "like"
			intervals [1762]:
				xmin = 626.6536
				xmax = 626.6936
				text = ""
			intervals [1763]:
				xmin = 626.6936
				xmax = 626.9136
				text = "that"
			intervals [1764]:
				xmin = 626.9136
				xmax = 626.9536
				text = ""
			intervals [1765]:
				xmin = 626.9536
				xmax = 627.0536
				text = "it"
			intervals [1766]:
				xmin = 627.0536
				xmax = 627.4436
				text = "hurts"
			intervals [1767]:
				xmin = 627.4436
				xmax = 627.6136
				text = "my"
			intervals [1768]:
				xmin = 627.6136
				xmax = 628.3161
				text = ""
			intervals [1769]:
				xmin = 628.3161
				xmax = 628.5861
				text = "thumb"
			intervals [1770]:
				xmin = 628.5861
				xmax = 629.9397
				text = ""
			intervals [1771]:
				xmin = 629.9397
				xmax = 630.1797
				text = "and"
			intervals [1772]:
				xmin = 630.1797
				xmax = 630.3897
				text = "some"
			intervals [1773]:
				xmin = 630.3897
				xmax = 630.9015
				text = ""
			intervals [1774]:
				xmin = 630.9015
				xmax = 631.0815
				text = "my"
			intervals [1775]:
				xmin = 631.0815
				xmax = 631.5515
				text = "thumb"
			intervals [1776]:
				xmin = 631.5515
				xmax = 632.5569
				text = ""
			intervals [1777]:
				xmin = 632.5569
				xmax = 632.6969
				text = "and"
			intervals [1778]:
				xmin = 632.6969
				xmax = 632.7969
				text = "they"
			intervals [1779]:
				xmin = 632.7969
				xmax = 633.0869
				text = "make"
			intervals [1780]:
				xmin = 633.0869
				xmax = 633.1769
				text = "a"
			intervals [1781]:
				xmin = 633.1769
				xmax = 633.4969
				text = "big"
			intervals [1782]:
				xmin = 633.4969
				xmax = 633.9069
				text = "ring"
			intervals [1783]:
				xmin = 633.9069
				xmax = 634.6285
				text = ""
			intervals [1784]:
				xmin = 634.6285
				xmax = 634.7885
				text = "put"
			intervals [1785]:
				xmin = 634.7885
				xmax = 634.8485
				text = "a"
			intervals [1786]:
				xmin = 634.8485
				xmax = 635.0544
				text = ""
			intervals [1787]:
				xmin = 635.0544
				xmax = 635.1844
				text = "put"
			intervals [1788]:
				xmin = 635.1844
				xmax = 635.3144
				text = ""
			intervals [1789]:
				xmin = 635.3144
				xmax = 635.3844
				text = "the"
			intervals [1790]:
				xmin = 635.3844
				xmax = 635.8744
				text = "marbles"
			intervals [1791]:
				xmin = 635.8744
				xmax = 635.9944
				text = "in"
			intervals [1792]:
				xmin = 635.9944
				xmax = 636.1644
				text = "there"
			intervals [1793]:
				xmin = 636.1644
				xmax = 636.3944
				text = "like"
			intervals [1794]:
				xmin = 636.3944
				xmax = 636.7097
				text = ""
			intervals [1795]:
				xmin = 636.7097
				xmax = 636.8697
				text = "me"
			intervals [1796]:
				xmin = 636.8697
				xmax = 636.9297
				text = "and"
			intervals [1797]:
				xmin = 636.9297
				xmax = 637.1097
				text = "you"
			intervals [1798]:
				xmin = 637.1097
				xmax = 637.1697
				text = "are"
			intervals [1799]:
				xmin = 637.1697
				xmax = 637.4797
				text = "playing"
			intervals [1800]:
				xmin = 637.4797
				xmax = 637.5597
				text = "for"
			intervals [1801]:
				xmin = 637.5597
				xmax = 637.6197
				text = ""
			intervals [1802]:
				xmin = 637.6197
				xmax = 638.0497
				text = "keeps"
			intervals [1803]:
				xmin = 638.0497
				xmax = 638.1197
				text = "and"
			intervals [1804]:
				xmin = 638.1197
				xmax = 638.2497
				text = "you"
			intervals [1805]:
				xmin = 638.2497
				xmax = 638.3597
				text = "would"
			intervals [1806]:
				xmin = 638.3597
				xmax = 638.5597
				text = "have"
			intervals [1807]:
				xmin = 638.5597
				xmax = 638.6397
				text = "to"
			intervals [1808]:
				xmin = 638.6397
				xmax = 638.6897
				text = ""
			intervals [1809]:
				xmin = 638.6897
				xmax = 638.9197
				text = "put"
			intervals [1810]:
				xmin = 638.9197
				xmax = 639.0897
				text = "up"
			intervals [1811]:
				xmin = 639.0897
				xmax = 639.8658
				text = ""
			intervals [1812]:
				xmin = 639.8658
				xmax = 640.2058
				text = "uh"
			intervals [1813]:
				xmin = 640.2058
				xmax = 640.8896
				text = ""
			intervals [1814]:
				xmin = 640.8896
				xmax = 641.0696
				text = "you"
			intervals [1815]:
				xmin = 641.0696
				xmax = 641.2296
				text = "could"
			intervals [1816]:
				xmin = 641.2296
				xmax = 641.4296
				text = "put"
			intervals [1817]:
				xmin = 641.4296
				xmax = 641.6096
				text = "up"
			intervals [1818]:
				xmin = 641.6096
				xmax = 641.8596
				text = "like"
			intervals [1819]:
				xmin = 641.8596
				xmax = 641.9596
				text = "if"
			intervals [1820]:
				xmin = 641.9596
				xmax = 642.3686
				text = ""
			intervals [1821]:
				xmin = 642.3686
				xmax = 642.5686
				text = "you"
			intervals [1822]:
				xmin = 642.5686
				xmax = 643.0586
				text = "called"
			intervals [1823]:
				xmin = 643.0586
				xmax = 643.3186
				text = "any"
			intervals [1824]:
				xmin = 643.3186
				xmax = 643.5786
				text = "number"
			intervals [1825]:
				xmin = 643.5786
				xmax = 643.7686
				text = "that"
			intervals [1826]:
				xmin = 643.7686
				xmax = 643.8786
				text = "you"
			intervals [1827]:
				xmin = 643.8786
				xmax = 644.0486
				text = "want"
			intervals [1828]:
				xmin = 644.0486
				xmax = 644.1186
				text = "to"
			intervals [1829]:
				xmin = 644.1186
				xmax = 644.4186
				text = "put"
			intervals [1830]:
				xmin = 644.4186
				xmax = 644.6286
				text = "up"
			intervals [1831]:
				xmin = 644.6286
				xmax = 645.1364
				text = ""
			intervals [1832]:
				xmin = 645.1364
				xmax = 645.3164
				text = "then"
			intervals [1833]:
				xmin = 645.3164
				xmax = 645.4664
				text = "so"
			intervals [1834]:
				xmin = 645.4664
				xmax = 645.6864
				text = "you"
			intervals [1835]:
				xmin = 645.6864
				xmax = 645.7864
				text = "will"
			intervals [1836]:
				xmin = 645.7864
				xmax = 645.8564
				text = ""
			intervals [1837]:
				xmin = 645.8564
				xmax = 646.0364
				text = "put"
			intervals [1838]:
				xmin = 646.0364
				xmax = 646.1864
				text = "up"
			intervals [1839]:
				xmin = 646.1864
				xmax = 646.3464
				text = "that"
			intervals [1840]:
				xmin = 646.3464
				xmax = 646.7164
				text = "number"
			intervals [1841]:
				xmin = 646.7164
				xmax = 647.7065
				text = ""
			intervals [1842]:
				xmin = 647.7065
				xmax = 647.8465
				text = "and"
			intervals [1843]:
				xmin = 647.8465
				xmax = 647.9865
				text = "i"
			intervals [1844]:
				xmin = 647.9865
				xmax = 648.1065
				text = "will"
			intervals [1845]:
				xmin = 648.1065
				xmax = 648.1565
				text = ""
			intervals [1846]:
				xmin = 648.1565
				xmax = 648.3165
				text = "put"
			intervals [1847]:
				xmin = 648.3165
				xmax = 648.5065
				text = "up"
			intervals [1848]:
				xmin = 648.5065
				xmax = 648.5865
				text = "the"
			intervals [1849]:
				xmin = 648.5865
				xmax = 648.9265
				text = "same"
			intervals [1850]:
				xmin = 648.9265
				xmax = 649.1865
				text = "number"
			intervals [1851]:
				xmin = 649.1865
				xmax = 649.8401
				text = ""
			intervals [1852]:
				xmin = 649.8401
				xmax = 650.1101
				text = "so"
			intervals [1853]:
				xmin = 650.1101
				xmax = 650.2701
				text = "if"
			intervals [1854]:
				xmin = 650.2701
				xmax = 650.5001
				text = "you"
			intervals [1855]:
				xmin = 650.5001
				xmax = 650.5701
				text = "g-"
			intervals [1856]:
				xmin = 650.5701
				xmax = 650.8892
				text = ""
			intervals [1857]:
				xmin = 650.8892
				xmax = 651.0792
				text = "if"
			intervals [1858]:
				xmin = 651.0792
				xmax = 651.2592
				text = "you"
			intervals [1859]:
				xmin = 651.2592
				xmax = 651.4692
				text = "get"
			intervals [1860]:
				xmin = 651.4692
				xmax = 651.6892
				text = "all"
			intervals [1861]:
				xmin = 651.6892
				xmax = 651.7592
				text = "of"
			intervals [1862]:
				xmin = 651.7592
				xmax = 652.0692
				text = "mine"
			intervals [1863]:
				xmin = 652.0692
				xmax = 652.3192
				text = "out"
			intervals [1864]:
				xmin = 652.3192
				xmax = 652.4492
				text = "you"
			intervals [1865]:
				xmin = 652.4492
				xmax = 652.6492
				text = "get"
			intervals [1866]:
				xmin = 652.6492
				xmax = 652.7092
				text = "to"
			intervals [1867]:
				xmin = 652.7092
				xmax = 652.7592
				text = ""
			intervals [1868]:
				xmin = 652.7592
				xmax = 652.9992
				text = "keep"
			intervals [1869]:
				xmin = 652.9992
				xmax = 653.0792
				text = ""
			intervals [1870]:
				xmin = 653.0792
				xmax = 653.2392
				text = "'em"
			intervals [1871]:
				xmin = 653.2392
				xmax = 653.3439
				text = ""
			intervals [1872]:
				xmin = 653.3439
				xmax = 653.4739
				text = "i"
			intervals [1873]:
				xmin = 653.4739
				xmax = 653.7639
				text = "can't"
			intervals [1874]:
				xmin = 653.7639
				xmax = 654.1439
				text = "fuss"
			intervals [1875]:
				xmin = 654.1439
				xmax = 654.3239
				text = "at"
			intervals [1876]:
				xmin = 654.3239
				xmax = 654.3939
				text = "you"
			intervals [1877]:
				xmin = 654.3939
				xmax = 654.6539
				text = "cause"
			intervals [1878]:
				xmin = 654.6539
				xmax = 654.7339
				text = "you"
			intervals [1879]:
				xmin = 654.7339
				xmax = 654.9739
				text = "got"
			intervals [1880]:
				xmin = 654.9739
				xmax = 655.1139
				text = "more"
			intervals [1881]:
				xmin = 655.1139
				xmax = 655.8439
				text = "marbles"
			intervals [1882]:
				xmin = 655.8439
				xmax = 656.4123
				text = ""
			intervals [1883]:
				xmin = 656.4123
				xmax = 656.5923
				text = "and"
			intervals [1884]:
				xmin = 656.5923
				xmax = 656.8823
				text = "so"
			intervals [1885]:
				xmin = 656.8823
				xmax = 657.640
				text = ""
			intervals [1886]:
				xmin = 657.640
				xmax = 657.690
				text = "<unk>"
			intervals [1887]:
				xmin = 657.690
				xmax = 657.8183
				text = ""
			intervals [1888]:
				xmin = 657.8183
				xmax = 658.0783
				text = "it"
			intervals [1889]:
				xmin = 658.0783
				xmax = 658.3574
				text = ""
			intervals [1890]:
				xmin = 658.3574
				xmax = 658.7774
				text = "then"
			intervals [1891]:
				xmin = 658.7774
				xmax = 658.8974
				text = "we"
			intervals [1892]:
				xmin = 658.8974
				xmax = 659.2174
				text = "just"
			intervals [1893]:
				xmin = 659.2174
				xmax = 659.532
				text = ""
			intervals [1894]:
				xmin = 659.532
				xmax = 659.722
				text = "put"
			intervals [1895]:
				xmin = 659.722
				xmax = 659.852
				text = "'em"
			intervals [1896]:
				xmin = 659.852
				xmax = 660.192
				text = "all"
			intervals [1897]:
				xmin = 660.192
				xmax = 660.372
				text = "in"
			intervals [1898]:
				xmin = 660.372
				xmax = 660.642
				text = "there"
			intervals [1899]:
				xmin = 660.642
				xmax = 660.9762
				text = ""
			intervals [1900]:
				xmin = 660.9762
				xmax = 661.3762
				text = "and"
			intervals [1901]:
				xmin = 661.3762
				xmax = 661.4262
				text = ""
			intervals [1902]:
				xmin = 661.4262
				xmax = 661.7362
				text = "draw"
			intervals [1903]:
				xmin = 661.7362
				xmax = 661.7862
				text = "a"
			intervals [1904]:
				xmin = 661.7862
				xmax = 662.1362
				text = "line"
			intervals [1905]:
				xmin = 662.1362
				xmax = 662.3362
				text = "right"
			intervals [1906]:
				xmin = 662.3362
				xmax = 662.4662
				text = "there"
			intervals [1907]:
				xmin = 662.4662
				xmax = 662.5962
				text = "and"
			intervals [1908]:
				xmin = 662.5962
				xmax = 662.9262
				text = "stand"
			intervals [1909]:
				xmin = 662.9262
				xmax = 663.3662
				text = "inside"
			intervals [1910]:
				xmin = 663.3662
				xmax = 663.4562
				text = "the"
			intervals [1911]:
				xmin = 663.4562
				xmax = 663.7862
				text = "part"
			intervals [1912]:
				xmin = 663.7862
				xmax = 664.1409
				text = ""
			intervals [1913]:
				xmin = 664.1409
				xmax = 664.2509
				text = "and"
			intervals [1914]:
				xmin = 664.2509
				xmax = 664.6809
				text = "throw"
			intervals [1915]:
				xmin = 664.6809
				xmax = 664.8109
				text = "'em"
			intervals [1916]:
				xmin = 664.8109
				xmax = 665.0409
				text = "up"
			intervals [1917]:
				xmin = 665.0409
				xmax = 665.2509
				text = "there"
			intervals [1918]:
				xmin = 665.2509
				xmax = 665.9011
				text = ""
			intervals [1919]:
				xmin = 665.9011
				xmax = 666.1511
				text = "throw"
			intervals [1920]:
				xmin = 666.1511
				xmax = 666.2611
				text = ""
			intervals [1921]:
				xmin = 666.2611
				xmax = 666.5211
				text = "w"
			intervals [1922]:
				xmin = 666.5211
				xmax = 666.6758
				text = ""
			intervals [1923]:
				xmin = 666.6758
				xmax = 666.7158
				text = "th-"
			intervals [1924]:
				xmin = 666.7158
				xmax = 666.9658
				text = "like"
			intervals [1925]:
				xmin = 666.9658
				xmax = 667.1358
				text = "if"
			intervals [1926]:
				xmin = 667.1358
				xmax = 667.2558
				text = "i"
			intervals [1927]:
				xmin = 667.2558
				xmax = 667.4158
				text = "have"
			intervals [1928]:
				xmin = 667.4158
				xmax = 667.4658
				text = ""
			intervals [1929]:
				xmin = 667.4658
				xmax = 667.5358
				text = "a"
			intervals [1930]:
				xmin = 667.5358
				xmax = 667.9558
				text = "marble"
			intervals [1931]:
				xmin = 667.9558
				xmax = 668.0258
				text = "to"
			intervals [1932]:
				xmin = 668.0258
				xmax = 668.3658
				text = "shoot"
			intervals [1933]:
				xmin = 668.3658
				xmax = 668.5858
				text = "with"
			intervals [1934]:
				xmin = 668.5858
				xmax = 668.6158
				text = ""
			intervals [1935]:
				xmin = 668.6158
				xmax = 668.7158
				text = "and"
			intervals [1936]:
				xmin = 668.7158
				xmax = 668.9258
				text = "you"
			intervals [1937]:
				xmin = 668.9258
				xmax = 669.1258
				text = "have"
			intervals [1938]:
				xmin = 669.1258
				xmax = 669.2758
				text = "one"
			intervals [1939]:
				xmin = 669.2758
				xmax = 669.556
				text = ""
			intervals [1940]:
				xmin = 669.556
				xmax = 669.706
				text = "i"
			intervals [1941]:
				xmin = 669.706
				xmax = 669.936
				text = "throw"
			intervals [1942]:
				xmin = 669.936
				xmax = 670.276
				text = "mine"
			intervals [1943]:
				xmin = 670.276
				xmax = 670.386
				text = "up"
			intervals [1944]:
				xmin = 670.386
				xmax = 670.416
				text = ""
			intervals [1945]:
				xmin = 670.416
				xmax = 670.576
				text = "there"
			intervals [1946]:
				xmin = 670.576
				xmax = 670.776
				text = "see"
			intervals [1947]:
				xmin = 670.776
				xmax = 670.916
				text = "can"
			intervals [1948]:
				xmin = 670.916
				xmax = 671.046
				text = "i"
			intervals [1949]:
				xmin = 671.046
				xmax = 671.206
				text = "get"
			intervals [1950]:
				xmin = 671.206
				xmax = 671.246
				text = ""
			intervals [1951]:
				xmin = 671.246
				xmax = 671.666
				text = "closer"
			intervals [1952]:
				xmin = 671.666
				xmax = 671.776
				text = "to"
			intervals [1953]:
				xmin = 671.776
				xmax = 671.926
				text = "the"
			intervals [1954]:
				xmin = 671.926
				xmax = 672.5445
				text = ""
			intervals [1955]:
				xmin = 672.5445
				xmax = 672.6845
				text = "to"
			intervals [1956]:
				xmin = 672.6845
				xmax = 672.8445
				text = "the"
			intervals [1957]:
				xmin = 672.8445
				xmax = 673.1745
				text = "line"
			intervals [1958]:
				xmin = 673.1745
				xmax = 673.3445
				text = "than"
			intervals [1959]:
				xmin = 673.3445
				xmax = 673.5345
				text = "you"
			intervals [1960]:
				xmin = 673.5345
				xmax = 673.7545
				text = "do"
			intervals [1961]:
				xmin = 673.7545
				xmax = 674.6814
				text = ""
			intervals [1962]:
				xmin = 674.6814
				xmax = 674.9814
				text = "then"
			intervals [1963]:
				xmin = 674.9814
				xmax = 675.1514
				text = "so"
			intervals [1964]:
				xmin = 675.1514
				xmax = 676.4214
				text = ""
			intervals [1965]:
				xmin = 676.4214
				xmax = 676.5714
				text = "i"
			intervals [1966]:
				xmin = 676.5714
				xmax = 676.9114
				text = "keep"
			intervals [1967]:
				xmin = 676.9114
				xmax = 677.1014
				text = "on"
			intervals [1968]:
				xmin = 677.1014
				xmax = 677.5666
				text = ""
			intervals [1969]:
				xmin = 677.5666
				xmax = 677.7566
				text = "then"
			intervals [1970]:
				xmin = 677.7566
				xmax = 677.8766
				text = "we"
			intervals [1971]:
				xmin = 677.8766
				xmax = 678.0309
				text = ""
			intervals [1972]:
				xmin = 678.0309
				xmax = 678.2209
				text = "come"
			intervals [1973]:
				xmin = 678.2209
				xmax = 678.4409
				text = "on"
			intervals [1974]:
				xmin = 678.4409
				xmax = 678.783
				text = ""
			intervals [1975]:
				xmin = 678.783
				xmax = 679.043
				text = "back"
			intervals [1976]:
				xmin = 679.043
				xmax = 679.143
				text = "up"
			intervals [1977]:
				xmin = 679.143
				xmax = 679.203
				text = ""
			intervals [1978]:
				xmin = 679.203
				xmax = 679.493
				text = "this"
			intervals [1979]:
				xmin = 679.493
				xmax = 679.533
				text = "a"
			intervals [1980]:
				xmin = 679.533
				xmax = 679.813
				text = "way"
			intervals [1981]:
				xmin = 679.813
				xmax = 680.1412
				text = ""
			intervals [1982]:
				xmin = 680.1412
				xmax = 680.3712
				text = "not"
			intervals [1983]:
				xmin = 680.3712
				xmax = 680.6812
				text = "throwing"
			intervals [1984]:
				xmin = 680.6812
				xmax = 680.7412
				text = "the"
			intervals [1985]:
				xmin = 680.7412
				xmax = 681.0712
				text = "marbles"
			intervals [1986]:
				xmin = 681.0712
				xmax = 681.1012
				text = ""
			intervals [1987]:
				xmin = 681.1012
				xmax = 681.2912
				text = "you"
			intervals [1988]:
				xmin = 681.2912
				xmax = 681.4112
				text = "know"
			intervals [1989]:
				xmin = 681.4112
				xmax = 681.6912
				text = "bring"
			intervals [1990]:
				xmin = 681.6912
				xmax = 681.7712
				text = "'em"
			intervals [1991]:
				xmin = 681.7712
				xmax = 681.9212
				text = "up"
			intervals [1992]:
				xmin = 681.9212
				xmax = 682.1995
				text = ""
			intervals [1993]:
				xmin = 682.1995
				xmax = 682.4895
				text = "shoot"
			intervals [1994]:
				xmin = 682.4895
				xmax = 682.8195
				text = "from"
			intervals [1995]:
				xmin = 682.8195
				xmax = 682.9395
				text = "the"
			intervals [1996]:
				xmin = 682.9395
				xmax = 683.1248
				text = ""
			intervals [1997]:
				xmin = 683.1248
				xmax = 683.7548
				text = "circle"
			intervals [1998]:
				xmin = 683.7548
				xmax = 685.166
				text = ""
			intervals [1999]:
				xmin = 685.166
				xmax = 685.276
				text = "and"
			intervals [2000]:
				xmin = 685.276
				xmax = 685.466
				text = "then"
			intervals [2001]:
				xmin = 685.466
				xmax = 685.586
				text = "we"
			intervals [2002]:
				xmin = 685.586
				xmax = 685.676
				text = "you"
			intervals [2003]:
				xmin = 685.676
				xmax = 685.856
				text = "know"
			intervals [2004]:
				xmin = 685.856
				xmax = 686.2711
				text = ""
			intervals [2005]:
				xmin = 686.2711
				xmax = 686.5111
				text = "just"
			intervals [2006]:
				xmin = 686.5111
				xmax = 686.7711
				text = "keep"
			intervals [2007]:
				xmin = 686.7711
				xmax = 687.0411
				text = "on"
			intervals [2008]:
				xmin = 687.0411
				xmax = 687.3711
				text = "til"
			intervals [2009]:
				xmin = 687.3711
				xmax = 687.5654
				text = ""
			intervals [2010]:
				xmin = 687.5654
				xmax = 687.8754
				text = "one"
			intervals [2011]:
				xmin = 687.8754
				xmax = 688.0454
				text = "of"
			intervals [2012]:
				xmin = 688.0454
				xmax = 688.3254
				text = "us"
			intervals [2013]:
				xmin = 688.3254
				xmax = 688.5806
				text = ""
			intervals [2014]:
				xmin = 688.5806
				xmax = 688.8806
				text = "one"
			intervals [2015]:
				xmin = 688.8806
				xmax = 688.9706
				text = "of"
			intervals [2016]:
				xmin = 688.9706
				xmax = 689.1306
				text = "us"
			intervals [2017]:
				xmin = 689.1306
				xmax = 689.4006
				text = "have"
			intervals [2018]:
				xmin = 689.4006
				xmax = 689.5006
				text = "to"
			intervals [2019]:
				xmin = 689.5006
				xmax = 689.6806
				text = "get"
			intervals [2020]:
				xmin = 689.6806
				xmax = 690.1806
				text = "somebody"
			intervals [2021]:
				xmin = 690.1806
				xmax = 690.3106
				text = "s"
			intervals [2022]:
				xmin = 690.3106
				xmax = 690.8806
				text = "marbles"
			intervals [2023]:
				xmin = 690.8806
				xmax = 695.8657
				text = ""
			intervals [2024]:
				xmin = 695.8657
				xmax = 696.0357
				text = "yes"
			intervals [2025]:
				xmin = 696.0357
				xmax = 696.2157
				text = "sir"
			intervals [2026]:
				xmin = 696.2157
				xmax = 697.8867
				text = ""
			intervals [2027]:
				xmin = 697.8867
				xmax = 697.9867
				text = "let"
			intervals [2028]:
				xmin = 697.9867
				xmax = 698.0367
				text = "s"
			intervals [2029]:
				xmin = 698.0367
				xmax = 698.2167
				text = "see"
			intervals [2030]:
				xmin = 698.2167
				xmax = 698.3067
				text = ""
			intervals [2031]:
				xmin = 698.3067
				xmax = 698.7767
				text = "most"
			intervals [2032]:
				xmin = 698.7767
				xmax = 698.8367
				text = "of"
			intervals [2033]:
				xmin = 698.8367
				xmax = 698.9467
				text = "the"
			intervals [2034]:
				xmin = 698.9467
				xmax = 699.3067
				text = "times"
			intervals [2035]:
				xmin = 699.3067
				xmax = 699.4067
				text = "i"
			intervals [2036]:
				xmin = 699.4067
				xmax = 699.6167
				text = "like"
			intervals [2037]:
				xmin = 699.6167
				xmax = 699.6567
				text = ""
			intervals [2038]:
				xmin = 699.6567
				xmax = 699.8367
				text = "to"
			intervals [2039]:
				xmin = 699.8367
				xmax = 700.0667
				text = "see"
			intervals [2040]:
				xmin = 700.0667
				xmax = 700.4567
				text = "uh"
			intervals [2041]:
				xmin = 700.4567
				xmax = 700.9118
				text = ""
			intervals [2042]:
				xmin = 700.9118
				xmax = 700.9718
				text = "it"
			intervals [2043]:
				xmin = 700.9718
				xmax = 701.3518
				text = "takes"
			intervals [2044]:
				xmin = 701.3518
				xmax = 701.3818
				text = "a"
			intervals [2045]:
				xmin = 701.3818
				xmax = 701.4618
				text = ""
			intervals [2046]:
				xmin = 701.4618
				xmax = 701.9518
				text = "thief"
			intervals [2047]:
				xmin = 701.9518
				xmax = 702.0818
				text = "or"
			intervals [2048]:
				xmin = 702.0818
				xmax = 702.1118
				text = ""
			intervals [2049]:
				xmin = 702.1118
				xmax = 702.5918
				text = "mod"
			intervals [2050]:
				xmin = 702.5918
				xmax = 703.0618
				text = "squad"
			intervals [2051]:
				xmin = 703.0618
				xmax = 706.4593
				text = ""
			intervals [2052]:
				xmin = 706.4593
				xmax = 706.5893
				text = "let"
			intervals [2053]:
				xmin = 706.5893
				xmax = 706.6293
				text = "s"
			intervals [2054]:
				xmin = 706.6293
				xmax = 706.8893
				text = "see"
			intervals [2055]:
				xmin = 706.8893
				xmax = 707.9137
				text = ""
			intervals [2056]:
				xmin = 707.9137
				xmax = 707.9737
				text = "on"
			intervals [2057]:
				xmin = 707.9737
				xmax = 708.0237
				text = ""
			intervals [2058]:
				xmin = 708.0237
				xmax = 708.6137
				text = "saturdays"
			intervals [2059]:
				xmin = 708.6137
				xmax = 708.7137
				text = "i"
			intervals [2060]:
				xmin = 708.7137
				xmax = 708.9137
				text = "like"
			intervals [2061]:
				xmin = 708.9137
				xmax = 708.9537
				text = ""
			intervals [2062]:
				xmin = 708.9537
				xmax = 709.0137
				text = "to"
			intervals [2063]:
				xmin = 709.0137
				xmax = 709.3537
				text = "watch"
			intervals [2064]:
				xmin = 709.3537
				xmax = 710.0537
				text = "cartoons"
			intervals [2065]:
				xmin = 710.0537
				xmax = 710.4956
				text = ""
			intervals [2066]:
				xmin = 710.4956
				xmax = 710.6656
				text = "but"
			intervals [2067]:
				xmin = 710.6656
				xmax = 710.8256
				text = "i"
			intervals [2068]:
				xmin = 710.8256
				xmax = 711.0456
				text = "be"
			intervals [2069]:
				xmin = 711.0456
				xmax = 711.2756
				text = "out"
			intervals [2070]:
				xmin = 711.2756
				xmax = 711.7156
				text = "working"
			intervals [2071]:
				xmin = 711.7156
				xmax = 713.3874
				text = ""
			intervals [2072]:
				xmin = 713.3874
				xmax = 713.5674
				text = "huh"
			intervals [2073]:
				xmin = 713.5674
				xmax = 713.7864
				text = ""
			intervals [2074]:
				xmin = 713.7864
				xmax = 714.0464
				text = "shoe"
			intervals [2075]:
				xmin = 714.0464
				xmax = 714.8064
				text = "shining"
			intervals [2076]:
				xmin = 714.8064
				xmax = 715.1007
				text = ""
			intervals [2077]:
				xmin = 715.1007
				xmax = 715.6707
				text = "in"
			intervals [2078]:
				xmin = 715.6707
				xmax = 716.7754
				text = ""
			intervals [2079]:
				xmin = 716.7754
				xmax = 717.0054
				text = "in"
			intervals [2080]:
				xmin = 717.0054
				xmax = 717.3654
				text = "uh"
			intervals [2081]:
				xmin = 717.3654
				xmax = 719.1914
				text = ""
			intervals [2082]:
				xmin = 719.1914
				xmax = 719.3914
				text = "in"
			intervals [2083]:
				xmin = 719.3914
				xmax = 719.4614
				text = "a"
			intervals [2084]:
				xmin = 719.4614
				xmax = 719.9814
				text = "store"
			intervals [2085]:
				xmin = 719.9814
				xmax = 726.3147
				text = ""
			intervals [2086]:
				xmin = 726.3147
				xmax = 726.5047
				text = "when"
			intervals [2087]:
				xmin = 726.5047
				xmax = 726.6547
				text = "i"
			intervals [2088]:
				xmin = 726.6547
				xmax = 727.1947
				text = "started"
			intervals [2089]:
				xmin = 727.1947
				xmax = 727.3247
				text = "when"
			intervals [2090]:
				xmin = 727.3247
				xmax = 727.4147
				text = ""
			intervals [2091]:
				xmin = 727.4147
				xmax = 727.5747
				text = "i"
			intervals [2092]:
				xmin = 727.5747
				xmax = 727.9847
				text = "started"
			intervals [2093]:
				xmin = 727.9847
				xmax = 728.2047
				text = "out"
			intervals [2094]:
				xmin = 728.2047
				xmax = 728.3447
				text = "i"
			intervals [2095]:
				xmin = 728.3447
				xmax = 728.5547
				text = "had"
			intervals [2096]:
				xmin = 728.5547
				xmax = 728.6247
				text = "a"
			intervals [2097]:
				xmin = 728.6247
				xmax = 729.1647
				text = "bag"
			intervals [2098]:
				xmin = 729.1647
				xmax = 729.4022
				text = ""
			intervals [2099]:
				xmin = 729.4022
				xmax = 729.5222
				text = "but"
			intervals [2100]:
				xmin = 729.5222
				xmax = 729.8022
				text = "now"
			intervals [2101]:
				xmin = 729.8022
				xmax = 729.8922
				text = "i"
			intervals [2102]:
				xmin = 729.8922
				xmax = 730.1022
				text = "got"
			intervals [2103]:
				xmin = 730.1022
				xmax = 730.1822
				text = "a"
			intervals [2104]:
				xmin = 730.1822
				xmax = 730.6452
				text = ""
			intervals [2105]:
				xmin = 730.6452
				xmax = 730.9652
				text = "box"
			intervals [2106]:
				xmin = 730.9652
				xmax = 731.2552
				text = "about"
			intervals [2107]:
				xmin = 731.2552
				xmax = 731.4552
				text = "like"
			intervals [2108]:
				xmin = 731.4552
				xmax = 731.5252
				text = ""
			intervals [2109]:
				xmin = 731.5252
				xmax = 731.8052
				text = "that"
			intervals [2110]:
				xmin = 731.8052
				xmax = 732.4019
				text = ""
			intervals [2111]:
				xmin = 732.4019
				xmax = 732.5619
				text = "got"
			intervals [2112]:
				xmin = 732.5619
				xmax = 732.6619
				text = "a"
			intervals [2113]:
				xmin = 732.6619
				xmax = 732.9619
				text = "handle"
			intervals [2114]:
				xmin = 732.9619
				xmax = 733.0119
				text = ""
			intervals [2115]:
				xmin = 733.0119
				xmax = 733.1919
				text = "on"
			intervals [2116]:
				xmin = 733.1919
				xmax = 733.2219
				text = ""
			intervals [2117]:
				xmin = 733.2219
				xmax = 733.2919
				text = "it"
			intervals [2118]:
				xmin = 733.2919
				xmax = 733.9194
				text = ""
			intervals [2119]:
				xmin = 733.9194
				xmax = 734.2294
				text = "and"
			intervals [2120]:
				xmin = 734.2294
				xmax = 734.2594
				text = ""
			intervals [2121]:
				xmin = 734.2594
				xmax = 734.5494
				text = "so"
			intervals [2122]:
				xmin = 734.5494
				xmax = 734.6094
				text = "i"
			intervals [2123]:
				xmin = 734.6094
				xmax = 734.8694
				text = "put"
			intervals [2124]:
				xmin = 734.8694
				xmax = 735.1404
				text = ""
			intervals [2125]:
				xmin = 735.1404
				xmax = 735.4404
				text = "about"
			intervals [2126]:
				xmin = 735.4404
				xmax = 735.9085
				text = ""
			intervals [2127]:
				xmin = 735.9085
				xmax = 735.9685
				text = "a"
			intervals [2128]:
				xmin = 735.9685
				xmax = 736.3485
				text = "black"
			intervals [2129]:
				xmin = 736.3485
				xmax = 736.7185
				text = "brush"
			intervals [2130]:
				xmin = 736.7185
				xmax = 736.8385
				text = "and"
			intervals [2131]:
				xmin = 736.8385
				xmax = 736.9485
				text = "a"
			intervals [2132]:
				xmin = 736.9485
				xmax = 737.3785
				text = "brown"
			intervals [2133]:
				xmin = 737.3785
				xmax = 737.4685
				text = "one"
			intervals [2134]:
				xmin = 737.4685
				xmax = 738.0682
				text = ""
			intervals [2135]:
				xmin = 738.0682
				xmax = 738.2182
				text = "you"
			intervals [2136]:
				xmin = 738.2182
				xmax = 738.3782
				text = "know"
			intervals [2137]:
				xmin = 738.3782
				xmax = 738.6082
				text = "that"
			intervals [2138]:
				xmin = 738.6082
				xmax = 738.7182
				text = "s"
			intervals [2139]:
				xmin = 738.7182
				xmax = 739.1827
				text = ""
			intervals [2140]:
				xmin = 739.1827
				xmax = 739.4127
				text = "the"
			intervals [2141]:
				xmin = 739.4127
				xmax = 739.7827
				text = "uh"
			intervals [2142]:
				xmin = 739.7827
				xmax = 740.4789
				text = ""
			intervals [2143]:
				xmin = 740.4789
				xmax = 740.9689
				text = "cotton"
			intervals [2144]:
				xmin = 740.9689
				xmax = 741.4489
				text = "brush"
			intervals [2145]:
				xmin = 741.4489
				xmax = 741.7752
				text = ""
			intervals [2146]:
				xmin = 741.7752
				xmax = 741.9452
				text = "but"
			intervals [2147]:
				xmin = 741.9452
				xmax = 741.9752
				text = ""
			intervals [2148]:
				xmin = 741.9752
				xmax = 742.1052
				text = "the"
			intervals [2149]:
				xmin = 742.1052
				xmax = 742.5352
				text = "wooden"
			intervals [2150]:
				xmin = 742.5352
				xmax = 742.6575
				text = ""
			intervals [2151]:
				xmin = 742.6575
				xmax = 742.8175
				text = "it"
			intervals [2152]:
				xmin = 742.8175
				xmax = 742.9075
				text = "s"
			intervals [2153]:
				xmin = 742.9075
				xmax = 743.1175
				text = "got"
			intervals [2154]:
				xmin = 743.1175
				xmax = 743.4375
				text = "wood"
			intervals [2155]:
				xmin = 743.4375
				xmax = 743.5415
				text = ""
			intervals [2156]:
				xmin = 743.5415
				xmax = 743.9215
				text = "under"
			intervals [2157]:
				xmin = 743.9215
				xmax = 743.9515
				text = ""
			intervals [2158]:
				xmin = 743.9515
				xmax = 744.0915
				text = "it"
			intervals [2159]:
				xmin = 744.0915
				xmax = 744.6258
				text = ""
			intervals [2160]:
				xmin = 744.6258
				xmax = 745.0658
				text = "and"
			intervals [2161]:
				xmin = 745.0658
				xmax = 745.1358
				text = ""
			intervals [2162]:
				xmin = 745.1358
				xmax = 745.3458
				text = "got"
			intervals [2163]:
				xmin = 745.3458
				xmax = 745.5258
				text = "one"
			intervals [2164]:
				xmin = 745.5258
				xmax = 745.6258
				text = "of"
			intervals [2165]:
				xmin = 745.6258
				xmax = 745.9358
				text = "those"
			intervals [2166]:
				xmin = 745.9358
				xmax = 746.0058
				text = "in"
			intervals [2167]:
				xmin = 746.0058
				xmax = 746.4458
				text = "brown"
			intervals [2168]:
				xmin = 746.4458
				xmax = 746.5858
				text = "and"
			intervals [2169]:
				xmin = 746.5858
				xmax = 746.7958
				text = "one"
			intervals [2170]:
				xmin = 746.7958
				xmax = 746.9558
				text = "s"
			intervals [2171]:
				xmin = 746.9558
				xmax = 747.2758
				text = "black"
			intervals [2172]:
				xmin = 747.2758
				xmax = 747.7379
				text = ""
			intervals [2173]:
				xmin = 747.7379
				xmax = 747.9179
				text = "put"
			intervals [2174]:
				xmin = 747.9179
				xmax = 748.0879
				text = "it"
			intervals [2175]:
				xmin = 748.0879
				xmax = 748.3079
				text = "in"
			intervals [2176]:
				xmin = 748.3079
				xmax = 748.4879
				text = "there"
			intervals [2177]:
				xmin = 748.4879
				xmax = 749.2654
				text = ""
			intervals [2178]:
				xmin = 749.2654
				xmax = 749.4254
				text = "and"
			intervals [2179]:
				xmin = 749.4254
				xmax = 749.6254
				text = "like"
			intervals [2180]:
				xmin = 749.6254
				xmax = 749.7754
				text = "if"
			intervals [2181]:
				xmin = 749.7754
				xmax = 749.8654
				text = "i"
			intervals [2182]:
				xmin = 749.8654
				xmax = 750.1254
				text = "wanna"
			intervals [2183]:
				xmin = 750.1254
				xmax = 750.3754
				text = "take"
			intervals [2184]:
				xmin = 750.3754
				xmax = 750.5754
				text = "my"
			intervals [2185]:
				xmin = 750.5754
				xmax = 750.9854
				text = "pad"
			intervals [2186]:
				xmin = 750.9854
				xmax = 751.1354
				text = "and"
			intervals [2187]:
				xmin = 751.1354
				xmax = 751.5554
				text = "pencil"
			intervals [2188]:
				xmin = 751.5554
				xmax = 751.6454
				text = "i"
			intervals [2189]:
				xmin = 751.6454
				xmax = 751.8654
				text = "put"
			intervals [2190]:
				xmin = 751.8654
				xmax = 751.8954
				text = ""
			intervals [2191]:
				xmin = 751.8954
				xmax = 752.0454
				text = "it"
			intervals [2192]:
				xmin = 752.0454
				xmax = 752.2554
				text = "in"
			intervals [2193]:
				xmin = 752.2554
				xmax = 752.4554
				text = "there"
			intervals [2194]:
				xmin = 752.4554
				xmax = 753.0312
				text = ""
			intervals [2195]:
				xmin = 753.0312
				xmax = 753.3712
				text = "and"
			intervals [2196]:
				xmin = 753.3712
				xmax = 753.5281
				text = ""
			intervals [2197]:
				xmin = 753.5281
				xmax = 753.7081
				text = "put"
			intervals [2198]:
				xmin = 753.7081
				xmax = 753.8481
				text = "my"
			intervals [2199]:
				xmin = 753.8481
				xmax = 753.8781
				text = ""
			intervals [2200]:
				xmin = 753.8781
				xmax = 754.3481
				text = "cloth"
			intervals [2201]:
				xmin = 754.3481
				xmax = 754.4781
				text = "and"
			intervals [2202]:
				xmin = 754.4781
				xmax = 754.9981
				text = "polish"
			intervals [2203]:
				xmin = 754.9981
				xmax = 755.1481
				text = "in"
			intervals [2204]:
				xmin = 755.1481
				xmax = 755.2781
				text = "there"
			intervals [2205]:
				xmin = 755.2781
				xmax = 756.7796
				text = ""
			intervals [2206]:
				xmin = 756.7796
				xmax = 756.9196
				text = "and"
			intervals [2207]:
				xmin = 756.9196
				xmax = 757.0096
				text = "i"
			intervals [2208]:
				xmin = 757.0096
				xmax = 757.2796
				text = "put"
			intervals [2209]:
				xmin = 757.2796
				xmax = 757.4596
				text = "my"
			intervals [2210]:
				xmin = 757.4596
				xmax = 757.9696
				text = "chain"
			intervals [2211]:
				xmin = 757.9696
				xmax = 758.1296
				text = "in"
			intervals [2212]:
				xmin = 758.1296
				xmax = 758.3196
				text = "there"
			intervals [2213]:
				xmin = 758.3196
				xmax = 758.3696
				text = ""
			intervals [2214]:
				xmin = 758.3696
				xmax = 758.6396
				text = "too"
			intervals [2215]:
				xmin = 758.6396
				xmax = 759.2363
				text = ""
			intervals [2216]:
				xmin = 759.2363
				xmax = 759.7563
				text = "hafta"
			intervals [2217]:
				xmin = 759.7563
				xmax = 759.889
				text = ""
			intervals [2218]:
				xmin = 759.889
				xmax = 760.499
				text = "protect"
			intervals [2219]:
				xmin = 760.499
				xmax = 761.109
				text = "myself"
			intervals [2220]:
				xmin = 761.109
				xmax = 761.4305
				text = ""
			intervals [2221]:
				xmin = 761.4305
				xmax = 761.7005
				text = "cause"
			intervals [2222]:
				xmin = 761.7005
				xmax = 761.9105
				text = "them"
			intervals [2223]:
				xmin = 761.9105
				xmax = 762.2705
				text = "dudes"
			intervals [2224]:
				xmin = 762.2705
				xmax = 762.3005
				text = ""
			intervals [2225]:
				xmin = 762.3005
				xmax = 762.4805
				text = "they"
			intervals [2226]:
				xmin = 762.4805
				xmax = 762.5105
				text = "<unk>"
			intervals [2227]:
				xmin = 762.5105
				xmax = 762.5505
				text = ""
			intervals [2228]:
				xmin = 762.5505
				xmax = 762.8405
				text = "take"
			intervals [2229]:
				xmin = 762.8405
				xmax = 762.9305
				text = "your"
			intervals [2230]:
				xmin = 762.9305
				xmax = 763.2505
				text = "money"
			intervals [2231]:
				xmin = 763.2505
				xmax = 765.1897
				text = ""
			intervals [2232]:
				xmin = 765.1897
				xmax = 765.5797
				text = "them"
			intervals [2233]:
				xmin = 765.5797
				xmax = 766.0397
				text = "boys"
			intervals [2234]:
				xmin = 766.0397
				xmax = 766.2928
				text = ""
			intervals [2235]:
				xmin = 766.2928
				xmax = 766.4928
				text = "see"
			intervals [2236]:
				xmin = 766.4928
				xmax = 766.5228
				text = ""
			intervals [2237]:
				xmin = 766.5228
				xmax = 766.7328
				text = "when"
			intervals [2238]:
				xmin = 766.7328
				xmax = 766.8228
				text = "i"
			intervals [2239]:
				xmin = 766.8228
				xmax = 766.9828
				text = "was"
			intervals [2240]:
				xmin = 766.9828
				xmax = 767.1228
				text = "at"
			intervals [2241]:
				xmin = 767.1228
				xmax = 767.4228
				text = "people"
			intervals [2242]:
				xmin = 767.4228
				xmax = 767.8128
				text = "drugs"
			intervals [2243]:
				xmin = 767.8128
				xmax = 768.0628
				text = "going"
			intervals [2244]:
				xmin = 768.0628
				xmax = 768.1528
				text = "to"
			intervals [2245]:
				xmin = 768.1528
				xmax = 768.3228
				text = "get"
			intervals [2246]:
				xmin = 768.3228
				xmax = 768.5828
				text = "some"
			intervals [2247]:
				xmin = 768.5828
				xmax = 769.0528
				text = "natural"
			intervals [2248]:
				xmin = 769.0528
				xmax = 769.2628
				text = "shoe"
			intervals [2249]:
				xmin = 769.2628
				xmax = 769.7128
				text = "polish"
			intervals [2250]:
				xmin = 769.7128
				xmax = 769.8328
				text = "some"
			intervals [2251]:
				xmin = 769.8328
				xmax = 769.8628
				text = ""
			intervals [2252]:
				xmin = 769.8628
				xmax = 770.1228
				text = "boys"
			intervals [2253]:
				xmin = 770.1228
				xmax = 770.5628
				text = "started"
			intervals [2254]:
				xmin = 770.5628
				xmax = 770.5928
				text = ""
			intervals [2255]:
				xmin = 770.5928
				xmax = 770.6828
				text = "a"
			intervals [2256]:
				xmin = 770.6828
				xmax = 770.7328
				text = ""
			intervals [2257]:
				xmin = 770.7328
				xmax = 771.0728
				text = "fight"
			intervals [2258]:
				xmin = 771.0728
				xmax = 771.6467
				text = ""
			intervals [2259]:
				xmin = 771.6467
				xmax = 771.7767
				text = "no"
			intervals [2260]:
				xmin = 771.7767
				xmax = 771.8767
				text = "i"
			intervals [2261]:
				xmin = 771.8767
				xmax = 772.0367
				text = "was"
			intervals [2262]:
				xmin = 772.0367
				xmax = 772.2967
				text = "getting"
			intervals [2263]:
				xmin = 772.2967
				xmax = 772.5767
				text = "my"
			intervals [2264]:
				xmin = 772.5767
				xmax = 772.893
				text = ""
			intervals [2265]:
				xmin = 772.893
				xmax = 773.333
				text = "school"
			intervals [2266]:
				xmin = 773.333
				xmax = 773.883
				text = "supply"
			intervals [2267]:
				xmin = 773.883
				xmax = 775.4751
				text = ""
			intervals [2268]:
				xmin = 775.4751
				xmax = 775.5351
				text = "and"
			intervals [2269]:
				xmin = 775.5351
				xmax = 775.6651
				text = "he"
			intervals [2270]:
				xmin = 775.6651
				xmax = 776.1151
				text = "started"
			intervals [2271]:
				xmin = 776.1151
				xmax = 776.2351
				text = "a"
			intervals [2272]:
				xmin = 776.2351
				xmax = 776.2951
				text = ""
			intervals [2273]:
				xmin = 776.2951
				xmax = 776.6051
				text = "fight"
			intervals [2274]:
				xmin = 776.6051
				xmax = 778.9383
				text = ""
			intervals [2275]:
				xmin = 778.9383
				xmax = 779.2483
				text = "down"
			intervals [2276]:
				xmin = 779.2483
				xmax = 779.3083
				text = "at"
			intervals [2277]:
				xmin = 779.3083
				xmax = 779.3383
				text = ""
			intervals [2278]:
				xmin = 779.3383
				xmax = 780.2183
				text = "dupont"
			intervals [2279]:
				xmin = 780.2183
				xmax = 781.1247
				text = ""
			intervals [2280]:
				xmin = 781.1247
				xmax = 781.2647
				text = "and"
			intervals [2281]:
				xmin = 781.2647
				xmax = 781.6747
				text = "going"
			intervals [2282]:
				xmin = 781.6747
				xmax = 782.4347
				text = "downtown"
			intervals [2283]:
				xmin = 782.4347
				xmax = 783.2183
				text = ""
			intervals [2284]:
				xmin = 783.2183
				xmax = 783.3283
				text = "and"
			intervals [2285]:
				xmin = 783.3283
				xmax = 783.5283
				text = "then"
			intervals [2286]:
				xmin = 783.5283
				xmax = 783.5883
				text = ""
			intervals [2287]:
				xmin = 783.5883
				xmax = 783.8583
				text = "just"
			intervals [2288]:
				xmin = 783.8583
				xmax = 783.9161
				text = ""
			intervals [2289]:
				xmin = 783.9161
				xmax = 784.1361
				text = "come"
			intervals [2290]:
				xmin = 784.1361
				xmax = 784.3061
				text = "on"
			intervals [2291]:
				xmin = 784.3061
				xmax = 784.6261
				text = "back"
			intervals [2292]:
				xmin = 784.6261
				xmax = 784.8761
				text = "up"
			intervals [2293]:
				xmin = 784.8761
				xmax = 785.7125
				text = ""
			intervals [2294]:
				xmin = 785.7125
				xmax = 786.0125
				text = "just"
			intervals [2295]:
				xmin = 786.0125
				xmax = 786.2925
				text = "keep"
			intervals [2296]:
				xmin = 786.2925
				xmax = 786.6325
				text = "going"
			intervals [2297]:
				xmin = 786.6325
				xmax = 787.1125
				text = "until"
			intervals [2298]:
				xmin = 787.1125
				xmax = 787.9973
				text = ""
			intervals [2299]:
				xmin = 787.9973
				xmax = 788.2373
				text = "we"
			intervals [2300]:
				xmin = 788.2373
				xmax = 788.7473
				text = "decide"
			intervals [2301]:
				xmin = 788.7473
				xmax = 788.8573
				text = "that"
			intervals [2302]:
				xmin = 788.8573
				xmax = 788.9973
				text = "we"
			intervals [2303]:
				xmin = 788.9973
				xmax = 789.4273
				text = "wanna"
			intervals [2304]:
				xmin = 789.4273
				xmax = 789.7379
				text = ""
			intervals [2305]:
				xmin = 789.7379
				xmax = 790.1079
				text = "quit"
			intervals [2306]:
				xmin = 790.1079
				xmax = 790.3079
				text = "or"
			intervals [2307]:
				xmin = 790.3079
				xmax = 790.4879
				text = "we"
			intervals [2308]:
				xmin = 790.4879
				xmax = 790.7879
				text = "wanna"
			intervals [2309]:
				xmin = 790.7879
				xmax = 790.9979
				text = "go"
			intervals [2310]:
				xmin = 790.9979
				xmax = 791.3579
				text = "home"
			intervals [2311]:
				xmin = 791.3579
				xmax = 791.8617
				text = ""
			intervals [2312]:
				xmin = 791.8617
				xmax = 791.9417
				text = "i"
			intervals [2313]:
				xmin = 791.9417
				xmax = 792.2117
				text = "mean"
			intervals [2314]:
				xmin = 792.2117
				xmax = 792.3617
				text = "go"
			intervals [2315]:
				xmin = 792.3617
				xmax = 792.5617
				text = "on"
			intervals [2316]:
				xmin = 792.5617
				xmax = 792.7817
				text = "back"
			intervals [2317]:
				xmin = 792.7817
				xmax = 793.0817
				text = "down"
			intervals [2318]:
				xmin = 793.0817
				xmax = 793.1817
				text = "there"
			intervals [2319]:
				xmin = 793.1817
				xmax = 793.2617
				text = "and"
			intervals [2320]:
				xmin = 793.2617
				xmax = 793.3017
				text = ""
			intervals [2321]:
				xmin = 793.3017
				xmax = 793.5117
				text = "come"
			intervals [2322]:
				xmin = 793.5117
				xmax = 793.7717
				text = "back"
			intervals [2323]:
				xmin = 793.7717
				xmax = 793.9417
				text = "up"
			intervals [2324]:
				xmin = 793.9417
				xmax = 794.2317
				text = "again"
			intervals [2325]:
				xmin = 794.2317
				xmax = 796.7078
				text = ""
			intervals [2326]:
				xmin = 796.7078
				xmax = 797.0878
				text = "see"
			intervals [2327]:
				xmin = 797.0878
				xmax = 797.3408
				text = ""
			intervals [2328]:
				xmin = 797.3408
				xmax = 797.6008
				text = "if"
			intervals [2329]:
				xmin = 797.6008
				xmax = 797.6908
				text = "the"
			intervals [2330]:
				xmin = 797.6908
				xmax = 797.7308
				text = ""
			intervals [2331]:
				xmin = 797.7308
				xmax = 798.0808
				text = "people"
			intervals [2332]:
				xmin = 798.0808
				xmax = 798.5008
				text = "say"
			intervals [2333]:
				xmin = 798.5008
				xmax = 798.5308
				text = ""
			intervals [2334]:
				xmin = 798.5308
				xmax = 798.8208
				text = "shoe"
			intervals [2335]:
				xmin = 798.8208
				xmax = 798.9468
				text = ""
			intervals [2336]:
				xmin = 798.9468
				xmax = 799.1768
				text = "if"
			intervals [2337]:
				xmin = 799.1768
				xmax = 799.2768
				text = "i"
			intervals [2338]:
				xmin = 799.2768
				xmax = 799.4868
				text = "say"
			intervals [2339]:
				xmin = 799.4868
				xmax = 799.7568
				text = "shoe"
			intervals [2340]:
				xmin = 799.7568
				xmax = 800.1268
				text = "shine"
			intervals [2341]:
				xmin = 800.1268
				xmax = 800.2768
				text = "they"
			intervals [2342]:
				xmin = 800.2768
				xmax = 800.6268
				text = "say"
			intervals [2343]:
				xmin = 800.6268
				xmax = 800.9565
				text = ""
			intervals [2344]:
				xmin = 800.9565
				xmax = 801.3865
				text = "okay"
			intervals [2345]:
				xmin = 801.3865
				xmax = 801.4965
				text = "and"
			intervals [2346]:
				xmin = 801.4965
				xmax = 801.6365
				text = "they"
			intervals [2347]:
				xmin = 801.6365
				xmax = 801.8465
				text = "don't"
			intervals [2348]:
				xmin = 801.8465
				xmax = 802.1465
				text = "say"
			intervals [2349]:
				xmin = 802.1465
				xmax = 802.2865
				text = "how"
			intervals [2350]:
				xmin = 802.2865
				xmax = 802.5665
				text = "much"
			intervals [2351]:
				xmin = 802.5665
				xmax = 802.6565
				text = "it"
			intervals [2352]:
				xmin = 802.6565
				xmax = 802.8865
				text = "is"
			intervals [2353]:
				xmin = 802.8865
				xmax = 803.0165
				text = "i"
			intervals [2354]:
				xmin = 803.0165
				xmax = 803.3065
				text = "say"
			intervals [2355]:
				xmin = 803.3065
				xmax = 803.5684
				text = ""
			intervals [2356]:
				xmin = 803.5684
				xmax = 803.7984
				text = "after"
			intervals [2357]:
				xmin = 803.7984
				xmax = 803.8984
				text = "i"
			intervals [2358]:
				xmin = 803.8984
				xmax = 804.3884
				text = "finish"
			intervals [2359]:
				xmin = 804.3884
				xmax = 804.4984
				text = "it"
			intervals [2360]:
				xmin = 804.4984
				xmax = 804.9422
				text = ""
			intervals [2361]:
				xmin = 804.9422
				xmax = 805.0622
				text = "i"
			intervals [2362]:
				xmin = 805.0622
				xmax = 805.4322
				text = "say"
			intervals [2363]:
				xmin = 805.4322
				xmax = 805.8322
				text = "um"
			intervals [2364]:
				xmin = 805.8322
				xmax = 806.7607
				text = ""
			intervals [2365]:
				xmin = 806.7607
				xmax = 807.1707
				text = "fifty"
			intervals [2366]:
				xmin = 807.1707
				xmax = 807.5507
				text = "cent"
			intervals [2367]:
				xmin = 807.5507
				xmax = 807.9005
				text = ""
			intervals [2368]:
				xmin = 807.9005
				xmax = 808.3705
				text = "<unk>"
			intervals [2369]:
				xmin = 808.3705
				xmax = 808.815
				text = ""
			intervals [2370]:
				xmin = 808.815
				xmax = 809.145
				text = "if"
			intervals [2371]:
				xmin = 809.145
				xmax = 809.448
				text = ""
			intervals [2372]:
				xmin = 809.448
				xmax = 809.638
				text = "if"
			intervals [2373]:
				xmin = 809.638
				xmax = 809.788
				text = "they"
			intervals [2374]:
				xmin = 809.788
				xmax = 810.098
				text = "say"
			intervals [2375]:
				xmin = 810.098
				xmax = 810.258
				text = "how"
			intervals [2376]:
				xmin = 810.258
				xmax = 810.628
				text = "much"
			intervals [2377]:
				xmin = 810.628
				xmax = 810.898
				text = "is"
			intervals [2378]:
				xmin = 810.898
				xmax = 811.068
				text = "it"
			intervals [2379]:
				xmin = 811.068
				xmax = 811.218
				text = "i"
			intervals [2380]:
				xmin = 811.218
				xmax = 811.458
				text = "say"
			intervals [2381]:
				xmin = 811.458
				xmax = 811.758
				text = "thir-"
			intervals [2382]:
				xmin = 811.758
				xmax = 811.9454
				text = ""
			intervals [2383]:
				xmin = 811.9454
				xmax = 812.0654
				text = "i"
			intervals [2384]:
				xmin = 812.0654
				xmax = 812.2854
				text = "mean"
			intervals [2385]:
				xmin = 812.2854
				xmax = 812.3554
				text = ""
			intervals [2386]:
				xmin = 812.3554
				xmax = 812.6854
				text = "twenty"
			intervals [2387]:
				xmin = 812.6854
				xmax = 813.0554
				text = "five"
			intervals [2388]:
				xmin = 813.0554
				xmax = 813.3654
				text = "cent"
			intervals [2389]:
				xmin = 813.3654
				xmax = 815.0221
				text = ""
			intervals [2390]:
				xmin = 815.0221
				xmax = 815.2521
				text = "and"
			intervals [2391]:
				xmin = 815.2521
				xmax = 815.8521
				text = ""
			intervals [2392]:
				xmin = 815.8521
				xmax = 816.1221
				text = "huh"
			intervals [2393]:
				xmin = 816.1221
				xmax = 816.4723
				text = ""
			intervals [2394]:
				xmin = 816.4723
				xmax = 816.8923
				text = "uh-huh"
			intervals [2395]:
				xmin = 816.8923
				xmax = 818.1816
				text = ""
			intervals [2396]:
				xmin = 818.1816
				xmax = 818.7316
				text = "sometime"
			intervals [2397]:
				xmin = 818.7316
				xmax = 818.8916
				text = "they"
			intervals [2398]:
				xmin = 818.8916
				xmax = 818.9916
				text = ""
			intervals [2399]:
				xmin = 818.9916
				xmax = 819.1916
				text = "give"
			intervals [2400]:
				xmin = 819.1916
				xmax = 819.3316
				text = "me"
			intervals [2401]:
				xmin = 819.3316
				xmax = 819.7616
				text = "fifty"
			intervals [2402]:
				xmin = 819.7616
				xmax = 820.0616
				text = "cent"
			intervals [2403]:
				xmin = 820.0616
				xmax = 820.1116
				text = ""
			intervals [2404]:
				xmin = 820.1116
				xmax = 820.3116
				text = "for"
			intervals [2405]:
				xmin = 820.3116
				xmax = 820.3816
				text = "a"
			intervals [2406]:
				xmin = 820.3816
				xmax = 820.7416
				text = "twenty"
			intervals [2407]:
				xmin = 820.7416
				xmax = 821.0516
				text = "five"
			intervals [2408]:
				xmin = 821.0516
				xmax = 821.2816
				text = "cent"
			intervals [2409]:
				xmin = 821.2816
				xmax = 821.9201
				text = ""
			intervals [2410]:
				xmin = 821.9201
				xmax = 822.1301
				text = "and"
			intervals [2411]:
				xmin = 822.1301
				xmax = 822.3501
				text = "when"
			intervals [2412]:
				xmin = 822.3501
				xmax = 822.5001
				text = "they"
			intervals [2413]:
				xmin = 822.5001
				xmax = 822.6801
				text = "give"
			intervals [2414]:
				xmin = 822.6801
				xmax = 822.8101
				text = "me"
			intervals [2415]:
				xmin = 822.8101
				xmax = 823.0901
				text = "fifty"
			intervals [2416]:
				xmin = 823.0901
				xmax = 823.4101
				text = "cent"
			intervals [2417]:
				xmin = 823.4101
				xmax = 823.5601
				text = "they"
			intervals [2418]:
				xmin = 823.5601
				xmax = 823.7801
				text = "just"
			intervals [2419]:
				xmin = 823.7801
				xmax = 823.8572
				text = ""
			intervals [2420]:
				xmin = 823.8572
				xmax = 824.3072
				text = "plainly"
			intervals [2421]:
				xmin = 824.3072
				xmax = 824.4872
				text = "give"
			intervals [2422]:
				xmin = 824.4872
				xmax = 824.6272
				text = "me"
			intervals [2423]:
				xmin = 824.6272
				xmax = 825.0272
				text = "fifty"
			intervals [2424]:
				xmin = 825.0272
				xmax = 825.2772
				text = "cent"
			intervals [2425]:
				xmin = 825.2772
				xmax = 827.7955
				text = ""
			intervals [2426]:
				xmin = 827.7955
				xmax = 828.2055
				text = "uh-huh"
			intervals [2427]:
				xmin = 828.2055
				xmax = 836.9483
				text = ""
			intervals [2428]:
				xmin = 836.9483
				xmax = 837.0883
				text = "let"
			intervals [2429]:
				xmin = 837.0883
				xmax = 837.1283
				text = "s"
			intervals [2430]:
				xmin = 837.1283
				xmax = 837.4283
				text = "see"
			intervals [2431]:
				xmin = 837.4283
				xmax = 838.4439
				text = ""
			intervals [2432]:
				xmin = 838.4439
				xmax = 838.9739
				text = "uh"
			intervals [2433]:
				xmin = 838.9739
				xmax = 840.2545
				text = ""
			intervals [2434]:
				xmin = 840.2545
				xmax = 840.3445
				text = "well"
			intervals [2435]:
				xmin = 840.3445
				xmax = 840.5445
				text = "we"
			intervals [2436]:
				xmin = 840.5445
				xmax = 841.0445
				text = "watch"
			intervals [2437]:
				xmin = 841.0445
				xmax = 841.0745
				text = "s"
			intervals [2438]:
				xmin = 841.0745
				xmax = 841.2546
				text = ""
			intervals [2439]:
				xmin = 841.2546
				xmax = 841.6446
				text = "one"
			intervals [2440]:
				xmin = 841.6446
				xmax = 842.3046
				text = "program"
			intervals [2441]:
				xmin = 842.3046
				xmax = 843.0758
				text = ""
			intervals [2442]:
				xmin = 843.0758
				xmax = 843.3258
				text = "you"
			intervals [2443]:
				xmin = 843.3258
				xmax = 843.6258
				text = "know"
			intervals [2444]:
				xmin = 843.6258
				xmax = 843.8918
				text = ""
			intervals [2445]:
				xmin = 843.8918
				xmax = 844.0718
				text = "it"
			intervals [2446]:
				xmin = 844.0718
				xmax = 844.4118
				text = "comes"
			intervals [2447]:
				xmin = 844.4118
				xmax = 844.6318
				text = "on"
			intervals [2448]:
				xmin = 844.6318
				xmax = 844.6918
				text = ""
			intervals [2449]:
				xmin = 844.6918
				xmax = 844.9118
				text = "too"
			intervals [2450]:
				xmin = 844.9118
				xmax = 845.4418
				text = "often"
			intervals [2451]:
				xmin = 845.4418
				xmax = 845.6018
				text = "it"
			intervals [2452]:
				xmin = 845.6018
				xmax = 845.9118
				text = "was"
			intervals [2453]:
				xmin = 845.9118
				xmax = 846.2518
				text = "black"
			intervals [2454]:
				xmin = 846.2518
				xmax = 846.6118
				text = "america"
			intervals [2455]:
				xmin = 846.6118
				xmax = 851.6599
				text = ""
			intervals [2456]:
				xmin = 851.6599
				xmax = 851.8999
				text = "and"
			intervals [2457]:
				xmin = 851.8999
				xmax = 852.3299
				text = "uh"
			intervals [2458]:
				xmin = 852.3299
				xmax = 855.6667
				text = ""
			intervals [2459]:
				xmin = 855.6667
				xmax = 855.7967
				text = "let"
			intervals [2460]:
				xmin = 855.7967
				xmax = 855.8267
				text = "s"
			intervals [2461]:
				xmin = 855.8267
				xmax = 856.0267
				text = "see"
			intervals [2462]:
				xmin = 856.0267
				xmax = 860.1139
				text = ""
			intervals [2463]:
				xmin = 860.1139
				xmax = 860.1639
				text = "i"
			intervals [2464]:
				xmin = 860.1639
				xmax = 860.4239
				text = "don't"
			intervals [2465]:
				xmin = 860.4239
				xmax = 860.4939
				text = ""
			intervals [2466]:
				xmin = 860.4939
				xmax = 860.9439
				text = "remember"
			intervals [2467]:
				xmin = 860.9439
				xmax = 861.1639
				text = "no"
			intervals [2468]:
				xmin = 861.1639
				xmax = 861.1939
				text = ""
			intervals [2469]:
				xmin = 861.1939
				xmax = 861.2839
				text = "other"
			intervals [2470]:
				xmin = 861.2839
				xmax = 861.3739
				text = ""
			intervals [2471]:
				xmin = 861.3739
				xmax = 861.7939
				text = "ones"
			intervals [2472]:
				xmin = 861.7939
				xmax = 866.3577
				text = ""
			intervals [2473]:
				xmin = 866.3577
				xmax = 866.6977
				text = "see"
			intervals [2474]:
				xmin = 866.6977
				xmax = 866.810
				text = ""
			intervals [2475]:
				xmin = 866.810
				xmax = 867.220
				text = "<unk>"
			intervals [2476]:
				xmin = 867.220
				xmax = 868.3701
				text = ""
			intervals [2477]:
				xmin = 868.3701
				xmax = 868.6601
				text = "uh"
			intervals [2478]:
				xmin = 868.6601
				xmax = 868.7501
				text = ""
			intervals [2479]:
				xmin = 868.7501
				xmax = 869.3701
				text = "if"
			intervals [2480]:
				xmin = 869.3701
				xmax = 870.1843
				text = ""
			intervals [2481]:
				xmin = 870.1843
				xmax = 870.4443
				text = "like"
			intervals [2482]:
				xmin = 870.4443
				xmax = 870.5343
				text = "it"
			intervals [2483]:
				xmin = 870.5343
				xmax = 870.9943
				text = "comes"
			intervals [2484]:
				xmin = 870.9943
				xmax = 871.2743
				text = "on"
			intervals [2485]:
				xmin = 871.2743
				xmax = 872.0433
				text = ""
			intervals [2486]:
				xmin = 872.0433
				xmax = 872.2533
				text = "when"
			intervals [2487]:
				xmin = 872.2533
				xmax = 872.3533
				text = "you"
			intervals [2488]:
				xmin = 872.3533
				xmax = 872.5633
				text = "see"
			intervals [2489]:
				xmin = 872.5633
				xmax = 872.6933
				text = "it"
			intervals [2490]:
				xmin = 872.6933
				xmax = 873.0333
				text = "coming"
			intervals [2491]:
				xmin = 873.0333
				xmax = 873.2533
				text = "on"
			intervals [2492]:
				xmin = 873.2533
				xmax = 874.001
				text = ""
			intervals [2493]:
				xmin = 874.001
				xmax = 874.431
				text = "uh"
			intervals [2494]:
				xmin = 874.431
				xmax = 874.7218
				text = ""
			intervals [2495]:
				xmin = 874.7218
				xmax = 875.2818
				text = "al"
			intervals [2496]:
				xmin = 875.2818
				xmax = 875.4973
				text = ""
			intervals [2497]:
				xmin = 875.4973
				xmax = 875.7173
				text = "that"
			intervals [2498]:
				xmin = 875.7173
				xmax = 875.8873
				text = "s"
			intervals [2499]:
				xmin = 875.8873
				xmax = 876.0169
				text = ""
			intervals [2500]:
				xmin = 876.0169
				xmax = 876.1269
				text = "the"
			intervals [2501]:
				xmin = 876.1269
				xmax = 876.4169
				text = "man"
			intervals [2502]:
				xmin = 876.4169
				xmax = 876.4869
				text = "and"
			intervals [2503]:
				xmin = 876.4869
				xmax = 876.6569
				text = "he"
			intervals [2504]:
				xmin = 876.6569
				xmax = 876.9269
				text = "do"
			intervals [2505]:
				xmin = 876.9269
				xmax = 877.0469
				text = "the"
			intervals [2506]:
				xmin = 877.0469
				xmax = 877.7769
				text = "stealing"
			intervals [2507]:
				xmin = 877.7769
				xmax = 878.2298
				text = ""
			intervals [2508]:
				xmin = 878.2298
				xmax = 878.3898
				text = "then"
			intervals [2509]:
				xmin = 878.3898
				xmax = 878.4998
				text = "he"
			intervals [2510]:
				xmin = 878.4998
				xmax = 878.7398
				text = "put"
			intervals [2511]:
				xmin = 878.7398
				xmax = 879.1158
				text = ""
			intervals [2512]:
				xmin = 879.1158
				xmax = 879.3958
				text = "dude"
			intervals [2513]:
				xmin = 879.3958
				xmax = 879.4258
				text = "<unk>"
			intervals [2514]:
				xmin = 879.4258
				xmax = 879.6258
				text = "put"
			intervals [2515]:
				xmin = 879.6258
				xmax = 879.6558
				text = ""
			intervals [2516]:
				xmin = 879.6558
				xmax = 879.8058
				text = "it"
			intervals [2517]:
				xmin = 879.8058
				xmax = 880.1058
				text = "back"
			intervals [2518]:
				xmin = 880.1058
				xmax = 881.4119
				text = ""
			intervals [2519]:
				xmin = 881.4119
				xmax = 881.6319
				text = "or"
			intervals [2520]:
				xmin = 881.6319
				xmax = 881.9119
				text = "he"
			intervals [2521]:
				xmin = 881.9119
				xmax = 882.2419
				text = "be"
			intervals [2522]:
				xmin = 882.2419
				xmax = 882.2819
				text = ""
			intervals [2523]:
				xmin = 882.2819
				xmax = 883.0719
				text = "replacing"
			intervals [2524]:
				xmin = 883.0719
				xmax = 883.1819
				text = "it"
			intervals [2525]:
				xmin = 883.1819
				xmax = 883.8941
				text = ""
			intervals [2526]:
				xmin = 883.8941
				xmax = 884.2641
				text = "then"
			intervals [2527]:
				xmin = 884.2641
				xmax = 884.4841
				text = "so"
			intervals [2528]:
				xmin = 884.4841
				xmax = 884.7841
				text = "he"
			intervals [2529]:
				xmin = 884.7841
				xmax = 884.8641
				text = "s"
			intervals [2530]:
				xmin = 884.8641
				xmax = 885.0541
				text = "in"
			intervals [2531]:
				xmin = 885.0541
				xmax = 885.1541
				text = "the"
			intervals [2532]:
				xmin = 885.1541
				xmax = 885.5341
				text = "car"
			intervals [2533]:
				xmin = 885.5341
				xmax = 885.9824
				text = ""
			intervals [2534]:
				xmin = 885.9824
				xmax = 886.1024
				text = "and"
			intervals [2535]:
				xmin = 886.1024
				xmax = 886.3524
				text = "his"
			intervals [2536]:
				xmin = 886.3524
				xmax = 886.6824
				text = "boss"
			intervals [2537]:
				xmin = 886.6824
				xmax = 886.8324
				text = "is"
			intervals [2538]:
				xmin = 886.8324
				xmax = 886.9824
				text = "in"
			intervals [2539]:
				xmin = 886.9824
				xmax = 887.0824
				text = "the"
			intervals [2540]:
				xmin = 887.0824
				xmax = 887.5024
				text = "car"
			intervals [2541]:
				xmin = 887.5024
				xmax = 888.6698
				text = ""
			intervals [2542]:
				xmin = 888.6698
				xmax = 888.8298
				text = "then"
			intervals [2543]:
				xmin = 888.8298
				xmax = 889.0298
				text = "so"
			intervals [2544]:
				xmin = 889.0298
				xmax = 889.2498
				text = ""
			intervals [2545]:
				xmin = 889.2498
				xmax = 889.3998
				text = "they"
			intervals [2546]:
				xmin = 889.3998
				xmax = 889.6098
				text = "got"
			intervals [2547]:
				xmin = 889.6098
				xmax = 889.7298
				text = "the"
			intervals [2548]:
				xmin = 889.7298
				xmax = 890.1998
				text = "driver"
			intervals [2549]:
				xmin = 890.1998
				xmax = 890.3198
				text = "they"
			intervals [2550]:
				xmin = 890.3198
				xmax = 890.5898
				text = "shut"
			intervals [2551]:
				xmin = 890.5898
				xmax = 890.6198
				text = ""
			intervals [2552]:
				xmin = 890.6198
				xmax = 890.6898
				text = "the"
			intervals [2553]:
				xmin = 890.6898
				xmax = 891.0398
				text = "windows"
			intervals [2554]:
				xmin = 891.0398
				xmax = 891.2098
				text = "so"
			intervals [2555]:
				xmin = 891.2098
				xmax = 891.3798
				text = "they"
			intervals [2556]:
				xmin = 891.3798
				xmax = 891.5398
				text = "can"
			intervals [2557]:
				xmin = 891.5398
				xmax = 892.0598
				text = "talk"
			intervals [2558]:
				xmin = 892.0598
				xmax = 892.4653
				text = ""
			intervals [2559]:
				xmin = 892.4653
				xmax = 892.6453
				text = "then"
			intervals [2560]:
				xmin = 892.6453
				xmax = 892.7653
				text = "so"
			intervals [2561]:
				xmin = 892.7653
				xmax = 892.9653
				text = "they"
			intervals [2562]:
				xmin = 892.9653
				xmax = 893.0653
				text = "be"
			intervals [2563]:
				xmin = 893.0653
				xmax = 893.2953
				text = "going"
			intervals [2564]:
				xmin = 893.2953
				xmax = 893.4453
				text = "to"
			intervals [2565]:
				xmin = 893.4453
				xmax = 893.9153
				text = "airport"
			intervals [2566]:
				xmin = 893.9153
				xmax = 894.1353
				text = "then"
			intervals [2567]:
				xmin = 894.1353
				xmax = 894.2853
				text = "he"
			intervals [2568]:
				xmin = 894.2853
				xmax = 894.6953
				text = "tells"
			intervals [2569]:
				xmin = 894.6953
				xmax = 895.0827
				text = ""
			intervals [2570]:
				xmin = 895.0827
				xmax = 895.2627
				text = "like"
			intervals [2571]:
				xmin = 895.2627
				xmax = 895.3627
				text = "if"
			intervals [2572]:
				xmin = 895.3627
				xmax = 895.5127
				text = "he"
			intervals [2573]:
				xmin = 895.5127
				xmax = 895.7427
				text = "got"
			intervals [2574]:
				xmin = 895.7427
				xmax = 895.8027
				text = "to"
			intervals [2575]:
				xmin = 895.8027
				xmax = 896.3627
				text = "steal"
			intervals [2576]:
				xmin = 896.3627
				xmax = 896.5727
				text = "this"
			intervals [2577]:
				xmin = 896.5727
				xmax = 897.1127
				text = "diamond"
			intervals [2578]:
				xmin = 897.1127
				xmax = 897.4927
				text = "ruby"
			intervals [2579]:
				xmin = 897.4927
				xmax = 897.7527
				text = "cause"
			intervals [2580]:
				xmin = 897.7527
				xmax = 898.2827
				text = "somebody"
			intervals [2581]:
				xmin = 898.2827
				xmax = 898.7027
				text = "stole"
			intervals [2582]:
				xmin = 898.7027
				xmax = 898.8227
				text = "it"
			intervals [2583]:
				xmin = 898.8227
				xmax = 899.3081
				text = ""
			intervals [2584]:
				xmin = 899.3081
				xmax = 899.4281
				text = "he"
			intervals [2585]:
				xmin = 899.4281
				xmax = 899.7681
				text = "got"
			intervals [2586]:
				xmin = 899.7681
				xmax = 900.1581
				text = "steal"
			intervals [2587]:
				xmin = 900.1581
				xmax = 900.2181
				text = "it"
			intervals [2588]:
				xmin = 900.2181
				xmax = 900.2881
				text = "and"
			intervals [2589]:
				xmin = 900.2881
				xmax = 900.5581
				text = "have"
			intervals [2590]:
				xmin = 900.5581
				xmax = 900.6281
				text = "it"
			intervals [2591]:
				xmin = 900.6281
				xmax = 900.6581
				text = ""
			intervals [2592]:
				xmin = 900.6581
				xmax = 900.9281
				text = "back"
			intervals [2593]:
				xmin = 900.9281
				xmax = 901.1281
				text = "by"
			intervals [2594]:
				xmin = 901.1281
				xmax = 901.1981
				text = "the"
			intervals [2595]:
				xmin = 901.1981
				xmax = 901.7402
				text = ""
			intervals [2596]:
				xmin = 901.7402
				xmax = 902.0402
				text = "by"
			intervals [2597]:
				xmin = 902.0402
				xmax = 902.3577
				text = ""
			intervals [2598]:
				xmin = 902.3577
				xmax = 902.7377
				text = "four"
			intervals [2599]:
				xmin = 902.7377
				xmax = 903.0877
				text = "hours"
			intervals [2600]:
				xmin = 903.0877
				xmax = 903.3177
				text = "so"
			intervals [2601]:
				xmin = 903.3177
				xmax = 903.5277
				text = "he"
			intervals [2602]:
				xmin = 903.5277
				xmax = 903.9277
				text = "goes"
			intervals [2603]:
				xmin = 903.9277
				xmax = 904.1877
				text = "there"
			intervals [2604]:
				xmin = 904.1877
				xmax = 904.456
				text = ""
			intervals [2605]:
				xmin = 904.456
				xmax = 905.106
				text = "disguised"
			intervals [2606]:
				xmin = 905.106
				xmax = 905.666
				text = "himself"
			intervals [2607]:
				xmin = 905.666
				xmax = 906.0216
				text = ""
			intervals [2608]:
				xmin = 906.0216
				xmax = 906.1216
				text = "he"
			intervals [2609]:
				xmin = 906.1216
				xmax = 906.3716
				text = "he"
			intervals [2610]:
				xmin = 906.3716
				xmax = 906.6516
				text = "you"
			intervals [2611]:
				xmin = 906.6516
				xmax = 906.8716
				text = "know"
			intervals [2612]:
				xmin = 906.8716
				xmax = 906.9516
				text = "he"
			intervals [2613]:
				xmin = 906.9516
				xmax = 907.2716
				text = "have"
			intervals [2614]:
				xmin = 907.2716
				xmax = 907.3916
				text = "to"
			intervals [2615]:
				xmin = 907.3916
				xmax = 907.6316
				text = "have"
			intervals [2616]:
				xmin = 907.6316
				xmax = 907.7416
				text = "a"
			intervals [2617]:
				xmin = 907.7416
				xmax = 908.2216
				text = "woman"
			intervals [2618]:
				xmin = 908.2216
				xmax = 908.8094
				text = ""
			intervals [2619]:
				xmin = 908.8094
				xmax = 908.9594
				text = "to"
			intervals [2620]:
				xmin = 908.9594
				xmax = 909.1594
				text = "do"
			intervals [2621]:
				xmin = 909.1594
				xmax = 909.2894
				text = "the"
			intervals [2622]:
				xmin = 909.2894
				xmax = 909.6679
				text = ""
			intervals [2623]:
				xmin = 909.6679
				xmax = 910.0779
				text = "putting"
			intervals [2624]:
				xmin = 910.0779
				xmax = 910.2879
				text = "on"
			intervals [2625]:
				xmin = 910.2879
				xmax = 910.4179
				text = "so"
			intervals [2626]:
				xmin = 910.4179
				xmax = 910.6279
				text = "he"
			intervals [2627]:
				xmin = 910.6279
				xmax = 910.8179
				text = "can"
			intervals [2628]:
				xmin = 910.8179
				xmax = 910.9579
				text = "do"
			intervals [2629]:
				xmin = 910.9579
				xmax = 911.1179
				text = "the"
			intervals [2630]:
				xmin = 911.1179
				xmax = 911.6479
				text = "stealing"
			intervals [2631]:
				xmin = 911.6479
				xmax = 912.2407
				text = ""
			intervals [2632]:
				xmin = 912.2407
				xmax = 912.4607
				text = "then"
			intervals [2633]:
				xmin = 912.4607
				xmax = 912.5807
				text = "so"
			intervals [2634]:
				xmin = 912.5807
				xmax = 912.8407
				text = "he"
			intervals [2635]:
				xmin = 912.8407
				xmax = 913.4107
				text = "steals"
			intervals [2636]:
				xmin = 913.4107
				xmax = 913.5107
				text = "it"
			intervals [2637]:
				xmin = 913.5107
				xmax = 914.6674
				text = ""
			intervals [2638]:
				xmin = 914.6674
				xmax = 914.8174
				text = "and"
			intervals [2639]:
				xmin = 914.8174
				xmax = 914.9974
				text = "then"
			intervals [2640]:
				xmin = 914.9974
				xmax = 915.2574
				text = "he"
			intervals [2641]:
				xmin = 915.2574
				xmax = 915.624
				text = ""
			intervals [2642]:
				xmin = 915.624
				xmax = 915.814
				text = "then"
			intervals [2643]:
				xmin = 915.814
				xmax = 915.964
				text = "they"
			intervals [2644]:
				xmin = 915.964
				xmax = 916.194
				text = "get"
			intervals [2645]:
				xmin = 916.194
				xmax = 916.434
				text = "out"
			intervals [2646]:
				xmin = 916.434
				xmax = 916.654
				text = "there"
			intervals [2647]:
				xmin = 916.654
				xmax = 916.974
				text = "then"
			intervals [2648]:
				xmin = 916.974
				xmax = 917.4514
				text = ""
			intervals [2649]:
				xmin = 917.4514
				xmax = 917.6214
				text = "that"
			intervals [2650]:
				xmin = 917.6214
				xmax = 918.0702
				text = ""
			intervals [2651]:
				xmin = 918.0702
				xmax = 918.4002
				text = "uh"
			intervals [2652]:
				xmin = 918.4002
				xmax = 918.6102
				text = "you"
			intervals [2653]:
				xmin = 918.6102
				xmax = 918.8002
				text = "know"
			intervals [2654]:
				xmin = 918.8002
				xmax = 919.8595
				text = ""
			intervals [2655]:
				xmin = 919.8595
				xmax = 920.2495
				text = "just"
			intervals [2656]:
				xmin = 920.2495
				xmax = 920.7595
				text = "before"
			intervals [2657]:
				xmin = 920.7595
				xmax = 921.0338
				text = ""
			intervals [2658]:
				xmin = 921.0338
				xmax = 921.3938
				text = "time"
			intervals [2659]:
				xmin = 921.3938
				xmax = 921.4238
				text = ""
			intervals [2660]:
				xmin = 921.4238
				xmax = 921.6138
				text = "then"
			intervals [2661]:
				xmin = 921.6138
				xmax = 921.7938
				text = "they"
			intervals [2662]:
				xmin = 921.7938
				xmax = 922.2638
				text = "hurry"
			intervals [2663]:
				xmin = 922.2638
				xmax = 922.5438
				text = "back"
			intervals [2664]:
				xmin = 922.5438
				xmax = 922.9502
				text = ""
			intervals [2665]:
				xmin = 922.9502
				xmax = 923.0302
				text = "to"
			intervals [2666]:
				xmin = 923.0302
				xmax = 923.1102
				text = "the"
			intervals [2667]:
				xmin = 923.1102
				xmax = 923.6502
				text = "states"
			intervals [2668]:
				xmin = 923.6502
				xmax = 923.7502
				text = "and"
			intervals [2669]:
				xmin = 923.7502
				xmax = 923.7802
				text = ""
			intervals [2670]:
				xmin = 923.7802
				xmax = 923.9202
				text = "then"
			intervals [2671]:
				xmin = 923.9202
				xmax = 924.0702
				text = "they"
			intervals [2672]:
				xmin = 924.0702
				xmax = 924.2802
				text = "put"
			intervals [2673]:
				xmin = 924.2802
				xmax = 924.4602
				text = "it"
			intervals [2674]:
				xmin = 924.4602
				xmax = 924.7302
				text = "back"
			intervals [2675]:
				xmin = 924.7302
				xmax = 925.3392
				text = ""
			intervals [2676]:
				xmin = 925.3392
				xmax = 925.5092
				text = "then"
			intervals [2677]:
				xmin = 925.5092
				xmax = 925.6992
				text = "so"
			intervals [2678]:
				xmin = 925.6992
				xmax = 926.0192
				text = "after"
			intervals [2679]:
				xmin = 926.0192
				xmax = 926.2792
				text = "that"
			intervals [2680]:
				xmin = 926.2792
				xmax = 927.4923
				text = ""
			intervals [2681]:
				xmin = 927.4923
				xmax = 927.8823
				text = "uh"
			intervals [2682]:
				xmin = 927.8823
				xmax = 928.2302
				text = ""
			intervals [2683]:
				xmin = 928.2302
				xmax = 928.3902
				text = "they"
			intervals [2684]:
				xmin = 928.3902
				xmax = 928.5902
				text = "would"
			intervals [2685]:
				xmin = 928.5902
				xmax = 929.1854
				text = ""
			intervals [2686]:
				xmin = 929.1854
				xmax = 929.3654
				text = "they"
			intervals [2687]:
				xmin = 929.3654
				xmax = 929.5354
				text = "would"
			intervals [2688]:
				xmin = 929.5354
				xmax = 929.6154
				text = ""
			intervals [2689]:
				xmin = 929.6154
				xmax = 929.9154
				text = "uh"
			intervals [2690]:
				xmin = 929.9154
				xmax = 930.2354
				text = "kind"
			intervals [2691]:
				xmin = 930.2354
				xmax = 930.4054
				text = "of"
			intervals [2692]:
				xmin = 930.4054
				xmax = 930.7303
				text = ""
			intervals [2693]:
				xmin = 930.7303
				xmax = 931.1303
				text = "clean"
			intervals [2694]:
				xmin = 931.1303
				xmax = 931.4003
				text = "up"
			intervals [2695]:
				xmin = 931.4003
				xmax = 931.6803
				text = "some"
			intervals [2696]:
				xmin = 931.6803
				xmax = 931.8203
				text = ""
			intervals [2697]:
				xmin = 931.8203
				xmax = 932.0003
				text = "they"
			intervals [2698]:
				xmin = 932.0003
				xmax = 932.2103
				text = "would"
			intervals [2699]:
				xmin = 932.2103
				xmax = 932.8566
				text = ""
			intervals [2700]:
				xmin = 932.8566
				xmax = 933.1666
				text = "take"
			intervals [2701]:
				xmin = 933.1666
				xmax = 933.6353
				text = ""
			intervals [2702]:
				xmin = 933.6353
				xmax = 934.0753
				text = "say"
			intervals [2703]:
				xmin = 934.0753
				xmax = 934.3161
				text = ""
			intervals [2704]:
				xmin = 934.3161
				xmax = 934.5361
				text = "could"
			intervals [2705]:
				xmin = 934.5361
				xmax = 934.6761
				text = "i"
			intervals [2706]:
				xmin = 934.6761
				xmax = 935.0861
				text = "go"
			intervals [2707]:
				xmin = 935.0861
				xmax = 935.2347
				text = ""
			intervals [2708]:
				xmin = 935.2347
				xmax = 935.4247
				text = "they"
			intervals [2709]:
				xmin = 935.4247
				xmax = 935.6547
				text = "wouldn't"
			intervals [2710]:
				xmin = 935.6547
				xmax = 935.9447
				text = "say"
			intervals [2711]:
				xmin = 935.9447
				xmax = 936.1747
				text = "could"
			intervals [2712]:
				xmin = 936.1747
				xmax = 936.3247
				text = "i"
			intervals [2713]:
				xmin = 936.3247
				xmax = 936.5847
				text = "go"
			intervals [2714]:
				xmin = 936.5847
				xmax = 936.8747
				text = "out"
			intervals [2715]:
				xmin = 936.8747
				xmax = 937.1753
				text = ""
			intervals [2716]:
				xmin = 937.1753
				xmax = 937.5053
				text = "cause"
			intervals [2717]:
				xmin = 937.5053
				xmax = 937.8354
				text = ""
			intervals [2718]:
				xmin = 937.8354
				xmax = 938.2254
				text = "al"
			intervals [2719]:
				xmin = 938.2254
				xmax = 938.4929
				text = ""
			intervals [2720]:
				xmin = 938.4929
				xmax = 938.7229
				text = "he"
			intervals [2721]:
				xmin = 938.7229
				xmax = 938.8329
				text = "s"
			intervals [2722]:
				xmin = 938.8329
				xmax = 938.8929
				text = "the"
			intervals [2723]:
				xmin = 938.8929
				xmax = 938.9729
				text = ""
			intervals [2724]:
				xmin = 938.9729
				xmax = 939.3229
				text = "busy"
			intervals [2725]:
				xmin = 939.3229
				xmax = 939.3529
				text = ""
			intervals [2726]:
				xmin = 939.3529
				xmax = 939.4829
				text = "one"
			intervals [2727]:
				xmin = 939.4829
				xmax = 940.1882
				text = ""
			intervals [2728]:
				xmin = 940.1882
				xmax = 940.3382
				text = "and"
			intervals [2729]:
				xmin = 940.3382
				xmax = 940.5082
				text = "then"
			intervals [2730]:
				xmin = 940.5082
				xmax = 940.7082
				text = "so"
			intervals [2731]:
				xmin = 940.7082
				xmax = 940.7382
				text = ""
			intervals [2732]:
				xmin = 940.7382
				xmax = 940.9782
				text = "he"
			intervals [2733]:
				xmin = 940.9782
				xmax = 941.3682
				text = "keeps"
			intervals [2734]:
				xmin = 941.3682
				xmax = 941.5082
				text = "on"
			intervals [2735]:
				xmin = 941.5082
				xmax = 941.7082
				text = "he"
			intervals [2736]:
				xmin = 941.7082
				xmax = 942.0182
				text = "thinks"
			intervals [2737]:
				xmin = 942.0182
				xmax = 942.1982
				text = "he"
			intervals [2738]:
				xmin = 942.1982
				xmax = 942.4382
				text = "gonna"
			intervals [2739]:
				xmin = 942.4382
				xmax = 942.6782
				text = "get"
			intervals [2740]:
				xmin = 942.6782
				xmax = 942.9182
				text = "out"
			intervals [2741]:
				xmin = 942.9182
				xmax = 943.2992
				text = ""
			intervals [2742]:
				xmin = 943.2992
				xmax = 943.4392
				text = "they"
			intervals [2743]:
				xmin = 943.4392
				xmax = 943.6692
				text = "go"
			intervals [2744]:
				xmin = 943.6692
				xmax = 944.1192
				text = "somewhere"
			intervals [2745]:
				xmin = 944.1192
				xmax = 944.3092
				text = "with"
			intervals [2746]:
				xmin = 944.3092
				xmax = 944.4092
				text = "the"
			intervals [2747]:
				xmin = 944.4092
				xmax = 944.7792
				text = "women"
			intervals [2748]:
				xmin = 944.7792
				xmax = 945.4562
				text = ""
			intervals [2749]:
				xmin = 945.4562
				xmax = 945.5662
				text = "but"
			intervals [2750]:
				xmin = 945.5662
				xmax = 945.6962
				text = "he"
			intervals [2751]:
				xmin = 945.6962
				xmax = 945.9062
				text = "don't"
			intervals [2752]:
				xmin = 945.9062
				xmax = 946.0762
				text = "get"
			intervals [2753]:
				xmin = 946.0762
				xmax = 946.1562
				text = "to"
			intervals [2754]:
				xmin = 946.1562
				xmax = 946.3862
				text = "go"
			intervals [2755]:
				xmin = 946.3862
				xmax = 946.5662
				text = "out"
			intervals [2756]:
				xmin = 946.5662
				xmax = 946.8762
				text = "cause"
			intervals [2757]:
				xmin = 946.8762
				xmax = 947.3606
				text = ""
			intervals [2758]:
				xmin = 947.3606
				xmax = 947.6006
				text = "he"
			intervals [2759]:
				xmin = 947.6006
				xmax = 947.9006
				text = "uh"
			intervals [2760]:
				xmin = 947.9006
				xmax = 948.334
				text = ""
			intervals [2761]:
				xmin = 948.334
				xmax = 948.554
				text = "his"
			intervals [2762]:
				xmin = 948.554
				xmax = 948.864
				text = "boss"
			intervals [2763]:
				xmin = 948.864
				xmax = 949.324
				text = "stops"
			intervals [2764]:
				xmin = 949.324
				xmax = 949.414
				text = "him"
			intervals [2765]:
				xmin = 949.414
				xmax = 950.3464
				text = ""
			intervals [2766]:
				xmin = 950.3464
				xmax = 950.5364
				text = "and"
			intervals [2767]:
				xmin = 950.5364
				xmax = 950.7664
				text = "tell"
			intervals [2768]:
				xmin = 950.7664
				xmax = 950.8264
				text = "h"
			intervals [2769]:
				xmin = 950.8264
				xmax = 951.1671
				text = ""
			intervals [2770]:
				xmin = 951.1671
				xmax = 951.3471
				text = "and"
			intervals [2771]:
				xmin = 951.3471
				xmax = 951.6371
				text = "this"
			intervals [2772]:
				xmin = 951.6371
				xmax = 952.0171
				text = "room"
			intervals [2773]:
				xmin = 952.0171
				xmax = 952.1871
				text = "he"
			intervals [2774]:
				xmin = 952.1871
				xmax = 952.4271
				text = "live"
			intervals [2775]:
				xmin = 952.4271
				xmax = 952.6171
				text = "in"
			intervals [2776]:
				xmin = 952.6171
				xmax = 952.899
				text = ""
			intervals [2777]:
				xmin = 952.899
				xmax = 953.149
				text = "see"
			intervals [2778]:
				xmin = 953.149
				xmax = 953.309
				text = "though"
			intervals [2779]:
				xmin = 953.309
				xmax = 953.6392
				text = ""
			intervals [2780]:
				xmin = 953.6392
				xmax = 953.9392
				text = "his"
			intervals [2781]:
				xmin = 953.9392
				xmax = 954.2992
				text = "boss"
			intervals [2782]:
				xmin = 954.2992
				xmax = 954.6292
				text = "acting"
			intervals [2783]:
				xmin = 954.6292
				xmax = 954.9292
				text = "like"
			intervals [2784]:
				xmin = 954.9292
				xmax = 955.3012
				text = ""
			intervals [2785]:
				xmin = 955.3012
				xmax = 955.4312
				text = "the"
			intervals [2786]:
				xmin = 955.4312
				xmax = 955.4912
				text = ""
			intervals [2787]:
				xmin = 955.4912
				xmax = 956.0812
				text = "governor"
			intervals [2788]:
				xmin = 956.0812
				xmax = 956.3184
				text = ""
			intervals [2789]:
				xmin = 956.3184
				xmax = 956.5484
				text = "and"
			intervals [2790]:
				xmin = 956.5484
				xmax = 956.7984
				text = "got"
			intervals [2791]:
				xmin = 956.7984
				xmax = 957.0084
				text = "him"
			intervals [2792]:
				xmin = 957.0084
				xmax = 957.0784
				text = ""
			intervals [2793]:
				xmin = 957.0784
				xmax = 957.4184
				text = "got"
			intervals [2794]:
				xmin = 957.4184
				xmax = 957.7484
				text = "al"
			intervals [2795]:
				xmin = 957.7484
				xmax = 957.9284
				text = "out"
			intervals [2796]:
				xmin = 957.9284
				xmax = 958.0284
				text = "of"
			intervals [2797]:
				xmin = 958.0284
				xmax = 958.3784
				text = "jail"
			intervals [2798]:
				xmin = 958.3784
				xmax = 958.5584
				text = "that"
			intervals [2799]:
				xmin = 958.5584
				xmax = 958.6784
				text = "s"
			intervals [2800]:
				xmin = 958.6784
				xmax = 958.8184
				text = "when"
			intervals [2801]:
				xmin = 958.8184
				xmax = 958.8884
				text = "it"
			intervals [2802]:
				xmin = 958.8884
				xmax = 959.2384
				text = "first"
			intervals [2803]:
				xmin = 959.2384
				xmax = 959.5584
				text = "came"
			intervals [2804]:
				xmin = 959.5584
				xmax = 959.7684
				text = "on"
			intervals [2805]:
				xmin = 959.7684
				xmax = 961.0474
				text = ""
			intervals [2806]:
				xmin = 961.0474
				xmax = 961.2374
				text = "then"
			intervals [2807]:
				xmin = 961.2374
				xmax = 961.4674
				text = "so"
			intervals [2808]:
				xmin = 961.4674
				xmax = 961.7374
				text = "they"
			intervals [2809]:
				xmin = 961.7374
				xmax = 962.1385
				text = ""
			intervals [2810]:
				xmin = 962.1385
				xmax = 962.3285
				text = "they"
			intervals [2811]:
				xmin = 962.3285
				xmax = 962.6085
				text = "kept"
			intervals [2812]:
				xmin = 962.6085
				xmax = 962.6385
				text = ""
			intervals [2813]:
				xmin = 962.6385
				xmax = 962.9885
				text = "on"
			intervals [2814]:
				xmin = 962.9885
				xmax = 963.7819
				text = ""
			intervals [2815]:
				xmin = 963.7819
				xmax = 964.1219
				text = "trying"
			intervals [2816]:
				xmin = 964.1219
				xmax = 964.2419
				text = "to"
			intervals [2817]:
				xmin = 964.2419
				xmax = 964.6619
				text = "steal"
			intervals [2818]:
				xmin = 964.6619
				xmax = 964.8119
				text = "you"
			intervals [2819]:
				xmin = 964.8119
				xmax = 964.9719
				text = "know"
			intervals [2820]:
				xmin = 964.9719
				xmax = 965.0319
				text = ""
			intervals [2821]:
				xmin = 965.0319
				xmax = 965.2319
				text = "put"
			intervals [2822]:
				xmin = 965.2319
				xmax = 965.3219
				text = "it"
			intervals [2823]:
				xmin = 965.3219
				xmax = 965.3519
				text = ""
			intervals [2824]:
				xmin = 965.3519
				xmax = 965.6519
				text = "back"
			intervals [2825]:
				xmin = 965.6519
				xmax = 966.1129
				text = ""
			intervals [2826]:
				xmin = 966.1129
				xmax = 966.2829
				text = "and"
			intervals [2827]:
				xmin = 966.2829
				xmax = 966.5629
				text = "so"
			intervals [2828]:
				xmin = 966.5629
				xmax = 967.1993
				text = ""
			intervals [2829]:
				xmin = 967.1993
				xmax = 967.4093
				text = "he"
			intervals [2830]:
				xmin = 967.4093
				xmax = 967.6693
				text = "got"
			intervals [2831]:
				xmin = 967.6693
				xmax = 967.7793
				text = "him"
			intervals [2832]:
				xmin = 967.7793
				xmax = 967.9693
				text = "out"
			intervals [2833]:
				xmin = 967.9693
				xmax = 968.0393
				text = "of"
			intervals [2834]:
				xmin = 968.0393
				xmax = 968.4593
				text = "jail"
			intervals [2835]:
				xmin = 968.4593
				xmax = 968.5493
				text = ""
			intervals [2836]:
				xmin = 968.5493
				xmax = 968.8193
				text = "and"
			intervals [2837]:
				xmin = 968.8193
				xmax = 969.0293
				text = "they"
			intervals [2838]:
				xmin = 969.0293
				xmax = 969.1493
				text = "were"
			intervals [2839]:
				xmin = 969.1493
				xmax = 969.2793
				text = "the"
			intervals [2840]:
				xmin = 969.2793
				xmax = 969.5393
				text = "first"
			intervals [2841]:
				xmin = 969.5393
				xmax = 969.7332
				text = ""
			intervals [2842]:
				xmin = 969.7332
				xmax = 969.8732
				text = "the"
			intervals [2843]:
				xmin = 969.8732
				xmax = 970.2132
				text = "first"
			intervals [2844]:
				xmin = 970.2132
				xmax = 970.4932
				text = "time"
			intervals [2845]:
				xmin = 970.4932
				xmax = 970.6332
				text = "they"
			intervals [2846]:
				xmin = 970.6332
				xmax = 970.8432
				text = "gave"
			intervals [2847]:
				xmin = 970.8432
				xmax = 970.9132
				text = "him"
			intervals [2848]:
				xmin = 970.9132
				xmax = 970.9732
				text = "a"
			intervals [2849]:
				xmin = 970.9732
				xmax = 971.3432
				text = "place"
			intervals [2850]:
				xmin = 971.3432
				xmax = 971.4632
				text = "to"
			intervals [2851]:
				xmin = 971.4632
				xmax = 971.8132
				text = "live"
			intervals [2852]:
				xmin = 971.8132
				xmax = 972.7323
				text = ""
			intervals [2853]:
				xmin = 972.7323
				xmax = 972.7923
				text = "and"
			intervals [2854]:
				xmin = 972.7923
				xmax = 972.9623
				text = "they"
			intervals [2855]:
				xmin = 972.9623
				xmax = 973.2523
				text = "put"
			intervals [2856]:
				xmin = 973.2523
				xmax = 973.2823
				text = ""
			intervals [2857]:
				xmin = 973.2823
				xmax = 973.7423
				text = "uh"
			intervals [2858]:
				xmin = 973.7423
				xmax = 973.9473
				text = ""
			intervals [2859]:
				xmin = 973.9473
				xmax = 975.2973
				text = "<unk>"
			intervals [2860]:
				xmin = 975.2973
				xmax = 975.5773
				text = "excuse"
			intervals [2861]:
				xmin = 975.5773
				xmax = 975.6373
				text = "me"
			intervals [2862]:
				xmin = 975.6373
				xmax = 976.1283
				text = ""
			intervals [2863]:
				xmin = 976.1283
				xmax = 976.3883
				text = "this"
			intervals [2864]:
				xmin = 976.3883
				xmax = 976.6083
				text = "kind"
			intervals [2865]:
				xmin = 976.6083
				xmax = 976.6883
				text = "of"
			intervals [2866]:
				xmin = 976.6883
				xmax = 977.0483
				text = "thing"
			intervals [2867]:
				xmin = 977.0483
				xmax = 977.2283
				text = "up"
			intervals [2868]:
				xmin = 977.2283
				xmax = 977.3283
				text = "in"
			intervals [2869]:
				xmin = 977.3283
				xmax = 977.4383
				text = "the"
			intervals [2870]:
				xmin = 977.4383
				xmax = 977.8883
				text = "wall"
			intervals [2871]:
				xmin = 977.8883
				xmax = 978.3507
				text = ""
			intervals [2872]:
				xmin = 978.3507
				xmax = 978.4607
				text = "to"
			intervals [2873]:
				xmin = 978.4607
				xmax = 978.8707
				text = "watch"
			intervals [2874]:
				xmin = 978.8707
				xmax = 979.0007
				text = "him"
			intervals [2875]:
				xmin = 979.0007
				xmax = 979.7169
				text = ""
			intervals [2876]:
				xmin = 979.7169
				xmax = 979.9269
				text = "then"
			intervals [2877]:
				xmin = 979.9269
				xmax = 980.0569
				text = "so"
			intervals [2878]:
				xmin = 980.0569
				xmax = 980.2569
				text = "he"
			intervals [2879]:
				xmin = 980.2569
				xmax = 980.4569
				text = "put"
			intervals [2880]:
				xmin = 980.4569
				xmax = 980.6769
				text = "his"
			intervals [2881]:
				xmin = 980.6769
				xmax = 981.0569
				text = "coffee"
			intervals [2882]:
				xmin = 981.0569
				xmax = 981.4169
				text = "pot"
			intervals [2883]:
				xmin = 981.4169
				xmax = 981.7726
				text = ""
			intervals [2884]:
				xmin = 981.7726
				xmax = 981.9826
				text = "right"
			intervals [2885]:
				xmin = 981.9826
				xmax = 982.0126
				text = ""
			intervals [2886]:
				xmin = 982.0126
				xmax = 982.2526
				text = "in"
			intervals [2887]:
				xmin = 982.2526
				xmax = 982.5526
				text = "front"
			intervals [2888]:
				xmin = 982.5526
				xmax = 982.6526
				text = "of"
			intervals [2889]:
				xmin = 982.6526
				xmax = 982.7926
				text = "the"
			intervals [2890]:
				xmin = 982.7926
				xmax = 983.2347
				text = ""
			intervals [2891]:
				xmin = 983.2347
				xmax = 983.9447
				text = "television"
			intervals [2892]:
				xmin = 983.9447
				xmax = 984.3547
				text = "thing"
			intervals [2893]:
				xmin = 984.3547
				xmax = 984.3947
				text = ""
			intervals [2894]:
				xmin = 984.3947
				xmax = 984.5647
				text = "so"
			intervals [2895]:
				xmin = 984.5647
				xmax = 984.7547
				text = "they"
			intervals [2896]:
				xmin = 984.7547
				xmax = 985.0547
				text = "couldn't"
			intervals [2897]:
				xmin = 985.0547
				xmax = 985.3247
				text = "see"
			intervals [2898]:
				xmin = 985.3247
				xmax = 985.4447
				text = "him"
			intervals [2899]:
				xmin = 985.4447
				xmax = 985.5647
				text = "what"
			intervals [2900]:
				xmin = 985.5647
				xmax = 985.7147
				text = "he"
			intervals [2901]:
				xmin = 985.7147
				xmax = 985.8947
				text = "was"
			intervals [2902]:
				xmin = 985.8947
				xmax = 985.9247
				text = ""
			intervals [2903]:
				xmin = 985.9247
				xmax = 986.3347
				text = "doing"
			intervals [2904]:
				xmin = 986.3347
				xmax = 987.0571
				text = ""
			intervals [2905]:
				xmin = 987.0571
				xmax = 987.2171
				text = "he"
			intervals [2906]:
				xmin = 987.2171
				xmax = 987.4771
				text = "was"
			intervals [2907]:
				xmin = 987.4771
				xmax = 988.0171
				text = "kissing"
			intervals [2908]:
				xmin = 988.0171
				xmax = 988.3814
				text = ""
			intervals [2909]:
				xmin = 988.3814
				xmax = 988.7814
				text = "<unk>"
			intervals [2910]:
				xmin = 988.7814
				xmax = 989.2393
				text = ""
			intervals [2911]:
				xmin = 989.2393
				xmax = 989.4393
				text = "him"
			intervals [2912]:
				xmin = 989.4393
				xmax = 989.5693
				text = "and"
			intervals [2913]:
				xmin = 989.5693
				xmax = 989.9593
				text = "another"
			intervals [2914]:
				xmin = 989.9593
				xmax = 990.3593
				text = "lady"
			intervals [2915]:
				xmin = 990.3593
				xmax = 990.8316
				text = ""
			intervals [2916]:
				xmin = 990.8316
				xmax = 990.9916
				text = "<unk>"
			intervals [2917]:
				xmin = 990.9916
				xmax = 991.3772
				text = ""
			intervals [2918]:
				xmin = 991.3772
				xmax = 991.5972
				text = "then"
			intervals [2919]:
				xmin = 991.5972
				xmax = 991.7272
				text = "so"
			intervals [2920]:
				xmin = 991.7272
				xmax = 991.9472
				text = "they"
			intervals [2921]:
				xmin = 991.9472
				xmax = 992.0772
				text = "would"
			intervals [2922]:
				xmin = 992.0772
				xmax = 992.5569
				text = ""
			intervals [2923]:
				xmin = 992.5569
				xmax = 992.7369
				text = "just"
			intervals [2924]:
				xmin = 992.7369
				xmax = 992.9669
				text = "put"
			intervals [2925]:
				xmin = 992.9669
				xmax = 993.0869
				text = "the"
			intervals [2926]:
				xmin = 993.0869
				xmax = 993.5369
				text = "ruby"
			intervals [2927]:
				xmin = 993.5369
				xmax = 993.8769
				text = "back"
			intervals [2928]:
				xmin = 993.8769
				xmax = 994.5326
				text = ""
			intervals [2929]:
				xmin = 994.5326
				xmax = 994.6426
				text = "and"
			intervals [2930]:
				xmin = 994.6426
				xmax = 994.6726
				text = ""
			intervals [2931]:
				xmin = 994.6726
				xmax = 994.8726
				text = "then"
			intervals [2932]:
				xmin = 994.8726
				xmax = 995.6579
				text = ""
			intervals [2933]:
				xmin = 995.6579
				xmax = 995.8979
				text = "he"
			intervals [2934]:
				xmin = 995.8979
				xmax = 996.1779
				text = "try"
			intervals [2935]:
				xmin = 996.1779
				xmax = 996.3279
				text = "to"
			intervals [2936]:
				xmin = 996.3279
				xmax = 996.8279
				text = "sneak"
			intervals [2937]:
				xmin = 996.8279
				xmax = 997.2379
				text = "off"
			intervals [2938]:
				xmin = 997.2379
				xmax = 997.6163
				text = ""
			intervals [2939]:
				xmin = 997.6163
				xmax = 997.8363
				text = "while"
			intervals [2940]:
				xmin = 997.8363
				xmax = 997.9363
				text = "the"
			intervals [2941]:
				xmin = 997.9363
				xmax = 998.2663
				text = "boss"
			intervals [2942]:
				xmin = 998.2663
				xmax = 998.3863
				text = "is"
			intervals [2943]:
				xmin = 998.3863
				xmax = 998.7863
				text = "doing"
			intervals [2944]:
				xmin = 998.7863
				xmax = 999.1463
				text = "something"
			intervals [2945]:
				xmin = 999.1463
				xmax = 999.5363
				text = "else"
			intervals [2946]:
				xmin = 999.5363
				xmax = 1000.4373
				text = ""
			intervals [2947]:
				xmin = 1000.4373
				xmax = 1000.7273
				text = "and"
			intervals [2948]:
				xmin = 1000.7273
				xmax = 1000.9473
				text = "then"
			intervals [2949]:
				xmin = 1000.9473
				xmax = 1001.1773
				text = "so"
			intervals [2950]:
				xmin = 1001.1773
				xmax = 1001.9889
				text = ""
			intervals [2951]:
				xmin = 1001.9889
				xmax = 1002.1389
				text = "it"
			intervals [2952]:
				xmin = 1002.1389
				xmax = 1002.2589
				text = "s"
			intervals [2953]:
				xmin = 1002.2589
				xmax = 1002.2989
				text = "a"
			intervals [2954]:
				xmin = 1002.2989
				xmax = 1002.7589
				text = "uh"
			intervals [2955]:
				xmin = 1002.7589
				xmax = 1003.0754
				text = ""
			intervals [2956]:
				xmin = 1003.0754
				xmax = 1003.1954
				text = "he"
			intervals [2957]:
				xmin = 1003.1954
				xmax = 1003.4154
				text = "got"
			intervals [2958]:
				xmin = 1003.4154
				xmax = 1003.6654
				text = "a"
			intervals [2959]:
				xmin = 1003.6654
				xmax = 1004.2754
				text = "agent"
			intervals [2960]:
				xmin = 1004.2754
				xmax = 1005.0019
				text = ""
			intervals [2961]:
				xmin = 1005.0019
				xmax = 1005.1419
				text = "the"
			intervals [2962]:
				xmin = 1005.1419
				xmax = 1005.4819
				text = "boss"
			intervals [2963]:
				xmin = 1005.4819
				xmax = 1005.7119
				text = "got"
			intervals [2964]:
				xmin = 1005.7119
				xmax = 1005.7619
				text = "a"
			intervals [2965]:
				xmin = 1005.7619
				xmax = 1005.8119
				text = ""
			intervals [2966]:
				xmin = 1005.8119
				xmax = 1006.3119
				text = "agent"
			intervals [2967]:
				xmin = 1006.3119
				xmax = 1006.4519
				text = "that"
			intervals [2968]:
				xmin = 1006.4519
				xmax = 1007.0519
				text = "watches"
			intervals [2969]:
				xmin = 1007.0519
				xmax = 1007.0819
				text = ""
			intervals [2970]:
				xmin = 1007.0819
				xmax = 1007.1419
				text = "it"
			intervals [2971]:
				xmin = 1007.1419
				xmax = 1008.8709
				text = ""
			intervals [2972]:
				xmin = 1008.8709
				xmax = 1009.0009
				text = "and"
			intervals [2973]:
				xmin = 1009.0009
				xmax = 1009.1909
				text = "he"
			intervals [2974]:
				xmin = 1009.1909
				xmax = 1009.5609
				text = "told"
			intervals [2975]:
				xmin = 1009.5609
				xmax = 1009.6409
				text = "him"
			intervals [2976]:
				xmin = 1009.6409
				xmax = 1009.9687
				text = ""
			intervals [2977]:
				xmin = 1009.9687
				xmax = 1010.1887
				text = "when"
			intervals [2978]:
				xmin = 1010.1887
				xmax = 1010.3087
				text = "will"
			intervals [2979]:
				xmin = 1010.3087
				xmax = 1010.5187
				text = "you"
			intervals [2980]:
				xmin = 1010.5187
				xmax = 1010.9087
				text = "ever"
			intervals [2981]:
				xmin = 1010.9087
				xmax = 1011.3276
				text = ""
			intervals [2982]:
				xmin = 1011.3276
				xmax = 1011.7076
				text = "lose"
			intervals [2983]:
				xmin = 1011.7076
				xmax = 1012.0976
				text = "track"
			intervals [2984]:
				xmin = 1012.0976
				xmax = 1012.1976
				text = "of"
			intervals [2985]:
				xmin = 1012.1976
				xmax = 1012.2276
				text = ""
			intervals [2986]:
				xmin = 1012.2276
				xmax = 1012.3976
				text = "me"
			intervals [2987]:
				xmin = 1012.3976
				xmax = 1012.7631
				text = ""
			intervals [2988]:
				xmin = 1012.7631
				xmax = 1013.0731
				text = "<unk>"
			intervals [2989]:
				xmin = 1013.0731
				xmax = 1013.6998
				text = ""
			intervals [2990]:
				xmin = 1013.6998
				xmax = 1013.8598
				text = "that"
			intervals [2991]:
				xmin = 1013.8598
				xmax = 1013.9198
				text = "s"
			intervals [2992]:
				xmin = 1013.9198
				xmax = 1014.0298
				text = "what"
			intervals [2993]:
				xmin = 1014.0298
				xmax = 1014.1398
				text = "he"
			intervals [2994]:
				xmin = 1014.1398
				xmax = 1014.4998
				text = "told"
			intervals [2995]:
				xmin = 1014.4998
				xmax = 1014.6298
				text = "him"
			intervals [2996]:
				xmin = 1014.6298
				xmax = 1014.7198
				text = "the"
			intervals [2997]:
				xmin = 1014.7198
				xmax = 1014.7498
				text = "l-"
			intervals [2998]:
				xmin = 1014.7498
				xmax = 1015.2093
				text = ""
			intervals [2999]:
				xmin = 1015.2093
				xmax = 1015.5593
				text = "last"
			intervals [3000]:
				xmin = 1015.5593
				xmax = 1015.8993
				text = "time"
			intervals [3001]:
				xmin = 1015.8993
				xmax = 1018.9383
				text = ""
			intervals [3002]:
				xmin = 1018.9383
				xmax = 1019.3383
				text = "uh-huh"
			intervals [3003]:
				xmin = 1019.3383
				xmax = 1019.9283
				text = ""
			intervals [3004]:
				xmin = 1019.9283
				xmax = 1020.1983
				text = "cause"
			intervals [3005]:
				xmin = 1020.1983
				xmax = 1020.4783
				text = "they"
			intervals [3006]:
				xmin = 1020.4783
				xmax = 1020.9402
				text = ""
			intervals [3007]:
				xmin = 1020.9402
				xmax = 1021.1602
				text = "cause"
			intervals [3008]:
				xmin = 1021.1602
				xmax = 1021.2902
				text = "they"
			intervals [3009]:
				xmin = 1021.2902
				xmax = 1021.4302
				text = "had"
			intervals [3010]:
				xmin = 1021.4302
				xmax = 1021.5702
				text = "done"
			intervals [3011]:
				xmin = 1021.5702
				xmax = 1021.8402
				text = "got"
			intervals [3012]:
				xmin = 1021.8402
				xmax = 1021.9902
				text = "the"
			intervals [3013]:
				xmin = 1021.9902
				xmax = 1022.4402
				text = "ruby"
			intervals [3014]:
				xmin = 1022.4402
				xmax = 1022.6202
				text = "and"
			intervals [3015]:
				xmin = 1022.6202
				xmax = 1022.7402
				text = "they"
			intervals [3016]:
				xmin = 1022.7402
				xmax = 1022.8502
				text = "had"
			intervals [3017]:
				xmin = 1022.8502
				xmax = 1022.9602
				text = "done"
			intervals [3018]:
				xmin = 1022.9602
				xmax = 1023.0202
				text = ""
			intervals [3019]:
				xmin = 1023.0202
				xmax = 1023.2102
				text = "put"
			intervals [3020]:
				xmin = 1023.2102
				xmax = 1023.3302
				text = "it"
			intervals [3021]:
				xmin = 1023.3302
				xmax = 1023.3602
				text = ""
			intervals [3022]:
				xmin = 1023.3602
				xmax = 1023.6702
				text = "back"
			intervals [3023]:
				xmin = 1023.6702
				xmax = 1027.1067
				text = ""
			intervals [3024]:
				xmin = 1027.1067
				xmax = 1027.2567
				text = "well"
			intervals [3025]:
				xmin = 1027.2567
				xmax = 1027.5667
				text = "they"
			intervals [3026]:
				xmin = 1027.5667
				xmax = 1028.0153
				text = ""
			intervals [3027]:
				xmin = 1028.0153
				xmax = 1028.4553
				text = "well"
			intervals [3028]:
				xmin = 1028.4553
				xmax = 1028.4853
				text = ""
			intervals [3029]:
				xmin = 1028.4853
				xmax = 1028.7153
				text = "one"
			intervals [3030]:
				xmin = 1028.7153
				xmax = 1028.9653
				text = "day"
			intervals [3031]:
				xmin = 1028.9653
				xmax = 1029.4662
				text = ""
			intervals [3032]:
				xmin = 1029.4662
				xmax = 1029.6362
				text = "they"
			intervals [3033]:
				xmin = 1029.6362
				xmax = 1030.0062
				text = "came"
			intervals [3034]:
				xmin = 1030.0062
				xmax = 1030.5959
				text = ""
			intervals [3035]:
				xmin = 1030.5959
				xmax = 1030.7359
				text = "they"
			intervals [3036]:
				xmin = 1030.7359
				xmax = 1031.1459
				text = "came"
			intervals [3037]:
				xmin = 1031.1459
				xmax = 1031.5059
				text = "on"
			intervals [3038]:
				xmin = 1031.5059
				xmax = 1031.7858
				text = ""
			intervals [3039]:
				xmin = 1031.7858
				xmax = 1031.9358
				text = "they"
			intervals [3040]:
				xmin = 1031.9358
				xmax = 1032.0558
				text = "was"
			intervals [3041]:
				xmin = 1032.0558
				xmax = 1032.3858
				text = "having"
			intervals [3042]:
				xmin = 1032.3858
				xmax = 1032.7858
				text = "trouble"
			intervals [3043]:
				xmin = 1032.7858
				xmax = 1033.1121
				text = ""
			intervals [3044]:
				xmin = 1033.1121
				xmax = 1033.3021
				text = "some"
			intervals [3045]:
				xmin = 1033.3021
				xmax = 1033.7375
				text = ""
			intervals [3046]:
				xmin = 1033.7375
				xmax = 1034.2075
				text = "people"
			intervals [3047]:
				xmin = 1034.2075
				xmax = 1034.3475
				text = "were"
			intervals [3048]:
				xmin = 1034.3475
				xmax = 1034.4575
				text = ""
			intervals [3049]:
				xmin = 1034.4575
				xmax = 1034.9075
				text = "men"
			intervals [3050]:
				xmin = 1034.9075
				xmax = 1035.3063
				text = ""
			intervals [3051]:
				xmin = 1035.3063
				xmax = 1035.4463
				text = "they"
			intervals [3052]:
				xmin = 1035.4463
				xmax = 1035.6263
				text = "had"
			intervals [3053]:
				xmin = 1035.6263
				xmax = 1035.7063
				text = "to"
			intervals [3054]:
				xmin = 1035.7063
				xmax = 1036.1463
				text = "catch"
			intervals [3055]:
				xmin = 1036.1463
				xmax = 1036.3963
				text = "this"
			intervals [3056]:
				xmin = 1036.3963
				xmax = 1036.7463
				text = "man"
			intervals [3057]:
				xmin = 1036.7463
				xmax = 1037.5518
				text = ""
			intervals [3058]:
				xmin = 1037.5518
				xmax = 1037.7418
				text = "and"
			intervals [3059]:
				xmin = 1037.7418
				xmax = 1037.9518
				text = "he"
			intervals [3060]:
				xmin = 1037.9518
				xmax = 1038.2318
				text = "like"
			intervals [3061]:
				xmin = 1038.2318
				xmax = 1038.3518
				text = "to"
			intervals [3062]:
				xmin = 1038.3518
				xmax = 1038.8918
				text = "steal"
			intervals [3063]:
				xmin = 1038.8918
				xmax = 1038.9718
				text = "a"
			intervals [3064]:
				xmin = 1038.9718
				xmax = 1039.2618
				text = "lot"
			intervals [3065]:
				xmin = 1039.2618
				xmax = 1039.4718
				text = "so"
			intervals [3066]:
				xmin = 1039.4718
				xmax = 1039.6518
				text = "they"
			intervals [3067]:
				xmin = 1039.6518
				xmax = 1040.0718
				text = "used"
			intervals [3068]:
				xmin = 1040.0718
				xmax = 1040.1718
				text = "the"
			intervals [3069]:
				xmin = 1040.1718
				xmax = 1040.5418
				text = "mod"
			intervals [3070]:
				xmin = 1040.5418
				xmax = 1040.8718
				text = "squad"
			intervals [3071]:
				xmin = 1040.8718
				xmax = 1040.9918
				text = "it"
			intervals [3072]:
				xmin = 1040.9918
				xmax = 1041.1818
				text = "was"
			intervals [3073]:
				xmin = 1041.1818
				xmax = 1041.8984
				text = ""
			intervals [3074]:
				xmin = 1041.8984
				xmax = 1041.9984
				text = "it"
			intervals [3075]:
				xmin = 1041.9984
				xmax = 1042.3384
				text = "one"
			intervals [3076]:
				xmin = 1042.3384
				xmax = 1042.7284
				text = "name"
			intervals [3077]:
				xmin = 1042.7284
				xmax = 1043.2384
				text = "linc"
			intervals [3078]:
				xmin = 1043.2384
				xmax = 1044.6211
				text = ""
			intervals [3079]:
				xmin = 1044.6211
				xmax = 1045.0511
				text = "and"
			intervals [3080]:
				xmin = 1045.0511
				xmax = 1045.5929
				text = ""
			intervals [3081]:
				xmin = 1045.5929
				xmax = 1045.8629
				text = "and"
			intervals [3082]:
				xmin = 1045.8629
				xmax = 1045.9829
				text = "the"
			intervals [3083]:
				xmin = 1045.9829
				xmax = 1046.2129
				text = "other"
			intervals [3084]:
				xmin = 1046.2129
				xmax = 1046.4329
				text = "one"
			intervals [3085]:
				xmin = 1046.4329
				xmax = 1046.6329
				text = "was"
			intervals [3086]:
				xmin = 1046.6329
				xmax = 1047.0629
				text = "name"
			intervals [3087]:
				xmin = 1047.0629
				xmax = 1047.8032
				text = ""
			intervals [3088]:
				xmin = 1047.8032
				xmax = 1048.1932
				text = "pete"
			intervals [3089]:
				xmin = 1048.1932
				xmax = 1048.8357
				text = ""
			intervals [3090]:
				xmin = 1048.8357
				xmax = 1048.9557
				text = "and"
			intervals [3091]:
				xmin = 1048.9557
				xmax = 1049.0257
				text = "the"
			intervals [3092]:
				xmin = 1049.0257
				xmax = 1049.0557
				text = ""
			intervals [3093]:
				xmin = 1049.0557
				xmax = 1049.3257
				text = "girl"
			intervals [3094]:
				xmin = 1049.3257
				xmax = 1049.4757
				text = "was"
			intervals [3095]:
				xmin = 1049.4757
				xmax = 1049.7857
				text = "name"
			intervals [3096]:
				xmin = 1049.7857
				xmax = 1050.1568
				text = ""
			intervals [3097]:
				xmin = 1050.1568
				xmax = 1050.5268
				text = "peggy"
			intervals [3098]:
				xmin = 1050.5268
				xmax = 1050.9268
				text = "lipton"
			intervals [3099]:
				xmin = 1050.9268
				xmax = 1051.0968
				text = "that"
			intervals [3100]:
				xmin = 1051.0968
				xmax = 1051.2168
				text = "was"
			intervals [3101]:
				xmin = 1051.2168
				xmax = 1051.3268
				text = "her"
			intervals [3102]:
				xmin = 1051.3268
				xmax = 1051.5968
				text = "real"
			intervals [3103]:
				xmin = 1051.5968
				xmax = 1051.8368
				text = "name"
			intervals [3104]:
				xmin = 1051.8368
				xmax = 1051.9668
				text = "but"
			intervals [3105]:
				xmin = 1051.9668
				xmax = 1052.1668
				text = "her"
			intervals [3106]:
				xmin = 1052.1668
				xmax = 1052.7913
				text = ""
			intervals [3107]:
				xmin = 1052.7913
				xmax = 1052.9113
				text = "her"
			intervals [3108]:
				xmin = 1052.9113
				xmax = 1053.2713
				text = "name"
			intervals [3109]:
				xmin = 1053.2713
				xmax = 1053.5213
				text = "was"
			intervals [3110]:
				xmin = 1053.5213
				xmax = 1053.5713
				text = ""
			intervals [3111]:
				xmin = 1053.5713
				xmax = 1054.0213
				text = "uh"
			intervals [3112]:
				xmin = 1054.0213
				xmax = 1054.5806
				text = ""
			intervals [3113]:
				xmin = 1054.5806
				xmax = 1054.7706
				text = "<unk>"
			intervals [3114]:
				xmin = 1054.7706
				xmax = 1054.8244
				text = ""
			intervals [3115]:
				xmin = 1054.8244
				xmax = 1055.3844
				text = "julie"
			intervals [3116]:
				xmin = 1055.3844
				xmax = 1056.4339
				text = ""
			intervals [3117]:
				xmin = 1056.4339
				xmax = 1056.6939
				text = "and"
			intervals [3118]:
				xmin = 1056.6939
				xmax = 1056.9639
				text = "so"
			intervals [3119]:
				xmin = 1056.9639
				xmax = 1057.8295
				text = ""
			intervals [3120]:
				xmin = 1057.8295
				xmax = 1058.1995
				text = "they"
			intervals [3121]:
				xmin = 1058.1995
				xmax = 1058.2595
				text = ""
			intervals [3122]:
				xmin = 1058.2595
				xmax = 1058.4595
				text = "they"
			intervals [3123]:
				xmin = 1058.4595
				xmax = 1058.6395
				text = "had"
			intervals [3124]:
				xmin = 1058.6395
				xmax = 1059.0895
				text = "excuse"
			intervals [3125]:
				xmin = 1059.0895
				xmax = 1059.1695
				text = "me"
			intervals [3126]:
				xmin = 1059.1695
				xmax = 1059.2495
				text = ""
			intervals [3127]:
				xmin = 1059.2495
				xmax = 1059.3595
				text = "they"
			intervals [3128]:
				xmin = 1059.3595
				xmax = 1059.6095
				text = "had"
			intervals [3129]:
				xmin = 1059.6095
				xmax = 1059.6895
				text = "to"
			intervals [3130]:
				xmin = 1059.6895
				xmax = 1060.0695
				text = "catch"
			intervals [3131]:
				xmin = 1060.0695
				xmax = 1060.1995
				text = "him"
			intervals [3132]:
				xmin = 1060.1995
				xmax = 1060.5399
				text = ""
			intervals [3133]:
				xmin = 1060.5399
				xmax = 1060.7999
				text = "so"
			intervals [3134]:
				xmin = 1060.7999
				xmax = 1060.9899
				text = "they"
			intervals [3135]:
				xmin = 1060.9899
				xmax = 1061.3399
				text = "played"
			intervals [3136]:
				xmin = 1061.3399
				xmax = 1061.6699
				text = "along"
			intervals [3137]:
				xmin = 1061.6699
				xmax = 1061.8399
				text = "with"
			intervals [3138]:
				xmin = 1061.8399
				xmax = 1061.8699
				text = ""
			intervals [3139]:
				xmin = 1061.8699
				xmax = 1062.0699
				text = "it"
			intervals [3140]:
				xmin = 1062.0699
				xmax = 1062.5999
				text = "first"
			intervals [3141]:
				xmin = 1062.5999
				xmax = 1062.9795
				text = ""
			intervals [3142]:
				xmin = 1062.9795
				xmax = 1063.1195
				text = "he"
			intervals [3143]:
				xmin = 1063.1195
				xmax = 1063.6895
				text = "stole"
			intervals [3144]:
				xmin = 1063.6895
				xmax = 1064.3017
				text = ""
			intervals [3145]:
				xmin = 1064.3017
				xmax = 1064.4917
				text = "a"
			intervals [3146]:
				xmin = 1064.4917
				xmax = 1064.7817
				text = "lot"
			intervals [3147]:
				xmin = 1064.7817
				xmax = 1065.0417
				text = "of"
			intervals [3148]:
				xmin = 1065.0417
				xmax = 1065.199
				text = ""
			intervals [3149]:
				xmin = 1065.199
				xmax = 1065.669
				text = "money"
			intervals [3150]:
				xmin = 1065.669
				xmax = 1066.3767
				text = ""
			intervals [3151]:
				xmin = 1066.3767
				xmax = 1066.8267
				text = "paper"
			intervals [3152]:
				xmin = 1066.8267
				xmax = 1067.0575
				text = ""
			intervals [3153]:
				xmin = 1067.0575
				xmax = 1067.2975
				text = "wait"
			intervals [3154]:
				xmin = 1067.2975
				xmax = 1067.6275
				text = "first"
			intervals [3155]:
				xmin = 1067.6275
				xmax = 1067.6975
				text = "he"
			intervals [3156]:
				xmin = 1067.6975
				xmax = 1067.9975
				text = "stole"
			intervals [3157]:
				xmin = 1067.9975
				xmax = 1068.1175
				text = "a"
			intervals [3158]:
				xmin = 1068.1175
				xmax = 1068.3475
				text = "lot"
			intervals [3159]:
				xmin = 1068.3475
				xmax = 1068.4175
				text = "of"
			intervals [3160]:
				xmin = 1068.4175
				xmax = 1068.8975
				text = "paper"
			intervals [3161]:
				xmin = 1068.8975
				xmax = 1069.7888
				text = ""
			intervals [3162]:
				xmin = 1069.7888
				xmax = 1069.9688
				text = "and"
			intervals [3163]:
				xmin = 1069.9688
				xmax = 1070.0588
				text = "he"
			intervals [3164]:
				xmin = 1070.0588
				xmax = 1070.5188
				text = "made"
			intervals [3165]:
				xmin = 1070.5188
				xmax = 1070.7788
				text = "into"
			intervals [3166]:
				xmin = 1070.7788
				xmax = 1071.1488
				text = "fake"
			intervals [3167]:
				xmin = 1071.1488
				xmax = 1071.5388
				text = "money"
			intervals [3168]:
				xmin = 1071.5388
				xmax = 1071.6488
				text = ""
			intervals [3169]:
				xmin = 1071.6488
				xmax = 1071.8488
				text = "you"
			intervals [3170]:
				xmin = 1071.8488
				xmax = 1072.1288
				text = "know"
			intervals [3171]:
				xmin = 1072.1288
				xmax = 1073.246
				text = ""
			intervals [3172]:
				xmin = 1073.246
				xmax = 1073.616
				text = "and"
			intervals [3173]:
				xmin = 1073.616
				xmax = 1073.866
				text = "so"
			intervals [3174]:
				xmin = 1073.866
				xmax = 1074.384
				text = ""
			intervals [3175]:
				xmin = 1074.384
				xmax = 1074.694
				text = "then"
			intervals [3176]:
				xmin = 1074.694
				xmax = 1074.934
				text = "so"
			intervals [3177]:
				xmin = 1074.934
				xmax = 1074.994
				text = ""
			intervals [3178]:
				xmin = 1074.994
				xmax = 1075.354
				text = "he"
			intervals [3179]:
				xmin = 1075.354
				xmax = 1075.544
				text = "had"
			intervals [3180]:
				xmin = 1075.544
				xmax = 1075.654
				text = "to"
			intervals [3181]:
				xmin = 1075.654
				xmax = 1076.044
				text = "steal"
			intervals [3182]:
				xmin = 1076.044
				xmax = 1076.094
				text = "a"
			intervals [3183]:
				xmin = 1076.094
				xmax = 1076.654
				text = "bus"
			intervals [3184]:
				xmin = 1076.654
				xmax = 1076.7847
				text = ""
			intervals [3185]:
				xmin = 1076.7847
				xmax = 1076.9347
				text = "you"
			intervals [3186]:
				xmin = 1076.9347
				xmax = 1077.1547
				text = "know"
			intervals [3187]:
				xmin = 1077.1547
				xmax = 1077.2547
				text = "a"
			intervals [3188]:
				xmin = 1077.2547
				xmax = 1077.6447
				text = "hippie"
			intervals [3189]:
				xmin = 1077.6447
				xmax = 1078.1847
				text = "bus"
			intervals [3190]:
				xmin = 1078.1847
				xmax = 1078.5865
				text = ""
			intervals [3191]:
				xmin = 1078.5865
				xmax = 1078.8765
				text = "so"
			intervals [3192]:
				xmin = 1078.8765
				xmax = 1079.0865
				text = "they"
			intervals [3193]:
				xmin = 1079.0865
				xmax = 1079.7864
				text = ""
			intervals [3194]:
				xmin = 1079.7864
				xmax = 1079.9764
				text = "they"
			intervals [3195]:
				xmin = 1079.9764
				xmax = 1080.2464
				text = "got"
			intervals [3196]:
				xmin = 1080.2464
				xmax = 1080.3364
				text = "a"
			intervals [3197]:
				xmin = 1080.3364
				xmax = 1080.8164
				text = "uh"
			intervals [3198]:
				xmin = 1080.8164
				xmax = 1080.9464
				text = ""
			intervals [3199]:
				xmin = 1080.9464
				xmax = 1081.3364
				text = "li-"
			intervals [3200]:
				xmin = 1081.3364
				xmax = 1081.4764
				text = ""
			intervals [3201]:
				xmin = 1081.4764
				xmax = 1081.8064
				text = "little"
			intervals [3202]:
				xmin = 1081.8064
				xmax = 1082.3264
				text = "pocket"
			intervals [3203]:
				xmin = 1082.3264
				xmax = 1082.8564
				text = "cameras"
			intervals [3204]:
				xmin = 1082.8564
				xmax = 1082.9064
				text = ""
			intervals [3205]:
				xmin = 1082.9064
				xmax = 1083.1364
				text = "about"
			intervals [3206]:
				xmin = 1083.1364
				xmax = 1083.3864
				text = "like"
			intervals [3207]:
				xmin = 1083.3864
				xmax = 1083.6164
				text = "that"
			intervals [3208]:
				xmin = 1083.6164
				xmax = 1084.0477
				text = ""
			intervals [3209]:
				xmin = 1084.0477
				xmax = 1084.1877
				text = "they"
			intervals [3210]:
				xmin = 1084.1877
				xmax = 1084.3777
				text = "went"
			intervals [3211]:
				xmin = 1084.3777
				xmax = 1084.7177
				text = "around"
			intervals [3212]:
				xmin = 1084.7177
				xmax = 1084.9077
				text = "this"
			intervals [3213]:
				xmin = 1084.9077
				xmax = 1085.2277
				text = "hippie"
			intervals [3214]:
				xmin = 1085.2277
				xmax = 1085.5277
				text = "bus"
			intervals [3215]:
				xmin = 1085.5277
				xmax = 1085.7298
				text = ""
			intervals [3216]:
				xmin = 1085.7298
				xmax = 1086.2398
				text = "snapping"
			intervals [3217]:
				xmin = 1086.2398
				xmax = 1086.2698
				text = ""
			intervals [3218]:
				xmin = 1086.2698
				xmax = 1086.4498
				text = "it"
			intervals [3219]:
				xmin = 1086.4498
				xmax = 1086.8023
				text = ""
			intervals [3220]:
				xmin = 1086.8023
				xmax = 1086.9723
				text = "that"
			intervals [3221]:
				xmin = 1086.9723
				xmax = 1087.0423
				text = "s"
			intervals [3222]:
				xmin = 1087.0423
				xmax = 1087.1623
				text = "the"
			intervals [3223]:
				xmin = 1087.1623
				xmax = 1087.4323
				text = "bus"
			intervals [3224]:
				xmin = 1087.4323
				xmax = 1087.5723
				text = "that"
			intervals [3225]:
				xmin = 1087.5723
				xmax = 1087.7223
				text = "they"
			intervals [3226]:
				xmin = 1087.7223
				xmax = 1087.8423
				text = "were"
			intervals [3227]:
				xmin = 1087.8423
				xmax = 1088.0323
				text = "gonna"
			intervals [3228]:
				xmin = 1088.0323
				xmax = 1088.3223
				text = "use"
			intervals [3229]:
				xmin = 1088.3223
				xmax = 1088.4123
				text = "to"
			intervals [3230]:
				xmin = 1088.4123
				xmax = 1088.8053
				text = ""
			intervals [3231]:
				xmin = 1088.8053
				xmax = 1088.9753
				text = "that"
			intervals [3232]:
				xmin = 1088.9753
				xmax = 1089.0653
				text = "s"
			intervals [3233]:
				xmin = 1089.0653
				xmax = 1089.1553
				text = "the"
			intervals [3234]:
				xmin = 1089.1553
				xmax = 1089.2953
				text = ""
			intervals [3235]:
				xmin = 1089.2953
				xmax = 1089.8053
				text = "armored"
			intervals [3236]:
				xmin = 1089.8053
				xmax = 1090.2253
				text = "car"
			intervals [3237]:
				xmin = 1090.2253
				xmax = 1090.3853
				text = "that"
			intervals [3238]:
				xmin = 1090.3853
				xmax = 1090.5453
				text = "they"
			intervals [3239]:
				xmin = 1090.5453
				xmax = 1090.8853
				text = "used"
			intervals [3240]:
				xmin = 1090.8853
				xmax = 1091.0253
				text = "to"
			intervals [3241]:
				xmin = 1091.0253
				xmax = 1091.1153
				text = ""
			intervals [3242]:
				xmin = 1091.1153
				xmax = 1091.3953
				text = "take"
			intervals [3243]:
				xmin = 1091.3953
				xmax = 1091.7791
				text = ""
			intervals [3244]:
				xmin = 1091.7791
				xmax = 1092.0591
				text = "money"
			intervals [3245]:
				xmin = 1092.0591
				xmax = 1092.3491
				text = "from"
			intervals [3246]:
				xmin = 1092.3491
				xmax = 1092.8491
				text = "banks"
			intervals [3247]:
				xmin = 1092.8491
				xmax = 1093.0694
				text = ""
			intervals [3248]:
				xmin = 1093.0694
				xmax = 1093.2294
				text = "you"
			intervals [3249]:
				xmin = 1093.2294
				xmax = 1093.4094
				text = "know"
			intervals [3250]:
				xmin = 1093.4094
				xmax = 1094.4496
				text = ""
			intervals [3251]:
				xmin = 1094.4496
				xmax = 1094.5096
				text = "m-"
			intervals [3252]:
				xmin = 1094.5096
				xmax = 1094.6096
				text = ""
			intervals [3253]:
				xmin = 1094.6096
				xmax = 1094.9396
				text = "not"
			intervals [3254]:
				xmin = 1094.9396
				xmax = 1095.2396
				text = "linc"
			intervals [3255]:
				xmin = 1095.2396
				xmax = 1095.3096
				text = "and"
			intervals [3256]:
				xmin = 1095.3096
				xmax = 1095.5296
				text = "them"
			intervals [3257]:
				xmin = 1095.5296
				xmax = 1095.6996
				text = "they"
			intervals [3258]:
				xmin = 1095.6996
				xmax = 1095.9596
				text = "was"
			intervals [3259]:
				xmin = 1095.9596
				xmax = 1096.1996
				text = "gonna"
			intervals [3260]:
				xmin = 1096.1996
				xmax = 1096.4396
				text = "help"
			intervals [3261]:
				xmin = 1096.4396
				xmax = 1096.5496
				text = "him"
			intervals [3262]:
				xmin = 1096.5496
				xmax = 1096.875
				text = ""
			intervals [3263]:
				xmin = 1096.875
				xmax = 1097.325
				text = "steal"
			intervals [3264]:
				xmin = 1097.325
				xmax = 1097.425
				text = "it"
			intervals [3265]:
				xmin = 1097.425
				xmax = 1097.455
				text = ""
			intervals [3266]:
				xmin = 1097.455
				xmax = 1097.725
				text = "you"
			intervals [3267]:
				xmin = 1097.725
				xmax = 1097.865
				text = "know"
			intervals [3268]:
				xmin = 1097.865
				xmax = 1098.145
				text = "just"
			intervals [3269]:
				xmin = 1098.145
				xmax = 1098.235
				text = "to"
			intervals [3270]:
				xmin = 1098.235
				xmax = 1098.705
				text = "catch"
			intervals [3271]:
				xmin = 1098.705
				xmax = 1098.765
				text = "'em"
			intervals [3272]:
				xmin = 1098.765
				xmax = 1099.3632
				text = ""
			intervals [3273]:
				xmin = 1099.3632
				xmax = 1099.5432
				text = "then"
			intervals [3274]:
				xmin = 1099.5432
				xmax = 1099.8132
				text = "so"
			intervals [3275]:
				xmin = 1099.8132
				xmax = 1100.327
				text = ""
			intervals [3276]:
				xmin = 1100.327
				xmax = 1100.547
				text = "they"
			intervals [3277]:
				xmin = 1100.547
				xmax = 1100.837
				text = "um"
			intervals [3278]:
				xmin = 1100.837
				xmax = 1101.3756
				text = ""
			intervals [3279]:
				xmin = 1101.3756
				xmax = 1101.5156
				text = "they"
			intervals [3280]:
				xmin = 1101.5156
				xmax = 1101.9156
				text = "came"
			intervals [3281]:
				xmin = 1101.9156
				xmax = 1102.1556
				text = "on"
			intervals [3282]:
				xmin = 1102.1556
				xmax = 1102.5539
				text = ""
			intervals [3283]:
				xmin = 1102.5539
				xmax = 1102.6739
				text = "they"
			intervals [3284]:
				xmin = 1102.6739
				xmax = 1102.9439
				text = "came"
			intervals [3285]:
				xmin = 1102.9439
				xmax = 1103.1939
				text = "onto"
			intervals [3286]:
				xmin = 1103.1939
				xmax = 1103.2839
				text = "the"
			intervals [3287]:
				xmin = 1103.2839
				xmax = 1103.5839
				text = "place"
			intervals [3288]:
				xmin = 1103.5839
				xmax = 1103.6139
				text = ""
			intervals [3289]:
				xmin = 1103.6139
				xmax = 1103.9839
				text = "taking"
			intervals [3290]:
				xmin = 1103.9839
				xmax = 1104.4339
				text = "pictures"
			intervals [3291]:
				xmin = 1104.4339
				xmax = 1104.6039
				text = "and"
			intervals [3292]:
				xmin = 1104.6039
				xmax = 1104.7039
				text = "the"
			intervals [3293]:
				xmin = 1104.7039
				xmax = 1104.9868
				text = ""
			intervals [3294]:
				xmin = 1104.9868
				xmax = 1105.4168
				text = "police"
			intervals [3295]:
				xmin = 1105.4168
				xmax = 1105.6368
				text = "come"
			intervals [3296]:
				xmin = 1105.6368
				xmax = 1105.7868
				text = "up"
			intervals [3297]:
				xmin = 1105.7868
				xmax = 1105.9068
				text = "to"
			intervals [3298]:
				xmin = 1105.9068
				xmax = 1106.2168
				text = "linc"
			intervals [3299]:
				xmin = 1106.2168
				xmax = 1106.6068
				text = "saying"
			intervals [3300]:
				xmin = 1106.6068
				xmax = 1106.9479
				text = ""
			intervals [3301]:
				xmin = 1106.9479
				xmax = 1107.0179
				text = "i"
			intervals [3302]:
				xmin = 1107.0179
				xmax = 1107.2279
				text = "mean"
			intervals [3303]:
				xmin = 1107.2279
				xmax = 1107.3279
				text = ""
			intervals [3304]:
				xmin = 1107.3279
				xmax = 1107.5379
				text = "come"
			intervals [3305]:
				xmin = 1107.5379
				xmax = 1107.7379
				text = "up"
			intervals [3306]:
				xmin = 1107.7379
				xmax = 1107.9179
				text = "to"
			intervals [3307]:
				xmin = 1107.9179
				xmax = 1108.372
				text = ""
			intervals [3308]:
				xmin = 1108.372
				xmax = 1108.692
				text = "pete"
			intervals [3309]:
				xmin = 1108.692
				xmax = 1108.722
				text = ""
			intervals [3310]:
				xmin = 1108.722
				xmax = 1109.112
				text = "and"
			intervals [3311]:
				xmin = 1109.112
				xmax = 1109.142
				text = "uh"
			intervals [3312]:
				xmin = 1109.142
				xmax = 1109.362
				text = ""
			intervals [3313]:
				xmin = 1109.362
				xmax = 1109.492
				text = "the"
			intervals [3314]:
				xmin = 1109.492
				xmax = 1109.572
				text = ""
			intervals [3315]:
				xmin = 1109.572
				xmax = 1109.902
				text = "girl"
			intervals [3316]:
				xmin = 1109.902
				xmax = 1110.4653
				text = ""
			intervals [3317]:
				xmin = 1110.4653
				xmax = 1110.8453
				text = "saying"
			intervals [3318]:
				xmin = 1110.8453
				xmax = 1111.2553
				text = "uh"
			intervals [3319]:
				xmin = 1111.2553
				xmax = 1111.495
				text = ""
			intervals [3320]:
				xmin = 1111.495
				xmax = 1111.655
				text = "what"
			intervals [3321]:
				xmin = 1111.655
				xmax = 1111.695
				text = "are"
			intervals [3322]:
				xmin = 1111.695
				xmax = 1112.025
				text = "y'all"
			intervals [3323]:
				xmin = 1112.025
				xmax = 1112.525
				text = "doing"
			intervals [3324]:
				xmin = 1112.525
				xmax = 1113.5442
				text = ""
			intervals [3325]:
				xmin = 1113.5442
				xmax = 1113.8142
				text = "and"
			intervals [3326]:
				xmin = 1113.8142
				xmax = 1113.9242
				text = "he"
			intervals [3327]:
				xmin = 1113.9242
				xmax = 1114.2942
				text = "said"
			intervals [3328]:
				xmin = 1114.2942
				xmax = 1115.0735
				text = ""
			intervals [3329]:
				xmin = 1115.0735
				xmax = 1115.4635
				text = "y'all"
			intervals [3330]:
				xmin = 1115.4635
				xmax = 1116.2135
				text = "teenagers"
			intervals [3331]:
				xmin = 1116.2135
				xmax = 1116.4735
				text = "get"
			intervals [3332]:
				xmin = 1116.4735
				xmax = 1116.7235
				text = "so"
			intervals [3333]:
				xmin = 1116.7235
				xmax = 1116.8835
				text = "that"
			intervals [3334]:
				xmin = 1116.8835
				xmax = 1116.9935
				text = "you"
			intervals [3335]:
				xmin = 1116.9935
				xmax = 1117.2635
				text = "hang"
			intervals [3336]:
				xmin = 1117.2635
				xmax = 1117.5535
				text = "around"
			intervals [3337]:
				xmin = 1117.5535
				xmax = 1117.6635
				text = "here"
			intervals [3338]:
				xmin = 1117.6635
				xmax = 1117.8335
				text = "and"
			intervals [3339]:
				xmin = 1117.8335
				xmax = 1117.9635
				text = "you"
			intervals [3340]:
				xmin = 1117.9635
				xmax = 1118.5235
				text = "steal"
			intervals [3341]:
				xmin = 1118.5235
				xmax = 1118.8835
				text = "something"
			intervals [3342]:
				xmin = 1118.8835
				xmax = 1119.5407
				text = ""
			intervals [3343]:
				xmin = 1119.5407
				xmax = 1119.7207
				text = "and"
			intervals [3344]:
				xmin = 1119.7207
				xmax = 1119.9607
				text = "so"
			intervals [3345]:
				xmin = 1119.9607
				xmax = 1121.1035
				text = ""
			intervals [3346]:
				xmin = 1121.1035
				xmax = 1121.3435
				text = "then"
			intervals [3347]:
				xmin = 1121.3435
				xmax = 1121.5335
				text = "so"
			intervals [3348]:
				xmin = 1121.5335
				xmax = 1121.7035
				text = "he"
			intervals [3349]:
				xmin = 1121.7035
				xmax = 1121.9435
				text = "said"
			intervals [3350]:
				xmin = 1121.9435
				xmax = 1122.0735
				text = "we"
			intervals [3351]:
				xmin = 1122.0735
				xmax = 1122.3035
				text = "not"
			intervals [3352]:
				xmin = 1122.3035
				xmax = 1122.5135
				text = "doing"
			intervals [3353]:
				xmin = 1122.5135
				xmax = 1122.7335
				text = "nothing"
			intervals [3354]:
				xmin = 1122.7335
				xmax = 1122.7635
				text = ""
			intervals [3355]:
				xmin = 1122.7635
				xmax = 1122.9835
				text = "then"
			intervals [3356]:
				xmin = 1122.9835
				xmax = 1123.1235
				text = "that"
			intervals [3357]:
				xmin = 1123.1235
				xmax = 1123.5735
				text = "man"
			intervals [3358]:
				xmin = 1123.5735
				xmax = 1123.938
				text = ""
			intervals [3359]:
				xmin = 1123.938
				xmax = 1124.128
				text = "that"
			intervals [3360]:
				xmin = 1124.128
				xmax = 1124.4083
				text = ""
			intervals [3361]:
				xmin = 1124.4083
				xmax = 1124.6783
				text = "that"
			intervals [3362]:
				xmin = 1124.6783
				xmax = 1124.7083
				text = ""
			intervals [3363]:
				xmin = 1124.7083
				xmax = 1124.9683
				text = "uh"
			intervals [3364]:
				xmin = 1124.9683
				xmax = 1125.1083
				text = ""
			intervals [3365]:
				xmin = 1125.1083
				xmax = 1125.1883
				text = "they"
			intervals [3366]:
				xmin = 1125.1883
				xmax = 1125.4083
				text = "got"
			intervals [3367]:
				xmin = 1125.4083
				xmax = 1125.5283
				text = "to"
			intervals [3368]:
				xmin = 1125.5283
				xmax = 1126.0483
				text = "catch"
			intervals [3369]:
				xmin = 1126.0483
				xmax = 1126.1902
				text = ""
			intervals [3370]:
				xmin = 1126.1902
				xmax = 1126.3402
				text = "he"
			intervals [3371]:
				xmin = 1126.3402
				xmax = 1126.7502
				text = "comes"
			intervals [3372]:
				xmin = 1126.7502
				xmax = 1126.8502
				text = "up"
			intervals [3373]:
				xmin = 1126.8502
				xmax = 1127.0202
				text = "there"
			intervals [3374]:
				xmin = 1127.0202
				xmax = 1127.1602
				text = "and"
			intervals [3375]:
				xmin = 1127.1602
				xmax = 1127.4502
				text = "say"
			intervals [3376]:
				xmin = 1127.4502
				xmax = 1127.7498
				text = ""
			intervals [3377]:
				xmin = 1127.7498
				xmax = 1128.0498
				text = "these"
			intervals [3378]:
				xmin = 1128.0498
				xmax = 1128.1298
				text = "are"
			intervals [3379]:
				xmin = 1128.1298
				xmax = 1128.4198
				text = "my"
			intervals [3380]:
				xmin = 1128.4198
				xmax = 1129.2498
				text = "agents"
			intervals [3381]:
				xmin = 1129.2498
				xmax = 1129.7788
				text = ""
			intervals [3382]:
				xmin = 1129.7788
				xmax = 1129.9988
				text = "and"
			intervals [3383]:
				xmin = 1129.9988
				xmax = 1130.2288
				text = "then"
			intervals [3384]:
				xmin = 1130.2288
				xmax = 1130.5388
				text = "so"
			intervals [3385]:
				xmin = 1130.5388
				xmax = 1131.4395
				text = ""
			intervals [3386]:
				xmin = 1131.4395
				xmax = 1131.6295
				text = "and"
			intervals [3387]:
				xmin = 1131.6295
				xmax = 1131.8795
				text = "then"
			intervals [3388]:
				xmin = 1131.8795
				xmax = 1132.3595
				text = "linc"
			intervals [3389]:
				xmin = 1132.3595
				xmax = 1132.5865
				text = ""
			intervals [3390]:
				xmin = 1132.5865
				xmax = 1132.8665
				text = "he"
			intervals [3391]:
				xmin = 1132.8665
				xmax = 1132.9665
				text = "s"
			intervals [3392]:
				xmin = 1132.9665
				xmax = 1133.1165
				text = "in"
			intervals [3393]:
				xmin = 1133.1165
				xmax = 1133.2265
				text = "the"
			intervals [3394]:
				xmin = 1133.2265
				xmax = 1133.5765
				text = "car"
			intervals [3395]:
				xmin = 1133.5765
				xmax = 1133.7365
				text = "i"
			intervals [3396]:
				xmin = 1133.7365
				xmax = 1133.9065
				text = "mean"
			intervals [3397]:
				xmin = 1133.9065
				xmax = 1134.1065
				text = "he"
			intervals [3398]:
				xmin = 1134.1065
				xmax = 1134.2165
				text = "s"
			intervals [3399]:
				xmin = 1134.2165
				xmax = 1134.3265
				text = "in"
			intervals [3400]:
				xmin = 1134.3265
				xmax = 1134.4365
				text = "the"
			intervals [3401]:
				xmin = 1134.4365
				xmax = 1134.8665
				text = "bus"
			intervals [3402]:
				xmin = 1134.8665
				xmax = 1134.9588
				text = ""
			intervals [3403]:
				xmin = 1134.9588
				xmax = 1135.3288
				text = "taking"
			intervals [3404]:
				xmin = 1135.3288
				xmax = 1135.8088
				text = "inside"
			intervals [3405]:
				xmin = 1135.8088
				xmax = 1136.4088
				text = "pictures"
			intervals [3406]:
				xmin = 1136.4088
				xmax = 1136.9312
				text = ""
			intervals [3407]:
				xmin = 1136.9312
				xmax = 1137.2312
				text = "cause"
			intervals [3408]:
				xmin = 1137.2312
				xmax = 1137.3812
				text = "the"
			intervals [3409]:
				xmin = 1137.3812
				xmax = 1137.7212
				text = "armored"
			intervals [3410]:
				xmin = 1137.7212
				xmax = 1137.9912
				text = "car"
			intervals [3411]:
				xmin = 1137.9912
				xmax = 1138.2212
				text = "it"
			intervals [3412]:
				xmin = 1138.2212
				xmax = 1138.2912
				text = "s"
			intervals [3413]:
				xmin = 1138.2912
				xmax = 1138.4712
				text = "gonna"
			intervals [3414]:
				xmin = 1138.4712
				xmax = 1138.6412
				text = "be"
			intervals [3415]:
				xmin = 1138.6412
				xmax = 1138.9512
				text = "just"
			intervals [3416]:
				xmin = 1138.9512
				xmax = 1139.2112
				text = "like"
			intervals [3417]:
				xmin = 1139.2112
				xmax = 1139.4012
				text = "that"
			intervals [3418]:
				xmin = 1139.4012
				xmax = 1139.7491
				text = ""
			intervals [3419]:
				xmin = 1139.7491
				xmax = 1139.9691
				text = "then"
			intervals [3420]:
				xmin = 1139.9691
				xmax = 1140.1391
				text = "so"
			intervals [3421]:
				xmin = 1140.1391
				xmax = 1140.2891
				text = "they"
			intervals [3422]:
				xmin = 1140.2891
				xmax = 1140.7091
				text = "makes"
			intervals [3423]:
				xmin = 1140.7091
				xmax = 1141.1173
				text = ""
			intervals [3424]:
				xmin = 1141.1173
				xmax = 1141.2673
				text = "they"
			intervals [3425]:
				xmin = 1141.2673
				xmax = 1141.4773
				text = "go"
			intervals [3426]:
				xmin = 1141.4773
				xmax = 1141.7673
				text = "back"
			intervals [3427]:
				xmin = 1141.7673
				xmax = 1142.1273
				text = "make"
			intervals [3428]:
				xmin = 1142.1273
				xmax = 1142.2373
				text = "the"
			intervals [3429]:
				xmin = 1142.2373
				xmax = 1142.5873
				text = "fake"
			intervals [3430]:
				xmin = 1142.5873
				xmax = 1143.0273
				text = "money"
			intervals [3431]:
				xmin = 1143.0273
				xmax = 1143.7985
				text = ""
			intervals [3432]:
				xmin = 1143.7985
				xmax = 1144.0185
				text = "and"
			intervals [3433]:
				xmin = 1144.0185
				xmax = 1144.1985
				text = "then"
			intervals [3434]:
				xmin = 1144.1985
				xmax = 1144.3985
				text = "they"
			intervals [3435]:
				xmin = 1144.3985
				xmax = 1144.8524
				text = ""
			intervals [3436]:
				xmin = 1144.8524
				xmax = 1144.9924
				text = "get"
			intervals [3437]:
				xmin = 1144.9924
				xmax = 1145.0924
				text = "it"
			intervals [3438]:
				xmin = 1145.0924
				xmax = 1145.3224
				text = "all"
			intervals [3439]:
				xmin = 1145.3224
				xmax = 1145.7324
				text = "stacked"
			intervals [3440]:
				xmin = 1145.7324
				xmax = 1145.8624
				text = "up"
			intervals [3441]:
				xmin = 1145.8624
				xmax = 1145.9524
				text = ""
			intervals [3442]:
				xmin = 1145.9524
				xmax = 1146.0324
				text = "t"
			intervals [3443]:
				xmin = 1146.0324
				xmax = 1146.0624
				text = ""
			intervals [3444]:
				xmin = 1146.0624
				xmax = 1146.5024
				text = "ready"
			intervals [3445]:
				xmin = 1146.5024
				xmax = 1146.7424
				text = "for"
			intervals [3446]:
				xmin = 1146.7424
				xmax = 1146.8424
				text = "to"
			intervals [3447]:
				xmin = 1146.8424
				xmax = 1147.0924
				text = "put"
			intervals [3448]:
				xmin = 1147.0924
				xmax = 1147.2424
				text = "on"
			intervals [3449]:
				xmin = 1147.2424
				xmax = 1147.3524
				text = "the"
			intervals [3450]:
				xmin = 1147.3524
				xmax = 1147.6924
				text = "bus"
			intervals [3451]:
				xmin = 1147.6924
				xmax = 1147.8624
				text = "they"
			intervals [3452]:
				xmin = 1147.8624
				xmax = 1148.3924
				text = "steals"
			intervals [3453]:
				xmin = 1148.3924
				xmax = 1148.4524
				text = "a"
			intervals [3454]:
				xmin = 1148.4524
				xmax = 1148.8324
				text = "bus"
			intervals [3455]:
				xmin = 1148.8324
				xmax = 1149.0924
				text = ""
			intervals [3456]:
				xmin = 1149.0924
				xmax = 1149.2424
				text = "and"
			intervals [3457]:
				xmin = 1149.2424
				xmax = 1149.5524
				text = "paint"
			intervals [3458]:
				xmin = 1149.5524
				xmax = 1149.6824
				text = "it"
			intervals [3459]:
				xmin = 1149.6824
				xmax = 1149.7124
				text = ""
			intervals [3460]:
				xmin = 1149.7124
				xmax = 1150.3624
				text = "exactly"
			intervals [3461]:
				xmin = 1150.3624
				xmax = 1150.6024
				text = "like"
			intervals [3462]:
				xmin = 1150.6024
				xmax = 1150.6424
				text = ""
			intervals [3463]:
				xmin = 1150.6424
				xmax = 1150.9024
				text = "that"
			intervals [3464]:
				xmin = 1150.9024
				xmax = 1151.6419
				text = ""
			intervals [3465]:
				xmin = 1151.6419
				xmax = 1151.9319
				text = "then"
			intervals [3466]:
				xmin = 1151.9319
				xmax = 1152.1819
				text = "so"
			intervals [3467]:
				xmin = 1152.1819
				xmax = 1152.9049
				text = ""
			intervals [3468]:
				xmin = 1152.9049
				xmax = 1153.0749
				text = "they"
			intervals [3469]:
				xmin = 1153.0749
				xmax = 1153.2949
				text = "put"
			intervals [3470]:
				xmin = 1153.2949
				xmax = 1153.4349
				text = "it"
			intervals [3471]:
				xmin = 1153.4349
				xmax = 1153.7249
				text = ""
			intervals [3472]:
				xmin = 1153.7249
				xmax = 1153.8349
				text = "uh"
			intervals [3473]:
				xmin = 1153.8349
				xmax = 1154.0949
				text = "in"
			intervals [3474]:
				xmin = 1154.0949
				xmax = 1154.1849
				text = ""
			intervals [3475]:
				xmin = 1154.1849
				xmax = 1154.3149
				text = "the"
			intervals [3476]:
				xmin = 1154.3149
				xmax = 1154.7149
				text = "uh"
			intervals [3477]:
				xmin = 1154.7149
				xmax = 1155.1531
				text = ""
			intervals [3478]:
				xmin = 1155.1531
				xmax = 1155.6631
				text = "bus"
			intervals [3479]:
				xmin = 1155.6631
				xmax = 1156.6865
				text = ""
			intervals [3480]:
				xmin = 1156.6865
				xmax = 1156.7565
				text = "and"
			intervals [3481]:
				xmin = 1156.7565
				xmax = 1156.8465
				text = "then"
			intervals [3482]:
				xmin = 1156.8465
				xmax = 1157.6565
				text = "<unk>"
			intervals [3483]:
				xmin = 1157.6565
				xmax = 1157.7853
				text = ""
			intervals [3484]:
				xmin = 1157.7853
				xmax = 1158.2653
				text = "so"
			intervals [3485]:
				xmin = 1158.2653
				xmax = 1158.9289
				text = ""
			intervals [3486]:
				xmin = 1158.9289
				xmax = 1159.0189
				text = "well"
			intervals [3487]:
				xmin = 1159.0189
				xmax = 1159.0489
				text = ""
			intervals [3488]:
				xmin = 1159.0489
				xmax = 1159.4589
				text = "julie"
			intervals [3489]:
				xmin = 1159.4589
				xmax = 1159.7389
				text = "she"
			intervals [3490]:
				xmin = 1159.7389
				xmax = 1160.0989
				text = "rides"
			intervals [3491]:
				xmin = 1160.0989
				xmax = 1160.1389
				text = "a"
			intervals [3492]:
				xmin = 1160.1389
				xmax = 1160.9989
				text = "motorcycle"
			intervals [3493]:
				xmin = 1160.9989
				xmax = 1161.6866
				text = ""
			intervals [3494]:
				xmin = 1161.6866
				xmax = 1162.0466
				text = "and"
			intervals [3495]:
				xmin = 1162.0466
				xmax = 1162.6099
				text = ""
			intervals [3496]:
				xmin = 1162.6099
				xmax = 1162.6899
				text = "uh"
			intervals [3497]:
				xmin = 1162.6899
				xmax = 1162.8199
				text = "let"
			intervals [3498]:
				xmin = 1162.8199
				xmax = 1162.8499
				text = "s"
			intervals [3499]:
				xmin = 1162.8499
				xmax = 1163.0599
				text = "see"
			intervals [3500]:
				xmin = 1163.0599
				xmax = 1163.1499
				text = ""
			intervals [3501]:
				xmin = 1163.1499
				xmax = 1163.4999
				text = "pete"
			intervals [3502]:
				xmin = 1163.4999
				xmax = 1163.8799
				text = "rides"
			intervals [3503]:
				xmin = 1163.8799
				xmax = 1163.9199
				text = "a"
			intervals [3504]:
				xmin = 1163.9199
				xmax = 1164.5099
				text = "motorcycle"
			intervals [3505]:
				xmin = 1164.5099
				xmax = 1164.6417
				text = ""
			intervals [3506]:
				xmin = 1164.6417
				xmax = 1164.9617
				text = "pete"
			intervals [3507]:
				xmin = 1164.9617
				xmax = 1165.4931
				text = ""
			intervals [3508]:
				xmin = 1165.4931
				xmax = 1165.7331
				text = "they"
			intervals [3509]:
				xmin = 1165.7331
				xmax = 1166.1931
				text = "ride"
			intervals [3510]:
				xmin = 1166.1931
				xmax = 1166.4763
				text = ""
			intervals [3511]:
				xmin = 1166.4763
				xmax = 1166.6963
				text = "uh"
			intervals [3512]:
				xmin = 1166.6963
				xmax = 1166.9863
				text = "linc"
			intervals [3513]:
				xmin = 1166.9863
				xmax = 1167.1963
				text = "she"
			intervals [3514]:
				xmin = 1167.1963
				xmax = 1167.7063
				text = "show"
			intervals [3515]:
				xmin = 1167.7063
				xmax = 1167.8565
				text = ""
			intervals [3516]:
				xmin = 1167.8565
				xmax = 1167.9365
				text = "i"
			intervals [3517]:
				xmin = 1167.9365
				xmax = 1168.3065
				text = "mean"
			intervals [3518]:
				xmin = 1168.3065
				xmax = 1168.9543
				text = ""
			intervals [3519]:
				xmin = 1168.9543
				xmax = 1169.2843
				text = "julie"
			intervals [3520]:
				xmin = 1169.2843
				xmax = 1169.5243
				text = "she"
			intervals [3521]:
				xmin = 1169.5243
				xmax = 1169.9943
				text = "shows"
			intervals [3522]:
				xmin = 1169.9943
				xmax = 1170.1143
				text = "up"
			intervals [3523]:
				xmin = 1170.1143
				xmax = 1170.5943
				text = "first"
			intervals [3524]:
				xmin = 1170.5943
				xmax = 1170.9308
				text = ""
			intervals [3525]:
				xmin = 1170.9308
				xmax = 1171.3108
				text = "she"
			intervals [3526]:
				xmin = 1171.3108
				xmax = 1171.6208
				text = "uh"
			intervals [3527]:
				xmin = 1171.6208
				xmax = 1172.1545
				text = ""
			intervals [3528]:
				xmin = 1172.1545
				xmax = 1172.5645
				text = "rides"
			intervals [3529]:
				xmin = 1172.5645
				xmax = 1172.6845
				text = "in"
			intervals [3530]:
				xmin = 1172.6845
				xmax = 1172.9545
				text = "front"
			intervals [3531]:
				xmin = 1172.9545
				xmax = 1173.0545
				text = "of"
			intervals [3532]:
				xmin = 1173.0545
				xmax = 1173.1745
				text = "the"
			intervals [3533]:
				xmin = 1173.1745
				xmax = 1173.5245
				text = "bus"
			intervals [3534]:
				xmin = 1173.5245
				xmax = 1173.7145
				text = "that"
			intervals [3535]:
				xmin = 1173.7145
				xmax = 1174.0057
				text = ""
			intervals [3536]:
				xmin = 1174.0057
				xmax = 1174.1457
				text = "them"
			intervals [3537]:
				xmin = 1174.1457
				xmax = 1174.2157
				text = ""
			intervals [3538]:
				xmin = 1174.2157
				xmax = 1174.4357
				text = "two"
			intervals [3539]:
				xmin = 1174.4357
				xmax = 1174.8157
				text = "men"
			intervals [3540]:
				xmin = 1174.8157
				xmax = 1175.0157
				text = "in"
			intervals [3541]:
				xmin = 1175.0157
				xmax = 1175.2257
				text = "with"
			intervals [3542]:
				xmin = 1175.2257
				xmax = 1175.3657
				text = "the"
			intervals [3543]:
				xmin = 1175.3657
				xmax = 1175.7457
				text = "gun"
			intervals [3544]:
				xmin = 1175.7457
				xmax = 1176.5178
				text = ""
			intervals [3545]:
				xmin = 1176.5178
				xmax = 1176.6678
				text = "they"
			intervals [3546]:
				xmin = 1176.6678
				xmax = 1176.9078
				text = "know"
			intervals [3547]:
				xmin = 1176.9078
				xmax = 1176.9878
				text = ""
			intervals [3548]:
				xmin = 1176.9878
				xmax = 1177.1778
				text = "you"
			intervals [3549]:
				xmin = 1177.1778
				xmax = 1177.3678
				text = "know"
			intervals [3550]:
				xmin = 1177.3678
				xmax = 1178.054
				text = ""
			intervals [3551]:
				xmin = 1178.054
				xmax = 1178.294
				text = "they"
			intervals [3552]:
				xmin = 1178.294
				xmax = 1178.444
				text = "the"
			intervals [3553]:
				xmin = 1178.444
				xmax = 1178.824
				text = "armored"
			intervals [3554]:
				xmin = 1178.824
				xmax = 1179.214
				text = "car"
			intervals [3555]:
				xmin = 1179.214
				xmax = 1180.0503
				text = ""
			intervals [3556]:
				xmin = 1180.0503
				xmax = 1180.3603
				text = "just"
			intervals [3557]:
				xmin = 1180.3603
				xmax = 1180.5903
				text = "like"
			intervals [3558]:
				xmin = 1180.5903
				xmax = 1180.6503
				text = "the"
			intervals [3559]:
				xmin = 1180.6503
				xmax = 1180.9403
				text = "one"
			intervals [3560]:
				xmin = 1180.9403
				xmax = 1181.0903
				text = "that"
			intervals [3561]:
				xmin = 1181.0903
				xmax = 1181.2403
				text = "they"
			intervals [3562]:
				xmin = 1181.2403
				xmax = 1181.4603
				text = "gonna"
			intervals [3563]:
				xmin = 1181.4603
				xmax = 1181.8071
				text = ""
			intervals [3564]:
				xmin = 1181.8071
				xmax = 1182.0871
				text = "take"
			intervals [3565]:
				xmin = 1182.0871
				xmax = 1182.3471
				text = "from"
			intervals [3566]:
				xmin = 1182.3471
				xmax = 1182.5171
				text = "there"
			intervals [3567]:
				xmin = 1182.5171
				xmax = 1183.0075
				text = ""
			intervals [3568]:
				xmin = 1183.0075
				xmax = 1183.1275
				text = "and"
			intervals [3569]:
				xmin = 1183.1275
				xmax = 1183.3475
				text = "then"
			intervals [3570]:
				xmin = 1183.3475
				xmax = 1183.5775
				text = "so"
			intervals [3571]:
				xmin = 1183.5775
				xmax = 1183.7475
				text = "they"
			intervals [3572]:
				xmin = 1183.7475
				xmax = 1184.0175
				text = "gonna"
			intervals [3573]:
				xmin = 1184.0175
				xmax = 1184.3644
				text = ""
			intervals [3574]:
				xmin = 1184.3644
				xmax = 1184.8144
				text = "um"
			intervals [3575]:
				xmin = 1184.8144
				xmax = 1185.4895
				text = ""
			intervals [3576]:
				xmin = 1185.4895
				xmax = 1185.5195
				text = "uh"
			intervals [3577]:
				xmin = 1185.5195
				xmax = 1185.5795
				text = ""
			intervals [3578]:
				xmin = 1185.5795
				xmax = 1185.8995
				text = "keep"
			intervals [3579]:
				xmin = 1185.8995
				xmax = 1186.2295
				text = "on"
			intervals [3580]:
				xmin = 1186.2295
				xmax = 1186.3395
				text = "p-"
			intervals [3581]:
				xmin = 1186.3395
				xmax = 1186.6895
				text = ""
			intervals [3582]:
				xmin = 1186.6895
				xmax = 1186.9195
				text = "uh"
			intervals [3583]:
				xmin = 1186.9195
				xmax = 1187.2495
				text = "julie"
			intervals [3584]:
				xmin = 1187.2495
				xmax = 1187.4395
				text = "she"
			intervals [3585]:
				xmin = 1187.4395
				xmax = 1187.6095
				text = "gonna"
			intervals [3586]:
				xmin = 1187.6095
				xmax = 1187.8795
				text = "keep"
			intervals [3587]:
				xmin = 1187.8795
				xmax = 1188.0595
				text = "on"
			intervals [3588]:
				xmin = 1188.0595
				xmax = 1188.4695
				text = "riding"
			intervals [3589]:
				xmin = 1188.4695
				xmax = 1188.7595
				text = "til"
			intervals [3590]:
				xmin = 1188.7595
				xmax = 1189.3439
				text = ""
			intervals [3591]:
				xmin = 1189.3439
				xmax = 1189.6339
				text = "uh"
			intervals [3592]:
				xmin = 1189.6339
				xmax = 1189.9739
				text = "pete"
			intervals [3593]:
				xmin = 1189.9739
				xmax = 1190.2139
				text = "come"
			intervals [3594]:
				xmin = 1190.2139
				xmax = 1190.3939
				text = "out"
			intervals [3595]:
				xmin = 1190.3939
				xmax = 1190.5339
				text = "there"
			intervals [3596]:
				xmin = 1190.5339
				xmax = 1190.6739
				text = "and"
			intervals [3597]:
				xmin = 1190.6739
				xmax = 1190.8539
				text = "run"
			intervals [3598]:
				xmin = 1190.8539
				xmax = 1190.9139
				text = "her"
			intervals [3599]:
				xmin = 1190.9139
				xmax = 1191.2539
				text = "off"
			intervals [3600]:
				xmin = 1191.2539
				xmax = 1191.4239
				text = "the"
			intervals [3601]:
				xmin = 1191.4239
				xmax = 1191.7539
				text = "road"
			intervals [3602]:
				xmin = 1191.7539
				xmax = 1192.1715
				text = ""
			intervals [3603]:
				xmin = 1192.1715
				xmax = 1192.3015
				text = "you"
			intervals [3604]:
				xmin = 1192.3015
				xmax = 1192.4015
				text = "know"
			intervals [3605]:
				xmin = 1192.4015
				xmax = 1192.6415
				text = "she"
			intervals [3606]:
				xmin = 1192.6415
				xmax = 1192.8515
				text = "won't"
			intervals [3607]:
				xmin = 1192.8515
				xmax = 1192.9715
				text = "get"
			intervals [3608]:
				xmin = 1192.9715
				xmax = 1193.2315
				text = "hurt"
			intervals [3609]:
				xmin = 1193.2315
				xmax = 1193.6226
				text = ""
			intervals [3610]:
				xmin = 1193.6226
				xmax = 1193.8326
				text = "then"
			intervals [3611]:
				xmin = 1193.8326
				xmax = 1193.9826
				text = "so"
			intervals [3612]:
				xmin = 1193.9826
				xmax = 1194.1326
				text = "they"
			intervals [3613]:
				xmin = 1194.1326
				xmax = 1194.3326
				text = "gonna"
			intervals [3614]:
				xmin = 1194.3326
				xmax = 1194.7326
				text = "stop"
			intervals [3615]:
				xmin = 1194.7326
				xmax = 1194.8926
				text = "the"
			intervals [3616]:
				xmin = 1194.8926
				xmax = 1195.3392
				text = ""
			intervals [3617]:
				xmin = 1195.3392
				xmax = 1195.7192
				text = "armored"
			intervals [3618]:
				xmin = 1195.7192
				xmax = 1195.9992
				text = "car"
			intervals [3619]:
				xmin = 1195.9992
				xmax = 1196.0892
				text = "and"
			intervals [3620]:
				xmin = 1196.0892
				xmax = 1196.2392
				text = "they"
			intervals [3621]:
				xmin = 1196.2392
				xmax = 1196.4392
				text = "gonna"
			intervals [3622]:
				xmin = 1196.4392
				xmax = 1196.6492
				text = "get"
			intervals [3623]:
				xmin = 1196.6492
				xmax = 1196.8392
				text = "out"
			intervals [3624]:
				xmin = 1196.8392
				xmax = 1197.0592
				text = "there"
			intervals [3625]:
				xmin = 1197.0592
				xmax = 1197.1992
				text = "and"
			intervals [3626]:
				xmin = 1197.1992
				xmax = 1197.5892
				text = "start"
			intervals [3627]:
				xmin = 1197.5892
				xmax = 1198.0157
				text = ""
			intervals [3628]:
				xmin = 1198.0157
				xmax = 1198.3857
				text = "helping"
			intervals [3629]:
				xmin = 1198.3857
				xmax = 1198.4557
				text = "her"
			intervals [3630]:
				xmin = 1198.4557
				xmax = 1198.6457
				text = "and"
			intervals [3631]:
				xmin = 1198.6457
				xmax = 1198.7857
				text = "then"
			intervals [3632]:
				xmin = 1198.7857
				xmax = 1198.9157
				text = "they"
			intervals [3633]:
				xmin = 1198.9157
				xmax = 1199.1057
				text = "gonna"
			intervals [3634]:
				xmin = 1199.1057
				xmax = 1199.4857
				text = "start"
			intervals [3635]:
				xmin = 1199.4857
				xmax = 1199.7771
				text = ""
			intervals [3636]:
				xmin = 1199.7771
				xmax = 1199.8971
				text = "get"
			intervals [3637]:
				xmin = 1199.8971
				xmax = 1200.0271
				text = "out"
			intervals [3638]:
				xmin = 1200.0271
				xmax = 1200.1171
				text = "there"
			intervals [3639]:
				xmin = 1200.1171
				xmax = 1200.1871
				text = "and"
			intervals [3640]:
				xmin = 1200.1871
				xmax = 1200.5271
				text = "start"
			intervals [3641]:
				xmin = 1200.5271
				xmax = 1200.6271
				text = ""
			intervals [3642]:
				xmin = 1200.6271
				xmax = 1200.9671
				text = "beating"
			intervals [3643]:
				xmin = 1200.9671
				xmax = 1201.2871
				text = "pete"
			intervals [3644]:
				xmin = 1201.2871
				xmax = 1201.4871
				text = "up"
			intervals [3645]:
				xmin = 1201.4871
				xmax = 1201.7608
				text = ""
			intervals [3646]:
				xmin = 1201.7608
				xmax = 1202.1208
				text = "while"
			intervals [3647]:
				xmin = 1202.1208
				xmax = 1202.3508
				text = "while"
			intervals [3648]:
				xmin = 1202.3508
				xmax = 1202.4908
				text = "they"
			intervals [3649]:
				xmin = 1202.4908
				xmax = 1202.9108
				text = "beating"
			intervals [3650]:
				xmin = 1202.9108
				xmax = 1203.1808
				text = "pete"
			intervals [3651]:
				xmin = 1203.1808
				xmax = 1203.3508
				text = "up"
			intervals [3652]:
				xmin = 1203.3508
				xmax = 1203.6708
				text = "down"
			intervals [3653]:
				xmin = 1203.6708
				xmax = 1203.7708
				text = "the"
			intervals [3654]:
				xmin = 1203.7708
				xmax = 1204.1408
				text = "hill"
			intervals [3655]:
				xmin = 1204.1408
				xmax = 1204.7338
				text = ""
			intervals [3656]:
				xmin = 1204.7338
				xmax = 1205.0038
				text = "uh"
			intervals [3657]:
				xmin = 1205.0038
				xmax = 1205.4538
				text = "linc"
			intervals [3658]:
				xmin = 1205.4538
				xmax = 1205.6438
				text = "and"
			intervals [3659]:
				xmin = 1205.6438
				xmax = 1205.7438
				text = "the"
			intervals [3660]:
				xmin = 1205.7438
				xmax = 1205.9938
				text = "man"
			intervals [3661]:
				xmin = 1205.9938
				xmax = 1206.1238
				text = "that"
			intervals [3662]:
				xmin = 1206.1238
				xmax = 1206.2638
				text = "they"
			intervals [3663]:
				xmin = 1206.2638
				xmax = 1206.6138
				text = "gotta"
			intervals [3664]:
				xmin = 1206.6138
				xmax = 1207.0238
				text = "catch"
			intervals [3665]:
				xmin = 1207.0238
				xmax = 1207.6489
				text = ""
			intervals [3666]:
				xmin = 1207.6489
				xmax = 1208.0089
				text = "he"
			intervals [3667]:
				xmin = 1208.0089
				xmax = 1208.3377
				text = ""
			intervals [3668]:
				xmin = 1208.3377
				xmax = 1208.5677
				text = "they"
			intervals [3669]:
				xmin = 1208.5677
				xmax = 1208.9777
				text = "come"
			intervals [3670]:
				xmin = 1208.9777
				xmax = 1209.2277
				text = "and"
			intervals [3671]:
				xmin = 1209.2277
				xmax = 1209.6877
				text = "start"
			intervals [3672]:
				xmin = 1209.6877
				xmax = 1210.2948
				text = ""
			intervals [3673]:
				xmin = 1210.2948
				xmax = 1210.6648
				text = "uh"
			intervals [3674]:
				xmin = 1210.6648
				xmax = 1210.7248
				text = ""
			intervals [3675]:
				xmin = 1210.7248
				xmax = 1210.9148
				text = "they"
			intervals [3676]:
				xmin = 1210.9148
				xmax = 1211.1348
				text = "got"
			intervals [3677]:
				xmin = 1211.1348
				xmax = 1211.2448
				text = "the"
			intervals [3678]:
				xmin = 1211.2448
				xmax = 1211.6148
				text = "same"
			intervals [3679]:
				xmin = 1211.6148
				xmax = 1211.8548
				text = "truck"
			intervals [3680]:
				xmin = 1211.8548
				xmax = 1212.1348
				text = "both"
			intervals [3681]:
				xmin = 1212.1348
				xmax = 1212.1948
				text = "of"
			intervals [3682]:
				xmin = 1212.1948
				xmax = 1212.2648
				text = "'em"
			intervals [3683]:
				xmin = 1212.2648
				xmax = 1212.5148
				text = "look"
			intervals [3684]:
				xmin = 1212.5148
				xmax = 1212.8248
				text = "alike"
			intervals [3685]:
				xmin = 1212.8248
				xmax = 1213.094
				text = ""
			intervals [3686]:
				xmin = 1213.094
				xmax = 1213.224
				text = "they"
			intervals [3687]:
				xmin = 1213.224
				xmax = 1213.944
				text = "switch"
			intervals [3688]:
				xmin = 1213.944
				xmax = 1214.2211
				text = ""
			intervals [3689]:
				xmin = 1214.2211
				xmax = 1214.4511
				text = "'em"
			intervals [3690]:
				xmin = 1214.4511
				xmax = 1214.8333
				text = ""
			intervals [3691]:
				xmin = 1214.8333
				xmax = 1215.0633
				text = "they"
			intervals [3692]:
				xmin = 1215.0633
				xmax = 1215.2033
				text = ""
			intervals [3693]:
				xmin = 1215.2033
				xmax = 1215.6533
				text = "linc"
			intervals [3694]:
				xmin = 1215.6533
				xmax = 1215.8333
				text = "get"
			intervals [3695]:
				xmin = 1215.8333
				xmax = 1215.9933
				text = "in"
			intervals [3696]:
				xmin = 1215.9933
				xmax = 1216.1833
				text = "one"
			intervals [3697]:
				xmin = 1216.1833
				xmax = 1216.4033
				text = "truck"
			intervals [3698]:
				xmin = 1216.4033
				xmax = 1216.4533
				text = ""
			intervals [3699]:
				xmin = 1216.4533
				xmax = 1216.7833
				text = "pull"
			intervals [3700]:
				xmin = 1216.7833
				xmax = 1216.9233
				text = "up"
			intervals [3701]:
				xmin = 1216.9233
				xmax = 1217.2822
				text = ""
			intervals [3702]:
				xmin = 1217.2822
				xmax = 1217.4222
				text = "and"
			intervals [3703]:
				xmin = 1217.4222
				xmax = 1217.7622
				text = "then"
			intervals [3704]:
				xmin = 1217.7622
				xmax = 1218.0296
				text = ""
			intervals [3705]:
				xmin = 1218.0296
				xmax = 1218.1796
				text = "they"
			intervals [3706]:
				xmin = 1218.1796
				xmax = 1218.3296
				text = "get"
			intervals [3707]:
				xmin = 1218.3296
				xmax = 1218.5096
				text = "in"
			intervals [3708]:
				xmin = 1218.5096
				xmax = 1218.5996
				text = "the"
			intervals [3709]:
				xmin = 1218.5996
				xmax = 1218.9096
				text = "fake"
			intervals [3710]:
				xmin = 1218.9096
				xmax = 1219.1796
				text = "truck"
			intervals [3711]:
				xmin = 1219.1796
				xmax = 1219.2996
				text = "and"
			intervals [3712]:
				xmin = 1219.2996
				xmax = 1219.5196
				text = "pull"
			intervals [3713]:
				xmin = 1219.5196
				xmax = 1219.6696
				text = "it"
			intervals [3714]:
				xmin = 1219.6696
				xmax = 1219.8696
				text = "up"
			intervals [3715]:
				xmin = 1219.8696
				xmax = 1220.0096
				text = "the"
			intervals [3716]:
				xmin = 1220.0096
				xmax = 1220.5196
				text = "same"
			intervals [3717]:
				xmin = 1220.5196
				xmax = 1221.0196
				text = "place"
			intervals [3718]:
				xmin = 1221.0196
				xmax = 1221.4795
				text = ""
			intervals [3719]:
				xmin = 1221.4795
				xmax = 1221.7295
				text = "then"
			intervals [3720]:
				xmin = 1221.7295
				xmax = 1221.9395
				text = "so"
			intervals [3721]:
				xmin = 1221.9395
				xmax = 1222.3581
				text = ""
			intervals [3722]:
				xmin = 1222.3581
				xmax = 1222.5181
				text = "they"
			intervals [3723]:
				xmin = 1222.5181
				xmax = 1222.8481
				text = "take"
			intervals [3724]:
				xmin = 1222.8481
				xmax = 1223.1181
				text = "off"
			intervals [3725]:
				xmin = 1223.1181
				xmax = 1223.6897
				text = ""
			intervals [3726]:
				xmin = 1223.6897
				xmax = 1223.8697
				text = "and"
			intervals [3727]:
				xmin = 1223.8697
				xmax = 1224.0897
				text = "then"
			intervals [3728]:
				xmin = 1224.0897
				xmax = 1224.3697
				text = "so"
			intervals [3729]:
				xmin = 1224.3697
				xmax = 1225.1088
				text = ""
			intervals [3730]:
				xmin = 1225.1088
				xmax = 1225.2588
				text = "they"
			intervals [3731]:
				xmin = 1225.2588
				xmax = 1225.4988
				text = "done"
			intervals [3732]:
				xmin = 1225.4988
				xmax = 1225.8188
				text = "done"
			intervals [3733]:
				xmin = 1225.8188
				xmax = 1226.0588
				text = "in"
			intervals [3734]:
				xmin = 1226.0588
				xmax = 1226.2788
				text = "with"
			intervals [3735]:
				xmin = 1226.2788
				xmax = 1226.5588
				text = "linc"
			intervals [3736]:
				xmin = 1226.5588
				xmax = 1226.7574
				text = ""
			intervals [3737]:
				xmin = 1226.7574
				xmax = 1226.9374
				text = "then"
			intervals [3738]:
				xmin = 1226.9374
				xmax = 1227.1674
				text = "they"
			intervals [3739]:
				xmin = 1227.1674
				xmax = 1227.5021
				text = ""
			intervals [3740]:
				xmin = 1227.5021
				xmax = 1227.7821
				text = "then"
			intervals [3741]:
				xmin = 1227.7821
				xmax = 1228.1121
				text = "uh"
			intervals [3742]:
				xmin = 1228.1121
				xmax = 1228.6399
				text = ""
			intervals [3743]:
				xmin = 1228.6399
				xmax = 1228.7999
				text = "they"
			intervals [3744]:
				xmin = 1228.7999
				xmax = 1229.0199
				text = "go"
			intervals [3745]:
				xmin = 1229.0199
				xmax = 1229.4099
				text = "somewhere"
			intervals [3746]:
				xmin = 1229.4099
				xmax = 1229.4699
				text = "and"
			intervals [3747]:
				xmin = 1229.4699
				xmax = 1229.7799
				text = "hide"
			intervals [3748]:
				xmin = 1229.7799
				xmax = 1229.9599
				text = "they"
			intervals [3749]:
				xmin = 1229.9599
				xmax = 1230.1899
				text = "take"
			intervals [3750]:
				xmin = 1230.1899
				xmax = 1230.4199
				text = "that"
			intervals [3751]:
				xmin = 1230.4199
				xmax = 1230.6744
				text = ""
			intervals [3752]:
				xmin = 1230.6744
				xmax = 1230.9644
				text = "fake"
			intervals [3753]:
				xmin = 1230.9644
				xmax = 1231.2044
				text = "truck"
			intervals [3754]:
				xmin = 1231.2044
				xmax = 1231.2844
				text = "and"
			intervals [3755]:
				xmin = 1231.2844
				xmax = 1231.5744
				text = "keep"
			intervals [3756]:
				xmin = 1231.5744
				xmax = 1232.0844
				text = "going"
			intervals [3757]:
				xmin = 1232.0844
				xmax = 1232.9286
				text = ""
			intervals [3758]:
				xmin = 1232.9286
				xmax = 1233.1586
				text = "then"
			intervals [3759]:
				xmin = 1233.1586
				xmax = 1233.4786
				text = "so"
			intervals [3760]:
				xmin = 1233.4786
				xmax = 1233.8125
				text = ""
			intervals [3761]:
				xmin = 1233.8125
				xmax = 1233.9325
				text = "the"
			intervals [3762]:
				xmin = 1233.9325
				xmax = 1234.4625
				text = "police"
			intervals [3763]:
				xmin = 1234.4625
				xmax = 1234.9611
				text = ""
			intervals [3764]:
				xmin = 1234.9611
				xmax = 1235.2211
				text = "then"
			intervals [3765]:
				xmin = 1235.2211
				xmax = 1235.3911
				text = "they"
			intervals [3766]:
				xmin = 1235.3911
				xmax = 1235.6411
				text = "was"
			intervals [3767]:
				xmin = 1235.6411
				xmax = 1235.7011
				text = ""
			intervals [3768]:
				xmin = 1235.7011
				xmax = 1235.9211
				text = "uh"
			intervals [3769]:
				xmin = 1235.9211
				xmax = 1236.4611
				text = "washing"
			intervals [3770]:
				xmin = 1236.4611
				xmax = 1236.5711
				text = "the"
			intervals [3771]:
				xmin = 1236.5711
				xmax = 1236.9211
				text = "paint"
			intervals [3772]:
				xmin = 1236.9211
				xmax = 1237.1311
				text = "off"
			intervals [3773]:
				xmin = 1237.1311
				xmax = 1237.2711
				text = "the"
			intervals [3774]:
				xmin = 1237.2711
				xmax = 1237.7011
				text = "truck"
			intervals [3775]:
				xmin = 1237.7011
				xmax = 1238.5076
				text = ""
			intervals [3776]:
				xmin = 1238.5076
				xmax = 1238.7676
				text = "off"
			intervals [3777]:
				xmin = 1238.7676
				xmax = 1238.8676
				text = "the"
			intervals [3778]:
				xmin = 1238.8676
				xmax = 1239.2176
				text = "real"
			intervals [3779]:
				xmin = 1239.2176
				xmax = 1239.5876
				text = "truck"
			intervals [3780]:
				xmin = 1239.5876
				xmax = 1240.5087
				text = ""
			intervals [3781]:
				xmin = 1240.5087
				xmax = 1240.7687
				text = "then"
			intervals [3782]:
				xmin = 1240.7687
				xmax = 1241.0987
				text = "so"
			intervals [3783]:
				xmin = 1241.0987
				xmax = 1241.905
				text = ""
			intervals [3784]:
				xmin = 1241.905
				xmax = 1242.275
				text = "uh"
			intervals [3785]:
				xmin = 1242.275
				xmax = 1242.365
				text = "the"
			intervals [3786]:
				xmin = 1242.365
				xmax = 1242.715
				text = "man"
			intervals [3787]:
				xmin = 1242.715
				xmax = 1242.845
				text = "he"
			intervals [3788]:
				xmin = 1242.845
				xmax = 1243.215
				text = "said"
			intervals [3789]:
				xmin = 1243.215
				xmax = 1243.475
				text = "here"
			intervals [3790]:
				xmin = 1243.475
				xmax = 1243.645
				text = "y'all"
			intervals [3791]:
				xmin = 1243.645
				xmax = 1243.885
				text = ""
			intervals [3792]:
				xmin = 1243.885
				xmax = 1243.975
				text = "can"
			intervals [3793]:
				xmin = 1243.975
				xmax = 1244.085
				text = "have"
			intervals [3794]:
				xmin = 1244.085
				xmax = 1244.425
				text = "something"
			intervals [3795]:
				xmin = 1244.425
				xmax = 1244.575
				text = "to"
			intervals [3796]:
				xmin = 1244.575
				xmax = 1244.805
				text = "drink"
			intervals [3797]:
				xmin = 1244.805
				xmax = 1244.985
				text = "so"
			intervals [3798]:
				xmin = 1244.985
				xmax = 1246.454
				text = ""
			intervals [3799]:
				xmin = 1246.454
				xmax = 1246.724
				text = "and"
			intervals [3800]:
				xmin = 1246.724
				xmax = 1246.994
				text = "so"
			intervals [3801]:
				xmin = 1246.994
				xmax = 1247.054
				text = ""
			intervals [3802]:
				xmin = 1247.054
				xmax = 1247.244
				text = "they"
			intervals [3803]:
				xmin = 1247.244
				xmax = 1247.514
				text = "got"
			intervals [3804]:
				xmin = 1247.514
				xmax = 1247.604
				text = "to"
			intervals [3805]:
				xmin = 1247.604
				xmax = 1247.654
				text = ""
			intervals [3806]:
				xmin = 1247.654
				xmax = 1248.174
				text = "talking"
			intervals [3807]:
				xmin = 1248.174
				xmax = 1249.0727
				text = ""
			intervals [3808]:
				xmin = 1249.0727
				xmax = 1249.3327
				text = "uh"
			intervals [3809]:
				xmin = 1249.3327
				xmax = 1249.3627
				text = ""
			intervals [3810]:
				xmin = 1249.3627
				xmax = 1249.5927
				text = "linc"
			intervals [3811]:
				xmin = 1249.5927
				xmax = 1249.6627
				text = "and"
			intervals [3812]:
				xmin = 1249.6627
				xmax = 1249.9227
				text = "them"
			intervals [3813]:
				xmin = 1249.9227
				xmax = 1250.1327
				text = "got"
			intervals [3814]:
				xmin = 1250.1327
				xmax = 1250.1927
				text = "to"
			intervals [3815]:
				xmin = 1250.1927
				xmax = 1250.2227
				text = ""
			intervals [3816]:
				xmin = 1250.2227
				xmax = 1250.5427
				text = "talking"
			intervals [3817]:
				xmin = 1250.5427
				xmax = 1250.7527
				text = "how"
			intervals [3818]:
				xmin = 1250.7527
				xmax = 1250.9727
				text = "was"
			intervals [3819]:
				xmin = 1250.9727
				xmax = 1251.0927
				text = "they"
			intervals [3820]:
				xmin = 1251.0927
				xmax = 1251.3227
				text = "gonna"
			intervals [3821]:
				xmin = 1251.3227
				xmax = 1251.5927
				text = "keep"
			intervals [3822]:
				xmin = 1251.5927
				xmax = 1251.6727
				text = "the"
			intervals [3823]:
				xmin = 1251.6727
				xmax = 1251.9827
				text = "man"
			intervals [3824]:
				xmin = 1251.9827
				xmax = 1252.2627
				text = "from"
			intervals [3825]:
				xmin = 1252.2627
				xmax = 1252.7127
				text = "leaving"
			intervals [3826]:
				xmin = 1252.7127
				xmax = 1253.2475
				text = ""
			intervals [3827]:
				xmin = 1253.2475
				xmax = 1253.4975
				text = "cause"
			intervals [3828]:
				xmin = 1253.4975
				xmax = 1253.6675
				text = "they"
			intervals [3829]:
				xmin = 1253.6675
				xmax = 1253.8675
				text = "had"
			intervals [3830]:
				xmin = 1253.8675
				xmax = 1253.9575
				text = "to"
			intervals [3831]:
				xmin = 1253.9575
				xmax = 1254.3275
				text = "catch"
			intervals [3832]:
				xmin = 1254.3275
				xmax = 1254.4675
				text = "him"
			intervals [3833]:
				xmin = 1254.4675
				xmax = 1254.8329
				text = ""
			intervals [3834]:
				xmin = 1254.8329
				xmax = 1255.0829
				text = "take"
			intervals [3835]:
				xmin = 1255.0829
				xmax = 1255.2129
				text = "him"
			intervals [3836]:
				xmin = 1255.2129
				xmax = 1255.3329
				text = "to"
			intervals [3837]:
				xmin = 1255.3329
				xmax = 1255.6729
				text = "jail"
			intervals [3838]:
				xmin = 1255.6729
				xmax = 1255.8329
				text = "cause"
			intervals [3839]:
				xmin = 1255.8329
				xmax = 1255.9829
				text = "he"
			intervals [3840]:
				xmin = 1255.9829
				xmax = 1256.1929
				text = "was"
			intervals [3841]:
				xmin = 1256.1929
				xmax = 1256.2529
				text = "a"
			intervals [3842]:
				xmin = 1256.2529
				xmax = 1256.2929
				text = ""
			intervals [3843]:
				xmin = 1256.2929
				xmax = 1256.6029
				text = "tough"
			intervals [3844]:
				xmin = 1256.6029
				xmax = 1256.6629
				text = ""
			intervals [3845]:
				xmin = 1256.6629
				xmax = 1256.9429
				text = "dude"
			intervals [3846]:
				xmin = 1256.9429
				xmax = 1257.0529
				text = "to"
			intervals [3847]:
				xmin = 1257.0529
				xmax = 1257.5029
				text = "catch"
			intervals [3848]:
				xmin = 1257.5029
				xmax = 1257.9318
				text = ""
			intervals [3849]:
				xmin = 1257.9318
				xmax = 1258.1818
				text = "so"
			intervals [3850]:
				xmin = 1258.1818
				xmax = 1258.4018
				text = "they"
			intervals [3851]:
				xmin = 1258.4018
				xmax = 1259.075
				text = ""
			intervals [3852]:
				xmin = 1259.075
				xmax = 1259.235
				text = "so"
			intervals [3853]:
				xmin = 1259.235
				xmax = 1259.465
				text = "he"
			intervals [3854]:
				xmin = 1259.465
				xmax = 1259.705
				text = "kept"
			intervals [3855]:
				xmin = 1259.705
				xmax = 1259.735
				text = ""
			intervals [3856]:
				xmin = 1259.735
				xmax = 1260.125
				text = "on"
			intervals [3857]:
				xmin = 1260.125
				xmax = 1260.235
				text = ""
			intervals [3858]:
				xmin = 1260.235
				xmax = 1260.765
				text = "talking"
			intervals [3859]:
				xmin = 1260.765
				xmax = 1261.095
				text = "and"
			intervals [3860]:
				xmin = 1261.095
				xmax = 1261.125
				text = ""
			intervals [3861]:
				xmin = 1261.125
				xmax = 1261.705
				text = "everything"
			intervals [3862]:
				xmin = 1261.705
				xmax = 1261.9547
				text = ""
			intervals [3863]:
				xmin = 1261.9547
				xmax = 1262.2147
				text = "<unk>"
			intervals [3864]:
				xmin = 1262.2147
				xmax = 1262.3644
				text = ""
			intervals [3865]:
				xmin = 1262.3644
				xmax = 1262.5244
				text = "then"
			intervals [3866]:
				xmin = 1262.5244
				xmax = 1262.7144
				text = "so"
			intervals [3867]:
				xmin = 1262.7144
				xmax = 1262.9044
				text = "they"
			intervals [3868]:
				xmin = 1262.9044
				xmax = 1263.0844
				text = "put"
			intervals [3869]:
				xmin = 1263.0844
				xmax = 1263.3044
				text = "he"
			intervals [3870]:
				xmin = 1263.3044
				xmax = 1263.5444
				text = "put"
			intervals [3871]:
				xmin = 1263.5444
				xmax = 1263.8744
				text = "something"
			intervals [3872]:
				xmin = 1263.8744
				xmax = 1264.0344
				text = "in"
			intervals [3873]:
				xmin = 1264.0344
				xmax = 1264.2944
				text = "their"
			intervals [3874]:
				xmin = 1264.2944
				xmax = 1264.5746
				text = ""
			intervals [3875]:
				xmin = 1264.5746
				xmax = 1265.1646
				text = "stuff"
			intervals [3876]:
				xmin = 1265.1646
				xmax = 1266.0469
				text = ""
			intervals [3877]:
				xmin = 1266.0469
				xmax = 1266.2969
				text = "then"
			intervals [3878]:
				xmin = 1266.2969
				xmax = 1266.4569
				text = "so"
			intervals [3879]:
				xmin = 1266.4569
				xmax = 1266.6069
				text = "it"
			intervals [3880]:
				xmin = 1266.6069
				xmax = 1266.8769
				text = "made"
			intervals [3881]:
				xmin = 1266.8769
				xmax = 1267.0269
				text = "him"
			intervals [3882]:
				xmin = 1267.0269
				xmax = 1267.5069
				text = "dizzy"
			intervals [3883]:
				xmin = 1267.5069
				xmax = 1267.6769
				text = "you"
			intervals [3884]:
				xmin = 1267.6769
				xmax = 1267.9469
				text = "know"
			intervals [3885]:
				xmin = 1267.9469
				xmax = 1268.1525
				text = ""
			intervals [3886]:
				xmin = 1268.1525
				xmax = 1268.3425
				text = "you"
			intervals [3887]:
				xmin = 1268.3425
				xmax = 1268.4825
				text = "know"
			intervals [3888]:
				xmin = 1268.4825
				xmax = 1268.6125
				text = "how"
			intervals [3889]:
				xmin = 1268.6125
				xmax = 1268.7325
				text = "you"
			intervals [3890]:
				xmin = 1268.7325
				xmax = 1268.9925
				text = "look"
			intervals [3891]:
				xmin = 1268.9925
				xmax = 1269.0625
				text = "at"
			intervals [3892]:
				xmin = 1269.0625
				xmax = 1269.5625
				text = "something"
			intervals [3893]:
				xmin = 1269.5625
				xmax = 1269.6225
				text = "it"
			intervals [3894]:
				xmin = 1269.6225
				xmax = 1269.6525
				text = "<unk>"
			intervals [3895]:
				xmin = 1269.6525
				xmax = 1269.8825
				text = "go"
			intervals [3896]:
				xmin = 1269.8825
				xmax = 1270.2555
				text = ""
			intervals [3897]:
				xmin = 1270.2555
				xmax = 1270.3555
				text = "it"
			intervals [3898]:
				xmin = 1270.3555
				xmax = 1270.3855
				text = ""
			intervals [3899]:
				xmin = 1270.3855
				xmax = 1270.6155
				text = "<unk>"
			intervals [3900]:
				xmin = 1270.6155
				xmax = 1271.2855
				text = "move"
			intervals [3901]:
				xmin = 1271.2855
				xmax = 1271.3155
				text = ""
			intervals [3902]:
				xmin = 1271.3155
				xmax = 1271.4855
				text = "and"
			intervals [3903]:
				xmin = 1271.4855
				xmax = 1271.5855
				text = "you"
			intervals [3904]:
				xmin = 1271.5855
				xmax = 1271.8355
				text = "can't"
			intervals [3905]:
				xmin = 1271.8355
				xmax = 1272.0455
				text = "keep"
			intervals [3906]:
				xmin = 1272.0455
				xmax = 1272.1055
				text = ""
			intervals [3907]:
				xmin = 1272.1055
				xmax = 1272.4955
				text = "track"
			intervals [3908]:
				xmin = 1272.4955
				xmax = 1272.6355
				text = "of"
			intervals [3909]:
				xmin = 1272.6355
				xmax = 1272.6955
				text = "it"
			intervals [3910]:
				xmin = 1272.6955
				xmax = 1272.8755
				text = "when"
			intervals [3911]:
				xmin = 1272.8755
				xmax = 1273.0055
				text = "you're"
			intervals [3912]:
				xmin = 1273.0055
				xmax = 1273.3255
				text = "looking"
			intervals [3913]:
				xmin = 1273.3255
				xmax = 1273.5055
				text = "at"
			intervals [3914]:
				xmin = 1273.5055
				xmax = 1273.6155
				text = "it"
			intervals [3915]:
				xmin = 1273.6155
				xmax = 1274.0079
				text = ""
			intervals [3916]:
				xmin = 1274.0079
				xmax = 1274.2079
				text = "then"
			intervals [3917]:
				xmin = 1274.2079
				xmax = 1274.4679
				text = "so"
			intervals [3918]:
				xmin = 1274.4679
				xmax = 1275.2016
				text = ""
			intervals [3919]:
				xmin = 1275.2016
				xmax = 1275.4116
				text = "he"
			intervals [3920]:
				xmin = 1275.4116
				xmax = 1275.6616
				text = "did"
			intervals [3921]:
				xmin = 1275.6616
				xmax = 1275.8616
				text = "that"
			intervals [3922]:
				xmin = 1275.8616
				xmax = 1275.9616
				text = "to"
			intervals [3923]:
				xmin = 1275.9616
				xmax = 1276.3116
				text = "all"
			intervals [3924]:
				xmin = 1276.3116
				xmax = 1276.4116
				text = "of"
			intervals [3925]:
				xmin = 1276.4116
				xmax = 1276.5916
				text = "'em-"
			intervals [3926]:
				xmin = 1276.5916
				xmax = 1276.8523
				text = ""
			intervals [3927]:
				xmin = 1276.8523
				xmax = 1277.0723
				text = "all"
			intervals [3928]:
				xmin = 1277.0723
				xmax = 1277.1323
				text = "of"
			intervals [3929]:
				xmin = 1277.1323
				xmax = 1277.2023
				text = "a"
			intervals [3930]:
				xmin = 1277.2023
				xmax = 1277.4623
				text = "sud-"
			intervals [3931]:
				xmin = 1277.4623
				xmax = 1277.6812
				text = ""
			intervals [3932]:
				xmin = 1277.6812
				xmax = 1278.0312
				text = "except"
			intervals [3933]:
				xmin = 1278.0312
				xmax = 1278.5612
				text = "linc"
			intervals [3934]:
				xmin = 1278.5612
				xmax = 1279.2979
				text = ""
			intervals [3935]:
				xmin = 1279.2979
				xmax = 1279.4979
				text = "then"
			intervals [3936]:
				xmin = 1279.4979
				xmax = 1279.7679
				text = "so"
			intervals [3937]:
				xmin = 1279.7679
				xmax = 1280.2597
				text = ""
			intervals [3938]:
				xmin = 1280.2597
				xmax = 1280.4397
				text = "he"
			intervals [3939]:
				xmin = 1280.4397
				xmax = 1280.6697
				text = "kept"
			intervals [3940]:
				xmin = 1280.6697
				xmax = 1280.8397
				text = "on"
			intervals [3941]:
				xmin = 1280.8397
				xmax = 1281.1897
				text = "tryna"
			intervals [3942]:
				xmin = 1281.1897
				xmax = 1281.3297
				text = "get"
			intervals [3943]:
				xmin = 1281.3297
				xmax = 1281.6997
				text = "away"
			intervals [3944]:
				xmin = 1281.6997
				xmax = 1282.0996
				text = ""
			intervals [3945]:
				xmin = 1282.0996
				xmax = 1282.2796
				text = "and"
			intervals [3946]:
				xmin = 1282.2796
				xmax = 1282.8296
				text = "julie"
			intervals [3947]:
				xmin = 1282.8296
				xmax = 1283.1596
				text = "and"
			intervals [3948]:
				xmin = 1283.1596
				xmax = 1283.3402
				text = ""
			intervals [3949]:
				xmin = 1283.3402
				xmax = 1283.5602
				text = "d"
			intervals [3950]:
				xmin = 1283.5602
				xmax = 1283.6802
				text = ""
			intervals [3951]:
				xmin = 1283.6802
				xmax = 1283.9702
				text = "yeah"
			intervals [3952]:
				xmin = 1283.9702
				xmax = 1284.1102
				text = "that"
			intervals [3953]:
				xmin = 1284.1102
				xmax = 1284.3202
				text = "was"
			intervals [3954]:
				xmin = 1284.3202
				xmax = 1284.7302
				text = "julie"
			intervals [3955]:
				xmin = 1284.7302
				xmax = 1284.9402
				text = "and"
			intervals [3956]:
				xmin = 1284.9402
				xmax = 1285.0802
				text = "linc"
			intervals [3957]:
				xmin = 1285.0802
				xmax = 1285.6497
				text = ""
			intervals [3958]:
				xmin = 1285.6497
				xmax = 1285.7097
				text = "they"
			intervals [3959]:
				xmin = 1285.7097
				xmax = 1285.8497
				text = "was"
			intervals [3960]:
				xmin = 1285.8497
				xmax = 1286.0297
				text = "out"
			intervals [3961]:
				xmin = 1286.0297
				xmax = 1286.1097
				text = "on"
			intervals [3962]:
				xmin = 1286.1097
				xmax = 1286.1897
				text = "the"
			intervals [3963]:
				xmin = 1286.1897
				xmax = 1286.5897
				text = "streets"
			intervals [3964]:
				xmin = 1286.5897
				xmax = 1287.3097
				text = "staggering"
			intervals [3965]:
				xmin = 1287.3097
				xmax = 1287.6897
				text = "trying"
			intervals [3966]:
				xmin = 1287.6897
				xmax = 1287.7897
				text = "to"
			intervals [3967]:
				xmin = 1287.7897
				xmax = 1288.2555
				text = ""
			intervals [3968]:
				xmin = 1288.2555
				xmax = 1288.5255
				text = "trying"
			intervals [3969]:
				xmin = 1288.5255
				xmax = 1288.5855
				text = "to"
			intervals [3970]:
				xmin = 1288.5855
				xmax = 1288.8455
				text = "hitch"
			intervals [3971]:
				xmin = 1288.8455
				xmax = 1288.9055
				text = "a"
			intervals [3972]:
				xmin = 1288.9055
				xmax = 1289.2755
				text = "ride"
			intervals [3973]:
				xmin = 1289.2755
				xmax = 1289.4555
				text = "then"
			intervals [3974]:
				xmin = 1289.4555
				xmax = 1289.6855
				text = "so"
			intervals [3975]:
				xmin = 1289.6855
				xmax = 1289.8855
				text = "they"
			intervals [3976]:
				xmin = 1289.8855
				xmax = 1290.2255
				text = "hitched"
			intervals [3977]:
				xmin = 1290.2255
				xmax = 1290.2655
				text = "a"
			intervals [3978]:
				xmin = 1290.2655
				xmax = 1290.6055
				text = "ride"
			intervals [3979]:
				xmin = 1290.6055
				xmax = 1290.7655
				text = "with"
			intervals [3980]:
				xmin = 1290.7655
				xmax = 1290.9955
				text = "some"
			intervals [3981]:
				xmin = 1290.9955
				xmax = 1291.5855
				text = "hippies"
			intervals [3982]:
				xmin = 1291.5855
				xmax = 1292.1092
				text = ""
			intervals [3983]:
				xmin = 1292.1092
				xmax = 1292.3592
				text = "linc"
			intervals [3984]:
				xmin = 1292.3592
				xmax = 1292.5492
				text = "he"
			intervals [3985]:
				xmin = 1292.5492
				xmax = 1292.7392
				text = "was"
			intervals [3986]:
				xmin = 1292.7392
				xmax = 1292.9192
				text = "on"
			intervals [3987]:
				xmin = 1292.9192
				xmax = 1292.9892
				text = "the"
			intervals [3988]:
				xmin = 1292.9892
				xmax = 1293.3192
				text = "his"
			intervals [3989]:
				xmin = 1293.3192
				xmax = 1294.0992
				text = "motorcycle"
			intervals [3990]:
				xmin = 1294.0992
				xmax = 1294.9543
				text = ""
			intervals [3991]:
				xmin = 1294.9543
				xmax = 1295.6643
				text = "motorscooter-"
			intervals [3992]:
				xmin = 1295.6643
				xmax = 1296.1195
				text = ""
			intervals [3993]:
				xmin = 1296.1195
				xmax = 1296.8995
				text = "cycle"
			intervals [3994]:
				xmin = 1296.8995
				xmax = 1296.9395
				text = ""
			intervals [3995]:
				xmin = 1296.9395
				xmax = 1296.9995
				text = "or"
			intervals [3996]:
				xmin = 1296.9995
				xmax = 1297.4895
				text = "whichever"
			intervals [3997]:
				xmin = 1297.4895
				xmax = 1297.7395
				text = "one"
			intervals [3998]:
				xmin = 1297.7395
				xmax = 1298.0666
				text = ""
			intervals [3999]:
				xmin = 1298.0666
				xmax = 1298.2566
				text = "then"
			intervals [4000]:
				xmin = 1298.2566
				xmax = 1298.4666
				text = "so"
			intervals [4001]:
				xmin = 1298.4666
				xmax = 1298.7466
				text = "he"
			intervals [4002]:
				xmin = 1298.7466
				xmax = 1299.3509
				text = ""
			intervals [4003]:
				xmin = 1299.3509
				xmax = 1299.5209
				text = "he"
			intervals [4004]:
				xmin = 1299.5209
				xmax = 1299.6309
				text = "p-"
			intervals [4005]:
				xmin = 1299.6309
				xmax = 1299.9009
				text = ""
			intervals [4006]:
				xmin = 1299.9009
				xmax = 1300.2809
				text = "uh"
			intervals [4007]:
				xmin = 1300.2809
				xmax = 1300.5009
				text = "so"
			intervals [4008]:
				xmin = 1300.5009
				xmax = 1300.6809
				text = "them"
			intervals [4009]:
				xmin = 1300.6809
				xmax = 1301.1009
				text = "hippies"
			intervals [4010]:
				xmin = 1301.1009
				xmax = 1301.4409
				text = "pulled"
			intervals [4011]:
				xmin = 1301.4409
				xmax = 1301.5909
				text = "up"
			intervals [4012]:
				xmin = 1301.5909
				xmax = 1301.9703
				text = ""
			intervals [4013]:
				xmin = 1301.9703
				xmax = 1302.1303
				text = "and"
			intervals [4014]:
				xmin = 1302.1303
				xmax = 1302.4003
				text = "picked"
			intervals [4015]:
				xmin = 1302.4003
				xmax = 1302.5903
				text = "them"
			intervals [4016]:
				xmin = 1302.5903
				xmax = 1302.7503
				text = "up"
			intervals [4017]:
				xmin = 1302.7503
				xmax = 1302.9203
				text = "he"
			intervals [4018]:
				xmin = 1302.9203
				xmax = 1303.2013
				text = ""
			intervals [4019]:
				xmin = 1303.2013
				xmax = 1303.3813
				text = "and"
			intervals [4020]:
				xmin = 1303.3813
				xmax = 1303.5613
				text = "then"
			intervals [4021]:
				xmin = 1303.5613
				xmax = 1303.7013
				text = "so"
			intervals [4022]:
				xmin = 1303.7013
				xmax = 1304.0113
				text = "julie"
			intervals [4023]:
				xmin = 1304.0113
				xmax = 1304.1813
				text = "say"
			intervals [4024]:
				xmin = 1304.1813
				xmax = 1304.4913
				text = ""
			intervals [4025]:
				xmin = 1304.4913
				xmax = 1304.7813
				text = "hey"
			intervals [4026]:
				xmin = 1304.7813
				xmax = 1305.3975
				text = ""
			intervals [4027]:
				xmin = 1305.3975
				xmax = 1305.7075
				text = "hey"
			intervals [4028]:
				xmin = 1305.7075
				xmax = 1305.7575
				text = ""
			intervals [4029]:
				xmin = 1305.7575
				xmax = 1306.1475
				text = "cats"
			intervals [4030]:
				xmin = 1306.1475
				xmax = 1306.3075
				text = "what"
			intervals [4031]:
				xmin = 1306.3075
				xmax = 1306.3675
				text = "s"
			intervals [4032]:
				xmin = 1306.3675
				xmax = 1306.8475
				text = "happening"
			intervals [4033]:
				xmin = 1306.8475
				xmax = 1307.3579
				text = ""
			intervals [4034]:
				xmin = 1307.3579
				xmax = 1307.5179
				text = "hey"
			intervals [4035]:
				xmin = 1307.5179
				xmax = 1307.8179
				text = "y'all"
			intervals [4036]:
				xmin = 1307.8179
				xmax = 1307.9379
				text = "let"
			intervals [4037]:
				xmin = 1307.9379
				xmax = 1308.0379
				text = "s"
			intervals [4038]:
				xmin = 1308.0379
				xmax = 1308.2679
				text = "keep"
			intervals [4039]:
				xmin = 1308.2679
				xmax = 1308.5979
				text = "track"
			intervals [4040]:
				xmin = 1308.5979
				xmax = 1308.6579
				text = "of"
			intervals [4041]:
				xmin = 1308.6579
				xmax = 1308.8079
				text = "the"
			intervals [4042]:
				xmin = 1308.8079
				xmax = 1309.1979
				text = "dude"
			intervals [4043]:
				xmin = 1309.1979
				xmax = 1309.5463
				text = ""
			intervals [4044]:
				xmin = 1309.5463
				xmax = 1309.6863
				text = "he"
			intervals [4045]:
				xmin = 1309.6863
				xmax = 1309.8663
				text = "s"
			intervals [4046]:
				xmin = 1309.8663
				xmax = 1309.9263
				text = "in"
			intervals [4047]:
				xmin = 1309.9263
				xmax = 1310.4863
				text = "trouble"
			intervals [4048]:
				xmin = 1310.4863
				xmax = 1310.8127
				text = ""
			intervals [4049]:
				xmin = 1310.8127
				xmax = 1311.0427
				text = "then"
			intervals [4050]:
				xmin = 1311.0427
				xmax = 1311.2927
				text = "so"
			intervals [4051]:
				xmin = 1311.2927
				xmax = 1311.6846
				text = ""
			intervals [4052]:
				xmin = 1311.6846
				xmax = 1311.8546
				text = "they"
			intervals [4053]:
				xmin = 1311.8546
				xmax = 1312.1346
				text = "keep"
			intervals [4054]:
				xmin = 1312.1346
				xmax = 1312.1746
				text = ""
			intervals [4055]:
				xmin = 1312.1746
				xmax = 1312.5346
				text = "track"
			intervals [4056]:
				xmin = 1312.5346
				xmax = 1312.7046
				text = "of"
			intervals [4057]:
				xmin = 1312.7046
				xmax = 1312.7646
				text = "him"
			intervals [4058]:
				xmin = 1312.7646
				xmax = 1313.1321
				text = ""
			intervals [4059]:
				xmin = 1313.1321
				xmax = 1313.3321
				text = "he"
			intervals [4060]:
				xmin = 1313.3321
				xmax = 1313.4921
				text = "be"
			intervals [4061]:
				xmin = 1313.4921
				xmax = 1313.9421
				text = "going"
			intervals [4062]:
				xmin = 1313.9421
				xmax = 1314.1521
				text = "jack"
			intervals [4063]:
				xmin = 1314.1521
				xmax = 1314.5199
				text = ""
			intervals [4064]:
				xmin = 1314.5199
				xmax = 1314.7599
				text = "linc"
			intervals [4065]:
				xmin = 1314.7599
				xmax = 1315.0199
				text = "he"
			intervals [4066]:
				xmin = 1315.0199
				xmax = 1315.4018
				text = ""
			intervals [4067]:
				xmin = 1315.4018
				xmax = 1315.5718
				text = "he"
			intervals [4068]:
				xmin = 1315.5718
				xmax = 1315.9618
				text = "pulls"
			intervals [4069]:
				xmin = 1315.9618
				xmax = 1316.1118
				text = "out"
			intervals [4070]:
				xmin = 1316.1118
				xmax = 1316.2418
				text = "there"
			intervals [4071]:
				xmin = 1316.2418
				xmax = 1316.3318
				text = "with"
			intervals [4072]:
				xmin = 1316.3318
				xmax = 1316.5318
				text = "his"
			intervals [4073]:
				xmin = 1316.5318
				xmax = 1317.1818
				text = "motorcycle"
			intervals [4074]:
				xmin = 1317.1818
				xmax = 1317.5161
				text = ""
			intervals [4075]:
				xmin = 1317.5161
				xmax = 1317.9561
				text = "cycle"
			intervals [4076]:
				xmin = 1317.9561
				xmax = 1318.4233
				text = ""
			intervals [4077]:
				xmin = 1318.4233
				xmax = 1318.6733
				text = "and"
			intervals [4078]:
				xmin = 1318.6733
				xmax = 1319.0133
				text = "pulls"
			intervals [4079]:
				xmin = 1319.0133
				xmax = 1319.1133
				text = "up"
			intervals [4080]:
				xmin = 1319.1133
				xmax = 1319.4333
				text = "behind"
			intervals [4081]:
				xmin = 1319.4333
				xmax = 1319.6033
				text = "him"
			intervals [4082]:
				xmin = 1319.6033
				xmax = 1319.9636
				text = ""
			intervals [4083]:
				xmin = 1319.9636
				xmax = 1320.2636
				text = "then"
			intervals [4084]:
				xmin = 1320.2636
				xmax = 1320.3036
				text = ""
			intervals [4085]:
				xmin = 1320.3036
				xmax = 1320.6336
				text = "uh"
			intervals [4086]:
				xmin = 1320.6336
				xmax = 1321.0336
				text = "linc"
			intervals [4087]:
				xmin = 1321.0336
				xmax = 1321.5184
				text = ""
			intervals [4088]:
				xmin = 1321.5184
				xmax = 1321.6884
				text = "he"
			intervals [4089]:
				xmin = 1321.6884
				xmax = 1322.1584
				text = "hollers"
			intervals [4090]:
				xmin = 1322.1584
				xmax = 1322.3484
				text = "out"
			intervals [4091]:
				xmin = 1322.3484
				xmax = 1322.4084
				text = "and"
			intervals [4092]:
				xmin = 1322.4084
				xmax = 1322.7584
				text = "call"
			intervals [4093]:
				xmin = 1322.7584
				xmax = 1323.0584
				text = "pete"
			intervals [4094]:
				xmin = 1323.0584
				xmax = 1323.2184
				text = ""
			intervals [4095]:
				xmin = 1323.2184
				xmax = 1323.5084
				text = "cause"
			intervals [4096]:
				xmin = 1323.5084
				xmax = 1323.7684
				text = "pete"
			intervals [4097]:
				xmin = 1323.7684
				xmax = 1323.8784
				text = "s"
			intervals [4098]:
				xmin = 1323.8784
				xmax = 1324.0584
				text = "on"
			intervals [4099]:
				xmin = 1324.0584
				xmax = 1324.1484
				text = "the"
			intervals [4100]:
				xmin = 1324.1484
				xmax = 1324.6084
				text = "scooter"
			intervals [4101]:
				xmin = 1324.6084
				xmax = 1325.1854
				text = ""
			intervals [4102]:
				xmin = 1325.1854
				xmax = 1325.4454
				text = "then"
			intervals [4103]:
				xmin = 1325.4454
				xmax = 1325.6354
				text = "so"
			intervals [4104]:
				xmin = 1325.6354
				xmax = 1326.2201
				text = ""
			intervals [4105]:
				xmin = 1326.2201
				xmax = 1326.3501
				text = "the"
			intervals [4106]:
				xmin = 1326.3501
				xmax = 1326.6001
				text = "man"
			intervals [4107]:
				xmin = 1326.6001
				xmax = 1326.7701
				text = "he"
			intervals [4108]:
				xmin = 1326.7701
				xmax = 1327.0101
				text = "keep"
			intervals [4109]:
				xmin = 1327.0101
				xmax = 1327.3801
				text = "going"
			intervals [4110]:
				xmin = 1327.3801
				xmax = 1327.7201
				text = "around"
			intervals [4111]:
				xmin = 1327.7201
				xmax = 1327.7901
				text = "the"
			intervals [4112]:
				xmin = 1327.7901
				xmax = 1328.2901
				text = "curve"
			intervals [4113]:
				xmin = 1328.2901
				xmax = 1328.9219
				text = ""
			intervals [4114]:
				xmin = 1328.9219
				xmax = 1329.2119
				text = "going"
			intervals [4115]:
				xmin = 1329.2119
				xmax = 1329.5719
				text = "around"
			intervals [4116]:
				xmin = 1329.5719
				xmax = 1329.6719
				text = "the"
			intervals [4117]:
				xmin = 1329.6719
				xmax = 1330.0319
				text = "curve"
			intervals [4118]:
				xmin = 1330.0319
				xmax = 1330.1719
				text = "you"
			intervals [4119]:
				xmin = 1330.1719
				xmax = 1330.3819
				text = "know"
			intervals [4120]:
				xmin = 1330.3819
				xmax = 1330.8337
				text = ""
			intervals [4121]:
				xmin = 1330.8337
				xmax = 1330.9937
				text = "so"
			intervals [4122]:
				xmin = 1330.9937
				xmax = 1331.1137
				text = "he"
			intervals [4123]:
				xmin = 1331.1137
				xmax = 1331.2537
				text = "could"
			intervals [4124]:
				xmin = 1331.2537
				xmax = 1331.5637
				text = "try"
			intervals [4125]:
				xmin = 1331.5637
				xmax = 1331.6237
				text = "and"
			intervals [4126]:
				xmin = 1331.6237
				xmax = 1331.7937
				text = "get"
			intervals [4127]:
				xmin = 1331.7937
				xmax = 1332.1037
				text = "away"
			intervals [4128]:
				xmin = 1332.1037
				xmax = 1332.4137
				text = "from"
			intervals [4129]:
				xmin = 1332.4137
				xmax = 1332.5437
				text = "him"
			intervals [4130]:
				xmin = 1332.5437
				xmax = 1333.1127
				text = ""
			intervals [4131]:
				xmin = 1333.1127
				xmax = 1333.3427
				text = "and"
			intervals [4132]:
				xmin = 1333.3427
				xmax = 1333.5327
				text = "then"
			intervals [4133]:
				xmin = 1333.5327
				xmax = 1333.6627
				text = "the"
			intervals [4134]:
				xmin = 1333.6627
				xmax = 1333.9427
				text = "hippies"
			intervals [4135]:
				xmin = 1333.9427
				xmax = 1334.3327
				text = "said"
			intervals [4136]:
				xmin = 1334.3327
				xmax = 1334.9099
				text = ""
			intervals [4137]:
				xmin = 1334.9099
				xmax = 1335.2499
				text = "<unk>"
			intervals [4138]:
				xmin = 1335.2499
				xmax = 1335.6333
				text = ""
			intervals [4139]:
				xmin = 1335.6333
				xmax = 1335.9133
				text = "man"
			intervals [4140]:
				xmin = 1335.9133
				xmax = 1336.0833
				text = "he"
			intervals [4141]:
				xmin = 1336.0833
				xmax = 1336.2033
				text = "s"
			intervals [4142]:
				xmin = 1336.2033
				xmax = 1336.4533
				text = "not"
			intervals [4143]:
				xmin = 1336.4533
				xmax = 1336.7733
				text = "cool"
			intervals [4144]:
				xmin = 1336.7733
				xmax = 1337.1933
				text = "enough"
			intervals [4145]:
				xmin = 1337.1933
				xmax = 1337.2233
				text = ""
			intervals [4146]:
				xmin = 1337.2233
				xmax = 1337.3633
				text = "to"
			intervals [4147]:
				xmin = 1337.3633
				xmax = 1337.5133
				text = "get"
			intervals [4148]:
				xmin = 1337.5133
				xmax = 1337.9133
				text = "away"
			intervals [4149]:
				xmin = 1337.9133
				xmax = 1338.3653
				text = ""
			intervals [4150]:
				xmin = 1338.3653
				xmax = 1338.5353
				text = "and"
			intervals [4151]:
				xmin = 1338.5353
				xmax = 1338.7453
				text = "so"
			intervals [4152]:
				xmin = 1338.7453
				xmax = 1339.094
				text = ""
			intervals [4153]:
				xmin = 1339.094
				xmax = 1339.234
				text = "he"
			intervals [4154]:
				xmin = 1339.234
				xmax = 1339.484
				text = "got"
			intervals [4155]:
				xmin = 1339.484
				xmax = 1339.724
				text = "away"
			intervals [4156]:
				xmin = 1339.724
				xmax = 1339.934
				text = "one"
			intervals [4157]:
				xmin = 1339.934
				xmax = 1340.404
				text = "time"
			intervals [4158]:
				xmin = 1340.404
				xmax = 1340.564
				text = "so"
			intervals [4159]:
				xmin = 1340.564
				xmax = 1340.784
				text = "they"
			intervals [4160]:
				xmin = 1340.784
				xmax = 1341.094
				text = "kept"
			intervals [4161]:
				xmin = 1341.094
				xmax = 1341.124
				text = ""
			intervals [4162]:
				xmin = 1341.124
				xmax = 1341.464
				text = "on"
			intervals [4163]:
				xmin = 1341.464
				xmax = 1341.7706
				text = ""
			intervals [4164]:
				xmin = 1341.7706
				xmax = 1342.2006
				text = "going"
			intervals [4165]:
				xmin = 1342.2006
				xmax = 1342.2306
				text = ""
			intervals [4166]:
				xmin = 1342.2306
				xmax = 1342.4306
				text = "you"
			intervals [4167]:
				xmin = 1342.4306
				xmax = 1342.5706
				text = "know"
			intervals [4168]:
				xmin = 1342.5706
				xmax = 1342.9906
				text = "tryna"
			intervals [4169]:
				xmin = 1342.9906
				xmax = 1343.1206
				text = "go"
			intervals [4170]:
				xmin = 1343.1206
				xmax = 1343.2206
				text = "to"
			intervals [4171]:
				xmin = 1343.2206
				xmax = 1343.4606
				text = "say"
			intervals [4172]:
				xmin = 1343.4606
				xmax = 1343.6106
				text = "but"
			intervals [4173]:
				xmin = 1343.6106
				xmax = 1343.7606
				text = "then"
			intervals [4174]:
				xmin = 1343.7606
				xmax = 1343.9206
				text = "they"
			intervals [4175]:
				xmin = 1343.9206
				xmax = 1344.2506
				text = "met"
			intervals [4176]:
				xmin = 1344.2506
				xmax = 1344.4406
				text = "up"
			intervals [4177]:
				xmin = 1344.4406
				xmax = 1345.0175
				text = ""
			intervals [4178]:
				xmin = 1345.0175
				xmax = 1345.2775
				text = "then"
			intervals [4179]:
				xmin = 1345.2775
				xmax = 1345.4075
				text = "so"
			intervals [4180]:
				xmin = 1345.4075
				xmax = 1345.6575
				text = "he"
			intervals [4181]:
				xmin = 1345.6575
				xmax = 1345.9175
				text = "try"
			intervals [4182]:
				xmin = 1345.9175
				xmax = 1346.0375
				text = "to"
			intervals [4183]:
				xmin = 1346.0375
				xmax = 1346.3075
				text = "turn"
			intervals [4184]:
				xmin = 1346.3075
				xmax = 1346.3575
				text = "a"
			intervals [4185]:
				xmin = 1346.3575
				xmax = 1346.3875
				text = ""
			intervals [4186]:
				xmin = 1346.3875
				xmax = 1346.8475
				text = "sharp"
			intervals [4187]:
				xmin = 1346.8475
				xmax = 1347.1875
				text = "curve"
			intervals [4188]:
				xmin = 1347.1875
				xmax = 1347.6726
				text = ""
			intervals [4189]:
				xmin = 1347.6726
				xmax = 1347.8626
				text = "he"
			intervals [4190]:
				xmin = 1347.8626
				xmax = 1348.2926
				text = "turned"
			intervals [4191]:
				xmin = 1348.2926
				xmax = 1348.6426
				text = "over"
			intervals [4192]:
				xmin = 1348.6426
				xmax = 1349.1201
				text = ""
			intervals [4193]:
				xmin = 1349.1201
				xmax = 1349.3201
				text = "his"
			intervals [4194]:
				xmin = 1349.3201
				xmax = 1349.4101
				text = ""
			intervals [4195]:
				xmin = 1349.4101
				xmax = 1349.7501
				text = "his"
			intervals [4196]:
				xmin = 1349.7501
				xmax = 1349.7901
				text = ""
			intervals [4197]:
				xmin = 1349.7901
				xmax = 1350.0801
				text = "the"
			intervals [4198]:
				xmin = 1350.0801
				xmax = 1350.1201
				text = ""
			intervals [4199]:
				xmin = 1350.1201
				xmax = 1350.2101
				text = "u"
			intervals [4200]:
				xmin = 1350.2101
				xmax = 1350.3101
				text = ""
			intervals [4201]:
				xmin = 1350.3101
				xmax = 1350.8901
				text = "uh"
			intervals [4202]:
				xmin = 1350.8901
				xmax = 1351.0774
				text = ""
			intervals [4203]:
				xmin = 1351.0774
				xmax = 1351.4174
				text = "real"
			intervals [4204]:
				xmin = 1351.4174
				xmax = 1351.7174
				text = "truck"
			intervals [4205]:
				xmin = 1351.7174
				xmax = 1351.7674
				text = ""
			intervals [4206]:
				xmin = 1351.7674
				xmax = 1351.9074
				text = "that"
			intervals [4207]:
				xmin = 1351.9074
				xmax = 1352.1474
				text = "had"
			intervals [4208]:
				xmin = 1352.1474
				xmax = 1352.3474
				text = ""
			intervals [4209]:
				xmin = 1352.3474
				xmax = 1352.4574
				text = "the"
			intervals [4210]:
				xmin = 1352.4574
				xmax = 1352.7874
				text = "real"
			intervals [4211]:
				xmin = 1352.7874
				xmax = 1353.0774
				text = "money"
			intervals [4212]:
				xmin = 1353.0774
				xmax = 1353.2374
				text = "in"
			intervals [4213]:
				xmin = 1353.2374
				xmax = 1353.2974
				text = "it"
			intervals [4214]:
				xmin = 1353.2974
				xmax = 1353.5421
				text = ""
			intervals [4215]:
				xmin = 1353.5421
				xmax = 1353.7221
				text = "it"
			intervals [4216]:
				xmin = 1353.7221
				xmax = 1354.1221
				text = "turned"
			intervals [4217]:
				xmin = 1354.1221
				xmax = 1354.4021
				text = "over"
			intervals [4218]:
				xmin = 1354.4021
				xmax = 1354.8084
				text = ""
			intervals [4219]:
				xmin = 1354.8084
				xmax = 1354.9884
				text = "then"
			intervals [4220]:
				xmin = 1354.9884
				xmax = 1355.1384
				text = "so"
			intervals [4221]:
				xmin = 1355.1384
				xmax = 1355.4184
				text = "one"
			intervals [4222]:
				xmin = 1355.4184
				xmax = 1355.7684
				text = "hippie"
			intervals [4223]:
				xmin = 1355.7684
				xmax = 1356.1084
				text = "stood"
			intervals [4224]:
				xmin = 1356.1084
				xmax = 1356.2384
				text = "up"
			intervals [4225]:
				xmin = 1356.2384
				xmax = 1356.3384
				text = "and"
			intervals [4226]:
				xmin = 1356.3384
				xmax = 1356.6584
				text = "said"
			intervals [4227]:
				xmin = 1356.6584
				xmax = 1357.1114
				text = ""
			intervals [4228]:
				xmin = 1357.1114
				xmax = 1357.5814
				text = "wow"
			intervals [4229]:
				xmin = 1357.5814
				xmax = 1357.6114
				text = ""
			intervals [4230]:
				xmin = 1357.6114
				xmax = 1357.7814
				text = "what"
			intervals [4231]:
				xmin = 1357.7814
				xmax = 1357.8614
				text = "a"
			intervals [4232]:
				xmin = 1357.8614
				xmax = 1357.8914
				text = ""
			intervals [4233]:
				xmin = 1357.8914
				xmax = 1358.4914
				text = "crazy"
			intervals [4234]:
				xmin = 1358.4914
				xmax = 1358.5614
				text = ""
			intervals [4235]:
				xmin = 1358.5614
				xmax = 1358.8514
				text = "trip"
			intervals [4236]:
				xmin = 1358.8514
				xmax = 1359.4142
				text = ""
			intervals [4237]:
				xmin = 1359.4142
				xmax = 1359.4942
				text = "and"
			intervals [4238]:
				xmin = 1359.4942
				xmax = 1359.6042
				text = "he"
			intervals [4239]:
				xmin = 1359.6042
				xmax = 1359.8042
				text = "was"
			intervals [4240]:
				xmin = 1359.8042
				xmax = 1360.3042
				text = "talking"
			intervals [4241]:
				xmin = 1360.3042
				xmax = 1360.4942
				text = "it"
			intervals [4242]:
				xmin = 1360.4942
				xmax = 1360.7542
				text = "that"
			intervals [4243]:
				xmin = 1360.7542
				xmax = 1361.1142
				text = "trip"
			intervals [4244]:
				xmin = 1361.1142
				xmax = 1361.3442
				text = "he"
			intervals [4245]:
				xmin = 1361.3442
				xmax = 1361.8042
				text = "did"
			intervals [4246]:
				xmin = 1361.8042
				xmax = 1362.1495
				text = ""
			intervals [4247]:
				xmin = 1362.1495
				xmax = 1362.2095
				text = "it"
			intervals [4248]:
				xmin = 1362.2095
				xmax = 1362.5995
				text = "turned"
			intervals [4249]:
				xmin = 1362.5995
				xmax = 1362.9195
				text = "over"
			intervals [4250]:
				xmin = 1362.9195
				xmax = 1363.4558
				text = ""
			intervals [4251]:
				xmin = 1363.4558
				xmax = 1363.6558
				text = "then"
			intervals [4252]:
				xmin = 1363.6558
				xmax = 1363.8458
				text = "that"
			intervals [4253]:
				xmin = 1363.8458
				xmax = 1364.0058
				text = "was"
			intervals [4254]:
				xmin = 1364.0058
				xmax = 1364.1058
				text = "the"
			intervals [4255]:
				xmin = 1364.1058
				xmax = 1364.4458
				text = "end"
			intervals [4256]:
				xmin = 1364.4458
				xmax = 1366.4174
				text = ""
			intervals [4257]:
				xmin = 1366.4174
				xmax = 1366.6374
				text = "and"
			intervals [4258]:
				xmin = 1366.6374
				xmax = 1366.7974
				text = "the"
			intervals [4259]:
				xmin = 1366.7974
				xmax = 1367.049
				text = ""
			intervals [4260]:
				xmin = 1367.049
				xmax = 1367.399
				text = "wait"
			intervals [4261]:
				xmin = 1367.399
				xmax = 1367.6326
				text = ""
			intervals [4262]:
				xmin = 1367.6326
				xmax = 1367.7826
				text = "and"
			intervals [4263]:
				xmin = 1367.7826
				xmax = 1367.9826
				text = "they"
			intervals [4264]:
				xmin = 1367.9826
				xmax = 1368.2026
				text = "let"
			intervals [4265]:
				xmin = 1368.2026
				xmax = 1368.3926
				text = "him"
			intervals [4266]:
				xmin = 1368.3926
				xmax = 1368.8026
				text = "borrow"
			intervals [4267]:
				xmin = 1368.8026
				xmax = 1369.5004
				text = ""
			intervals [4268]:
				xmin = 1369.5004
				xmax = 1369.5304
				text = "th-"
			intervals [4269]:
				xmin = 1369.5304
				xmax = 1369.7304
				text = ""
			intervals [4270]:
				xmin = 1369.7304
				xmax = 1369.9704
				text = "at"
			intervals [4271]:
				xmin = 1369.9704
				xmax = 1370.0604
				text = "the"
			intervals [4272]:
				xmin = 1370.0604
				xmax = 1370.4704
				text = "first"
			intervals [4273]:
				xmin = 1370.4704
				xmax = 1370.9004
				text = "beginning"
			intervals [4274]:
				xmin = 1370.9004
				xmax = 1371.0904
				text = "they"
			intervals [4275]:
				xmin = 1371.0904
				xmax = 1371.3204
				text = "let"
			intervals [4276]:
				xmin = 1371.3204
				xmax = 1371.3904
				text = "the"
			intervals [4277]:
				xmin = 1371.3904
				xmax = 1371.7752
				text = ""
			intervals [4278]:
				xmin = 1371.7752
				xmax = 1371.9152
				text = "the"
			intervals [4279]:
				xmin = 1371.9152
				xmax = 1372.2452
				text = "boss"
			intervals [4280]:
				xmin = 1372.2452
				xmax = 1372.3452
				text = "had"
			intervals [4281]:
				xmin = 1372.3452
				xmax = 1372.5152
				text = "let"
			intervals [4282]:
				xmin = 1372.5152
				xmax = 1372.7052
				text = "them"
			intervals [4283]:
				xmin = 1372.7052
				xmax = 1373.1052
				text = "borrow"
			intervals [4284]:
				xmin = 1373.1052
				xmax = 1373.2752
				text = "their"
			intervals [4285]:
				xmin = 1373.2752
				xmax = 1373.7252
				text = "car"
			intervals [4286]:
				xmin = 1373.7252
				xmax = 1374.306
				text = ""
			intervals [4287]:
				xmin = 1374.306
				xmax = 1374.486
				text = "and"
			intervals [4288]:
				xmin = 1374.486
				xmax = 1374.696
				text = "his"
			intervals [4289]:
				xmin = 1374.696
				xmax = 1374.966
				text = "car"
			intervals [4290]:
				xmin = 1374.966
				xmax = 1375.196
				text = "got"
			intervals [4291]:
				xmin = 1375.196
				xmax = 1375.936
				text = "smashed"
			intervals [4292]:
				xmin = 1375.936
				xmax = 1376.186
				text = "up"
			intervals [4293]:
				xmin = 1376.186
				xmax = 1376.326
				text = "and"
			intervals [4294]:
				xmin = 1376.326
				xmax = 1376.536
				text = "then"
			intervals [4295]:
				xmin = 1376.536
				xmax = 1376.786
				text = "so"
			intervals [4296]:
				xmin = 1376.786
				xmax = 1377.3875
				text = ""
			intervals [4297]:
				xmin = 1377.3875
				xmax = 1377.5875
				text = "then"
			intervals [4298]:
				xmin = 1377.5875
				xmax = 1377.7975
				text = "so"
			intervals [4299]:
				xmin = 1377.7975
				xmax = 1377.8875
				text = "the"
			intervals [4300]:
				xmin = 1377.8875
				xmax = 1378.2075
				text = "boss"
			intervals [4301]:
				xmin = 1378.2075
				xmax = 1378.5075
				text = "said"
			intervals [4302]:
				xmin = 1378.5075
				xmax = 1378.7475
				text = "we"
			intervals [4303]:
				xmin = 1378.7475
				xmax = 1378.7775
				text = "<unk>"
			intervals [4304]:
				xmin = 1378.7775
				xmax = 1379.0875
				text = "take"
			intervals [4305]:
				xmin = 1379.0875
				xmax = 1379.3175
				text = "my"
			intervals [4306]:
				xmin = 1379.3175
				xmax = 1379.5975
				text = "car"
			intervals [4307]:
				xmin = 1379.5975
				xmax = 1379.9175
				text = "home"
			intervals [4308]:
				xmin = 1379.9175
				xmax = 1380.0175
				text = ""
			intervals [4309]:
				xmin = 1380.0175
				xmax = 1380.2575
				text = "then"
			intervals [4310]:
				xmin = 1380.2575
				xmax = 1380.4875
				text = "so"
			intervals [4311]:
				xmin = 1380.4875
				xmax = 1381.0648
				text = ""
			intervals [4312]:
				xmin = 1381.0648
				xmax = 1381.2948
				text = "linc"
			intervals [4313]:
				xmin = 1381.2948
				xmax = 1381.5048
				text = "he"
			intervals [4314]:
				xmin = 1381.5048
				xmax = 1381.9048
				text = "said"
			intervals [4315]:
				xmin = 1381.9048
				xmax = 1382.1348
				text = "uh"
			intervals [4316]:
				xmin = 1382.1348
				xmax = 1382.6635
				text = ""
			intervals [4317]:
				xmin = 1382.6635
				xmax = 1383.1535
				text = "well"
			intervals [4318]:
				xmin = 1383.1535
				xmax = 1383.9031
				text = ""
			intervals [4319]:
				xmin = 1383.9031
				xmax = 1383.9731
				text = "it"
			intervals [4320]:
				xmin = 1383.9731
				xmax = 1384.0931
				text = "s"
			intervals [4321]:
				xmin = 1384.0931
				xmax = 1384.2431
				text = "a"
			intervals [4322]:
				xmin = 1384.2431
				xmax = 1384.5931
				text = "long"
			intervals [4323]:
				xmin = 1384.5931
				xmax = 1384.6231
				text = ""
			intervals [4324]:
				xmin = 1384.6231
				xmax = 1385.2231
				text = "story"
			intervals [4325]:
				xmin = 1385.2231
				xmax = 1385.2531
				text = ""
			intervals [4326]:
				xmin = 1385.2531
				xmax = 1385.6831
				text = "boss"
			intervals [4327]:
				xmin = 1385.6831
				xmax = 1385.7131
				text = ""
			intervals [4328]:
				xmin = 1385.7131
				xmax = 1385.9431
				text = "and"
			intervals [4329]:
				xmin = 1385.9431
				xmax = 1386.1931
				text = "then"
			intervals [4330]:
				xmin = 1386.1931
				xmax = 1386.2831
				text = "so"
			intervals [4331]:
				xmin = 1386.2831
				xmax = 1386.4631
				text = "he"
			intervals [4332]:
				xmin = 1386.4631
				xmax = 1386.8231
				text = "start"
			intervals [4333]:
				xmin = 1386.8231
				xmax = 1387.1631
				text = "telling"
			intervals [4334]:
				xmin = 1387.1631
				xmax = 1387.2231
				text = "him"
			intervals [4335]:
				xmin = 1387.2231
				xmax = 1387.5031
				text = "about"
			intervals [4336]:
				xmin = 1387.5031
				xmax = 1387.7131
				text = "his"
			intervals [4337]:
				xmin = 1387.7131
				xmax = 1388.1945
				text = ""
			intervals [4338]:
				xmin = 1388.1945
				xmax = 1388.4645
				text = "about"
			intervals [4339]:
				xmin = 1388.4645
				xmax = 1388.5345
				text = "the"
			intervals [4340]:
				xmin = 1388.5345
				xmax = 1388.5945
				text = ""
			intervals [4341]:
				xmin = 1388.5945
				xmax = 1388.9545
				text = "car"
			intervals [4342]:
				xmin = 1388.9545
				xmax = 1389.5965
				text = ""
			intervals [4343]:
				xmin = 1389.5965
				xmax = 1389.6565
				text = "<unk>"
			intervals [4344]:
				xmin = 1389.6565
				xmax = 1389.7819
				text = ""
			intervals [4345]:
				xmin = 1389.7819
				xmax = 1389.9619
				text = "then"
			intervals [4346]:
				xmin = 1389.9619
				xmax = 1390.2419
				text = "so"
			intervals [4347]:
				xmin = 1390.2419
				xmax = 1390.7331
				text = ""
			intervals [4348]:
				xmin = 1390.7331
				xmax = 1390.9331
				text = "just"
			intervals [4349]:
				xmin = 1390.9331
				xmax = 1391.1731
				text = "kept"
			intervals [4350]:
				xmin = 1391.1731
				xmax = 1391.2231
				text = ""
			intervals [4351]:
				xmin = 1391.2231
				xmax = 1391.5731
				text = "on"
			intervals [4352]:
				xmin = 1391.5731
				xmax = 1391.6231
				text = ""
			intervals [4353]:
				xmin = 1391.6231
				xmax = 1391.8231
				text = "then"
			intervals [4354]:
				xmin = 1391.8231
				xmax = 1391.9531
				text = "he"
			intervals [4355]:
				xmin = 1391.9531
				xmax = 1392.2431
				text = "said"
			intervals [4356]:
				xmin = 1392.2431
				xmax = 1392.4231
				text = "what"
			intervals [4357]:
				xmin = 1392.4231
				xmax = 1392.779
				text = ""
			intervals [4358]:
				xmin = 1392.779
				xmax = 1392.889
				text = "and"
			intervals [4359]:
				xmin = 1392.889
				xmax = 1393.069
				text = "then"
			intervals [4360]:
				xmin = 1393.069
				xmax = 1393.159
				text = "he"
			intervals [4361]:
				xmin = 1393.159
				xmax = 1393.459
				text = "said"
			intervals [4362]:
				xmin = 1393.459
				xmax = 1393.8195
				text = ""
			intervals [4363]:
				xmin = 1393.8195
				xmax = 1394.0695
				text = "i've"
			intervals [4364]:
				xmin = 1394.0695
				xmax = 1394.1595
				text = "a"
			intervals [4365]:
				xmin = 1394.1595
				xmax = 1394.2195
				text = ""
			intervals [4366]:
				xmin = 1394.2195
				xmax = 1394.8395
				text = "finish"
			intervals [4367]:
				xmin = 1394.8395
				xmax = 1395.3602
				text = ""
			intervals [4368]:
				xmin = 1395.3602
				xmax = 1395.5502
				text = "then"
			intervals [4369]:
				xmin = 1395.5502
				xmax = 1395.6702
				text = "so"
			intervals [4370]:
				xmin = 1395.6702
				xmax = 1395.9302
				text = "he"
			intervals [4371]:
				xmin = 1395.9302
				xmax = 1396.1002
				text = "had"
			intervals [4372]:
				xmin = 1396.1002
				xmax = 1396.1802
				text = "to"
			intervals [4373]:
				xmin = 1396.1802
				xmax = 1396.3802
				text = "get"
			intervals [4374]:
				xmin = 1396.3802
				xmax = 1396.4602
				text = "a"
			intervals [4375]:
				xmin = 1396.4602
				xmax = 1396.4902
				text = ""
			intervals [4376]:
				xmin = 1396.4902
				xmax = 1396.6802
				text = "new"
			intervals [4377]:
				xmin = 1396.6802
				xmax = 1396.7302
				text = ""
			intervals [4378]:
				xmin = 1396.7302
				xmax = 1397.1602
				text = "car"
			intervals [4379]:
				xmin = 1397.1602
				xmax = 1404.4492
				text = ""
			intervals [4380]:
				xmin = 1404.4492
				xmax = 1405.6692
				text = "<unk>"
			intervals [4381]:
				xmin = 1405.6692
				xmax = 1406.4416
				text = ""
			intervals [4382]:
				xmin = 1406.4416
				xmax = 1406.7916
				text = "excuse"
			intervals [4383]:
				xmin = 1406.7916
				xmax = 1406.8216
				text = ""
			intervals [4384]:
				xmin = 1406.8216
				xmax = 1406.9216
				text = "me"
			intervals [4385]:
				xmin = 1406.9216
				xmax = 1407.2616
				text = "like"
			intervals [4386]:
				xmin = 1407.2616
				xmax = 1408.0257
				text = ""
			intervals [4387]:
				xmin = 1408.0257
				xmax = 1408.1857
				text = "they"
			intervals [4388]:
				xmin = 1408.1857
				xmax = 1408.3857
				text = "got"
			intervals [4389]:
				xmin = 1408.3857
				xmax = 1408.4557
				text = "a"
			intervals [4390]:
				xmin = 1408.4557
				xmax = 1408.8357
				text = "bunch"
			intervals [4391]:
				xmin = 1408.8357
				xmax = 1408.9657
				text = "of"
			intervals [4392]:
				xmin = 1408.9657
				xmax = 1409.891
				text = ""
			intervals [4393]:
				xmin = 1409.891
				xmax = 1410.281
				text = "colored"
			intervals [4394]:
				xmin = 1410.281
				xmax = 1410.3696
				text = ""
			intervals [4395]:
				xmin = 1410.3696
				xmax = 1410.4396
				text = "ch-"
			intervals [4396]:
				xmin = 1410.4396
				xmax = 1410.4696
				text = ""
			intervals [4397]:
				xmin = 1410.4696
				xmax = 1410.7396
				text = "uh"
			intervals [4398]:
				xmin = 1410.7396
				xmax = 1411.3396
				text = "girls"
			intervals [4399]:
				xmin = 1411.3396
				xmax = 1411.9494
				text = ""
			intervals [4400]:
				xmin = 1411.9494
				xmax = 1412.3394
				text = "ages"
			intervals [4401]:
				xmin = 1412.3394
				xmax = 1412.8894
				text = "nineteen"
			intervals [4402]:
				xmin = 1412.8894
				xmax = 1413.0294
				text = "to"
			intervals [4403]:
				xmin = 1413.0294
				xmax = 1413.3594
				text = "twenty"
			intervals [4404]:
				xmin = 1413.3594
				xmax = 1414.0594
				text = "five"
			intervals [4405]:
				xmin = 1414.0594
				xmax = 1415.488
				text = ""
			intervals [4406]:
				xmin = 1415.488
				xmax = 1415.658
				text = "they"
			intervals [4407]:
				xmin = 1415.658
				xmax = 1415.968
				text = "ask"
			intervals [4408]:
				xmin = 1415.968
				xmax = 1416.208
				text = "'em"
			intervals [4409]:
				xmin = 1416.208
				xmax = 1416.268
				text = ""
			intervals [4410]:
				xmin = 1416.268
				xmax = 1416.458
				text = "what"
			intervals [4411]:
				xmin = 1416.458
				xmax = 1416.488
				text = ""
			intervals [4412]:
				xmin = 1416.488
				xmax = 1416.628
				text = "do"
			intervals [4413]:
				xmin = 1416.628
				xmax = 1416.818
				text = "they"
			intervals [4414]:
				xmin = 1416.818
				xmax = 1417.118
				text = "do"
			intervals [4415]:
				xmin = 1417.118
				xmax = 1417.3299
				text = ""
			intervals [4416]:
				xmin = 1417.3299
				xmax = 1417.5799
				text = "no"
			intervals [4417]:
				xmin = 1417.5799
				xmax = 1417.7099
				text = "they"
			intervals [4418]:
				xmin = 1417.7099
				xmax = 1417.9299
				text = "don't"
			intervals [4419]:
				xmin = 1417.9299
				xmax = 1418.2799
				text = "ask"
			intervals [4420]:
				xmin = 1418.2799
				xmax = 1418.4299
				text = "'em"
			intervals [4421]:
				xmin = 1418.4299
				xmax = 1418.6299
				text = "no"
			intervals [4422]:
				xmin = 1418.6299
				xmax = 1419.2799
				text = "questions"
			intervals [4423]:
				xmin = 1419.2799
				xmax = 1419.7332
				text = ""
			intervals [4424]:
				xmin = 1419.7332
				xmax = 1419.9032
				text = "they"
			intervals [4425]:
				xmin = 1419.9032
				xmax = 1420.3032
				text = "just"
			intervals [4426]:
				xmin = 1420.3032
				xmax = 1421.2114
				text = ""
			intervals [4427]:
				xmin = 1421.2114
				xmax = 1421.5714
				text = "see"
			intervals [4428]:
				xmin = 1421.5714
				xmax = 1421.8014
				text = "what"
			intervals [4429]:
				xmin = 1421.8014
				xmax = 1421.9214
				text = "s"
			intervals [4430]:
				xmin = 1421.9214
				xmax = 1422.0614
				text = "the"
			intervals [4431]:
				xmin = 1422.0614
				xmax = 1422.1114
				text = ""
			intervals [4432]:
				xmin = 1422.1114
				xmax = 1422.4214
				text = "where"
			intervals [4433]:
				xmin = 1422.4214
				xmax = 1422.5714
				text = "they"
			intervals [4434]:
				xmin = 1422.5714
				xmax = 1422.9614
				text = "beauty"
			intervals [4435]:
				xmin = 1422.9614
				xmax = 1423.4314
				text = "mark"
			intervals [4436]:
				xmin = 1423.4314
				xmax = 1423.7714
				text = "is"
			intervals [4437]:
				xmin = 1423.7714
				xmax = 1424.4436
				text = ""
			intervals [4438]:
				xmin = 1424.4436
				xmax = 1424.5836
				text = "and"
			intervals [4439]:
				xmin = 1424.5836
				xmax = 1424.6936
				text = "the"
			intervals [4440]:
				xmin = 1424.6936
				xmax = 1425.3336
				text = "prettiest"
			intervals [4441]:
				xmin = 1425.3336
				xmax = 1425.5936
				text = "like"
			intervals [4442]:
				xmin = 1425.5936
				xmax = 1425.8636
				text = "they"
			intervals [4443]:
				xmin = 1425.8636
				xmax = 1426.0836
				text = "have"
			intervals [4444]:
				xmin = 1426.0836
				xmax = 1426.5746
				text = ""
			intervals [4445]:
				xmin = 1426.5746
				xmax = 1427.1846
				text = "mrs"
			intervals [4446]:
				xmin = 1427.1846
				xmax = 1427.2146
				text = ""
			intervals [4447]:
				xmin = 1427.2146
				xmax = 1427.5046
				text = "new"
			intervals [4448]:
				xmin = 1427.5046
				xmax = 1427.9146
				text = "york"
			intervals [4449]:
				xmin = 1427.9146
				xmax = 1427.9796
				text = ""
			intervals [4450]:
				xmin = 1427.9796
				xmax = 1428.5896
				text = "miss"
			intervals [4451]:
				xmin = 1428.5896
				xmax = 1428.8769
				text = ""
			intervals [4452]:
				xmin = 1428.8769
				xmax = 1429.4569
				text = "washington"
			intervals [4453]:
				xmin = 1429.4569
				xmax = 1430.0769
				text = "dc"
			intervals [4454]:
				xmin = 1430.0769
				xmax = 1430.1069
				text = ""
			intervals [4455]:
				xmin = 1430.1069
				xmax = 1430.4469
				text = "miss"
			intervals [4456]:
				xmin = 1430.4469
				xmax = 1430.6281
				text = ""
			intervals [4457]:
				xmin = 1430.6281
				xmax = 1431.0381
				text = "north"
			intervals [4458]:
				xmin = 1431.0381
				xmax = 1431.5581
				text = "carolina"
			intervals [4459]:
				xmin = 1431.5581
				xmax = 1431.9124
				text = ""
			intervals [4460]:
				xmin = 1431.9124
				xmax = 1432.1224
				text = "miss"
			intervals [4461]:
				xmin = 1432.1224
				xmax = 1432.6424
				text = "richmond"
			intervals [4462]:
				xmin = 1432.6424
				xmax = 1432.9398
				text = ""
			intervals [4463]:
				xmin = 1432.9398
				xmax = 1433.0998
				text = "they"
			intervals [4464]:
				xmin = 1433.0998
				xmax = 1433.3198
				text = "put"
			intervals [4465]:
				xmin = 1433.3198
				xmax = 1433.4698
				text = "'em"
			intervals [4466]:
				xmin = 1433.4698
				xmax = 1433.7898
				text = "all"
			intervals [4467]:
				xmin = 1433.7898
				xmax = 1434.2598
				text = "together"
			intervals [4468]:
				xmin = 1434.2598
				xmax = 1435.0687
				text = ""
			intervals [4469]:
				xmin = 1435.0687
				xmax = 1435.1987
				text = "then"
			intervals [4470]:
				xmin = 1435.1987
				xmax = 1435.3387
				text = "they"
			intervals [4471]:
				xmin = 1435.3387
				xmax = 1435.5287
				text = "put"
			intervals [4472]:
				xmin = 1435.5287
				xmax = 1435.6487
				text = "'em"
			intervals [4473]:
				xmin = 1435.6487
				xmax = 1435.7487
				text = "in"
			intervals [4474]:
				xmin = 1435.7487
				xmax = 1435.8187
				text = ""
			intervals [4475]:
				xmin = 1435.8187
				xmax = 1436.2987
				text = "bathing"
			intervals [4476]:
				xmin = 1436.2987
				xmax = 1436.9687
				text = "suits"
			intervals [4477]:
				xmin = 1436.9687
				xmax = 1438.069
				text = ""
			intervals [4478]:
				xmin = 1438.069
				xmax = 1438.209
				text = "put"
			intervals [4479]:
				xmin = 1438.209
				xmax = 1438.329
				text = "'em"
			intervals [4480]:
				xmin = 1438.329
				xmax = 1438.619
				text = "in"
			intervals [4481]:
				xmin = 1438.619
				xmax = 1439.474
				text = ""
			intervals [4482]:
				xmin = 1439.474
				xmax = 1439.654
				text = "then"
			intervals [4483]:
				xmin = 1439.654
				xmax = 1439.744
				text = "they"
			intervals [4484]:
				xmin = 1439.744
				xmax = 1439.774
				text = "<unk>"
			intervals [4485]:
				xmin = 1439.774
				xmax = 1439.844
				text = ""
			intervals [4486]:
				xmin = 1439.844
				xmax = 1440.044
				text = "put"
			intervals [4487]:
				xmin = 1440.044
				xmax = 1440.174
				text = "'em"
			intervals [4488]:
				xmin = 1440.174
				xmax = 1440.294
				text = "in"
			intervals [4489]:
				xmin = 1440.294
				xmax = 1440.724
				text = "pants"
			intervals [4490]:
				xmin = 1440.724
				xmax = 1440.844
				text = "they"
			intervals [4491]:
				xmin = 1440.844
				xmax = 1440.874
				text = ""
			intervals [4492]:
				xmin = 1440.874
				xmax = 1441.024
				text = "put"
			intervals [4493]:
				xmin = 1441.024
				xmax = 1441.154
				text = "'em"
			intervals [4494]:
				xmin = 1441.154
				xmax = 1441.264
				text = "in"
			intervals [4495]:
				xmin = 1441.264
				xmax = 1441.644
				text = "bathing"
			intervals [4496]:
				xmin = 1441.644
				xmax = 1441.934
				text = "suits"
			intervals [4497]:
				xmin = 1441.934
				xmax = 1441.994
				text = "and"
			intervals [4498]:
				xmin = 1441.994
				xmax = 1442.484
				text = "pants"
			intervals [4499]:
				xmin = 1442.484
				xmax = 1443.2664
				text = ""
			intervals [4500]:
				xmin = 1443.2664
				xmax = 1443.6364
				text = "then"
			intervals [4501]:
				xmin = 1443.6364
				xmax = 1444.3114
				text = ""
			intervals [4502]:
				xmin = 1444.3114
				xmax = 1444.4914
				text = "if"
			intervals [4503]:
				xmin = 1444.4914
				xmax = 1444.5914
				text = "it"
			intervals [4504]:
				xmin = 1444.5914
				xmax = 1444.7914
				text = "don't"
			intervals [4505]:
				xmin = 1444.7914
				xmax = 1445.0914
				text = "work"
			intervals [4506]:
				xmin = 1445.0914
				xmax = 1445.2614
				text = "out"
			intervals [4507]:
				xmin = 1445.2614
				xmax = 1445.3514
				text = "the"
			intervals [4508]:
				xmin = 1445.3514
				xmax = 1445.7314
				text = "first"
			intervals [4509]:
				xmin = 1445.7314
				xmax = 1445.9414
				text = "time"
			intervals [4510]:
				xmin = 1445.9414
				xmax = 1446.0714
				text = "they"
			intervals [4511]:
				xmin = 1446.0714
				xmax = 1446.2714
				text = "do"
			intervals [4512]:
				xmin = 1446.2714
				xmax = 1446.3514
				text = "it"
			intervals [4513]:
				xmin = 1446.3514
				xmax = 1446.7914
				text = "again"
			intervals [4514]:
				xmin = 1446.7914
				xmax = 1447.7955
				text = ""
			intervals [4515]:
				xmin = 1447.7955
				xmax = 1447.9255
				text = "and"
			intervals [4516]:
				xmin = 1447.9255
				xmax = 1448.0855
				text = "then"
			intervals [4517]:
				xmin = 1448.0855
				xmax = 1448.2255
				text = "they"
			intervals [4518]:
				xmin = 1448.2255
				xmax = 1448.5255
				text = "have"
			intervals [4519]:
				xmin = 1448.5255
				xmax = 1449.1355
				text = "special"
			intervals [4520]:
				xmin = 1449.1355
				xmax = 1449.1855
				text = ""
			intervals [4521]:
				xmin = 1449.1855
				xmax = 1449.5655
				text = "people"
			intervals [4522]:
				xmin = 1449.5655
				xmax = 1449.7155
				text = "on"
			intervals [4523]:
				xmin = 1449.7155
				xmax = 1449.8755
				text = "there"
			intervals [4524]:
				xmin = 1449.8755
				xmax = 1449.9655
				text = "that"
			intervals [4525]:
				xmin = 1449.9655
				xmax = 1450.4655
				text = "sing"
			intervals [4526]:
				xmin = 1450.4655
				xmax = 1450.4955
				text = ""
			intervals [4527]:
				xmin = 1450.4955
				xmax = 1450.5655
				text = "they"
			intervals [4528]:
				xmin = 1450.5655
				xmax = 1450.8555
				text = "had"
			intervals [4529]:
				xmin = 1450.8555
				xmax = 1450.8955
				text = ""
			intervals [4530]:
				xmin = 1450.8955
				xmax = 1450.9555
				text = "the"
			intervals [4531]:
				xmin = 1450.9555
				xmax = 1451.6755
				text = "temptations"
			intervals [4532]:
				xmin = 1451.6755
				xmax = 1451.8755
				text = "on"
			intervals [4533]:
				xmin = 1451.8755
				xmax = 1452.0855
				text = "there"
			intervals [4534]:
				xmin = 1452.0855
				xmax = 1452.4319
				text = ""
			intervals [4535]:
				xmin = 1452.4319
				xmax = 1452.5219
				text = "to"
			intervals [4536]:
				xmin = 1452.5219
				xmax = 1452.7919
				text = "sing"
			intervals [4537]:
				xmin = 1452.7919
				xmax = 1453.7049
				text = ""
			intervals [4538]:
				xmin = 1453.7049
				xmax = 1454.0949
				text = "miss"
			intervals [4539]:
				xmin = 1454.0949
				xmax = 1454.4549
				text = "black"
			intervals [4540]:
				xmin = 1454.4549
				xmax = 1454.9849
				text = "america"
			intervals [4541]:
				xmin = 1454.9849
				xmax = 1455.1649
				text = "they"
			intervals [4542]:
				xmin = 1455.1649
				xmax = 1455.5749
				text = "sung"
			intervals [4543]:
				xmin = 1455.5749
				xmax = 1455.8449
				text = "that"
			intervals [4544]:
				xmin = 1455.8449
				xmax = 1455.9549
				text = ""
			intervals [4545]:
				xmin = 1455.9549
				xmax = 1456.1349
				text = "and"
			intervals [4546]:
				xmin = 1456.1349
				xmax = 1456.1649
				text = ""
			intervals [4547]:
				xmin = 1456.1649
				xmax = 1456.3849
				text = "then"
			intervals [4548]:
				xmin = 1456.3849
				xmax = 1456.6049
				text = "so"
			intervals [4549]:
				xmin = 1456.6049
				xmax = 1457.2673
				text = ""
			intervals [4550]:
				xmin = 1457.2673
				xmax = 1457.4173
				text = "then"
			intervals [4551]:
				xmin = 1457.4173
				xmax = 1457.5273
				text = "they"
			intervals [4552]:
				xmin = 1457.5273
				xmax = 1457.7573
				text = "have"
			intervals [4553]:
				xmin = 1457.7573
				xmax = 1458.2073
				text = "stevie"
			intervals [4554]:
				xmin = 1458.2073
				xmax = 1458.2373
				text = ""
			intervals [4555]:
				xmin = 1458.2373
				xmax = 1459.0273
				text = "wonders"
			intervals [4556]:
				xmin = 1459.0273
				xmax = 1459.5795
				text = ""
			intervals [4557]:
				xmin = 1459.5795
				xmax = 1459.7795
				text = "he"
			intervals [4558]:
				xmin = 1459.7795
				xmax = 1459.9695
				text = "just"
			intervals [4559]:
				xmin = 1459.9695
				xmax = 1460.2595
				text = "sing"
			intervals [4560]:
				xmin = 1460.2595
				xmax = 1460.2895
				text = ""
			intervals [4561]:
				xmin = 1460.2895
				xmax = 1460.7395
				text = "something"
			intervals [4562]:
				xmin = 1460.7395
				xmax = 1461.5568
				text = ""
			intervals [4563]:
				xmin = 1461.5568
				xmax = 1461.7068
				text = "and"
			intervals [4564]:
				xmin = 1461.7068
				xmax = 1461.9068
				text = "then"
			intervals [4565]:
				xmin = 1461.9068
				xmax = 1462.1168
				text = "so"
			intervals [4566]:
				xmin = 1462.1168
				xmax = 1462.899
				text = ""
			intervals [4567]:
				xmin = 1462.899
				xmax = 1463.339
				text = "he"
			intervals [4568]:
				xmin = 1463.339
				xmax = 1463.538
				text = ""
			intervals [4569]:
				xmin = 1463.538
				xmax = 1463.648
				text = "uh"
			intervals [4570]:
				xmin = 1463.648
				xmax = 1464.078
				text = "he"
			intervals [4571]:
				xmin = 1464.078
				xmax = 1464.108
				text = "<unk>"
			intervals [4572]:
				xmin = 1464.108
				xmax = 1464.218
				text = ""
			intervals [4573]:
				xmin = 1464.218
				xmax = 1464.648
				text = "stevie"
			intervals [4574]:
				xmin = 1464.648
				xmax = 1465.008
				text = "wonders"
			intervals [4575]:
				xmin = 1465.008
				xmax = 1465.208
				text = "he"
			intervals [4576]:
				xmin = 1465.208
				xmax = 1465.238
				text = "<unk>"
			intervals [4577]:
				xmin = 1465.238
				xmax = 1465.398
				text = "go"
			intervals [4578]:
				xmin = 1465.398
				xmax = 1465.718
				text = "around"
			intervals [4579]:
				xmin = 1465.718
				xmax = 1465.788
				text = "and"
			intervals [4580]:
				xmin = 1465.788
				xmax = 1466.088
				text = "he"
			intervals [4581]:
				xmin = 1466.088
				xmax = 1466.118
				text = "<unk>"
			intervals [4582]:
				xmin = 1466.118
				xmax = 1466.6514
				text = ""
			intervals [4583]:
				xmin = 1466.6514
				xmax = 1466.8714
				text = "he"
			intervals [4584]:
				xmin = 1466.8714
				xmax = 1466.9114
				text = "<unk>"
			intervals [4585]:
				xmin = 1466.9114
				xmax = 1466.9514
				text = ""
			intervals [4586]:
				xmin = 1466.9514
				xmax = 1467.2614
				text = "try"
			intervals [4587]:
				xmin = 1467.2614
				xmax = 1467.3614
				text = "to"
			intervals [4588]:
				xmin = 1467.3614
				xmax = 1467.6014
				text = "look"
			intervals [4589]:
				xmin = 1467.6014
				xmax = 1467.7214
				text = "but"
			intervals [4590]:
				xmin = 1467.7214
				xmax = 1467.9114
				text = "he"
			intervals [4591]:
				xmin = 1467.9114
				xmax = 1468.2214
				text = "can't"
			intervals [4592]:
				xmin = 1468.2214
				xmax = 1468.6514
				text = "see"
			intervals [4593]:
				xmin = 1468.6514
				xmax = 1468.8523
				text = ""
			intervals [4594]:
				xmin = 1468.8523
				xmax = 1469.0323
				text = "he"
			intervals [4595]:
				xmin = 1469.0323
				xmax = 1469.1523
				text = "s"
			intervals [4596]:
				xmin = 1469.1523
				xmax = 1469.6423
				text = "blind"
			intervals [4597]:
				xmin = 1469.6423
				xmax = 1469.8304
				text = ""
			intervals [4598]:
				xmin = 1469.8304
				xmax = 1470.0004
				text = "but"
			intervals [4599]:
				xmin = 1470.0004
				xmax = 1470.1004
				text = "i"
			intervals [4600]:
				xmin = 1470.1004
				xmax = 1470.3504
				text = "think"
			intervals [4601]:
				xmin = 1470.3504
				xmax = 1470.5404
				text = "he"
			intervals [4602]:
				xmin = 1470.5404
				xmax = 1470.7604
				text = "can"
			intervals [4603]:
				xmin = 1470.7604
				xmax = 1471.1804
				text = "see"
			intervals [4604]:
				xmin = 1471.1804
				xmax = 1472.3783
				text = ""
			intervals [4605]:
				xmin = 1472.3783
				xmax = 1472.5983
				text = "and"
			intervals [4606]:
				xmin = 1472.5983
				xmax = 1472.7083
				text = ""
			intervals [4607]:
				xmin = 1472.7083
				xmax = 1473.1283
				text = "so"
			intervals [4608]:
				xmin = 1473.1283
				xmax = 1473.1583
				text = ""
			intervals [4609]:
				xmin = 1473.1583
				xmax = 1473.2983
				text = "they"
			intervals [4610]:
				xmin = 1473.2983
				xmax = 1473.6383
				text = "keep"
			intervals [4611]:
				xmin = 1473.6383
				xmax = 1473.8783
				text = "on"
			intervals [4612]:
				xmin = 1473.8783
				xmax = 1473.9083
				text = ""
			intervals [4613]:
				xmin = 1473.9083
				xmax = 1474.1783
				text = "then"
			intervals [4614]:
				xmin = 1474.1783
				xmax = 1474.6798
				text = ""
			intervals [4615]:
				xmin = 1474.6798
				xmax = 1475.0098
				text = "so"
			intervals [4616]:
				xmin = 1475.0098
				xmax = 1475.526
				text = ""
			intervals [4617]:
				xmin = 1475.526
				xmax = 1475.786
				text = "they"
			intervals [4618]:
				xmin = 1475.786
				xmax = 1475.906
				text = ""
			intervals [4619]:
				xmin = 1475.906
				xmax = 1476.396
				text = "vote"
			intervals [4620]:
				xmin = 1476.396
				xmax = 1477.0794
				text = ""
			intervals [4621]:
				xmin = 1477.0794
				xmax = 1477.2094
				text = "a"
			intervals [4622]:
				xmin = 1477.2094
				xmax = 1477.2894
				text = ""
			intervals [4623]:
				xmin = 1477.2894
				xmax = 1477.4294
				text = "the"
			intervals [4624]:
				xmin = 1477.4294
				xmax = 1477.6394
				text = "one"
			intervals [4625]:
				xmin = 1477.6394
				xmax = 1477.7694
				text = "that"
			intervals [4626]:
				xmin = 1477.7694
				xmax = 1478.0194
				text = "gets"
			intervals [4627]:
				xmin = 1478.0194
				xmax = 1478.1494
				text = "the"
			intervals [4628]:
				xmin = 1478.1494
				xmax = 1478.4394
				text = ""
			intervals [4629]:
				xmin = 1478.4394
				xmax = 1478.6594
				text = "vote"
			intervals [4630]:
				xmin = 1478.6594
				xmax = 1478.7194
				text = ""
			intervals [4631]:
				xmin = 1478.7194
				xmax = 1479.1994
				text = "morest"
			intervals [4632]:
				xmin = 1479.1994
				xmax = 1479.7394
				text = "votes"
			intervals [4633]:
				xmin = 1479.7394
				xmax = 1480.3954
				text = ""
			intervals [4634]:
				xmin = 1480.3954
				xmax = 1480.5654
				text = "they"
			intervals [4635]:
				xmin = 1480.5654
				xmax = 1480.9954
				text = "call"
			intervals [4636]:
				xmin = 1480.9954
				xmax = 1481.2154
				text = "they"
			intervals [4637]:
				xmin = 1481.2154
				xmax = 1481.6954
				text = "call"
			intervals [4638]:
				xmin = 1481.6954
				xmax = 1481.933
				text = ""
			intervals [4639]:
				xmin = 1481.933
				xmax = 1482.133
				text = "her"
			intervals [4640]:
				xmin = 1482.133
				xmax = 1482.463
				text = "name"
			intervals [4641]:
				xmin = 1482.463
				xmax = 1483.293
				text = "last"
			intervals [4642]:
				xmin = 1483.293
				xmax = 1484.1778
				text = ""
			intervals [4643]:
				xmin = 1484.1778
				xmax = 1484.3278
				text = "and"
			intervals [4644]:
				xmin = 1484.3278
				xmax = 1484.5178
				text = "they"
			intervals [4645]:
				xmin = 1484.5178
				xmax = 1484.5478
				text = "<unk>"
			intervals [4646]:
				xmin = 1484.5478
				xmax = 1484.8878
				text = "say"
			intervals [4647]:
				xmin = 1484.8878
				xmax = 1484.9578
				text = "it"
			intervals [4648]:
				xmin = 1484.9578
				xmax = 1485.7078
				text = "louder"
			intervals [4649]:
				xmin = 1485.7078
				xmax = 1485.7878
				text = "and"
			intervals [4650]:
				xmin = 1485.7878
				xmax = 1486.3378
				text = "louder"
			intervals [4651]:
				xmin = 1486.3378
				xmax = 1487.2893
				text = ""
			intervals [4652]:
				xmin = 1487.2893
				xmax = 1487.3493
				text = "and"
			intervals [4653]:
				xmin = 1487.3493
				xmax = 1487.3793
				text = ""
			intervals [4654]:
				xmin = 1487.3793
				xmax = 1487.5193
				text = "then"
			intervals [4655]:
				xmin = 1487.5193
				xmax = 1487.5593
				text = ""
			intervals [4656]:
				xmin = 1487.5593
				xmax = 1487.6893
				text = "they"
			intervals [4657]:
				xmin = 1487.6893
				xmax = 1487.9993
				text = "call"
			intervals [4658]:
				xmin = 1487.9993
				xmax = 1488.1293
				text = "her"
			intervals [4659]:
				xmin = 1488.1293
				xmax = 1488.4093
				text = "name"
			intervals [4660]:
				xmin = 1488.4093
				xmax = 1488.7893
				text = "last"
			intervals [4661]:
				xmin = 1488.7893
				xmax = 1488.9193
				text = "and"
			intervals [4662]:
				xmin = 1488.9193
				xmax = 1489.1118
				text = ""
			intervals [4663]:
				xmin = 1489.1118
				xmax = 1489.4318
				text = "she"
			intervals [4664]:
				xmin = 1489.4318
				xmax = 1489.4618
				text = "<unk>"
			intervals [4665]:
				xmin = 1489.4618
				xmax = 1489.7018
				text = "be"
			intervals [4666]:
				xmin = 1489.7018
				xmax = 1489.8018
				text = "the"
			intervals [4667]:
				xmin = 1489.8018
				xmax = 1490.1418
				text = "winner"
			intervals [4668]:
				xmin = 1490.1418
				xmax = 1491.0591
				text = ""
			intervals [4669]:
				xmin = 1491.0591
				xmax = 1491.1291
				text = "and"
			intervals [4670]:
				xmin = 1491.1291
				xmax = 1491.2691
				text = ""
			intervals [4671]:
				xmin = 1491.2691
				xmax = 1491.5991
				text = "then"
			intervals [4672]:
				xmin = 1491.5991
				xmax = 1491.6491
				text = ""
			intervals [4673]:
				xmin = 1491.6491
				xmax = 1491.9591
				text = "so"
			intervals [4674]:
				xmin = 1491.9591
				xmax = 1492.2675
				text = ""
			intervals [4675]:
				xmin = 1492.2675
				xmax = 1492.5175
				text = "lady"
			intervals [4676]:
				xmin = 1492.5175
				xmax = 1492.7375
				text = "she"
			intervals [4677]:
				xmin = 1492.7375
				xmax = 1493.1075
				text = "comes"
			intervals [4678]:
				xmin = 1493.1075
				xmax = 1493.1875
				text = "and"
			intervals [4679]:
				xmin = 1493.1875
				xmax = 1493.3675
				text = "put"
			intervals [4680]:
				xmin = 1493.3675
				xmax = 1493.4375
				text = "the"
			intervals [4681]:
				xmin = 1493.4375
				xmax = 1493.4875
				text = ""
			intervals [4682]:
				xmin = 1493.4875
				xmax = 1493.9275
				text = "crown"
			intervals [4683]:
				xmin = 1493.9275
				xmax = 1494.1875
				text = "on"
			intervals [4684]:
				xmin = 1494.1875
				xmax = 1494.2575
				text = "her"
			intervals [4685]:
				xmin = 1494.2575
				xmax = 1495.136
				text = ""
			intervals [4686]:
				xmin = 1495.136
				xmax = 1495.546
				text = "and"
			intervals [4687]:
				xmin = 1495.546
				xmax = 1495.736
				text = ""
			intervals [4688]:
				xmin = 1495.736
				xmax = 1495.846
				text = "s"
			intervals [4689]:
				xmin = 1495.846
				xmax = 1495.952
				text = ""
			intervals [4690]:
				xmin = 1495.952
				xmax = 1496.152
				text = "put"
			intervals [4691]:
				xmin = 1496.152
				xmax = 1496.332
				text = "the"
			intervals [4692]:
				xmin = 1496.332
				xmax = 1496.642
				text = "robe"
			intervals [4693]:
				xmin = 1496.642
				xmax = 1496.832
				text = "on"
			intervals [4694]:
				xmin = 1496.832
				xmax = 1496.892
				text = "her"
			intervals [4695]:
				xmin = 1496.892
				xmax = 1496.922
				text = ""
			intervals [4696]:
				xmin = 1496.922
				xmax = 1497.012
				text = "and"
			intervals [4697]:
				xmin = 1497.012
				xmax = 1497.242
				text = "sit"
			intervals [4698]:
				xmin = 1497.242
				xmax = 1497.382
				text = "her"
			intervals [4699]:
				xmin = 1497.382
				xmax = 1497.712
				text = "down"
			intervals [4700]:
				xmin = 1497.712
				xmax = 1497.742
				text = ""
			intervals [4701]:
				xmin = 1497.742
				xmax = 1497.942
				text = "in"
			intervals [4702]:
				xmin = 1497.942
				xmax = 1497.972
				text = ""
			intervals [4703]:
				xmin = 1497.972
				xmax = 1498.032
				text = "the"
			intervals [4704]:
				xmin = 1498.032
				xmax = 1498.412
				text = "chair"
			intervals [4705]:
				xmin = 1498.412
				xmax = 1499.9123
				text = ""
			intervals [4706]:
				xmin = 1499.9123
				xmax = 1500.0023
				text = "<unk>"
			intervals [4707]:
				xmin = 1500.0023
				xmax = 1500.0923
				text = "and"
			intervals [4708]:
				xmin = 1500.0923
				xmax = 1500.1223
				text = ""
			intervals [4709]:
				xmin = 1500.1223
				xmax = 1500.3223
				text = "then"
			intervals [4710]:
				xmin = 1500.3223
				xmax = 1500.5323
				text = "so"
			intervals [4711]:
				xmin = 1500.5323
				xmax = 1501.0168
				text = ""
			intervals [4712]:
				xmin = 1501.0168
				xmax = 1501.2068
				text = "they"
			intervals [4713]:
				xmin = 1501.2068
				xmax = 1501.4168
				text = "just"
			intervals [4714]:
				xmin = 1501.4168
				xmax = 1501.4468
				text = ""
			intervals [4715]:
				xmin = 1501.4468
				xmax = 1501.6968
				text = "end"
			intervals [4716]:
				xmin = 1501.6968
				xmax = 1501.8068
				text = "the"
			intervals [4717]:
				xmin = 1501.8068
				xmax = 1502.2368
				text = "song"
			intervals [4718]:
				xmin = 1502.2368
				xmax = 1502.3368
				text = "wi-"
			intervals [4719]:
				xmin = 1502.3368
				xmax = 1502.5168
				text = ""
			intervals [4720]:
				xmin = 1502.5168
				xmax = 1502.7268
				text = "by"
			intervals [4721]:
				xmin = 1502.7268
				xmax = 1503.1368
				text = "singing"
			intervals [4722]:
				xmin = 1503.1368
				xmax = 1503.6527
				text = ""
			intervals [4723]:
				xmin = 1503.6527
				xmax = 1503.8127
				text = "end"
			intervals [4724]:
				xmin = 1503.8127
				xmax = 1503.9027
				text = "the"
			intervals [4725]:
				xmin = 1503.9027
				xmax = 1504.2227
				text = "whole"
			intervals [4726]:
				xmin = 1504.2227
				xmax = 1504.3127
				text = ""
			intervals [4727]:
				xmin = 1504.3127
				xmax = 1504.5727
				text = "thing"
			intervals [4728]:
				xmin = 1504.5727
				xmax = 1504.6027
				text = ""
			intervals [4729]:
				xmin = 1504.6027
				xmax = 1504.7827
				text = "by"
			intervals [4730]:
				xmin = 1504.7827
				xmax = 1505.2427
				text = "singing"
			intervals [4731]:
				xmin = 1505.2427
				xmax = 1509.0991
				text = ""
			intervals [4732]:
				xmin = 1509.0991
				xmax = 1509.2591
				text = "yes"
			intervals [4733]:
				xmin = 1509.2591
				xmax = 1509.4691
				text = "sir"
			intervals [4734]:
				xmin = 1509.4691
				xmax = 1510.3901
				text = ""
			intervals [4735]:
				xmin = 1510.3901
				xmax = 1510.5301
				text = "a"
			intervals [4736]:
				xmin = 1510.5301
				xmax = 1510.9001
				text = "german"
			intervals [4737]:
				xmin = 1510.9001
				xmax = 1511.3501
				text = "shepherd"
			intervals [4738]:
				xmin = 1511.3501
				xmax = 1513.0754
				text = ""
			intervals [4739]:
				xmin = 1513.0754
				xmax = 1513.3454
				text = "see"
			intervals [4740]:
				xmin = 1513.3454
				xmax = 1513.4954
				text = ""
			intervals [4741]:
				xmin = 1513.4954
				xmax = 1513.8554
				text = "she"
			intervals [4742]:
				xmin = 1513.8554
				xmax = 1514.6954
				text = "sometime"
			intervals [4743]:
				xmin = 1514.6954
				xmax = 1515.1158
				text = ""
			intervals [4744]:
				xmin = 1515.1158
				xmax = 1515.3358
				text = "like"
			intervals [4745]:
				xmin = 1515.3358
				xmax = 1515.5058
				text = "if"
			intervals [4746]:
				xmin = 1515.5058
				xmax = 1515.6758
				text = "you"
			intervals [4747]:
				xmin = 1515.6758
				xmax = 1515.9458
				text = "come"
			intervals [4748]:
				xmin = 1515.9458
				xmax = 1516.0258
				text = "in"
			intervals [4749]:
				xmin = 1516.0258
				xmax = 1516.1058
				text = "the"
			intervals [4750]:
				xmin = 1516.1058
				xmax = 1516.5058
				text = "house"
			intervals [4751]:
				xmin = 1516.5058
				xmax = 1516.9316
				text = ""
			intervals [4752]:
				xmin = 1516.9316
				xmax = 1517.2516
				text = "she"
			intervals [4753]:
				xmin = 1517.2516
				xmax = 1517.2816
				text = "<unk>"
			intervals [4754]:
				xmin = 1517.2816
				xmax = 1517.3116
				text = ""
			intervals [4755]:
				xmin = 1517.3116
				xmax = 1517.6116
				text = "run"
			intervals [4756]:
				xmin = 1517.6116
				xmax = 1517.8016
				text = "to"
			intervals [4757]:
				xmin = 1517.8016
				xmax = 1517.9316
				text = "the"
			intervals [4758]:
				xmin = 1517.9316
				xmax = 1518.2116
				text = "door"
			intervals [4759]:
				xmin = 1518.2116
				xmax = 1518.4416
				text = "right"
			intervals [4760]:
				xmin = 1518.4416
				xmax = 1518.5216
				text = ""
			intervals [4761]:
				xmin = 1518.5216
				xmax = 1519.1516
				text = "fast"
			intervals [4762]:
				xmin = 1519.1516
				xmax = 1519.5404
				text = ""
			intervals [4763]:
				xmin = 1519.5404
				xmax = 1519.7104
				text = "she"
			intervals [4764]:
				xmin = 1519.7104
				xmax = 1519.8204
				text = ""
			intervals [4765]:
				xmin = 1519.8204
				xmax = 1520.0504
				text = "you"
			intervals [4766]:
				xmin = 1520.0504
				xmax = 1520.2704
				text = "know"
			intervals [4767]:
				xmin = 1520.2704
				xmax = 1520.5255
				text = ""
			intervals [4768]:
				xmin = 1520.5255
				xmax = 1520.6755
				text = "if"
			intervals [4769]:
				xmin = 1520.6755
				xmax = 1521.2255
				text = "anybody"
			intervals [4770]:
				xmin = 1521.2255
				xmax = 1521.4355
				text = "she"
			intervals [4771]:
				xmin = 1521.4355
				xmax = 1521.6955
				text = "don't"
			intervals [4772]:
				xmin = 1521.6955
				xmax = 1521.8655
				text = "know"
			intervals [4773]:
				xmin = 1521.8655
				xmax = 1522.1855
				text = "comes"
			intervals [4774]:
				xmin = 1522.1855
				xmax = 1522.2455
				text = "to"
			intervals [4775]:
				xmin = 1522.2455
				xmax = 1522.3055
				text = "the"
			intervals [4776]:
				xmin = 1522.3055
				xmax = 1522.5755
				text = "door"
			intervals [4777]:
				xmin = 1522.5755
				xmax = 1522.8603
				text = ""
			intervals [4778]:
				xmin = 1522.8603
				xmax = 1523.1103
				text = "she"
			intervals [4779]:
				xmin = 1523.1103
				xmax = 1523.1403
				text = "<unk>"
			intervals [4780]:
				xmin = 1523.1403
				xmax = 1523.4103
				text = "run"
			intervals [4781]:
				xmin = 1523.4103
				xmax = 1523.5303
				text = "to"
			intervals [4782]:
				xmin = 1523.5303
				xmax = 1523.6803
				text = "the"
			intervals [4783]:
				xmin = 1523.6803
				xmax = 1523.9503
				text = "door"
			intervals [4784]:
				xmin = 1523.9503
				xmax = 1524.6591
				text = ""
			intervals [4785]:
				xmin = 1524.6591
				xmax = 1524.8191
				text = "she"
			intervals [4786]:
				xmin = 1524.8191
				xmax = 1525.0091
				text = "don't"
			intervals [4787]:
				xmin = 1525.0091
				xmax = 1525.2891
				text = "try"
			intervals [4788]:
				xmin = 1525.2891
				xmax = 1525.4091
				text = "to"
			intervals [4789]:
				xmin = 1525.4091
				xmax = 1525.6791
				text = "come"
			intervals [4790]:
				xmin = 1525.6791
				xmax = 1525.7591
				text = ""
			intervals [4791]:
				xmin = 1525.7591
				xmax = 1525.8891
				text = "but"
			intervals [4792]:
				xmin = 1525.8891
				xmax = 1526.1291
				text = "we"
			intervals [4793]:
				xmin = 1526.1291
				xmax = 1526.5491
				text = "mostly"
			intervals [4794]:
				xmin = 1526.5491
				xmax = 1526.8791
				text = "hold"
			intervals [4795]:
				xmin = 1526.8791
				xmax = 1526.9691
				text = "her"
			intervals [4796]:
				xmin = 1526.9691
				xmax = 1527.2491
				text = "back"
			intervals [4797]:
				xmin = 1527.2491
				xmax = 1527.4491
				text = "from"
			intervals [4798]:
				xmin = 1527.4491
				xmax = 1527.6991
				text = "going"
			intervals [4799]:
				xmin = 1527.6991
				xmax = 1527.7891
				text = "to"
			intervals [4800]:
				xmin = 1527.7891
				xmax = 1527.9691
				text = "s"
			intervals [4801]:
				xmin = 1527.9691
				xmax = 1528.4547
				text = ""
			intervals [4802]:
				xmin = 1528.4547
				xmax = 1528.5747
				text = "to"
			intervals [4803]:
				xmin = 1528.5747
				xmax = 1528.6947
				text = "the"
			intervals [4804]:
				xmin = 1528.6947
				xmax = 1529.0347
				text = "door"
			intervals [4805]:
				xmin = 1529.0347
				xmax = 1529.6019
				text = ""
			intervals [4806]:
				xmin = 1529.6019
				xmax = 1529.9219
				text = "see"
			intervals [4807]:
				xmin = 1529.9219
				xmax = 1530.0419
				text = "if"
			intervals [4808]:
				xmin = 1530.0419
				xmax = 1530.1119
				text = "you"
			intervals [4809]:
				xmin = 1530.1119
				xmax = 1530.1819
				text = ""
			intervals [4810]:
				xmin = 1530.1819
				xmax = 1530.5019
				text = "point"
			intervals [4811]:
				xmin = 1530.5019
				xmax = 1530.6019
				text = "your"
			intervals [4812]:
				xmin = 1530.6019
				xmax = 1530.9819
				text = "hand"
			intervals [4813]:
				xmin = 1530.9819
				xmax = 1531.2319
				text = "out"
			intervals [4814]:
				xmin = 1531.2319
				xmax = 1531.7142
				text = ""
			intervals [4815]:
				xmin = 1531.7142
				xmax = 1531.9942
				text = "she"
			intervals [4816]:
				xmin = 1531.9942
				xmax = 1532.0242
				text = "<unk>"
			intervals [4817]:
				xmin = 1532.0242
				xmax = 1532.0842
				text = ""
			intervals [4818]:
				xmin = 1532.0842
				xmax = 1532.5042
				text = "try"
			intervals [4819]:
				xmin = 1532.5042
				xmax = 1532.6242
				text = ""
			intervals [4820]:
				xmin = 1532.6242
				xmax = 1532.9842
				text = "try"
			intervals [4821]:
				xmin = 1532.9842
				xmax = 1533.0142
				text = ""
			intervals [4822]:
				xmin = 1533.0142
				xmax = 1533.0842
				text = "her"
			intervals [4823]:
				xmin = 1533.0842
				xmax = 1533.4442
				text = "best"
			intervals [4824]:
				xmin = 1533.4442
				xmax = 1533.5342
				text = "to"
			intervals [4825]:
				xmin = 1533.5342
				xmax = 1533.6042
				text = ""
			intervals [4826]:
				xmin = 1533.6042
				xmax = 1533.8942
				text = "bite"
			intervals [4827]:
				xmin = 1533.8942
				xmax = 1533.9242
				text = ""
			intervals [4828]:
				xmin = 1533.9242
				xmax = 1534.0242
				text = "it"
			intervals [4829]:
				xmin = 1534.0242
				xmax = 1534.4913
				text = ""
			intervals [4830]:
				xmin = 1534.4913
				xmax = 1534.6713
				text = "and"
			intervals [4831]:
				xmin = 1534.6713
				xmax = 1534.8513
				text = "if"
			intervals [4832]:
				xmin = 1534.8513
				xmax = 1534.9513
				text = "you"
			intervals [4833]:
				xmin = 1534.9513
				xmax = 1534.9913
				text = ""
			intervals [4834]:
				xmin = 1534.9913
				xmax = 1535.3013
				text = "don't"
			intervals [4835]:
				xmin = 1535.3013
				xmax = 1536.0569
				text = ""
			intervals [4836]:
				xmin = 1536.0569
				xmax = 1536.2269
				text = "well"
			intervals [4837]:
				xmin = 1536.2269
				xmax = 1536.4669
				text = "then"
			intervals [4838]:
				xmin = 1536.4669
				xmax = 1537.0081
				text = ""
			intervals [4839]:
				xmin = 1537.0081
				xmax = 1537.1981
				text = "you"
			intervals [4840]:
				xmin = 1537.1981
				xmax = 1537.7381
				text = "alright"
			intervals [4841]:
				xmin = 1537.7381
				xmax = 1538.2291
				text = ""
			intervals [4842]:
				xmin = 1538.2291
				xmax = 1538.6791
				text = "friends"
			intervals [4843]:
				xmin = 1538.6791
				xmax = 1538.8791
				text = "for"
			intervals [4844]:
				xmin = 1538.8791
				xmax = 1538.9091
				text = "a"
			intervals [4845]:
				xmin = 1538.9091
				xmax = 1539.1791
				text = "little"
			intervals [4846]:
				xmin = 1539.1791
				xmax = 1539.4191
				text = "while"
			intervals [4847]:
				xmin = 1539.4191
				xmax = 1539.5291
				text = "but"
			intervals [4848]:
				xmin = 1539.5291
				xmax = 1539.5591
				text = ""
			intervals [4849]:
				xmin = 1539.5591
				xmax = 1539.7091
				text = "if"
			intervals [4850]:
				xmin = 1539.7091
				xmax = 1539.8691
				text = "you"
			intervals [4851]:
				xmin = 1539.8691
				xmax = 1540.2531
				text = ""
			intervals [4852]:
				xmin = 1540.2531
				xmax = 1540.5131
				text = "come"
			intervals [4853]:
				xmin = 1540.5131
				xmax = 1540.6031
				text = "in"
			intervals [4854]:
				xmin = 1540.6031
				xmax = 1540.8531
				text = "there"
			intervals [4855]:
				xmin = 1540.8531
				xmax = 1541.2121
				text = ""
			intervals [4856]:
				xmin = 1541.2121
				xmax = 1541.7421
				text = "running"
			intervals [4857]:
				xmin = 1541.7421
				xmax = 1541.8421
				text = "and"
			intervals [4858]:
				xmin = 1541.8421
				xmax = 1542.2221
				text = "she"
			intervals [4859]:
				xmin = 1542.2221
				xmax = 1542.2521
				text = "<unk>"
			intervals [4860]:
				xmin = 1542.2521
				xmax = 1542.3121
				text = ""
			intervals [4861]:
				xmin = 1542.3121
				xmax = 1542.7021
				text = "jump"
			intervals [4862]:
				xmin = 1542.7021
				xmax = 1542.8921
				text = "on"
			intervals [4863]:
				xmin = 1542.8921
				xmax = 1542.9921
				text = "you"
			intervals [4864]:
				xmin = 1542.9921
				xmax = 1543.3321
				text = "just"
			intervals [4865]:
				xmin = 1543.3321
				xmax = 1543.3621
				text = ""
			intervals [4866]:
				xmin = 1543.3621
				xmax = 1543.4521
				text = "as"
			intervals [4867]:
				xmin = 1543.4521
				xmax = 1543.4821
				text = ""
			intervals [4868]:
				xmin = 1543.4821
				xmax = 1543.8021
				text = "quick"
			intervals [4869]:
				xmin = 1543.8021
				xmax = 1544.4729
				text = ""
			intervals [4870]:
				xmin = 1544.4729
				xmax = 1544.6329
				text = "then"
			intervals [4871]:
				xmin = 1544.6329
				xmax = 1544.9229
				text = "so"
			intervals [4872]:
				xmin = 1544.9229
				xmax = 1545.9751
				text = ""
			intervals [4873]:
				xmin = 1545.9751
				xmax = 1546.3751
				text = "uh"
			intervals [4874]:
				xmin = 1546.3751
				xmax = 1546.9176
				text = ""
			intervals [4875]:
				xmin = 1546.9176
				xmax = 1547.0676
				text = "it"
			intervals [4876]:
				xmin = 1547.0676
				xmax = 1547.1676
				text = "s"
			intervals [4877]:
				xmin = 1547.1676
				xmax = 1547.4976
				text = "these"
			intervals [4878]:
				xmin = 1547.4976
				xmax = 1547.5276
				text = ""
			intervals [4879]:
				xmin = 1547.5276
				xmax = 1548.0176
				text = "children"
			intervals [4880]:
				xmin = 1548.0176
				xmax = 1548.3546
				text = ""
			intervals [4881]:
				xmin = 1548.3546
				xmax = 1548.4646
				text = "the"
			intervals [4882]:
				xmin = 1548.4646
				xmax = 1548.7046
				text = "way"
			intervals [4883]:
				xmin = 1548.7046
				xmax = 1548.8246
				text = "you"
			intervals [4884]:
				xmin = 1548.8246
				xmax = 1549.0246
				text = "can"
			intervals [4885]:
				xmin = 1549.0246
				xmax = 1549.4046
				text = "tell"
			intervals [4886]:
				xmin = 1549.4046
				xmax = 1549.5846
				text = "when"
			intervals [4887]:
				xmin = 1549.5846
				xmax = 1549.8646
				text = "she"
			intervals [4888]:
				xmin = 1549.8646
				xmax = 1550.2058
				text = ""
			intervals [4889]:
				xmin = 1550.2058
				xmax = 1550.3558
				text = "when"
			intervals [4890]:
				xmin = 1550.3558
				xmax = 1550.9558
				text = "somebody"
			intervals [4891]:
				xmin = 1550.9558
				xmax = 1551.1558
				text = ""
			intervals [4892]:
				xmin = 1551.1558
				xmax = 1551.4858
				text = "picked"
			intervals [4893]:
				xmin = 1551.4858
				xmax = 1551.6858
				text = "at"
			intervals [4894]:
				xmin = 1551.6858
				xmax = 1551.7958
				text = "her"
			intervals [4895]:
				xmin = 1551.7958
				xmax = 1552.2675
				text = ""
			intervals [4896]:
				xmin = 1552.2675
				xmax = 1552.6075
				text = "she"
			intervals [4897]:
				xmin = 1552.6075
				xmax = 1552.6375
				text = "<unk>"
			intervals [4898]:
				xmin = 1552.6375
				xmax = 1552.6675
				text = ""
			intervals [4899]:
				xmin = 1552.6675
				xmax = 1553.2075
				text = "um"
			intervals [4900]:
				xmin = 1553.2075
				xmax = 1554.0635
				text = ""
			intervals [4901]:
				xmin = 1554.0635
				xmax = 1554.2735
				text = "when"
			intervals [4902]:
				xmin = 1554.2735
				xmax = 1554.3635
				text = "you"
			intervals [4903]:
				xmin = 1554.3635
				xmax = 1554.5835
				text = "go"
			intervals [4904]:
				xmin = 1554.5835
				xmax = 1554.7135
				text = "in"
			intervals [4905]:
				xmin = 1554.7135
				xmax = 1554.8235
				text = "the"
			intervals [4906]:
				xmin = 1554.8235
				xmax = 1555.2135
				text = "store"
			intervals [4907]:
				xmin = 1555.2135
				xmax = 1555.3235
				text = "and"
			intervals [4908]:
				xmin = 1555.3235
				xmax = 1555.5735
				text = "leaves"
			intervals [4909]:
				xmin = 1555.5735
				xmax = 1555.6335
				text = "her"
			intervals [4910]:
				xmin = 1555.6335
				xmax = 1556.3035
				text = "outside"
			intervals [4911]:
				xmin = 1556.3035
				xmax = 1556.5069
				text = ""
			intervals [4912]:
				xmin = 1556.5069
				xmax = 1557.1169
				text = "somebody"
			intervals [4913]:
				xmin = 1557.1169
				xmax = 1557.5069
				text = "uh"
			intervals [4914]:
				xmin = 1557.5069
				xmax = 1558.0829
				text = ""
			intervals [4915]:
				xmin = 1558.0829
				xmax = 1558.3529
				text = "some"
			intervals [4916]:
				xmin = 1558.3529
				xmax = 1558.7429
				text = "children"
			intervals [4917]:
				xmin = 1558.7429
				xmax = 1558.8329
				text = "will"
			intervals [4918]:
				xmin = 1558.8329
				xmax = 1559.1429
				text = "mess"
			intervals [4919]:
				xmin = 1559.1429
				xmax = 1559.4429
				text = "with"
			intervals [4920]:
				xmin = 1559.4429
				xmax = 1559.5029
				text = "her"
			intervals [4921]:
				xmin = 1559.5029
				xmax = 1559.9516
				text = ""
			intervals [4922]:
				xmin = 1559.9516
				xmax = 1560.0816
				text = "and"
			intervals [4923]:
				xmin = 1560.0816
				xmax = 1560.1716
				text = "you"
			intervals [4924]:
				xmin = 1560.1716
				xmax = 1560.4416
				text = "see"
			intervals [4925]:
				xmin = 1560.4416
				xmax = 1560.6316
				text = "some"
			intervals [4926]:
				xmin = 1560.6316
				xmax = 1561.0816
				text = "children"
			intervals [4927]:
				xmin = 1561.0816
				xmax = 1561.7309
				text = ""
			intervals [4928]:
				xmin = 1561.7309
				xmax = 1561.8809
				text = "and"
			intervals [4929]:
				xmin = 1561.8809
				xmax = 1562.0309
				text = "when"
			intervals [4930]:
				xmin = 1562.0309
				xmax = 1562.1609
				text = "you"
			intervals [4931]:
				xmin = 1562.1609
				xmax = 1562.4509
				text = "take"
			intervals [4932]:
				xmin = 1562.4509
				xmax = 1562.5709
				text = "the"
			intervals [4933]:
				xmin = 1562.5709
				xmax = 1563.0009
				text = "dog"
			intervals [4934]:
				xmin = 1563.0009
				xmax = 1563.8172
				text = ""
			intervals [4935]:
				xmin = 1563.8172
				xmax = 1564.5072
				text = "<unk>"
			intervals [4936]:
				xmin = 1564.5072
				xmax = 1564.8772
				text = "excuse"
			intervals [4937]:
				xmin = 1564.8772
				xmax = 1564.9972
				text = "me"
			intervals [4938]:
				xmin = 1564.9972
				xmax = 1565.3229
				text = ""
			intervals [4939]:
				xmin = 1565.3229
				xmax = 1566.1629
				text = "<unk>"
			intervals [4940]:
				xmin = 1566.1629
				xmax = 1567.6256
				text = ""
			intervals [4941]:
				xmin = 1567.6256
				xmax = 1567.9056
				text = "huh"
			intervals [4942]:
				xmin = 1567.9056
				xmax = 1568.9405
				text = ""
			intervals [4943]:
				xmin = 1568.9405
				xmax = 1569.5805
				text = "uh-huh"
			intervals [4944]:
				xmin = 1569.5805
				xmax = 1570.0903
				text = ""
			intervals [4945]:
				xmin = 1570.0903
				xmax = 1570.3303
				text = "and"
			intervals [4946]:
				xmin = 1570.3303
				xmax = 1570.4103
				text = ""
			intervals [4947]:
				xmin = 1570.4103
				xmax = 1570.6603
				text = "uh"
			intervals [4948]:
				xmin = 1570.6603
				xmax = 1570.7303
				text = ""
			intervals [4949]:
				xmin = 1570.7303
				xmax = 1570.9503
				text = "when"
			intervals [4950]:
				xmin = 1570.9503
				xmax = 1571.0703
				text = "you"
			intervals [4951]:
				xmin = 1571.0703
				xmax = 1571.4414
				text = ""
			intervals [4952]:
				xmin = 1571.4414
				xmax = 1571.5914
				text = "when"
			intervals [4953]:
				xmin = 1571.5914
				xmax = 1571.7914
				text = "you"
			intervals [4954]:
				xmin = 1571.7914
				xmax = 1571.8314
				text = ""
			intervals [4955]:
				xmin = 1571.8314
				xmax = 1572.5114
				text = "untie"
			intervals [4956]:
				xmin = 1572.5114
				xmax = 1572.6314
				text = "the"
			intervals [4957]:
				xmin = 1572.6314
				xmax = 1572.9114
				text = "dog"
			intervals [4958]:
				xmin = 1572.9114
				xmax = 1573.0814
				text = "he"
			intervals [4959]:
				xmin = 1573.0814
				xmax = 1573.1114
				text = "<unk>"
			intervals [4960]:
				xmin = 1573.1114
				xmax = 1573.3714
				text = "try"
			intervals [4961]:
				xmin = 1573.3714
				xmax = 1573.4714
				text = "to"
			intervals [4962]:
				xmin = 1573.4714
				xmax = 1573.6514
				text = "get"
			intervals [4963]:
				xmin = 1573.6514
				xmax = 1573.7014
				text = ""
			intervals [4964]:
				xmin = 1573.7014
				xmax = 1573.8614
				text = "to"
			intervals [4965]:
				xmin = 1573.8614
				xmax = 1574.0014
				text = "the"
			intervals [4966]:
				xmin = 1574.0014
				xmax = 1574.4614
				text = "children"
			intervals [4967]:
				xmin = 1574.4614
				xmax = 1575.0598
				text = ""
			intervals [4968]:
				xmin = 1575.0598
				xmax = 1575.3998
				text = "our"
			intervals [4969]:
				xmin = 1575.3998
				xmax = 1575.6898
				text = "dog"
			intervals [4970]:
				xmin = 1575.6898
				xmax = 1575.8698
				text = "would"
			intervals [4971]:
				xmin = 1575.8698
				xmax = 1576.0498
				text = "that"
			intervals [4972]:
				xmin = 1576.0498
				xmax = 1576.0998
				text = "s"
			intervals [4973]:
				xmin = 1576.0998
				xmax = 1576.2698
				text = "how"
			intervals [4974]:
				xmin = 1576.2698
				xmax = 1576.4198
				text = "you"
			intervals [4975]:
				xmin = 1576.4198
				xmax = 1576.5898
				text = "know"
			intervals [4976]:
				xmin = 1576.5898
				xmax = 1576.7198
				text = "that"
			intervals [4977]:
				xmin = 1576.7198
				xmax = 1577.0155
				text = ""
			intervals [4978]:
				xmin = 1577.0155
				xmax = 1577.4855
				text = "somebody"
			intervals [4979]:
				xmin = 1577.4855
				xmax = 1577.5855
				text = "s"
			intervals [4980]:
				xmin = 1577.5855
				xmax = 1577.7855
				text = "been"
			intervals [4981]:
				xmin = 1577.7855
				xmax = 1578.3355
				text = "bothering"
			intervals [4982]:
				xmin = 1578.3355
				xmax = 1579.190
				text = ""
			intervals [4983]:
				xmin = 1579.190
				xmax = 1579.340
				text = "and"
			intervals [4984]:
				xmin = 1579.340
				xmax = 1579.580
				text = "we"
			intervals [4985]:
				xmin = 1579.580
				xmax = 1580.010
				text = "walks"
			intervals [4986]:
				xmin = 1580.010
				xmax = 1580.130
				text = "her"
			intervals [4987]:
				xmin = 1580.130
				xmax = 1580.440
				text = "three"
			intervals [4988]:
				xmin = 1580.440
				xmax = 1580.890
				text = "times"
			intervals [4989]:
				xmin = 1580.890
				xmax = 1580.950
				text = "a"
			intervals [4990]:
				xmin = 1580.950
				xmax = 1581.250
				text = "day"
			intervals [4991]:
				xmin = 1581.250
				xmax = 1581.6839
				text = ""
			intervals [4992]:
				xmin = 1581.6839
				xmax = 1581.8439
				text = "like"
			intervals [4993]:
				xmin = 1581.8439
				xmax = 1581.8839
				text = ""
			intervals [4994]:
				xmin = 1581.8839
				xmax = 1582.0839
				text = "in"
			intervals [4995]:
				xmin = 1582.0839
				xmax = 1582.1639
				text = "the"
			intervals [4996]:
				xmin = 1582.1639
				xmax = 1582.5639
				text = "morning"
			intervals [4997]:
				xmin = 1582.5639
				xmax = 1582.7239
				text = "when"
			intervals [4998]:
				xmin = 1582.7239
				xmax = 1582.8539
				text = "i"
			intervals [4999]:
				xmin = 1582.8539
				xmax = 1583.0539
				text = "get"
			intervals [5000]:
				xmin = 1583.0539
				xmax = 1583.2639
				text = "up"
			intervals [5001]:
				xmin = 1583.2639
				xmax = 1583.6998
				text = ""
			intervals [5002]:
				xmin = 1583.6998
				xmax = 1584.0298
				text = "before"
			intervals [5003]:
				xmin = 1584.0298
				xmax = 1584.0998
				text = "i"
			intervals [5004]:
				xmin = 1584.0998
				xmax = 1584.2598
				text = "go"
			intervals [5005]:
				xmin = 1584.2598
				xmax = 1584.3598
				text = "to"
			intervals [5006]:
				xmin = 1584.3598
				xmax = 1584.7098
				text = "work"
			intervals [5007]:
				xmin = 1584.7098
				xmax = 1584.8898
				text = "i"
			intervals [5008]:
				xmin = 1584.8898
				xmax = 1585.3525
				text = ""
			intervals [5009]:
				xmin = 1585.3525
				xmax = 1585.4625
				text = "i"
			intervals [5010]:
				xmin = 1585.4625
				xmax = 1585.7825
				text = "might"
			intervals [5011]:
				xmin = 1585.7825
				xmax = 1586.1125
				text = "walk"
			intervals [5012]:
				xmin = 1586.1125
				xmax = 1586.1725
				text = "her"
			intervals [5013]:
				xmin = 1586.1725
				xmax = 1586.3925
				text = "but"
			intervals [5014]:
				xmin = 1586.3925
				xmax = 1586.4825
				text = "i"
			intervals [5015]:
				xmin = 1586.4825
				xmax = 1586.7625
				text = "don't"
			intervals [5016]:
				xmin = 1586.7625
				xmax = 1587.0025
				text = "do"
			intervals [5017]:
				xmin = 1587.0025
				xmax = 1587.2125
				text = "it"
			intervals [5018]:
				xmin = 1587.2125
				xmax = 1587.9597
				text = ""
			intervals [5019]:
				xmin = 1587.9597
				xmax = 1588.0897
				text = "i"
			intervals [5020]:
				xmin = 1588.0897
				xmax = 1588.2697
				text = "go"
			intervals [5021]:
				xmin = 1588.2697
				xmax = 1588.2997
				text = ""
			intervals [5022]:
				xmin = 1588.2997
				xmax = 1588.3597
				text = "to"
			intervals [5023]:
				xmin = 1588.3597
				xmax = 1588.5597
				text = "work"
			intervals [5024]:
				xmin = 1588.5597
				xmax = 1588.6297
				text = ""
			intervals [5025]:
				xmin = 1588.6297
				xmax = 1588.7197
				text = "at"
			intervals [5026]:
				xmin = 1588.7197
				xmax = 1589.1797
				text = "seven"
			intervals [5027]:
				xmin = 1589.1797
				xmax = 1589.8957
				text = ""
			intervals [5028]:
				xmin = 1589.8957
				xmax = 1590.0857
				text = "then"
			intervals [5029]:
				xmin = 1590.0857
				xmax = 1590.2257
				text = "when"
			intervals [5030]:
				xmin = 1590.2257
				xmax = 1590.3157
				text = "i"
			intervals [5031]:
				xmin = 1590.3157
				xmax = 1590.5357
				text = "come"
			intervals [5032]:
				xmin = 1590.5357
				xmax = 1590.8857
				text = "home"
			intervals [5033]:
				xmin = 1590.8857
				xmax = 1591.1893
				text = ""
			intervals [5034]:
				xmin = 1591.1893
				xmax = 1591.2893
				text = "i"
			intervals [5035]:
				xmin = 1591.2893
				xmax = 1591.5493
				text = "may"
			intervals [5036]:
				xmin = 1591.5493
				xmax = 1591.9093
				text = "walk"
			intervals [5037]:
				xmin = 1591.9093
				xmax = 1591.9993
				text = "her"
			intervals [5038]:
				xmin = 1591.9993
				xmax = 1592.3204
				text = ""
			intervals [5039]:
				xmin = 1592.3204
				xmax = 1592.5604
				text = "or"
			intervals [5040]:
				xmin = 1592.5604
				xmax = 1592.6504
				text = "in"
			intervals [5041]:
				xmin = 1592.6504
				xmax = 1593.1197
				text = ""
			intervals [5042]:
				xmin = 1593.1197
				xmax = 1593.2897
				text = "i"
			intervals [5043]:
				xmin = 1593.2897
				xmax = 1593.3497
				text = ""
			intervals [5044]:
				xmin = 1593.3497
				xmax = 1593.4597
				text = "c"
			intervals [5045]:
				xmin = 1593.4597
				xmax = 1594.426
				text = ""
			intervals [5046]:
				xmin = 1594.426
				xmax = 1594.586
				text = "and"
			intervals [5047]:
				xmin = 1594.586
				xmax = 1594.716
				text = "i"
			intervals [5048]:
				xmin = 1594.716
				xmax = 1594.946
				text = ""
			intervals [5049]:
				xmin = 1594.946
				xmax = 1595.016
				text = "c"
			intervals [5050]:
				xmin = 1595.016
				xmax = 1596.9009
				text = ""
			intervals [5051]:
				xmin = 1596.9009
				xmax = 1597.2109
				text = "no"
			intervals [5052]:
				xmin = 1597.2109
				xmax = 1597.6009
				text = "see"
			intervals [5053]:
				xmin = 1597.6009
				xmax = 1597.9333
				text = ""
			intervals [5054]:
				xmin = 1597.9333
				xmax = 1598.0833
				text = "in"
			intervals [5055]:
				xmin = 1598.0833
				xmax = 1598.1533
				text = "the"
			intervals [5056]:
				xmin = 1598.1533
				xmax = 1598.6733
				text = "morning"
			intervals [5057]:
				xmin = 1598.6733
				xmax = 1599.2156
				text = ""
			intervals [5058]:
				xmin = 1599.2156
				xmax = 1600.0356
				text = "sometimes"
			intervals [5059]:
				xmin = 1600.0356
				xmax = 1600.3328
				text = ""
			intervals [5060]:
				xmin = 1600.3328
				xmax = 1600.4828
				text = "i"
			intervals [5061]:
				xmin = 1600.4828
				xmax = 1600.9728
				text = "goes"
			intervals [5062]:
				xmin = 1600.9728
				xmax = 1601.2693
				text = ""
			intervals [5063]:
				xmin = 1601.2693
				xmax = 1601.8893
				text = "shining"
			intervals [5064]:
				xmin = 1601.8893
				xmax = 1602.2593
				text = "shoes"
			intervals [5065]:
				xmin = 1602.2593
				xmax = 1602.3293
				text = "at"
			intervals [5066]:
				xmin = 1602.3293
				xmax = 1602.6693
				text = "seven"
			intervals [5067]:
				xmin = 1602.6693
				xmax = 1602.7993
				text = "in"
			intervals [5068]:
				xmin = 1602.7993
				xmax = 1602.8593
				text = "the"
			intervals [5069]:
				xmin = 1602.8593
				xmax = 1603.1993
				text = "morning"
			intervals [5070]:
				xmin = 1603.1993
				xmax = 1603.8193
				text = "sometime"
			intervals [5071]:
				xmin = 1603.8193
				xmax = 1603.9093
				text = "but"
			intervals [5072]:
				xmin = 1603.9093
				xmax = 1604.3693
				text = "most"
			intervals [5073]:
				xmin = 1604.3693
				xmax = 1604.4293
				text = "of"
			intervals [5074]:
				xmin = 1604.4293
				xmax = 1604.4893
				text = "the"
			intervals [5075]:
				xmin = 1604.4893
				xmax = 1604.6393
				text = "time"
			intervals [5076]:
				xmin = 1604.6393
				xmax = 1604.9493
				text = "now"
			intervals [5077]:
				xmin = 1604.9493
				xmax = 1605.0093
				text = "i"
			intervals [5078]:
				xmin = 1605.0093
				xmax = 1605.3093
				text = "go"
			intervals [5079]:
				xmin = 1605.3093
				xmax = 1605.6047
				text = ""
			intervals [5080]:
				xmin = 1605.6047
				xmax = 1605.7247
				text = "to"
			intervals [5081]:
				xmin = 1605.7247
				xmax = 1606.0547
				text = "work"
			intervals [5082]:
				xmin = 1606.0547
				xmax = 1606.1947
				text = "at"
			intervals [5083]:
				xmin = 1606.1947
				xmax = 1606.3047
				text = "the"
			intervals [5084]:
				xmin = 1606.3047
				xmax = 1606.6947
				text = "store"
			intervals [5085]:
				xmin = 1606.6947
				xmax = 1606.7747
				text = "at"
			intervals [5086]:
				xmin = 1606.7747
				xmax = 1607.2047
				text = "seven"
			intervals [5087]:
				xmin = 1607.2047
				xmax = 1607.7025
				text = ""
			intervals [5088]:
				xmin = 1607.7025
				xmax = 1607.8325
				text = "and"
			intervals [5089]:
				xmin = 1607.8325
				xmax = 1608.0625
				text = "come"
			intervals [5090]:
				xmin = 1608.0625
				xmax = 1608.2925
				text = "back"
			intervals [5091]:
				xmin = 1608.2925
				xmax = 1608.3625
				text = "at"
			intervals [5092]:
				xmin = 1608.3625
				xmax = 1608.3925
				text = ""
			intervals [5093]:
				xmin = 1608.3925
				xmax = 1608.7825
				text = "four"
			intervals [5094]:
				xmin = 1608.7825
				xmax = 1608.8825
				text = "and"
			intervals [5095]:
				xmin = 1608.8825
				xmax = 1609.0625
				text = "then"
			intervals [5096]:
				xmin = 1609.0625
				xmax = 1609.3725
				text = "after"
			intervals [5097]:
				xmin = 1609.3725
				xmax = 1609.6325
				text = "that"
			intervals [5098]:
				xmin = 1609.6325
				xmax = 1609.6625
				text = ""
			intervals [5099]:
				xmin = 1609.6625
				xmax = 1609.8325
				text = "i"
			intervals [5100]:
				xmin = 1609.8325
				xmax = 1609.9925
				text = "go"
			intervals [5101]:
				xmin = 1609.9925
				xmax = 1610.2225
				text = "shoe"
			intervals [5102]:
				xmin = 1610.2225
				xmax = 1610.5025
				text = ""
			intervals [5103]:
				xmin = 1610.5025
				xmax = 1610.9425
				text = "shining"
			intervals [5104]:
				xmin = 1610.9425
				xmax = 1613.3579
				text = ""
			intervals [5105]:
				xmin = 1613.3579
				xmax = 1613.5779
				text = "uh"
			intervals [5106]:
				xmin = 1613.5779
				xmax = 1613.6779
				text = ""
			intervals [5107]:
				xmin = 1613.6779
				xmax = 1615.2279
				text = "rdx"
			intervals [5108]:
				xmin = 1615.2279
				xmax = 1616.5444
				text = ""
			intervals [5109]:
				xmin = 1616.5444
				xmax = 1616.6844
				text = "huh"
			intervals [5110]:
				xmin = 1616.6844
				xmax = 1617.0344
				text = "uh"
			intervals [5111]:
				xmin = 1617.0344
				xmax = 1617.0644
				text = ""
			intervals [5112]:
				xmin = 1617.0644
				xmax = 1617.5744
				text = "straighten"
			intervals [5113]:
				xmin = 1617.5744
				xmax = 1617.6544
				text = "the"
			intervals [5114]:
				xmin = 1617.6544
				xmax = 1618.2044
				text = "shelves"
			intervals [5115]:
				xmin = 1618.2044
				xmax = 1618.3844
				text = "up"
			intervals [5116]:
				xmin = 1618.3844
				xmax = 1618.4344
				text = ""
			intervals [5117]:
				xmin = 1618.4344
				xmax = 1618.6344
				text = "and"
			intervals [5118]:
[truncated: 1,738,589 more chars]
