# Supplementary material for: Considering Performance in the Automated and Manual Coding of Sociolinguistic Variables: Lessons From Variable (ING)
Source: Front Artif Intell. 2021 Apr 29;4:648543. doi: 10.3389/frai.2021.648543 (PMC8117961; doi:10.3389/frai.2021.648543)
Supplement: Supplementary file 5 [file Data_Sheet_5.ZIP › CORAAL_VARAligned_as_TextGrids_p1/DCA_se3_ag1_m_03_1.TextGrid]

File type = "ooTextFile"
Object class = "TextGrid"

xmin = 0.0
xmax = 2173.4
tiers? <exists>
size = 4
item []:
	item [1]:
		class = "IntervalTier"
		name = "DCA_se3_ag1_m_03 - words"
		xmin = 0.0
		xmax = 2173.4
		intervals: size = 4989
			intervals [1]:
				xmin = 0.0
				xmax = 11.269
				text = ""
			intervals [2]:
				xmin = 11.269
				xmax = 11.659
				text = "well"
			intervals [3]:
				xmin = 11.659
				xmax = 11.689
				text = ""
			intervals [4]:
				xmin = 11.689
				xmax = 12.139
				text = "um"
			intervals [5]:
				xmin = 12.139
				xmax = 13.5931
				text = ""
			intervals [6]:
				xmin = 13.5931
				xmax = 13.6731
				text = "at"
			intervals [7]:
				xmin = 13.6731
				xmax = 13.8331
				text = "that"
			intervals [8]:
				xmin = 13.8331
				xmax = 14.0831
				text = "time"
			intervals [9]:
				xmin = 14.0831
				xmax = 14.1431
				text = "i"
			intervals [10]:
				xmin = 14.1431
				xmax = 14.3331
				text = "was"
			intervals [11]:
				xmin = 14.3331
				xmax = 14.5931
				text = "living"
			intervals [12]:
				xmin = 14.5931
				xmax = 14.6931
				text = "in"
			intervals [13]:
				xmin = 14.6931
				xmax = 15.1931
				text = "hyattsville"
			intervals [14]:
				xmin = 15.1931
				xmax = 15.7331
				text = "maryland"
			intervals [15]:
				xmin = 15.7331
				xmax = 15.8836
				text = ""
			intervals [16]:
				xmin = 15.8836
				xmax = 16.1736
				text = "and"
			intervals [17]:
				xmin = 16.1736
				xmax = 16.2036
				text = ""
			intervals [18]:
				xmin = 16.2036
				xmax = 16.3436
				text = "there"
			intervals [19]:
				xmin = 16.3436
				xmax = 16.4636
				text = "were"
			intervals [20]:
				xmin = 16.4636
				xmax = 16.6936
				text = "no"
			intervals [21]:
				xmin = 16.6936
				xmax = 16.9436
				text = "other"
			intervals [22]:
				xmin = 16.9436
				xmax = 17.4114
				text = ""
			intervals [23]:
				xmin = 17.4114
				xmax = 17.7114
				text = "uh"
			intervals [24]:
				xmin = 17.7114
				xmax = 18.8755
				text = ""
			intervals [25]:
				xmin = 18.8755
				xmax = 19.1855
				text = "kids"
			intervals [26]:
				xmin = 19.1855
				xmax = 19.5055
				text = "around"
			intervals [27]:
				xmin = 19.5055
				xmax = 19.7655
				text = "to"
			intervals [28]:
				xmin = 19.7655
				xmax = 19.8955
				text = "uh"
			intervals [29]:
				xmin = 19.8955
				xmax = 20.2881
				text = ""
			intervals [30]:
				xmin = 20.2881
				xmax = 20.5481
				text = "play"
			intervals [31]:
				xmin = 20.5481
				xmax = 20.6881
				text = "with"
			intervals [32]:
				xmin = 20.6881
				xmax = 21.4375
				text = ""
			intervals [33]:
				xmin = 21.4375
				xmax = 21.7775
				text = "so"
			intervals [34]:
				xmin = 21.7775
				xmax = 22.1629
				text = ""
			intervals [35]:
				xmin = 22.1629
				xmax = 22.6929
				text = "mostly"
			intervals [36]:
				xmin = 22.6929
				xmax = 22.9129
				text = "i"
			intervals [37]:
				xmin = 22.9129
				xmax = 23.110
				text = ""
			intervals [38]:
				xmin = 23.110
				xmax = 23.200
				text = "would"
			intervals [39]:
				xmin = 23.200
				xmax = 23.650
				text = "read"
			intervals [40]:
				xmin = 23.650
				xmax = 25.3296
				text = ""
			intervals [41]:
				xmin = 25.3296
				xmax = 25.6396
				text = "and"
			intervals [42]:
				xmin = 25.6396
				xmax = 25.9596
				text = "uh"
			intervals [43]:
				xmin = 25.9596
				xmax = 27.6222
				text = ""
			intervals [44]:
				xmin = 27.6222
				xmax = 27.7922
				text = "i"
			intervals [45]:
				xmin = 27.7922
				xmax = 28.1122
				text = "can't"
			intervals [46]:
				xmin = 28.1122
				xmax = 28.8032
				text = ""
			intervals [47]:
				xmin = 28.8032
				xmax = 29.4132
				text = "particularly"
			intervals [48]:
				xmin = 29.4132
				xmax = 29.8332
				text = "remember"
			intervals [49]:
				xmin = 29.8332
				xmax = 30.0632
				text = "any"
			intervals [50]:
				xmin = 30.0632
				xmax = 30.2381
				text = ""
			intervals [51]:
				xmin = 30.2381
				xmax = 30.5981
				text = "games"
			intervals [52]:
				xmin = 30.5981
				xmax = 30.6781
				text = "i"
			intervals [53]:
				xmin = 30.6781
				xmax = 30.7681
				text = "would"
			intervals [54]:
				xmin = 30.7681
				xmax = 30.7981
				text = ""
			intervals [55]:
				xmin = 30.7981
				xmax = 31.0381
				text = "play"
			intervals [56]:
				xmin = 31.0381
				xmax = 31.1081
				text = "at"
			intervals [57]:
				xmin = 31.1081
				xmax = 31.2581
				text = "that"
			intervals [58]:
				xmin = 31.2581
				xmax = 31.2981
				text = ""
			intervals [59]:
				xmin = 31.2981
				xmax = 31.7981
				text = "time"
			intervals [60]:
				xmin = 31.7981
				xmax = 33.7547
				text = ""
			intervals [61]:
				xmin = 33.7547
				xmax = 33.8547
				text = "i"
			intervals [62]:
				xmin = 33.8547
				xmax = 34.0347
				text = "had"
			intervals [63]:
				xmin = 34.0347
				xmax = 34.4126
				text = ""
			intervals [64]:
				xmin = 34.4126
				xmax = 34.6326
				text = "lots"
			intervals [65]:
				xmin = 34.6326
				xmax = 34.7126
				text = "of"
			intervals [66]:
				xmin = 34.7126
				xmax = 35.1026
				text = "toys"
			intervals [67]:
				xmin = 35.1026
				xmax = 35.2526
				text = "and"
			intervals [68]:
				xmin = 35.2526
				xmax = 35.3626
				text = "so"
			intervals [69]:
				xmin = 35.3626
				xmax = 35.4126
				text = "i"
			intervals [70]:
				xmin = 35.4126
				xmax = 35.5826
				text = "just"
			intervals [71]:
				xmin = 35.5826
				xmax = 35.7926
				text = "played"
			intervals [72]:
				xmin = 35.7926
				xmax = 35.8226
				text = ""
			intervals [73]:
				xmin = 35.8226
				xmax = 35.9426
				text = "with"
			intervals [74]:
				xmin = 35.9426
				xmax = 36.2226
				text = "those"
			intervals [75]:
				xmin = 36.2226
				xmax = 36.5926
				text = "mostly"
			intervals [76]:
				xmin = 36.5926
				xmax = 36.8798
				text = ""
			intervals [77]:
				xmin = 36.8798
				xmax = 37.0998
				text = "and"
			intervals [78]:
				xmin = 37.0998
				xmax = 37.3698
				text = "read"
			intervals [79]:
				xmin = 37.3698
				xmax = 43.2108
				text = ""
			intervals [80]:
				xmin = 43.2108
				xmax = 43.4108
				text = "well"
			intervals [81]:
				xmin = 43.4108
				xmax = 43.5808
				text = "in"
			intervals [82]:
				xmin = 43.5808
				xmax = 43.6608
				text = ""
			intervals [83]:
				xmin = 43.6608
				xmax = 43.9108
				text = "in"
			intervals [84]:
				xmin = 43.9108
				xmax = 44.3308
				text = "school"
			intervals [85]:
				xmin = 44.3308
				xmax = 44.5308
				text = "during"
			intervals [86]:
				xmin = 44.5308
				xmax = 44.6108
				text = "the"
			intervals [87]:
				xmin = 44.6108
				xmax = 45.0708
				text = "recess"
			intervals [88]:
				xmin = 45.0708
				xmax = 45.1208
				text = "i"
			intervals [89]:
				xmin = 45.1208
				xmax = 45.2508
				text = "would"
			intervals [90]:
				xmin = 45.2508
				xmax = 45.4508
				text = "play"
			intervals [91]:
				xmin = 45.4508
				xmax = 45.8208
				text = "those"
			intervals [92]:
				xmin = 45.8208
				xmax = 46.386
				text = ""
			intervals [93]:
				xmin = 46.386
				xmax = 46.866
				text = "games"
			intervals [94]:
				xmin = 46.866
				xmax = 47.036
				text = "but"
			intervals [95]:
				xmin = 47.036
				xmax = 47.096
				text = ""
			intervals [96]:
				xmin = 47.096
				xmax = 47.396
				text = "uh"
			intervals [97]:
				xmin = 47.396
				xmax = 48.1808
				text = ""
			intervals [98]:
				xmin = 48.1808
				xmax = 48.5708
				text = "outside"
			intervals [99]:
				xmin = 48.5708
				xmax = 48.6708
				text = "of"
			intervals [100]:
				xmin = 48.6708
				xmax = 48.9908
				text = "school"
			intervals [101]:
				xmin = 48.9908
				xmax = 49.1008
				text = "i"
			intervals [102]:
				xmin = 49.1008
				xmax = 50.1112
				text = ""
			intervals [103]:
				xmin = 50.1112
				xmax = 50.2412
				text = "didn't"
			intervals [104]:
				xmin = 50.2412
				xmax = 50.3512
				text = "have"
			intervals [105]:
				xmin = 50.3512
				xmax = 50.5712
				text = "much"
			intervals [106]:
				xmin = 50.5712
				xmax = 50.6312
				text = "to"
			intervals [107]:
				xmin = 50.6312
				xmax = 50.8412
				text = "do"
			intervals [108]:
				xmin = 50.8412
				xmax = 57.8415
				text = ""
			intervals [109]:
				xmin = 57.8415
				xmax = 58.2615
				text = "um"
			intervals [110]:
				xmin = 58.2615
				xmax = 58.2915
				text = ""
			intervals [111]:
				xmin = 58.2915
				xmax = 58.4215
				text = "we"
			intervals [112]:
				xmin = 58.4215
				xmax = 58.8315
				text = "played"
			intervals [113]:
				xmin = 58.8315
				xmax = 59.2372
				text = ""
			intervals [114]:
				xmin = 59.2372
				xmax = 59.6372
				text = "tag"
			intervals [115]:
				xmin = 59.6372
				xmax = 60.6959
				text = ""
			intervals [116]:
				xmin = 60.6959
				xmax = 60.8559
				text = "when"
			intervals [117]:
				xmin = 60.8559
				xmax = 60.9459
				text = "i"
			intervals [118]:
				xmin = 60.9459
				xmax = 61.1259
				text = "was"
			intervals [119]:
				xmin = 61.1259
				xmax = 61.2159
				text = "in"
			intervals [120]:
				xmin = 61.2159
				xmax = 61.4959
				text = "junior"
			intervals [121]:
				xmin = 61.4959
				xmax = 61.6559
				text = "high"
			intervals [122]:
				xmin = 61.6559
				xmax = 61.9559
				text = "school"
			intervals [123]:
				xmin = 61.9559
				xmax = 62.0859
				text = "there"
			intervals [124]:
				xmin = 62.0859
				xmax = 62.2959
				text = "was"
			intervals [125]:
				xmin = 62.2959
				xmax = 62.4159
				text = "a"
			intervals [126]:
				xmin = 62.4159
				xmax = 62.960
				text = ""
			intervals [127]:
				xmin = 62.960
				xmax = 63.490
				text = "modified"
			intervals [128]:
				xmin = 63.490
				xmax = 63.820
				text = "version"
			intervals [129]:
				xmin = 63.820
				xmax = 63.880
				text = "of"
			intervals [130]:
				xmin = 63.880
				xmax = 63.910
				text = ""
			intervals [131]:
				xmin = 63.910
				xmax = 64.180
				text = "tag"
			intervals [132]:
				xmin = 64.180
				xmax = 64.300
				text = "we"
			intervals [133]:
				xmin = 64.300
				xmax = 64.700
				text = "played"
			intervals [134]:
				xmin = 64.700
				xmax = 65.5921
				text = ""
			intervals [135]:
				xmin = 65.5921
				xmax = 65.7621
				text = "in"
			intervals [136]:
				xmin = 65.7621
				xmax = 65.9721
				text = "which"
			intervals [137]:
				xmin = 65.9721
				xmax = 66.1821
				text = "one"
			intervals [138]:
				xmin = 66.1821
				xmax = 66.5321
				text = "person"
			intervals [139]:
				xmin = 66.5321
				xmax = 66.6621
				text = "would"
			intervals [140]:
				xmin = 66.6621
				xmax = 66.8621
				text = "be"
			intervals [141]:
				xmin = 66.8621
				xmax = 67.1721
				text = "it"
			intervals [142]:
				xmin = 67.1721
				xmax = 67.4092
				text = ""
			intervals [143]:
				xmin = 67.4092
				xmax = 67.5692
				text = "and"
			intervals [144]:
				xmin = 67.5692
				xmax = 67.7992
				text = "then"
			intervals [145]:
				xmin = 67.7992
				xmax = 68.4417
				text = ""
			intervals [146]:
				xmin = 68.4417
				xmax = 68.7017
				text = "each"
			intervals [147]:
				xmin = 68.7017
				xmax = 69.2317
				text = "person"
			intervals [148]:
				xmin = 69.2317
				xmax = 69.2617
				text = ""
			intervals [149]:
				xmin = 69.2617
				xmax = 69.3817
				text = "that"
			intervals [150]:
				xmin = 69.3817
				xmax = 69.5317
				text = "he"
			intervals [151]:
				xmin = 69.5317
				xmax = 69.6017
				text = ""
			intervals [152]:
				xmin = 69.6017
				xmax = 70.0117
				text = "caught"
			intervals [153]:
				xmin = 70.0117
				xmax = 70.8075
				text = ""
			intervals [154]:
				xmin = 70.8075
				xmax = 71.1375
				text = "would"
			intervals [155]:
				xmin = 71.1375
				xmax = 71.3875
				text = "uh"
			intervals [156]:
				xmin = 71.3875
				xmax = 72.7377
				text = ""
			intervals [157]:
				xmin = 72.7377
				xmax = 72.8577
				text = "would"
			intervals [158]:
				xmin = 72.8577
				xmax = 73.2477
				text = "also"
			intervals [159]:
				xmin = 73.2477
				xmax = 73.4877
				text = "be"
			intervals [160]:
				xmin = 73.4877
				xmax = 73.5577
				text = "it"
			intervals [161]:
				xmin = 73.5577
				xmax = 73.5877
				text = ""
			intervals [162]:
				xmin = 73.5877
				xmax = 73.7177
				text = "so"
			intervals [163]:
				xmin = 73.7177
				xmax = 73.8377
				text = "there"
			intervals [164]:
				xmin = 73.8377
				xmax = 73.9277
				text = "would"
			intervals [165]:
				xmin = 73.9277
				xmax = 74.1277
				text = "be"
			intervals [166]:
				xmin = 74.1277
				xmax = 74.2601
				text = ""
			intervals [167]:
				xmin = 74.2601
				xmax = 74.5201
				text = "first"
			intervals [168]:
				xmin = 74.5201
				xmax = 74.8401
				text = "one"
			intervals [169]:
				xmin = 74.8401
				xmax = 75.0101
				text = "then"
			intervals [170]:
				xmin = 75.0101
				xmax = 75.0601
				text = ""
			intervals [171]:
				xmin = 75.0601
				xmax = 75.4301
				text = "two"
			intervals [172]:
				xmin = 75.4301
				xmax = 75.4601
				text = ""
			intervals [173]:
				xmin = 75.4601
				xmax = 75.5201
				text = "and"
			intervals [174]:
				xmin = 75.5201
				xmax = 75.7201
				text = "then"
			intervals [175]:
				xmin = 75.7201
				xmax = 75.9401
				text = "say"
			intervals [176]:
				xmin = 75.9401
				xmax = 76.0382
				text = ""
			intervals [177]:
				xmin = 76.0382
				xmax = 76.3082
				text = "three"
			intervals [178]:
				xmin = 76.3082
				xmax = 76.3682
				text = "and"
			intervals [179]:
				xmin = 76.3682
				xmax = 76.4382
				text = "they"
			intervals [180]:
				xmin = 76.4382
				xmax = 76.5282
				text = "would"
			intervals [181]:
				xmin = 76.5282
				xmax = 76.6882
				text = "be"
			intervals [182]:
				xmin = 76.6882
				xmax = 76.7282
				text = ""
			intervals [183]:
				xmin = 76.7282
				xmax = 76.9982
				text = "all"
			intervals [184]:
				xmin = 76.9982
				xmax = 77.0382
				text = ""
			intervals [185]:
				xmin = 77.0382
				xmax = 77.1382
				text = "be"
			intervals [186]:
				xmin = 77.1382
				xmax = 77.5182
				text = "going"
			intervals [187]:
				xmin = 77.5182
				xmax = 77.6282
				text = ""
			intervals [188]:
				xmin = 77.6282
				xmax = 77.8682
				text = "after"
			intervals [189]:
				xmin = 77.8682
				xmax = 78.0082
				text = "the"
			intervals [190]:
				xmin = 78.0082
				xmax = 78.3782
				text = "others"
			intervals [191]:
				xmin = 78.3782
				xmax = 79.2818
				text = ""
			intervals [192]:
				xmin = 79.2818
				xmax = 79.3918
				text = "and"
			intervals [193]:
				xmin = 79.3918
				xmax = 79.4718
				text = "we"
			intervals [194]:
				xmin = 79.4718
				xmax = 79.5118
				text = "d"
			intervals [195]:
				xmin = 79.5118
				xmax = 79.7718
				text = "have"
			intervals [196]:
				xmin = 79.7718
				xmax = 79.9818
				text = "say"
			intervals [197]:
				xmin = 79.9818
				xmax = 80.3118
				text = "twelve"
			intervals [198]:
				xmin = 80.3118
				xmax = 80.3918
				text = "or"
			intervals [199]:
				xmin = 80.3918
				xmax = 80.8318
				text = "thirteen"
			intervals [200]:
				xmin = 80.8318
				xmax = 81.0718
				text = "kids"
			intervals [201]:
				xmin = 81.0718
				xmax = 81.3918
				text = "playing"
			intervals [202]:
				xmin = 81.3918
				xmax = 81.4718
				text = "to"
			intervals [203]:
				xmin = 81.4718
				xmax = 81.7318
				text = "begin"
			intervals [204]:
				xmin = 81.7318
				xmax = 81.8718
				text = "with"
			intervals [205]:
				xmin = 81.8718
				xmax = 83.474
				text = ""
			intervals [206]:
				xmin = 83.474
				xmax = 83.694
				text = "and"
			intervals [207]:
				xmin = 83.694
				xmax = 83.764
				text = "the"
			intervals [208]:
				xmin = 83.764
				xmax = 84.064
				text = "last"
			intervals [209]:
				xmin = 84.064
				xmax = 84.574
				text = "person"
			intervals [210]:
				xmin = 84.574
				xmax = 85.5375
				text = ""
			intervals [211]:
				xmin = 85.5375
				xmax = 85.7675
				text = "would"
			intervals [212]:
				xmin = 85.7675
				xmax = 85.8889
				text = ""
			intervals [213]:
				xmin = 85.8889
				xmax = 86.4589
				text = "always"
			intervals [214]:
				xmin = 86.4589
				xmax = 86.6398
				text = ""
			intervals [215]:
				xmin = 86.6398
				xmax = 86.8198
				text = "make"
			intervals [216]:
				xmin = 86.8198
				xmax = 86.9298
				text = "a"
			intervals [217]:
				xmin = 86.9298
				xmax = 87.280
				text = ""
			intervals [218]:
				xmin = 87.280
				xmax = 87.650
				text = "daring"
			intervals [219]:
				xmin = 87.650
				xmax = 87.840
				text = ""
			intervals [220]:
				xmin = 87.840
				xmax = 88.090
				text = "run"
			intervals [221]:
				xmin = 88.090
				xmax = 88.160
				text = ""
			intervals [222]:
				xmin = 88.160
				xmax = 88.380
				text = "for"
			intervals [223]:
				xmin = 88.380
				xmax = 88.490
				text = "it"
			intervals [224]:
				xmin = 88.490
				xmax = 88.6802
				text = ""
			intervals [225]:
				xmin = 88.6802
				xmax = 88.8402
				text = "trying"
			intervals [226]:
				xmin = 88.8402
				xmax = 88.9202
				text = "to"
			intervals [227]:
				xmin = 88.9202
				xmax = 89.0702
				text = "run"
			intervals [228]:
				xmin = 89.0702
				xmax = 89.1602
				text = "the"
			intervals [229]:
				xmin = 89.1602
				xmax = 89.5602
				text = "gauntlet"
			intervals [230]:
				xmin = 89.5602
				xmax = 104.6643
				text = ""
			intervals [231]:
				xmin = 104.6643
				xmax = 105.0443
				text = "um"
			intervals [232]:
				xmin = 105.0443
				xmax = 108.4371
				text = ""
			intervals [233]:
				xmin = 108.4371
				xmax = 108.7271
				text = "can't"
			intervals [234]:
				xmin = 108.7271
				xmax = 108.8871
				text = "say"
			intervals [235]:
				xmin = 108.8871
				xmax = 109.0471
				text = "that"
			intervals [236]:
				xmin = 109.0471
				xmax = 109.1671
				text = "i"
			intervals [237]:
				xmin = 109.1671
				xmax = 109.1971
				text = ""
			intervals [238]:
				xmin = 109.1971
				xmax = 109.5071
				text = "do"
			intervals [239]:
				xmin = 109.5071
				xmax = 113.501
				text = ""
			intervals [240]:
				xmin = 113.501
				xmax = 113.591
				text = "not"
			intervals [241]:
				xmin = 113.591
				xmax = 113.651
				text = ""
			intervals [242]:
				xmin = 113.651
				xmax = 113.781
				text = "that"
			intervals [243]:
				xmin = 113.781
				xmax = 113.861
				text = "i"
			intervals [244]:
				xmin = 113.861
				xmax = 114.291
				text = "remember"
			intervals [245]:
				xmin = 114.291
				xmax = 128.3133
				text = ""
			intervals [246]:
				xmin = 128.3133
				xmax = 128.4333
				text = "no"
			intervals [247]:
				xmin = 128.4333
				xmax = 128.6933
				text = "sir"
			intervals [248]:
				xmin = 128.6933
				xmax = 135.7913
				text = ""
			intervals [249]:
				xmin = 135.7913
				xmax = 135.9013
				text = "well"
			intervals [250]:
				xmin = 135.9013
				xmax = 136.1813
				text = "this"
			intervals [251]:
				xmin = 136.1813
				xmax = 136.2413
				text = "a"
			intervals [252]:
				xmin = 136.2413
				xmax = 136.8513
				text = "combination"
			intervals [253]:
				xmin = 136.8513
				xmax = 136.9413
				text = "of"
			intervals [254]:
				xmin = 136.9413
				xmax = 137.2613
				text = "tag"
			intervals [255]:
				xmin = 137.2613
				xmax = 137.3313
				text = "and"
			intervals [256]:
				xmin = 137.3313
				xmax = 137.5713
				text = "hide"
			intervals [257]:
				xmin = 137.5713
				xmax = 137.7113
				text = "and"
			intervals [258]:
				xmin = 137.7113
				xmax = 138.1013
				text = "seek"
			intervals [259]:
				xmin = 138.1013
				xmax = 138.2541
				text = ""
			intervals [260]:
				xmin = 138.2541
				xmax = 138.7341
				text = "because"
			intervals [261]:
				xmin = 138.7341
				xmax = 139.2458
				text = ""
			intervals [262]:
				xmin = 139.2458
				xmax = 139.3558
				text = "uh"
			intervals [263]:
				xmin = 139.3558
				xmax = 139.5258
				text = "in"
			intervals [264]:
				xmin = 139.5258
				xmax = 139.6458
				text = "the"
			intervals [265]:
				xmin = 139.6458
				xmax = 139.9558
				text = "school"
			intervals [266]:
				xmin = 139.9558
				xmax = 140.2858
				text = "yard"
			intervals [267]:
				xmin = 140.2858
				xmax = 140.7475
				text = ""
			intervals [268]:
				xmin = 140.7475
				xmax = 141.0475
				text = "there"
			intervals [269]:
				xmin = 141.0475
				xmax = 141.2875
				text = "were"
			intervals [270]:
				xmin = 141.2875
				xmax = 141.3397
				text = ""
			intervals [271]:
				xmin = 141.3397
				xmax = 141.7897
				text = "cars"
			intervals [272]:
				xmin = 141.7897
				xmax = 141.8337
				text = ""
			intervals [273]:
				xmin = 141.8337
				xmax = 142.1537
				text = "parked"
			intervals [274]:
				xmin = 142.1537
				xmax = 142.5937
				text = "also"
			intervals [275]:
				xmin = 142.5937
				xmax = 143.7334
				text = ""
			intervals [276]:
				xmin = 143.7334
				xmax = 144.1634
				text = "so"
			intervals [277]:
				xmin = 144.1634
				xmax = 145.2599
				text = ""
			intervals [278]:
				xmin = 145.2599
				xmax = 145.4099
				text = "what"
			intervals [279]:
				xmin = 145.4099
				xmax = 145.5199
				text = "would"
			intervals [280]:
				xmin = 145.5199
				xmax = 145.8799
				text = "happen"
			intervals [281]:
				xmin = 145.8799
				xmax = 146.2599
				text = "actually"
			intervals [282]:
				xmin = 146.2599
				xmax = 146.4899
				text = "was"
			intervals [283]:
				xmin = 146.4899
				xmax = 146.6399
				text = "that"
			intervals [284]:
				xmin = 146.6399
				xmax = 146.7699
				text = "the"
			intervals [285]:
				xmin = 146.7699
				xmax = 147.0899
				text = "first"
			intervals [286]:
				xmin = 147.0899
				xmax = 147.2799
				text = "per"
			intervals [287]:
				xmin = 147.2799
				xmax = 147.4599
				text = "the"
			intervals [288]:
				xmin = 147.4599
				xmax = 147.8099
				text = "person"
			intervals [289]:
				xmin = 147.8099
				xmax = 147.9099
				text = "who"
			intervals [290]:
				xmin = 147.9099
				xmax = 148.1099
				text = "was"
			intervals [291]:
				xmin = 148.1099
				xmax = 148.3399
				text = "it"
			intervals [292]:
				xmin = 148.3399
				xmax = 149.1781
				text = ""
			intervals [293]:
				xmin = 149.1781
				xmax = 149.4881
				text = "would"
			intervals [294]:
				xmin = 149.4881
				xmax = 149.7752
				text = ""
			intervals [295]:
				xmin = 149.7752
				xmax = 150.0352
				text = "uh"
			intervals [296]:
				xmin = 150.0352
				xmax = 150.0952
				text = ""
			intervals [297]:
				xmin = 150.0952
				xmax = 150.5652
				text = "agree"
			intervals [298]:
				xmin = 150.5652
				xmax = 150.7152
				text = "to"
			intervals [299]:
				xmin = 150.7152
				xmax = 151.0452
				text = "remain"
			intervals [300]:
				xmin = 151.0452
				xmax = 151.1152
				text = "in"
			intervals [301]:
				xmin = 151.1152
				xmax = 151.1952
				text = "a"
			intervals [302]:
				xmin = 151.1952
				xmax = 151.5352
				text = "certain"
			intervals [303]:
				xmin = 151.5352
				xmax = 151.9452
				text = "spot"
			intervals [304]:
				xmin = 151.9452
				xmax = 152.1252
				text = "say"
			intervals [305]:
				xmin = 152.1252
				xmax = 152.2052
				text = "at"
			intervals [306]:
				xmin = 152.2052
				xmax = 152.4352
				text = "one"
			intervals [307]:
				xmin = 152.4352
				xmax = 152.6552
				text = "end"
			intervals [308]:
				xmin = 152.6552
				xmax = 152.7152
				text = "of"
			intervals [309]:
				xmin = 152.7152
				xmax = 152.8452
				text = "the"
			intervals [310]:
				xmin = 152.8452
				xmax = 152.9752
				text = "fi-"
			intervals [311]:
				xmin = 152.9752
				xmax = 153.0052
				text = ""
			intervals [312]:
				xmin = 153.0052
				xmax = 153.1652
				text = "one"
			intervals [313]:
				xmin = 153.1652
				xmax = 153.2252
				text = ""
			intervals [314]:
				xmin = 153.2252
				xmax = 153.4252
				text = "end"
			intervals [315]:
				xmin = 153.4252
				xmax = 153.5152
				text = "of"
			intervals [316]:
				xmin = 153.5152
				xmax = 153.6652
				text = "the"
			intervals [317]:
				xmin = 153.6652
				xmax = 154.0552
				text = "playing"
			intervals [318]:
				xmin = 154.0552
				xmax = 154.4152
				text = "field"
			intervals [319]:
				xmin = 154.4152
				xmax = 155.3043
				text = ""
			intervals [320]:
				xmin = 155.3043
				xmax = 155.5143
				text = "of"
			intervals [321]:
				xmin = 155.5143
				xmax = 155.6143
				text = "the"
			intervals [322]:
				xmin = 155.6143
				xmax = 155.9143
				text = "school"
			intervals [323]:
				xmin = 155.9143
				xmax = 156.1643
				text = "yard"
			intervals [324]:
				xmin = 156.1643
				xmax = 157.1239
				text = ""
			intervals [325]:
				xmin = 157.1239
				xmax = 157.3439
				text = "and"
			intervals [326]:
				xmin = 157.3439
				xmax = 157.4939
				text = "he"
			intervals [327]:
				xmin = 157.4939
				xmax = 157.6539
				text = "would"
			intervals [328]:
				xmin = 157.6539
				xmax = 157.8439
				text = "say"
			intervals [329]:
				xmin = 157.8439
				xmax = 158.1139
				text = "count"
			intervals [330]:
				xmin = 158.1139
				xmax = 158.2439
				text = "to"
			intervals [331]:
				xmin = 158.2439
				xmax = 158.3339
				text = "one"
			intervals [332]:
				xmin = 158.3339
				xmax = 158.5639
				text = "hundred"
			intervals [333]:
				xmin = 158.5639
				xmax = 158.6939
				text = "while"
			intervals [334]:
				xmin = 158.6939
				xmax = 158.9339
				text = "all"
			intervals [335]:
				xmin = 158.9339
				xmax = 159.0639
				text = "the"
			intervals [336]:
				xmin = 159.0639
				xmax = 159.4939
				text = "others"
			intervals [337]:
				xmin = 159.4939
				xmax = 159.835
				text = ""
			intervals [338]:
				xmin = 159.835
				xmax = 160.035
				text = "ran"
			intervals [339]:
				xmin = 160.035
				xmax = 160.305
				text = "away"
			intervals [340]:
				xmin = 160.305
				xmax = 160.445
				text = "and"
			intervals [341]:
				xmin = 160.445
				xmax = 160.475
				text = ""
			intervals [342]:
				xmin = 160.475
				xmax = 160.915
				text = "hid"
			intervals [343]:
				xmin = 160.915
				xmax = 161.7177
				text = ""
			intervals [344]:
				xmin = 161.7177
				xmax = 161.8877
				text = "and"
			intervals [345]:
				xmin = 161.8877
				xmax = 162.2177
				text = "then"
			intervals [346]:
				xmin = 162.2177
				xmax = 162.387
				text = ""
			intervals [347]:
				xmin = 162.387
				xmax = 162.607
				text = "from"
			intervals [348]:
				xmin = 162.607
				xmax = 162.827
				text = "there"
			intervals [349]:
				xmin = 162.827
				xmax = 163.007
				text = "on"
			intervals [350]:
				xmin = 163.007
				xmax = 163.117
				text = "it"
			intervals [351]:
				xmin = 163.117
				xmax = 163.247
				text = "would"
			intervals [352]:
				xmin = 163.247
				xmax = 163.517
				text = "be"
			intervals [353]:
				xmin = 163.517
				xmax = 164.5498
				text = ""
			intervals [354]:
				xmin = 164.5498
				xmax = 164.9398
				text = "tag"
			intervals [355]:
				xmin = 164.9398
				xmax = 164.9998
				text = "and"
			intervals [356]:
				xmin = 164.9998
				xmax = 165.1198
				text = "then"
			intervals [357]:
				xmin = 165.1198
				xmax = 165.2598
				text = "he"
			intervals [358]:
				xmin = 165.2598
				xmax = 165.3498
				text = "would"
			intervals [359]:
				xmin = 165.3498
				xmax = 165.3798
				text = ""
			intervals [360]:
				xmin = 165.3798
				xmax = 165.5198
				text = "he"
			intervals [361]:
				xmin = 165.5198
				xmax = 165.6498
				text = "would"
			intervals [362]:
				xmin = 165.6498
				xmax = 165.9498
				text = "come"
			intervals [363]:
				xmin = 165.9498
				xmax = 166.1398
				text = "and"
			intervals [364]:
				xmin = 166.1398
				xmax = 166.4398
				text = "catch"
			intervals [365]:
				xmin = 166.4398
				xmax = 166.5898
				text = "the"
			intervals [366]:
				xmin = 166.5898
				xmax = 166.9998
				text = "others"
			intervals [367]:
				xmin = 166.9998
				xmax = 167.1862
				text = ""
			intervals [368]:
				xmin = 167.1862
				xmax = 167.2562
				text = "and"
			intervals [369]:
				xmin = 167.2562
				xmax = 167.5462
				text = "tag"
			intervals [370]:
				xmin = 167.5462
				xmax = 167.5762
				text = ""
			intervals [371]:
				xmin = 167.5762
				xmax = 167.8062
				text = "them"
			intervals [372]:
				xmin = 167.8062
				xmax = 168.4226
				text = ""
			intervals [373]:
				xmin = 168.4226
				xmax = 168.6026
				text = "then"
			intervals [374]:
				xmin = 168.6026
				xmax = 168.7226
				text = "they"
			intervals [375]:
				xmin = 168.7226
				xmax = 168.8626
				text = "would"
			intervals [376]:
				xmin = 168.8626
				xmax = 169.0326
				text = "be"
			intervals [377]:
				xmin = 169.0326
				xmax = 169.1126
				text = "it"
			intervals [378]:
				xmin = 169.1126
				xmax = 169.1426
				text = ""
			intervals [379]:
				xmin = 169.1426
				xmax = 169.3926
				text = "too"
			intervals [380]:
				xmin = 169.3926
				xmax = 169.4526
				text = "and"
			intervals [381]:
				xmin = 169.4526
				xmax = 169.5226
				text = "they"
			intervals [382]:
				xmin = 169.5226
				xmax = 169.5526
				text = "d"
			intervals [383]:
				xmin = 169.5526
				xmax = 169.6126
				text = ""
			intervals [384]:
				xmin = 169.6126
				xmax = 169.8326
				text = "find"
			intervals [385]:
				xmin = 169.8326
				xmax = 169.9426
				text = "the"
			intervals [386]:
				xmin = 169.9426
				xmax = 170.3126
				text = "others"
			intervals [387]:
				xmin = 170.3126
				xmax = 170.5767
				text = ""
			intervals [388]:
				xmin = 170.5767
				xmax = 171.0367
				text = "eventually"
			intervals [389]:
				xmin = 171.0367
				xmax = 178.6073
				text = ""
			intervals [390]:
				xmin = 178.6073
				xmax = 179.0473
				text = "rarely"
			intervals [391]:
				xmin = 179.0473
				xmax = 190.4967
				text = ""
			intervals [392]:
				xmin = 190.4967
				xmax = 190.9667
				text = "um"
			intervals [393]:
				xmin = 190.9667
				xmax = 197.3286
				text = ""
			intervals [394]:
				xmin = 197.3286
				xmax = 197.6486
				text = "i"
			intervals [395]:
				xmin = 197.6486
				xmax = 198.3458
				text = ""
			intervals [396]:
				xmin = 198.3458
				xmax = 198.7358
				text = "usually"
			intervals [397]:
				xmin = 198.7358
				xmax = 198.9258
				text = "don't"
			intervals [398]:
				xmin = 198.9258
				xmax = 199.2058
				text = "watch"
			intervals [399]:
				xmin = 199.2058
				xmax = 199.3558
				text = "that"
			intervals [400]:
				xmin = 199.3558
				xmax = 199.3858
				text = ""
			intervals [401]:
				xmin = 199.3858
				xmax = 199.7658
				text = "much"
			intervals [402]:
				xmin = 199.7658
				xmax = 199.8658
				text = "i"
			intervals [403]:
				xmin = 199.8658
				xmax = 199.9158
				text = ""
			intervals [404]:
				xmin = 199.9158
				xmax = 200.2358
				text = "couldn't"
			intervals [405]:
				xmin = 200.2358
				xmax = 200.4844
				text = ""
			intervals [406]:
				xmin = 200.4844
				xmax = 200.7544
				text = "even"
			intervals [407]:
				xmin = 200.7544
				xmax = 200.9744
				text = "say"
			intervals [408]:
				xmin = 200.9744
				xmax = 201.1044
				text = "that"
			intervals [409]:
				xmin = 201.1044
				xmax = 201.3144
				text = "i"
			intervals [410]:
				xmin = 201.3144
				xmax = 201.3844
				text = ""
			intervals [411]:
				xmin = 201.3844
				xmax = 201.7744
				text = "watch"
			intervals [412]:
				xmin = 201.7744
				xmax = 202.2456
				text = ""
			intervals [413]:
				xmin = 202.2456
				xmax = 202.5256
				text = "watch"
			intervals [414]:
				xmin = 202.5256
				xmax = 202.5656
				text = "a"
			intervals [415]:
				xmin = 202.5656
				xmax = 203.0156
				text = "program"
			intervals [416]:
				xmin = 203.0156
				xmax = 203.0556
				text = "a"
			intervals [417]:
				xmin = 203.0556
				xmax = 203.4256
				text = "week"
			intervals [418]:
				xmin = 203.4256
				xmax = 203.4556
				text = "i"
			intervals [419]:
				xmin = 203.4556
				xmax = 203.5856
				text = "don't"
			intervals [420]:
				xmin = 203.5856
				xmax = 203.7956
				text = "know"
			intervals [421]:
				xmin = 203.7956
				xmax = 204.7789
				text = ""
			intervals [422]:
				xmin = 204.7789
				xmax = 204.9889
				text = "there"
			intervals [423]:
				xmin = 204.9889
				xmax = 205.0189
				text = "s"
			intervals [424]:
				xmin = 205.0189
				xmax = 205.2889
				text = "nothing"
			intervals [425]:
				xmin = 205.2889
				xmax = 205.4389
				text = "that"
			intervals [426]:
				xmin = 205.4389
				xmax = 205.5389
				text = "i"
			intervals [427]:
				xmin = 205.5389
				xmax = 205.8289
				text = "watch"
			intervals [428]:
				xmin = 205.8289
				xmax = 206.0289
				text = "every"
			intervals [429]:
				xmin = 206.0289
				xmax = 206.2989
				text = "week"
			intervals [430]:
				xmin = 206.2989
				xmax = 206.4889
				text = "though"
			intervals [431]:
				xmin = 206.4889
				xmax = 218.2535
				text = ""
			intervals [432]:
				xmin = 218.2535
				xmax = 218.4735
				text = "well"
			intervals [433]:
				xmin = 218.4735
				xmax = 218.5035
				text = "i"
			intervals [434]:
				xmin = 218.5035
				xmax = 218.7435
				text = "used"
			intervals [435]:
				xmin = 218.7435
				xmax = 218.8235
				text = "to"
			intervals [436]:
				xmin = 218.8235
				xmax = 219.0535
				text = "watch"
			intervals [437]:
				xmin = 219.0535
				xmax = 219.6435
				text = "television"
			intervals [438]:
				xmin = 219.6435
				xmax = 219.6935
				text = ""
			intervals [439]:
				xmin = 219.6935
				xmax = 219.9335
				text = "quite"
			intervals [440]:
				xmin = 219.9335
				xmax = 220.0035
				text = "a"
			intervals [441]:
				xmin = 220.0035
				xmax = 220.2635
				text = "bit"
			intervals [442]:
				xmin = 220.2635
				xmax = 220.9869
				text = ""
			intervals [443]:
				xmin = 220.9869
				xmax = 221.2569
				text = "and"
			intervals [444]:
				xmin = 221.2569
				xmax = 221.3869
				text = "i"
			intervals [445]:
				xmin = 221.3869
				xmax = 221.4169
				text = ""
			intervals [446]:
				xmin = 221.4169
				xmax = 221.5769
				text = "would"
			intervals [447]:
				xmin = 221.5769
				xmax = 222.6034
				text = ""
			intervals [448]:
				xmin = 222.6034
				xmax = 222.8934
				text = "watch"
			intervals [449]:
				xmin = 222.8934
				xmax = 223.1034
				text = "almost"
			intervals [450]:
				xmin = 223.1034
				xmax = 223.3534
				text = "anything"
			intervals [451]:
				xmin = 223.3534
				xmax = 223.4434
				text = "that"
			intervals [452]:
				xmin = 223.4434
				xmax = 223.6834
				text = "came"
			intervals [453]:
				xmin = 223.6834
				xmax = 223.9534
				text = "on"
			intervals [454]:
				xmin = 223.9534
				xmax = 229.4268
				text = ""
			intervals [455]:
				xmin = 229.4268
				xmax = 229.6268
				text = "i"
			intervals [456]:
				xmin = 229.6268
				xmax = 229.7068
				text = "i"
			intervals [457]:
				xmin = 229.7068
				xmax = 229.9468
				text = "used"
			intervals [458]:
				xmin = 229.9468
				xmax = 230.0368
				text = "to"
			intervals [459]:
				xmin = 230.0368
				xmax = 230.4868
				text = "watch"
			intervals [460]:
				xmin = 230.4868
				xmax = 231.1069
				text = ""
			intervals [461]:
				xmin = 231.1069
				xmax = 231.4569
				text = "uh"
			intervals [462]:
				xmin = 231.4569
				xmax = 233.2166
				text = ""
			intervals [463]:
				xmin = 233.2166
				xmax = 233.5666
				text = "twilight"
			intervals [464]:
				xmin = 233.5666
				xmax = 233.5966
				text = ""
			intervals [465]:
				xmin = 233.5966
				xmax = 233.8666
				text = "zone"
			intervals [466]:
				xmin = 233.8666
				xmax = 234.0566
				text = "and"
			intervals [467]:
				xmin = 234.0566
				xmax = 234.1166
				text = ""
			intervals [468]:
				xmin = 234.1166
				xmax = 234.3166
				text = "and"
			intervals [469]:
				xmin = 234.3166
				xmax = 234.3766
				text = ""
			intervals [470]:
				xmin = 234.3766
				xmax = 234.6666
				text = "outer"
			intervals [471]:
				xmin = 234.6666
				xmax = 235.1366
				text = "limits"
			intervals [472]:
				xmin = 235.1366
				xmax = 236.1808
				text = ""
			intervals [473]:
				xmin = 236.1808
				xmax = 236.2908
				text = "i"
			intervals [474]:
				xmin = 236.2908
				xmax = 236.6108
				text = "believe"
			intervals [475]:
				xmin = 236.6108
				xmax = 237.9588
				text = ""
			intervals [476]:
				xmin = 237.9588
				xmax = 238.2888
				text = "science"
			intervals [477]:
				xmin = 238.2888
				xmax = 238.6088
				text = "science"
			intervals [478]:
				xmin = 238.6088
				xmax = 238.9088
				text = "fiction"
			intervals [479]:
				xmin = 238.9088
				xmax = 239.3488
				text = "mostly"
			intervals [480]:
				xmin = 239.3488
				xmax = 240.503
				text = ""
			intervals [481]:
				xmin = 240.503
				xmax = 240.813
				text = "most"
			intervals [482]:
				xmin = 240.813
				xmax = 240.873
				text = "of"
			intervals [483]:
				xmin = 240.873
				xmax = 240.973
				text = "the"
			intervals [484]:
				xmin = 240.973
				xmax = 241.453
				text = "programs"
			intervals [485]:
				xmin = 241.453
				xmax = 241.603
				text = "were"
			intervals [486]:
				xmin = 241.603
				xmax = 241.770
				text = ""
			intervals [487]:
				xmin = 241.770
				xmax = 241.880
				text = "were"
			intervals [488]:
				xmin = 241.880
				xmax = 242.150
				text = "pretty"
			intervals [489]:
				xmin = 242.150
				xmax = 242.450
				text = "bad"
			intervals [490]:
				xmin = 242.450
				xmax = 242.840
				text = "because"
			intervals [491]:
				xmin = 242.840
				xmax = 242.970
				text = "all"
			intervals [492]:
				xmin = 242.970
				xmax = 243.090
				text = "they"
			intervals [493]:
				xmin = 243.090
				xmax = 243.210
				text = "had"
			intervals [494]:
				xmin = 243.210
				xmax = 243.240
				text = ""
			intervals [495]:
				xmin = 243.240
				xmax = 243.340
				text = "were"
			intervals [496]:
				xmin = 243.340
				xmax = 243.380
				text = "a"
			intervals [497]:
				xmin = 243.380
				xmax = 243.520
				text = "lot"
			intervals [498]:
				xmin = 243.520
				xmax = 243.590
				text = "of"
			intervals [499]:
				xmin = 243.590
				xmax = 243.620
				text = ""
			intervals [500]:
				xmin = 243.620
				xmax = 244.090
				text = "monsters"
			intervals [501]:
				xmin = 244.090
				xmax = 244.310
				text = "running"
			intervals [502]:
				xmin = 244.310
				xmax = 244.560
				text = "around"
			intervals [503]:
				xmin = 244.560
				xmax = 245.1106
				text = ""
			intervals [504]:
				xmin = 245.1106
				xmax = 245.2206
				text = "but"
			intervals [505]:
				xmin = 245.2206
				xmax = 245.4006
				text = "every"
			intervals [506]:
				xmin = 245.4006
				xmax = 245.6406
				text = "once"
			intervals [507]:
				xmin = 245.6406
				xmax = 245.7006
				text = "in"
			intervals [508]:
				xmin = 245.7006
				xmax = 245.7306
				text = "a"
			intervals [509]:
				xmin = 245.7306
				xmax = 245.9606
				text = "while"
			intervals [510]:
				xmin = 245.9606
				xmax = 246.3206
				text = "especially"
			intervals [511]:
				xmin = 246.3206
				xmax = 246.7606
				text = "twilight"
			intervals [512]:
				xmin = 246.7606
				xmax = 247.0306
				text = "zone"
			intervals [513]:
				xmin = 247.0306
				xmax = 247.5457
				text = ""
			intervals [514]:
				xmin = 247.5457
				xmax = 247.7557
				text = "had"
			intervals [515]:
				xmin = 247.7557
				xmax = 247.9557
				text = "some"
			intervals [516]:
				xmin = 247.9557
				xmax = 248.1957
				text = "pretty"
			intervals [517]:
				xmin = 248.1957
				xmax = 248.9857
				text = "imaginative"
			intervals [518]:
				xmin = 248.9857
				xmax = 249.1857
				text = "uh"
			intervals [519]:
				xmin = 249.1857
				xmax = 250.1145
				text = ""
			intervals [520]:
				xmin = 250.1145
				xmax = 250.6145
				text = "programs"
			intervals [521]:
				xmin = 250.6145
				xmax = 250.7945
				text = "on"
			intervals [522]:
				xmin = 250.7945
				xmax = 255.7369
				text = ""
			intervals [523]:
				xmin = 255.7369
				xmax = 255.9669
				text = "quite"
			intervals [524]:
				xmin = 255.9669
				xmax = 255.9969
				text = "a"
			intervals [525]:
				xmin = 255.9969
				xmax = 256.1269
				text = "f"
			intervals [526]:
				xmin = 256.1269
				xmax = 256.1569
				text = ""
			intervals [527]:
				xmin = 256.1569
				xmax = 256.2369
				text = "i"
			intervals [528]:
				xmin = 256.2369
				xmax = 256.5469
				text = "remember"
			intervals [529]:
				xmin = 256.5469
				xmax = 256.7569
				text = "quite"
			intervals [530]:
				xmin = 256.7569
				xmax = 256.8569
				text = "a"
			intervals [531]:
				xmin = 256.8569
				xmax = 256.9169
				text = ""
			intervals [532]:
				xmin = 256.9169
				xmax = 257.1169
				text = "few"
			intervals [533]:
				xmin = 257.1169
				xmax = 257.2369
				text = "of"
			intervals [534]:
				xmin = 257.2369
				xmax = 257.5869
				text = "those"
			intervals [535]:
				xmin = 257.5869
				xmax = 261.6994
				text = ""
			intervals [536]:
				xmin = 261.6994
				xmax = 262.1394
				text = "um"
			intervals [537]:
				xmin = 262.1394
				xmax = 264.6837
				text = ""
			intervals [538]:
				xmin = 264.6837
				xmax = 264.8537
				text = "let"
			intervals [539]:
				xmin = 264.8537
				xmax = 265.0137
				text = "me"
			intervals [540]:
				xmin = 265.0137
				xmax = 265.3637
				text = "see"
			intervals [541]:
				xmin = 265.3637
				xmax = 267.4765
				text = ""
			intervals [542]:
				xmin = 267.4765
				xmax = 267.5965
				text = "they're"
			intervals [543]:
				xmin = 267.5965
				xmax = 267.7965
				text = "all"
			intervals [544]:
				xmin = 267.7965
				xmax = 268.1465
				text = "mixed"
			intervals [545]:
				xmin = 268.1465
				xmax = 268.3365
				text = "up"
			intervals [546]:
				xmin = 268.3365
				xmax = 273.0689
				text = ""
			intervals [547]:
				xmin = 273.0689
				xmax = 273.6289
				text = "<unk>"
			intervals [548]:
				xmin = 273.6289
				xmax = 277.238
				text = ""
			intervals [549]:
				xmin = 277.238
				xmax = 277.448
				text = "there"
			intervals [550]:
				xmin = 277.448
				xmax = 277.568
				text = "was"
			intervals [551]:
				xmin = 277.568
				xmax = 277.748
				text = "one"
			intervals [552]:
				xmin = 277.748
				xmax = 277.818
				text = "on"
			intervals [553]:
				xmin = 277.818
				xmax = 277.868
				text = ""
			intervals [554]:
				xmin = 277.868
				xmax = 278.108
				text = "outer"
			intervals [555]:
				xmin = 278.108
				xmax = 278.518
				text = "limits"
			intervals [556]:
				xmin = 278.518
				xmax = 278.658
				text = "in"
			intervals [557]:
				xmin = 278.658
				xmax = 278.988
				text = "which"
			intervals [558]:
				xmin = 278.988
				xmax = 279.198
				text = "uh"
			intervals [559]:
				xmin = 279.198
				xmax = 280.5954
				text = ""
			intervals [560]:
				xmin = 280.5954
				xmax = 280.8054
				text = "a"
			intervals [561]:
				xmin = 280.8054
				xmax = 280.9254
				text = "uh"
			intervals [562]:
				xmin = 280.9254
				xmax = 280.9554
				text = ""
			intervals [563]:
				xmin = 280.9554
				xmax = 281.1754
				text = "group"
			intervals [564]:
				xmin = 281.1754
				xmax = 281.3054
				text = "of"
			intervals [565]:
				xmin = 281.3054
				xmax = 281.8654
				text = "scientists"
			intervals [566]:
				xmin = 281.8654
				xmax = 281.9854
				text = "were"
			intervals [567]:
				xmin = 281.9854
				xmax = 282.4754
				text = "concerned"
			intervals [568]:
				xmin = 282.4754
				xmax = 282.7754
				text = "about"
			intervals [569]:
				xmin = 282.7754
				xmax = 282.9754
				text = "the"
			intervals [570]:
				xmin = 282.9754
				xmax = 283.1154
				text = "uh"
			intervals [571]:
				xmin = 283.1154
				xmax = 283.9682
				text = ""
			intervals [572]:
				xmin = 283.9682
				xmax = 284.2182
				text = "plight"
			intervals [573]:
				xmin = 284.2182
				xmax = 284.3082
				text = "of"
			intervals [574]:
				xmin = 284.3082
				xmax = 284.4082
				text = "the"
			intervals [575]:
				xmin = 284.4082
				xmax = 284.7382
				text = "world"
			intervals [576]:
				xmin = 284.7382
				xmax = 285.1376
				text = ""
			intervals [577]:
				xmin = 285.1376
				xmax = 285.2276
				text = "they"
			intervals [578]:
				xmin = 285.2276
				xmax = 285.3976
				text = "thought"
			intervals [579]:
				xmin = 285.3976
				xmax = 285.5076
				text = "that"
			intervals [580]:
				xmin = 285.5076
				xmax = 285.5476
				text = ""
			intervals [581]:
				xmin = 285.5476
				xmax = 285.8076
				text = "the"
			intervals [582]:
				xmin = 285.8076
				xmax = 286.4917
				text = ""
			intervals [583]:
				xmin = 286.4917
				xmax = 286.8717
				text = "uh"
			intervals [584]:
				xmin = 286.8717
				xmax = 288.4321
				text = ""
			intervals [585]:
				xmin = 288.4321
				xmax = 288.8521
				text = "nations"
			intervals [586]:
				xmin = 288.8521
				xmax = 288.9521
				text = "of"
			intervals [587]:
				xmin = 288.9521
				xmax = 289.0321
				text = "the"
			intervals [588]:
				xmin = 289.0321
				xmax = 289.2721
				text = "world"
			intervals [589]:
				xmin = 289.2721
				xmax = 289.3821
				text = "were"
			intervals [590]:
				xmin = 289.3821
				xmax = 289.5421
				text = "so"
			intervals [591]:
				xmin = 289.5421
				xmax = 290.0121
				text = "concerned"
			intervals [592]:
				xmin = 290.0121
				xmax = 290.1621
				text = "with"
			intervals [593]:
				xmin = 290.1621
				xmax = 290.8685
				text = ""
			intervals [594]:
				xmin = 290.8685
				xmax = 291.2085
				text = "uh"
			intervals [595]:
				xmin = 291.2085
				xmax = 291.2385
				text = ""
			intervals [596]:
				xmin = 291.2385
				xmax = 291.3685
				text = "the"
			intervals [597]:
				xmin = 291.3685
				xmax = 291.8685
				text = "destruction"
			intervals [598]:
				xmin = 291.8685
				xmax = 291.9885
				text = "of"
			intervals [599]:
				xmin = 291.9885
				xmax = 292.1485
				text = "each"
			intervals [600]:
				xmin = 292.1485
				xmax = 292.3185
				text = "other"
			intervals [601]:
				xmin = 292.3185
				xmax = 292.4685
				text = "that"
			intervals [602]:
				xmin = 292.4685
				xmax = 292.8112
				text = ""
			intervals [603]:
				xmin = 292.8112
				xmax = 292.9612
				text = "that"
			intervals [604]:
				xmin = 292.9612
				xmax = 293.0512
				text = "they"
			intervals [605]:
				xmin = 293.0512
				xmax = 293.1312
				text = "d"
			intervals [606]:
				xmin = 293.1312
				xmax = 293.5012
				text = "destroy"
			intervals [607]:
				xmin = 293.5012
				xmax = 293.6012
				text = "the"
			intervals [608]:
				xmin = 293.6012
				xmax = 293.9112
				text = "world"
			intervals [609]:
				xmin = 293.9112
				xmax = 294.4412
				text = "eventually"
			intervals [610]:
				xmin = 294.4412
				xmax = 295.1338
				text = ""
			intervals [611]:
				xmin = 295.1338
				xmax = 295.3438
				text = "and"
			intervals [612]:
				xmin = 295.3438
				xmax = 295.4838
				text = "so"
			intervals [613]:
				xmin = 295.4838
				xmax = 295.6138
				text = "they"
			intervals [614]:
				xmin = 295.6138
				xmax = 295.8238
				text = "wanted"
			intervals [615]:
				xmin = 295.8238
				xmax = 295.8838
				text = "to"
			intervals [616]:
				xmin = 295.8838
				xmax = 295.9938
				text = "do"
			intervals [617]:
				xmin = 295.9938
				xmax = 296.3238
				text = "something"
			intervals [618]:
				xmin = 296.3238
				xmax = 296.6438
				text = "about"
			intervals [619]:
				xmin = 296.6438
				xmax = 296.9238
				text = "this"
			intervals [620]:
				xmin = 296.9238
				xmax = 297.5473
				text = ""
			intervals [621]:
				xmin = 297.5473
				xmax = 297.8873
				text = "they"
			intervals [622]:
				xmin = 297.8873
				xmax = 298.1473
				text = "um"
			intervals [623]:
				xmin = 298.1473
				xmax = 299.803
				text = ""
			intervals [624]:
				xmin = 299.803
				xmax = 300.143
				text = "figured"
			intervals [625]:
				xmin = 300.143
				xmax = 300.353
				text = "that"
			intervals [626]:
				xmin = 300.353
				xmax = 300.4493
				text = ""
			intervals [627]:
				xmin = 300.4493
				xmax = 300.7893
				text = "if"
			intervals [628]:
				xmin = 300.7893
				xmax = 301.334
				text = ""
			intervals [629]:
				xmin = 301.334
				xmax = 301.464
				text = "the"
			intervals [630]:
				xmin = 301.464
				xmax = 301.834
				text = "world"
			intervals [631]:
				xmin = 301.834
				xmax = 302.164
				text = "was"
			intervals [632]:
				xmin = 302.164
				xmax = 302.265
				text = ""
			intervals [633]:
				xmin = 302.265
				xmax = 302.705
				text = "threatened"
			intervals [634]:
				xmin = 302.705
				xmax = 302.895
				text = "by"
			intervals [635]:
				xmin = 302.895
				xmax = 303.105
				text = "say"
			intervals [636]:
				xmin = 303.105
				xmax = 303.155
				text = "a"
			intervals [637]:
				xmin = 303.155
				xmax = 303.465
				text = "menace"
			intervals [638]:
				xmin = 303.465
				xmax = 303.645
				text = "from"
			intervals [639]:
				xmin = 303.645
				xmax = 304.265
				text = "space"
			intervals [640]:
				xmin = 304.265
				xmax = 304.9622
				text = ""
			intervals [641]:
				xmin = 304.9622
				xmax = 305.1722
				text = "that"
			intervals [642]:
				xmin = 305.1722
				xmax = 305.3122
				text = ""
			intervals [643]:
				xmin = 305.3122
				xmax = 305.6122
				text = "uh"
			intervals [644]:
				xmin = 305.6122
				xmax = 306.8264
				text = ""
			intervals [645]:
				xmin = 306.8264
				xmax = 307.1364
				text = "the"
			intervals [646]:
				xmin = 307.1364
				xmax = 307.2511
				text = ""
			intervals [647]:
				xmin = 307.2511
				xmax = 307.3211
				text = "it"
			intervals [648]:
				xmin = 307.3211
				xmax = 307.5111
				text = "would"
			intervals [649]:
				xmin = 307.5111
				xmax = 307.9074
				text = ""
			intervals [650]:
				xmin = 307.9074
				xmax = 308.2674
				text = "promote"
			intervals [651]:
				xmin = 308.2674
				xmax = 308.9674
				text = "unification"
			intervals [652]:
				xmin = 308.9674
				xmax = 309.0574
				text = "of"
			intervals [653]:
				xmin = 309.0574
				xmax = 309.1974
				text = "all"
			intervals [654]:
				xmin = 309.1974
				xmax = 309.2774
				text = "the"
			intervals [655]:
				xmin = 309.2774
				xmax = 309.8574
				text = "countries"
			intervals [656]:
				xmin = 309.8574
				xmax = 309.9974
				text = "and"
			intervals [657]:
				xmin = 309.9974
				xmax = 310.0274
				text = ""
			intervals [658]:
				xmin = 310.0274
				xmax = 310.3774
				text = "end"
			intervals [659]:
				xmin = 310.3774
				xmax = 310.6532
				text = ""
			intervals [660]:
				xmin = 310.6532
				xmax = 311.2432
				text = "conflict"
			intervals [661]:
				xmin = 311.2432
				xmax = 311.2732
				text = ""
			intervals [662]:
				xmin = 311.2732
				xmax = 311.5232
				text = "within"
			intervals [663]:
				xmin = 311.5232
				xmax = 311.7032
				text = "the"
			intervals [664]:
				xmin = 311.7032
				xmax = 311.8632
				text = ""
			intervals [665]:
				xmin = 311.8632
				xmax = 312.2532
				text = "uh"
			intervals [666]:
				xmin = 312.2532
				xmax = 312.3789
				text = ""
			intervals [667]:
				xmin = 312.3789
				xmax = 312.7289
				text = "world"
			intervals [668]:
				xmin = 312.7289
				xmax = 314.6784
				text = ""
			intervals [669]:
				xmin = 314.6784
				xmax = 315.0284
				text = "against"
			intervals [670]:
				xmin = 315.0284
				xmax = 315.2284
				text = "this"
			intervals [671]:
				xmin = 315.2284
				xmax = 315.6484
				text = "menace"
			intervals [672]:
				xmin = 315.6484
				xmax = 316.2917
				text = ""
			intervals [673]:
				xmin = 316.2917
				xmax = 316.4317
				text = "from"
			intervals [674]:
				xmin = 316.4317
				xmax = 316.9317
				text = "space"
			intervals [675]:
				xmin = 316.9317
				xmax = 317.832
				text = ""
			intervals [676]:
				xmin = 317.832
				xmax = 318.132
				text = "so"
			intervals [677]:
				xmin = 318.132
				xmax = 318.362
				text = "they"
			intervals [678]:
				xmin = 318.362
				xmax = 318.702
				text = "took"
			intervals [679]:
				xmin = 318.702
				xmax = 318.7836
				text = ""
			intervals [680]:
				xmin = 318.7836
				xmax = 319.1236
				text = "they"
			intervals [681]:
				xmin = 319.1236
				xmax = 319.1936
				text = ""
			intervals [682]:
				xmin = 319.1936
				xmax = 319.8936
				text = "chose"
			intervals [683]:
				xmin = 319.8936
				xmax = 320.1685
				text = ""
			intervals [684]:
				xmin = 320.1685
				xmax = 320.3585
				text = "from"
			intervals [685]:
				xmin = 320.3585
				xmax = 320.4885
				text = "their"
			intervals [686]:
				xmin = 320.4885
				xmax = 320.6485
				text = "own"
			intervals [687]:
				xmin = 320.6485
				xmax = 321.0285
				text = "number"
			intervals [688]:
				xmin = 321.0285
				xmax = 321.3379
				text = ""
			intervals [689]:
				xmin = 321.3379
				xmax = 321.6079
				text = "one"
			intervals [690]:
				xmin = 321.6079
				xmax = 321.9879
				text = "man"
			intervals [691]:
				xmin = 321.9879
				xmax = 322.0479
				text = ""
			intervals [692]:
				xmin = 322.0479
				xmax = 322.3879
				text = "to"
			intervals [693]:
				xmin = 322.3879
				xmax = 322.6679
				text = "uh"
			intervals [694]:
				xmin = 322.6679
				xmax = 323.1998
				text = ""
			intervals [695]:
				xmin = 323.1998
				xmax = 323.7398
				text = "become"
			intervals [696]:
				xmin = 323.7398
				xmax = 324.4937
				text = ""
			intervals [697]:
				xmin = 324.4937
				xmax = 324.7337
				text = "a"
			intervals [698]:
				xmin = 324.7337
				xmax = 324.8637
				text = "uh"
			intervals [699]:
				xmin = 324.8637
				xmax = 325.3637
				text = "space"
			intervals [700]:
				xmin = 325.3637
				xmax = 325.8037
				text = "creature"
			intervals [701]:
				xmin = 325.8037
				xmax = 326.2017
				text = ""
			intervals [702]:
				xmin = 326.2017
				xmax = 326.3517
				text = "which"
			intervals [703]:
				xmin = 326.3517
				xmax = 326.5017
				text = "they"
			intervals [704]:
				xmin = 326.5017
				xmax = 326.7117
				text = "did"
			intervals [705]:
				xmin = 326.7117
				xmax = 326.7717
				text = ""
			intervals [706]:
				xmin = 326.7717
				xmax = 327.0717
				text = "through"
			intervals [707]:
				xmin = 327.0717
				xmax = 327.2317
				text = "uh"
			intervals [708]:
				xmin = 327.2317
				xmax = 328.0182
				text = ""
			intervals [709]:
				xmin = 328.0182
				xmax = 328.4182
				text = "various"
			intervals [710]:
				xmin = 328.4182
				xmax = 328.9082
				text = "scientific"
			intervals [711]:
				xmin = 328.9082
				xmax = 329.5082
				text = "procedures"
			intervals [712]:
				xmin = 329.5082
				xmax = 329.7082
				text = "which"
			intervals [713]:
				xmin = 329.7082
				xmax = 329.8082
				text = "were"
			intervals [714]:
				xmin = 329.8082
				xmax = 330.0982
				text = "kind"
			intervals [715]:
				xmin = 330.0982
				xmax = 330.1582
				text = "of"
			intervals [716]:
				xmin = 330.1582
				xmax = 330.6486
				text = ""
			intervals [717]:
				xmin = 330.6486
				xmax = 331.0186
				text = "vaguely"
			intervals [718]:
				xmin = 331.0186
				xmax = 331.4486
				text = "presented"
			intervals [719]:
				xmin = 331.4486
				xmax = 331.5986
				text = "in"
			intervals [720]:
				xmin = 331.5986
				xmax = 331.8386
				text = "the"
			intervals [721]:
				xmin = 331.8386
				xmax = 332.7805
				text = ""
			intervals [722]:
				xmin = 332.7805
				xmax = 332.8605
				text = "in"
			intervals [723]:
				xmin = 332.8605
				xmax = 332.9705
				text = "the"
			intervals [724]:
				xmin = 332.9705
				xmax = 333.4205
				text = "episode"
			intervals [725]:
				xmin = 333.4205
				xmax = 333.4805
				text = "i"
			intervals [726]:
				xmin = 333.4805
				xmax = 333.7305
				text = "guess"
			intervals [727]:
				xmin = 333.7305
				xmax = 333.8305
				text = "they"
			intervals [728]:
				xmin = 333.8305
				xmax = 334.0905
				text = "couldn't"
			intervals [729]:
				xmin = 334.0905
				xmax = 334.3905
				text = "figure"
			intervals [730]:
				xmin = 334.3905
				xmax = 334.4505
				text = "out"
			intervals [731]:
				xmin = 334.4505
				xmax = 334.7805
				text = "anything"
			intervals [732]:
				xmin = 334.7805
				xmax = 334.8705
				text = "that"
			intervals [733]:
				xmin = 334.8705
				xmax = 334.9805
				text = "would"
			intervals [734]:
				xmin = 334.9805
				xmax = 335.1905
				text = "really"
			intervals [735]:
				xmin = 335.1905
				xmax = 335.4705
				text = "work"
			intervals [736]:
				xmin = 335.4705
				xmax = 336.9227
				text = ""
			intervals [737]:
				xmin = 336.9227
				xmax = 337.4327
				text = "um"
			intervals [738]:
				xmin = 337.4327
				xmax = 338.4489
				text = ""
			intervals [739]:
				xmin = 338.4489
				xmax = 338.6789
				text = "and"
			intervals [740]:
				xmin = 338.6789
				xmax = 338.8889
				text = "they"
			intervals [741]:
				xmin = 338.8889
				xmax = 338.9189
				text = ""
			intervals [742]:
				xmin = 338.9189
				xmax = 339.4089
				text = "expanded"
			intervals [743]:
				xmin = 339.4089
				xmax = 339.5989
				text = "his"
			intervals [744]:
				xmin = 339.5989
				xmax = 340.1189
				text = "lungs"
			intervals [745]:
				xmin = 340.1189
				xmax = 340.3189
				text = "his"
			intervals [746]:
				xmin = 340.3189
				xmax = 340.4689
				text = "lung"
			intervals [747]:
				xmin = 340.4689
				xmax = 341.1389
				text = "capacity"
			intervals [748]:
				xmin = 341.1389
				xmax = 342.0096
				text = ""
			intervals [749]:
				xmin = 342.0096
				xmax = 342.3596
				text = "and"
			intervals [750]:
				xmin = 342.3596
				xmax = 342.3896
				text = ""
			intervals [751]:
				xmin = 342.3896
				xmax = 342.7096
				text = "uh"
			intervals [752]:
				xmin = 342.7096
				xmax = 343.5136
				text = ""
			intervals [753]:
				xmin = 343.5136
				xmax = 344.0336
				text = "changed"
			intervals [754]:
				xmin = 344.0336
				xmax = 344.3636
				text = "his"
			intervals [755]:
				xmin = 344.3636
				xmax = 344.5936
				text = "uh"
			intervals [756]:
				xmin = 344.5936
				xmax = 345.9571
				text = ""
			intervals [757]:
				xmin = 345.9571
				xmax = 346.7571
				text = "metabolism"
			intervals [758]:
				xmin = 346.7571
				xmax = 348.1683
				text = ""
			intervals [759]:
				xmin = 348.1683
				xmax = 348.4883
				text = "and"
			intervals [760]:
				xmin = 348.4883
				xmax = 348.5683
				text = ""
			intervals [761]:
				xmin = 348.5683
				xmax = 348.7883
				text = "all"
			intervals [762]:
				xmin = 348.7883
				xmax = 349.0683
				text = "kinds"
			intervals [763]:
				xmin = 349.0683
				xmax = 349.1383
				text = "of"
			intervals [764]:
				xmin = 349.1383
				xmax = 349.4283
				text = "things"
			intervals [765]:
				xmin = 349.4283
				xmax = 349.5183
				text = "to"
			intervals [766]:
				xmin = 349.5183
				xmax = 349.7083
				text = "make"
			intervals [767]:
				xmin = 349.7083
				xmax = 349.8583
				text = "him"
			intervals [768]:
				xmin = 349.8583
				xmax = 350.1583
				text = "look"
			intervals [769]:
				xmin = 350.1583
				xmax = 350.2807
				text = ""
			intervals [770]:
				xmin = 350.2807
				xmax = 350.5807
				text = "uh"
			intervals [771]:
				xmin = 350.5807
				xmax = 351.538
				text = ""
			intervals [772]:
				xmin = 351.538
				xmax = 351.658
				text = "like"
			intervals [773]:
				xmin = 351.658
				xmax = 351.718
				text = "an"
			intervals [774]:
				xmin = 351.718
				xmax = 352.068
				text = "alien"
			intervals [775]:
				xmin = 352.068
				xmax = 352.488
				text = "creature"
			intervals [776]:
				xmin = 352.488
				xmax = 353.4667
				text = ""
			intervals [777]:
				xmin = 353.4667
				xmax = 353.5967
				text = "and"
			intervals [778]:
				xmin = 353.5967
				xmax = 353.7767
				text = "they"
			intervals [779]:
				xmin = 353.7767
				xmax = 354.1867
				text = "launched"
			intervals [780]:
				xmin = 354.1867
				xmax = 354.3967
				text = "him"
			intervals [781]:
				xmin = 354.3967
				xmax = 355.5678
				text = ""
			intervals [782]:
				xmin = 355.5678
				xmax = 355.9078
				text = "uh"
			intervals [783]:
				xmin = 355.9078
				xmax = 356.0462
				text = ""
			intervals [784]:
				xmin = 356.0462
				xmax = 356.3062
				text = "from"
			intervals [785]:
				xmin = 356.3062
				xmax = 356.4762
				text = "the"
			intervals [786]:
				xmin = 356.4762
				xmax = 356.7062
				text = "earth"
			intervals [787]:
				xmin = 356.7062
				xmax = 357.8714
				text = ""
			intervals [788]:
				xmin = 357.8714
				xmax = 358.0114
				text = "and"
			intervals [789]:
				xmin = 358.0114
				xmax = 358.1314
				text = "then"
			intervals [790]:
				xmin = 358.1314
				xmax = 358.2514
				text = "he"
			intervals [791]:
				xmin = 358.2514
				xmax = 358.5114
				text = "came"
			intervals [792]:
				xmin = 358.5114
				xmax = 358.7614
				text = "back"
			intervals [793]:
				xmin = 358.7614
				xmax = 359.1214
				text = "down"
			intervals [794]:
				xmin = 359.1214
				xmax = 359.2314
				text = ""
			intervals [795]:
				xmin = 359.2314
				xmax = 359.6814
				text = "posing"
			intervals [796]:
				xmin = 359.6814
				xmax = 359.9314
				text = "as"
			intervals [797]:
				xmin = 359.9314
				xmax = 360.3817
				text = ""
			intervals [798]:
				xmin = 360.3817
				xmax = 360.4517
				text = "an"
			intervals [799]:
				xmin = 360.4517
				xmax = 360.8517
				text = "alien"
			intervals [800]:
				xmin = 360.8517
				xmax = 361.151
				text = ""
			intervals [801]:
				xmin = 361.151
				xmax = 361.661
				text = "ufo"
			intervals [802]:
				xmin = 361.661
				xmax = 361.751
				text = "i"
			intervals [803]:
				xmin = 361.751
				xmax = 362.111
				text = "guess"
			intervals [804]:
				xmin = 362.111
				xmax = 363.2684
				text = ""
			intervals [805]:
				xmin = 363.2684
				xmax = 363.5884
				text = "uh"
			intervals [806]:
				xmin = 363.5884
				xmax = 364.5361
				text = ""
			intervals [807]:
				xmin = 364.5361
				xmax = 364.7761
				text = "but"
			intervals [808]:
				xmin = 364.7761
				xmax = 365.4361
				text = "unfortunately"
			intervals [809]:
				xmin = 365.4361
				xmax = 365.7561
				text = "something"
			intervals [810]:
				xmin = 365.7561
				xmax = 365.9561
				text = "went"
			intervals [811]:
				xmin = 365.9561
				xmax = 366.2661
				text = "wrong"
			intervals [812]:
				xmin = 366.2661
				xmax = 366.3661
				text = "when"
			intervals [813]:
				xmin = 366.3661
				xmax = 366.4861
				text = "he"
			intervals [814]:
				xmin = 366.4861
				xmax = 366.9061
				text = "landed"
			intervals [815]:
				xmin = 366.9061
				xmax = 367.0561
				text = "he"
			intervals [816]:
				xmin = 367.0561
				xmax = 367.3361
				text = "was"
			intervals [817]:
				xmin = 367.3361
				xmax = 367.5361
				text = "uh"
			intervals [818]:
				xmin = 367.5361
				xmax = 368.449
				text = ""
			intervals [819]:
				xmin = 368.449
				xmax = 368.839
				text = "shot"
			intervals [820]:
				xmin = 368.839
				xmax = 368.959
				text = "at"
			intervals [821]:
				xmin = 368.959
				xmax = 369.009
				text = ""
			intervals [822]:
				xmin = 369.009
				xmax = 369.179
				text = "by"
			intervals [823]:
				xmin = 369.179
				xmax = 369.369
				text = "some"
			intervals [824]:
				xmin = 369.369
				xmax = 369.969
				text = "hunters"
			intervals [825]:
				xmin = 369.969
				xmax = 372.7598
				text = ""
			intervals [826]:
				xmin = 372.7598
				xmax = 372.9998
				text = "and"
			intervals [827]:
				xmin = 372.9998
				xmax = 373.1598
				text = "they"
			intervals [828]:
				xmin = 373.1598
				xmax = 373.4798
				text = "wounded"
			intervals [829]:
				xmin = 373.4798
				xmax = 373.6798
				text = "him"
			intervals [830]:
				xmin = 373.6798
				xmax = 373.8568
				text = ""
			intervals [831]:
				xmin = 373.8568
				xmax = 374.0668
				text = "and"
			intervals [832]:
				xmin = 374.0668
				xmax = 374.2768
				text = "he"
			intervals [833]:
				xmin = 374.2768
				xmax = 374.7947
				text = ""
			intervals [834]:
				xmin = 374.7947
				xmax = 375.2547
				text = "staggered"
			intervals [835]:
				xmin = 375.2547
				xmax = 375.4047
				text = "back"
			intervals [836]:
				xmin = 375.4047
				xmax = 375.4647
				text = "to"
			intervals [837]:
				xmin = 375.4647
				xmax = 375.4947
				text = ""
			intervals [838]:
				xmin = 375.4947
				xmax = 375.5647
				text = "the"
			intervals [839]:
				xmin = 375.5647
				xmax = 376.2847
				text = "laboratory"
			intervals [840]:
				xmin = 376.2847
				xmax = 376.9305
				text = ""
			intervals [841]:
				xmin = 376.9305
				xmax = 377.1705
				text = "where"
			intervals [842]:
				xmin = 377.1705
				xmax = 377.2805
				text = "he"
			intervals [843]:
				xmin = 377.2805
				xmax = 377.4405
				text = "d"
			intervals [844]:
				xmin = 377.4405
				xmax = 377.7805
				text = "hide"
			intervals [845]:
				xmin = 377.7805
				xmax = 377.8305
				text = ""
			intervals [846]:
				xmin = 377.8305
				xmax = 378.0305
				text = "so"
			intervals [847]:
				xmin = 378.0305
				xmax = 378.1605
				text = "there"
			intervals [848]:
				xmin = 378.1605
				xmax = 378.4105
				text = "wasn't"
			intervals [849]:
				xmin = 378.4105
				xmax = 378.8714
				text = ""
			intervals [850]:
				xmin = 378.8714
				xmax = 379.1514
				text = "wasn't"
			intervals [851]:
				xmin = 379.1514
				xmax = 379.4114
				text = "much"
			intervals [852]:
				xmin = 379.4114
				xmax = 379.5614
				text = "to"
			intervals [853]:
				xmin = 379.5614
				xmax = 379.7814
				text = "that"
			intervals [854]:
				xmin = 379.7814
				xmax = 380.3109
				text = ""
			intervals [855]:
				xmin = 380.3109
				xmax = 380.4209
				text = "it"
			intervals [856]:
				xmin = 380.4209
				xmax = 380.5809
				text = "was"
			intervals [857]:
				xmin = 380.5809
				xmax = 380.6409
				text = "a"
			intervals [858]:
				xmin = 380.6409
				xmax = 381.1109
				text = "tragedy"
			intervals [859]:
				xmin = 381.1109
				xmax = 381.5909
				text = "because"
			intervals [860]:
				xmin = 381.5909
				xmax = 381.7709
				text = "uh"
			intervals [861]:
				xmin = 381.7709
				xmax = 384.0099
				text = ""
			intervals [862]:
				xmin = 384.0099
				xmax = 384.2599
				text = "he"
			intervals [863]:
				xmin = 384.2599
				xmax = 384.5008
				text = ""
			intervals [864]:
				xmin = 384.5008
				xmax = 384.7408
				text = "had"
			intervals [865]:
				xmin = 384.7408
				xmax = 384.8408
				text = "a"
			intervals [866]:
				xmin = 384.8408
				xmax = 385.1808
				text = "wife"
			intervals [867]:
				xmin = 385.1808
				xmax = 385.2608
				text = "i"
			intervals [868]:
				xmin = 385.2608
				xmax = 385.3208
				text = ""
			intervals [869]:
				xmin = 385.3208
				xmax = 385.5408
				text = "think"
			intervals [870]:
				xmin = 385.5408
				xmax = 386.5535
				text = ""
			intervals [871]:
				xmin = 386.5535
				xmax = 386.8935
				text = "and"
			intervals [872]:
				xmin = 386.8935
				xmax = 387.1035
				text = "she"
			intervals [873]:
				xmin = 387.1035
				xmax = 387.2435
				text = "didn't"
			intervals [874]:
				xmin = 387.2435
				xmax = 387.4535
				text = "know"
			intervals [875]:
				xmin = 387.4535
				xmax = 387.6435
				text = "what"
			intervals [876]:
				xmin = 387.6435
				xmax = 387.8035
				text = "was"
			intervals [877]:
				xmin = 387.8035
				xmax = 388.0335
				text = "going"
			intervals [878]:
				xmin = 388.0335
				xmax = 388.3235
				text = "on"
			intervals [879]:
				xmin = 388.3235
				xmax = 388.7845
				text = ""
			intervals [880]:
				xmin = 388.7845
				xmax = 389.0445
				text = "until"
			intervals [881]:
				xmin = 389.0445
				xmax = 389.1645
				text = "the"
			intervals [882]:
				xmin = 389.1645
				xmax = 389.3945
				text = "end"
			intervals [883]:
				xmin = 389.3945
				xmax = 389.5245
				text = "when"
			intervals [884]:
				xmin = 389.5245
				xmax = 389.6645
				text = "she"
			intervals [885]:
				xmin = 389.6645
				xmax = 389.8245
				text = "was"
			intervals [886]:
				xmin = 389.8245
				xmax = 389.9845
				text = "there"
			intervals [887]:
				xmin = 389.9845
				xmax = 390.0645
				text = "and"
			intervals [888]:
				xmin = 390.0645
				xmax = 390.2245
				text = "she"
			intervals [889]:
				xmin = 390.2245
				xmax = 390.5645
				text = "saw"
			intervals [890]:
				xmin = 390.5645
				xmax = 391.0457
				text = ""
			intervals [891]:
				xmin = 391.0457
				xmax = 391.2557
				text = "this"
			intervals [892]:
				xmin = 391.2557
				xmax = 391.5757
				text = "alien"
			intervals [893]:
				xmin = 391.5757
				xmax = 392.0257
				text = "creature"
			intervals [894]:
				xmin = 392.0257
				xmax = 392.2058
				text = ""
			intervals [895]:
				xmin = 392.2058
				xmax = 392.5958
				text = "dead"
			intervals [896]:
				xmin = 392.5958
				xmax = 392.6658
				text = ""
			intervals [897]:
				xmin = 392.6658
				xmax = 392.8058
				text = "but"
			intervals [898]:
				xmin = 392.8058
				xmax = 392.9558
				text = "she"
			intervals [899]:
				xmin = 392.9558
				xmax = 393.0158
				text = "knew"
			intervals [900]:
				xmin = 393.0158
				xmax = 393.0958
				text = "it"
			intervals [901]:
				xmin = 393.0958
				xmax = 393.2258
				text = "was"
			intervals [902]:
				xmin = 393.2258
				xmax = 393.3358
				text = "her"
			intervals [903]:
				xmin = 393.3358
				xmax = 393.7358
				text = "husband"
			intervals [904]:
				xmin = 393.7358
				xmax = 396.2096
				text = ""
			intervals [905]:
				xmin = 396.2096
				xmax = 396.3596
				text = "and"
			intervals [906]:
				xmin = 396.3596
				xmax = 396.4896
				text = "there"
			intervals [907]:
				xmin = 396.4896
				xmax = 396.6096
				text = "were"
			intervals [908]:
				xmin = 396.6096
				xmax = 396.8296
				text = "some"
			intervals [909]:
				xmin = 396.8296
				xmax = 397.3396
				text = "others"
			intervals [910]:
				xmin = 397.3396
				xmax = 397.5498
				text = ""
			intervals [911]:
				xmin = 397.5498
				xmax = 397.5898
				text = "i"
			intervals [912]:
				xmin = 397.5898
				xmax = 397.6398
				text = ""
			intervals [913]:
				xmin = 397.6398
				xmax = 397.8998
				text = "believe"
			intervals [914]:
				xmin = 397.8998
				xmax = 398.0198
				text = "there"
			intervals [915]:
				xmin = 398.0198
				xmax = 398.1498
				text = "was"
			intervals [916]:
				xmin = 398.1498
				xmax = 398.3498
				text = "one"
			intervals [917]:
				xmin = 398.3498
				xmax = 398.5898
				text = "about"
			intervals [918]:
				xmin = 398.5898
				xmax = 398.6298
				text = "a"
			intervals [919]:
				xmin = 398.6298
				xmax = 398.9998
				text = "man"
			intervals [920]:
				xmin = 398.9998
				xmax = 399.1298
				text = "who"
			intervals [921]:
				xmin = 399.1298
				xmax = 399.3598
				text = "had"
			intervals [922]:
				xmin = 399.3598
				xmax = 400.1709
				text = ""
			intervals [923]:
				xmin = 400.1709
				xmax = 400.4109
				text = "a"
			intervals [924]:
				xmin = 400.4109
				xmax = 400.7841
				text = ""
			intervals [925]:
				xmin = 400.7841
				xmax = 400.8941
				text = "a"
			intervals [926]:
				xmin = 400.8941
				xmax = 400.9641
				text = ""
			intervals [927]:
				xmin = 400.9641
				xmax = 401.2941
				text = "plate"
			intervals [928]:
				xmin = 401.2941
				xmax = 401.3941
				text = "of"
			intervals [929]:
				xmin = 401.3941
				xmax = 401.5641
				text = "some"
			intervals [930]:
				xmin = 401.5641
				xmax = 401.8841
				text = "kind"
			intervals [931]:
				xmin = 401.8841
				xmax = 402.0041
				text = "in"
			intervals [932]:
				xmin = 402.0041
				xmax = 402.3241
				text = "his"
			intervals [933]:
				xmin = 402.3241
				xmax = 402.6891
				text = ""
			intervals [934]:
				xmin = 402.6891
				xmax = 403.1691
				text = "brain"
			intervals [935]:
				xmin = 403.1691
				xmax = 403.8545
				text = ""
			intervals [936]:
				xmin = 403.8545
				xmax = 404.1245
				text = "which"
			intervals [937]:
				xmin = 404.1245
				xmax = 404.5445
				text = "enabled"
			intervals [938]:
				xmin = 404.5445
				xmax = 404.7545
				text = "him"
			intervals [939]:
				xmin = 404.7545
				xmax = 404.8045
				text = ""
			intervals [940]:
				xmin = 404.8045
				xmax = 405.0945
				text = "to"
			intervals [941]:
				xmin = 405.0945
				xmax = 405.2545
				text = "uh"
			intervals [942]:
				xmin = 405.2545
				xmax = 407.0113
				text = ""
			intervals [943]:
				xmin = 407.0113
				xmax = 407.3113
				text = "have"
			intervals [944]:
				xmin = 407.3113
				xmax = 407.4768
				text = ""
			intervals [945]:
				xmin = 407.4768
				xmax = 407.6368
				text = "kind"
			intervals [946]:
				xmin = 407.6368
				xmax = 407.7268
				text = "of"
			intervals [947]:
				xmin = 407.7268
				xmax = 407.7668
				text = "a"
			intervals [948]:
				xmin = 407.7668
				xmax = 408.0868
				text = "mental"
			intervals [949]:
				xmin = 408.0868
				xmax = 408.5368
				text = "power"
			intervals [950]:
				xmin = 408.5368
				xmax = 408.8768
				text = "over"
			intervals [951]:
				xmin = 408.8768
				xmax = 409.3468
				text = "others"
			intervals [952]:
				xmin = 409.3468
				xmax = 411.1611
				text = ""
			intervals [953]:
				xmin = 411.1611
				xmax = 411.5211
				text = "uh"
			intervals [954]:
				xmin = 411.5211
				xmax = 412.4883
				text = ""
			intervals [955]:
				xmin = 412.4883
				xmax = 412.6583
				text = "and"
			intervals [956]:
				xmin = 412.6583
				xmax = 412.8583
				text = "he"
			intervals [957]:
				xmin = 412.8583
				xmax = 412.9298
				text = ""
			intervals [958]:
				xmin = 412.9298
				xmax = 413.2498
				text = "used"
			intervals [959]:
				xmin = 413.2498
				xmax = 413.3998
				text = "his"
			intervals [960]:
				xmin = 413.3998
				xmax = 413.8098
				text = "power"
			intervals [961]:
				xmin = 413.8098
				xmax = 414.1098
				text = "and"
			intervals [962]:
				xmin = 414.1098
				xmax = 414.5647
				text = ""
			intervals [963]:
				xmin = 414.5647
				xmax = 415.0447
				text = "whenever"
			intervals [964]:
				xmin = 415.0447
				xmax = 415.2847
				text = "say"
			intervals [965]:
				xmin = 415.2847
				xmax = 415.3847
				text = "he"
			intervals [966]:
				xmin = 415.3847
				xmax = 415.5147
				text = "would"
			intervals [967]:
				xmin = 415.5147
				xmax = 415.7847
				text = "think"
			intervals [968]:
				xmin = 415.7847
				xmax = 416.0847
				text = "about"
			intervals [969]:
				xmin = 416.0847
				xmax = 416.2112
				text = ""
			intervals [970]:
				xmin = 416.2112
				xmax = 416.2912
				text = "a"
			intervals [971]:
				xmin = 416.2912
				xmax = 416.7812
				text = "person"
			intervals [972]:
				xmin = 416.7812
				xmax = 417.0612
				text = "whenever"
			intervals [973]:
				xmin = 417.0612
				xmax = 417.1212
				text = "he"
			intervals [974]:
				xmin = 417.1212
				xmax = 417.2112
				text = "he"
			intervals [975]:
				xmin = 417.2112
				xmax = 417.3212
				text = ""
			intervals [976]:
				xmin = 417.3212
				xmax = 417.4812
				text = "would"
			intervals [977]:
				xmin = 417.4812
				xmax = 417.6212
				text = "get"
			intervals [978]:
				xmin = 417.6212
				xmax = 417.9912
				text = "really"
			intervals [979]:
				xmin = 417.9912
				xmax = 418.7538
				text = ""
			intervals [980]:
				xmin = 418.7538
				xmax = 419.2338
				text = "angry"
			intervals [981]:
				xmin = 419.2338
				xmax = 419.6647
				text = ""
			intervals [982]:
				xmin = 419.6647
				xmax = 419.9047
				text = "or"
			intervals [983]:
				xmin = 419.9047
				xmax = 420.5847
				text = "concerned"
			intervals [984]:
				xmin = 420.5847
				xmax = 421.5689
				text = ""
			intervals [985]:
				xmin = 421.5689
				xmax = 422.1189
				text = "about"
			intervals [986]:
				xmin = 422.1189
				xmax = 422.2089
				text = "uh"
			intervals [987]:
				xmin = 422.2089
				xmax = 422.4389
				text = "what"
			intervals [988]:
				xmin = 422.4389
				xmax = 422.7789
				text = "somebody"
			intervals [989]:
				xmin = 422.7789
				xmax = 422.9289
				text = "say"
			intervals [990]:
				xmin = 422.9289
				xmax = 423.0489
				text = "had"
			intervals [991]:
				xmin = 423.0489
				xmax = 423.2589
				text = "done"
			intervals [992]:
				xmin = 423.2589
				xmax = 423.3989
				text = "to"
			intervals [993]:
				xmin = 423.3989
				xmax = 423.4989
				text = "him"
			intervals [994]:
				xmin = 423.4989
				xmax = 423.6089
				text = "he"
			intervals [995]:
				xmin = 423.6089
				xmax = 423.7389
				text = "could"
			intervals [996]:
				xmin = 423.7389
				xmax = 423.7889
				text = ""
			intervals [997]:
				xmin = 423.7889
				xmax = 423.9889
				text = "think"
			intervals [998]:
				xmin = 423.9889
				xmax = 424.2489
				text = "about"
			intervals [999]:
				xmin = 424.2489
				xmax = 424.557
				text = ""
			intervals [1000]:
				xmin = 424.557
				xmax = 424.897
				text = "that"
			intervals [1001]:
				xmin = 424.897
				xmax = 425.8095
				text = ""
			intervals [1002]:
				xmin = 425.8095
				xmax = 425.9795
				text = "and"
			intervals [1003]:
				xmin = 425.9795
				xmax = 426.1495
				text = "this"
			intervals [1004]:
				xmin = 426.1495
				xmax = 426.6695
				text = "person"
			intervals [1005]:
				xmin = 426.6695
				xmax = 426.8095
				text = "would"
			intervals [1006]:
				xmin = 426.8095
				xmax = 427.2052
				text = ""
			intervals [1007]:
				xmin = 427.2052
				xmax = 427.4752
				text = "be"
			intervals [1008]:
				xmin = 427.4752
				xmax = 427.6052
				text = "in"
			intervals [1009]:
				xmin = 427.6052
				xmax = 427.8152
				text = "some"
			intervals [1010]:
				xmin = 427.8152
				xmax = 427.9652
				text = "way"
			intervals [1011]:
				xmin = 427.9652
				xmax = 428.4052
				text = "killed"
			intervals [1012]:
				xmin = 428.4052
				xmax = 430.0417
				text = ""
			intervals [1013]:
				xmin = 430.0417
				xmax = 430.4617
				text = "and"
			intervals [1014]:
				xmin = 430.4617
				xmax = 430.6417
				text = "uh"
			intervals [1015]:
				xmin = 430.6417
				xmax = 431.0881
				text = ""
			intervals [1016]:
				xmin = 431.0881
				xmax = 431.2481
				text = "in"
			intervals [1017]:
				xmin = 431.2481
				xmax = 431.3981
				text = "the"
			intervals [1018]:
				xmin = 431.3981
				xmax = 431.6881
				text = "end"
			intervals [1019]:
				xmin = 431.6881
				xmax = 433.0167
				text = ""
			intervals [1020]:
				xmin = 433.0167
				xmax = 433.3267
				text = "uh"
			intervals [1021]:
				xmin = 433.3267
				xmax = 433.4605
				text = ""
			intervals [1022]:
				xmin = 433.4605
				xmax = 433.5805
				text = "i"
			intervals [1023]:
				xmin = 433.5805
				xmax = 433.9905
				text = "believe"
			intervals [1024]:
				xmin = 433.9905
				xmax = 434.1916
				text = ""
			intervals [1025]:
				xmin = 434.1916
				xmax = 434.2916
				text = "he"
			intervals [1026]:
				xmin = 434.2916
				xmax = 434.5016
				text = "was"
			intervals [1027]:
				xmin = 434.5016
				xmax = 434.7216
				text = "killed"
			intervals [1028]:
				xmin = 434.7216
				xmax = 435.0916
				text = "himself"
			intervals [1029]:
				xmin = 435.0916
				xmax = 435.2216
				text = "by"
			intervals [1030]:
				xmin = 435.2216
				xmax = 435.3616
				text = "his"
			intervals [1031]:
				xmin = 435.3616
				xmax = 435.4616
				text = "own"
			intervals [1032]:
				xmin = 435.4616
				xmax = 435.5016
				text = ""
			intervals [1033]:
				xmin = 435.5016
				xmax = 435.7916
				text = "power"
			intervals [1034]:
				xmin = 435.7916
				xmax = 438.4584
				text = ""
			intervals [1035]:
				xmin = 438.4584
				xmax = 438.5384
				text = "i"
			intervals [1036]:
				xmin = 438.5384
				xmax = 438.6584
				text = "don't"
			intervals [1037]:
				xmin = 438.6584
				xmax = 438.9384
				text = "remember"
			intervals [1038]:
				xmin = 438.9384
				xmax = 439.0284
				text = "the"
			intervals [1039]:
				xmin = 439.0284
				xmax = 439.2484
				text = "this"
			intervals [1040]:
				xmin = 439.2484
				xmax = 439.5284
				text = "is"
			intervals [1041]:
				xmin = 439.5284
				xmax = 439.7148
				text = ""
			intervals [1042]:
				xmin = 439.7148
				xmax = 440.0448
				text = "several"
			intervals [1043]:
				xmin = 440.0448
				xmax = 440.3148
				text = "years"
			intervals [1044]:
				xmin = 440.3148
				xmax = 440.5748
				text = "ago"
			intervals [1045]:
				xmin = 440.5748
				xmax = 452.026
				text = ""
			intervals [1046]:
				xmin = 452.026
				xmax = 452.216
				text = "uh"
			intervals [1047]:
				xmin = 452.216
				xmax = 452.406
				text = "no"
			intervals [1048]:
				xmin = 452.406
				xmax = 452.666
				text = "sir"
			intervals [1049]:
				xmin = 452.666
				xmax = 459.8725
				text = ""
			intervals [1050]:
				xmin = 459.8725
				xmax = 460.1925
				text = "well"
			intervals [1051]:
				xmin = 460.1925
				xmax = 460.4225
				text = "uh"
			intervals [1052]:
				xmin = 460.4225
				xmax = 461.8768
				text = ""
			intervals [1053]:
				xmin = 461.8768
				xmax = 462.2868
				text = "we"
			intervals [1054]:
				xmin = 462.2868
				xmax = 462.3721
				text = ""
			intervals [1055]:
				xmin = 462.3721
				xmax = 462.4721
				text = "i've"
			intervals [1056]:
				xmin = 462.4721
				xmax = 462.7021
				text = "never"
			intervals [1057]:
				xmin = 462.7021
				xmax = 462.8321
				text = "had"
			intervals [1058]:
				xmin = 462.8321
				xmax = 462.9221
				text = "a"
			intervals [1059]:
				xmin = 462.9221
				xmax = 463.1921
				text = "dog"
			intervals [1060]:
				xmin = 463.1921
				xmax = 463.2221
				text = ""
			intervals [1061]:
				xmin = 463.2221
				xmax = 463.4721
				text = "we've"
			intervals [1062]:
				xmin = 463.4721
				xmax = 463.9493
				text = ""
			intervals [1063]:
				xmin = 463.9493
				xmax = 464.2093
				text = "had"
			intervals [1064]:
				xmin = 464.2093
				xmax = 464.3609
				text = ""
			intervals [1065]:
				xmin = 464.3609
				xmax = 464.5709
				text = "quite"
			intervals [1066]:
				xmin = 464.5709
				xmax = 464.6509
				text = "a"
			intervals [1067]:
				xmin = 464.6509
				xmax = 464.8509
				text = "few"
			intervals [1068]:
				xmin = 464.8509
				xmax = 465.2809
				text = "cats"
			intervals [1069]:
				xmin = 465.2809
				xmax = 465.5509
				text = "several"
			intervals [1070]:
				xmin = 465.5509
				xmax = 466.0709
				text = "cats"
			intervals [1071]:
				xmin = 466.0709
				xmax = 467.0591
				text = ""
			intervals [1072]:
				xmin = 467.0591
				xmax = 467.2291
				text = "um"
			intervals [1073]:
				xmin = 467.2291
				xmax = 467.2691
				text = ""
			intervals [1074]:
				xmin = 467.2691
				xmax = 467.8091
				text = "especially"
			intervals [1075]:
				xmin = 467.8091
				xmax = 467.9391
				text = "out"
			intervals [1076]:
				xmin = 467.9391
				xmax = 468.0391
				text = "in"
			intervals [1077]:
				xmin = 468.0391
				xmax = 468.4791
				text = "maryland"
			intervals [1078]:
				xmin = 468.4791
				xmax = 468.8608
				text = ""
			intervals [1079]:
				xmin = 468.8608
				xmax = 468.9708
				text = "we"
			intervals [1080]:
				xmin = 468.9708
				xmax = 469.1108
				text = "had"
			intervals [1081]:
				xmin = 469.1108
				xmax = 469.2908
				text = "a"
			intervals [1082]:
				xmin = 469.2908
				xmax = 469.4702
				text = ""
			intervals [1083]:
				xmin = 469.4702
				xmax = 469.8102
				text = "rabbit"
			intervals [1084]:
				xmin = 469.8102
				xmax = 469.9802
				text = "out"
			intervals [1085]:
				xmin = 469.9802
				xmax = 470.2302
				text = "there"
			intervals [1086]:
				xmin = 470.2302
				xmax = 470.4434
				text = ""
			intervals [1087]:
				xmin = 470.4434
				xmax = 470.4734
				text = "a"
			intervals [1088]:
				xmin = 470.4734
				xmax = 470.7434
				text = "big"
			intervals [1089]:
				xmin = 470.7434
				xmax = 470.9827
				text = ""
			intervals [1090]:
				xmin = 470.9827
				xmax = 471.1427
				text = "white"
			intervals [1091]:
				xmin = 471.1427
				xmax = 471.5027
				text = "rabbit"
			intervals [1092]:
				xmin = 471.5027
				xmax = 473.2119
				text = ""
			intervals [1093]:
				xmin = 473.2119
				xmax = 473.6019
				text = "uh"
			intervals [1094]:
				xmin = 473.6019
				xmax = 473.6679
				text = ""
			intervals [1095]:
				xmin = 473.6679
				xmax = 473.7979
				text = "in"
			intervals [1096]:
				xmin = 473.7979
				xmax = 474.2479
				text = "maryland"
			intervals [1097]:
				xmin = 474.2479
				xmax = 476.5705
				text = ""
			intervals [1098]:
				xmin = 476.5705
				xmax = 476.9305
				text = "and"
			intervals [1099]:
				xmin = 476.9305
				xmax = 477.1405
				text = "uh"
			intervals [1100]:
				xmin = 477.1405
				xmax = 480.3459
				text = ""
			intervals [1101]:
				xmin = 480.3459
				xmax = 480.4259
				text = "we"
			intervals [1102]:
				xmin = 480.4259
				xmax = 480.6359
				text = "made"
			intervals [1103]:
				xmin = 480.6359
				xmax = 480.7059
				text = "a"
			intervals [1104]:
				xmin = 480.7059
				xmax = 481.0259
				text = "pen"
			intervals [1105]:
				xmin = 481.0259
				xmax = 481.2559
				text = "for"
			intervals [1106]:
				xmin = 481.2559
				xmax = 481.3159
				text = "him"
			intervals [1107]:
				xmin = 481.3159
				xmax = 481.7759
				text = "using"
			intervals [1108]:
				xmin = 481.7759
				xmax = 482.0159
				text = "uh"
			intervals [1109]:
				xmin = 482.0159
				xmax = 482.0508
				text = ""
			intervals [1110]:
				xmin = 482.0508
				xmax = 482.1608
				text = "an"
			intervals [1111]:
				xmin = 482.1608
				xmax = 482.4708
				text = "old"
			intervals [1112]:
				xmin = 482.4708
				xmax = 482.9308
				text = "door"
			intervals [1113]:
				xmin = 482.9308
				xmax = 482.9608
				text = ""
			intervals [1114]:
				xmin = 482.9608
				xmax = 483.1808
				text = "as"
			intervals [1115]:
				xmin = 483.1808
				xmax = 483.3808
				text = "the"
			intervals [1116]:
				xmin = 483.3808
				xmax = 483.5308
				text = "uh"
			intervals [1117]:
				xmin = 483.5308
				xmax = 483.8698
				text = ""
			intervals [1118]:
				xmin = 483.8698
				xmax = 484.2298
				text = "bottom"
			intervals [1119]:
				xmin = 484.2298
				xmax = 484.8913
				text = ""
			intervals [1120]:
				xmin = 484.8913
				xmax = 485.0313
				text = "and"
			intervals [1121]:
				xmin = 485.0313
				xmax = 485.1613
				text = "we"
			intervals [1122]:
				xmin = 485.1613
				xmax = 485.3413
				text = "used"
			intervals [1123]:
				xmin = 485.3413
				xmax = 485.5413
				text = "some"
			intervals [1124]:
				xmin = 485.5413
				xmax = 485.9742
				text = ""
			intervals [1125]:
				xmin = 485.9742
				xmax = 486.2642
				text = "chicken"
			intervals [1126]:
				xmin = 486.2642
				xmax = 486.5242
				text = "wire"
			intervals [1127]:
				xmin = 486.5242
				xmax = 486.6551
				text = ""
			intervals [1128]:
				xmin = 486.6551
				xmax = 486.8351
				text = "and"
			intervals [1129]:
				xmin = 486.8351
				xmax = 487.5325
				text = ""
			intervals [1130]:
				xmin = 487.5325
				xmax = 487.8925
				text = "screened"
			intervals [1131]:
				xmin = 487.8925
				xmax = 487.9625
				text = "it"
			intervals [1132]:
				xmin = 487.9625
				xmax = 488.0825
				text = "in"
			intervals [1133]:
				xmin = 488.0825
				xmax = 494.3903
				text = ""
			intervals [1134]:
				xmin = 494.3903
				xmax = 494.5703
				text = "y-"
			intervals [1135]:
				xmin = 494.5703
				xmax = 494.9003
				text = "yes"
			intervals [1136]:
				xmin = 494.9003
				xmax = 494.9703
				text = "it"
			intervals [1137]:
				xmin = 494.9703
				xmax = 495.0803
				text = "was"
			intervals [1138]:
				xmin = 495.0803
				xmax = 495.3103
				text = "quite"
			intervals [1139]:
				xmin = 495.3103
				xmax = 495.7203
				text = "large"
			intervals [1140]:
				xmin = 495.7203
				xmax = 496.256
				text = ""
			intervals [1141]:
				xmin = 496.256
				xmax = 496.486
				text = "and"
			intervals [1142]:
				xmin = 496.486
				xmax = 496.576
				text = "we"
			intervals [1143]:
				xmin = 496.576
				xmax = 496.626
				text = "d"
			intervals [1144]:
				xmin = 496.626
				xmax = 496.776
				text = "let"
			intervals [1145]:
				xmin = 496.776
				xmax = 496.876
				text = "him"
			intervals [1146]:
				xmin = 496.876
				xmax = 497.086
				text = "out"
			intervals [1147]:
				xmin = 497.086
				xmax = 497.1292
				text = ""
			intervals [1148]:
				xmin = 497.1292
				xmax = 497.2392
				text = "he"
			intervals [1149]:
				xmin = 497.2392
				xmax = 497.3892
				text = "would"
			intervals [1150]:
				xmin = 497.3892
				xmax = 498.0617
				text = ""
			intervals [1151]:
				xmin = 498.0617
				xmax = 498.1617
				text = "we"
			intervals [1152]:
				xmin = 498.1617
				xmax = 498.4417
				text = "tried"
			intervals [1153]:
				xmin = 498.4417
				xmax = 498.5417
				text = "to"
			intervals [1154]:
				xmin = 498.5417
				xmax = 498.8017
				text = "walk"
			intervals [1155]:
				xmin = 498.8017
				xmax = 498.9117
				text = "him"
			intervals [1156]:
				xmin = 498.9117
				xmax = 499.2517
				text = "several"
			intervals [1157]:
				xmin = 499.2517
				xmax = 499.5817
				text = "times"
			intervals [1158]:
				xmin = 499.5817
				xmax = 499.6617
				text = "to"
			intervals [1159]:
				xmin = 499.6617
				xmax = 499.8317
				text = "keep"
			intervals [1160]:
				xmin = 499.8317
				xmax = 499.9017
				text = "him"
			intervals [1161]:
				xmin = 499.9017
				xmax = 500.0717
				text = "from"
			intervals [1162]:
				xmin = 500.0717
				xmax = 500.3017
				text = "getting"
			intervals [1163]:
				xmin = 500.3017
				xmax = 500.5917
				text = "away"
			intervals [1164]:
				xmin = 500.5917
				xmax = 500.6817
				text = "but"
			intervals [1165]:
				xmin = 500.6817
				xmax = 500.7917
				text = "he"
			intervals [1166]:
				xmin = 500.7917
				xmax = 500.9317
				text = "didn't"
			intervals [1167]:
				xmin = 500.9317
				xmax = 501.0417
				text = "like"
			intervals [1168]:
				xmin = 501.0417
				xmax = 501.0817
				text = ""
			intervals [1169]:
				xmin = 501.0817
				xmax = 501.2417
				text = "that"
			intervals [1170]:
				xmin = 501.2417
				xmax = 501.3617
				text = "too"
			intervals [1171]:
				xmin = 501.3617
				xmax = 501.6817
				text = "much"
			intervals [1172]:
				xmin = 501.6817
				xmax = 505.1416
				text = ""
			intervals [1173]:
				xmin = 505.1416
				xmax = 505.3216
				text = "uh"
			intervals [1174]:
				xmin = 505.3216
				xmax = 505.8416
				text = "yes"
			intervals [1175]:
				xmin = 505.8416
				xmax = 506.3845
				text = ""
			intervals [1176]:
				xmin = 506.3845
				xmax = 506.5845
				text = "uh"
			intervals [1177]:
				xmin = 506.5845
				xmax = 506.6188
				text = ""
			intervals [1178]:
				xmin = 506.6188
				xmax = 507.0888
				text = "fluffy"
			intervals [1179]:
				xmin = 507.0888
				xmax = 514.7873
				text = ""
			intervals [1180]:
				xmin = 514.7873
				xmax = 514.9073
				text = "oh"
			intervals [1181]:
				xmin = 514.9073
				xmax = 515.0273
				text = "we"
			intervals [1182]:
				xmin = 515.0273
				xmax = 515.1873
				text = "had"
			intervals [1183]:
				xmin = 515.1873
				xmax = 515.3573
				text = "some"
			intervals [1184]:
				xmin = 515.3573
				xmax = 515.6373
				text = "rabbit"
			intervals [1185]:
				xmin = 515.6373
				xmax = 515.7073
				text = ""
			intervals [1186]:
				xmin = 515.7073
				xmax = 515.8973
				text = "food"
			intervals [1187]:
				xmin = 515.8973
				xmax = 516.0073
				text = "i"
			intervals [1188]:
				xmin = 516.0073
				xmax = 516.0373
				text = ""
			intervals [1189]:
				xmin = 516.0373
				xmax = 516.3073
				text = "believe"
			intervals [1190]:
				xmin = 516.3073
				xmax = 516.3373
				text = ""
			intervals [1191]:
				xmin = 516.3373
				xmax = 516.4573
				text = "and"
			intervals [1192]:
				xmin = 516.4573
				xmax = 516.8617
				text = ""
			intervals [1193]:
				xmin = 516.8617
				xmax = 517.1817
				text = "lettuce"
			intervals [1194]:
				xmin = 517.1817
				xmax = 517.2717
				text = "and"
			intervals [1195]:
				xmin = 517.2717
				xmax = 517.6617
				text = "carrots"
			intervals [1196]:
				xmin = 517.6617
				xmax = 517.7217
				text = "and"
			intervals [1197]:
				xmin = 517.7217
				xmax = 517.9717
				text = "different"
			intervals [1198]:
				xmin = 517.9717
				xmax = 518.0417
				text = ""
			intervals [1199]:
				xmin = 518.0417
				xmax = 518.4017
				text = "things"
			intervals [1200]:
				xmin = 518.4017
				xmax = 524.8851
				text = ""
			intervals [1201]:
				xmin = 524.8851
				xmax = 525.2251
				text = "um"
			intervals [1202]:
				xmin = 525.2251
				xmax = 527.2182
				text = ""
			intervals [1203]:
				xmin = 527.2182
				xmax = 527.3982
				text = "we"
			intervals [1204]:
				xmin = 527.3982
				xmax = 527.5382
				text = "had"
			intervals [1205]:
				xmin = 527.5382
				xmax = 527.6082
				text = "a"
			intervals [1206]:
				xmin = 527.6082
				xmax = 527.9482
				text = "cat"
			intervals [1207]:
				xmin = 527.9482
				xmax = 528.091
				text = ""
			intervals [1208]:
				xmin = 528.091
				xmax = 528.461
				text = "uh"
			intervals [1209]:
				xmin = 528.461
				xmax = 529.4773
				text = ""
			intervals [1210]:
				xmin = 529.4773
				xmax = 529.6173
				text = "the"
			intervals [1211]:
				xmin = 529.6173
				xmax = 529.8173
				text = "only"
			intervals [1212]:
				xmin = 529.8173
				xmax = 530.0173
				text = "cat"
			intervals [1213]:
				xmin = 530.0173
				xmax = 530.1673
				text = "we've"
			intervals [1214]:
				xmin = 530.1673
				xmax = 530.3973
				text = "had"
			intervals [1215]:
				xmin = 530.3973
				xmax = 530.5773
				text = "since"
			intervals [1216]:
				xmin = 530.5773
				xmax = 530.8073
				text = "we've"
			intervals [1217]:
				xmin = 530.8073
				xmax = 530.8873
				text = ""
			intervals [1218]:
				xmin = 530.8873
				xmax = 531.0973
				text = "uh"
			intervals [1219]:
				xmin = 531.0973
				xmax = 531.2573
				text = "been"
			intervals [1220]:
				xmin = 531.2573
				xmax = 531.3773
				text = "in"
			intervals [1221]:
				xmin = 531.3773
				xmax = 531.9073
				text = "washington"
			intervals [1222]:
				xmin = 531.9073
				xmax = 532.8319
				text = ""
			intervals [1223]:
				xmin = 532.8319
				xmax = 532.9119
				text = "it"
			intervals [1224]:
				xmin = 532.9119
				xmax = 533.0819
				text = "was"
			intervals [1225]:
				xmin = 533.0819
				xmax = 533.1919
				text = "it"
			intervals [1226]:
				xmin = 533.1919
				xmax = 533.3319
				text = "was"
			intervals [1227]:
				xmin = 533.3319
				xmax = 533.4219
				text = "a"
			intervals [1228]:
				xmin = 533.4219
				xmax = 533.6919
				text = "big"
			intervals [1229]:
				xmin = 533.6919
				xmax = 534.1274
				text = ""
			intervals [1230]:
				xmin = 534.1274
				xmax = 534.4674
				text = "uh"
			intervals [1231]:
				xmin = 534.4674
				xmax = 535.0776
				text = ""
			intervals [1232]:
				xmin = 535.0776
				xmax = 535.3576
				text = "buff"
			intervals [1233]:
				xmin = 535.3576
				xmax = 535.6676
				text = "colored"
			intervals [1234]:
				xmin = 535.6676
				xmax = 535.6976
				text = ""
			intervals [1235]:
				xmin = 535.6976
				xmax = 536.0876
				text = "cat"
			intervals [1236]:
				xmin = 536.0876
				xmax = 536.8913
				text = ""
			intervals [1237]:
				xmin = 536.8913
				xmax = 537.1913
				text = "very"
			intervals [1238]:
				xmin = 537.1913
				xmax = 537.3779
				text = ""
			intervals [1239]:
				xmin = 537.3779
				xmax = 537.6079
				text = "very"
			intervals [1240]:
				xmin = 537.6079
				xmax = 537.8379
				text = "big"
			intervals [1241]:
				xmin = 537.8379
				xmax = 538.963
				text = ""
			intervals [1242]:
				xmin = 538.963
				xmax = 539.373
				text = "and"
			intervals [1243]:
				xmin = 539.373
				xmax = 539.613
				text = "uh"
			intervals [1244]:
				xmin = 539.613
				xmax = 541.2927
				text = ""
			intervals [1245]:
				xmin = 541.2927
				xmax = 541.3727
				text = "it"
			intervals [1246]:
				xmin = 541.3727
				xmax = 541.6527
				text = "was"
			intervals [1247]:
				xmin = 541.6527
				xmax = 542.1527
				text = "tremendously"
			intervals [1248]:
				xmin = 542.1527
				xmax = 542.2227
				text = ""
			intervals [1249]:
				xmin = 542.2227
				xmax = 542.5127
				text = "friendly"
			intervals [1250]:
				xmin = 542.5127
				xmax = 542.6227
				text = "it"
			intervals [1251]:
				xmin = 542.6227
				xmax = 542.8427
				text = "it"
			intervals [1252]:
				xmin = 542.8427
				xmax = 543.0327
				text = "would"
			intervals [1253]:
				xmin = 543.0327
				xmax = 543.5484
				text = ""
			intervals [1254]:
				xmin = 543.5484
				xmax = 543.8184
				text = "walk"
			intervals [1255]:
				xmin = 543.8184
				xmax = 544.0084
				text = "down"
			intervals [1256]:
				xmin = 544.0084
				xmax = 544.1084
				text = "the"
			intervals [1257]:
				xmin = 544.1084
				xmax = 544.5884
				text = "sidewalk"
			intervals [1258]:
				xmin = 544.5884
				xmax = 544.6484
				text = "and"
			intervals [1259]:
				xmin = 544.6484
				xmax = 544.7384
				text = "if"
			intervals [1260]:
				xmin = 544.7384
				xmax = 545.0084
				text = "somebody"
			intervals [1261]:
				xmin = 545.0084
				xmax = 545.1784
				text = "was"
			intervals [1262]:
				xmin = 545.1784
				xmax = 545.4884
				text = "coming"
			intervals [1263]:
				xmin = 545.4884
				xmax = 546.0202
				text = ""
			intervals [1264]:
				xmin = 546.0202
				xmax = 546.0802
				text = "it"
			intervals [1265]:
				xmin = 546.0802
				xmax = 546.1902
				text = "would"
			intervals [1266]:
				xmin = 546.1902
				xmax = 546.3602
				text = "just"
			intervals [1267]:
				xmin = 546.3602
				xmax = 546.7202
				text = "stop"
			intervals [1268]:
				xmin = 546.7202
				xmax = 546.8302
				text = "and"
			intervals [1269]:
				xmin = 546.8302
				xmax = 547.0002
				text = "then"
			intervals [1270]:
				xmin = 547.0002
				xmax = 547.3402
				text = "flop"
			intervals [1271]:
				xmin = 547.3402
				xmax = 547.5702
				text = "over"
			intervals [1272]:
				xmin = 547.5702
				xmax = 547.6602
				text = "on"
			intervals [1273]:
				xmin = 547.6602
				xmax = 547.8302
				text = "its"
			intervals [1274]:
				xmin = 547.8302
				xmax = 548.2602
				text = "side"
			intervals [1275]:
				xmin = 548.2602
				xmax = 548.7287
				text = ""
			intervals [1276]:
				xmin = 548.7287
				xmax = 548.8187
				text = "and"
			intervals [1277]:
				xmin = 548.8187
				xmax = 548.9787
				text = "put"
			intervals [1278]:
				xmin = 548.9787
				xmax = 549.1487
				text = "all"
			intervals [1279]:
				xmin = 549.1487
				xmax = 549.4087
				text = "four"
			intervals [1280]:
				xmin = 549.4087
				xmax = 549.7787
				text = "paws"
			intervals [1281]:
				xmin = 549.7787
				xmax = 549.8887
				text = "up"
			intervals [1282]:
				xmin = 549.8887
				xmax = 549.9487
				text = "in"
			intervals [1283]:
				xmin = 549.9487
				xmax = 550.0187
				text = "the"
			intervals [1284]:
				xmin = 550.0187
				xmax = 550.1987
				text = "air"
			intervals [1285]:
				xmin = 550.1987
				xmax = 550.4087
				text = "waiting"
			intervals [1286]:
				xmin = 550.4087
				xmax = 550.5287
				text = "for"
			intervals [1287]:
				xmin = 550.5287
				xmax = 550.8087
				text = "somebody"
			intervals [1288]:
				xmin = 550.8087
				xmax = 550.9287
				text = "to"
			intervals [1289]:
				xmin = 550.9287
				xmax = 551.1105
				text = ""
			intervals [1290]:
				xmin = 551.1105
				xmax = 551.3405
				text = "to"
			intervals [1291]:
				xmin = 551.3405
				xmax = 551.6505
				text = "scratch"
			intervals [1292]:
				xmin = 551.6505
				xmax = 551.7905
				text = "its"
			intervals [1293]:
				xmin = 551.7905
				xmax = 552.0705
				text = "belly"
			intervals [1294]:
				xmin = 552.0705
				xmax = 552.1505
				text = "or"
			intervals [1295]:
				xmin = 552.1505
				xmax = 552.5905
				text = "something"
			intervals [1296]:
				xmin = 552.5905
				xmax = 554.261
				text = ""
			intervals [1297]:
				xmin = 554.261
				xmax = 554.651
				text = "and"
			intervals [1298]:
				xmin = 554.651
				xmax = 554.891
				text = "uh"
			intervals [1299]:
				xmin = 554.891
				xmax = 555.7753
				text = ""
			intervals [1300]:
				xmin = 555.7753
				xmax = 555.8753
				text = "he"
			intervals [1301]:
				xmin = 555.8753
				xmax = 556.0653
				text = "was"
			intervals [1302]:
				xmin = 556.0653
				xmax = 556.6153
				text = "mischievous"
			intervals [1303]:
				xmin = 556.6153
				xmax = 556.7053
				text = "he"
			intervals [1304]:
				xmin = 556.7053
				xmax = 556.8253
				text = "would"
			intervals [1305]:
				xmin = 556.8253
				xmax = 557.0853
				text = "hide"
			intervals [1306]:
				xmin = 557.0853
				xmax = 557.4053
				text = "behind"
			intervals [1307]:
				xmin = 557.4053
				xmax = 557.4953
				text = "the"
			intervals [1308]:
				xmin = 557.4953
				xmax = 558.0253
				text = "garage"
			intervals [1309]:
				xmin = 558.0253
				xmax = 558.6071
				text = ""
			intervals [1310]:
				xmin = 558.6071
				xmax = 558.8671
				text = "around"
			intervals [1311]:
				xmin = 558.8671
				xmax = 558.9271
				text = "the"
			intervals [1312]:
				xmin = 558.9271
				xmax = 559.1771
				text = "back"
			intervals [1313]:
				xmin = 559.1771
				xmax = 559.3171
				text = "when"
			intervals [1314]:
				xmin = 559.3171
				xmax = 559.5671
				text = "somebody"
			intervals [1315]:
				xmin = 559.5671
				xmax = 559.6971
				text = "was"
			intervals [1316]:
				xmin = 559.6971
				xmax = 559.9571
				text = "coming"
			intervals [1317]:
				xmin = 559.9571
				xmax = 560.1371
				text = "down"
			intervals [1318]:
				xmin = 560.1371
				xmax = 560.2171
				text = "the"
			intervals [1319]:
				xmin = 560.2171
				xmax = 560.5871
				text = "walk"
			intervals [1320]:
				xmin = 560.5871
				xmax = 561.547
				text = ""
			intervals [1321]:
				xmin = 561.547
				xmax = 561.647
				text = "i"
			intervals [1322]:
				xmin = 561.647
				xmax = 561.907
				text = "believe"
			intervals [1323]:
				xmin = 561.907
				xmax = 561.967
				text = "he"
			intervals [1324]:
				xmin = 561.967
				xmax = 562.117
				text = "did"
			intervals [1325]:
				xmin = 562.117
				xmax = 562.357
				text = "that"
			intervals [1326]:
				xmin = 562.357
				xmax = 562.617
				text = "to"
			intervals [1327]:
				xmin = 562.617
				xmax = 562.787
				text = "uh"
			intervals [1328]:
				xmin = 562.787
				xmax = 563.638
				text = ""
			intervals [1329]:
				xmin = 563.638
				xmax = 563.728
				text = "our"
			intervals [1330]:
				xmin = 563.728
				xmax = 563.998
				text = "next"
			intervals [1331]:
				xmin = 563.998
				xmax = 564.178
				text = "door"
			intervals [1332]:
				xmin = 564.178
				xmax = 564.518
				text = "neighbor"
			intervals [1333]:
				xmin = 564.518
				xmax = 564.598
				text = ""
			intervals [1334]:
				xmin = 564.598
				xmax = 564.708
				text = "who"
			intervals [1335]:
				xmin = 564.708
				xmax = 564.868
				text = "lives"
			intervals [1336]:
				xmin = 564.868
				xmax = 565.188
				text = "across"
			intervals [1337]:
				xmin = 565.188
				xmax = 565.268
				text = "the"
			intervals [1338]:
				xmin = 565.268
				xmax = 565.518
				text = "alley"
			intervals [1339]:
				xmin = 565.518
				xmax = 566.1925
				text = ""
			intervals [1340]:
				xmin = 566.1925
				xmax = 566.3525
				text = "he"
			intervals [1341]:
				xmin = 566.3525
				xmax = 566.5225
				text = "s"
			intervals [1342]:
				xmin = 566.5225
				xmax = 566.7525
				text = "uh"
			intervals [1343]:
				xmin = 566.7525
				xmax = 567.4474
				text = ""
			intervals [1344]:
				xmin = 567.4474
				xmax = 567.6374
				text = "used"
			intervals [1345]:
				xmin = 567.6374
				xmax = 567.7074
				text = "to"
			intervals [1346]:
				xmin = 567.7074
				xmax = 567.9174
				text = "play"
			intervals [1347]:
				xmin = 567.9174
				xmax = 567.9974
				text = ""
			intervals [1348]:
				xmin = 567.9974
				xmax = 568.3974
				text = "football"
			intervals [1349]:
				xmin = 568.3974
				xmax = 568.4674
				text = "he"
			intervals [1350]:
				xmin = 568.4674
				xmax = 568.5574
				text = "s"
			intervals [1351]:
				xmin = 568.5574
				xmax = 568.8274
				text = "about"
			intervals [1352]:
				xmin = 568.8274
				xmax = 569.1174
				text = "six"
			intervals [1353]:
				xmin = 569.1174
				xmax = 569.2874
				text = "foot"
			intervals [1354]:
				xmin = 569.2874
				xmax = 569.3674
				text = ""
			intervals [1355]:
				xmin = 569.3674
				xmax = 569.6874
				text = "four"
			intervals [1356]:
				xmin = 569.6874
				xmax = 569.7574
				text = "and"
			intervals [1357]:
				xmin = 569.7574
				xmax = 569.9474
				text = "weighs"
			intervals [1358]:
				xmin = 569.9474
				xmax = 570.1674
				text = "about"
			intervals [1359]:
				xmin = 570.1674
				xmax = 570.3174
				text = "two"
			intervals [1360]:
				xmin = 570.3174
				xmax = 570.5174
				text = "hundred"
			intervals [1361]:
				xmin = 570.5174
				xmax = 570.6374
				text = "and"
			intervals [1362]:
				xmin = 570.6374
				xmax = 570.9674
				text = "seventy"
			intervals [1363]:
				xmin = 570.9674
				xmax = 571.3274
				text = "pounds"
			intervals [1364]:
				xmin = 571.3274
				xmax = 571.4274
				text = "or"
			intervals [1365]:
				xmin = 571.4274
				xmax = 571.6174
				text = "so"
			intervals [1366]:
				xmin = 571.6174
				xmax = 572.6783
				text = ""
			intervals [1367]:
				xmin = 572.6783
				xmax = 573.0383
				text = "and"
			intervals [1368]:
				xmin = 573.0383
				xmax = 573.1583
				text = "uh"
			intervals [1369]:
				xmin = 573.1583
				xmax = 573.2783
				text = "the"
			intervals [1370]:
				xmin = 573.2783
				xmax = 573.5483
				text = "cat"
			intervals [1371]:
				xmin = 573.5483
				xmax = 573.6883
				text = "hid"
			intervals [1372]:
				xmin = 573.6883
				xmax = 573.9783
				text = "behind"
			intervals [1373]:
				xmin = 573.9783
				xmax = 574.0483
				text = "the"
			intervals [1374]:
				xmin = 574.0483
				xmax = 574.4783
				text = "garage"
			intervals [1375]:
				xmin = 574.4783
				xmax = 574.6483
				text = "when"
			intervals [1376]:
				xmin = 574.6483
				xmax = 574.7183
				text = "the"
			intervals [1377]:
				xmin = 574.7183
				xmax = 574.9483
				text = "man"
			intervals [1378]:
				xmin = 574.9483
				xmax = 574.9983
				text = ""
			intervals [1379]:
				xmin = 574.9983
				xmax = 575.0883
				text = "it"
			intervals [1380]:
				xmin = 575.0883
				xmax = 575.2283
				text = "was"
			intervals [1381]:
				xmin = 575.2283
				xmax = 575.5683
				text = "dusk"
			intervals [1382]:
				xmin = 575.5683
				xmax = 575.6383
				text = "and"
			intervals [1383]:
				xmin = 575.6383
				xmax = 575.7383
				text = "he"
			intervals [1384]:
				xmin = 575.7383
				xmax = 575.9283
				text = "was"
			intervals [1385]:
				xmin = 575.9283
				xmax = 576.1609
				text = ""
			intervals [1386]:
				xmin = 576.1609
				xmax = 576.4109
				text = "coming"
			intervals [1387]:
				xmin = 576.4109
				xmax = 576.5909
				text = "down"
			intervals [1388]:
				xmin = 576.5909
				xmax = 576.6709
				text = "the"
			intervals [1389]:
				xmin = 576.6709
				xmax = 576.9209
				text = "walk"
			intervals [1390]:
				xmin = 576.9209
				xmax = 576.9809
				text = "and"
			intervals [1391]:
				xmin = 576.9809
				xmax = 577.0609
				text = "the"
			intervals [1392]:
				xmin = 577.0609
				xmax = 577.3409
				text = "cat"
			intervals [1393]:
				xmin = 577.3409
				xmax = 577.3709
				text = ""
			intervals [1394]:
				xmin = 577.3709
				xmax = 577.7009
				text = "darted"
			intervals [1395]:
				xmin = 577.7009
				xmax = 577.8509
				text = "out"
			intervals [1396]:
				xmin = 577.8509
				xmax = 577.9209
				text = ""
			intervals [1397]:
				xmin = 577.9209
				xmax = 578.0109
				text = "and"
			intervals [1398]:
				xmin = 578.0109
				xmax = 578.3609
				text = "started"
			intervals [1399]:
				xmin = 578.3609
				xmax = 578.9009
				text = "screeching"
			intervals [1400]:
				xmin = 578.9009
				xmax = 580.9911
				text = ""
			intervals [1401]:
				xmin = 580.9911
				xmax = 581.1611
				text = "and"
			intervals [1402]:
				xmin = 581.1611
				xmax = 581.5311
				text = "scared"
			intervals [1403]:
				xmin = 581.5311
				xmax = 581.6311
				text = "him"
			intervals [1404]:
				xmin = 581.6311
				xmax = 581.8211
				text = "like"
			intervals [1405]:
				xmin = 581.8211
				xmax = 582.1311
				text = "anything"
			intervals [1406]:
				xmin = 582.1311
				xmax = 594.8636
				text = ""
			intervals [1407]:
				xmin = 594.8636
				xmax = 595.3036
				text = "um"
			intervals [1408]:
				xmin = 595.3036
				xmax = 598.0055
				text = ""
			intervals [1409]:
				xmin = 598.0055
				xmax = 598.1355
				text = "i"
			intervals [1410]:
				xmin = 598.1355
				xmax = 598.4155
				text = "saw"
			intervals [1411]:
				xmin = 598.4155
				xmax = 598.5455
				text = "in"
			intervals [1412]:
				xmin = 598.5455
				xmax = 598.6555
				text = "the"
			intervals [1413]:
				xmin = 598.6555
				xmax = 598.8155
				text = "heat"
			intervals [1414]:
				xmin = 598.8155
				xmax = 598.8755
				text = "of"
			intervals [1415]:
				xmin = 598.8755
				xmax = 598.9355
				text = "the"
			intervals [1416]:
				xmin = 598.9355
				xmax = 599.1255
				text = "night"
			intervals [1417]:
				xmin = 599.1255
				xmax = 599.2055
				text = ""
			intervals [1418]:
				xmin = 599.2055
				xmax = 599.3255
				text = "not"
			intervals [1419]:
				xmin = 599.3255
				xmax = 599.4455
				text = "too"
			intervals [1420]:
				xmin = 599.4455
				xmax = 599.6755
				text = "long"
			intervals [1421]:
				xmin = 599.6755
				xmax = 599.8755
				text = "ago"
			intervals [1422]:
				xmin = 599.8755
				xmax = 602.2396
				text = ""
			intervals [1423]:
				xmin = 602.2396
				xmax = 602.6396
				text = "um"
			intervals [1424]:
				xmin = 602.6396
				xmax = 603.9105
				text = ""
			intervals [1425]:
				xmin = 603.9105
				xmax = 603.9905
				text = "it"
			intervals [1426]:
				xmin = 603.9905
				xmax = 604.1705
				text = "was"
			intervals [1427]:
				xmin = 604.1705
				xmax = 604.4505
				text = "about"
			intervals [1428]:
				xmin = 604.4505
				xmax = 604.6505
				text = ""
			intervals [1429]:
				xmin = 604.6505
				xmax = 604.8905
				text = "a"
			intervals [1430]:
				xmin = 604.8905
				xmax = 605.0405
				text = "uh"
			intervals [1431]:
				xmin = 605.0405
				xmax = 605.8202
				text = ""
			intervals [1432]:
				xmin = 605.8202
				xmax = 606.3202
				text = "negro"
			intervals [1433]:
				xmin = 606.3202
				xmax = 606.4543
				text = ""
			intervals [1434]:
				xmin = 606.4543
				xmax = 607.0043
				text = "policeman"
			intervals [1435]:
				xmin = 607.0043
				xmax = 607.0543
				text = ""
			intervals [1436]:
				xmin = 607.0543
				xmax = 607.2243
				text = "from"
			intervals [1437]:
				xmin = 607.2243
				xmax = 607.8643
				text = "philadelphia"
			intervals [1438]:
				xmin = 607.8643
				xmax = 608.3353
				text = ""
			intervals [1439]:
				xmin = 608.3353
				xmax = 608.5553
				text = "a"
			intervals [1440]:
				xmin = 608.5553
				xmax = 609.1653
				text = "homicide"
			intervals [1441]:
				xmin = 609.1653
				xmax = 609.1953
				text = ""
			intervals [1442]:
				xmin = 609.1953
				xmax = 609.4153
				text = "uh"
			intervals [1443]:
				xmin = 609.4153
				xmax = 609.955
				text = ""
			intervals [1444]:
				xmin = 609.955
				xmax = 610.505
				text = "detective"
			intervals [1445]:
				xmin = 610.505
				xmax = 611.4299
				text = ""
			intervals [1446]:
				xmin = 611.4299
				xmax = 611.7199
				text = "who"
			intervals [1447]:
				xmin = 611.7199
				xmax = 611.9499
				text = "uh"
			intervals [1448]:
				xmin = 611.9499
				xmax = 612.5821
				text = ""
			intervals [1449]:
				xmin = 612.5821
				xmax = 612.6921
				text = "was"
			intervals [1450]:
				xmin = 612.6921
				xmax = 613.1121
				text = "returning"
			intervals [1451]:
				xmin = 613.1121
				xmax = 613.4721
				text = "home"
			intervals [1452]:
				xmin = 613.4721
				xmax = 613.8321
				text = "from"
			intervals [1453]:
				xmin = 613.8321
				xmax = 613.9721
				text = "uh"
			intervals [1454]:
				xmin = 613.9721
				xmax = 614.8578
				text = ""
			intervals [1455]:
				xmin = 614.8578
				xmax = 615.2478
				text = "seeing"
			intervals [1456]:
				xmin = 615.2478
				xmax = 615.3978
				text = "his"
			intervals [1457]:
				xmin = 615.3978
				xmax = 615.7378
				text = "mother"
			intervals [1458]:
				xmin = 615.7378
				xmax = 615.8078
				text = "and"
			intervals [1459]:
				xmin = 615.8078
				xmax = 615.9178
				text = "he"
			intervals [1460]:
				xmin = 615.9178
				xmax = 616.2578
				text = "stopped"
			intervals [1461]:
				xmin = 616.2578
				xmax = 616.4978
				text = "over"
			intervals [1462]:
				xmin = 616.4978
				xmax = 616.5678
				text = "in"
			intervals [1463]:
				xmin = 616.5678
				xmax = 616.6078
				text = "a"
			intervals [1464]:
				xmin = 616.6078
				xmax = 616.8978
				text = "little"
			intervals [1465]:
				xmin = 616.8978
				xmax = 617.2978
				text = "southern"
			intervals [1466]:
				xmin = 617.2978
				xmax = 617.6878
				text = "town"
			intervals [1467]:
				xmin = 617.6878
				xmax = 619.4186
				text = ""
			intervals [1468]:
				xmin = 619.4186
				xmax = 619.7786
				text = "um"
			intervals [1469]:
				xmin = 619.7786
				xmax = 621.1649
				text = ""
			intervals [1470]:
				xmin = 621.1649
				xmax = 621.4049
				text = "and"
			intervals [1471]:
				xmin = 621.4049
				xmax = 622.0549
				text = "unknowingly"
			intervals [1472]:
				xmin = 622.0549
				xmax = 622.3249
				text = "he"
			intervals [1473]:
				xmin = 622.3249
				xmax = 622.9372
				text = ""
			intervals [1474]:
				xmin = 622.9372
				xmax = 623.1072
				text = "had"
			intervals [1475]:
				xmin = 623.1072
				xmax = 623.1472
				text = ""
			intervals [1476]:
				xmin = 623.1472
				xmax = 623.7572
				text = "chosen"
			intervals [1477]:
				xmin = 623.7572
				xmax = 623.8472
				text = "the"
			intervals [1478]:
				xmin = 623.8472
				xmax = 624.2172
				text = "time"
			intervals [1479]:
				xmin = 624.2172
				xmax = 624.7942
				text = ""
			intervals [1480]:
				xmin = 624.7942
				xmax = 625.0042
				text = "uh"
			intervals [1481]:
				xmin = 625.0042
				xmax = 625.0642
				text = ""
			intervals [1482]:
				xmin = 625.0642
				xmax = 625.2042
				text = "to"
			intervals [1483]:
				xmin = 625.2042
				xmax = 625.5042
				text = "stop"
			intervals [1484]:
				xmin = 625.5042
				xmax = 625.8842
				text = "over"
			intervals [1485]:
				xmin = 625.8842
				xmax = 626.2378
				text = ""
			intervals [1486]:
				xmin = 626.2378
				xmax = 626.3678
				text = "when"
			intervals [1487]:
				xmin = 626.3678
				xmax = 626.4678
				text = "there"
			intervals [1488]:
				xmin = 626.4678
				xmax = 626.5578
				text = "had"
			intervals [1489]:
				xmin = 626.5578
				xmax = 626.6978
				text = "just"
			intervals [1490]:
				xmin = 626.6978
				xmax = 626.8378
				text = "been"
			intervals [1491]:
				xmin = 626.8378
				xmax = 626.8878
				text = "a"
			intervals [1492]:
				xmin = 626.8878
				xmax = 627.3278
				text = "murder"
			intervals [1493]:
				xmin = 627.3278
				xmax = 628.3656
				text = ""
			intervals [1494]:
				xmin = 628.3656
				xmax = 628.7356
				text = "and"
			intervals [1495]:
				xmin = 628.7356
				xmax = 629.0556
				text = "uh"
			intervals [1496]:
				xmin = 629.0556
				xmax = 629.1455
				text = ""
			intervals [1497]:
				xmin = 629.1455
				xmax = 629.3155
				text = "the"
			intervals [1498]:
				xmin = 629.3155
				xmax = 629.7355
				text = "police"
			intervals [1499]:
				xmin = 629.7355
				xmax = 629.9955
				text = "were"
			intervals [1500]:
				xmin = 629.9955
				xmax = 630.0255
				text = ""
			intervals [1501]:
				xmin = 630.0255
				xmax = 630.1855
				text = "were"
			intervals [1502]:
				xmin = 630.1855
				xmax = 630.6455
				text = "anxious"
			intervals [1503]:
				xmin = 630.6455
				xmax = 630.7855
				text = "to"
			intervals [1504]:
				xmin = 630.7855
				xmax = 631.1555
				text = "find"
			intervals [1505]:
				xmin = 631.1555
				xmax = 631.3855
				text = "somebody"
			intervals [1506]:
				xmin = 631.3855
				xmax = 631.4755
				text = "they"
			intervals [1507]:
				xmin = 631.4755
				xmax = 631.5955
				text = "could"
			intervals [1508]:
				xmin = 631.5955
				xmax = 631.7855
				text = "pin"
			intervals [1509]:
				xmin = 631.7855
				xmax = 631.8655
				text = "the"
			intervals [1510]:
				xmin = 631.8655
				xmax = 632.1755
				text = "murder"
			intervals [1511]:
				xmin = 632.1755
				xmax = 632.5055
				text = "on"
			intervals [1512]:
				xmin = 632.5055
				xmax = 633.4711
				text = ""
			intervals [1513]:
				xmin = 633.4711
				xmax = 633.8611
				text = "and"
			intervals [1514]:
				xmin = 633.8611
				xmax = 634.1111
				text = "uh"
			intervals [1515]:
				xmin = 634.1111
				xmax = 635.4588
				text = ""
			intervals [1516]:
				xmin = 635.4588
				xmax = 635.7088
				text = "the"
			intervals [1517]:
				xmin = 635.7088
				xmax = 635.9288
				text = "uh"
			intervals [1518]:
				xmin = 635.9288
				xmax = 637.4999
				text = ""
			intervals [1519]:
				xmin = 637.4999
				xmax = 637.6799
				text = "one"
			intervals [1520]:
				xmin = 637.6799
				xmax = 637.7499
				text = "of"
			intervals [1521]:
				xmin = 637.7499
				xmax = 638.0199
				text = "the"
			intervals [1522]:
				xmin = 638.0199
				xmax = 638.9181
				text = ""
			intervals [1523]:
				xmin = 638.9181
				xmax = 639.6681
				text = "deputies"
			intervals [1524]:
				xmin = 639.6681
				xmax = 639.875
				text = ""
			intervals [1525]:
				xmin = 639.875
				xmax = 640.085
				text = "in"
			intervals [1526]:
				xmin = 640.085
				xmax = 640.145
				text = ""
			intervals [1527]:
				xmin = 640.145
				xmax = 640.355
				text = "of"
			intervals [1528]:
				xmin = 640.355
				xmax = 640.385
				text = ""
			intervals [1529]:
				xmin = 640.385
				xmax = 640.655
				text = "the"
			intervals [1530]:
				xmin = 640.655
				xmax = 640.805
				text = "uh"
			intervals [1531]:
				xmin = 640.805
				xmax = 642.2714
				text = ""
			intervals [1532]:
				xmin = 642.2714
				xmax = 642.4014
				text = "of"
			intervals [1533]:
				xmin = 642.4014
				xmax = 642.4314
				text = ""
			intervals [1534]:
				xmin = 642.4314
				xmax = 642.5214
				text = "the"
			intervals [1535]:
				xmin = 642.5214
				xmax = 642.9014
				text = "town"
			intervals [1536]:
				xmin = 642.9014
				xmax = 643.5783
				text = ""
			intervals [1537]:
				xmin = 643.5783
				xmax = 644.0083
				text = "saw"
			intervals [1538]:
				xmin = 644.0083
				xmax = 644.2717
				text = ""
			intervals [1539]:
				xmin = 644.2717
				xmax = 644.6217
				text = "this"
			intervals [1540]:
				xmin = 644.6217
				xmax = 644.8717
				text = "uh"
			intervals [1541]:
				xmin = 644.8717
				xmax = 645.1299
				text = ""
			intervals [1542]:
				xmin = 645.1299
				xmax = 645.6999
				text = "policeman"
			intervals [1543]:
				xmin = 645.6999
				xmax = 645.9299
				text = "sitting"
			intervals [1544]:
				xmin = 645.9299
				xmax = 646.0499
				text = "in"
			intervals [1545]:
				xmin = 646.0499
				xmax = 646.2399
				text = "the"
			intervals [1546]:
				xmin = 646.2399
				xmax = 646.2899
				text = "uh"
			intervals [1547]:
				xmin = 646.2899
				xmax = 646.8799
				text = "station"
			intervals [1548]:
				xmin = 646.8799
				xmax = 647.6203
				text = ""
			intervals [1549]:
				xmin = 647.6203
				xmax = 647.9503
				text = "and"
			intervals [1550]:
				xmin = 647.9503
				xmax = 648.3103
				text = "uh"
			intervals [1551]:
				xmin = 648.3103
				xmax = 648.7379
				text = ""
			intervals [1552]:
				xmin = 648.7379
				xmax = 648.9179
				text = "this"
			intervals [1553]:
				xmin = 648.9179
				xmax = 649.0479
				text = "was"
			intervals [1554]:
				xmin = 649.0479
				xmax = 649.2779
				text = "sydney"
			intervals [1555]:
				xmin = 649.2779
				xmax = 649.6679
				text = "poitier"
			intervals [1556]:
				xmin = 649.6679
				xmax = 649.7579
				text = "he"
			intervals [1557]:
				xmin = 649.7579
				xmax = 649.8979
				text = "was"
			intervals [1558]:
				xmin = 649.8979
				xmax = 650.0479
				text = "all"
			intervals [1559]:
				xmin = 650.0479
				xmax = 650.3279
				text = "dressed"
			intervals [1560]:
				xmin = 650.3279
				xmax = 650.4679
				text = "up"
			intervals [1561]:
				xmin = 650.4679
				xmax = 650.5379
				text = "and"
			intervals [1562]:
				xmin = 650.5379
				xmax = 650.9579
				text = "everything"
			intervals [1563]:
				xmin = 650.9579
				xmax = 651.1079
				text = "had"
			intervals [1564]:
				xmin = 651.1079
				xmax = 651.1379
				text = "a"
			intervals [1565]:
				xmin = 651.1379
				xmax = 651.2879
				text = "lot"
			intervals [1566]:
				xmin = 651.2879
				xmax = 651.3479
				text = "of"
			intervals [1567]:
				xmin = 651.3479
				xmax = 651.3779
				text = ""
			intervals [1568]:
				xmin = 651.3779
				xmax = 651.6779
				text = "money"
			intervals [1569]:
				xmin = 651.6779
				xmax = 651.8179
				text = "on"
			intervals [1570]:
				xmin = 651.8179
				xmax = 651.9579
				text = "him"
			intervals [1571]:
				xmin = 651.9579
				xmax = 652.7219
				text = ""
			intervals [1572]:
				xmin = 652.7219
				xmax = 652.8819
				text = "and"
			intervals [1573]:
				xmin = 652.8819
				xmax = 652.9719
				text = "so"
			intervals [1574]:
				xmin = 652.9719
				xmax = 653.0819
				text = "the"
			intervals [1575]:
				xmin = 653.0819
				xmax = 653.4819
				text = "deputy"
			intervals [1576]:
				xmin = 653.4819
				xmax = 653.8219
				text = "arrested"
			intervals [1577]:
				xmin = 653.8219
				xmax = 653.9319
				text = "him"
			intervals [1578]:
				xmin = 653.9319
				xmax = 654.1619
				text = "cause"
			intervals [1579]:
				xmin = 654.1619
				xmax = 654.2118
				text = ""
			intervals [1580]:
				xmin = 654.2118
				xmax = 654.4718
				text = "because"
			intervals [1581]:
				xmin = 654.4718
				xmax = 654.6118
				text = "he"
			intervals [1582]:
				xmin = 654.6118
				xmax = 654.8518
				text = "thought"
			intervals [1583]:
				xmin = 654.8518
				xmax = 654.9518
				text = "that"
			intervals [1584]:
				xmin = 654.9518
				xmax = 655.0918
				text = "he"
			intervals [1585]:
				xmin = 655.0918
				xmax = 655.2418
				text = "was"
			intervals [1586]:
				xmin = 655.2418
				xmax = 655.4518
				text = "the"
			intervals [1587]:
				xmin = 655.4518
				xmax = 655.5718
				text = "uh"
			intervals [1588]:
				xmin = 655.5718
				xmax = 655.6118
				text = ""
			intervals [1589]:
				xmin = 655.6118
				xmax = 656.1018
				text = "murderer"
			intervals [1590]:
				xmin = 656.1018
				xmax = 656.7366
				text = ""
			intervals [1591]:
				xmin = 656.7366
				xmax = 656.9066
				text = "of"
			intervals [1592]:
				xmin = 656.9066
				xmax = 657.1866
				text = "this"
			intervals [1593]:
				xmin = 657.1866
				xmax = 657.4866
				text = "man"
			intervals [1594]:
				xmin = 657.4866
				xmax = 657.6166
				text = "who"
			intervals [1595]:
				xmin = 657.6166
				xmax = 657.7166
				text = "had"
			intervals [1596]:
				xmin = 657.7166
				xmax = 657.7666
				text = ""
			intervals [1597]:
				xmin = 657.7666
				xmax = 658.0966
				text = "also"
			intervals [1598]:
				xmin = 658.0966
				xmax = 658.3366
				text = "been"
			intervals [1599]:
				xmin = 658.3366
				xmax = 658.6366
				text = "rather"
			intervals [1600]:
				xmin = 658.6366
				xmax = 659.0924
				text = ""
			intervals [1601]:
				xmin = 659.0924
				xmax = 659.2624
				text = "was"
			intervals [1602]:
				xmin = 659.2624
				xmax = 659.5024
				text = "rather"
			intervals [1603]:
				xmin = 659.5024
				xmax = 659.8624
				text = "wealthy"
			intervals [1604]:
				xmin = 659.8624
				xmax = 659.9224
				text = "he"
			intervals [1605]:
				xmin = 659.9224
				xmax = 660.0224
				text = "was"
			intervals [1606]:
				xmin = 660.0224
				xmax = 660.2424
				text = "probably"
			intervals [1607]:
				xmin = 660.2424
				xmax = 660.3224
				text = "the"
			intervals [1608]:
				xmin = 660.3224
				xmax = 660.7524
				text = "wealthiest"
			intervals [1609]:
				xmin = 660.7524
				xmax = 660.9724
				text = "man"
			intervals [1610]:
				xmin = 660.9724
				xmax = 661.0424
				text = "in"
			intervals [1611]:
				xmin = 661.0424
				xmax = 661.1924
				text = "that"
			intervals [1612]:
				xmin = 661.1924
				xmax = 661.2224
				text = ""
			intervals [1613]:
				xmin = 661.2224
				xmax = 661.6024
				text = "town"
			intervals [1614]:
				xmin = 661.6024
				xmax = 663.1137
				text = ""
			intervals [1615]:
				xmin = 663.1137
				xmax = 663.4637
				text = "and"
			intervals [1616]:
				xmin = 663.4637
				xmax = 663.7037
				text = "um"
			intervals [1617]:
				xmin = 663.7037
				xmax = 665.8789
				text = ""
			intervals [1618]:
				xmin = 665.8789
				xmax = 666.0089
				text = "they"
			intervals [1619]:
				xmin = 666.0089
				xmax = 666.2689
				text = "found"
			intervals [1620]:
				xmin = 666.2689
				xmax = 666.3989
				text = "out"
			intervals [1621]:
				xmin = 666.3989
				xmax = 666.7689
				text = "later"
			intervals [1622]:
				xmin = 666.7689
				xmax = 666.7989
				text = ""
			intervals [1623]:
				xmin = 666.7989
				xmax = 666.9689
				text = "that"
			intervals [1624]:
				xmin = 666.9689
				xmax = 667.0589
				text = ""
			intervals [1625]:
				xmin = 667.0589
				xmax = 667.3489
				text = "uh"
			intervals [1626]:
				xmin = 667.3489
				xmax = 667.6205
				text = ""
			intervals [1627]:
				xmin = 667.6205
				xmax = 667.7205
				text = "he"
			intervals [1628]:
				xmin = 667.7205
				xmax = 667.8505
				text = "was"
			intervals [1629]:
				xmin = 667.8505
				xmax = 668.1705
				text = "actually"
			intervals [1630]:
				xmin = 668.1705
				xmax = 668.2305
				text = "a"
			intervals [1631]:
				xmin = 668.2305
				xmax = 668.7505
				text = "homicide"
			intervals [1632]:
				xmin = 668.7505
				xmax = 669.1905
				text = "detective"
			intervals [1633]:
				xmin = 669.1905
				xmax = 669.2305
				text = ""
			intervals [1634]:
				xmin = 669.2305
				xmax = 669.3905
				text = "which"
			intervals [1635]:
				xmin = 669.3905
				xmax = 669.5005
				text = "was"
			intervals [1636]:
				xmin = 669.5005
				xmax = 669.7005
				text = "rather"
			intervals [1637]:
				xmin = 669.7005
				xmax = 670.4505
				text = "embarrassing"
			intervals [1638]:
				xmin = 670.4505
				xmax = 672.2127
				text = ""
			intervals [1639]:
				xmin = 672.2127
				xmax = 672.6027
				text = "and"
			intervals [1640]:
				xmin = 672.6027
				xmax = 672.7727
				text = "uh"
			intervals [1641]:
				xmin = 672.7727
				xmax = 673.0575
				text = ""
			intervals [1642]:
				xmin = 673.0575
				xmax = 673.2075
				text = "they"
			intervals [1643]:
				xmin = 673.2075
				xmax = 673.6975
				text = "decided"
			intervals [1644]:
				xmin = 673.6975
				xmax = 673.8275
				text = "to"
			intervals [1645]:
				xmin = 673.8275
				xmax = 673.8775
				text = ""
			intervals [1646]:
				xmin = 673.8775
				xmax = 674.0475
				text = "put"
			intervals [1647]:
				xmin = 674.0475
				xmax = 674.3975
				text = "him"
			intervals [1648]:
				xmin = 674.3975
				xmax = 674.9992
				text = ""
			intervals [1649]:
				xmin = 674.9992
				xmax = 675.2292
				text = "on"
			intervals [1650]:
				xmin = 675.2292
				xmax = 675.3292
				text = "the"
			intervals [1651]:
				xmin = 675.3292
				xmax = 675.7692
				text = "case"
			intervals [1652]:
				xmin = 675.7692
				xmax = 675.8992
				text = "he"
			intervals [1653]:
				xmin = 675.8992
				xmax = 676.1392
				text = "stayed"
			intervals [1654]:
				xmin = 676.1392
				xmax = 676.3592
				text = "down"
			intervals [1655]:
				xmin = 676.3592
				xmax = 676.5492
				text = "there"
			intervals [1656]:
				xmin = 676.5492
				xmax = 677.1529
				text = ""
			intervals [1657]:
				xmin = 677.1529
				xmax = 677.4829
				text = "and"
			intervals [1658]:
				xmin = 677.4829
				xmax = 677.7129
				text = "uh"
			intervals [1659]:
				xmin = 677.7129
				xmax = 678.6905
				text = ""
			intervals [1660]:
				xmin = 678.6905
				xmax = 678.8305
				text = "the"
			intervals [1661]:
				xmin = 678.8305
				xmax = 679.0805
				text = "rest"
			intervals [1662]:
				xmin = 679.0805
				xmax = 679.1505
				text = "of"
			intervals [1663]:
				xmin = 679.1505
				xmax = 679.2605
				text = "the"
			intervals [1664]:
				xmin = 679.2605
				xmax = 679.5905
				text = "story"
			intervals [1665]:
				xmin = 679.5905
				xmax = 679.7105
				text = "is"
			intervals [1666]:
				xmin = 679.7105
				xmax = 680.1205
				text = "mostly"
			intervals [1667]:
				xmin = 680.1205
				xmax = 680.2505
				text = "a"
			intervals [1668]:
				xmin = 680.2505
				xmax = 680.7769
				text = ""
			intervals [1669]:
				xmin = 680.7769
				xmax = 681.2169
				text = "mystery"
			intervals [1670]:
				xmin = 681.2169
				xmax = 681.6669
				text = "story"
			intervals [1671]:
				xmin = 681.6669
				xmax = 682.6852
				text = ""
			intervals [1672]:
				xmin = 682.6852
				xmax = 682.9752
				text = "as"
			intervals [1673]:
				xmin = 682.9752
				xmax = 683.0952
				text = "he"
			intervals [1674]:
				xmin = 683.0952
				xmax = 683.5252
				text = "finds"
			intervals [1675]:
				xmin = 683.5252
				xmax = 683.7152
				text = "the"
			intervals [1676]:
				xmin = 683.7152
				xmax = 683.8352
				text = "uh"
			intervals [1677]:
				xmin = 683.8352
				xmax = 683.9605
				text = ""
			intervals [1678]:
				xmin = 683.9605
				xmax = 684.4005
				text = "murderer"
			intervals [1679]:
				xmin = 684.4005
				xmax = 684.514
				text = ""
			intervals [1680]:
				xmin = 684.514
				xmax = 684.684
				text = "of"
			intervals [1681]:
				xmin = 684.684
				xmax = 684.714
				text = ""
			intervals [1682]:
				xmin = 684.714
				xmax = 685.054
				text = "this"
			intervals [1683]:
				xmin = 685.054
				xmax = 685.194
				text = "uh"
			intervals [1684]:
				xmin = 685.194
				xmax = 685.9271
				text = ""
			intervals [1685]:
				xmin = 685.9271
				xmax = 686.3371
				text = "wealthy"
			intervals [1686]:
				xmin = 686.3371
				xmax = 686.3771
				text = ""
			intervals [1687]:
				xmin = 686.3771
				xmax = 686.7771
				text = "man"
			intervals [1688]:
				xmin = 686.7771
				xmax = 689.1991
				text = ""
			intervals [1689]:
				xmin = 689.1991
				xmax = 689.5191
				text = "and"
			intervals [1690]:
				xmin = 689.5191
				xmax = 689.6391
				text = "uh"
			intervals [1691]:
				xmin = 689.6391
				xmax = 690.6233
				text = ""
			intervals [1692]:
				xmin = 690.6233
				xmax = 690.9033
				text = "rod"
			intervals [1693]:
				xmin = 690.9033
				xmax = 691.3533
				text = "steiger"
			intervals [1694]:
				xmin = 691.3533
				xmax = 691.5833
				text = "was"
			intervals [1695]:
				xmin = 691.5833
				xmax = 691.8533
				text = "the"
			intervals [1696]:
				xmin = 691.8533
				xmax = 692.0533
				text = "um"
			intervals [1697]:
				xmin = 692.0533
				xmax = 693.7732
				text = ""
			intervals [1698]:
				xmin = 693.7732
				xmax = 693.9532
				text = "was"
			intervals [1699]:
				xmin = 693.9532
				xmax = 694.0432
				text = "the"
			intervals [1700]:
				xmin = 694.0432
				xmax = 694.4332
				text = "sheriff"
			intervals [1701]:
				xmin = 694.4332
				xmax = 694.5232
				text = "of"
			intervals [1702]:
				xmin = 694.5232
				xmax = 694.6932
				text = "that"
			intervals [1703]:
				xmin = 694.6932
				xmax = 695.2728
				text = ""
			intervals [1704]:
				xmin = 695.2728
				xmax = 695.3428
				text = "of"
			intervals [1705]:
				xmin = 695.3428
				xmax = 695.5128
				text = "that"
			intervals [1706]:
				xmin = 695.5128
				xmax = 695.5528
				text = ""
			intervals [1707]:
				xmin = 695.5528
				xmax = 695.8928
				text = "town"
			intervals [1708]:
				xmin = 695.8928
				xmax = 697.1785
				text = ""
			intervals [1709]:
				xmin = 697.1785
				xmax = 697.2885
				text = "and"
			intervals [1710]:
				xmin = 697.2885
				xmax = 697.3985
				text = "they"
			intervals [1711]:
				xmin = 697.3985
				xmax = 697.6285
				text = "got"
			intervals [1712]:
				xmin = 697.6285
				xmax = 697.8785
				text = "three"
			intervals [1713]:
				xmin = 697.8785
				xmax = 697.9485
				text = "or"
			intervals [1714]:
				xmin = 697.9485
				xmax = 698.3285
				text = "four"
			intervals [1715]:
				xmin = 698.3285
				xmax = 698.4676
				text = ""
			intervals [1716]:
				xmin = 698.4676
				xmax = 698.7476
				text = "men"
			intervals [1717]:
				xmin = 698.7476
				xmax = 698.8376
				text = "who"
			intervals [1718]:
				xmin = 698.8376
				xmax = 698.9676
				text = "they"
			intervals [1719]:
				xmin = 698.9676
				xmax = 699.3876
				text = "believed"
			intervals [1720]:
				xmin = 699.3876
				xmax = 699.4176
				text = ""
			intervals [1721]:
				xmin = 699.4176
				xmax = 699.5176
				text = "to"
			intervals [1722]:
				xmin = 699.5176
				xmax = 699.6276
				text = "be"
			intervals [1723]:
				xmin = 699.6276
				xmax = 699.7576
				text = "the"
			intervals [1724]:
				xmin = 699.7576
				xmax = 699.9956
				text = ""
			intervals [1725]:
				xmin = 699.9956
				xmax = 700.2456
				text = "uh"
			intervals [1726]:
				xmin = 700.2456
				xmax = 700.3256
				text = ""
			intervals [1727]:
				xmin = 700.3256
				xmax = 700.6956
				text = "killer"
			intervals [1728]:
				xmin = 700.6956
				xmax = 701.0118
				text = ""
			intervals [1729]:
				xmin = 701.0118
				xmax = 701.0818
				text = "and"
			intervals [1730]:
				xmin = 701.0818
				xmax = 701.2018
				text = "they"
			intervals [1731]:
				xmin = 701.2018
				xmax = 701.4018
				text = "were"
			intervals [1732]:
				xmin = 701.4018
				xmax = 701.6139
				text = ""
			intervals [1733]:
				xmin = 701.6139
				xmax = 702.0239
				text = "all"
			intervals [1734]:
				xmin = 702.0239
				xmax = 702.4994
				text = ""
			intervals [1735]:
				xmin = 702.4994
				xmax = 702.7294
				text = "all"
			intervals [1736]:
				xmin = 702.7294
				xmax = 702.9794
				text = "wrong"
			intervals [1737]:
				xmin = 702.9794
				xmax = 703.0394
				text = "they"
			intervals [1738]:
				xmin = 703.0394
				xmax = 703.1394
				text = "had"
			intervals [1739]:
				xmin = 703.1394
				xmax = 703.2594
				text = "to"
			intervals [1740]:
				xmin = 703.2594
				xmax = 703.6194
				text = "release"
			intervals [1741]:
				xmin = 703.6194
				xmax = 703.8094
				text = "them"
			intervals [1742]:
				xmin = 703.8094
				xmax = 704.5531
				text = ""
			intervals [1743]:
				xmin = 704.5531
				xmax = 704.6831
				text = "and"
			intervals [1744]:
				xmin = 704.6831
				xmax = 704.9331
				text = "catch"
			intervals [1745]:
				xmin = 704.9331
				xmax = 705.1231
				text = "another"
			intervals [1746]:
				xmin = 705.1231
				xmax = 705.2231
				text = "one"
			intervals [1747]:
				xmin = 705.2231
				xmax = 705.4031
				text = "then"
			intervals [1748]:
				xmin = 705.4031
				xmax = 705.4731
				text = ""
			intervals [1749]:
				xmin = 705.4731
				xmax = 705.8531
				text = "release"
			intervals [1750]:
				xmin = 705.8531
				xmax = 706.1831
				text = "him"
			intervals [1751]:
				xmin = 706.1831
				xmax = 707.719
				text = ""
			intervals [1752]:
				xmin = 707.719
				xmax = 707.889
				text = "and"
			intervals [1753]:
				xmin = 707.889
				xmax = 708.039
				text = "they"
			intervals [1754]:
				xmin = 708.039
				xmax = 708.339
				text = "finally"
			intervals [1755]:
				xmin = 708.339
				xmax = 708.619
				text = "caught"
			intervals [1756]:
				xmin = 708.619
				xmax = 708.829
				text = "the"
			intervals [1757]:
				xmin = 708.829
				xmax = 708.979
				text = "uh"
			intervals [1758]:
				xmin = 708.979
				xmax = 709.9101
				text = ""
			intervals [1759]:
				xmin = 709.9101
				xmax = 710.1301
				text = "caught"
			intervals [1760]:
				xmin = 710.1301
				xmax = 710.2201
				text = "the"
			intervals [1761]:
				xmin = 710.2201
				xmax = 710.4301
				text = "right"
			intervals [1762]:
				xmin = 710.4301
				xmax = 710.6801
				text = "man"
			intervals [1763]:
				xmin = 710.6801
				xmax = 710.7401
				text = "it"
			intervals [1764]:
				xmin = 710.7401
				xmax = 710.8601
				text = "was"
			intervals [1765]:
				xmin = 710.8601
				xmax = 710.9801
				text = "kind"
			intervals [1766]:
				xmin = 710.9801
				xmax = 711.0601
				text = "of"
			intervals [1767]:
				xmin = 711.0601
				xmax = 711.1301
				text = "a"
			intervals [1768]:
				xmin = 711.1301
				xmax = 711.6101
				text = "surprise"
			intervals [1769]:
				xmin = 711.6101
				xmax = 711.8701
				text = "ending"
			intervals [1770]:
				xmin = 711.8701
				xmax = 713.6554
				text = ""
			intervals [1771]:
				xmin = 713.6554
				xmax = 714.0454
				text = "and"
			intervals [1772]:
				xmin = 714.0454
				xmax = 714.2554
				text = "uh"
			intervals [1773]:
				xmin = 714.2554
				xmax = 714.4054
				text = "there"
			intervals [1774]:
				xmin = 714.4054
				xmax = 714.5354
				text = "was"
			intervals [1775]:
				xmin = 714.5354
				xmax = 714.8054
				text = "also"
			intervals [1776]:
				xmin = 714.8054
				xmax = 714.9554
				text = "kind"
			intervals [1777]:
				xmin = 714.9554
				xmax = 715.0654
				text = "of"
			intervals [1778]:
				xmin = 715.0654
				xmax = 715.1554
				text = "a"
			intervals [1779]:
				xmin = 715.1554
				xmax = 715.3854
				text = "sub"
			intervals [1780]:
				xmin = 715.3854
				xmax = 715.4554
				text = ""
			intervals [1781]:
				xmin = 715.4554
				xmax = 715.7454
				text = "plot"
			intervals [1782]:
				xmin = 715.7454
				xmax = 715.8654
				text = "in"
			intervals [1783]:
				xmin = 715.8654
				xmax = 716.1754
				text = "which"
			intervals [1784]:
				xmin = 716.1754
				xmax = 716.610
				text = ""
			intervals [1785]:
				xmin = 716.610
				xmax = 716.870
				text = "the"
			intervals [1786]:
				xmin = 716.870
				xmax = 717.120
				text = "uh"
			intervals [1787]:
				xmin = 717.120
				xmax = 718.2736
				text = ""
			intervals [1788]:
				xmin = 718.2736
				xmax = 718.3536
				text = "the"
			intervals [1789]:
				xmin = 718.3536
				xmax = 718.9536
				text = "sheriff"
			intervals [1790]:
				xmin = 718.9536
				xmax = 719.8245
				text = ""
			intervals [1791]:
				xmin = 719.8245
				xmax = 720.1745
				text = "and"
			intervals [1792]:
				xmin = 720.1745
				xmax = 720.4499
				text = ""
			intervals [1793]:
				xmin = 720.4499
				xmax = 720.6499
				text = "all"
			intervals [1794]:
				xmin = 720.6499
				xmax = 720.7099
				text = "the"
			intervals [1795]:
				xmin = 720.7099
				xmax = 720.9099
				text = "rest"
			intervals [1796]:
				xmin = 720.9099
				xmax = 720.9699
				text = "of"
			intervals [1797]:
				xmin = 720.9699
				xmax = 721.0699
				text = "the"
			intervals [1798]:
				xmin = 721.0699
				xmax = 721.3499
				text = "people"
			intervals [1799]:
				xmin = 721.3499
				xmax = 721.4099
				text = "in"
			intervals [1800]:
				xmin = 721.4099
				xmax = 721.4999
				text = "the"
			intervals [1801]:
				xmin = 721.4999
				xmax = 721.7999
				text = "town"
			intervals [1802]:
				xmin = 721.7999
				xmax = 721.8699
				text = "of"
			intervals [1803]:
				xmin = 721.8699
				xmax = 722.1399
				text = "course"
			intervals [1804]:
				xmin = 722.1399
				xmax = 722.2199
				text = "were"
			intervals [1805]:
				xmin = 722.2199
				xmax = 722.6899
				text = "prejudiced"
			intervals [1806]:
				xmin = 722.6899
				xmax = 723.0999
				text = "against"
			intervals [1807]:
				xmin = 723.0999
				xmax = 723.2699
				text = "uh"
			intervals [1808]:
				xmin = 723.2699
				xmax = 723.3902
				text = ""
			intervals [1809]:
				xmin = 723.3902
				xmax = 723.8102
				text = "poitier"
			intervals [1810]:
				xmin = 723.8102
				xmax = 725.3775
				text = ""
			intervals [1811]:
				xmin = 725.3775
				xmax = 725.6075
				text = "and"
			intervals [1812]:
				xmin = 725.6075
				xmax = 725.6875
				text = "the"
			intervals [1813]:
				xmin = 725.6875
				xmax = 726.0775
				text = "sheriff"
			intervals [1814]:
				xmin = 726.0775
				xmax = 726.1375
				text = "at"
			intervals [1815]:
				xmin = 726.1375
				xmax = 726.4975
				text = "least"
			intervals [1816]:
				xmin = 726.4975
				xmax = 727.1231
				text = ""
			intervals [1817]:
				xmin = 727.1231
				xmax = 727.2731
				text = "at"
			intervals [1818]:
				xmin = 727.2731
				xmax = 727.3831
				text = "the"
			intervals [1819]:
				xmin = 727.3831
				xmax = 727.6031
				text = "end"
			intervals [1820]:
				xmin = 727.6031
				xmax = 727.8231
				text = "was"
			intervals [1821]:
				xmin = 727.8231
				xmax = 727.9631
				text = "kind"
			intervals [1822]:
				xmin = 727.9631
				xmax = 728.1231
				text = "of"
			intervals [1823]:
				xmin = 728.1231
				xmax = 728.2131
				text = ""
			intervals [1824]:
				xmin = 728.2131
				xmax = 728.4531
				text = "was"
			intervals [1825]:
				xmin = 728.4531
				xmax = 728.8631
				text = "poitier"
			intervals [1826]:
				xmin = 728.8631
				xmax = 728.9531
				text = "s"
			intervals [1827]:
				xmin = 728.9531
				xmax = 729.3031
				text = "friend"
			intervals [1828]:
				xmin = 729.3031
				xmax = 729.4831
				text = "not"
			intervals [1829]:
				xmin = 729.4831
				xmax = 729.8803
				text = ""
			intervals [1830]:
				xmin = 729.8803
				xmax = 730.0803
				text = "so"
			intervals [1831]:
				xmin = 730.0803
				xmax = 730.5203
				text = "much"
			intervals [1832]:
				xmin = 730.5203
				xmax = 731.4593
				text = ""
			intervals [1833]:
				xmin = 731.4593
				xmax = 731.6293
				text = "a"
			intervals [1834]:
				xmin = 731.6293
				xmax = 731.932
				text = ""
			intervals [1835]:
				xmin = 731.932
				xmax = 732.412
				text = "friend"
			intervals [1836]:
				xmin = 732.412
				xmax = 732.592
				text = "but"
			intervals [1837]:
				xmin = 732.592
				xmax = 732.662
				text = ""
			intervals [1838]:
				xmin = 732.662
				xmax = 732.982
				text = "uh"
			intervals [1839]:
				xmin = 732.982
				xmax = 733.6957
				text = ""
			intervals [1840]:
				xmin = 733.6957
				xmax = 733.8457
				text = "he"
			intervals [1841]:
				xmin = 733.8457
				xmax = 734.2457
				text = "wasn't"
			intervals [1842]:
				xmin = 734.2457
				xmax = 734.6191
				text = ""
			intervals [1843]:
				xmin = 734.6191
				xmax = 734.7691
				text = "as"
			intervals [1844]:
				xmin = 734.7691
				xmax = 735.4691
				text = "opposed"
			intervals [1845]:
				xmin = 735.4691
				xmax = 735.558
				text = ""
			intervals [1846]:
				xmin = 735.558
				xmax = 735.698
				text = "or"
			intervals [1847]:
				xmin = 735.698
				xmax = 736.168
				text = "prejudiced"
			intervals [1848]:
				xmin = 736.168
				xmax = 736.258
				text = "as"
			intervals [1849]:
				xmin = 736.258
				xmax = 736.348
				text = "he"
			intervals [1850]:
				xmin = 736.348
				xmax = 736.558
				text = "was"
			intervals [1851]:
				xmin = 736.558
				xmax = 736.638
				text = "to"
			intervals [1852]:
				xmin = 736.638
				xmax = 736.928
				text = "begin"
			intervals [1853]:
				xmin = 736.928
				xmax = 737.038
				text = "with"
			intervals [1854]:
				xmin = 737.038
				xmax = 741.255
				text = ""
			intervals [1855]:
				xmin = 741.255
				xmax = 741.335
				text = "i"
			intervals [1856]:
				xmin = 741.335
				xmax = 741.445
				text = "don't"
			intervals [1857]:
				xmin = 741.445
				xmax = 741.495
				text = "i"
			intervals [1858]:
				xmin = 741.495
				xmax = 741.635
				text = "don't"
			intervals [1859]:
				xmin = 741.635
				xmax = 741.855
				text = "tell"
			intervals [1860]:
				xmin = 741.855
				xmax = 742.205
				text = "stories"
			intervals [1861]:
				xmin = 742.205
				xmax = 742.425
				text = "very"
			intervals [1862]:
				xmin = 742.425
				xmax = 742.565
				text = "well"
			intervals [1863]:
				xmin = 742.565
				xmax = 742.605
				text = ""
			intervals [1864]:
				xmin = 742.605
				xmax = 742.795
				text = "so"
			intervals [1865]:
				xmin = 742.795
				xmax = 749.2771
				text = ""
			intervals [1866]:
				xmin = 749.2771
				xmax = 749.5171
				text = "yes"
			intervals [1867]:
				xmin = 749.5171
				xmax = 749.7371
				text = "sir"
			intervals [1868]:
				xmin = 749.7371
				xmax = 757.3892
				text = ""
			intervals [1869]:
				xmin = 757.3892
				xmax = 757.7292
				text = "um"
			intervals [1870]:
				xmin = 757.7292
				xmax = 758.3892
				text = "spanish"
			intervals [1871]:
				xmin = 758.3892
				xmax = 759.0592
				text = "geometry"
			intervals [1872]:
				xmin = 759.0592
				xmax = 759.1192
				text = ""
			intervals [1873]:
				xmin = 759.1192
				xmax = 759.7192
				text = "english"
			intervals [1874]:
				xmin = 759.7192
				xmax = 759.8796
				text = ""
			intervals [1875]:
				xmin = 759.8796
				xmax = 760.1396
				text = "and"
			intervals [1876]:
				xmin = 760.1396
				xmax = 760.6296
				text = "chemistry"
			intervals [1877]:
				xmin = 760.6296
				xmax = 767.8257
				text = ""
			intervals [1878]:
				xmin = 767.8257
				xmax = 768.0557
				text = "well"
			intervals [1879]:
				xmin = 768.0557
				xmax = 768.1757
				text = "we"
			intervals [1880]:
				xmin = 768.1757
				xmax = 768.3857
				text = "had"
			intervals [1881]:
				xmin = 768.3857
				xmax = 768.4157
				text = ""
			intervals [1882]:
				xmin = 768.4157
				xmax = 768.7557
				text = "uh"
			intervals [1883]:
				xmin = 768.7557
				xmax = 771.237
				text = ""
			intervals [1884]:
				xmin = 771.237
				xmax = 771.777
				text = "english"
			intervals [1885]:
				xmin = 771.777
				xmax = 771.807
				text = ""
			intervals [1886]:
				xmin = 771.807
				xmax = 772.767
				text = "mathematics"
			intervals [1887]:
				xmin = 772.767
				xmax = 774.0235
				text = ""
			intervals [1888]:
				xmin = 774.0235
				xmax = 774.4935
				text = "social"
			intervals [1889]:
				xmin = 774.4935
				xmax = 775.0235
				text = "studies"
			intervals [1890]:
				xmin = 775.0235
				xmax = 775.4364
				text = ""
			intervals [1891]:
				xmin = 775.4364
				xmax = 775.9864
				text = "which"
			intervals [1892]:
				xmin = 775.9864
				xmax = 777.2614
				text = ""
			intervals [1893]:
				xmin = 777.2614
				xmax = 777.4614
				text = "well"
			intervals [1894]:
				xmin = 777.4614
				xmax = 777.5314
				text = "it"
			intervals [1895]:
				xmin = 777.5314
				xmax = 777.7014
				text = "was"
			intervals [1896]:
				xmin = 777.7014
				xmax = 777.8514
				text = "kind"
			intervals [1897]:
				xmin = 777.8514
				xmax = 777.9714
				text = "of"
			intervals [1898]:
				xmin = 777.9714
				xmax = 778.0514
				text = "a"
			intervals [1899]:
				xmin = 778.0514
				xmax = 778.5214
				text = "history"
			intervals [1900]:
				xmin = 778.5214
				xmax = 778.7114
				text = "and"
			intervals [1901]:
				xmin = 778.7114
				xmax = 779.2214
				text = "geography"
			intervals [1902]:
				xmin = 779.2214
				xmax = 779.7114
				text = "course"
			intervals [1903]:
				xmin = 779.7114
				xmax = 781.7029
				text = ""
			intervals [1904]:
				xmin = 781.7029
				xmax = 782.3529
				text = "um"
			intervals [1905]:
				xmin = 782.3529
				xmax = 783.6499
				text = ""
			intervals [1906]:
				xmin = 783.6499
				xmax = 783.9299
				text = "and"
			intervals [1907]:
				xmin = 783.9299
				xmax = 784.4299
				text = "spanish"
			intervals [1908]:
				xmin = 784.4299
				xmax = 784.4599
				text = ""
			intervals [1909]:
				xmin = 784.4599
				xmax = 784.5199
				text = "a"
			intervals [1910]:
				xmin = 784.5199
				xmax = 784.9399
				text = "language"
			intervals [1911]:
				xmin = 784.9399
				xmax = 787.5933
				text = ""
			intervals [1912]:
				xmin = 787.5933
				xmax = 787.7933
				text = "yes"
			intervals [1913]:
				xmin = 787.7933
				xmax = 788.0033
				text = "sir"
			intervals [1914]:
				xmin = 788.0033
				xmax = 808.1816
				text = ""
			intervals [1915]:
				xmin = 808.1816
				xmax = 808.6016
				text = "well"
			intervals [1916]:
				xmin = 808.6016
				xmax = 808.7917
				text = ""
			intervals [1917]:
				xmin = 808.7917
				xmax = 808.9217
				text = "i"
			intervals [1918]:
				xmin = 808.9217
				xmax = 809.0717
				text = "was"
			intervals [1919]:
				xmin = 809.0717
				xmax = 809.1317
				text = ""
			intervals [1920]:
				xmin = 809.1317
				xmax = 809.3217
				text = "picked"
			intervals [1921]:
				xmin = 809.3217
				xmax = 809.4417
				text = "up"
			intervals [1922]:
				xmin = 809.4417
				xmax = 809.8317
				text = "directly"
			intervals [1923]:
				xmin = 809.8317
				xmax = 810.1517
				text = "after"
			intervals [1924]:
				xmin = 810.1517
				xmax = 810.2717
				text = "the"
			intervals [1925]:
				xmin = 810.2717
				xmax = 810.4917
				text = "school"
			intervals [1926]:
				xmin = 810.4917
				xmax = 810.6817
				text = "was"
			intervals [1927]:
				xmin = 810.6817
				xmax = 810.9417
				text = "over"
			intervals [1928]:
				xmin = 810.9417
				xmax = 811.2917
				text = "so"
			intervals [1929]:
				xmin = 811.2917
				xmax = 811.4217
				text = "i"
			intervals [1930]:
				xmin = 811.4217
				xmax = 811.4517
				text = ""
			intervals [1931]:
				xmin = 811.4517
				xmax = 811.7017
				text = "i"
			intervals [1932]:
				xmin = 811.7017
				xmax = 811.7817
				text = ""
			intervals [1933]:
				xmin = 811.7817
				xmax = 811.9917
				text = "wouldn't"
			intervals [1934]:
				xmin = 811.9917
				xmax = 812.0917
				text = "know"
			intervals [1935]:
				xmin = 812.0917
				xmax = 812.1917
				text = "the"
			intervals [1936]:
				xmin = 812.1917
				xmax = 812.2617
				text = ""
			intervals [1937]:
				xmin = 812.2617
				xmax = 812.6217
				text = "personal"
			intervals [1938]:
				xmin = 812.6217
				xmax = 813.2417
				text = "experience"
			intervals [1939]:
				xmin = 813.2417
				xmax = 813.9253
				text = ""
			intervals [1940]:
				xmin = 813.9253
				xmax = 814.1553
				text = "but"
			intervals [1941]:
				xmin = 814.1553
				xmax = 814.2253
				text = ""
			intervals [1942]:
				xmin = 814.2253
				xmax = 814.6953
				text = "generally"
			intervals [1943]:
				xmin = 814.6953
				xmax = 814.8953
				text = "when"
			intervals [1944]:
				xmin = 814.8953
				xmax = 815.0253
				text = ""
			intervals [1945]:
				xmin = 815.0253
				xmax = 815.2253
				text = "when"
			intervals [1946]:
				xmin = 815.2253
				xmax = 815.5153
				text = "school"
			intervals [1947]:
				xmin = 815.5153
				xmax = 815.6353
				text = "was"
			intervals [1948]:
				xmin = 815.6353
				xmax = 815.9453
				text = "over"
			intervals [1949]:
				xmin = 815.9453
				xmax = 816.6511
				text = ""
			intervals [1950]:
				xmin = 816.6511
				xmax = 816.8411
				text = "uh"
			intervals [1951]:
				xmin = 816.8411
				xmax = 817.0811
				text = "little"
			intervals [1952]:
				xmin = 817.0811
				xmax = 817.5111
				text = "children"
			intervals [1953]:
				xmin = 817.5111
				xmax = 817.7911
				text = "either"
			intervals [1954]:
				xmin = 817.7911
				xmax = 818.6468
				text = ""
			intervals [1955]:
				xmin = 818.6468
				xmax = 818.8568
				text = "th-"
			intervals [1956]:
				xmin = 818.8568
				xmax = 818.8868
				text = ""
			intervals [1957]:
				xmin = 818.8868
				xmax = 819.1468
				text = "they"
			intervals [1958]:
				xmin = 819.1468
				xmax = 819.5063
				text = ""
			intervals [1959]:
				xmin = 819.5063
				xmax = 819.7163
				text = "hang"
			intervals [1960]:
				xmin = 819.7163
				xmax = 819.9363
				text = "around"
			intervals [1961]:
				xmin = 819.9363
				xmax = 820.0663
				text = "they"
			intervals [1962]:
				xmin = 820.0663
				xmax = 820.3563
				text = "talk"
			intervals [1963]:
				xmin = 820.3563
				xmax = 820.3963
				text = ""
			intervals [1964]:
				xmin = 820.3963
				xmax = 820.5863
				text = "maybe"
			intervals [1965]:
				xmin = 820.5863
				xmax = 820.7163
				text = "they"
			intervals [1966]:
				xmin = 820.7163
				xmax = 820.8063
				text = "go"
			intervals [1967]:
				xmin = 820.8063
				xmax = 820.9563
				text = "to"
			intervals [1968]:
				xmin = 820.9563
				xmax = 821.0859
				text = ""
			intervals [1969]:
				xmin = 821.0859
				xmax = 821.2659
				text = "to"
			intervals [1970]:
				xmin = 821.2659
				xmax = 821.2959
				text = ""
			intervals [1971]:
				xmin = 821.2959
				xmax = 821.3559
				text = "the"
			intervals [1972]:
				xmin = 821.3559
				xmax = 821.6459
				text = "corner"
			intervals [1973]:
				xmin = 821.6459
				xmax = 821.8659
				text = "drug"
			intervals [1974]:
				xmin = 821.8659
				xmax = 822.1059
				text = "store"
			intervals [1975]:
				xmin = 822.1059
				xmax = 822.1759
				text = "and"
			intervals [1976]:
				xmin = 822.1759
				xmax = 822.3059
				text = "get"
			intervals [1977]:
				xmin = 822.3059
				xmax = 822.3959
				text = "a"
			intervals [1978]:
				xmin = 822.3959
				xmax = 822.7259
				text = "coke"
			intervals [1979]:
				xmin = 822.7259
				xmax = 822.7859
				text = "or"
			intervals [1980]:
				xmin = 822.7859
				xmax = 822.8159
				text = ""
			intervals [1981]:
				xmin = 822.8159
				xmax = 822.8859
				text = "a"
			intervals [1982]:
				xmin = 822.8859
				xmax = 823.2259
				text = "soda"
			intervals [1983]:
				xmin = 823.2259
				xmax = 824.3738
				text = ""
			intervals [1984]:
				xmin = 824.3738
				xmax = 824.8838
				text = "um"
			intervals [1985]:
				xmin = 824.8838
				xmax = 825.5007
				text = ""
			intervals [1986]:
				xmin = 825.5007
				xmax = 825.6707
				text = "if"
			intervals [1987]:
				xmin = 825.6707
				xmax = 826.0407
				text = "somebody"
			intervals [1988]:
				xmin = 826.0407
				xmax = 826.3007
				text = "has"
			intervals [1989]:
				xmin = 826.3007
				xmax = 826.3807
				text = "a"
			intervals [1990]:
				xmin = 826.3807
				xmax = 826.5815
				text = ""
			intervals [1991]:
				xmin = 826.5815
				xmax = 826.7715
				text = "has"
			intervals [1992]:
				xmin = 826.7715
				xmax = 826.8315
				text = "a"
			intervals [1993]:
				xmin = 826.8315
				xmax = 827.1615
				text = "ball"
			intervals [1994]:
				xmin = 827.1615
				xmax = 827.2515
				text = "of"
			intervals [1995]:
				xmin = 827.2515
				xmax = 827.4315
				text = "some"
			intervals [1996]:
				xmin = 827.4315
				xmax = 827.7215
				text = "kind"
			intervals [1997]:
				xmin = 827.7215
				xmax = 827.8315
				text = "they"
			intervals [1998]:
				xmin = 827.8315
				xmax = 827.8615
				text = "<unk>"
			intervals [1999]:
				xmin = 827.8615
				xmax = 828.1315
				text = "stay"
			intervals [2000]:
				xmin = 828.1315
				xmax = 828.3515
				text = "around"
			intervals [2001]:
				xmin = 828.3515
				xmax = 828.4115
				text = "at"
			intervals [2002]:
				xmin = 828.4115
				xmax = 828.4715
				text = "the"
			intervals [2003]:
				xmin = 828.4715
				xmax = 828.7015
				text = "school"
			intervals [2004]:
				xmin = 828.7015
				xmax = 828.9215
				text = "yard"
			intervals [2005]:
				xmin = 828.9215
				xmax = 828.9515
				text = ""
			intervals [2006]:
				xmin = 828.9515
				xmax = 829.0915
				text = "and"
			intervals [2007]:
				xmin = 829.0915
				xmax = 829.3015
				text = "kick"
			intervals [2008]:
				xmin = 829.3015
				xmax = 829.4615
				text = "that"
			intervals [2009]:
				xmin = 829.4615
				xmax = 829.8015
				text = "around"
			intervals [2010]:
				xmin = 829.8015
				xmax = 829.8815
				text = "or"
			intervals [2011]:
				xmin = 829.8815
				xmax = 830.0915
				text = "play"
			intervals [2012]:
				xmin = 830.0915
				xmax = 830.6815
				text = "basketball"
			intervals [2013]:
				xmin = 830.6815
				xmax = 830.7515
				text = "or"
			intervals [2014]:
				xmin = 830.7515
				xmax = 831.1215
				text = "something"
			intervals [2015]:
				xmin = 831.1215
				xmax = 832.4332
				text = ""
			intervals [2016]:
				xmin = 832.4332
				xmax = 832.7632
				text = "um"
			intervals [2017]:
				xmin = 832.7632
				xmax = 832.9032
				text = "they"
			intervals [2018]:
				xmin = 832.9032
				xmax = 832.9332
				text = "<unk>"
			intervals [2019]:
				xmin = 832.9332
				xmax = 833.3532
				text = "eventually"
			intervals [2020]:
				xmin = 833.3532
				xmax = 833.5232
				text = "go"
			intervals [2021]:
				xmin = 833.5232
				xmax = 833.8832
				text = "home"
			intervals [2022]:
				xmin = 833.8832
				xmax = 834.1132
				text = "after"
			intervals [2023]:
				xmin = 834.1132
				xmax = 834.1532
				text = "a"
			intervals [2024]:
				xmin = 834.1532
				xmax = 834.4532
				text = "couple"
			intervals [2025]:
				xmin = 834.4532
				xmax = 834.8732
				text = "hours"
			intervals [2026]:
				xmin = 834.8732
				xmax = 836.4986
				text = ""
			intervals [2027]:
				xmin = 836.4986
				xmax = 836.6686
				text = "uh"
			intervals [2028]:
				xmin = 836.6686
				xmax = 836.7986
				text = "but"
			intervals [2029]:
				xmin = 836.7986
				xmax = 837.0986
				text = "mostly"
			intervals [2030]:
				xmin = 837.0986
				xmax = 837.1786
				text = "they"
			intervals [2031]:
				xmin = 837.1786
				xmax = 837.2086
				text = "<unk>"
			intervals [2032]:
				xmin = 837.2086
				xmax = 837.4086
				text = "just"
			intervals [2033]:
				xmin = 837.4086
				xmax = 837.5286
				text = "kind"
			intervals [2034]:
				xmin = 837.5286
				xmax = 837.6286
				text = "of"
			intervals [2035]:
				xmin = 837.6286
				xmax = 837.8386
				text = "mill"
			intervals [2036]:
				xmin = 837.8386
				xmax = 838.1486
				text = "around"
			intervals [2037]:
				xmin = 838.1486
				xmax = 838.2386
				text = "and"
			intervals [2038]:
				xmin = 838.2386
				xmax = 838.4786
				text = "maybe"
			intervals [2039]:
				xmin = 838.4786
				xmax = 838.6386
				text = "go"
			intervals [2040]:
				xmin = 838.6386
				xmax = 838.7786
				text = "to"
			intervals [2041]:
				xmin = 838.7786
				xmax = 838.8186
				text = "a"
			intervals [2042]:
				xmin = 838.8186
				xmax = 839.0386
				text = "drug"
			intervals [2043]:
				xmin = 839.0386
				xmax = 839.3786
				text = "store"
			intervals [2044]:
				xmin = 839.3786
				xmax = 840.3953
				text = ""
			intervals [2045]:
				xmin = 840.3953
				xmax = 840.5253
				text = "get"
			intervals [2046]:
				xmin = 840.5253
				xmax = 840.7253
				text = "something"
			intervals [2047]:
				xmin = 840.7253
				xmax = 840.8053
				text = "to"
			intervals [2048]:
				xmin = 840.8053
				xmax = 841.0453
				text = "drink"
			intervals [2049]:
				xmin = 841.0453
				xmax = 841.1153
				text = "and"
			intervals [2050]:
				xmin = 841.1153
				xmax = 841.4053
				text = "eat"
			intervals [2051]:
				xmin = 841.4053
				xmax = 852.9362
				text = ""
			intervals [2052]:
				xmin = 852.9362
				xmax = 853.0062
				text = "i"
			intervals [2053]:
				xmin = 853.0062
				xmax = 853.0562
				text = ""
			intervals [2054]:
				xmin = 853.0562
				xmax = 853.2662
				text = "think"
			intervals [2055]:
				xmin = 853.2662
				xmax = 853.4062
				text = "so"
			intervals [2056]:
				xmin = 853.4062
				xmax = 880.7672
				text = ""
			intervals [2057]:
				xmin = 880.7672
				xmax = 881.0472
				text = "well"
			intervals [2058]:
				xmin = 881.0472
				xmax = 881.0972
				text = "a"
			intervals [2059]:
				xmin = 881.0972
				xmax = 881.2472
				text = "lot"
			intervals [2060]:
				xmin = 881.2472
				xmax = 881.3372
				text = "of"
			intervals [2061]:
				xmin = 881.3372
				xmax = 881.5772
				text = "kids"
			intervals [2062]:
				xmin = 881.5772
				xmax = 881.7872
				text = "have"
			intervals [2063]:
				xmin = 881.7872
				xmax = 882.5172
				text = "sports"
			intervals [2064]:
				xmin = 882.5172
				xmax = 882.8372
				text = "uh"
			intervals [2065]:
				xmin = 882.8372
				xmax = 884.6419
				text = ""
			intervals [2066]:
				xmin = 884.6419
				xmax = 885.0519
				text = "those"
			intervals [2067]:
				xmin = 885.0519
				xmax = 885.1819
				text = "that"
			intervals [2068]:
				xmin = 885.1819
				xmax = 885.3519
				text = "don't"
			intervals [2069]:
				xmin = 885.3519
				xmax = 885.6219
				text = "have"
			intervals [2070]:
				xmin = 885.6219
				xmax = 886.2719
				text = "sports"
			intervals [2071]:
				xmin = 886.2719
				xmax = 886.5622
				text = ""
			intervals [2072]:
				xmin = 886.5622
				xmax = 886.9022
				text = "um"
			intervals [2073]:
				xmin = 886.9022
				xmax = 888.0058
				text = ""
			intervals [2074]:
				xmin = 888.0058
				xmax = 888.2558
				text = "there"
			intervals [2075]:
				xmin = 888.2558
				xmax = 888.3658
				text = "s"
			intervals [2076]:
				xmin = 888.3658
				xmax = 888.5258
				text = "a"
			intervals [2077]:
				xmin = 888.5258
				xmax = 888.5958
				text = "uh"
			intervals [2078]:
				xmin = 888.5958
				xmax = 888.8458
				text = "hot"
			intervals [2079]:
				xmin = 888.8458
				xmax = 889.1458
				text = "shoppes"
			intervals [2080]:
				xmin = 889.1458
				xmax = 889.2758
				text = "near"
			intervals [2081]:
				xmin = 889.2758
				xmax = 889.4358
				text = "our"
			intervals [2082]:
				xmin = 889.4358
				xmax = 889.8258
				text = "school"
			intervals [2083]:
				xmin = 889.8258
				xmax = 890.0758
				text = "so"
			intervals [2084]:
				xmin = 890.0758
				xmax = 890.917
				text = ""
			intervals [2085]:
				xmin = 890.917
				xmax = 891.047
				text = "in"
			intervals [2086]:
				xmin = 891.047
				xmax = 891.117
				text = "a"
			intervals [2087]:
				xmin = 891.117
				xmax = 891.347
				text = "way"
			intervals [2088]:
				xmin = 891.347
				xmax = 891.597
				text = "they're"
			intervals [2089]:
				xmin = 891.597
				xmax = 891.887
				text = "still"
			intervals [2090]:
				xmin = 891.887
				xmax = 892.097
				text = "doing"
			intervals [2091]:
				xmin = 892.097
				xmax = 892.237
				text = "what"
			intervals [2092]:
				xmin = 892.237
				xmax = 892.307
				text = "the"
			intervals [2093]:
				xmin = 892.307
				xmax = 892.527
				text = "little"
			intervals [2094]:
				xmin = 892.527
				xmax = 892.827
				text = "kids"
			intervals [2095]:
				xmin = 892.827
				xmax = 893.017
				text = "did"
			intervals [2096]:
				xmin = 893.017
				xmax = 893.207
				text = "they"
			intervals [2097]:
				xmin = 893.207
				xmax = 893.6528
				text = ""
			intervals [2098]:
				xmin = 893.6528
				xmax = 893.8628
				text = "instead"
			intervals [2099]:
				xmin = 893.8628
				xmax = 893.9228
				text = "of"
			intervals [2100]:
				xmin = 893.9228
				xmax = 894.1328
				text = "going"
			intervals [2101]:
				xmin = 894.1328
				xmax = 894.2128
				text = "to"
			intervals [2102]:
				xmin = 894.2128
				xmax = 894.2728
				text = "the"
			intervals [2103]:
				xmin = 894.2728
				xmax = 894.4928
				text = "corner"
			intervals [2104]:
				xmin = 894.4928
				xmax = 894.7228
				text = "drug"
			intervals [2105]:
				xmin = 894.7228
				xmax = 895.0128
				text = "store"
			intervals [2106]:
				xmin = 895.0128
				xmax = 895.2528
				text = "they"
			intervals [2107]:
				xmin = 895.2528
				xmax = 895.4778
				text = ""
			intervals [2108]:
				xmin = 895.4778
				xmax = 895.6778
				text = "they"
			intervals [2109]:
				xmin = 895.6778
				xmax = 895.7378
				text = "a"
			intervals [2110]:
				xmin = 895.7378
				xmax = 895.9278
				text = "group"
			intervals [2111]:
				xmin = 895.9278
				xmax = 895.9878
				text = "of"
			intervals [2112]:
				xmin = 895.9878
				xmax = 896.0978
				text = "them"
			intervals [2113]:
				xmin = 896.0978
				xmax = 896.2378
				text = "may"
			intervals [2114]:
				xmin = 896.2378
				xmax = 896.3078
				text = "go"
			intervals [2115]:
				xmin = 896.3078
				xmax = 896.4178
				text = "down"
			intervals [2116]:
				xmin = 896.4178
				xmax = 896.4878
				text = "to"
			intervals [2117]:
				xmin = 896.4878
				xmax = 896.5178
				text = ""
			intervals [2118]:
				xmin = 896.5178
				xmax = 896.6078
				text = "the"
			intervals [2119]:
				xmin = 896.6078
				xmax = 896.7978
				text = "hot"
			intervals [2120]:
				xmin = 896.7978
				xmax = 897.1578
				text = "shoppes"
			intervals [2121]:
				xmin = 897.1578
				xmax = 897.2578
				text = "and"
			intervals [2122]:
				xmin = 897.2578
				xmax = 897.4278
				text = "have"
			intervals [2123]:
				xmin = 897.4278
				xmax = 897.6478
				text = "something"
			intervals [2124]:
				xmin = 897.6478
				xmax = 897.7378
				text = "to"
			intervals [2125]:
				xmin = 897.7378
				xmax = 897.8162
				text = ""
			intervals [2126]:
				xmin = 897.8162
				xmax = 898.1562
				text = "something"
			intervals [2127]:
				xmin = 898.1562
				xmax = 898.3162
				text = "to"
			intervals [2128]:
				xmin = 898.3162
				xmax = 898.5162
				text = "eat"
			intervals [2129]:
				xmin = 898.5162
				xmax = 899.5832
				text = ""
			intervals [2130]:
				xmin = 899.5832
				xmax = 899.8532
				text = "um"
			intervals [2131]:
				xmin = 899.8532
				xmax = 899.8832
				text = ""
			intervals [2132]:
				xmin = 899.8832
				xmax = 900.2832
				text = "often"
			intervals [2133]:
				xmin = 900.2832
				xmax = 900.4532
				text = "they"
			intervals [2134]:
				xmin = 900.4532
				xmax = 900.4832
				text = "<unk>"
			intervals [2135]:
				xmin = 900.4832
				xmax = 901.0568
				text = ""
			intervals [2136]:
				xmin = 901.0568
				xmax = 901.1468
				text = "go"
			intervals [2137]:
				xmin = 901.1468
				xmax = 901.3368
				text = "over"
			intervals [2138]:
				xmin = 901.3368
				xmax = 901.4068
				text = "to"
			intervals [2139]:
				xmin = 901.4068
				xmax = 901.6168
				text = "each"
			intervals [2140]:
				xmin = 901.6168
				xmax = 901.7968
				text = "other"
			intervals [2141]:
				xmin = 901.7968
				xmax = 901.8468
				text = "s"
			intervals [2142]:
				xmin = 901.8468
				xmax = 902.4168
				text = "houses"
			intervals [2143]:
				xmin = 902.4168
				xmax = 903.5039
				text = ""
			intervals [2144]:
				xmin = 903.5039
				xmax = 903.6939
				text = "and"
			intervals [2145]:
				xmin = 903.6939
				xmax = 903.7639
				text = ""
			intervals [2146]:
				xmin = 903.7639
				xmax = 903.9539
				text = "all"
			intervals [2147]:
				xmin = 903.9539
				xmax = 904.2139
				text = "kind"
			intervals [2148]:
				xmin = 904.2139
				xmax = 904.4939
				text = "different"
			intervals [2149]:
				xmin = 904.4939
				xmax = 904.8539
				text = "things"
			intervals [2150]:
				xmin = 904.8539
				xmax = 913.4623
				text = ""
			intervals [2151]:
				xmin = 913.4623
				xmax = 914.0423
				text = "um"
			intervals [2152]:
				xmin = 914.0423
				xmax = 917.4451
				text = ""
			intervals [2153]:
				xmin = 917.4451
				xmax = 917.7051
				text = "teacher"
			intervals [2154]:
				xmin = 917.7051
				xmax = 917.8751
				text = "that"
			intervals [2155]:
				xmin = 917.8751
				xmax = 918.2551
				text = "hollered"
			intervals [2156]:
				xmin = 918.2551
				xmax = 918.3051
				text = "a"
			intervals [2157]:
				xmin = 918.3051
				xmax = 918.4351
				text = "lot"
			intervals [2158]:
				xmin = 918.4351
				xmax = 929.0591
				text = ""
			intervals [2159]:
				xmin = 929.0591
				xmax = 929.1591
				text = "not"
			intervals [2160]:
				xmin = 929.1591
				xmax = 929.2391
				text = ""
			intervals [2161]:
				xmin = 929.2391
				xmax = 929.3691
				text = "that"
			intervals [2162]:
				xmin = 929.3691
				xmax = 929.4591
				text = "i"
			intervals [2163]:
				xmin = 929.4591
				xmax = 929.5791
				text = "can"
			intervals [2164]:
				xmin = 929.5791
				xmax = 930.0091
				text = "remember"
			intervals [2165]:
				xmin = 930.0091
				xmax = 946.9643
				text = ""
			intervals [2166]:
				xmin = 946.9643
				xmax = 947.1743
				text = "well"
			intervals [2167]:
				xmin = 947.1743
				xmax = 947.4243
				text = "there"
			intervals [2168]:
				xmin = 947.4243
				xmax = 949.6148
				text = ""
			intervals [2169]:
				xmin = 949.6148
				xmax = 949.7148
				text = "i"
			intervals [2170]:
				xmin = 949.7148
				xmax = 949.8548
				text = "don't"
			intervals [2171]:
				xmin = 949.8548
				xmax = 949.9748
				text = "know"
			intervals [2172]:
				xmin = 949.9748
				xmax = 950.0648
				text = "if"
			intervals [2173]:
				xmin = 950.0648
				xmax = 950.2348
				text = "that"
			intervals [2174]:
				xmin = 950.2348
				xmax = 950.4348
				text = "s"
			intervals [2175]:
				xmin = 950.4348
				xmax = 950.4648
				text = ""
			intervals [2176]:
				xmin = 950.4648
				xmax = 950.6048
				text = "if"
			intervals [2177]:
				xmin = 950.6048
				xmax = 950.6748
				text = "i"
			intervals [2178]:
				xmin = 950.6748
				xmax = 950.8248
				text = "can"
			intervals [2179]:
				xmin = 950.8248
				xmax = 950.9848
				text = "make"
			intervals [2180]:
				xmin = 950.9848
				xmax = 951.0348
				text = "a"
			intervals [2181]:
				xmin = 951.0348
				xmax = 951.5548
				text = "qualified"
			intervals [2182]:
				xmin = 951.5548
				xmax = 951.9048
				text = "statement"
			intervals [2183]:
				xmin = 951.9048
				xmax = 952.1148
				text = "about"
			intervals [2184]:
				xmin = 952.1148
				xmax = 952.1748
				text = ""
			intervals [2185]:
				xmin = 952.1748
				xmax = 952.3848
				text = "that"
			intervals [2186]:
				xmin = 952.3848
				xmax = 952.8207
				text = ""
			intervals [2187]:
				xmin = 952.8207
				xmax = 952.9907
				text = "there"
			intervals [2188]:
				xmin = 952.9907
				xmax = 953.1707
				text = "was"
			intervals [2189]:
				xmin = 953.1707
				xmax = 953.2507
				text = "a"
			intervals [2190]:
				xmin = 953.2507
				xmax = 953.6507
				text = "teacher"
			intervals [2191]:
				xmin = 953.6507
				xmax = 953.7107
				text = "in"
			intervals [2192]:
				xmin = 953.7107
				xmax = 953.7607
				text = ""
			intervals [2193]:
				xmin = 953.7607
				xmax = 954.0507
				text = "fourth"
			intervals [2194]:
				xmin = 954.0507
				xmax = 954.3107
				text = "grade"
			intervals [2195]:
				xmin = 954.3107
				xmax = 954.4607
				text = "that"
			intervals [2196]:
				xmin = 954.4607
				xmax = 954.5507
				text = "i"
			intervals [2197]:
				xmin = 954.5507
				xmax = 954.8107
				text = "had"
			intervals [2198]:
				xmin = 954.8107
				xmax = 955.5752
				text = ""
			intervals [2199]:
				xmin = 955.5752
				xmax = 955.9052
				text = "who"
			intervals [2200]:
				xmin = 955.9052
				xmax = 956.1146
				text = ""
			intervals [2201]:
				xmin = 956.1146
				xmax = 956.3746
				text = "was"
			intervals [2202]:
				xmin = 956.3746
				xmax = 956.4346
				text = ""
			intervals [2203]:
				xmin = 956.4346
				xmax = 956.6546
				text = "was"
			intervals [2204]:
				xmin = 956.6546
				xmax = 956.9446
				text = "good"
			intervals [2205]:
				xmin = 956.9446
				xmax = 957.7729
				text = ""
			intervals [2206]:
				xmin = 957.7729
				xmax = 957.8929
				text = "my"
			intervals [2207]:
				xmin = 957.8929
				xmax = 958.2029
				text = "mother"
			intervals [2208]:
				xmin = 958.2029
				xmax = 958.4929
				text = "thinks"
			intervals [2209]:
				xmin = 958.4929
				xmax = 958.5829
				text = "that"
			intervals [2210]:
				xmin = 958.5829
				xmax = 958.7029
				text = "she"
			intervals [2211]:
				xmin = 958.7029
				xmax = 958.9029
				text = "was"
			intervals [2212]:
				xmin = 958.9029
				xmax = 959.1729
				text = "good"
			intervals [2213]:
				xmin = 959.1729
				xmax = 960.4567
				text = ""
			intervals [2214]:
				xmin = 960.4567
				xmax = 960.9067
				text = "also"
			intervals [2215]:
				xmin = 960.9067
				xmax = 961.955
				text = ""
			intervals [2216]:
				xmin = 961.955
				xmax = 962.135
				text = "but"
			intervals [2217]:
				xmin = 962.135
				xmax = 962.265
				text = "i"
			intervals [2218]:
				xmin = 962.265
				xmax = 962.595
				text = "really"
			intervals [2219]:
				xmin = 962.595
				xmax = 962.706
				text = ""
			intervals [2220]:
				xmin = 962.706
				xmax = 962.836
				text = "for"
			intervals [2221]:
				xmin = 962.836
				xmax = 963.006
				text = "my"
			intervals [2222]:
				xmin = 963.006
				xmax = 963.116
				text = "own"
			intervals [2223]:
				xmin = 963.116
				xmax = 963.146
				text = ""
			intervals [2224]:
				xmin = 963.146
				xmax = 963.346
				text = "i"
			intervals [2225]:
				xmin = 963.346
				xmax = 963.536
				text = "can't"
			intervals [2226]:
				xmin = 963.536
				xmax = 963.836
				text = "remember"
			intervals [2227]:
				xmin = 963.836
				xmax = 964.006
				text = "that"
			intervals [2228]:
				xmin = 964.006
				xmax = 964.286
				text = "much"
			intervals [2229]:
				xmin = 964.286
				xmax = 964.526
				text = "about"
			intervals [2230]:
				xmin = 964.526
				xmax = 964.616
				text = "the"
			intervals [2231]:
				xmin = 964.616
				xmax = 965.066
				text = "class"
			intervals [2232]:
				xmin = 965.066
				xmax = 965.096
				text = ""
			intervals [2233]:
				xmin = 965.096
				xmax = 965.296
				text = "to"
			intervals [2234]:
				xmin = 965.296
				xmax = 965.516
				text = "say"
			intervals [2235]:
				xmin = 965.516
				xmax = 965.776
				text = "whether"
			intervals [2236]:
				xmin = 965.776
				xmax = 965.916
				text = "she"
			intervals [2237]:
				xmin = 965.916
				xmax = 966.066
				text = "was"
			intervals [2238]:
				xmin = 966.066
				xmax = 966.176
				text = "the"
			intervals [2239]:
				xmin = 966.176
				xmax = 966.516
				text = "best"
			intervals [2240]:
				xmin = 966.516
				xmax = 966.7525
				text = ""
			intervals [2241]:
				xmin = 966.7525
				xmax = 967.1725
				text = "teacher"
			intervals [2242]:
				xmin = 967.1725
				xmax = 967.3325
				text = "i've"
			intervals [2243]:
				xmin = 967.3325
				xmax = 967.5525
				text = "ever"
			intervals [2244]:
				xmin = 967.5525
				xmax = 967.8525
				text = "had"
			intervals [2245]:
				xmin = 967.8525
				xmax = 968.6715
				text = ""
			intervals [2246]:
				xmin = 968.6715
				xmax = 968.8215
				text = "i've"
			intervals [2247]:
				xmin = 968.8215
				xmax = 969.0415
				text = "had"
			intervals [2248]:
				xmin = 969.0415
				xmax = 969.2115
				text = "some"
			intervals [2249]:
				xmin = 969.2115
				xmax = 969.3715
				text = "good"
			intervals [2250]:
				xmin = 969.3715
				xmax = 969.7215
				text = "teachers"
			intervals [2251]:
				xmin = 969.7215
				xmax = 969.8915
				text = "where"
			intervals [2252]:
				xmin = 969.8915
				xmax = 969.9915
				text = "i"
			intervals [2253]:
				xmin = 969.9915
				xmax = 970.0215
				text = ""
			intervals [2254]:
				xmin = 970.0215
				xmax = 970.1315
				text = "go"
			intervals [2255]:
				xmin = 970.1315
				xmax = 970.2315
				text = "to"
			intervals [2256]:
				xmin = 970.2315
				xmax = 970.4515
				text = "school"
			intervals [2257]:
				xmin = 970.4515
				xmax = 970.7315
				text = "now"
			intervals [2258]:
				xmin = 970.7315
				xmax = 983.1707
				text = ""
			intervals [2259]:
				xmin = 983.1707
				xmax = 983.3407
				text = "well"
			intervals [2260]:
				xmin = 983.3407
				xmax = 983.5507
				text = "she"
			intervals [2261]:
				xmin = 983.5507
				xmax = 983.9407
				text = "was"
			intervals [2262]:
				xmin = 983.9407
				xmax = 984.1507
				text = "um"
			intervals [2263]:
				xmin = 984.1507
				xmax = 987.7822
				text = ""
			intervals [2264]:
				xmin = 987.7822
				xmax = 987.9622
				text = "she"
			intervals [2265]:
				xmin = 987.9622
				xmax = 988.0922
				text = "knew"
			intervals [2266]:
				xmin = 988.0922
				xmax = 988.2322
				text = "how"
			intervals [2267]:
				xmin = 988.2322
				xmax = 988.3822
				text = "to"
			intervals [2268]:
				xmin = 988.3822
				xmax = 988.4522
				text = ""
			intervals [2269]:
				xmin = 988.4522
				xmax = 988.5822
				text = "how"
			intervals [2270]:
				xmin = 988.5822
				xmax = 988.7522
				text = "to"
			intervals [2271]:
				xmin = 988.7522
				xmax = 989.4022
				text = "balance"
			intervals [2272]:
				xmin = 989.4022
				xmax = 989.9966
				text = ""
			intervals [2273]:
				xmin = 989.9966
				xmax = 990.6466
				text = "discipline"
			intervals [2274]:
				xmin = 990.6466
				xmax = 990.9566
				text = "with"
			intervals [2275]:
				xmin = 990.9566
				xmax = 990.9866
				text = ""
			intervals [2276]:
				xmin = 990.9866
				xmax = 991.2566
				text = "uh"
			intervals [2277]:
				xmin = 991.2566
				xmax = 993.1025
				text = ""
			intervals [2278]:
				xmin = 993.1025
				xmax = 993.2325
				text = "a"
			intervals [2279]:
				xmin = 993.2325
				xmax = 993.5125
				text = "certain"
			intervals [2280]:
				xmin = 993.5125
				xmax = 993.8125
				text = "amount"
			intervals [2281]:
				xmin = 993.8125
				xmax = 993.9625
				text = "of"
			intervals [2282]:
				xmin = 993.9625
				xmax = 994.0625
				text = ""
			intervals [2283]:
				xmin = 994.0625
				xmax = 994.3425
				text = "uh"
			intervals [2284]:
				xmin = 994.3425
				xmax = 996.7432
				text = ""
			intervals [2285]:
				xmin = 996.7432
				xmax = 997.0032
				text = "of"
			intervals [2286]:
				xmin = 997.0032
				xmax = 998.7975
				text = ""
			intervals [2287]:
				xmin = 998.7975
				xmax = 999.3075
				text = "leeway"
			intervals [2288]:
				xmin = 999.3075
				xmax = 999.4675
				text = "in"
			intervals [2289]:
				xmin = 999.4675
				xmax = 999.5175
				text = ""
			intervals [2290]:
				xmin = 999.5175
				xmax = 999.8375
				text = "in"
			intervals [2291]:
				xmin = 999.8375
				xmax = 1000.1444
				text = ""
			intervals [2292]:
				xmin = 1000.1444
				xmax = 1000.3044
				text = "in"
			intervals [2293]:
				xmin = 1000.3044
				xmax = 1000.3844
				text = "the"
			intervals [2294]:
				xmin = 1000.3844
				xmax = 1001.0444
				text = "relationships"
			intervals [2295]:
				xmin = 1001.0444
				xmax = 1001.2944
				text = "between"
			intervals [2296]:
				xmin = 1001.2944
				xmax = 1001.3844
				text = "a"
			intervals [2297]:
				xmin = 1001.3844
				xmax = 1002.4915
				text = ""
			intervals [2298]:
				xmin = 1002.4915
				xmax = 1002.6815
				text = "a"
			intervals [2299]:
				xmin = 1002.6815
				xmax = 1002.7915
				text = ""
			intervals [2300]:
				xmin = 1002.7915
				xmax = 1003.1915
				text = "teacher"
			intervals [2301]:
				xmin = 1003.1915
				xmax = 1003.3015
				text = "and"
			intervals [2302]:
				xmin = 1003.3015
				xmax = 1003.5115
				text = "the"
			intervals [2303]:
				xmin = 1003.5115
				xmax = 1003.9811
				text = ""
			intervals [2304]:
				xmin = 1003.9811
				xmax = 1004.0811
				text = "and"
			intervals [2305]:
				xmin = 1004.0811
				xmax = 1004.1911
				text = "the"
			intervals [2306]:
				xmin = 1004.1911
				xmax = 1004.6111
				text = "student"
			intervals [2307]:
				xmin = 1004.6111
				xmax = 1006.0395
				text = ""
			intervals [2308]:
				xmin = 1006.0395
				xmax = 1006.3595
				text = "um"
			intervals [2309]:
				xmin = 1006.3595
				xmax = 1006.5949
				text = ""
			intervals [2310]:
				xmin = 1006.5949
				xmax = 1006.8649
				text = "she"
			intervals [2311]:
				xmin = 1006.8649
				xmax = 1007.3049
				text = "was"
			intervals [2312]:
				xmin = 1007.3049
				xmax = 1007.4177
				text = ""
			intervals [2313]:
				xmin = 1007.4177
				xmax = 1007.8277
				text = "stern"
			intervals [2314]:
				xmin = 1007.8277
				xmax = 1007.9577
				text = "and"
			intervals [2315]:
				xmin = 1007.9577
				xmax = 1008.2477
				text = "strict"
			intervals [2316]:
				xmin = 1008.2477
				xmax = 1008.3477
				text = "in"
			intervals [2317]:
				xmin = 1008.3477
				xmax = 1008.5377
				text = "some"
			intervals [2318]:
				xmin = 1008.5377
				xmax = 1008.8877
				text = "cases"
			intervals [2319]:
				xmin = 1008.8877
				xmax = 1008.9877
				text = "but"
			intervals [2320]:
				xmin = 1008.9877
				xmax = 1009.1577
				text = "not"
			intervals [2321]:
				xmin = 1009.1577
				xmax = 1009.2677
				text = ""
			intervals [2322]:
				xmin = 1009.2677
				xmax = 1009.4477
				text = "but"
			intervals [2323]:
				xmin = 1009.4477
				xmax = 1009.5777
				text = "not"
			intervals [2324]:
				xmin = 1009.5777
				xmax = 1009.6077
				text = ""
			intervals [2325]:
				xmin = 1009.6077
				xmax = 1009.8177
				text = "so"
			intervals [2326]:
				xmin = 1009.8177
				xmax = 1010.0777
				text = "stern"
			intervals [2327]:
				xmin = 1010.0777
				xmax = 1010.1677
				text = "and"
			intervals [2328]:
				xmin = 1010.1677
				xmax = 1010.4877
				text = "strict"
			intervals [2329]:
				xmin = 1010.4877
				xmax = 1010.7777
				text = "and"
			intervals [2330]:
				xmin = 1010.7777
				xmax = 1010.9864
				text = ""
			intervals [2331]:
				xmin = 1010.9864
				xmax = 1011.1564
				text = "she"
			intervals [2332]:
				xmin = 1011.1564
				xmax = 1011.2564
				text = "was"
			intervals [2333]:
				xmin = 1011.2564
				xmax = 1011.4064
				text = "just"
			intervals [2334]:
				xmin = 1011.4064
				xmax = 1011.4664
				text = "a"
			intervals [2335]:
				xmin = 1011.4664
				xmax = 1011.6264
				text = "good"
			intervals [2336]:
				xmin = 1011.6264
				xmax = 1011.9464
				text = "teacher"
			intervals [2337]:
				xmin = 1011.9464
				xmax = 1012.620
				text = ""
			intervals [2338]:
				xmin = 1012.620
				xmax = 1012.820
				text = "she"
			intervals [2339]:
				xmin = 1012.820
				xmax = 1012.970
				text = "could"
			intervals [2340]:
				xmin = 1012.970
				xmax = 1013.260
				text = "teach"
			intervals [2341]:
				xmin = 1013.260
				xmax = 1013.460
				text = "well"
			intervals [2342]:
				xmin = 1013.460
				xmax = 1017.9723
				text = ""
			intervals [2343]:
				xmin = 1017.9723
				xmax = 1018.1423
				text = "it"
			intervals [2344]:
				xmin = 1018.1423
				xmax = 1018.2023
				text = "s"
			intervals [2345]:
				xmin = 1018.2023
				xmax = 1018.4323
				text = "about"
			intervals [2346]:
				xmin = 1018.4323
				xmax = 1018.5323
				text = "the"
			intervals [2347]:
				xmin = 1018.5323
				xmax = 1018.8523
				text = "same"
			intervals [2348]:
				xmin = 1018.8523
				xmax = 1019.1923
				text = "thing"
			intervals [2349]:
				xmin = 1019.1923
				xmax = 1019.9693
				text = ""
			intervals [2350]:
				xmin = 1019.9693
				xmax = 1020.2993
				text = "they"
			intervals [2351]:
				xmin = 1020.2993
				xmax = 1020.4393
				text = "uh"
			intervals [2352]:
				xmin = 1020.4393
				xmax = 1021.7063
				text = ""
			intervals [2353]:
				xmin = 1021.7063
				xmax = 1021.9463
				text = "don't"
			intervals [2354]:
				xmin = 1021.9463
				xmax = 1022.2463
				text = "mind"
			intervals [2355]:
				xmin = 1022.2463
				xmax = 1022.3363
				text = "their"
			intervals [2356]:
				xmin = 1022.3363
				xmax = 1022.9263
				text = "students"
			intervals [2357]:
				xmin = 1022.9263
				xmax = 1023.1665
				text = ""
			intervals [2358]:
				xmin = 1023.1665
				xmax = 1023.8565
				text = "occasionally"
			intervals [2359]:
				xmin = 1023.8565
				xmax = 1024.0065
				text = "say"
			intervals [2360]:
				xmin = 1024.0065
				xmax = 1024.2765
				text = "something"
			intervals [2361]:
				xmin = 1024.2765
				xmax = 1024.4165
				text = "in"
			intervals [2362]:
				xmin = 1024.4165
				xmax = 1024.7665
				text = "class"
			intervals [2363]:
				xmin = 1024.7665
				xmax = 1024.8265
				text = "to"
			intervals [2364]:
				xmin = 1024.8265
				xmax = 1025.0765
				text = "another"
			intervals [2365]:
				xmin = 1025.0765
				xmax = 1025.4865
				text = "student"
			intervals [2366]:
				xmin = 1025.4865
				xmax = 1025.6465
				text = "but"
			intervals [2367]:
				xmin = 1025.6465
				xmax = 1025.8277
				text = ""
			intervals [2368]:
				xmin = 1025.8277
				xmax = 1026.0777
				text = "if"
			intervals [2369]:
				xmin = 1026.0777
				xmax = 1026.1377
				text = "it"
			intervals [2370]:
				xmin = 1026.1377
				xmax = 1026.3477
				text = "gets"
			intervals [2371]:
				xmin = 1026.3477
				xmax = 1026.4277
				text = "out"
			intervals [2372]:
				xmin = 1026.4277
				xmax = 1026.5277
				text = "of"
			intervals [2373]:
				xmin = 1026.5277
				xmax = 1026.8277
				text = "hand"
			intervals [2374]:
				xmin = 1026.8277
				xmax = 1026.9177
				text = "they"
			intervals [2375]:
				xmin = 1026.9177
				xmax = 1027.0777
				text = "can"
			intervals [2376]:
				xmin = 1027.0777
				xmax = 1027.5177
				text = "control"
			intervals [2377]:
				xmin = 1027.5177
				xmax = 1027.6377
				text = "it"
			intervals [2378]:
				xmin = 1027.6377
				xmax = 1028.8175
				text = ""
			intervals [2379]:
				xmin = 1028.8175
				xmax = 1028.9875
				text = "and"
			intervals [2380]:
				xmin = 1028.9875
				xmax = 1029.1175
				text = "they"
			intervals [2381]:
				xmin = 1029.1175
				xmax = 1029.2775
				text = "can"
			intervals [2382]:
				xmin = 1029.2775
				xmax = 1029.5975
				text = "present"
			intervals [2383]:
				xmin = 1029.5975
				xmax = 1029.7375
				text = "their"
			intervals [2384]:
				xmin = 1029.7375
				xmax = 1030.2475
				text = "material"
			intervals [2385]:
				xmin = 1030.2475
				xmax = 1030.8175
				text = "interestingly"
			intervals [2386]:
				xmin = 1030.8175
				xmax = 1031.2175
				text = "enough"
			intervals [2387]:
				xmin = 1031.2175
				xmax = 1031.4675
				text = "to"
			intervals [2388]:
				xmin = 1031.4675
				xmax = 1031.5875
				text = "uh"
			intervals [2389]:
				xmin = 1031.5875
				xmax = 1032.1735
				text = ""
			intervals [2390]:
				xmin = 1032.1735
				xmax = 1032.3635
				text = "keep"
			intervals [2391]:
				xmin = 1032.3635
				xmax = 1032.4535
				text = "the"
			intervals [2392]:
				xmin = 1032.4535
				xmax = 1032.7835
				text = "students'"
			intervals [2393]:
				xmin = 1032.7835
				xmax = 1033.2635
				text = "attention"
			intervals [2394]:
				xmin = 1033.2635
				xmax = 1034.7693
				text = ""
			intervals [2395]:
				xmin = 1034.7693
				xmax = 1034.9593
				text = "and"
			intervals [2396]:
				xmin = 1034.9593
				xmax = 1035.1093
				text = "make"
			intervals [2397]:
				xmin = 1035.1093
				xmax = 1035.2093
				text = "the"
			intervals [2398]:
				xmin = 1035.2093
				xmax = 1035.5293
				text = "students"
			intervals [2399]:
				xmin = 1035.5293
				xmax = 1035.7993
				text = "remember"
			intervals [2400]:
				xmin = 1035.7993
				xmax = 1035.9593
				text = "what"
			intervals [2401]:
				xmin = 1035.9593
				xmax = 1036.1093
				text = "they've"
			intervals [2402]:
				xmin = 1036.1093
				xmax = 1036.2493
				text = "been"
			intervals [2403]:
				xmin = 1036.2493
				xmax = 1036.5893
				text = "taught"
			intervals [2404]:
				xmin = 1036.5893
				xmax = 1047.1355
				text = ""
			intervals [2405]:
				xmin = 1047.1355
				xmax = 1047.2655
				text = "oh"
			intervals [2406]:
				xmin = 1047.2655
				xmax = 1047.3255
				text = "i've"
			intervals [2407]:
				xmin = 1047.3255
				xmax = 1047.5255
				text = "had"
			intervals [2408]:
				xmin = 1047.5255
				xmax = 1047.6655
				text = "some"
			intervals [2409]:
				xmin = 1047.6655
				xmax = 1048.0155
				text = "teachers"
			intervals [2410]:
				xmin = 1048.0155
				xmax = 1048.1055
				text = "that"
			intervals [2411]:
				xmin = 1048.1055
				xmax = 1048.3155
				text = "didn't"
			intervals [2412]:
				xmin = 1048.3155
				xmax = 1048.6055
				text = "teach"
			intervals [2413]:
				xmin = 1048.6055
				xmax = 1048.7355
				text = "too"
			intervals [2414]:
				xmin = 1048.7355
				xmax = 1049.0255
				text = "well"
			intervals [2415]:
				xmin = 1049.0255
				xmax = 1049.0555
				text = ""
			intervals [2416]:
				xmin = 1049.0555
				xmax = 1049.1855
				text = "that"
			intervals [2417]:
				xmin = 1049.1855
				xmax = 1049.2555
				text = "i"
			intervals [2418]:
				xmin = 1049.2555
				xmax = 1049.4855
				text = "didn't"
			intervals [2419]:
				xmin = 1049.4855
				xmax = 1049.5355
				text = ""
			intervals [2420]:
				xmin = 1049.5355
				xmax = 1049.6755
				text = "i"
			intervals [2421]:
				xmin = 1049.6755
				xmax = 1049.9855
				text = "didn't"
			intervals [2422]:
				xmin = 1049.9855
				xmax = 1050.2455
				text = "like"
			intervals [2423]:
				xmin = 1050.2455
				xmax = 1050.4755
				text = "them"
			intervals [2424]:
				xmin = 1050.4755
				xmax = 1050.5055
				text = ""
			intervals [2425]:
				xmin = 1050.5055
				xmax = 1050.6455
				text = "but"
			intervals [2426]:
				xmin = 1050.6455
				xmax = 1050.7755
				text = ""
			intervals [2427]:
				xmin = 1050.7755
				xmax = 1050.9355
				text = "i"
			intervals [2428]:
				xmin = 1050.9355
				xmax = 1051.2855
				text = "can't"
			intervals [2429]:
				xmin = 1051.2855
				xmax = 1051.4655
				text = "say"
			intervals [2430]:
				xmin = 1051.4655
				xmax = 1051.6255
				text = "that"
			intervals [2431]:
				xmin = 1051.6255
				xmax = 1051.7655
				text = "i"
			intervals [2432]:
				xmin = 1051.7655
				xmax = 1052.1944
				text = ""
			intervals [2433]:
				xmin = 1052.1944
				xmax = 1052.7044
				text = "disliked"
			intervals [2434]:
				xmin = 1052.7044
				xmax = 1052.7644
				text = ""
			intervals [2435]:
				xmin = 1052.7644
				xmax = 1052.9744
				text = "them"
			intervals [2436]:
				xmin = 1052.9744
				xmax = 1053.8173
				text = ""
			intervals [2437]:
				xmin = 1053.8173
				xmax = 1054.1173
				text = "i've"
			intervals [2438]:
				xmin = 1054.1173
				xmax = 1054.3973
				text = "had"
			intervals [2439]:
				xmin = 1054.3973
				xmax = 1054.4473
				text = "a"
			intervals [2440]:
				xmin = 1054.4473
				xmax = 1054.7773
				text = "math"
			intervals [2441]:
				xmin = 1054.7773
				xmax = 1055.2773
				text = "teacher"
			intervals [2442]:
				xmin = 1055.2773
				xmax = 1056.8332
				text = ""
			intervals [2443]:
				xmin = 1056.8332
				xmax = 1057.2232
				text = "um"
			intervals [2444]:
				xmin = 1057.2232
				xmax = 1058.2628
				text = ""
			intervals [2445]:
				xmin = 1058.2628
				xmax = 1058.6628
				text = "last"
			intervals [2446]:
				xmin = 1058.6628
				xmax = 1058.8628
				text = "year"
			intervals [2447]:
				xmin = 1058.8628
				xmax = 1058.9428
				text = "i"
			intervals [2448]:
				xmin = 1058.9428
				xmax = 1059.1028
				text = "think"
			intervals [2449]:
				xmin = 1059.1028
				xmax = 1059.1628
				text = "it"
			intervals [2450]:
				xmin = 1059.1628
				xmax = 1059.1928
				text = ""
			intervals [2451]:
				xmin = 1059.1928
				xmax = 1059.5828
				text = "was"
			intervals [2452]:
				xmin = 1059.5828
				xmax = 1061.3947
				text = ""
			intervals [2453]:
				xmin = 1061.3947
				xmax = 1061.6547
				text = "who"
			intervals [2454]:
				xmin = 1061.6547
				xmax = 1061.8347
				text = "uh"
			intervals [2455]:
				xmin = 1061.8347
				xmax = 1063.7091
				text = ""
			intervals [2456]:
				xmin = 1063.7091
				xmax = 1064.1591
				text = "is"
			intervals [2457]:
				xmin = 1064.1591
				xmax = 1065.164
				text = ""
			intervals [2458]:
				xmin = 1065.164
				xmax = 1065.444
				text = "almost"
			intervals [2459]:
				xmin = 1065.444
				xmax = 1065.854
				text = "unable"
			intervals [2460]:
				xmin = 1065.854
				xmax = 1065.914
				text = "to"
			intervals [2461]:
				xmin = 1065.914
				xmax = 1066.194
				text = "teach"
			intervals [2462]:
				xmin = 1066.194
				xmax = 1066.844
				text = "whatsoever"
			intervals [2463]:
				xmin = 1066.844
				xmax = 1067.034
				text = "she"
			intervals [2464]:
				xmin = 1067.034
				xmax = 1067.204
				text = "s"
			intervals [2465]:
				xmin = 1067.204
				xmax = 1068.0405
				text = ""
			intervals [2466]:
				xmin = 1068.0405
				xmax = 1068.3105
				text = "she"
			intervals [2467]:
				xmin = 1068.3105
				xmax = 1068.4005
				text = "s"
			intervals [2468]:
				xmin = 1068.4005
				xmax = 1068.7005
				text = "really"
			intervals [2469]:
				xmin = 1068.7005
				xmax = 1069.1174
				text = ""
			intervals [2470]:
				xmin = 1069.1174
				xmax = 1069.4274
				text = "uh"
			intervals [2471]:
				xmin = 1069.4274
				xmax = 1070.3369
				text = ""
			intervals [2472]:
				xmin = 1070.3369
				xmax = 1070.7669
				text = "pathetic"
			intervals [2473]:
				xmin = 1070.7669
				xmax = 1072.1239
				text = ""
			intervals [2474]:
				xmin = 1072.1239
				xmax = 1072.4839
				text = "and"
			intervals [2475]:
				xmin = 1072.4839
				xmax = 1072.780
				text = ""
			intervals [2476]:
				xmin = 1072.780
				xmax = 1072.900
				text = "i"
			intervals [2477]:
				xmin = 1072.900
				xmax = 1073.130
				text = "didn't"
			intervals [2478]:
				xmin = 1073.130
				xmax = 1073.530
				text = "enjoy"
			intervals [2479]:
				xmin = 1073.530
				xmax = 1073.740
				text = "being"
			intervals [2480]:
				xmin = 1073.740
				xmax = 1073.830
				text = "in"
			intervals [2481]:
				xmin = 1073.830
				xmax = 1073.940
				text = "her"
			intervals [2482]:
				xmin = 1073.940
				xmax = 1073.970
				text = ""
			intervals [2483]:
				xmin = 1073.970
				xmax = 1074.440
				text = "class"
			intervals [2484]:
				xmin = 1074.440
				xmax = 1074.550
				text = "but"
			intervals [2485]:
				xmin = 1074.550
				xmax = 1074.580
				text = "i"
			intervals [2486]:
				xmin = 1074.580
				xmax = 1074.850
				text = "didn't"
			intervals [2487]:
				xmin = 1074.850
				xmax = 1075.290
				text = "dislike"
			intervals [2488]:
				xmin = 1075.290
				xmax = 1075.410
				text = "her"
			intervals [2489]:
				xmin = 1075.410
				xmax = 1084.3628
				text = ""
			intervals [2490]:
				xmin = 1084.3628
				xmax = 1084.8528
				text = "um"
			intervals [2491]:
				xmin = 1084.8528
				xmax = 1087.3526
				text = ""
			intervals [2492]:
				xmin = 1087.3526
				xmax = 1087.5526
				text = "she"
			intervals [2493]:
				xmin = 1087.5526
				xmax = 1087.6426
				text = "s"
			intervals [2494]:
				xmin = 1087.6426
				xmax = 1087.9226
				text = "rather"
			intervals [2495]:
				xmin = 1087.9226
				xmax = 1087.9526
				text = ""
			intervals [2496]:
				xmin = 1087.9526
				xmax = 1088.2426
				text = "old"
			intervals [2497]:
				xmin = 1088.2426
				xmax = 1088.3426
				text = "to"
			intervals [2498]:
				xmin = 1088.3426
				xmax = 1088.6726
				text = "begin"
			intervals [2499]:
				xmin = 1088.6726
				xmax = 1088.8226
				text = "with"
			intervals [2500]:
				xmin = 1088.8226
				xmax = 1089.0283
				text = ""
			intervals [2501]:
				xmin = 1089.0283
				xmax = 1089.2683
				text = "i"
			intervals [2502]:
				xmin = 1089.2683
				xmax = 1089.3483
				text = ""
			intervals [2503]:
				xmin = 1089.3483
				xmax = 1089.6083
				text = "wouldn't"
			intervals [2504]:
				xmin = 1089.6083
				xmax = 1089.7383
				text = "go"
			intervals [2505]:
				xmin = 1089.7383
				xmax = 1089.9283
				text = "so"
			intervals [2506]:
				xmin = 1089.9283
				xmax = 1090.2383
				text = "far"
			intervals [2507]:
				xmin = 1090.2383
				xmax = 1090.3183
				text = "as"
			intervals [2508]:
				xmin = 1090.3183
				xmax = 1090.3983
				text = "to"
			intervals [2509]:
				xmin = 1090.3983
				xmax = 1090.5383
				text = "say"
			intervals [2510]:
				xmin = 1090.5383
				xmax = 1090.6783
				text = "that"
			intervals [2511]:
				xmin = 1090.6783
				xmax = 1090.8383
				text = "she"
			intervals [2512]:
				xmin = 1090.8383
				xmax = 1090.9183
				text = "s"
			intervals [2513]:
				xmin = 1090.9183
				xmax = 1091.4683
				text = "senile"
			intervals [2514]:
				xmin = 1091.4683
				xmax = 1091.4983
				text = ""
			intervals [2515]:
				xmin = 1091.4983
				xmax = 1091.6283
				text = "but"
			intervals [2516]:
				xmin = 1091.6283
				xmax = 1091.6983
				text = ""
			intervals [2517]:
				xmin = 1091.6983
				xmax = 1091.9283
				text = "uh"
			intervals [2518]:
				xmin = 1091.9283
				xmax = 1094.4646
				text = ""
			intervals [2519]:
				xmin = 1094.4646
				xmax = 1094.9046
				text = "she"
			intervals [2520]:
				xmin = 1094.9046
				xmax = 1095.3214
				text = ""
			intervals [2521]:
				xmin = 1095.3214
				xmax = 1095.7814
				text = "doesn't"
			intervals [2522]:
				xmin = 1095.7814
				xmax = 1096.4449
				text = ""
			intervals [2523]:
				xmin = 1096.4449
				xmax = 1096.6449
				text = "well"
			intervals [2524]:
				xmin = 1096.6449
				xmax = 1096.7849
				text = "she"
			intervals [2525]:
				xmin = 1096.7849
				xmax = 1096.8349
				text = "s"
			intervals [2526]:
				xmin = 1096.8349
				xmax = 1096.8749
				text = "a"
			intervals [2527]:
				xmin = 1096.8749
				xmax = 1097.1249
				text = "math"
			intervals [2528]:
				xmin = 1097.1249
				xmax = 1097.3949
				text = "teacher"
			intervals [2529]:
				xmin = 1097.3949
				xmax = 1097.4749
				text = "in"
			intervals [2530]:
				xmin = 1097.4749
				xmax = 1097.5449
				text = "the"
			intervals [2531]:
				xmin = 1097.5449
				xmax = 1097.8349
				text = "first"
			intervals [2532]:
				xmin = 1097.8349
				xmax = 1098.0849
				text = "place"
			intervals [2533]:
				xmin = 1098.0849
				xmax = 1098.1949
				text = "she"
			intervals [2534]:
				xmin = 1098.1949
				xmax = 1098.5149
				text = "doesn't"
			intervals [2535]:
				xmin = 1098.5149
				xmax = 1098.5849
				text = ""
			intervals [2536]:
				xmin = 1098.5849
				xmax = 1098.9249
				text = "she"
			intervals [2537]:
				xmin = 1098.9249
				xmax = 1100.1549
				text = ""
			intervals [2538]:
				xmin = 1100.1549
				xmax = 1100.4649
				text = "doesn't"
			intervals [2539]:
				xmin = 1100.4649
				xmax = 1100.6349
				text = "have"
			intervals [2540]:
				xmin = 1100.6349
				xmax = 1100.6749
				text = "a"
			intervals [2541]:
				xmin = 1100.6749
				xmax = 1100.8549
				text = "head"
			intervals [2542]:
				xmin = 1100.8549
				xmax = 1100.9949
				text = "for"
			intervals [2543]:
				xmin = 1100.9949
				xmax = 1101.5949
				text = "figures"
			intervals [2544]:
				xmin = 1101.5949
				xmax = 1102.7534
				text = ""
			intervals [2545]:
				xmin = 1102.7534
				xmax = 1102.9734
				text = "uh"
			intervals [2546]:
				xmin = 1102.9734
				xmax = 1103.2634
				text = "she"
			intervals [2547]:
				xmin = 1103.2634
				xmax = 1103.4634
				text = "has"
			intervals [2548]:
				xmin = 1103.4634
				xmax = 1103.7334
				text = "trouble"
			intervals [2549]:
				xmin = 1103.7334
				xmax = 1104.1234
				text = "adding"
			intervals [2550]:
				xmin = 1104.1234
				xmax = 1104.7044
				text = ""
			intervals [2551]:
				xmin = 1104.7044
				xmax = 1105.0844
				text = "figures"
			intervals [2552]:
				xmin = 1105.0844
				xmax = 1105.2144
				text = "in"
			intervals [2553]:
				xmin = 1105.2144
				xmax = 1105.3144
				text = "a"
			intervals [2554]:
				xmin = 1105.3144
				xmax = 1105.3844
				text = ""
			intervals [2555]:
				xmin = 1105.3844
				xmax = 1105.5244
				text = "in"
			intervals [2556]:
				xmin = 1105.5244
				xmax = 1105.6444
				text = "a"
			intervals [2557]:
				xmin = 1105.6444
				xmax = 1105.6944
				text = ""
			intervals [2558]:
				xmin = 1105.6944
				xmax = 1106.0444
				text = "column"
			intervals [2559]:
				xmin = 1106.0444
				xmax = 1106.1144
				text = "you"
			intervals [2560]:
				xmin = 1106.1144
				xmax = 1106.2944
				text = "know"
			intervals [2561]:
				xmin = 1106.2944
				xmax = 1107.6329
				text = ""
			intervals [2562]:
				xmin = 1107.6329
				xmax = 1107.8729
				text = "she"
			intervals [2563]:
				xmin = 1107.8729
				xmax = 1108.0535
				text = ""
			intervals [2564]:
				xmin = 1108.0535
				xmax = 1108.2535
				text = "she"
			intervals [2565]:
				xmin = 1108.2535
				xmax = 1108.5235
				text = "couldn't"
			intervals [2566]:
				xmin = 1108.5235
				xmax = 1108.7535
				text = "add"
			intervals [2567]:
				xmin = 1108.7535
				xmax = 1108.9319
				text = ""
			intervals [2568]:
				xmin = 1108.9319
				xmax = 1109.3419
				text = "three"
			intervals [2569]:
				xmin = 1109.3419
				xmax = 1109.5219
				text = "uh"
			intervals [2570]:
				xmin = 1109.5219
				xmax = 1109.8367
				text = ""
			intervals [2571]:
				xmin = 1109.8367
				xmax = 1109.9967
				text = "two"
			intervals [2572]:
				xmin = 1109.9967
				xmax = 1110.2267
				text = "digit"
			intervals [2573]:
				xmin = 1110.2267
				xmax = 1110.6067
				text = "numbers"
			intervals [2574]:
				xmin = 1110.6067
				xmax = 1110.8967
				text = "probably"
			intervals [2575]:
				xmin = 1110.8967
				xmax = 1111.0867
				text = "without"
			intervals [2576]:
				xmin = 1111.0867
				xmax = 1111.3167
				text = "making"
			intervals [2577]:
				xmin = 1111.3167
				xmax = 1111.3467
				text = "a"
			intervals [2578]:
				xmin = 1111.3467
				xmax = 1111.7467
				text = "mistake"
			intervals [2579]:
				xmin = 1111.7467
				xmax = 1113.7541
				text = ""
			intervals [2580]:
				xmin = 1113.7541
				xmax = 1114.0941
				text = "and"
			intervals [2581]:
				xmin = 1114.0941
				xmax = 1114.3841
				text = "uh"
			intervals [2582]:
				xmin = 1114.3841
				xmax = 1115.5318
				text = ""
			intervals [2583]:
				xmin = 1115.5318
				xmax = 1115.7418
				text = "she"
			intervals [2584]:
				xmin = 1115.7418
				xmax = 1115.9618
				text = "gets"
			intervals [2585]:
				xmin = 1115.9618
				xmax = 1116.5318
				text = "confused"
			intervals [2586]:
				xmin = 1116.5318
				xmax = 1116.9518
				text = "easily"
			intervals [2587]:
				xmin = 1116.9518
				xmax = 1118.9805
				text = ""
			intervals [2588]:
				xmin = 1118.9805
				xmax = 1119.3905
				text = "she"
			intervals [2589]:
				xmin = 1119.3905
				xmax = 1119.4205
				text = ""
			intervals [2590]:
				xmin = 1119.4205
				xmax = 1119.9105
				text = "looses"
			intervals [2591]:
				xmin = 1119.9105
				xmax = 1120.2105
				text = "track"
			intervals [2592]:
				xmin = 1120.2105
				xmax = 1120.2905
				text = "of"
			intervals [2593]:
				xmin = 1120.2905
				xmax = 1120.4105
				text = "what"
			intervals [2594]:
				xmin = 1120.4105
				xmax = 1120.5705
				text = "she"
			intervals [2595]:
				xmin = 1120.5705
				xmax = 1120.6705
				text = "was"
			intervals [2596]:
				xmin = 1120.6705
				xmax = 1121.0405
				text = "doing"
			intervals [2597]:
				xmin = 1121.0405
				xmax = 1121.494
				text = ""
			intervals [2598]:
				xmin = 1121.494
				xmax = 1121.794
				text = "rather"
			intervals [2599]:
				xmin = 1121.794
				xmax = 1122.194
				text = "easily"
			intervals [2600]:
				xmin = 1122.194
				xmax = 1122.7333
				text = ""
			intervals [2601]:
				xmin = 1122.7333
				xmax = 1122.8533
				text = "she"
			intervals [2602]:
				xmin = 1122.8533
				xmax = 1122.8833
				text = "<unk>"
			intervals [2603]:
				xmin = 1122.8833
				xmax = 1122.9633
				text = "be"
			intervals [2604]:
				xmin = 1122.9633
				xmax = 1123.3133
				text = "working"
			intervals [2605]:
				xmin = 1123.3133
				xmax = 1123.3633
				text = "a"
			intervals [2606]:
				xmin = 1123.3633
				xmax = 1123.7733
				text = "problem"
			intervals [2607]:
				xmin = 1123.7733
				xmax = 1123.9433
				text = "then"
			intervals [2608]:
				xmin = 1123.9433
				xmax = 1124.1533
				text = "she"
			intervals [2609]:
				xmin = 1124.1533
				xmax = 1124.1833
				text = "<unk>"
			intervals [2610]:
				xmin = 1124.1833
				xmax = 1124.9132
				text = ""
			intervals [2611]:
				xmin = 1124.9132
				xmax = 1125.2532
				text = "forget"
			intervals [2612]:
				xmin = 1125.2532
				xmax = 1125.3432
				text = "to"
			intervals [2613]:
				xmin = 1125.3432
				xmax = 1125.5432
				text = "do"
			intervals [2614]:
				xmin = 1125.5432
				xmax = 1125.9632
				text = "something"
			intervals [2615]:
				xmin = 1125.9632
				xmax = 1126.3023
				text = ""
			intervals [2616]:
				xmin = 1126.3023
				xmax = 1126.5023
				text = "and"
			intervals [2617]:
				xmin = 1126.5023
				xmax = 1126.6623
				text = "then"
			intervals [2618]:
				xmin = 1126.6623
				xmax = 1126.8823
				text = "she"
			intervals [2619]:
				xmin = 1126.8823
				xmax = 1126.9123
				text = "<unk>"
			intervals [2620]:
				xmin = 1126.9123
				xmax = 1127.1328
				text = ""
			intervals [2621]:
				xmin = 1127.1328
				xmax = 1127.3128
				text = "have"
			intervals [2622]:
				xmin = 1127.3128
				xmax = 1127.4228
				text = "to"
			intervals [2623]:
				xmin = 1127.4228
				xmax = 1127.7128
				text = "stand"
			intervals [2624]:
				xmin = 1127.7128
				xmax = 1127.8628
				text = "there"
			intervals [2625]:
				xmin = 1127.8628
				xmax = 1128.0128
				text = "look"
			intervals [2626]:
				xmin = 1128.0128
				xmax = 1128.0828
				text = "at"
			intervals [2627]:
				xmin = 1128.0828
				xmax = 1128.1728
				text = "the"
			intervals [2628]:
				xmin = 1128.1728
				xmax = 1128.3528
				text = "whole"
			intervals [2629]:
				xmin = 1128.3528
				xmax = 1128.7128
				text = "problem"
			intervals [2630]:
				xmin = 1128.7128
				xmax = 1128.7928
				text = "for"
			intervals [2631]:
				xmin = 1128.7928
				xmax = 1128.9328
				text = "about"
			intervals [2632]:
				xmin = 1128.9328
				xmax = 1128.9928
				text = ""
			intervals [2633]:
				xmin = 1128.9928
				xmax = 1129.2528
				text = "five"
			intervals [2634]:
				xmin = 1129.2528
				xmax = 1129.4928
				text = "minutes"
			intervals [2635]:
				xmin = 1129.4928
				xmax = 1129.7428
				text = "before"
			intervals [2636]:
				xmin = 1129.7428
				xmax = 1129.9228
				text = "she"
			intervals [2637]:
				xmin = 1129.9228
				xmax = 1129.9728
				text = ""
			intervals [2638]:
				xmin = 1129.9728
				xmax = 1130.1228
				text = "can"
			intervals [2639]:
				xmin = 1130.1228
				xmax = 1130.2828
				text = "figure"
			intervals [2640]:
				xmin = 1130.2828
				xmax = 1130.3728
				text = "out"
			intervals [2641]:
				xmin = 1130.3728
				xmax = 1130.4728
				text = "what"
			intervals [2642]:
				xmin = 1130.4728
				xmax = 1130.5928
				text = "she"
			intervals [2643]:
				xmin = 1130.5928
				xmax = 1130.6928
				text = "s"
			intervals [2644]:
				xmin = 1130.6928
				xmax = 1130.9128
				text = "done"
			intervals [2645]:
				xmin = 1130.9128
				xmax = 1131.1528
				text = "wrong"
			intervals [2646]:
				xmin = 1131.1528
				xmax = 1133.2107
				text = ""
			intervals [2647]:
				xmin = 1133.2107
				xmax = 1133.5607
				text = "um"
			intervals [2648]:
				xmin = 1133.5607
				xmax = 1133.9436
				text = ""
			intervals [2649]:
				xmin = 1133.9436
				xmax = 1134.1536
				text = "she"
			intervals [2650]:
				xmin = 1134.1536
				xmax = 1134.3736
				text = "isn't"
			intervals [2651]:
				xmin = 1134.3736
				xmax = 1134.6236
				text = "aware"
			intervals [2652]:
				xmin = 1134.6236
				xmax = 1134.7436
				text = "that"
			intervals [2653]:
				xmin = 1134.7436
				xmax = 1134.8936
				text = "her"
			intervals [2654]:
				xmin = 1134.8936
				xmax = 1135.5236
				text = "students"
			intervals [2655]:
				xmin = 1135.5236
				xmax = 1135.8036
				text = "uh"
			intervals [2656]:
				xmin = 1135.8036
				xmax = 1136.7184
				text = ""
			intervals [2657]:
				xmin = 1136.7184
				xmax = 1137.0884
				text = "sometimes"
			intervals [2658]:
				xmin = 1137.0884
				xmax = 1137.2384
				text = "don't"
			intervals [2659]:
				xmin = 1137.2384
				xmax = 1137.3984
				text = "pay"
			intervals [2660]:
				xmin = 1137.3984
				xmax = 1137.8084
				text = "attention"
			intervals [2661]:
				xmin = 1137.8084
				xmax = 1137.8884
				text = "in"
			intervals [2662]:
				xmin = 1137.8884
				xmax = 1138.0184
				text = "her"
			intervals [2663]:
				xmin = 1138.0184
				xmax = 1138.5984
				text = "class"
			intervals [2664]:
				xmin = 1138.5984
				xmax = 1140.5424
				text = ""
			intervals [2665]:
				xmin = 1140.5424
				xmax = 1140.7424
				text = "and"
			intervals [2666]:
				xmin = 1140.7424
				xmax = 1140.9024
				text = "that"
			intervals [2667]:
				xmin = 1140.9024
				xmax = 1140.9524
				text = "s"
			intervals [2668]:
				xmin = 1140.9524
				xmax = 1141.1924
				text = "about"
			intervals [2669]:
				xmin = 1141.1924
				xmax = 1141.3224
				text = "it"
			intervals [2670]:
				xmin = 1141.3224
				xmax = 1141.3524
				text = ""
			intervals [2671]:
				xmin = 1141.3524
				xmax = 1141.5624
				text = "she"
			intervals [2672]:
				xmin = 1141.5624
				xmax = 1141.7824
				text = "s"
			intervals [2673]:
				xmin = 1141.7824
				xmax = 1163.9785
				text = ""
			intervals [2674]:
				xmin = 1163.9785
				xmax = 1164.5685
				text = "yes"
			intervals [2675]:
				xmin = 1164.5685
				xmax = 1164.7485
				text = "uh"
			intervals [2676]:
				xmin = 1164.7485
				xmax = 1165.6069
				text = ""
			intervals [2677]:
				xmin = 1165.6069
				xmax = 1165.8969
				text = "quite"
			intervals [2678]:
				xmin = 1165.8969
				xmax = 1166.4269
				text = "recently"
			intervals [2679]:
				xmin = 1166.4269
				xmax = 1166.4769
				text = "i"
			intervals [2680]:
				xmin = 1166.4769
				xmax = 1166.5469
				text = "re-"
			intervals [2681]:
				xmin = 1166.5469
				xmax = 1166.5769
				text = ""
			intervals [2682]:
				xmin = 1166.5769
				xmax = 1166.7369
				text = "i"
			intervals [2683]:
				xmin = 1166.7369
				xmax = 1167.1569
				text = "remember"
			intervals [2684]:
				xmin = 1167.1569
				xmax = 1167.3169
				text = "that"
			intervals [2685]:
				xmin = 1167.3169
				xmax = 1167.3869
				text = ""
			intervals [2686]:
				xmin = 1167.3869
				xmax = 1167.6169
				text = "uh"
			intervals [2687]:
				xmin = 1167.6169
				xmax = 1168.5073
				text = ""
			intervals [2688]:
				xmin = 1168.5073
				xmax = 1169.3373
				text = "sometimes"
			intervals [2689]:
				xmin = 1169.3373
				xmax = 1170.2071
				text = ""
			intervals [2690]:
				xmin = 1170.2071
				xmax = 1170.4071
				text = "there"
			intervals [2691]:
				xmin = 1170.4071
				xmax = 1170.5771
				text = "was"
			intervals [2692]:
				xmin = 1170.5771
				xmax = 1170.6171
				text = "a"
			intervals [2693]:
				xmin = 1170.6171
				xmax = 1170.6771
				text = "an"
			intervals [2694]:
				xmin = 1170.6771
				xmax = 1170.7071
				text = ""
			intervals [2695]:
				xmin = 1170.7071
				xmax = 1171.0971
				text = "alarm"
			intervals [2696]:
				xmin = 1171.0971
				xmax = 1171.3871
				text = "clock"
			intervals [2697]:
				xmin = 1171.3871
				xmax = 1171.4471
				text = "in"
			intervals [2698]:
				xmin = 1171.4471
				xmax = 1171.8771
				text = "the"
			intervals [2699]:
				xmin = 1171.8771
				xmax = 1172.3771
				text = "chemistry"
			intervals [2700]:
				xmin = 1172.3771
				xmax = 1172.5971
				text = "room"
			intervals [2701]:
				xmin = 1172.5971
				xmax = 1173.9432
				text = ""
			intervals [2702]:
				xmin = 1173.9432
				xmax = 1174.4532
				text = "um"
			intervals [2703]:
				xmin = 1174.4532
				xmax = 1175.0457
				text = ""
			intervals [2704]:
				xmin = 1175.0457
				xmax = 1175.1557
				text = "i"
			intervals [2705]:
				xmin = 1175.1557
				xmax = 1175.3157
				text = "think"
			intervals [2706]:
				xmin = 1175.3157
				xmax = 1175.3757
				text = "it"
			intervals [2707]:
				xmin = 1175.3757
				xmax = 1175.4957
				text = "was"
			intervals [2708]:
				xmin = 1175.4957
				xmax = 1175.7157
				text = "used"
			intervals [2709]:
				xmin = 1175.7157
				xmax = 1176.0657
				text = "for"
			intervals [2710]:
				xmin = 1176.0657
				xmax = 1176.2157
				text = "uh"
			intervals [2711]:
				xmin = 1176.2157
				xmax = 1176.6057
				text = "certain"
			intervals [2712]:
				xmin = 1176.6057
				xmax = 1177.3557
				text = "exams"
			intervals [2713]:
				xmin = 1177.3557
				xmax = 1177.626
				text = ""
			intervals [2714]:
				xmin = 1177.626
				xmax = 1177.966
				text = "certain"
			intervals [2715]:
				xmin = 1177.966
				xmax = 1178.306
				text = "timed"
			intervals [2716]:
				xmin = 1178.306
				xmax = 1178.886
				text = "exams"
			intervals [2717]:
				xmin = 1178.886
				xmax = 1180.1455
				text = ""
			intervals [2718]:
				xmin = 1180.1455
				xmax = 1180.5855
				text = "and"
			intervals [2719]:
				xmin = 1180.5855
				xmax = 1180.6299
				text = ""
			intervals [2720]:
				xmin = 1180.6299
				xmax = 1180.9199
				text = "one"
			intervals [2721]:
				xmin = 1180.9199
				xmax = 1181.1599
				text = "day"
			intervals [2722]:
				xmin = 1181.1599
				xmax = 1181.3199
				text = "the"
			intervals [2723]:
				xmin = 1181.3199
				xmax = 1181.8899
				text = "students"
			intervals [2724]:
				xmin = 1181.8899
				xmax = 1182.0799
				text = "um"
			intervals [2725]:
				xmin = 1182.0799
				xmax = 1182.2127
				text = ""
			intervals [2726]:
				xmin = 1182.2127
				xmax = 1182.3627
				text = "a"
			intervals [2727]:
				xmin = 1182.3627
				xmax = 1182.3927
				text = ""
			intervals [2728]:
				xmin = 1182.3927
				xmax = 1182.5527
				text = "few"
			intervals [2729]:
				xmin = 1182.5527
				xmax = 1183.1127
				text = "students"
			intervals [2730]:
				xmin = 1183.1127
				xmax = 1183.8613
				text = ""
			intervals [2731]:
				xmin = 1183.8613
				xmax = 1184.1013
				text = "uh"
			intervals [2732]:
				xmin = 1184.1013
				xmax = 1184.1813
				text = ""
			intervals [2733]:
				xmin = 1184.1813
				xmax = 1184.4113
				text = "got"
			intervals [2734]:
				xmin = 1184.4113
				xmax = 1184.5513
				text = "to"
			intervals [2735]:
				xmin = 1184.5513
				xmax = 1184.7513
				text = "the"
			intervals [2736]:
				xmin = 1184.7513
				xmax = 1184.8913
				text = "uh"
			intervals [2737]:
				xmin = 1184.8913
				xmax = 1186.0393
				text = ""
			intervals [2738]:
				xmin = 1186.0393
				xmax = 1186.4293
				text = "chemistry"
			intervals [2739]:
				xmin = 1186.4293
				xmax = 1186.6193
				text = "room"
			intervals [2740]:
				xmin = 1186.6193
				xmax = 1187.0493
				text = "early"
			intervals [2741]:
				xmin = 1187.0493
				xmax = 1187.4544
				text = ""
			intervals [2742]:
				xmin = 1187.4544
				xmax = 1187.5244
				text = "and"
			intervals [2743]:
				xmin = 1187.5244
				xmax = 1187.6644
				text = "they"
			intervals [2744]:
				xmin = 1187.6644
				xmax = 1187.8744
				text = "set"
			intervals [2745]:
				xmin = 1187.8744
				xmax = 1187.9744
				text = "the"
			intervals [2746]:
				xmin = 1187.9744
				xmax = 1188.3044
				text = "alarm"
			intervals [2747]:
				xmin = 1188.3044
				xmax = 1188.6244
				text = "clock"
			intervals [2748]:
				xmin = 1188.6244
				xmax = 1188.7744
				text = "and"
			intervals [2749]:
				xmin = 1188.7744
				xmax = 1188.8044
				text = ""
			intervals [2750]:
				xmin = 1188.8044
				xmax = 1188.9944
				text = "hid"
			intervals [2751]:
				xmin = 1188.9944
				xmax = 1189.2044
				text = "it"
			intervals [2752]:
				xmin = 1189.2044
				xmax = 1190.2792
				text = ""
			intervals [2753]:
				xmin = 1190.2792
				xmax = 1190.4792
				text = "and"
			intervals [2754]:
				xmin = 1190.4792
				xmax = 1190.5392
				text = "it"
			intervals [2755]:
				xmin = 1190.5392
				xmax = 1190.7792
				text = "w"
			intervals [2756]:
				xmin = 1190.7792
				xmax = 1190.8092
				text = ""
			intervals [2757]:
				xmin = 1190.8092
				xmax = 1190.9092
				text = "it"
			intervals [2758]:
				xmin = 1190.9092
				xmax = 1191.0192
				text = "was"
			intervals [2759]:
				xmin = 1191.0192
				xmax = 1191.2692
				text = "supposed"
			intervals [2760]:
				xmin = 1191.2692
				xmax = 1191.3592
				text = "to"
			intervals [2761]:
				xmin = 1191.3592
				xmax = 1191.4792
				text = "go"
			intervals [2762]:
				xmin = 1191.4792
				xmax = 1191.6592
				text = "off"
			intervals [2763]:
				xmin = 1191.6592
				xmax = 1191.7992
				text = "right"
			intervals [2764]:
				xmin = 1191.7992
				xmax = 1191.8592
				text = "in"
			intervals [2765]:
				xmin = 1191.8592
				xmax = 1191.9292
				text = "the"
			intervals [2766]:
				xmin = 1191.9292
				xmax = 1192.1792
				text = "middle"
			intervals [2767]:
				xmin = 1192.1792
				xmax = 1192.3092
				text = "of"
			intervals [2768]:
				xmin = 1192.3092
				xmax = 1192.9192
				text = "class"
			intervals [2769]:
				xmin = 1192.9192
				xmax = 1193.4942
				text = ""
			intervals [2770]:
				xmin = 1193.4942
				xmax = 1193.6142
				text = "and"
			intervals [2771]:
				xmin = 1193.6142
				xmax = 1193.7042
				text = "it"
			intervals [2772]:
				xmin = 1193.7042
				xmax = 1193.8742
				text = "was"
			intervals [2773]:
				xmin = 1193.8742
				xmax = 1194.1142
				text = "hidden"
			intervals [2774]:
				xmin = 1194.1142
				xmax = 1194.2242
				text = "in"
			intervals [2775]:
				xmin = 1194.2242
				xmax = 1194.4042
				text = "such"
			intervals [2776]:
				xmin = 1194.4042
				xmax = 1194.4542
				text = "a"
			intervals [2777]:
				xmin = 1194.4542
				xmax = 1194.9542
				text = "place"
			intervals [2778]:
				xmin = 1194.9542
				xmax = 1195.1045
				text = ""
			intervals [2779]:
				xmin = 1195.1045
				xmax = 1195.1845
				text = "it"
			intervals [2780]:
				xmin = 1195.1845
				xmax = 1195.3245
				text = "would"
			intervals [2781]:
				xmin = 1195.3245
				xmax = 1195.4345
				text = "be"
			intervals [2782]:
				xmin = 1195.4345
				xmax = 1195.5645
				text = ""
			intervals [2783]:
				xmin = 1195.5645
				xmax = 1195.8645
				text = "hard"
			intervals [2784]:
				xmin = 1195.8645
				xmax = 1195.9845
				text = "to"
			intervals [2785]:
				xmin = 1195.9845
				xmax = 1196.3645
				text = "find"
			intervals [2786]:
				xmin = 1196.3645
				xmax = 1196.4245
				text = "and"
			intervals [2787]:
				xmin = 1196.4245
				xmax = 1196.4845
				text = "it"
			intervals [2788]:
				xmin = 1196.4845
				xmax = 1196.5745
				text = "would"
			intervals [2789]:
				xmin = 1196.5745
				xmax = 1196.9545
				text = "distract"
			intervals [2790]:
				xmin = 1196.9545
				xmax = 1197.0445
				text = "the"
			intervals [2791]:
				xmin = 1197.0445
				xmax = 1197.2145
				text = "whole"
			intervals [2792]:
				xmin = 1197.2145
				xmax = 1197.6145
				text = "class"
			intervals [2793]:
				xmin = 1197.6145
				xmax = 1197.7145
				text = "for"
			intervals [2794]:
				xmin = 1197.7145
				xmax = 1197.8945
				text = "about"
			intervals [2795]:
				xmin = 1197.8945
				xmax = 1198.1845
				text = "five"
			intervals [2796]:
				xmin = 1198.1845
				xmax = 1198.2445
				text = "or"
			intervals [2797]:
				xmin = 1198.2445
				xmax = 1198.4545
				text = "ten"
			intervals [2798]:
				xmin = 1198.4545
				xmax = 1198.8545
				text = "minutes"
			intervals [2799]:
				xmin = 1198.8545
				xmax = 1200.4795
				text = ""
			intervals [2800]:
				xmin = 1200.4795
				xmax = 1200.8295
				text = "um"
			intervals [2801]:
				xmin = 1200.8295
				xmax = 1201.8105
				text = ""
			intervals [2802]:
				xmin = 1201.8105
				xmax = 1201.9705
				text = "that"
			intervals [2803]:
				xmin = 1201.9705
				xmax = 1202.0005
				text = ""
			intervals [2804]:
				xmin = 1202.0005
				xmax = 1202.1305
				text = "s"
			intervals [2805]:
				xmin = 1202.1305
				xmax = 1202.3405
				text = "one"
			intervals [2806]:
				xmin = 1202.3405
				xmax = 1202.4305
				text = "of"
			intervals [2807]:
				xmin = 1202.4305
				xmax = 1202.6805
				text = "them"
			intervals [2808]:
				xmin = 1202.6805
				xmax = 1202.8205
				text = "i"
			intervals [2809]:
				xmin = 1202.8205
				xmax = 1202.9705
				text = "can"
			intervals [2810]:
				xmin = 1202.9705
				xmax = 1203.3005
				text = "remember"
			intervals [2811]:
				xmin = 1203.3005
				xmax = 1203.4505
				text = "that"
			intervals [2812]:
				xmin = 1203.4505
				xmax = 1203.6205
				text = "was"
			intervals [2813]:
				xmin = 1203.6205
				xmax = 1203.9339
				text = ""
			intervals [2814]:
				xmin = 1203.9339
				xmax = 1204.0839
				text = "been"
			intervals [2815]:
				xmin = 1204.0839
				xmax = 1204.4139
				text = "recent"
			intervals [2816]:
				xmin = 1204.4139
				xmax = 1204.5817
				text = ""
			intervals [2817]:
				xmin = 1204.5817
				xmax = 1204.7217
				text = "there"
			intervals [2818]:
				xmin = 1204.7217
				xmax = 1204.8117
				text = "have"
			intervals [2819]:
				xmin = 1204.8117
				xmax = 1204.9817
				text = "been"
			intervals [2820]:
				xmin = 1204.9817
				xmax = 1205.3317
				text = "many"
			intervals [2821]:
				xmin = 1205.3317
				xmax = 1205.9047
				text = ""
			intervals [2822]:
				xmin = 1205.9047
				xmax = 1206.1647
				text = "uh"
			intervals [2823]:
				xmin = 1206.1647
				xmax = 1207.4248
				text = ""
			intervals [2824]:
				xmin = 1207.4248
				xmax = 1207.5548
				text = "i"
			intervals [2825]:
				xmin = 1207.5548
				xmax = 1207.9748
				text = "remember"
			intervals [2826]:
				xmin = 1207.9748
				xmax = 1208.3188
				text = ""
			intervals [2827]:
				xmin = 1208.3188
				xmax = 1208.6688
				text = "uh"
			intervals [2828]:
				xmin = 1208.6688
				xmax = 1209.0686
				text = ""
			intervals [2829]:
				xmin = 1209.0686
				xmax = 1209.3686
				text = "hearing"
			intervals [2830]:
				xmin = 1209.3686
				xmax = 1209.6986
				text = "about"
			intervals [2831]:
				xmin = 1209.6986
				xmax = 1210.0108
				text = ""
			intervals [2832]:
				xmin = 1210.0108
				xmax = 1210.3408
				text = "something"
			intervals [2833]:
				xmin = 1210.3408
				xmax = 1210.4708
				text = "that"
			intervals [2834]:
				xmin = 1210.4708
				xmax = 1210.7308
				text = "wasn't"
			intervals [2835]:
				xmin = 1210.7308
				xmax = 1210.8108
				text = "so"
			intervals [2836]:
				xmin = 1210.8108
				xmax = 1210.9908
				text = "much"
			intervals [2837]:
				xmin = 1210.9908
				xmax = 1211.0908
				text = "of"
			intervals [2838]:
				xmin = 1211.0908
				xmax = 1211.1208
				text = "a"
			intervals [2839]:
				xmin = 1211.1208
				xmax = 1211.1908
				text = ""
			intervals [2840]:
				xmin = 1211.1908
				xmax = 1211.5408
				text = "joke"
			intervals [2841]:
				xmin = 1211.5408
				xmax = 1211.950
				text = ""
			intervals [2842]:
				xmin = 1211.950
				xmax = 1212.340
				text = "over"
			intervals [2843]:
				xmin = 1212.340
				xmax = 1212.440
				text = "at"
			intervals [2844]:
				xmin = 1212.440
				xmax = 1212.520
				text = ""
			intervals [2845]:
				xmin = 1212.520
				xmax = 1212.810
				text = "uh"
			intervals [2846]:
				xmin = 1212.810
				xmax = 1213.5196
				text = ""
			intervals [2847]:
				xmin = 1213.5196
				xmax = 1213.6596
				text = "the"
			intervals [2848]:
				xmin = 1213.6596
				xmax = 1213.9496
				text = "junior"
			intervals [2849]:
				xmin = 1213.9496
				xmax = 1214.0996
				text = "high"
			intervals [2850]:
				xmin = 1214.0996
				xmax = 1214.3796
				text = "school"
			intervals [2851]:
				xmin = 1214.3796
				xmax = 1214.4096
				text = "i"
			intervals [2852]:
				xmin = 1214.4096
				xmax = 1214.5996
				text = "used"
			intervals [2853]:
				xmin = 1214.5996
				xmax = 1214.6896
				text = "to"
			intervals [2854]:
				xmin = 1214.6896
				xmax = 1214.8896
				text = "go"
			intervals [2855]:
				xmin = 1214.8896
				xmax = 1215.7537
				text = ""
			intervals [2856]:
				xmin = 1215.7537
				xmax = 1215.8937
				text = "there"
			intervals [2857]:
				xmin = 1215.8937
				xmax = 1216.0137
				text = "was"
			intervals [2858]:
				xmin = 1216.0137
				xmax = 1216.0837
				text = "a"
			intervals [2859]:
				xmin = 1216.0837
				xmax = 1216.5337
				text = "spanish"
			intervals [2860]:
				xmin = 1216.5337
				xmax = 1216.8937
				text = "teacher"
			intervals [2861]:
				xmin = 1216.8937
				xmax = 1217.7036
				text = ""
			intervals [2862]:
				xmin = 1217.7036
				xmax = 1217.9936
				text = "who"
			intervals [2863]:
				xmin = 1217.9936
				xmax = 1218.2036
				text = "uh"
			intervals [2864]:
				xmin = 1218.2036
				xmax = 1219.8977
				text = ""
			intervals [2865]:
				xmin = 1219.8977
				xmax = 1220.3677
				text = "nobody"
			intervals [2866]:
				xmin = 1220.3677
				xmax = 1220.8277
				text = "liked"
			intervals [2867]:
				xmin = 1220.8277
				xmax = 1221.903
				text = ""
			intervals [2868]:
				xmin = 1221.903
				xmax = 1222.253
				text = "uh"
			intervals [2869]:
				xmin = 1222.253
				xmax = 1222.9591
				text = ""
			intervals [2870]:
				xmin = 1222.9591
				xmax = 1223.1591
				text = "and"
			intervals [2871]:
				xmin = 1223.1591
				xmax = 1223.3891
				text = "he"
			intervals [2872]:
				xmin = 1223.3891
				xmax = 1223.6291
				text = "was"
			intervals [2873]:
				xmin = 1223.6291
				xmax = 1223.9691
				text = "always"
			intervals [2874]:
				xmin = 1223.9691
				xmax = 1224.2491
				text = "very"
			intervals [2875]:
				xmin = 1224.2491
				xmax = 1224.2791
				text = ""
			intervals [2876]:
				xmin = 1224.2791
				xmax = 1225.1291
				text = "domineering"
			intervals [2877]:
				xmin = 1225.1291
				xmax = 1225.9278
				text = ""
			intervals [2878]:
				xmin = 1225.9278
				xmax = 1226.0278
				text = "in"
			intervals [2879]:
				xmin = 1226.0278
				xmax = 1226.4278
				text = "his"
			intervals [2880]:
				xmin = 1226.4278
				xmax = 1226.4578
				text = ""
			intervals [2881]:
				xmin = 1226.4578
				xmax = 1226.6678
				text = "uh"
			intervals [2882]:
				xmin = 1226.6678
				xmax = 1226.7578
				text = ""
			intervals [2883]:
				xmin = 1226.7578
				xmax = 1227.4578
				text = "class"
			intervals [2884]:
				xmin = 1227.4578
				xmax = 1228.4231
				text = ""
			intervals [2885]:
				xmin = 1228.4231
				xmax = 1228.7931
				text = "and"
			intervals [2886]:
				xmin = 1228.7931
				xmax = 1228.9931
				text = "in"
			intervals [2887]:
				xmin = 1228.9931
				xmax = 1229.1531
				text = "some"
			intervals [2888]:
				xmin = 1229.1531
				xmax = 1229.4231
				text = "cases"
			intervals [2889]:
				xmin = 1229.4231
				xmax = 1229.4931
				text = "he"
			intervals [2890]:
				xmin = 1229.4931
				xmax = 1229.5931
				text = "was"
			intervals [2891]:
				xmin = 1229.5931
				xmax = 1229.7631
				text = "just"
			intervals [2892]:
				xmin = 1229.7631
				xmax = 1230.1231
				text = "downright"
			intervals [2893]:
				xmin = 1230.1231
				xmax = 1230.4831
				text = "stupid"
			intervals [2894]:
				xmin = 1230.4831
				xmax = 1230.6431
				text = "in"
			intervals [2895]:
				xmin = 1230.6431
				xmax = 1230.8531
				text = "be"
			intervals [2896]:
				xmin = 1230.8531
				xmax = 1230.9731
				text = "in"
			intervals [2897]:
				xmin = 1230.9731
				xmax = 1231.2531
				text = "being"
			intervals [2898]:
				xmin = 1231.2531
				xmax = 1231.4431
				text = "that"
			intervals [2899]:
				xmin = 1231.4431
				xmax = 1231.4931
				text = ""
			intervals [2900]:
				xmin = 1231.4931
				xmax = 1231.7631
				text = "uh"
			intervals [2901]:
				xmin = 1231.7631
				xmax = 1232.9978
				text = ""
			intervals [2902]:
				xmin = 1232.9978
				xmax = 1233.2278
				text = "that"
			intervals [2903]:
				xmin = 1233.2278
				xmax = 1233.2578
				text = ""
			intervals [2904]:
				xmin = 1233.2578
				xmax = 1233.4578
				text = "that"
			intervals [2905]:
				xmin = 1233.4578
				xmax = 1233.5178
				text = ""
			intervals [2906]:
				xmin = 1233.5178
				xmax = 1233.9278
				text = "pushy"
			intervals [2907]:
				xmin = 1233.9278
				xmax = 1233.9578
				text = ""
			intervals [2908]:
				xmin = 1233.9578
				xmax = 1234.0578
				text = "with"
			intervals [2909]:
				xmin = 1234.0578
				xmax = 1234.1778
				text = "his"
			intervals [2910]:
				xmin = 1234.1778
				xmax = 1234.6878
				text = "students"
			intervals [2911]:
				xmin = 1234.6878
				xmax = 1235.6844
				text = ""
			intervals [2912]:
				xmin = 1235.6844
				xmax = 1236.0044
				text = "and"
			intervals [2913]:
				xmin = 1236.0044
				xmax = 1236.2144
				text = "some"
			intervals [2914]:
				xmin = 1236.2144
				xmax = 1236.3344
				text = "of"
			intervals [2915]:
				xmin = 1236.3344
				xmax = 1236.6244
				text = "the"
			intervals [2916]:
				xmin = 1236.6244
				xmax = 1236.9195
				text = ""
			intervals [2917]:
				xmin = 1236.9195
				xmax = 1237.2095
				text = "uh"
			intervals [2918]:
				xmin = 1237.2095
				xmax = 1237.9695
				text = ""
			intervals [2919]:
				xmin = 1237.9695
				xmax = 1238.3295
				text = "bigger"
			intervals [2920]:
				xmin = 1238.3295
				xmax = 1238.7595
				text = "students"
			intervals [2921]:
				xmin = 1238.7595
				xmax = 1238.9895
				text = "just"
			intervals [2922]:
				xmin = 1238.9895
				xmax = 1239.1795
				text = "got"
			intervals [2923]:
				xmin = 1239.1795
				xmax = 1239.5095
				text = "mad"
			intervals [2924]:
				xmin = 1239.5095
				xmax = 1239.5895
				text = "at"
			intervals [2925]:
				xmin = 1239.5895
				xmax = 1239.7379
				text = ""
			intervals [2926]:
				xmin = 1239.7379
				xmax = 1239.9479
				text = "some"
			intervals [2927]:
				xmin = 1239.9479
				xmax = 1240.0379
				text = ""
			intervals [2928]:
				xmin = 1240.0379
				xmax = 1240.2779
				text = "one"
			intervals [2929]:
				xmin = 1240.2779
				xmax = 1240.5079
				text = "day"
			intervals [2930]:
				xmin = 1240.5079
				xmax = 1240.6779
				text = "and"
			intervals [2931]:
				xmin = 1240.6779
				xmax = 1240.982
				text = ""
			intervals [2932]:
				xmin = 1240.982
				xmax = 1241.192
				text = "picked"
			intervals [2933]:
				xmin = 1241.192
				xmax = 1241.252
				text = "him"
			intervals [2934]:
				xmin = 1241.252
				xmax = 1241.382
				text = "up"
			intervals [2935]:
				xmin = 1241.382
				xmax = 1241.462
				text = "and"
			intervals [2936]:
				xmin = 1241.462
				xmax = 1241.682
				text = "tried"
			intervals [2937]:
				xmin = 1241.682
				xmax = 1241.782
				text = "to"
			intervals [2938]:
				xmin = 1241.782
				xmax = 1241.932
				text = "throw"
			intervals [2939]:
				xmin = 1241.932
				xmax = 1242.002
				text = "him"
			intervals [2940]:
				xmin = 1242.002
				xmax = 1242.072
				text = "out"
			intervals [2941]:
				xmin = 1242.072
				xmax = 1242.142
				text = "of"
			intervals [2942]:
				xmin = 1242.142
				xmax = 1242.232
				text = "the"
			intervals [2943]:
				xmin = 1242.232
				xmax = 1242.452
				text = "second"
			intervals [2944]:
				xmin = 1242.452
				xmax = 1242.732
				text = "story"
			intervals [2945]:
				xmin = 1242.732
				xmax = 1243.072
				text = "window"
			intervals [2946]:
				xmin = 1243.072
				xmax = 1245.1336
				text = ""
			intervals [2947]:
				xmin = 1245.1336
				xmax = 1245.3536
				text = "but"
			intervals [2948]:
				xmin = 1245.3536
				xmax = 1245.9436
				text = "fortunately"
			intervals [2949]:
				xmin = 1245.9436
				xmax = 1246.0236
				text = "a"
			intervals [2950]:
				xmin = 1246.0236
				xmax = 1246.3436
				text = "teacher"
			intervals [2951]:
				xmin = 1246.3436
				xmax = 1246.6436
				text = "down"
			intervals [2952]:
				xmin = 1246.6436
				xmax = 1246.8336
				text = "the"
			intervals [2953]:
				xmin = 1246.8336
				xmax = 1246.9436
				text = "uh"
			intervals [2954]:
				xmin = 1246.9436
				xmax = 1247.1549
				text = ""
			intervals [2955]:
				xmin = 1247.1549
				xmax = 1247.6049
				text = "hall"
			intervals [2956]:
				xmin = 1247.6049
				xmax = 1248.4264
				text = ""
			intervals [2957]:
				xmin = 1248.4264
				xmax = 1248.6264
				text = "came"
			intervals [2958]:
				xmin = 1248.6264
				xmax = 1248.7264
				text = "in"
			intervals [2959]:
				xmin = 1248.7264
				xmax = 1248.8664
				text = "and"
			intervals [2960]:
				xmin = 1248.8664
				xmax = 1249.2764
				text = "stopped"
			intervals [2961]:
				xmin = 1249.2764
				xmax = 1249.3964
				text = "it"
			intervals [2962]:
				xmin = 1249.3964
				xmax = 1250.2343
				text = ""
			intervals [2963]:
				xmin = 1250.2343
				xmax = 1250.3743
				text = "and"
			intervals [2964]:
				xmin = 1250.3743
				xmax = 1250.4743
				text = "what"
			intervals [2965]:
				xmin = 1250.4743
				xmax = 1250.5043
				text = "s"
			intervals [2966]:
				xmin = 1250.5043
				xmax = 1250.6343
				text = "so"
			intervals [2967]:
				xmin = 1250.6343
				xmax = 1250.9343
				text = "funny"
			intervals [2968]:
				xmin = 1250.9343
				xmax = 1251.0743
				text = "was"
			intervals [2969]:
				xmin = 1251.0743
				xmax = 1251.1743
				text = "that"
			intervals [2970]:
				xmin = 1251.1743
				xmax = 1251.3443
				text = ""
			intervals [2971]:
				xmin = 1251.3443
				xmax = 1251.5843
				text = "this"
			intervals [2972]:
				xmin = 1251.5843
				xmax = 1251.7506
				text = ""
			intervals [2973]:
				xmin = 1251.7506
				xmax = 1252.2006
				text = "spanish"
			intervals [2974]:
				xmin = 1252.2006
				xmax = 1252.5806
				text = "teacher"
			intervals [2975]:
				xmin = 1252.5806
				xmax = 1252.7306
				text = "is"
			intervals [2976]:
				xmin = 1252.7306
				xmax = 1252.8206
				text = ""
			intervals [2977]:
				xmin = 1252.8206
				xmax = 1252.9206
				text = "he"
			intervals [2978]:
				xmin = 1252.9206
				xmax = 1253.0606
				text = "was"
			intervals [2979]:
				xmin = 1253.0606
				xmax = 1253.3306
				text = "about"
			intervals [2980]:
				xmin = 1253.3306
				xmax = 1253.6406
				text = "six"
			intervals [2981]:
				xmin = 1253.6406
				xmax = 1253.9306
				text = "two"
			intervals [2982]:
				xmin = 1253.9306
				xmax = 1253.9906
				text = "and"
			intervals [2983]:
				xmin = 1253.9906
				xmax = 1254.1206
				text = "he"
			intervals [2984]:
				xmin = 1254.1206
				xmax = 1254.3706
				text = "was"
			intervals [2985]:
				xmin = 1254.3706
				xmax = 1254.6806
				text = "bigger"
			intervals [2986]:
				xmin = 1254.6806
				xmax = 1254.8106
				text = "than"
			intervals [2987]:
				xmin = 1254.8106
				xmax = 1255.0006
				text = "any"
			intervals [2988]:
				xmin = 1255.0006
				xmax = 1255.0806
				text = "of"
			intervals [2989]:
				xmin = 1255.0806
				xmax = 1255.1906
				text = "the"
			intervals [2990]:
				xmin = 1255.1906
				xmax = 1255.3706
				text = "other"
			intervals [2991]:
				xmin = 1255.3706
				xmax = 1255.8906
				text = "students"
			intervals [2992]:
				xmin = 1255.8906
				xmax = 1256.7506
				text = ""
			intervals [2993]:
				xmin = 1256.7506
				xmax = 1256.9306
				text = "but"
			intervals [2994]:
				xmin = 1256.9306
				xmax = 1257.0806
				text = "they"
			intervals [2995]:
				xmin = 1257.0806
				xmax = 1257.1606
				text = "were"
			intervals [2996]:
				xmin = 1257.1606
				xmax = 1257.4506
				text = "able"
			intervals [2997]:
				xmin = 1257.4506
				xmax = 1257.6206
				text = "to"
			intervals [2998]:
				xmin = 1257.6206
				xmax = 1257.7406
				text = ""
			intervals [2999]:
				xmin = 1257.7406
				xmax = 1257.8806
				text = "to"
			intervals [3000]:
				xmin = 1257.8806
				xmax = 1258.1306
				text = "take"
			intervals [3001]:
				xmin = 1258.1306
				xmax = 1258.4406
				text = "him"
			intervals [3002]:
				xmin = 1258.4406
				xmax = 1258.6528
				text = ""
			intervals [3003]:
				xmin = 1258.6528
				xmax = 1258.8828
				text = "well"
			intervals [3004]:
				xmin = 1258.8828
				xmax = 1258.9828
				text = "the"
			intervals [3005]:
				xmin = 1258.9828
				xmax = 1259.2828
				text = "teacher"
			intervals [3006]:
				xmin = 1259.2828
				xmax = 1259.4028
				text = "that"
			intervals [3007]:
				xmin = 1259.4028
				xmax = 1259.7828
				text = "stopped"
			intervals [3008]:
				xmin = 1259.7828
				xmax = 1259.8828
				text = "it"
			intervals [3009]:
				xmin = 1259.8828
				xmax = 1260.4979
				text = ""
			intervals [3010]:
				xmin = 1260.4979
				xmax = 1260.6979
				text = "was"
			intervals [3011]:
				xmin = 1260.6979
				xmax = 1260.7279
				text = "a"
			intervals [3012]:
				xmin = 1260.7279
				xmax = 1260.9779
				text = "little"
			intervals [3013]:
				xmin = 1260.9779
				xmax = 1261.2679
				text = "lady"
			intervals [3014]:
				xmin = 1261.2679
				xmax = 1261.6179
				text = "history"
			intervals [3015]:
				xmin = 1261.6179
				xmax = 1262.1179
				text = "teacher"
			intervals [3016]:
				xmin = 1262.1179
				xmax = 1262.5509
				text = ""
			intervals [3017]:
				xmin = 1262.5509
				xmax = 1262.7309
				text = "who"
			intervals [3018]:
				xmin = 1262.7309
				xmax = 1262.9209
				text = "was"
			intervals [3019]:
				xmin = 1262.9209
				xmax = 1263.2209
				text = "really"
			intervals [3020]:
				xmin = 1263.2209
				xmax = 1263.4309
				text = "really"
			intervals [3021]:
				xmin = 1263.4309
				xmax = 1263.8109
				text = "short"
			intervals [3022]:
				xmin = 1263.8109
				xmax = 1263.9509
				text = "she"
			intervals [3023]:
				xmin = 1263.9509
				xmax = 1264.1109
				text = "was"
			intervals [3024]:
				xmin = 1264.1109
				xmax = 1264.3109
				text = "under"
			intervals [3025]:
				xmin = 1264.3109
				xmax = 1264.6509
				text = "five"
			intervals [3026]:
				xmin = 1264.6509
				xmax = 1264.6809
				text = ""
			intervals [3027]:
				xmin = 1264.6809
				xmax = 1264.9409
				text = "feet"
			intervals [3028]:
				xmin = 1264.9409
				xmax = 1265.620
				text = ""
			intervals [3029]:
				xmin = 1265.620
				xmax = 1265.800
				text = "and"
			intervals [3030]:
				xmin = 1265.800
				xmax = 1266.170
				text = "she"
			intervals [3031]:
				xmin = 1266.170
				xmax = 1266.6169
				text = ""
			intervals [3032]:
				xmin = 1266.6169
				xmax = 1266.8769
				text = "had"
			intervals [3033]:
				xmin = 1266.8769
				xmax = 1267.503
				text = ""
			intervals [3034]:
				xmin = 1267.503
				xmax = 1267.663
				text = "so"
			intervals [3035]:
				xmin = 1267.663
				xmax = 1268.023
				text = "much"
			intervals [3036]:
				xmin = 1268.023
				xmax = 1268.233
				text = "uh"
			intervals [3037]:
				xmin = 1268.233
				xmax = 1269.1495
				text = ""
			intervals [3038]:
				xmin = 1269.1495
				xmax = 1269.4895
				text = "command"
			intervals [3039]:
				xmin = 1269.4895
				xmax = 1269.5595
				text = "and"
			intervals [3040]:
				xmin = 1269.5595
				xmax = 1269.6495
				text = "so"
			intervals [3041]:
				xmin = 1269.6495
				xmax = 1269.8195
				text = "much"
			intervals [3042]:
				xmin = 1269.8195
				xmax = 1270.1895
				text = "respect"
			intervals [3043]:
				xmin = 1270.1895
				xmax = 1270.3295
				text = "from"
			intervals [3044]:
				xmin = 1270.3295
				xmax = 1270.4095
				text = "the"
			intervals [3045]:
				xmin = 1270.4095
				xmax = 1270.5695
				text = "other"
			intervals [3046]:
				xmin = 1270.5695
				xmax = 1271.0295
				text = "students"
			intervals [3047]:
				xmin = 1271.0295
				xmax = 1271.1795
				text = "that"
			intervals [3048]:
				xmin = 1271.1795
				xmax = 1271.2803
				text = ""
			intervals [3049]:
				xmin = 1271.2803
				xmax = 1271.5403
				text = "they"
			intervals [3050]:
				xmin = 1271.5403
				xmax = 1271.7003
				text = "uh"
			intervals [3051]:
				xmin = 1271.7003
				xmax = 1272.5447
				text = ""
			intervals [3052]:
				xmin = 1272.5447
				xmax = 1272.9147
				text = "stopped"
			intervals [3053]:
				xmin = 1272.9147
				xmax = 1273.0047
				text = "what"
			intervals [3054]:
				xmin = 1273.0047
				xmax = 1273.1047
				text = "they"
			intervals [3055]:
				xmin = 1273.1047
				xmax = 1273.2147
				text = "were"
			intervals [3056]:
				xmin = 1273.2147
				xmax = 1273.5647
				text = "doing"
			intervals [3057]:
				xmin = 1273.5647
				xmax = 1275.3107
				text = ""
			intervals [3058]:
				xmin = 1275.3107
				xmax = 1275.6007
				text = "i"
			intervals [3059]:
				xmin = 1275.6007
				xmax = 1276.0129
				text = ""
			intervals [3060]:
				xmin = 1276.0129
				xmax = 1276.3429
				text = "nobody"
			intervals [3061]:
				xmin = 1276.3429
				xmax = 1276.6429
				text = "likes"
			intervals [3062]:
				xmin = 1276.6429
				xmax = 1277.0429
				text = "nobody"
			intervals [3063]:
				xmin = 1277.0429
				xmax = 1277.1229
				text = "in"
			intervals [3064]:
				xmin = 1277.1229
				xmax = 1277.3329
				text = "the"
			intervals [3065]:
				xmin = 1277.3329
				xmax = 1277.3729
				text = "uh"
			intervals [3066]:
				xmin = 1277.3729
				xmax = 1277.8929
				text = "faculty"
			intervals [3067]:
				xmin = 1277.8929
				xmax = 1277.9429
				text = "or"
			intervals [3068]:
				xmin = 1277.9429
				xmax = 1278.5929
				text = "administration"
			intervals [3069]:
				xmin = 1278.5929
				xmax = 1278.8629
				text = "likes"
			intervals [3070]:
				xmin = 1278.8629
				xmax = 1278.9429
				text = "him"
			intervals [3071]:
				xmin = 1278.9429
				xmax = 1279.2029
				text = "much"
			intervals [3072]:
				xmin = 1279.2029
				xmax = 1279.4229
				text = "either"
			intervals [3073]:
				xmin = 1279.4229
				xmax = 1298.4339
				text = ""
			intervals [3074]:
				xmin = 1298.4339
				xmax = 1298.6739
				text = "mm-"
			intervals [3075]:
				xmin = 1298.6739
				xmax = 1299.1339
				text = "generally"
			intervals [3076]:
				xmin = 1299.1339
				xmax = 1299.5739
				text = "yes"
			intervals [3077]:
				xmin = 1299.5739
				xmax = 1300.1104
				text = ""
			intervals [3078]:
				xmin = 1300.1104
				xmax = 1300.2104
				text = "yes"
			intervals [3079]:
				xmin = 1300.2104
				xmax = 1305.1261
				text = ""
			intervals [3080]:
				xmin = 1305.1261
				xmax = 1305.3961
				text = "yes"
			intervals [3081]:
				xmin = 1305.3961
				xmax = 1305.4861
				text = "they"
			intervals [3082]:
				xmin = 1305.4861
				xmax = 1305.5961
				text = "were"
			intervals [3083]:
				xmin = 1305.5961
				xmax = 1305.7261
				text = "the"
			intervals [3084]:
				xmin = 1305.7261
				xmax = 1306.0061
				text = "same"
			intervals [3085]:
				xmin = 1306.0061
				xmax = 1306.2861
				text = "age"
			intervals [3086]:
				xmin = 1306.2861
				xmax = 1306.5761
				text = "and"
			intervals [3087]:
				xmin = 1306.5761
				xmax = 1307.1236
				text = ""
			intervals [3088]:
				xmin = 1307.1236
				xmax = 1307.2636
				text = "we"
			intervals [3089]:
				xmin = 1307.2636
				xmax = 1307.5936
				text = "generally"
			intervals [3090]:
				xmin = 1307.5936
				xmax = 1307.7536
				text = "had"
			intervals [3091]:
				xmin = 1307.7536
				xmax = 1308.2036
				text = "classes"
			intervals [3092]:
				xmin = 1308.2036
				xmax = 1308.5836
				text = "together"
			intervals [3093]:
				xmin = 1308.5836
				xmax = 1315.067
				text = ""
			intervals [3094]:
				xmin = 1315.067
				xmax = 1315.717
				text = "um"
			intervals [3095]:
				xmin = 1315.717
				xmax = 1316.6743
				text = ""
			intervals [3096]:
				xmin = 1316.6743
				xmax = 1316.9443
				text = "no"
			intervals [3097]:
				xmin = 1316.9443
				xmax = 1318.1067
				text = ""
			intervals [3098]:
				xmin = 1318.1067
				xmax = 1318.3167
				text = "no"
			intervals [3099]:
				xmin = 1318.3167
				xmax = 1324.4265
				text = ""
			intervals [3100]:
				xmin = 1324.4265
				xmax = 1324.9765
				text = "um"
			intervals [3101]:
				xmin = 1324.9765
				xmax = 1326.1866
				text = ""
			intervals [3102]:
				xmin = 1326.1866
				xmax = 1326.4466
				text = "one"
			intervals [3103]:
				xmin = 1326.4466
				xmax = 1326.5366
				text = "of"
			intervals [3104]:
				xmin = 1326.5366
				xmax = 1326.7066
				text = "them"
			intervals [3105]:
				xmin = 1326.7066
				xmax = 1326.8466
				text = ""
			intervals [3106]:
				xmin = 1326.8466
				xmax = 1327.0566
				text = "two"
			intervals [3107]:
				xmin = 1327.0566
				xmax = 1327.1266
				text = "of"
			intervals [3108]:
				xmin = 1327.1266
				xmax = 1327.2666
				text = "them"
			intervals [3109]:
				xmin = 1327.2666
				xmax = 1327.7266
				text = "spoke"
			intervals [3110]:
				xmin = 1327.7266
				xmax = 1327.9266
				text = "uh"
			intervals [3111]:
				xmin = 1327.9266
				xmax = 1328.6151
				text = ""
			intervals [3112]:
				xmin = 1328.6151
				xmax = 1329.0751
				text = "french"
			intervals [3113]:
				xmin = 1329.0751
				xmax = 1329.3551
				text = "and"
			intervals [3114]:
				xmin = 1329.3551
				xmax = 1330.2023
				text = ""
			intervals [3115]:
				xmin = 1330.2023
				xmax = 1330.5423
				text = "uh"
			intervals [3116]:
				xmin = 1330.5423
				xmax = 1331.4516
				text = ""
			intervals [3117]:
				xmin = 1331.4516
				xmax = 1331.6116
				text = "the"
			intervals [3118]:
				xmin = 1331.6116
				xmax = 1331.7816
				text = "other"
			intervals [3119]:
				xmin = 1331.7816
				xmax = 1331.9316
				text = "one"
			intervals [3120]:
				xmin = 1331.9316
				xmax = 1332.4616
				text = "spoke"
			intervals [3121]:
				xmin = 1332.4616
				xmax = 1332.6916
				text = "uh"
			intervals [3122]:
				xmin = 1332.6916
				xmax = 1333.4916
				text = "spanish"
			intervals [3123]:
				xmin = 1333.4916
				xmax = 1333.8576
				text = ""
			intervals [3124]:
				xmin = 1333.8576
				xmax = 1333.9776
				text = "i"
			intervals [3125]:
				xmin = 1333.9776
				xmax = 1334.2476
				text = "spoke"
			intervals [3126]:
				xmin = 1334.2476
				xmax = 1334.7076
				text = "spanish"
			intervals [3127]:
				xmin = 1334.7076
				xmax = 1334.7676
				text = "and"
			intervals [3128]:
				xmin = 1334.7676
				xmax = 1334.8676
				text = "there"
			intervals [3129]:
				xmin = 1334.8676
				xmax = 1334.9576
				text = ""
			intervals [3130]:
				xmin = 1334.9576
				xmax = 1335.0676
				text = "were"
			intervals [3131]:
				xmin = 1335.0676
				xmax = 1335.1599
				text = ""
			intervals [3132]:
				xmin = 1335.1599
				xmax = 1335.1899
				text = "a"
			intervals [3133]:
				xmin = 1335.1899
				xmax = 1335.2899
				text = ""
			intervals [3134]:
				xmin = 1335.2899
				xmax = 1335.3799
				text = "few"
			intervals [3135]:
				xmin = 1335.3799
				xmax = 1335.5599
				text = "others"
			intervals [3136]:
				xmin = 1335.5599
				xmax = 1335.6102
				text = ""
			intervals [3137]:
				xmin = 1335.6102
				xmax = 1335.7202
				text = "that"
			intervals [3138]:
				xmin = 1335.7202
				xmax = 1335.8302
				text = ""
			intervals [3139]:
				xmin = 1335.8302
				xmax = 1335.9802
				text = "weren't"
			intervals [3140]:
				xmin = 1335.9802
				xmax = 1336.1702
				text = "so"
			intervals [3141]:
				xmin = 1336.1702
				xmax = 1336.7259
				text = ""
			intervals [3142]:
				xmin = 1336.7259
				xmax = 1337.1659
				text = "closely"
			intervals [3143]:
				xmin = 1337.1659
				xmax = 1337.7859
				text = "associated"
			intervals [3144]:
				xmin = 1337.7859
				xmax = 1338.0059
				text = "within"
			intervals [3145]:
				xmin = 1338.0059
				xmax = 1338.1959
				text = "this"
			intervals [3146]:
				xmin = 1338.1959
				xmax = 1338.4359
				text = "group"
			intervals [3147]:
				xmin = 1338.4359
				xmax = 1338.5717
				text = ""
			intervals [3148]:
				xmin = 1338.5717
				xmax = 1338.7117
				text = "that"
			intervals [3149]:
				xmin = 1338.7117
				xmax = 1338.8017
				text = ""
			intervals [3150]:
				xmin = 1338.8017
				xmax = 1339.0117
				text = "uh"
			intervals [3151]:
				xmin = 1339.0117
				xmax = 1339.4443
				text = ""
			intervals [3152]:
				xmin = 1339.4443
				xmax = 1339.8243
				text = "spoke"
			intervals [3153]:
				xmin = 1339.8243
				xmax = 1339.9943
				text = "either"
			intervals [3154]:
				xmin = 1339.9943
				xmax = 1340.4043
				text = "spanish"
			intervals [3155]:
				xmin = 1340.4043
				xmax = 1340.4643
				text = "or"
			intervals [3156]:
				xmin = 1340.4643
				xmax = 1340.5643
				text = ""
			intervals [3157]:
				xmin = 1340.5643
				xmax = 1340.9843
				text = "french"
			intervals [3158]:
				xmin = 1340.9843
				xmax = 1346.6203
				text = ""
			intervals [3159]:
				xmin = 1346.6203
				xmax = 1347.1203
				text = "um"
			intervals [3160]:
				xmin = 1347.1203
				xmax = 1349.9991
				text = ""
			intervals [3161]:
				xmin = 1349.9991
				xmax = 1350.1991
				text = "i"
			intervals [3162]:
				xmin = 1350.1991
				xmax = 1350.2991
				text = ""
			intervals [3163]:
				xmin = 1350.2991
				xmax = 1350.4791
				text = "i"
			intervals [3164]:
				xmin = 1350.4791
				xmax = 1350.7791
				text = "can't"
			intervals [3165]:
				xmin = 1350.7791
				xmax = 1351.0691
				text = "really"
			intervals [3166]:
				xmin = 1351.0691
				xmax = 1351.3291
				text = "say"
			intervals [3167]:
				xmin = 1351.3291
				xmax = 1351.6091
				text = "so"
			intervals [3168]:
				xmin = 1351.6091
				xmax = 1351.8032
				text = ""
			intervals [3169]:
				xmin = 1351.8032
				xmax = 1351.9132
				text = "in"
			intervals [3170]:
				xmin = 1351.9132
				xmax = 1352.1432
				text = "some"
			intervals [3171]:
				xmin = 1352.1432
				xmax = 1352.1832
				text = ""
			intervals [3172]:
				xmin = 1352.1832
				xmax = 1352.3332
				text = "in"
			intervals [3173]:
				xmin = 1352.3332
				xmax = 1352.5632
				text = "some"
			intervals [3174]:
				xmin = 1352.5632
				xmax = 1353.1632
				text = "cases"
			intervals [3175]:
				xmin = 1353.1632
				xmax = 1353.2274
				text = ""
			intervals [3176]:
				xmin = 1353.2274
				xmax = 1353.5974
				text = "uh"
			intervals [3177]:
				xmin = 1353.5974
				xmax = 1354.200
				text = ""
			intervals [3178]:
				xmin = 1354.200
				xmax = 1354.570
				text = "one"
			intervals [3179]:
				xmin = 1354.570
				xmax = 1354.830
				text = "kid"
			intervals [3180]:
				xmin = 1354.830
				xmax = 1355.110
				text = "wa-"
			intervals [3181]:
				xmin = 1355.110
				xmax = 1355.340
				text = "was"
			intervals [3182]:
				xmin = 1355.340
				xmax = 1355.470
				text = "looked"
			intervals [3183]:
				xmin = 1355.470
				xmax = 1355.6325
				text = ""
			intervals [3184]:
				xmin = 1355.6325
				xmax = 1356.1125
				text = "towards"
			intervals [3185]:
				xmin = 1356.1125
				xmax = 1356.1425
				text = ""
			intervals [3186]:
				xmin = 1356.1425
				xmax = 1356.3025
				text = "as"
			intervals [3187]:
				xmin = 1356.3025
				xmax = 1356.3825
				text = "the"
			intervals [3188]:
				xmin = 1356.3825
				xmax = 1356.6325
				text = "leader"
			intervals [3189]:
				xmin = 1356.6325
				xmax = 1356.7325
				text = "and"
			intervals [3190]:
				xmin = 1356.7325
				xmax = 1356.8825
				text = "some"
			intervals [3191]:
				xmin = 1356.8825
				xmax = 1357.3725
				text = "cases"
			intervals [3192]:
				xmin = 1357.3725
				xmax = 1357.4625
				text = "we"
			intervals [3193]:
				xmin = 1357.4625
				xmax = 1357.6825
				text = "were"
			intervals [3194]:
				xmin = 1357.6825
				xmax = 1357.7125
				text = ""
			intervals [3195]:
				xmin = 1357.7125
				xmax = 1357.9425
				text = "just"
			intervals [3196]:
				xmin = 1357.9425
				xmax = 1358.0125
				text = "a"
			intervals [3197]:
				xmin = 1358.0125
				xmax = 1358.3325
				text = "group"
			intervals [3198]:
				xmin = 1358.3325
				xmax = 1358.4525
				text = "and"
			intervals [3199]:
				xmin = 1358.4525
				xmax = 1359.1281
				text = ""
			intervals [3200]:
				xmin = 1359.1281
				xmax = 1359.3281
				text = "and"
			intervals [3201]:
				xmin = 1359.3281
				xmax = 1359.4081
				text = "s"
			intervals [3202]:
				xmin = 1359.4081
				xmax = 1359.4381
				text = ""
			intervals [3203]:
				xmin = 1359.4381
				xmax = 1359.6881
				text = "other"
			intervals [3204]:
				xmin = 1359.6881
				xmax = 1360.1881
				text = "cases"
			intervals [3205]:
				xmin = 1360.1881
				xmax = 1360.5081
				text = "another"
			intervals [3206]:
				xmin = 1360.5081
				xmax = 1361.1556
				text = ""
			intervals [3207]:
				xmin = 1361.1556
				xmax = 1361.3456
				text = "kid"
			intervals [3208]:
				xmin = 1361.3456
				xmax = 1361.5256
				text = "was"
			intervals [3209]:
				xmin = 1361.5256
				xmax = 1361.5556
				text = ""
			intervals [3210]:
				xmin = 1361.5556
				xmax = 1361.7456
				text = "looked"
			intervals [3211]:
				xmin = 1361.7456
				xmax = 1362.1501
				text = ""
			intervals [3212]:
				xmin = 1362.1501
				xmax = 1362.3201
				text = "up"
			intervals [3213]:
				xmin = 1362.3201
				xmax = 1362.5301
				text = "to"
			intervals [3214]:
				xmin = 1362.5301
				xmax = 1362.6301
				text = "as"
			intervals [3215]:
				xmin = 1362.6301
				xmax = 1362.7101
				text = "the"
			intervals [3216]:
				xmin = 1362.7101
				xmax = 1363.0001
				text = "leader"
			intervals [3217]:
				xmin = 1363.0001
				xmax = 1363.8609
				text = ""
			intervals [3218]:
				xmin = 1363.8609
				xmax = 1364.0709
				text = "so"
			intervals [3219]:
				xmin = 1364.0709
				xmax = 1364.1309
				text = "it"
			intervals [3220]:
				xmin = 1364.1309
				xmax = 1364.1609
				text = ""
			intervals [3221]:
				xmin = 1364.1609
				xmax = 1364.4709
				text = "was"
			intervals [3222]:
				xmin = 1364.4709
				xmax = 1364.5209
				text = ""
			intervals [3223]:
				xmin = 1364.5209
				xmax = 1364.6009
				text = "uh"
			intervals [3224]:
				xmin = 1364.6009
				xmax = 1379.1338
				text = ""
			intervals [3225]:
				xmin = 1379.1338
				xmax = 1379.4938
				text = "well"
			intervals [3226]:
				xmin = 1379.4938
				xmax = 1379.7138
				text = "uh"
			intervals [3227]:
				xmin = 1379.7138
				xmax = 1381.1377
				text = ""
			intervals [3228]:
				xmin = 1381.1377
				xmax = 1381.4577
				text = "in"
			intervals [3229]:
				xmin = 1381.4577
				xmax = 1381.5077
				text = ""
			intervals [3230]:
				xmin = 1381.5077
				xmax = 1381.8977
				text = "uh"
			intervals [3231]:
				xmin = 1381.8977
				xmax = 1382.9684
				text = ""
			intervals [3232]:
				xmin = 1382.9684
				xmax = 1383.2784
				text = "the"
			intervals [3233]:
				xmin = 1383.2784
				xmax = 1383.4384
				text = "uh"
			intervals [3234]:
				xmin = 1383.4384
				xmax = 1383.7285
				text = ""
			intervals [3235]:
				xmin = 1383.7285
				xmax = 1384.0785
				text = "tag"
			intervals [3236]:
				xmin = 1384.0785
				xmax = 1384.1085
				text = ""
			intervals [3237]:
				xmin = 1384.1085
				xmax = 1384.3785
				text = "game"
			intervals [3238]:
				xmin = 1384.3785
				xmax = 1384.5785
				text = "for"
			intervals [3239]:
				xmin = 1384.5785
				xmax = 1385.0985
				text = "example"
			intervals [3240]:
				xmin = 1385.0985
				xmax = 1385.1585
				text = "it"
			intervals [3241]:
				xmin = 1385.1585
				xmax = 1385.3085
				text = "would"
			intervals [3242]:
				xmin = 1385.3085
				xmax = 1385.3985
				text = "be"
			intervals [3243]:
				xmin = 1385.3985
				xmax = 1385.5185
				text = "the"
			intervals [3244]:
				xmin = 1385.5185
				xmax = 1385.7185
				text = "one"
			intervals [3245]:
				xmin = 1385.7185
				xmax = 1385.7885
				text = "who"
			intervals [3246]:
				xmin = 1385.7885
				xmax = 1385.8485
				text = ""
			intervals [3247]:
				xmin = 1385.8485
				xmax = 1386.0485
				text = "could"
			intervals [3248]:
				xmin = 1386.0485
				xmax = 1386.2185
				text = "uh"
			intervals [3249]:
				xmin = 1386.2185
				xmax = 1386.7479
				text = ""
			intervals [3250]:
				xmin = 1386.7479
				xmax = 1386.9579
				text = "run"
			intervals [3251]:
				xmin = 1386.9579
				xmax = 1387.0279
				text = "the"
			intervals [3252]:
				xmin = 1387.0279
				xmax = 1387.0879
				text = ""
			intervals [3253]:
				xmin = 1387.0879
				xmax = 1387.6979
				text = "fastest"
			intervals [3254]:
				xmin = 1387.6979
				xmax = 1390.4603
				text = ""
			intervals [3255]:
				xmin = 1390.4603
				xmax = 1390.6803
				text = "if"
			intervals [3256]:
				xmin = 1390.6803
				xmax = 1390.7503
				text = "we"
			intervals [3257]:
				xmin = 1390.7503
				xmax = 1390.8903
				text = "were"
			intervals [3258]:
				xmin = 1390.8903
				xmax = 1391.1803
				text = "playing"
			intervals [3259]:
				xmin = 1391.1803
				xmax = 1391.4203
				text = "over"
			intervals [3260]:
				xmin = 1391.4203
				xmax = 1391.4803
				text = "at"
			intervals [3261]:
				xmin = 1391.4803
				xmax = 1391.5303
				text = ""
			intervals [3262]:
				xmin = 1391.5303
				xmax = 1391.9203
				text = "somebody"
			intervals [3263]:
				xmin = 1391.9203
				xmax = 1391.9803
				text = "s"
			intervals [3264]:
				xmin = 1391.9803
				xmax = 1392.4303
				text = "house"
			intervals [3265]:
				xmin = 1392.4303
				xmax = 1393.3504
				text = ""
			intervals [3266]:
				xmin = 1393.3504
				xmax = 1393.5804
				text = "and"
			intervals [3267]:
				xmin = 1393.5804
				xmax = 1393.6404
				text = "we"
			intervals [3268]:
				xmin = 1393.6404
				xmax = 1393.7904
				text = "did"
			intervals [3269]:
				xmin = 1393.7904
				xmax = 1393.9904
				text = "this"
			intervals [3270]:
				xmin = 1393.9904
				xmax = 1394.2604
				text = "often"
			intervals [3271]:
				xmin = 1394.2604
				xmax = 1394.3804
				text = "we"
			intervals [3272]:
				xmin = 1394.3804
				xmax = 1394.5104
				text = "would"
			intervals [3273]:
				xmin = 1394.5104
				xmax = 1394.8704
				text = "often"
			intervals [3274]:
				xmin = 1394.8704
				xmax = 1394.9904
				text = ""
			intervals [3275]:
				xmin = 1394.9904
				xmax = 1395.1204
				text = "go"
			intervals [3276]:
				xmin = 1395.1204
				xmax = 1395.3604
				text = "over"
			intervals [3277]:
				xmin = 1395.3604
				xmax = 1395.6304
				text = "to"
			intervals [3278]:
				xmin = 1395.6304
				xmax = 1395.7704
				text = "uh"
			intervals [3279]:
				xmin = 1395.7704
				xmax = 1396.5494
				text = ""
			intervals [3280]:
				xmin = 1396.5494
				xmax = 1396.7094
				text = "each"
			intervals [3281]:
				xmin = 1396.7094
				xmax = 1396.8994
				text = "other"
			intervals [3282]:
				xmin = 1396.8994
				xmax = 1396.9394
				text = "s"
			intervals [3283]:
				xmin = 1396.9394
				xmax = 1397.4194
				text = "houses"
			intervals [3284]:
				xmin = 1397.4194
				xmax = 1397.8594
				text = "especially"
			intervals [3285]:
				xmin = 1397.8594
				xmax = 1398.0494
				text = "to"
			intervals [3286]:
				xmin = 1398.0494
				xmax = 1398.2594
				text = "one"
			intervals [3287]:
				xmin = 1398.2594
				xmax = 1398.4694
				text = "boy"
			intervals [3288]:
				xmin = 1398.4694
				xmax = 1398.5394
				text = "s"
			intervals [3289]:
				xmin = 1398.5394
				xmax = 1398.9594
				text = "house"
			intervals [3290]:
				xmin = 1398.9594
				xmax = 1399.3266
				text = ""
			intervals [3291]:
				xmin = 1399.3266
				xmax = 1399.4666
				text = "he"
			intervals [3292]:
				xmin = 1399.4666
				xmax = 1399.6766
				text = "lived"
			intervals [3293]:
				xmin = 1399.6766
				xmax = 1399.9766
				text = "next"
			intervals [3294]:
				xmin = 1399.9766
				xmax = 1400.1566
				text = "to"
			intervals [3295]:
				xmin = 1400.1566
				xmax = 1400.3066
				text = "a"
			intervals [3296]:
				xmin = 1400.3066
				xmax = 1400.4066
				text = "uh"
			intervals [3297]:
				xmin = 1400.4066
				xmax = 1400.5435
				text = ""
			intervals [3298]:
				xmin = 1400.5435
				xmax = 1400.9235
				text = "church"
			intervals [3299]:
				xmin = 1400.9235
				xmax = 1401.0135
				text = "with"
			intervals [3300]:
				xmin = 1401.0135
				xmax = 1401.0735
				text = "a"
			intervals [3301]:
				xmin = 1401.0735
				xmax = 1401.3035
				text = "lot"
			intervals [3302]:
				xmin = 1401.3035
				xmax = 1401.4535
				text = "of"
			intervals [3303]:
				xmin = 1401.4535
				xmax = 1401.5935
				text = "lot"
			intervals [3304]:
				xmin = 1401.5935
				xmax = 1401.6935
				text = "of"
			intervals [3305]:
				xmin = 1401.6935
				xmax = 1402.0835
				text = "grounds"
			intervals [3306]:
				xmin = 1402.0835
				xmax = 1402.1735
				text = "on"
			intervals [3307]:
				xmin = 1402.1735
				xmax = 1402.2335
				text = "it"
			intervals [3308]:
				xmin = 1402.2335
				xmax = 1403.0585
				text = ""
			intervals [3309]:
				xmin = 1403.0585
				xmax = 1403.3785
				text = "and"
			intervals [3310]:
				xmin = 1403.3785
				xmax = 1403.6185
				text = "uh"
			intervals [3311]:
				xmin = 1403.6185
				xmax = 1403.6785
				text = "in"
			intervals [3312]:
				xmin = 1403.6785
				xmax = 1403.8985
				text = "fact"
			intervals [3313]:
				xmin = 1403.8985
				xmax = 1403.9885
				text = "they"
			intervals [3314]:
				xmin = 1403.9885
				xmax = 1404.1585
				text = "were"
			intervals [3315]:
				xmin = 1404.1585
				xmax = 1404.4785
				text = "two"
			intervals [3316]:
				xmin = 1404.4785
				xmax = 1405.4197
				text = ""
			intervals [3317]:
				xmin = 1405.4197
				xmax = 1405.5897
				text = "there"
			intervals [3318]:
				xmin = 1405.5897
				xmax = 1405.6897
				text = "were"
			intervals [3319]:
				xmin = 1405.6897
				xmax = 1405.8697
				text = "two"
			intervals [3320]:
				xmin = 1405.8697
				xmax = 1406.1797
				text = "boys"
			intervals [3321]:
				xmin = 1406.1797
				xmax = 1406.2797
				text = "who"
			intervals [3322]:
				xmin = 1406.2797
				xmax = 1406.6097
				text = "lived"
			intervals [3323]:
				xmin = 1406.6097
				xmax = 1406.7672
				text = ""
			intervals [3324]:
				xmin = 1406.7672
				xmax = 1406.9472
				text = "right"
			intervals [3325]:
				xmin = 1406.9472
				xmax = 1407.1772
				text = "next"
			intervals [3326]:
				xmin = 1407.1772
				xmax = 1407.2772
				text = "to"
			intervals [3327]:
				xmin = 1407.2772
				xmax = 1407.4472
				text = "each"
			intervals [3328]:
				xmin = 1407.4472
				xmax = 1407.6072
				text = "other"
			intervals [3329]:
				xmin = 1407.6072
				xmax = 1407.7472
				text = "that"
			intervals [3330]:
				xmin = 1407.7472
				xmax = 1407.8072
				text = "were"
			intervals [3331]:
				xmin = 1407.8072
				xmax = 1407.9572
				text = "in"
			intervals [3332]:
				xmin = 1407.9572
				xmax = 1408.1672
				text = "this"
			intervals [3333]:
				xmin = 1408.1672
				xmax = 1408.4272
				text = "group"
			intervals [3334]:
				xmin = 1408.4272
				xmax = 1408.873
				text = ""
			intervals [3335]:
				xmin = 1408.873
				xmax = 1409.033
				text = "two"
			intervals [3336]:
				xmin = 1409.033
				xmax = 1409.113
				text = "of"
			intervals [3337]:
				xmin = 1409.113
				xmax = 1409.173
				text = "the"
			intervals [3338]:
				xmin = 1409.173
				xmax = 1409.273
				text = ""
			intervals [3339]:
				xmin = 1409.273
				xmax = 1409.623
				text = "four"
			intervals [3340]:
				xmin = 1409.623
				xmax = 1410.6064
				text = ""
			intervals [3341]:
				xmin = 1410.6064
				xmax = 1410.7664
				text = "and"
			intervals [3342]:
				xmin = 1410.7664
				xmax = 1410.9164
				text = "one"
			intervals [3343]:
				xmin = 1410.9164
				xmax = 1410.9964
				text = "of"
			intervals [3344]:
				xmin = 1410.9964
				xmax = 1411.1264
				text = "them"
			intervals [3345]:
				xmin = 1411.1264
				xmax = 1411.3164
				text = "lived"
			intervals [3346]:
				xmin = 1411.3164
				xmax = 1411.4064
				text = "in"
			intervals [3347]:
				xmin = 1411.4064
				xmax = 1411.4664
				text = "the"
			intervals [3348]:
				xmin = 1411.4664
				xmax = 1411.4964
				text = ""
			intervals [3349]:
				xmin = 1411.4964
				xmax = 1412.1264
				text = "church"
			intervals [3350]:
				xmin = 1412.1264
				xmax = 1412.9093
				text = ""
			intervals [3351]:
				xmin = 1412.9093
				xmax = 1413.2193
				text = "uh"
			intervals [3352]:
				xmin = 1413.2193
				xmax = 1413.5217
				text = ""
			intervals [3353]:
				xmin = 1413.5217
				xmax = 1413.6317
				text = "it"
			intervals [3354]:
				xmin = 1413.6317
				xmax = 1413.8217
				text = "was"
			intervals [3355]:
				xmin = 1413.8217
				xmax = 1413.8817
				text = "a"
			intervals [3356]:
				xmin = 1413.8817
				xmax = 1414.2117
				text = "church"
			intervals [3357]:
				xmin = 1414.2117
				xmax = 1414.2717
				text = "and"
			intervals [3358]:
				xmin = 1414.2717
				xmax = 1414.3817
				text = "then"
			intervals [3359]:
				xmin = 1414.3817
				xmax = 1414.4817
				text = "there"
			intervals [3360]:
				xmin = 1414.4817
				xmax = 1414.6017
				text = "was"
			intervals [3361]:
				xmin = 1414.6017
				xmax = 1414.6617
				text = "a"
			intervals [3362]:
				xmin = 1414.6617
				xmax = 1415.0717
				text = "house"
			intervals [3363]:
				xmin = 1415.0717
				xmax = 1415.9795
				text = ""
			intervals [3364]:
				xmin = 1415.9795
				xmax = 1416.2195
				text = "next"
			intervals [3365]:
				xmin = 1416.2195
				xmax = 1416.3395
				text = "to"
			intervals [3366]:
				xmin = 1416.3395
				xmax = 1416.5095
				text = "it"
			intervals [3367]:
				xmin = 1416.5095
				xmax = 1417.8253
				text = ""
			intervals [3368]:
				xmin = 1417.8253
				xmax = 1418.0453
				text = "and"
			intervals [3369]:
				xmin = 1418.0453
				xmax = 1418.2053
				text = "the"
			intervals [3370]:
				xmin = 1418.2053
				xmax = 1418.4153
				text = "other"
			intervals [3371]:
				xmin = 1418.4153
				xmax = 1418.6253
				text = "one"
			intervals [3372]:
				xmin = 1418.6253
				xmax = 1419.1153
				text = ""
			intervals [3373]:
				xmin = 1419.1153
				xmax = 1419.2853
				text = "uh"
			intervals [3374]:
				xmin = 1419.2853
				xmax = 1419.5353
				text = "lived"
			intervals [3375]:
				xmin = 1419.5353
				xmax = 1419.7153
				text = "right"
			intervals [3376]:
				xmin = 1419.7153
				xmax = 1419.9953
				text = "next"
			intervals [3377]:
				xmin = 1419.9953
				xmax = 1420.3053
				text = "door"
			intervals [3378]:
				xmin = 1420.3053
				xmax = 1422.2605
				text = ""
			intervals [3379]:
				xmin = 1422.2605
				xmax = 1422.4805
				text = "and"
			intervals [3380]:
				xmin = 1422.4805
				xmax = 1422.6305
				text = "there"
			intervals [3381]:
				xmin = 1422.6305
				xmax = 1422.8205
				text = "was"
			intervals [3382]:
				xmin = 1422.8205
				xmax = 1422.8505
				text = ""
			intervals [3383]:
				xmin = 1422.8505
				xmax = 1422.9405
				text = "a"
			intervals [3384]:
				xmin = 1422.9405
				xmax = 1423.1105
				text = "lot"
			intervals [3385]:
				xmin = 1423.1105
				xmax = 1423.2205
				text = "of"
			intervals [3386]:
				xmin = 1423.2205
				xmax = 1423.6705
				text = "grounds"
			intervals [3387]:
				xmin = 1423.6705
				xmax = 1423.9705
				text = "around"
			intervals [3388]:
				xmin = 1423.9705
				xmax = 1424.1505
				text = "there"
			intervals [3389]:
				xmin = 1424.1505
				xmax = 1424.9525
				text = ""
			intervals [3390]:
				xmin = 1424.9525
				xmax = 1425.2825
				text = "and"
			intervals [3391]:
				xmin = 1425.2825
				xmax = 1425.4625
				text = "uh"
			intervals [3392]:
				xmin = 1425.4625
				xmax = 1426.7867
				text = ""
			intervals [3393]:
				xmin = 1426.7867
				xmax = 1426.8967
				text = "it"
			intervals [3394]:
				xmin = 1426.8967
				xmax = 1427.0567
				text = "was"
			intervals [3395]:
				xmin = 1427.0567
				xmax = 1427.2767
				text = "fun"
			intervals [3396]:
				xmin = 1427.2767
				xmax = 1427.3967
				text = "to"
			intervals [3397]:
				xmin = 1427.3967
				xmax = 1427.6567
				text = "play"
			intervals [3398]:
				xmin = 1427.6567
				xmax = 1428.0267
				text = "especially"
			intervals [3399]:
				xmin = 1428.0267
				xmax = 1428.0767
				text = ""
			intervals [3400]:
				xmin = 1428.0767
				xmax = 1428.1367
				text = "at"
			intervals [3401]:
				xmin = 1428.1367
				xmax = 1428.4567
				text = "night"
			intervals [3402]:
				xmin = 1428.4567
				xmax = 1428.5767
				text = ""
			intervals [3403]:
				xmin = 1428.5767
				xmax = 1428.7867
				text = "when"
			intervals [3404]:
				xmin = 1428.7867
				xmax = 1428.8967
				text = ""
			intervals [3405]:
				xmin = 1428.8967
				xmax = 1429.2067
				text = "often"
			intervals [3406]:
				xmin = 1429.2067
				xmax = 1429.2967
				text = "we"
			intervals [3407]:
				xmin = 1429.2967
				xmax = 1429.3567
				text = "d"
			intervals [3408]:
				xmin = 1429.3567
				xmax = 1429.3867
				text = ""
			intervals [3409]:
				xmin = 1429.3867
				xmax = 1429.5467
				text = "we"
			intervals [3410]:
				xmin = 1429.5467
				xmax = 1429.6467
				text = "d"
			intervals [3411]:
				xmin = 1429.6467
				xmax = 1429.9667
				text = "sleep"
			intervals [3412]:
				xmin = 1429.9667
				xmax = 1430.2667
				text = "over"
			intervals [3413]:
				xmin = 1430.2667
				xmax = 1430.4567
				text = "all"
			intervals [3414]:
				xmin = 1430.4567
				xmax = 1430.4867
				text = ""
			intervals [3415]:
				xmin = 1430.4867
				xmax = 1430.7367
				text = "four"
			intervals [3416]:
				xmin = 1430.7367
				xmax = 1430.7967
				text = "of"
			intervals [3417]:
				xmin = 1430.7967
				xmax = 1431.0967
				text = "us"
			intervals [3418]:
				xmin = 1431.0967
				xmax = 1431.1667
				text = ""
			intervals [3419]:
				xmin = 1431.1667
				xmax = 1431.5567
				text = "would"
			intervals [3420]:
				xmin = 1431.5567
				xmax = 1431.6267
				text = ""
			intervals [3421]:
				xmin = 1431.6267
				xmax = 1431.7567
				text = "sleep"
			intervals [3422]:
				xmin = 1431.7567
				xmax = 1431.8767
				text = "over"
			intervals [3423]:
				xmin = 1431.8767
				xmax = 1431.9367
				text = "at"
			intervals [3424]:
				xmin = 1431.9367
				xmax = 1432.0267
				text = "one"
			intervals [3425]:
				xmin = 1432.0267
				xmax = 1432.2662
				text = ""
			intervals [3426]:
				xmin = 1432.2662
				xmax = 1432.4162
				text = "or"
			intervals [3427]:
				xmin = 1432.4162
				xmax = 1432.5362
				text = "the"
			intervals [3428]:
				xmin = 1432.5362
				xmax = 1432.7662
				text = "other"
			intervals [3429]:
				xmin = 1432.7662
				xmax = 1432.8262
				text = "s"
			intervals [3430]:
				xmin = 1432.8262
				xmax = 1433.2562
				text = "houses"
			intervals [3431]:
				xmin = 1433.2562
				xmax = 1434.9311
				text = ""
			intervals [3432]:
				xmin = 1434.9311
				xmax = 1435.2511
				text = "and"
			intervals [3433]:
				xmin = 1435.2511
				xmax = 1435.4811
				text = "um"
			intervals [3434]:
				xmin = 1435.4811
				xmax = 1436.2609
				text = ""
			intervals [3435]:
				xmin = 1436.2609
				xmax = 1436.6909
				text = "usually"
			intervals [3436]:
				xmin = 1436.6909
				xmax = 1436.8509
				text = "one"
			intervals [3437]:
				xmin = 1436.8509
				xmax = 1436.9209
				text = "of"
			intervals [3438]:
				xmin = 1436.9209
				xmax = 1437.1809
				text = "those"
			intervals [3439]:
				xmin = 1437.1809
				xmax = 1437.2809
				text = "two"
			intervals [3440]:
				xmin = 1437.2809
				xmax = 1437.4009
				text = "would"
			intervals [3441]:
				xmin = 1437.4009
				xmax = 1437.4809
				text = "be"
			intervals [3442]:
				xmin = 1437.4809
				xmax = 1437.5909
				text = "the"
			intervals [3443]:
				xmin = 1437.5909
				xmax = 1437.8609
				text = "leader"
			intervals [3444]:
				xmin = 1437.8609
				xmax = 1437.9309
				text = "in"
			intervals [3445]:
				xmin = 1437.9309
				xmax = 1438.0609
				text = "that"
			intervals [3446]:
				xmin = 1438.0609
				xmax = 1438.0909
				text = ""
			intervals [3447]:
				xmin = 1438.0909
				xmax = 1438.5109
				text = "case"
			intervals [3448]:
				xmin = 1438.5109
				xmax = 1438.9384
				text = ""
			intervals [3449]:
				xmin = 1438.9384
				xmax = 1439.2184
				text = "since"
			intervals [3450]:
				xmin = 1439.2184
				xmax = 1439.2984
				text = "it"
			intervals [3451]:
				xmin = 1439.2984
				xmax = 1439.4684
				text = "was"
			intervals [3452]:
				xmin = 1439.4684
				xmax = 1439.7084
				text = "their"
			intervals [3453]:
				xmin = 1439.7084
				xmax = 1439.8975
				text = ""
			intervals [3454]:
				xmin = 1439.8975
				xmax = 1440.4575
				text = "territory"
			intervals [3455]:
				xmin = 1440.4575
				xmax = 1446.2888
				text = ""
			intervals [3456]:
				xmin = 1446.2888
				xmax = 1446.5288
				text = "yes"
			intervals [3457]:
				xmin = 1446.5288
				xmax = 1446.7188
				text = "two"
			intervals [3458]:
				xmin = 1446.7188
				xmax = 1446.7888
				text = "of"
			intervals [3459]:
				xmin = 1446.7888
				xmax = 1446.9688
				text = "them"
			intervals [3460]:
				xmin = 1446.9688
				xmax = 1455.0944
				text = ""
			intervals [3461]:
				xmin = 1455.0944
				xmax = 1455.5644
				text = "i"
			intervals [3462]:
				xmin = 1455.5644
				xmax = 1455.6939
				text = ""
			intervals [3463]:
				xmin = 1455.6939
				xmax = 1455.8939
				text = "can't"
			intervals [3464]:
				xmin = 1455.8939
				xmax = 1456.0239
				text = "say"
			intervals [3465]:
				xmin = 1456.0239
				xmax = 1456.1339
				text = "that"
			intervals [3466]:
				xmin = 1456.1339
				xmax = 1456.4039
				text = "there"
			intervals [3467]:
				xmin = 1456.4039
				xmax = 1456.5339
				text = "is"
			intervals [3468]:
				xmin = 1456.5339
				xmax = 1456.7039
				text = "no"
			intervals [3469]:
				xmin = 1456.7039
				xmax = 1457.7393
				text = ""
			intervals [3470]:
				xmin = 1457.7393
				xmax = 1457.8493
				text = "there"
			intervals [3471]:
				xmin = 1457.8493
				xmax = 1457.9993
				text = "was"
			intervals [3472]:
				xmin = 1457.9993
				xmax = 1458.2393
				text = "one"
			intervals [3473]:
				xmin = 1458.2393
				xmax = 1458.4793
				text = "boy"
			intervals [3474]:
				xmin = 1458.4793
				xmax = 1458.6293
				text = "that"
			intervals [3475]:
				xmin = 1458.6293
				xmax = 1458.7093
				text = ""
			intervals [3476]:
				xmin = 1458.7093
				xmax = 1458.9893
				text = "uh"
			intervals [3477]:
				xmin = 1458.9893
				xmax = 1459.8384
				text = ""
			intervals [3478]:
				xmin = 1459.8384
				xmax = 1459.9984
				text = "of"
			intervals [3479]:
				xmin = 1459.9984
				xmax = 1460.0984
				text = "the"
			intervals [3480]:
				xmin = 1460.0984
				xmax = 1460.1584
				text = ""
			intervals [3481]:
				xmin = 1460.1584
				xmax = 1460.4384
				text = "four"
			intervals [3482]:
				xmin = 1460.4384
				xmax = 1460.5884
				text = "that"
			intervals [3483]:
				xmin = 1460.5884
				xmax = 1460.6884
				text = "i"
			intervals [3484]:
				xmin = 1460.6884
				xmax = 1461.0784
				text = "still"
			intervals [3485]:
				xmin = 1461.0784
				xmax = 1461.8199
				text = ""
			intervals [3486]:
				xmin = 1461.8199
				xmax = 1462.1299
				text = "uh"
			intervals [3487]:
				xmin = 1462.1299
				xmax = 1463.4592
				text = ""
			intervals [3488]:
				xmin = 1463.4592
				xmax = 1463.8692
				text = "see"
			intervals [3489]:
				xmin = 1463.8692
				xmax = 1464.1932
				text = ""
			intervals [3490]:
				xmin = 1464.1932
				xmax = 1464.5232
				text = "fairly"
			intervals [3491]:
				xmin = 1464.5232
				xmax = 1465.0532
				text = "regularly"
			intervals [3492]:
				xmin = 1465.0532
				xmax = 1479.5148
				text = ""
			intervals [3493]:
				xmin = 1479.5148
				xmax = 1480.0448
				text = "um"
			intervals [3494]:
				xmin = 1480.0448
				xmax = 1484.6983
				text = ""
			intervals [3495]:
				xmin = 1484.6983
				xmax = 1484.9383
				text = "w"
			intervals [3496]:
				xmin = 1484.9383
				xmax = 1485.0383
				text = "i"
			intervals [3497]:
				xmin = 1485.0383
				xmax = 1485.1583
				text = "don't"
			intervals [3498]:
				xmin = 1485.1583
				xmax = 1485.3683
				text = "know"
			intervals [3499]:
				xmin = 1485.3683
				xmax = 1485.5783
				text = "it"
			intervals [3500]:
				xmin = 1485.5783
				xmax = 1485.7183
				text = "would"
			intervals [3501]:
				xmin = 1485.7183
				xmax = 1485.8083
				text = ""
			intervals [3502]:
				xmin = 1485.8083
				xmax = 1485.9483
				text = "it"
			intervals [3503]:
				xmin = 1485.9483
				xmax = 1486.1483
				text = "wouldn't"
			intervals [3504]:
				xmin = 1486.1483
				xmax = 1486.3283
				text = "make"
			intervals [3505]:
				xmin = 1486.3283
				xmax = 1486.4783
				text = "any"
			intervals [3506]:
				xmin = 1486.4783
				xmax = 1486.5183
				text = ""
			intervals [3507]:
				xmin = 1486.5183
				xmax = 1486.6583
				text = "we"
			intervals [3508]:
				xmin = 1486.6583
				xmax = 1486.7283
				text = "d"
			intervals [3509]:
				xmin = 1486.7283
				xmax = 1486.7583
				text = ""
			intervals [3510]:
				xmin = 1486.7583
				xmax = 1486.9683
				text = "try"
			intervals [3511]:
				xmin = 1486.9683
				xmax = 1487.0783
				text = "to"
			intervals [3512]:
				xmin = 1487.0783
				xmax = 1487.2283
				text = "get"
			intervals [3513]:
				xmin = 1487.2283
				xmax = 1487.3583
				text = "as"
			intervals [3514]:
				xmin = 1487.3583
				xmax = 1487.5483
				text = "many"
			intervals [3515]:
				xmin = 1487.5483
				xmax = 1487.7583
				text = "kids"
			intervals [3516]:
				xmin = 1487.7583
				xmax = 1487.8283
				text = "as"
			intervals [3517]:
				xmin = 1487.8283
				xmax = 1487.9583
				text = "we"
			intervals [3518]:
				xmin = 1487.9583
				xmax = 1488.1983
				text = "could"
			intervals [3519]:
				xmin = 1488.1983
				xmax = 1488.5483
				text = "playing"
			intervals [3520]:
				xmin = 1488.5483
				xmax = 1488.8883
				text = "this"
			intervals [3521]:
				xmin = 1488.8883
				xmax = 1488.9583
				text = ""
			intervals [3522]:
				xmin = 1488.9583
				xmax = 1489.1683
				text = "this"
			intervals [3523]:
				xmin = 1489.1683
				xmax = 1489.1983
				text = ""
			intervals [3524]:
				xmin = 1489.1983
				xmax = 1489.4983
				text = "tag"
			intervals [3525]:
				xmin = 1489.4983
				xmax = 1489.7283
				text = "game"
			intervals [3526]:
				xmin = 1489.7283
				xmax = 1489.7883
				text = ""
			intervals [3527]:
				xmin = 1489.7883
				xmax = 1489.9183
				text = "for"
			intervals [3528]:
				xmin = 1489.9183
				xmax = 1490.3783
				text = "example"
			intervals [3529]:
				xmin = 1490.3783
				xmax = 1492.1861
				text = ""
			intervals [3530]:
				xmin = 1492.1861
				xmax = 1492.5061
				text = "um"
			intervals [3531]:
				xmin = 1492.5061
				xmax = 1494.2836
				text = ""
			intervals [3532]:
				xmin = 1494.2836
				xmax = 1494.5036
				text = "there"
			intervals [3533]:
				xmin = 1494.5036
				xmax = 1494.7136
				text = "weren't"
			intervals [3534]:
				xmin = 1494.7136
				xmax = 1494.9836
				text = "any"
			intervals [3535]:
				xmin = 1494.9836
				xmax = 1495.3036
				text = "any"
			intervals [3536]:
				xmin = 1495.3036
				xmax = 1495.7177
				text = ""
			intervals [3537]:
				xmin = 1495.7177
				xmax = 1496.0077
				text = "new"
			intervals [3538]:
				xmin = 1496.0077
				xmax = 1496.3977
				text = "kids"
			intervals [3539]:
				xmin = 1496.3977
				xmax = 1496.5577
				text = "in"
			intervals [3540]:
				xmin = 1496.5577
				xmax = 1496.7877
				text = "the"
			intervals [3541]:
				xmin = 1496.7877
				xmax = 1497.2639
				text = ""
			intervals [3542]:
				xmin = 1497.2639
				xmax = 1497.4439
				text = "in"
			intervals [3543]:
				xmin = 1497.4439
				xmax = 1497.5239
				text = "the"
			intervals [3544]:
				xmin = 1497.5239
				xmax = 1497.7939
				text = "group"
			intervals [3545]:
				xmin = 1497.7939
				xmax = 1497.9139
				text = "of"
			intervals [3546]:
				xmin = 1497.9139
				xmax = 1497.9539
				text = ""
			intervals [3547]:
				xmin = 1497.9539
				xmax = 1498.1839
				text = "of"
			intervals [3548]:
				xmin = 1498.1839
				xmax = 1498.3139
				text = "the"
			intervals [3549]:
				xmin = 1498.3139
				xmax = 1498.5939
				text = "four"
			intervals [3550]:
				xmin = 1498.5939
				xmax = 1498.6539
				text = "of"
			intervals [3551]:
				xmin = 1498.6539
				xmax = 1498.8039
				text = "us"
			intervals [3552]:
				xmin = 1498.8039
				xmax = 1498.9939
				text = "though"
			intervals [3553]:
				xmin = 1498.9939
				xmax = 1505.9386
				text = ""
			intervals [3554]:
				xmin = 1505.9386
				xmax = 1506.2786
				text = "um"
			intervals [3555]:
				xmin = 1506.2786
				xmax = 1506.3686
				text = ""
			intervals [3556]:
				xmin = 1506.3686
				xmax = 1506.5886
				text = "i"
			intervals [3557]:
				xmin = 1506.5886
				xmax = 1506.7886
				text = "really"
			intervals [3558]:
				xmin = 1506.7886
				xmax = 1506.9986
				text = "don't"
			intervals [3559]:
				xmin = 1506.9986
				xmax = 1507.1386
				text = "know"
			intervals [3560]:
				xmin = 1507.1386
				xmax = 1507.2886
				text = "we"
			intervals [3561]:
				xmin = 1507.2886
				xmax = 1507.3186
				text = ""
			intervals [3562]:
				xmin = 1507.3186
				xmax = 1507.5686
				text = "we"
			intervals [3563]:
				xmin = 1507.5686
				xmax = 1507.8186
				text = "never"
			intervals [3564]:
				xmin = 1507.8186
				xmax = 1507.9086
				text = "enc-"
			intervals [3565]:
				xmin = 1507.9086
				xmax = 1508.0586
				text = ""
			intervals [3566]:
				xmin = 1508.0586
				xmax = 1508.5186
				text = "encountered"
			intervals [3567]:
				xmin = 1508.5186
				xmax = 1508.6686
				text = "that"
			intervals [3568]:
				xmin = 1508.6686
				xmax = 1509.1886
				text = "situation"
			intervals [3569]:
				xmin = 1509.1886
				xmax = 1519.8502
				text = ""
			intervals [3570]:
				xmin = 1519.8502
				xmax = 1519.9902
				text = "you"
			intervals [3571]:
				xmin = 1519.9902
				xmax = 1520.1702
				text = "mean"
			intervals [3572]:
				xmin = 1520.1702
				xmax = 1520.3902
				text = "finish"
			intervals [3573]:
				xmin = 1520.3902
				xmax = 1520.5302
				text = "high"
			intervals [3574]:
				xmin = 1520.5302
				xmax = 1520.8302
				text = "school"
			intervals [3575]:
				xmin = 1520.8302
				xmax = 1523.893
				text = ""
			intervals [3576]:
				xmin = 1523.893
				xmax = 1524.193
				text = "i"
			intervals [3577]:
				xmin = 1524.193
				xmax = 1524.343
				text = ""
			intervals [3578]:
				xmin = 1524.343
				xmax = 1524.493
				text = "i"
			intervals [3579]:
				xmin = 1524.493
				xmax = 1524.743
				text = "really"
			intervals [3580]:
				xmin = 1524.743
				xmax = 1524.933
				text = "don't"
			intervals [3581]:
				xmin = 1524.933
				xmax = 1525.123
				text = "know"
			intervals [3582]:
				xmin = 1525.123
				xmax = 1525.6605
				text = ""
			intervals [3583]:
				xmin = 1525.6605
				xmax = 1525.7305
				text = "i"
			intervals [3584]:
				xmin = 1525.7305
				xmax = 1525.8205
				text = "would"
			intervals [3585]:
				xmin = 1525.8205
				xmax = 1525.9505
				text = "like"
			intervals [3586]:
				xmin = 1525.9505
				xmax = 1526.0605
				text = "to"
			intervals [3587]:
				xmin = 1526.0605
				xmax = 1526.1405
				text = "go"
			intervals [3588]:
				xmin = 1526.1405
				xmax = 1526.2305
				text = "in"
			intervals [3589]:
				xmin = 1526.2305
				xmax = 1526.3205
				text = "the"
			intervals [3590]:
				xmin = 1526.3205
				xmax = 1526.8605
				text = "service"
			intervals [3591]:
				xmin = 1526.8605
				xmax = 1527.0946
				text = ""
			intervals [3592]:
				xmin = 1527.0946
				xmax = 1527.3946
				text = "uh"
			intervals [3593]:
				xmin = 1527.3946
				xmax = 1528.743
				text = ""
			intervals [3594]:
				xmin = 1528.743
				xmax = 1529.053
				text = "after"
			intervals [3595]:
				xmin = 1529.053
				xmax = 1529.123
				text = "i"
			intervals [3596]:
				xmin = 1529.123
				xmax = 1529.153
				text = ""
			intervals [3597]:
				xmin = 1529.153
				xmax = 1529.443
				text = "finish"
			intervals [3598]:
				xmin = 1529.443
				xmax = 1529.853
				text = "college"
			intervals [3599]:
				xmin = 1529.853
				xmax = 1529.963
				text = "though"
			intervals [3600]:
				xmin = 1529.963
				xmax = 1530.123
				text = "i"
			intervals [3601]:
				xmin = 1530.123
				xmax = 1530.193
				text = ""
			intervals [3602]:
				xmin = 1530.193
				xmax = 1530.393
				text = "think"
			intervals [3603]:
				xmin = 1530.393
				xmax = 1564.6977
				text = ""
			intervals [3604]:
				xmin = 1564.6977
				xmax = 1564.7877
				text = "let"
			intervals [3605]:
				xmin = 1564.7877
				xmax = 1564.8777
				text = "s"
			intervals [3606]:
				xmin = 1564.8777
				xmax = 1565.1177
				text = "see"
			intervals [3607]:
				xmin = 1565.1177
				xmax = 1577.8438
				text = ""
			intervals [3608]:
				xmin = 1577.8438
				xmax = 1578.1438
				text = "um"
			intervals [3609]:
				xmin = 1578.1438
				xmax = 1580.6296
				text = ""
			intervals [3610]:
				xmin = 1580.6296
				xmax = 1580.7596
				text = "i"
			intervals [3611]:
				xmin = 1580.7596
				xmax = 1580.9496
				text = "really"
			intervals [3612]:
				xmin = 1580.9496
				xmax = 1581.1396
				text = "don't"
			intervals [3613]:
				xmin = 1581.1396
				xmax = 1581.3396
				text = "know"
			intervals [3614]:
				xmin = 1581.3396
				xmax = 1582.8528
				text = ""
			intervals [3615]:
				xmin = 1582.8528
				xmax = 1582.9828
				text = "i"
			intervals [3616]:
				xmin = 1582.9828
				xmax = 1583.3028
				text = "guess"
			intervals [3617]:
				xmin = 1583.3028
				xmax = 1583.3928
				text = "i"
			intervals [3618]:
				xmin = 1583.3928
				xmax = 1583.5428
				text = "would"
			intervals [3619]:
				xmin = 1583.5428
				xmax = 1585.1917
				text = ""
			intervals [3620]:
				xmin = 1585.1917
				xmax = 1585.5317
				text = "buy"
			intervals [3621]:
				xmin = 1585.5317
				xmax = 1585.5717
				text = "a"
			intervals [3622]:
				xmin = 1585.5717
				xmax = 1585.6217
				text = ""
			intervals [3623]:
				xmin = 1585.6217
				xmax = 1585.8017
				text = "few"
			intervals [3624]:
				xmin = 1585.8017
				xmax = 1585.8617
				text = "of"
			intervals [3625]:
				xmin = 1585.8617
				xmax = 1585.9617
				text = "the"
			intervals [3626]:
				xmin = 1585.9617
				xmax = 1586.0017
				text = ""
			intervals [3627]:
				xmin = 1586.0017
				xmax = 1586.3017
				text = "things"
			intervals [3628]:
				xmin = 1586.3017
				xmax = 1586.4117
				text = "that"
			intervals [3629]:
				xmin = 1586.4117
				xmax = 1586.5817
				text = "i've"
			intervals [3630]:
				xmin = 1586.5817
				xmax = 1588.871
				text = ""
			intervals [3631]:
				xmin = 1588.871
				xmax = 1589.011
				text = "well"
			intervals [3632]:
				xmin = 1589.011
				xmax = 1589.071
				text = "i"
			intervals [3633]:
				xmin = 1589.071
				xmax = 1589.181
				text = "don't"
			intervals [3634]:
				xmin = 1589.181
				xmax = 1589.371
				text = "know"
			intervals [3635]:
				xmin = 1589.371
				xmax = 1599.5374
				text = ""
			intervals [3636]:
				xmin = 1599.5374
				xmax = 1599.8074
				text = "there"
			intervals [3637]:
				xmin = 1599.8074
				xmax = 1599.8374
				text = "are"
			intervals [3638]:
				xmin = 1599.8374
				xmax = 1600.0474
				text = "there"
			intervals [3639]:
				xmin = 1600.0474
				xmax = 1600.0874
				text = "are"
			intervals [3640]:
				xmin = 1600.0874
				xmax = 1600.1174
				text = ""
			intervals [3641]:
				xmin = 1600.1174
				xmax = 1600.2374
				text = "it"
			intervals [3642]:
				xmin = 1600.2374
				xmax = 1600.3274
				text = "would"
			intervals [3643]:
				xmin = 1600.3274
				xmax = 1600.4374
				text = "be"
			intervals [3644]:
				xmin = 1600.4374
				xmax = 1600.4974
				text = "a"
			intervals [3645]:
				xmin = 1600.4974
				xmax = 1600.6774
				text = "few"
			intervals [3646]:
				xmin = 1600.6774
				xmax = 1601.0074
				text = "things"
			intervals [3647]:
				xmin = 1601.0074
				xmax = 1601.1074
				text = "that"
			intervals [3648]:
				xmin = 1601.1074
				xmax = 1601.1374
				text = "i"
			intervals [3649]:
				xmin = 1601.1374
				xmax = 1601.1974
				text = "d"
			intervals [3650]:
				xmin = 1601.1974
				xmax = 1601.3574
				text = "like"
			intervals [3651]:
				xmin = 1601.3574
				xmax = 1601.4974
				text = "to"
			intervals [3652]:
				xmin = 1601.4974
				xmax = 1601.7574
				text = "get"
			intervals [3653]:
				xmin = 1601.7574
				xmax = 1601.8596
				text = ""
			intervals [3654]:
				xmin = 1601.8596
				xmax = 1602.1196
				text = "which"
			intervals [3655]:
				xmin = 1602.1196
				xmax = 1602.2096
				text = "would"
			intervals [3656]:
				xmin = 1602.2096
				xmax = 1602.6096
				text = "require"
			intervals [3657]:
				xmin = 1602.6096
				xmax = 1602.6696
				text = ""
			intervals [3658]:
				xmin = 1602.6696
				xmax = 1602.8196
				text = "quite"
			intervals [3659]:
				xmin = 1602.8196
				xmax = 1602.8796
				text = "a"
			intervals [3660]:
				xmin = 1602.8796
				xmax = 1603.0196
				text = "bit"
			intervals [3661]:
				xmin = 1603.0196
				xmax = 1603.1396
				text = "of"
			intervals [3662]:
				xmin = 1603.1396
				xmax = 1603.4196
				text = "money"
			intervals [3663]:
				xmin = 1603.4196
				xmax = 1606.9965
				text = ""
			intervals [3664]:
				xmin = 1606.9965
				xmax = 1607.3565
				text = "um"
			intervals [3665]:
				xmin = 1607.3565
				xmax = 1607.5194
				text = ""
			intervals [3666]:
				xmin = 1607.5194
				xmax = 1607.7094
				text = "not"
			intervals [3667]:
				xmin = 1607.7094
				xmax = 1607.9794
				text = "many"
			intervals [3668]:
				xmin = 1607.9794
				xmax = 1608.1394
				text = "though"
			intervals [3669]:
				xmin = 1608.1394
				xmax = 1610.5117
				text = ""
			intervals [3670]:
				xmin = 1610.5117
				xmax = 1610.7317
				text = "right"
			intervals [3671]:
				xmin = 1610.7317
				xmax = 1610.9717
				text = "now"
			intervals [3672]:
				xmin = 1610.9717
				xmax = 1611.2017
				text = "being"
			intervals [3673]:
				xmin = 1611.2017
				xmax = 1611.6717
				text = "sixteen"
			intervals [3674]:
				xmin = 1611.6717
				xmax = 1611.9217
				text = "years"
			intervals [3675]:
				xmin = 1611.9217
				xmax = 1612.2317
				text = "old"
			intervals [3676]:
				xmin = 1612.2317
				xmax = 1612.2617
				text = "i"
			intervals [3677]:
				xmin = 1612.2617
				xmax = 1612.3517
				text = "doubt"
			intervals [3678]:
				xmin = 1612.3517
				xmax = 1612.4417
				text = "if"
			intervals [3679]:
				xmin = 1612.4417
				xmax = 1612.5017
				text = "i"
			intervals [3680]:
				xmin = 1612.5017
				xmax = 1612.6317
				text = "could"
			intervals [3681]:
				xmin = 1612.6317
				xmax = 1612.7717
				text = "do"
			intervals [3682]:
				xmin = 1612.7717
				xmax = 1612.9917
				text = "very"
			intervals [3683]:
				xmin = 1612.9917
				xmax = 1613.3417
				text = "much"
			intervals [3684]:
				xmin = 1613.3417
				xmax = 1613.5817
				text = "with"
			intervals [3685]:
				xmin = 1613.5817
				xmax = 1614.3373
				text = ""
			intervals [3686]:
				xmin = 1614.3373
				xmax = 1614.4273
				text = "with"
			intervals [3687]:
				xmin = 1614.4273
				xmax = 1614.5473
				text = "all"
			intervals [3688]:
				xmin = 1614.5473
				xmax = 1614.7273
				text = "that"
			intervals [3689]:
				xmin = 1614.7273
				xmax = 1615.0473
				text = "money"
			intervals [3690]:
				xmin = 1615.0473
				xmax = 1615.1873
				text = "if"
			intervals [3691]:
				xmin = 1615.1873
				xmax = 1615.2173
				text = "i"
			intervals [3692]:
				xmin = 1615.2173
				xmax = 1615.4373
				text = "was"
			intervals [3693]:
				xmin = 1615.4373
				xmax = 1615.6273
				text = "say"
			intervals [3694]:
				xmin = 1615.6273
				xmax = 1615.9073
				text = "twenty"
			intervals [3695]:
				xmin = 1615.9073
				xmax = 1616.0873
				text = "one"
			intervals [3696]:
				xmin = 1616.0873
				xmax = 1616.1673
				text = "i"
			intervals [3697]:
				xmin = 1616.1673
				xmax = 1616.3273
				text = "could"
			intervals [3698]:
				xmin = 1616.3273
				xmax = 1616.4773
				text = "get"
			intervals [3699]:
				xmin = 1616.4773
				xmax = 1616.5573
				text = "a"
			intervals [3700]:
				xmin = 1616.5573
				xmax = 1616.8973
				text = "house"
			intervals [3701]:
				xmin = 1616.8973
				xmax = 1616.9773
				text = "or"
			intervals [3702]:
				xmin = 1616.9773
				xmax = 1617.3473
				text = "something"
			intervals [3703]:
				xmin = 1617.3473
				xmax = 1618.0106
				text = ""
			intervals [3704]:
				xmin = 1618.0106
				xmax = 1618.1506
				text = "with"
			intervals [3705]:
				xmin = 1618.1506
				xmax = 1618.2406
				text = "it"
			intervals [3706]:
				xmin = 1618.2406
				xmax = 1620.6521
				text = ""
			intervals [3707]:
				xmin = 1620.6521
				xmax = 1620.8221
				text = "what"
			intervals [3708]:
				xmin = 1620.8221
				xmax = 1620.8821
				text = "i"
			intervals [3709]:
				xmin = 1620.8821
				xmax = 1620.9421
				text = "d"
			intervals [3710]:
				xmin = 1620.9421
				xmax = 1621.1421
				text = "like"
			intervals [3711]:
				xmin = 1621.1421
				xmax = 1621.2421
				text = "to"
			intervals [3712]:
				xmin = 1621.2421
				xmax = 1621.3921
				text = "get"
			intervals [3713]:
				xmin = 1621.3921
				xmax = 1621.5321
				text = "would"
			intervals [3714]:
				xmin = 1621.5321
				xmax = 1621.7021
				text = "be"
			intervals [3715]:
				xmin = 1621.7021
				xmax = 1621.8521
				text = "a"
			intervals [3716]:
				xmin = 1621.8521
				xmax = 1622.1493
				text = ""
			intervals [3717]:
				xmin = 1622.1493
				xmax = 1622.4393
				text = "uh"
			intervals [3718]:
				xmin = 1622.4393
				xmax = 1622.5927
				text = ""
			intervals [3719]:
				xmin = 1622.5927
				xmax = 1622.7927
				text = "a"
			intervals [3720]:
				xmin = 1622.7927
				xmax = 1623.2927
				text = "castle"
			intervals [3721]:
				xmin = 1623.2927
				xmax = 1623.4327
				text = "in"
			intervals [3722]:
				xmin = 1623.4327
				xmax = 1623.4927
				text = ""
			intervals [3723]:
				xmin = 1623.4927
				xmax = 1623.7727
				text = "on"
			intervals [3724]:
				xmin = 1623.7727
				xmax = 1624.2254
				text = ""
			intervals [3725]:
				xmin = 1624.2254
				xmax = 1624.6754
				text = "scottish"
			intervals [3726]:
				xmin = 1624.6754
				xmax = 1624.9654
				text = "moor"
			intervals [3727]:
				xmin = 1624.9654
				xmax = 1625.0454
				text = "or"
			intervals [3728]:
				xmin = 1625.0454
				xmax = 1625.5154
				text = "something"
			intervals [3729]:
				xmin = 1625.5154
				xmax = 1626.0619
				text = ""
			intervals [3730]:
				xmin = 1626.0619
				xmax = 1626.2219
				text = "that"
			intervals [3731]:
				xmin = 1626.2219
				xmax = 1626.4419
				text = "always"
			intervals [3732]:
				xmin = 1626.4419
				xmax = 1626.8419
				text = "appealed"
			intervals [3733]:
				xmin = 1626.8419
				xmax = 1626.9019
				text = "to"
			intervals [3734]:
				xmin = 1626.9019
				xmax = 1627.0919
				text = "me"
			intervals [3735]:
				xmin = 1627.0919
				xmax = 1628.1496
				text = ""
			intervals [3736]:
				xmin = 1628.1496
				xmax = 1628.1896
				text = "i"
			intervals [3737]:
				xmin = 1628.1896
				xmax = 1628.2296
				text = ""
			intervals [3738]:
				xmin = 1628.2296
				xmax = 1628.3296
				text = "don't"
			intervals [3739]:
				xmin = 1628.3296
				xmax = 1628.3896
				text = "know"
			intervals [3740]:
				xmin = 1628.3896
				xmax = 1628.4196
				text = ""
			intervals [3741]:
				xmin = 1628.4196
				xmax = 1628.6496
				text = "why"
			intervals [3742]:
				xmin = 1628.6496
				xmax = 1629.8371
				text = ""
			intervals [3743]:
				xmin = 1629.8371
				xmax = 1630.2071
				text = "um"
			intervals [3744]:
				xmin = 1630.2071
				xmax = 1633.222
				text = ""
			intervals [3745]:
				xmin = 1633.222
				xmax = 1633.432
				text = "and"
			intervals [3746]:
				xmin = 1633.432
				xmax = 1633.742
				text = "perhaps"
			intervals [3747]:
				xmin = 1633.742
				xmax = 1633.802
				text = "an"
			intervals [3748]:
				xmin = 1633.802
				xmax = 1634.262
				text = "expensive"
			intervals [3749]:
				xmin = 1634.262
				xmax = 1634.632
				text = "sports"
			intervals [3750]:
				xmin = 1634.632
				xmax = 1634.812
				text = "car"
			intervals [3751]:
				xmin = 1634.812
				xmax = 1634.902
				text = "but"
			intervals [3752]:
				xmin = 1634.902
				xmax = 1634.962
				text = ""
			intervals [3753]:
				xmin = 1634.962
				xmax = 1635.462
				text = "besides"
			intervals [3754]:
				xmin = 1635.462
				xmax = 1635.622
				text = "that"
			intervals [3755]:
				xmin = 1635.622
				xmax = 1635.652
				text = "i"
			intervals [3756]:
				xmin = 1635.652
				xmax = 1635.732
				text = "d"
			intervals [3757]:
				xmin = 1635.732
				xmax = 1635.862
				text = "be"
			intervals [3758]:
				xmin = 1635.862
				xmax = 1636.252
				text = "lost"
			intervals [3759]:
				xmin = 1636.252
				xmax = 1647.2683
				text = ""
			intervals [3760]:
				xmin = 1647.2683
				xmax = 1647.5083
				text = "well"
			intervals [3761]:
				xmin = 1647.5083
				xmax = 1647.5883
				text = "i"
			intervals [3762]:
				xmin = 1647.5883
				xmax = 1647.6783
				text = "don't"
			intervals [3763]:
				xmin = 1647.6783
				xmax = 1647.8683
				text = "know"
			intervals [3764]:
				xmin = 1647.8683
				xmax = 1648.1351
				text = ""
			intervals [3765]:
				xmin = 1648.1351
				xmax = 1648.3151
				text = "if"
			intervals [3766]:
				xmin = 1648.3151
				xmax = 1648.4351
				text = ""
			intervals [3767]:
				xmin = 1648.4351
				xmax = 1648.6951
				text = "after"
			intervals [3768]:
				xmin = 1648.6951
				xmax = 1648.7551
				text = "you"
			intervals [3769]:
				xmin = 1648.7551
				xmax = 1648.8851
				text = "come"
			intervals [3770]:
				xmin = 1648.8851
				xmax = 1649.0251
				text = "out"
			intervals [3771]:
				xmin = 1649.0251
				xmax = 1649.0851
				text = "of"
			intervals [3772]:
				xmin = 1649.0851
				xmax = 1649.4551
				text = "college"
			intervals [3773]:
				xmin = 1649.4551
				xmax = 1649.4951
				text = "or"
			intervals [3774]:
				xmin = 1649.4951
				xmax = 1649.5251
				text = ""
			intervals [3775]:
				xmin = 1649.5251
				xmax = 1649.6251
				text = "when"
			intervals [3776]:
				xmin = 1649.6251
				xmax = 1649.7251
				text = "you're"
			intervals [3777]:
				xmin = 1649.7251
				xmax = 1649.9251
				text = "in"
			intervals [3778]:
				xmin = 1649.9251
				xmax = 1650.2751
				text = "college"
			intervals [3779]:
				xmin = 1650.2751
				xmax = 1650.3351
				text = "you"
			intervals [3780]:
				xmin = 1650.3351
				xmax = 1650.4751
				text = "get"
			intervals [3781]:
				xmin = 1650.4751
				xmax = 1650.5051
				text = ""
			intervals [3782]:
				xmin = 1650.5051
				xmax = 1650.7751
				text = "rather"
			intervals [3783]:
				xmin = 1650.7751
				xmax = 1651.3951
				text = "idealistic"
			intervals [3784]:
				xmin = 1651.3951
				xmax = 1651.6551
				text = "about"
			intervals [3785]:
				xmin = 1651.6551
				xmax = 1651.7151
				text = ""
			intervals [3786]:
				xmin = 1651.7151
				xmax = 1652.1151
				text = "things"
			intervals [3787]:
				xmin = 1652.1151
				xmax = 1652.8457
				text = ""
			intervals [3788]:
				xmin = 1652.8457
				xmax = 1652.8857
				text = "i"
			intervals [3789]:
				xmin = 1652.8857
				xmax = 1652.9757
				text = "would"
			intervals [3790]:
				xmin = 1652.9757
				xmax = 1653.0257
				text = ""
			intervals [3791]:
				xmin = 1653.0257
				xmax = 1653.3457
				text = "probably"
			intervals [3792]:
				xmin = 1653.3457
				xmax = 1653.5457
				text = "want"
			intervals [3793]:
				xmin = 1653.5457
				xmax = 1653.6357
				text = "to"
			intervals [3794]:
				xmin = 1653.6357
				xmax = 1653.8257
				text = "give"
			intervals [3795]:
				xmin = 1653.8257
				xmax = 1653.9257
				text = "it"
			intervals [3796]:
				xmin = 1653.9257
				xmax = 1654.0957
				text = "all"
			intervals [3797]:
				xmin = 1654.0957
				xmax = 1654.1257
				text = ""
			intervals [3798]:
				xmin = 1654.1257
				xmax = 1654.2057
				text = "to"
			intervals [3799]:
				xmin = 1654.2057
				xmax = 1654.2457
				text = ""
			intervals [3800]:
				xmin = 1654.2457
				xmax = 1654.3157
				text = "the"
			intervals [3801]:
				xmin = 1654.3157
				xmax = 1654.6357
				text = "peace"
			intervals [3802]:
				xmin = 1654.6357
				xmax = 1655.0057
				text = "corps"
			intervals [3803]:
				xmin = 1655.0057
				xmax = 1655.1857
				text = "or"
			intervals [3804]:
				xmin = 1655.1857
				xmax = 1655.4057
				text = ""
			intervals [3805]:
				xmin = 1655.4057
				xmax = 1655.6257
				text = "or"
			intervals [3806]:
				xmin = 1655.6257
				xmax = 1655.7557
				text = "a"
			intervals [3807]:
				xmin = 1655.7557
				xmax = 1657.1495
				text = ""
			intervals [3808]:
				xmin = 1657.1495
				xmax = 1657.6195
				text = "um"
			intervals [3809]:
				xmin = 1657.6195
				xmax = 1657.7738
				text = ""
			intervals [3810]:
				xmin = 1657.7738
				xmax = 1657.8638
				text = "the"
			intervals [3811]:
				xmin = 1657.8638
				xmax = 1658.3038
				text = "poverty"
			intervals [3812]:
				xmin = 1658.3038
				xmax = 1658.7438
				text = "program"
			intervals [3813]:
				xmin = 1658.7438
				xmax = 1658.7738
				text = ""
			intervals [3814]:
				xmin = 1658.7738
				xmax = 1658.8238
				text = "or"
			intervals [3815]:
				xmin = 1658.8238
				xmax = 1659.2838
				text = "something"
			intervals [3816]:
				xmin = 1659.2838
				xmax = 1660.309
				text = ""
			intervals [3817]:
				xmin = 1660.309
				xmax = 1660.459
				text = "could"
			intervals [3818]:
				xmin = 1660.459
				xmax = 1660.579
				text = "be"
			intervals [3819]:
				xmin = 1660.579
				xmax = 1660.889
				text = "useful"
			intervals [3820]:
				xmin = 1660.889
				xmax = 1661.039
				text = "if"
			intervals [3821]:
				xmin = 1661.039
				xmax = 1661.079
				text = ""
			intervals [3822]:
				xmin = 1661.079
				xmax = 1661.179
				text = "there"
			intervals [3823]:
				xmin = 1661.179
				xmax = 1661.299
				text = "was"
			intervals [3824]:
				xmin = 1661.299
				xmax = 1661.629
				text = "anything"
			intervals [3825]:
				xmin = 1661.629
				xmax = 1661.829
				text = "else"
			intervals [3826]:
				xmin = 1661.829
				xmax = 1661.869
				text = ""
			intervals [3827]:
				xmin = 1661.869
				xmax = 1661.899
				text = "i"
			intervals [3828]:
				xmin = 1661.899
				xmax = 1662.219
				text = "guess"
			intervals [3829]:
				xmin = 1662.219
				xmax = 1677.4926
				text = ""
			intervals [3830]:
				xmin = 1677.4926
				xmax = 1677.9326
				text = "usually"
			intervals [3831]:
				xmin = 1677.9326
				xmax = 1678.4226
				text = "christmas"
			intervals [3832]:
				xmin = 1678.4226
				xmax = 1678.5826
				text = "eve"
			intervals [3833]:
				xmin = 1678.5826
				xmax = 1678.6126
				text = ""
			intervals [3834]:
				xmin = 1678.6126
				xmax = 1678.8426
				text = "we"
			intervals [3835]:
				xmin = 1678.8426
				xmax = 1678.9826
				text = "uh"
			intervals [3836]:
				xmin = 1678.9826
				xmax = 1680.6361
				text = ""
			intervals [3837]:
				xmin = 1680.6361
				xmax = 1680.8461
				text = "s"
			intervals [3838]:
				xmin = 1680.8461
				xmax = 1680.9061
				text = ""
			intervals [3839]:
				xmin = 1680.9061
				xmax = 1681.2061
				text = "uh"
			intervals [3840]:
				xmin = 1681.2061
				xmax = 1681.4361
				text = "set"
			intervals [3841]:
				xmin = 1681.4361
				xmax = 1681.5461
				text = "up"
			intervals [3842]:
				xmin = 1681.5461
				xmax = 1681.6261
				text = "the"
			intervals [3843]:
				xmin = 1681.6261
				xmax = 1682.0661
				text = "christmas"
			intervals [3844]:
				xmin = 1682.0661
				xmax = 1682.3961
				text = "tree"
			intervals [3845]:
				xmin = 1682.3961
				xmax = 1683.2074
				text = ""
			intervals [3846]:
				xmin = 1683.2074
				xmax = 1683.4074
				text = "which"
			intervals [3847]:
				xmin = 1683.4074
				xmax = 1683.7274
				text = "takes"
			intervals [3848]:
				xmin = 1683.7274
				xmax = 1683.9074
				text = "all"
			intervals [3849]:
				xmin = 1683.9074
				xmax = 1684.1674
				text = "day"
			intervals [3850]:
				xmin = 1684.1674
				xmax = 1684.3881
				text = ""
			intervals [3851]:
				xmin = 1684.3881
				xmax = 1684.5381
				text = "my"
			intervals [3852]:
				xmin = 1684.5381
				xmax = 1684.8481
				text = "mother"
			intervals [3853]:
				xmin = 1684.8481
				xmax = 1684.9681
				text = "is"
			intervals [3854]:
				xmin = 1684.9681
				xmax = 1685.3081
				text = "cooking"
			intervals [3855]:
				xmin = 1685.3081
				xmax = 1685.4081
				text = "in"
			intervals [3856]:
				xmin = 1685.4081
				xmax = 1685.5381
				text = "the"
			intervals [3857]:
				xmin = 1685.5381
				xmax = 1685.5681
				text = ""
			intervals [3858]:
				xmin = 1685.5681
				xmax = 1685.7281
				text = "in"
			intervals [3859]:
				xmin = 1685.7281
				xmax = 1685.8781
				text = "the"
			intervals [3860]:
				xmin = 1685.8781
				xmax = 1685.9981
				text = ""
			intervals [3861]:
				xmin = 1685.9981
				xmax = 1686.3481
				text = "kitchen"
			intervals [3862]:
				xmin = 1686.3481
				xmax = 1686.4181
				text = "of"
			intervals [3863]:
				xmin = 1686.4181
				xmax = 1686.7481
				text = "course"
			intervals [3864]:
				xmin = 1686.7481
				xmax = 1686.8781
				text = "she"
			intervals [3865]:
				xmin = 1686.8781
				xmax = 1687.2281
				text = "makes"
			intervals [3866]:
				xmin = 1687.2281
				xmax = 1688.3957
				text = ""
			intervals [3867]:
				xmin = 1688.3957
				xmax = 1688.7857
				text = "uh"
			intervals [3868]:
				xmin = 1688.7857
				xmax = 1688.8957
				text = ""
			intervals [3869]:
				xmin = 1688.8957
				xmax = 1689.3357
				text = "cakes"
			intervals [3870]:
				xmin = 1689.3357
				xmax = 1689.5257
				text = "and"
			intervals [3871]:
				xmin = 1689.5257
				xmax = 1689.8751
				text = ""
			intervals [3872]:
				xmin = 1689.8751
				xmax = 1690.1951
				text = "starting"
			intervals [3873]:
				xmin = 1690.1951
				xmax = 1690.6079
				text = ""
			intervals [3874]:
				xmin = 1690.6079
				xmax = 1690.7079
				text = "to"
			intervals [3875]:
				xmin = 1690.7079
				xmax = 1690.7379
				text = ""
			intervals [3876]:
				xmin = 1690.7379
				xmax = 1690.9879
				text = "work"
			intervals [3877]:
				xmin = 1690.9879
				xmax = 1691.2079
				text = "on"
			intervals [3878]:
				xmin = 1691.2079
				xmax = 1691.3579
				text = "a"
			intervals [3879]:
				xmin = 1691.3579
				xmax = 1692.4983
				text = ""
			intervals [3880]:
				xmin = 1692.4983
				xmax = 1693.1683
				text = "christmas"
			intervals [3881]:
				xmin = 1693.1683
				xmax = 1693.3583
				text = "uh"
			intervals [3882]:
				xmin = 1693.3583
				xmax = 1693.7083
				text = "dinner"
			intervals [3883]:
				xmin = 1693.7083
				xmax = 1696.3322
				text = ""
			intervals [3884]:
				xmin = 1696.3322
				xmax = 1696.7022
				text = "um"
			intervals [3885]:
				xmin = 1696.7022
				xmax = 1699.1434
				text = ""
			intervals [3886]:
				xmin = 1699.1434
				xmax = 1699.6834
				text = "sometimes"
			intervals [3887]:
				xmin = 1699.6834
				xmax = 1699.9334
				text = "there"
			intervals [3888]:
				xmin = 1699.9334
				xmax = 1699.9934
				text = "are"
			intervals [3889]:
				xmin = 1699.9934
				xmax = 1700.6234
				text = "specials"
			intervals [3890]:
				xmin = 1700.6234
				xmax = 1700.7803
				text = ""
			intervals [3891]:
				xmin = 1700.7803
				xmax = 1700.9303
				text = "on"
			intervals [3892]:
				xmin = 1700.9303
				xmax = 1701.3903
				text = "christmas"
			intervals [3893]:
				xmin = 1701.3903
				xmax = 1701.4903
				text = "on"
			intervals [3894]:
				xmin = 1701.4903
				xmax = 1702.0303
				text = "television"
			intervals [3895]:
				xmin = 1702.0303
				xmax = 1703.0611
				text = ""
			intervals [3896]:
				xmin = 1703.0611
				xmax = 1703.4311
				text = "which"
			intervals [3897]:
				xmin = 1703.4311
				xmax = 1703.5511
				text = "uh"
			intervals [3898]:
				xmin = 1703.5511
				xmax = 1704.9696
				text = ""
			intervals [3899]:
				xmin = 1704.9696
				xmax = 1705.0296
				text = "it"
			intervals [3900]:
				xmin = 1705.0296
				xmax = 1705.0596
				text = "s"
			intervals [3901]:
				xmin = 1705.0596
				xmax = 1705.2796
				text = "kind"
			intervals [3902]:
				xmin = 1705.2796
				xmax = 1705.3596
				text = "of"
			intervals [3903]:
				xmin = 1705.3596
				xmax = 1705.3896
				text = ""
			intervals [3904]:
				xmin = 1705.3896
				xmax = 1705.4196
				text = "a"
			intervals [3905]:
				xmin = 1705.4196
				xmax = 1705.7596
				text = "family"
			intervals [3906]:
				xmin = 1705.7596
				xmax = 1705.9896
				text = "thing"
			intervals [3907]:
				xmin = 1705.9896
				xmax = 1706.1096
				text = "you"
			intervals [3908]:
				xmin = 1706.1096
				xmax = 1706.1996
				text = "know"
			intervals [3909]:
				xmin = 1706.1996
				xmax = 1706.3096
				text = "we"
			intervals [3910]:
				xmin = 1706.3096
				xmax = 1706.4996
				text = "all"
			intervals [3911]:
				xmin = 1706.4996
				xmax = 1706.9096
				text = "watch"
			intervals [3912]:
				xmin = 1706.9096
				xmax = 1708.483
				text = ""
			intervals [3913]:
				xmin = 1708.483
				xmax = 1708.793
				text = "and"
			intervals [3914]:
				xmin = 1708.793
				xmax = 1708.873
				text = "uh"
			intervals [3915]:
				xmin = 1708.873
				xmax = 1712.1642
				text = ""
			intervals [3916]:
				xmin = 1712.1642
				xmax = 1712.2242
				text = "and"
			intervals [3917]:
				xmin = 1712.2242
				xmax = 1712.2842
				text = "we"
			intervals [3918]:
				xmin = 1712.2842
				xmax = 1712.4042
				text = "go"
			intervals [3919]:
				xmin = 1712.4042
				xmax = 1712.5242
				text = "to"
			intervals [3920]:
				xmin = 1712.5242
				xmax = 1712.8142
				text = "sleep"
			intervals [3921]:
				xmin = 1712.8142
				xmax = 1713.0342
				text = "about"
			intervals [3922]:
				xmin = 1713.0342
				xmax = 1713.1442
				text = "the"
			intervals [3923]:
				xmin = 1713.1442
				xmax = 1713.4542
				text = "same"
			intervals [3924]:
				xmin = 1713.4542
				xmax = 1713.7842
				text = "time"
			intervals [3925]:
				xmin = 1713.7842
				xmax = 1713.8242
				text = "i"
			intervals [3926]:
				xmin = 1713.8242
				xmax = 1714.0442
				text = "don't"
			intervals [3927]:
				xmin = 1714.0442
				xmax = 1714.2542
				text = "stay"
			intervals [3928]:
				xmin = 1714.2542
				xmax = 1714.3942
				text = "up"
			intervals [3929]:
				xmin = 1714.3942
				xmax = 1714.5742
				text = "any"
			intervals [3930]:
				xmin = 1714.5742
				xmax = 1714.9042
				text = "later"
			intervals [3931]:
				xmin = 1714.9042
				xmax = 1715.0329
				text = ""
			intervals [3932]:
				xmin = 1715.0329
				xmax = 1715.0929
				text = "or"
			intervals [3933]:
				xmin = 1715.0929
				xmax = 1715.1429
				text = ""
			intervals [3934]:
				xmin = 1715.1429
				xmax = 1715.2629
				text = "go"
			intervals [3935]:
				xmin = 1715.2629
				xmax = 1715.3629
				text = "to"
			intervals [3936]:
				xmin = 1715.3629
				xmax = 1715.5129
				text = "bed"
			intervals [3937]:
				xmin = 1715.5129
				xmax = 1715.7929
				text = "any"
			intervals [3938]:
				xmin = 1715.7929
				xmax = 1716.1429
				text = "earlier"
			intervals [3939]:
				xmin = 1716.1429
				xmax = 1725.3736
				text = ""
			intervals [3940]:
				xmin = 1725.3736
				xmax = 1725.4436
				text = "i"
			intervals [3941]:
				xmin = 1725.4436
				xmax = 1725.6236
				text = "think"
			intervals [3942]:
				xmin = 1725.6236
				xmax = 1725.7436
				text = "what"
			intervals [3943]:
				xmin = 1725.7436
				xmax = 1725.7936
				text = "i"
			intervals [3944]:
				xmin = 1725.7936
				xmax = 1725.9936
				text = "did"
			intervals [3945]:
				xmin = 1725.9936
				xmax = 1726.2136
				text = "was"
			intervals [3946]:
				xmin = 1726.2136
				xmax = 1726.2836
				text = "i"
			intervals [3947]:
				xmin = 1726.2836
				xmax = 1726.4036
				text = "would"
			intervals [3948]:
				xmin = 1726.4036
				xmax = 1726.6036
				text = "stay"
			intervals [3949]:
				xmin = 1726.6036
				xmax = 1726.7636
				text = "up"
			intervals [3950]:
				xmin = 1726.7636
				xmax = 1727.0736
				text = "late"
			intervals [3951]:
				xmin = 1727.0736
				xmax = 1728.3196
				text = ""
			intervals [3952]:
				xmin = 1728.3196
				xmax = 1728.5696
				text = "and"
			intervals [3953]:
				xmin = 1728.5696
				xmax = 1728.6096
				text = ""
			intervals [3954]:
				xmin = 1728.6096
				xmax = 1728.8096
				text = "uh"
			intervals [3955]:
				xmin = 1728.8096
				xmax = 1730.9888
				text = ""
			intervals [3956]:
				xmin = 1730.9888
				xmax = 1731.3288
				text = "finally"
			intervals [3957]:
				xmin = 1731.3288
				xmax = 1731.5588
				text = "fall"
			intervals [3958]:
				xmin = 1731.5588
				xmax = 1731.8188
				text = "asleep"
			intervals [3959]:
				xmin = 1731.8188
				xmax = 1732.0188
				text = "around"
			intervals [3960]:
				xmin = 1732.0188
				xmax = 1732.1388
				text = "one"
			intervals [3961]:
				xmin = 1732.1388
				xmax = 1732.5488
				text = "o'clock"
			intervals [3962]:
				xmin = 1732.5488
				xmax = 1733.4592
				text = ""
			intervals [3963]:
				xmin = 1733.4592
				xmax = 1733.5292
				text = "and"
			intervals [3964]:
				xmin = 1733.5292
				xmax = 1733.6992
				text = "then"
			intervals [3965]:
				xmin = 1733.6992
				xmax = 1733.9592
				text = "wake"
			intervals [3966]:
				xmin = 1733.9592
				xmax = 1734.0792
				text = "up"
			intervals [3967]:
				xmin = 1734.0792
				xmax = 1734.3992
				text = "around"
			intervals [3968]:
				xmin = 1734.3992
				xmax = 1735.0392
				text = "six"
			intervals [3969]:
				xmin = 1735.0392
				xmax = 1736.6703
				text = ""
			intervals [3970]:
				xmin = 1736.6703
				xmax = 1736.9003
				text = "see"
			intervals [3971]:
				xmin = 1736.9003
				xmax = 1736.9803
				text = "who"
			intervals [3972]:
				xmin = 1736.9803
				xmax = 1737.2303
				text = "come"
			intervals [3973]:
				xmin = 1737.2303
				xmax = 1737.4303
				text = "down"
			intervals [3974]:
				xmin = 1737.4303
				xmax = 1737.5303
				text = "to"
			intervals [3975]:
				xmin = 1737.5303
				xmax = 1737.6403
				text = "see"
			intervals [3976]:
				xmin = 1737.6403
				xmax = 1737.7303
				text = "the"
			intervals [3977]:
				xmin = 1737.7303
				xmax = 1737.7803
				text = ""
			intervals [3978]:
				xmin = 1737.7803
				xmax = 1738.2103
				text = "presents"
			intervals [3979]:
				xmin = 1738.2103
				xmax = 1738.2703
				text = "and"
			intervals [3980]:
				xmin = 1738.2703
				xmax = 1738.7803
				text = "everything"
			intervals [3981]:
				xmin = 1738.7803
				xmax = 1739.5023
				text = ""
			intervals [3982]:
				xmin = 1739.5023
				xmax = 1739.6923
				text = "my"
			intervals [3983]:
				xmin = 1739.6923
				xmax = 1740.0123
				text = "father"
			intervals [3984]:
				xmin = 1740.0123
				xmax = 1740.1023
				text = "would"
			intervals [3985]:
				xmin = 1740.1023
				xmax = 1740.3823
				text = "never"
			intervals [3986]:
				xmin = 1740.3823
				xmax = 1740.5123
				text = "get"
			intervals [3987]:
				xmin = 1740.5123
				xmax = 1740.6423
				text = "up"
			intervals [3988]:
				xmin = 1740.6423
				xmax = 1740.760
				text = ""
			intervals [3989]:
				xmin = 1740.760
				xmax = 1741.070
				text = "before"
			intervals [3990]:
				xmin = 1741.070
				xmax = 1741.490
				text = "seven"
			intervals [3991]:
				xmin = 1741.490
				xmax = 1741.580
				text = "or"
			intervals [3992]:
				xmin = 1741.580
				xmax = 1741.780
				text = "so"
			intervals [3993]:
				xmin = 1741.780
				xmax = 1745.0392
				text = ""
			intervals [3994]:
				xmin = 1745.0392
				xmax = 1745.1892
				text = "i"
			intervals [3995]:
				xmin = 1745.1892
				xmax = 1745.2192
				text = "a"
			intervals [3996]:
				xmin = 1745.2192
				xmax = 1745.2692
				text = "i"
			intervals [3997]:
				xmin = 1745.2692
				xmax = 1745.6792
				text = "always"
			intervals [3998]:
				xmin = 1745.6792
				xmax = 1745.7992
				text = "went"
			intervals [3999]:
				xmin = 1745.7992
				xmax = 1745.8592
				text = "in"
			intervals [4000]:
				xmin = 1745.8592
				xmax = 1745.9692
				text = "my"
			intervals [4001]:
				xmin = 1745.9692
				xmax = 1746.3692
				text = "stocking"
			intervals [4002]:
				xmin = 1746.3692
				xmax = 1746.5192
				text = "though"
			intervals [4003]:
				xmin = 1746.5192
				xmax = 1746.8592
				text = "anyway"
			intervals [4004]:
				xmin = 1746.8592
				xmax = 1747.8515
				text = ""
			intervals [4005]:
				xmin = 1747.8515
				xmax = 1748.0215
				text = "and"
			intervals [4006]:
				xmin = 1748.0215
				xmax = 1748.2415
				text = "saved"
			intervals [4007]:
				xmin = 1748.2415
				xmax = 1748.3015
				text = "the"
			intervals [4008]:
				xmin = 1748.3015
				xmax = 1748.3415
				text = ""
			intervals [4009]:
				xmin = 1748.3415
				xmax = 1748.8315
				text = "presents"
			intervals [4010]:
				xmin = 1748.8315
				xmax = 1749.1515
				text = "until"
			intervals [4011]:
				xmin = 1749.1515
				xmax = 1749.2306
				text = ""
			intervals [4012]:
				xmin = 1749.2306
				xmax = 1749.9506
				text = "af"
			intervals [4013]:
				xmin = 1749.9506
				xmax = 1749.9726
				text = ""
			intervals [4014]:
				xmin = 1749.9726
				xmax = 1750.2426
				text = "after"
			intervals [4015]:
				xmin = 1750.2426
				xmax = 1750.3726
				text = "my"
			intervals [4016]:
				xmin = 1750.3726
				xmax = 1750.4126
				text = ""
			intervals [4017]:
				xmin = 1750.4126
				xmax = 1750.8426
				text = "parents"
			intervals [4018]:
				xmin = 1750.8426
				xmax = 1750.9926
				text = "had"
			intervals [4019]:
				xmin = 1750.9926
				xmax = 1751.0626
				text = ""
			intervals [4020]:
				xmin = 1751.0626
				xmax = 1751.4226
				text = "gotten"
			intervals [4021]:
				xmin = 1751.4226
				xmax = 1751.5226
				text = "up"
			intervals [4022]:
				xmin = 1751.5226
				xmax = 1758.9444
				text = ""
			intervals [4023]:
				xmin = 1758.9444
				xmax = 1759.1644
				text = "well"
			intervals [4024]:
				xmin = 1759.1644
				xmax = 1759.2544
				text = "the"
			intervals [4025]:
				xmin = 1759.2544
				xmax = 1759.5044
				text = "next"
			intervals [4026]:
				xmin = 1759.5044
				xmax = 1759.7944
				text = "day"
			intervals [4027]:
				xmin = 1759.7944
				xmax = 1759.9744
				text = "uh"
			intervals [4028]:
				xmin = 1759.9744
				xmax = 1762.3696
				text = ""
			intervals [4029]:
				xmin = 1762.3696
				xmax = 1762.6496
				text = "well"
			intervals [4030]:
				xmin = 1762.6496
				xmax = 1762.6796
				text = ""
			intervals [4031]:
				xmin = 1762.6796
				xmax = 1762.9896
				text = "last"
			intervals [4032]:
				xmin = 1762.9896
				xmax = 1763.6196
				text = "christmas"
			intervals [4033]:
				xmin = 1763.6196
				xmax = 1763.9396
				text = "i"
			intervals [4034]:
				xmin = 1763.9396
				xmax = 1764.0296
				text = "uh"
			intervals [4035]:
				xmin = 1764.0296
				xmax = 1765.5299
				text = ""
			intervals [4036]:
				xmin = 1765.5299
				xmax = 1765.6799
				text = "i"
			intervals [4037]:
				xmin = 1765.6799
				xmax = 1765.8599
				text = "had"
			intervals [4038]:
				xmin = 1765.8599
				xmax = 1765.9599
				text = "an"
			intervals [4039]:
				xmin = 1765.9599
				xmax = 1766.3599
				text = "idea"
			intervals [4040]:
				xmin = 1766.3599
				xmax = 1766.3899
				text = ""
			intervals [4041]:
				xmin = 1766.3899
				xmax = 1766.5099
				text = "what"
			intervals [4042]:
				xmin = 1766.5099
				xmax = 1766.5799
				text = "i"
			intervals [4043]:
				xmin = 1766.5799
				xmax = 1766.7599
				text = "was"
			intervals [4044]:
				xmin = 1766.7599
				xmax = 1767.0299
				text = "getting"
			intervals [4045]:
				xmin = 1767.0299
				xmax = 1767.4099
				text = "anyway"
			intervals [4046]:
				xmin = 1767.4099
				xmax = 1769.3565
				text = ""
			intervals [4047]:
				xmin = 1769.3565
				xmax = 1769.6165
				text = "uh"
			intervals [4048]:
				xmin = 1769.6165
				xmax = 1770.5418
				text = ""
			intervals [4049]:
				xmin = 1770.5418
				xmax = 1770.8418
				text = "so"
			intervals [4050]:
				xmin = 1770.8418
				xmax = 1771.0218
				text = "i"
			intervals [4051]:
				xmin = 1771.0218
				xmax = 1771.3118
				text = "didn't"
			intervals [4052]:
				xmin = 1771.3118
				xmax = 1772.3455
				text = ""
			intervals [4053]:
				xmin = 1772.3455
				xmax = 1772.5455
				text = "get"
			intervals [4054]:
				xmin = 1772.5455
				xmax = 1772.7455
				text = "up"
			intervals [4055]:
				xmin = 1772.7455
				xmax = 1772.9955
				text = "early"
			intervals [4056]:
				xmin = 1772.9955
				xmax = 1773.0655
				text = "i"
			intervals [4057]:
				xmin = 1773.0655
				xmax = 1773.4155
				text = "just"
			intervals [4058]:
				xmin = 1773.4155
				xmax = 1773.4555
				text = ""
			intervals [4059]:
				xmin = 1773.4555
				xmax = 1773.6655
				text = "got"
			intervals [4060]:
				xmin = 1773.6655
				xmax = 1773.8255
				text = "up"
			intervals [4061]:
				xmin = 1773.8255
				xmax = 1774.0655
				text = "around"
			intervals [4062]:
				xmin = 1774.0655
				xmax = 1774.4255
				text = "seven"
			intervals [4063]:
				xmin = 1774.4255
				xmax = 1774.8561
				text = ""
			intervals [4064]:
				xmin = 1774.8561
				xmax = 1775.1361
				text = "seven"
			intervals [4065]:
				xmin = 1775.1361
				xmax = 1775.2061
				text = ""
			intervals [4066]:
				xmin = 1775.2061
				xmax = 1775.4561
				text = "thirty"
			intervals [4067]:
				xmin = 1775.4561
				xmax = 1776.0966
				text = ""
			intervals [4068]:
				xmin = 1776.0966
				xmax = 1776.2166
				text = "i"
			intervals [4069]:
				xmin = 1776.2166
				xmax = 1776.5266
				text = "usually"
			intervals [4070]:
				xmin = 1776.5266
				xmax = 1776.6366
				text = "get"
			intervals [4071]:
				xmin = 1776.6366
				xmax = 1776.7666
				text = "up"
			intervals [4072]:
				xmin = 1776.7666
				xmax = 1777.0166
				text = "around"
			intervals [4073]:
				xmin = 1777.0166
				xmax = 1777.3466
				text = "seven"
			intervals [4074]:
				xmin = 1777.3466
				xmax = 1777.4866
				text = ""
			intervals [4075]:
				xmin = 1777.4866
				xmax = 1777.7666
				text = "thirty"
			intervals [4076]:
				xmin = 1777.7666
				xmax = 1778.0266
				text = "anyway"
			intervals [4077]:
				xmin = 1778.0266
				xmax = 1778.8222
				text = ""
			intervals [4078]:
				xmin = 1778.8222
				xmax = 1779.1222
				text = "actually"
			intervals [4079]:
				xmin = 1779.1222
				xmax = 1779.3122
				text = "about"
			intervals [4080]:
				xmin = 1779.3122
				xmax = 1779.6622
				text = "seven"
			intervals [4081]:
				xmin = 1779.6622
				xmax = 1779.6922
				text = ""
			intervals [4082]:
				xmin = 1779.6922
				xmax = 1779.8222
				text = "i"
			intervals [4083]:
				xmin = 1779.8222
				xmax = 1780.0722
				text = "wake"
			intervals [4084]:
				xmin = 1780.0722
				xmax = 1780.1322
				text = "up"
			intervals [4085]:
				xmin = 1780.1322
				xmax = 1780.3622
				text = "around"
			intervals [4086]:
				xmin = 1780.3622
				xmax = 1780.6022
				text = "six"
			intervals [4087]:
				xmin = 1780.6022
				xmax = 1780.8422
				text = "thirty"
			intervals [4088]:
				xmin = 1780.8422
				xmax = 1781.6254
				text = ""
			intervals [4089]:
				xmin = 1781.6254
				xmax = 1782.1954
				text = "regularly"
			intervals [4090]:
				xmin = 1782.1954
				xmax = 1782.4838
				text = ""
			intervals [4091]:
				xmin = 1782.4838
				xmax = 1782.7038
				text = "even"
			intervals [4092]:
				xmin = 1782.7038
				xmax = 1782.7638
				text = "in"
			intervals [4093]:
				xmin = 1782.7638
				xmax = 1782.8538
				text = "the"
			intervals [4094]:
				xmin = 1782.8538
				xmax = 1783.0938
				text = "summer"
			intervals [4095]:
				xmin = 1783.0938
				xmax = 1783.4238
				text = "time"
			intervals [4096]:
				xmin = 1783.4238
				xmax = 1785.1261
				text = ""
			intervals [4097]:
				xmin = 1785.1261
				xmax = 1785.4461
				text = "and"
			intervals [4098]:
				xmin = 1785.4461
				xmax = 1785.5661
				text = "i"
			intervals [4099]:
				xmin = 1785.5661
				xmax = 1785.5961
				text = ""
			intervals [4100]:
				xmin = 1785.5961
				xmax = 1786.0061
				text = "just"
			intervals [4101]:
				xmin = 1786.0061
				xmax = 1786.2561
				text = "uh"
			intervals [4102]:
				xmin = 1786.2561
				xmax = 1788.776
				text = ""
			intervals [4103]:
				xmin = 1788.776
				xmax = 1788.986
				text = "got"
			intervals [4104]:
				xmin = 1788.986
				xmax = 1789.156
				text = "up"
			intervals [4105]:
				xmin = 1789.156
				xmax = 1789.186
				text = ""
			intervals [4106]:
				xmin = 1789.186
				xmax = 1789.416
				text = "and"
			intervals [4107]:
				xmin = 1789.416
				xmax = 1789.8353
				text = ""
			intervals [4108]:
				xmin = 1789.8353
				xmax = 1790.0253
				text = "my"
			intervals [4109]:
				xmin = 1790.0253
				xmax = 1790.0853
				text = ""
			intervals [4110]:
				xmin = 1790.0853
				xmax = 1790.4653
				text = "parents"
			intervals [4111]:
				xmin = 1790.4653
				xmax = 1790.6653
				text = "got"
			intervals [4112]:
				xmin = 1790.6653
				xmax = 1790.8553
				text = "up"
			intervals [4113]:
				xmin = 1790.8553
				xmax = 1791.5902
				text = ""
			intervals [4114]:
				xmin = 1791.5902
				xmax = 1791.6902
				text = "we"
			intervals [4115]:
				xmin = 1791.6902
				xmax = 1791.9902
				text = "came"
			intervals [4116]:
				xmin = 1791.9902
				xmax = 1792.3302
				text = "down"
			intervals [4117]:
				xmin = 1792.3302
				xmax = 1792.3602
				text = ""
			intervals [4118]:
				xmin = 1792.3602
				xmax = 1792.4302
				text = "and"
			intervals [4119]:
				xmin = 1792.4302
				xmax = 1792.5402
				text = "we"
			intervals [4120]:
				xmin = 1792.5402
				xmax = 1792.8602
				text = "opened"
			intervals [4121]:
				xmin = 1792.8602
				xmax = 1793.1802
				text = "one"
			intervals [4122]:
				xmin = 1793.1802
				xmax = 1793.5302
				text = "present"
			intervals [4123]:
				xmin = 1793.5302
				xmax = 1793.5602
				text = "a"
			intervals [4124]:
				xmin = 1793.5602
				xmax = 1793.6102
				text = ""
			intervals [4125]:
				xmin = 1793.6102
				xmax = 1793.9002
				text = "piece"
			intervals [4126]:
				xmin = 1793.9002
				xmax = 1793.9802
				text = ""
			intervals [4127]:
				xmin = 1793.9802
				xmax = 1794.3902
				text = "before"
			intervals [4128]:
				xmin = 1794.3902
				xmax = 1794.7741
				text = ""
			intervals [4129]:
				xmin = 1794.7741
				xmax = 1795.0441
				text = "uh"
			intervals [4130]:
				xmin = 1795.0441
				xmax = 1795.7141
				text = "breakfast"
			intervals [4131]:
				xmin = 1795.7141
				xmax = 1796.5521
				text = ""
			intervals [4132]:
				xmin = 1796.5521
				xmax = 1796.7021
				text = "then"
			intervals [4133]:
				xmin = 1796.7021
				xmax = 1796.8021
				text = "we"
			intervals [4134]:
				xmin = 1796.8021
				xmax = 1796.9421
				text = "had"
			intervals [4135]:
				xmin = 1796.9421
				xmax = 1797.5021
				text = "breakfast"
			intervals [4136]:
				xmin = 1797.5021
				xmax = 1797.6221
				text = "and"
			intervals [4137]:
				xmin = 1797.6221
				xmax = 1797.7721
				text = "we"
			intervals [4138]:
				xmin = 1797.7721
				xmax = 1798.6253
				text = ""
			intervals [4139]:
				xmin = 1798.6253
				xmax = 1798.9853
				text = "uh"
			intervals [4140]:
				xmin = 1798.9853
				xmax = 1799.4322
				text = ""
			intervals [4141]:
				xmin = 1799.4322
				xmax = 1799.7522
				text = "kept"
			intervals [4142]:
				xmin = 1799.7522
				xmax = 1799.9222
				text = "on"
			intervals [4143]:
				xmin = 1799.9222
				xmax = 1800.682
				text = ""
			intervals [4144]:
				xmin = 1800.682
				xmax = 1801.042
				text = "opening"
			intervals [4145]:
				xmin = 1801.042
				xmax = 1801.522
				text = "presents"
			intervals [4146]:
				xmin = 1801.522
				xmax = 1801.552
				text = ""
			intervals [4147]:
				xmin = 1801.552
				xmax = 1801.782
				text = "during"
			intervals [4148]:
				xmin = 1801.782
				xmax = 1802.112
				text = "rest"
			intervals [4149]:
				xmin = 1802.112
				xmax = 1802.172
				text = "of"
			intervals [4150]:
				xmin = 1802.172
				xmax = 1802.232
				text = "the"
			intervals [4151]:
				xmin = 1802.232
				xmax = 1802.522
				text = "day"
			intervals [4152]:
				xmin = 1802.522
				xmax = 1804.0515
				text = ""
			intervals [4153]:
				xmin = 1804.0515
				xmax = 1804.2215
				text = "and"
			intervals [4154]:
				xmin = 1804.2215
				xmax = 1804.2515
				text = ""
			intervals [4155]:
				xmin = 1804.2515
				xmax = 1804.3115
				text = "of"
			intervals [4156]:
				xmin = 1804.3115
				xmax = 1804.5415
				text = "course"
			intervals [4157]:
				xmin = 1804.5415
				xmax = 1804.8215
				text = "people"
			intervals [4158]:
				xmin = 1804.8215
				xmax = 1805.0715
				text = "came"
			intervals [4159]:
				xmin = 1805.0715
				xmax = 1805.2815
				text = "by"
			intervals [4160]:
				xmin = 1805.2815
				xmax = 1805.3815
				text = "to"
			intervals [4161]:
				xmin = 1805.3815
				xmax = 1805.4215
				text = ""
			intervals [4162]:
				xmin = 1805.4215
				xmax = 1805.6715
				text = "visit"
			intervals [4163]:
				xmin = 1805.6715
				xmax = 1805.7015
				text = ""
			intervals [4164]:
				xmin = 1805.7015
				xmax = 1805.8415
				text = "and"
			intervals [4165]:
				xmin = 1805.8415
				xmax = 1805.8715
				text = ""
			intervals [4166]:
				xmin = 1805.8715
				xmax = 1806.1615
				text = "everything"
			intervals [4167]:
				xmin = 1806.1615
				xmax = 1808.0868
				text = ""
			intervals [4168]:
				xmin = 1808.0868
				xmax = 1808.3368
				text = "and"
			intervals [4169]:
				xmin = 1808.3368
				xmax = 1808.4568
				text = "we"
			intervals [4170]:
				xmin = 1808.4568
				xmax = 1808.6568
				text = "had"
			intervals [4171]:
				xmin = 1808.6568
				xmax = 1808.7068
				text = ""
			intervals [4172]:
				xmin = 1808.7068
				xmax = 1809.1168
				text = "christmas"
			intervals [4173]:
				xmin = 1809.1168
				xmax = 1809.3968
				text = "dinner"
			intervals [4174]:
				xmin = 1809.3968
				xmax = 1810.5175
				text = ""
			intervals [4175]:
				xmin = 1810.5175
				xmax = 1810.9975
				text = "um"
			intervals [4176]:
				xmin = 1810.9975
				xmax = 1813.440
				text = ""
			intervals [4177]:
				xmin = 1813.440
				xmax = 1813.620
				text = "and"
			intervals [4178]:
				xmin = 1813.620
				xmax = 1813.650
				text = ""
			intervals [4179]:
				xmin = 1813.650
				xmax = 1813.820
				text = "more"
			intervals [4180]:
				xmin = 1813.820
				xmax = 1814.060
				text = "people"
			intervals [4181]:
				xmin = 1814.060
				xmax = 1814.270
				text = "came"
			intervals [4182]:
				xmin = 1814.270
				xmax = 1814.450
				text = "by"
			intervals [4183]:
				xmin = 1814.450
				xmax = 1814.730
				text = "after"
			intervals [4184]:
				xmin = 1814.730
				xmax = 1815.000
				text = "dinner"
			intervals [4185]:
				xmin = 1815.000
				xmax = 1816.2597
				text = ""
			intervals [4186]:
				xmin = 1816.2597
				xmax = 1816.4097
				text = "and"
			intervals [4187]:
				xmin = 1816.4097
				xmax = 1816.5397
				text = "that"
			intervals [4188]:
				xmin = 1816.5397
				xmax = 1816.6697
				text = "was"
			intervals [4189]:
				xmin = 1816.6697
				xmax = 1816.8497
				text = "about"
			intervals [4190]:
				xmin = 1816.8497
				xmax = 1817.0497
				text = "it"
			intervals [4191]:
				xmin = 1817.0497
				xmax = 1827.8314
				text = ""
			intervals [4192]:
				xmin = 1827.8314
				xmax = 1827.9314
				text = "the"
			intervals [4193]:
				xmin = 1827.9314
				xmax = 1828.0614
				text = "one"
			intervals [4194]:
				xmin = 1828.0614
				xmax = 1828.1414
				text = "i"
			intervals [4195]:
				xmin = 1828.1414
				xmax = 1828.3314
				text = "got"
			intervals [4196]:
				xmin = 1828.3314
				xmax = 1828.5714
				text = "last"
			intervals [4197]:
				xmin = 1828.5714
				xmax = 1829.1414
				text = "christmas"
			intervals [4198]:
				xmin = 1829.1414
				xmax = 1829.7143
				text = ""
			intervals [4199]:
				xmin = 1829.7143
				xmax = 1829.8643
				text = "i"
			intervals [4200]:
				xmin = 1829.8643
				xmax = 1830.1043
				text = "got"
			intervals [4201]:
				xmin = 1830.1043
				xmax = 1830.2943
				text = "a"
			intervals [4202]:
				xmin = 1830.2943
				xmax = 1830.4243
				text = "uh"
			intervals [4203]:
				xmin = 1830.4243
				xmax = 1831.3772
				text = ""
			intervals [4204]:
				xmin = 1831.3772
				xmax = 1831.4272
				text = "a"
			intervals [4205]:
				xmin = 1831.4272
				xmax = 1831.6572
				text = "new"
			intervals [4206]:
				xmin = 1831.6572
				xmax = 1832.0672
				text = "bow"
			intervals [4207]:
				xmin = 1832.0672
				xmax = 1833.0639
				text = ""
			intervals [4208]:
				xmin = 1833.0639
				xmax = 1833.4539
				text = "archery"
			intervals [4209]:
				xmin = 1833.4539
				xmax = 1834.8945
				text = ""
			intervals [4210]:
				xmin = 1834.8945
				xmax = 1835.3145
				text = "um"
			intervals [4211]:
				xmin = 1835.3145
				xmax = 1837.0444
				text = ""
			intervals [4212]:
				xmin = 1837.0444
				xmax = 1837.1444
				text = "and"
			intervals [4213]:
				xmin = 1837.1444
				xmax = 1837.2244
				text = "i"
			intervals [4214]:
				xmin = 1837.2244
				xmax = 1837.2544
				text = "<unk>"
			intervals [4215]:
				xmin = 1837.2544
				xmax = 1837.3844
				text = "be"
			intervals [4216]:
				xmin = 1837.3844
				xmax = 1837.7344
				text = "using"
			intervals [4217]:
				xmin = 1837.7344
				xmax = 1837.8444
				text = "it"
			intervals [4218]:
				xmin = 1837.8444
				xmax = 1837.9344
				text = ""
			intervals [4219]:
				xmin = 1837.9344
				xmax = 1838.2144
				text = "uh"
			intervals [4220]:
				xmin = 1838.2144
				xmax = 1838.8518
				text = ""
			intervals [4221]:
				xmin = 1838.8518
				xmax = 1839.0418
				text = "this"
			intervals [4222]:
				xmin = 1839.0418
				xmax = 1839.4318
				text = "summer"
			intervals [4223]:
				xmin = 1839.4318
				xmax = 1840.9541
				text = ""
			intervals [4224]:
				xmin = 1840.9541
				xmax = 1841.1141
				text = "i"
			intervals [4225]:
				xmin = 1841.1141
				xmax = 1841.1441
				text = "<unk>"
			intervals [4226]:
				xmin = 1841.1441
				xmax = 1841.4525
				text = ""
			intervals [4227]:
				xmin = 1841.4525
				xmax = 1841.6925
				text = "try"
			intervals [4228]:
				xmin = 1841.6925
				xmax = 1841.8025
				text = "to"
			intervals [4229]:
				xmin = 1841.8025
				xmax = 1842.0325
				text = "shoot"
			intervals [4230]:
				xmin = 1842.0325
				xmax = 1842.2825
				text = "every"
			intervals [4231]:
				xmin = 1842.2825
				xmax = 1842.4925
				text = "day"
			intervals [4232]:
				xmin = 1842.4925
				xmax = 1842.6825
				text = "if"
			intervals [4233]:
				xmin = 1842.6825
				xmax = 1842.7625
				text = "i"
			intervals [4234]:
				xmin = 1842.7625
				xmax = 1842.7925
				text = ""
			intervals [4235]:
				xmin = 1842.7925
				xmax = 1843.1425
				text = "can"
			intervals [4236]:
				xmin = 1843.1425
				xmax = 1843.8711
				text = ""
			intervals [4237]:
				xmin = 1843.8711
				xmax = 1844.0011
				text = "i"
			intervals [4238]:
				xmin = 1844.0011
				xmax = 1844.1611
				text = "have"
			intervals [4239]:
				xmin = 1844.1611
				xmax = 1844.2411
				text = "a"
			intervals [4240]:
				xmin = 1844.2411
				xmax = 1844.5211
				text = "job"
			intervals [4241]:
				xmin = 1844.5211
				xmax = 1844.5511
				text = ""
			intervals [4242]:
				xmin = 1844.5511
				xmax = 1844.7111
				text = "this"
			intervals [4243]:
				xmin = 1844.7111
				xmax = 1845.0111
				text = "summer"
			intervals [4244]:
				xmin = 1845.0111
				xmax = 1845.2911
				text = "which"
			intervals [4245]:
				xmin = 1845.2911
				xmax = 1845.8358
				text = ""
			intervals [4246]:
				xmin = 1845.8358
				xmax = 1846.5058
				text = "requires"
			intervals [4247]:
				xmin = 1846.5058
				xmax = 1846.6658
				text = "uh"
			intervals [4248]:
				xmin = 1846.6658
				xmax = 1847.3513
				text = ""
			intervals [4249]:
				xmin = 1847.3513
				xmax = 1847.4013
				text = "a"
			intervals [4250]:
				xmin = 1847.4013
				xmax = 1847.5413
				text = "lot"
			intervals [4251]:
				xmin = 1847.5413
				xmax = 1847.6113
				text = "of"
			intervals [4252]:
				xmin = 1847.6113
				xmax = 1847.6413
				text = ""
			intervals [4253]:
				xmin = 1847.6413
				xmax = 1847.8013
				text = "my"
			intervals [4254]:
				xmin = 1847.8013
				xmax = 1847.8413
				text = ""
			intervals [4255]:
				xmin = 1847.8413
				xmax = 1848.1713
				text = "time"
			intervals [4256]:
				xmin = 1848.1713
				xmax = 1848.2913
				text = "but"
			intervals [4257]:
				xmin = 1848.2913
				xmax = 1848.4913
				text = "if"
			intervals [4258]:
				xmin = 1848.4913
				xmax = 1848.5213
				text = ""
			intervals [4259]:
				xmin = 1848.5213
				xmax = 1848.6813
				text = "i"
			intervals [4260]:
				xmin = 1848.6813
				xmax = 1848.9013
				text = "can"
			intervals [4261]:
				xmin = 1848.9013
				xmax = 1849.4683
				text = ""
			intervals [4262]:
				xmin = 1849.4683
				xmax = 1849.7783
				text = "shoot"
			intervals [4263]:
				xmin = 1849.7783
				xmax = 1849.8283
				text = ""
			intervals [4264]:
				xmin = 1849.8283
				xmax = 1850.1183
				text = "every"
			intervals [4265]:
				xmin = 1850.1183
				xmax = 1850.3283
				text = "day"
			intervals [4266]:
				xmin = 1850.3283
				xmax = 1850.5583
				text = "after"
			intervals [4267]:
				xmin = 1850.5583
				xmax = 1850.7483
				text = "my"
			intervals [4268]:
				xmin = 1850.7483
				xmax = 1850.7783
				text = ""
			intervals [4269]:
				xmin = 1850.7783
				xmax = 1851.0683
				text = "job"
			intervals [4270]:
				xmin = 1851.0683
				xmax = 1851.1183
				text = "i"
			intervals [4271]:
				xmin = 1851.1183
				xmax = 1851.1483
				text = "<unk>"
			intervals [4272]:
				xmin = 1851.1483
				xmax = 1851.1883
				text = ""
			intervals [4273]:
				xmin = 1851.1883
				xmax = 1851.3283
				text = "be"
			intervals [4274]:
				xmin = 1851.3283
				xmax = 1851.6683
				text = "happy"
			intervals [4275]:
				xmin = 1851.6683
				xmax = 1855.4974
				text = ""
			intervals [4276]:
				xmin = 1855.4974
				xmax = 1855.9074
				text = "um"
			intervals [4277]:
				xmin = 1855.9074
				xmax = 1857.0138
				text = ""
			intervals [4278]:
				xmin = 1857.0138
				xmax = 1857.2138
				text = "just"
			intervals [4279]:
				xmin = 1857.2138
				xmax = 1857.4938
				text = "about"
			intervals [4280]:
				xmin = 1857.4938
				xmax = 1857.5238
				text = "i"
			intervals [4281]:
				xmin = 1857.5238
				xmax = 1857.6438
				text = "would"
			intervals [4282]:
				xmin = 1857.6438
				xmax = 1857.7638
				text = "say"
			intervals [4283]:
				xmin = 1857.7638
				xmax = 1858.1485
				text = ""
			intervals [4284]:
				xmin = 1858.1485
				xmax = 1858.3585
				text = "one"
			intervals [4285]:
				xmin = 1858.3585
				xmax = 1858.4585
				text = "of"
			intervals [4286]:
				xmin = 1858.4585
				xmax = 1858.5285
				text = "the"
			intervals [4287]:
				xmin = 1858.5285
				xmax = 1858.7285
				text = "many"
			intervals [4288]:
				xmin = 1858.7285
				xmax = 1865.7843
				text = ""
			intervals [4289]:
				xmin = 1865.7843
				xmax = 1866.0343
				text = "well"
			intervals [4290]:
				xmin = 1866.0343
				xmax = 1866.1843
				text = "i"
			intervals [4291]:
				xmin = 1866.1843
				xmax = 1866.5262
				text = ""
			intervals [4292]:
				xmin = 1866.5262
				xmax = 1866.8262
				text = "shoot"
			intervals [4293]:
				xmin = 1866.8262
				xmax = 1867.3262
				text = "archery"
			intervals [4294]:
				xmin = 1867.3262
				xmax = 1867.5562
				text = "and"
			intervals [4295]:
				xmin = 1867.5562
				xmax = 1867.7262
				text = "uh"
			intervals [4296]:
				xmin = 1867.7262
				xmax = 1868.9956
				text = ""
			intervals [4297]:
				xmin = 1868.9956
				xmax = 1869.0556
				text = "i"
			intervals [4298]:
				xmin = 1869.0556
				xmax = 1869.3656
				text = "still"
			intervals [4299]:
				xmin = 1869.3656
				xmax = 1869.5756
				text = "read"
			intervals [4300]:
				xmin = 1869.5756
				xmax = 1869.6456
				text = "a"
			intervals [4301]:
				xmin = 1869.6456
				xmax = 1869.8556
				text = "lot"
			intervals [4302]:
				xmin = 1869.8556
				xmax = 1871.275
				text = ""
			intervals [4303]:
				xmin = 1871.275
				xmax = 1871.485
				text = "uh"
			intervals [4304]:
				xmin = 1871.485
				xmax = 1871.555
				text = "i"
			intervals [4305]:
				xmin = 1871.555
				xmax = 1871.615
				text = ""
			intervals [4306]:
				xmin = 1871.615
				xmax = 1871.815
				text = "play"
			intervals [4307]:
				xmin = 1871.815
				xmax = 1872.215
				text = "pool"
			intervals [4308]:
				xmin = 1872.215
				xmax = 1872.375
				text = ""
			intervals [4309]:
				xmin = 1872.375
				xmax = 1872.485
				text = "we"
			intervals [4310]:
				xmin = 1872.485
				xmax = 1872.595
				text = "have"
			intervals [4311]:
				xmin = 1872.595
				xmax = 1872.645
				text = "a"
			intervals [4312]:
				xmin = 1872.645
				xmax = 1872.915
				text = "pool"
			intervals [4313]:
				xmin = 1872.915
				xmax = 1873.125
				text = "table"
			intervals [4314]:
				xmin = 1873.125
				xmax = 1873.155
				text = ""
			intervals [4315]:
				xmin = 1873.155
				xmax = 1873.815
				text = "downstairs"
			intervals [4316]:
				xmin = 1873.815
				xmax = 1875.6578
				text = ""
			intervals [4317]:
				xmin = 1875.6578
				xmax = 1875.8778
				text = "and"
			intervals [4318]:
				xmin = 1875.8778
				xmax = 1875.9078
				text = ""
			intervals [4319]:
				xmin = 1875.9078
				xmax = 1876.3078
				text = "whenever"
			intervals [4320]:
				xmin = 1876.3078
				xmax = 1876.4078
				text = "i"
			intervals [4321]:
				xmin = 1876.4078
				xmax = 1876.7648
				text = ""
			intervals [4322]:
				xmin = 1876.7648
				xmax = 1876.8948
				text = "don't"
			intervals [4323]:
				xmin = 1876.8948
				xmax = 1877.0448
				text = "have"
			intervals [4324]:
				xmin = 1877.0448
				xmax = 1877.3048
				text = "anything"
			intervals [4325]:
				xmin = 1877.3048
				xmax = 1877.4548
				text = "else"
			intervals [4326]:
				xmin = 1877.4548
				xmax = 1877.5748
				text = "to"
			intervals [4327]:
				xmin = 1877.5748
				xmax = 1877.7648
				text = "do"
			intervals [4328]:
				xmin = 1877.7648
				xmax = 1877.8048
				text = "i"
			intervals [4329]:
				xmin = 1877.8048
				xmax = 1877.8348
				text = "<unk>"
			intervals [4330]:
				xmin = 1877.8348
				xmax = 1877.9048
				text = ""
			intervals [4331]:
				xmin = 1877.9048
				xmax = 1877.9848
				text = "go"
			intervals [4332]:
				xmin = 1877.9848
				xmax = 1878.1348
				text = "down"
			intervals [4333]:
				xmin = 1878.1348
				xmax = 1878.2648
				text = "and"
			intervals [4334]:
				xmin = 1878.2648
				xmax = 1878.4248
				text = "shoot"
			intervals [4335]:
				xmin = 1878.4248
				xmax = 1878.4648
				text = "a"
			intervals [4336]:
				xmin = 1878.4648
				xmax = 1878.5148
				text = ""
			intervals [4337]:
				xmin = 1878.5148
				xmax = 1878.6548
				text = "few"
			intervals [4338]:
				xmin = 1878.6548
				xmax = 1878.9248
				text = "racks"
			intervals [4339]:
				xmin = 1878.9248
				xmax = 1878.9948
				text = "of"
			intervals [4340]:
				xmin = 1878.9948
				xmax = 1879.0348
				text = ""
			intervals [4341]:
				xmin = 1879.0348
				xmax = 1879.3248
				text = "pool"
			intervals [4342]:
				xmin = 1879.3248
				xmax = 1882.0369
				text = ""
			intervals [4343]:
				xmin = 1882.0369
				xmax = 1882.2569
				text = "i"
			intervals [4344]:
				xmin = 1882.2569
				xmax = 1882.2869
				text = "l-"
			intervals [4345]:
				xmin = 1882.2869
				xmax = 1889.1547
				text = ""
			intervals [4346]:
				xmin = 1889.1547
				xmax = 1889.2347
				text = "i"
			intervals [4347]:
				xmin = 1889.2347
				xmax = 1889.3947
				text = "read"
			intervals [4348]:
				xmin = 1889.3947
				xmax = 1889.4247
				text = "a"
			intervals [4349]:
				xmin = 1889.4247
				xmax = 1889.5547
				text = "lot"
			intervals [4350]:
				xmin = 1889.5547
				xmax = 1889.6647
				text = "of"
			intervals [4351]:
				xmin = 1889.6647
				xmax = 1890.0247
				text = "science"
			intervals [4352]:
				xmin = 1890.0247
				xmax = 1890.4947
				text = "fiction"
			intervals [4353]:
				xmin = 1890.4947
				xmax = 1891.6271
				text = ""
			intervals [4354]:
				xmin = 1891.6271
				xmax = 1892.1771
				text = "um"
			intervals [4355]:
				xmin = 1892.1771
				xmax = 1896.4438
				text = ""
			intervals [4356]:
				xmin = 1896.4438
				xmax = 1896.5638
				text = "we"
			intervals [4357]:
				xmin = 1896.5638
				xmax = 1896.7838
				text = "have"
			intervals [4358]:
				xmin = 1896.7838
				xmax = 1896.9638
				text = "some"
			intervals [4359]:
				xmin = 1896.9638
				xmax = 1897.1538
				text = "books"
			intervals [4360]:
				xmin = 1897.1538
				xmax = 1897.2538
				text = "to"
			intervals [4361]:
				xmin = 1897.2538
				xmax = 1897.4238
				text = "read"
			intervals [4362]:
				xmin = 1897.4238
				xmax = 1897.4638
				text = ""
			intervals [4363]:
				xmin = 1897.4638
				xmax = 1897.6138
				text = "for"
			intervals [4364]:
				xmin = 1897.6138
				xmax = 1898.0238
				text = "school"
			intervals [4365]:
				xmin = 1898.0238
				xmax = 1898.2338
				text = "which"
			intervals [4366]:
				xmin = 1898.2338
				xmax = 1898.3138
				text = "are"
			intervals [4367]:
				xmin = 1898.3138
				xmax = 1898.8138
				text = "interesting"
			intervals [4368]:
				xmin = 1898.8138
				xmax = 1899.8603
				text = ""
			intervals [4369]:
				xmin = 1899.8603
				xmax = 1899.9603
				text = "i"
			intervals [4370]:
				xmin = 1899.9603
				xmax = 1900.1403
				text = "read"
			intervals [4371]:
				xmin = 1900.1403
				xmax = 1900.4103
				text = "almost"
			intervals [4372]:
				xmin = 1900.4103
				xmax = 1900.7403
				text = "everything"
			intervals [4373]:
				xmin = 1900.7403
				xmax = 1900.7903
				text = ""
			intervals [4374]:
				xmin = 1900.7903
				xmax = 1900.8303
				text = "i"
			intervals [4375]:
				xmin = 1900.8303
				xmax = 1900.8603
				text = ""
			intervals [4376]:
				xmin = 1900.8603
				xmax = 1900.9603
				text = "can"
			intervals [4377]:
				xmin = 1900.9603
				xmax = 1901.0703
				text = "get"
			intervals [4378]:
				xmin = 1901.0703
				xmax = 1901.1303
				text = "my"
			intervals [4379]:
				xmin = 1901.1303
				xmax = 1901.3403
				text = "hands"
			intervals [4380]:
				xmin = 1901.3403
				xmax = 1901.5203
				text = "on"
			intervals [4381]:
				xmin = 1901.5203
				xmax = 1901.7824
				text = ""
			intervals [4382]:
				xmin = 1901.7824
				xmax = 1902.1624
				text = "except"
			intervals [4383]:
				xmin = 1902.1624
				xmax = 1902.1924
				text = ""
			intervals [4384]:
				xmin = 1902.1924
				xmax = 1902.4824
				text = "uh"
			intervals [4385]:
				xmin = 1902.4824
				xmax = 1903.421
				text = ""
			intervals [4386]:
				xmin = 1903.421
				xmax = 1903.691
				text = "jane"
			intervals [4387]:
				xmin = 1903.691
				xmax = 1904.041
				text = "austen"
			intervals [4388]:
				xmin = 1904.041
				xmax = 1904.551
				text = "novels"
			intervals [4389]:
				xmin = 1904.551
				xmax = 1906.6049
				text = ""
			intervals [4390]:
				xmin = 1906.6049
				xmax = 1906.8649
				text = "and"
			intervals [4391]:
				xmin = 1906.8649
				xmax = 1906.8949
				text = ""
			intervals [4392]:
				xmin = 1906.8949
				xmax = 1907.0949
				text = "uh"
			intervals [4393]:
				xmin = 1907.0949
				xmax = 1908.6627
				text = ""
			intervals [4394]:
				xmin = 1908.6627
				xmax = 1909.0127
				text = "things"
			intervals [4395]:
				xmin = 1909.0127
				xmax = 1909.1827
				text = "like"
			intervals [4396]:
				xmin = 1909.1827
				xmax = 1909.4027
				text = "that"
			intervals [4397]:
				xmin = 1909.4027
				xmax = 1910.9608
				text = ""
			intervals [4398]:
				xmin = 1910.9608
				xmax = 1911.1008
				text = "but"
			intervals [4399]:
				xmin = 1911.1008
				xmax = 1911.4708
				text = "anything"
			intervals [4400]:
				xmin = 1911.4708
				xmax = 1911.7308
				text = "else"
			intervals [4401]:
				xmin = 1911.7308
				xmax = 1911.8208
				text = "i"
			intervals [4402]:
				xmin = 1911.8208
				xmax = 1911.8508
				text = "<unk>"
			intervals [4403]:
				xmin = 1911.8508
				xmax = 1912.1008
				text = "read"
			intervals [4404]:
				xmin = 1912.1008
				xmax = 1912.1408
				text = ""
			intervals [4405]:
				xmin = 1912.1408
				xmax = 1912.3508
				text = "just"
			intervals [4406]:
				xmin = 1912.3508
				xmax = 1912.5208
				text = "about"
			intervals [4407]:
				xmin = 1912.5208
				xmax = 1922.0035
				text = ""
			intervals [4408]:
				xmin = 1922.0035
				xmax = 1922.2935
				text = "um"
			intervals [4409]:
				xmin = 1922.2935
				xmax = 1922.6088
				text = ""
			intervals [4410]:
				xmin = 1922.6088
				xmax = 1922.9288
				text = "no"
			intervals [4411]:
				xmin = 1922.9288
				xmax = 1923.0188
				text = "i"
			intervals [4412]:
				xmin = 1923.0188
				xmax = 1923.2788
				text = "can't"
			intervals [4413]:
				xmin = 1923.2788
				xmax = 1923.4788
				text = "say"
			intervals [4414]:
				xmin = 1923.4788
				xmax = 1923.6288
				text = "i"
			intervals [4415]:
				xmin = 1923.6288
				xmax = 1951.2884
				text = ""
			intervals [4416]:
				xmin = 1951.2884
				xmax = 1951.7084
				text = "um"
			intervals [4417]:
				xmin = 1951.7084
				xmax = 1958.1652
				text = ""
			intervals [4418]:
				xmin = 1958.1652
				xmax = 1958.2452
				text = "i"
			intervals [4419]:
				xmin = 1958.2452
				xmax = 1958.2752
				text = ""
			intervals [4420]:
				xmin = 1958.2752
				xmax = 1958.5552
				text = "can't"
			intervals [4421]:
				xmin = 1958.5552
				xmax = 1958.7107
				text = ""
			intervals [4422]:
				xmin = 1958.7107
				xmax = 1958.9707
				text = "really"
			intervals [4423]:
				xmin = 1958.9707
				xmax = 1959.2007
				text = "say"
			intervals [4424]:
				xmin = 1959.2007
				xmax = 1959.3307
				text = "that"
			intervals [4425]:
				xmin = 1959.3307
				xmax = 1959.4807
				text = "i've"
			intervals [4426]:
				xmin = 1959.4807
				xmax = 1959.8097
				text = ""
			intervals [4427]:
				xmin = 1959.8097
				xmax = 1959.9797
				text = "that"
			intervals [4428]:
				xmin = 1959.9797
				xmax = 1960.0797
				text = "i"
			intervals [4429]:
				xmin = 1960.0797
				xmax = 1960.3497
				text = "have"
			intervals [4430]:
				xmin = 1960.3497
				xmax = 1960.4297
				text = ""
			intervals [4431]:
				xmin = 1960.4297
				xmax = 1960.6397
				text = "been"
			intervals [4432]:
				xmin = 1960.6397
				xmax = 1961.4919
				text = ""
			intervals [4433]:
				xmin = 1961.4919
				xmax = 1962.0119
				text = "um"
			intervals [4434]:
				xmin = 1962.0119
				xmax = 1963.6973
				text = ""
			intervals [4435]:
				xmin = 1963.6973
				xmax = 1963.8173
				text = "i'm"
			intervals [4436]:
				xmin = 1963.8173
				xmax = 1964.0173
				text = "sure"
			intervals [4437]:
				xmin = 1964.0173
				xmax = 1964.1373
				text = "if"
			intervals [4438]:
				xmin = 1964.1373
				xmax = 1964.1773
				text = "i"
			intervals [4439]:
				xmin = 1964.1773
				xmax = 1964.3073
				text = "could"
			intervals [4440]:
				xmin = 1964.3073
				xmax = 1964.3473
				text = ""
			intervals [4441]:
				xmin = 1964.3473
				xmax = 1964.4973
				text = "think"
			intervals [4442]:
				xmin = 1964.4973
				xmax = 1964.6573
				text = "hard"
			intervals [4443]:
				xmin = 1964.6573
				xmax = 1964.7873
				text = "enough"
			intervals [4444]:
				xmin = 1964.7873
				xmax = 1964.8173
				text = ""
			intervals [4445]:
				xmin = 1964.8173
				xmax = 1964.9573
				text = "there"
			intervals [4446]:
				xmin = 1964.9573
				xmax = 1965.0473
				text = "would"
			intervals [4447]:
				xmin = 1965.0473
				xmax = 1965.1173
				text = "be"
			intervals [4448]:
				xmin = 1965.1173
				xmax = 1965.5573
				text = "something"
			intervals [4449]:
				xmin = 1965.5573
				xmax = 1965.6873
				text = "that"
			intervals [4450]:
				xmin = 1965.6873
				xmax = 1965.7273
				text = "s"
			intervals [4451]:
				xmin = 1965.7273
				xmax = 1966.0773
				text = "happened"
			intervals [4452]:
				xmin = 1966.0773
				xmax = 1967.1727
				text = ""
			intervals [4453]:
				xmin = 1967.1727
				xmax = 1967.3027
				text = "in"
			intervals [4454]:
				xmin = 1967.3027
				xmax = 1967.3327
				text = ""
			intervals [4455]:
				xmin = 1967.3327
				xmax = 1967.5127
				text = "which"
			intervals [4456]:
				xmin = 1967.5127
				xmax = 1967.6227
				text = "there"
			intervals [4457]:
				xmin = 1967.6227
				xmax = 1967.7327
				text = "was"
			intervals [4458]:
				xmin = 1967.7327
				xmax = 1967.7927
				text = "the"
			intervals [4459]:
				xmin = 1967.7927
				xmax = 1967.8627
				text = ""
			intervals [4460]:
				xmin = 1967.8627
				xmax = 1968.5227
				text = "possibility"
			intervals [4461]:
				xmin = 1968.5227
				xmax = 1968.5527
				text = ""
			intervals [4462]:
				xmin = 1968.5527
				xmax = 1968.6727
				text = "of"
			intervals [4463]:
				xmin = 1968.6727
				xmax = 1969.8564
				text = ""
			intervals [4464]:
				xmin = 1969.8564
				xmax = 1970.0564
				text = "of"
			intervals [4465]:
				xmin = 1970.0564
				xmax = 1970.1464
				text = ""
			intervals [4466]:
				xmin = 1970.1464
				xmax = 1970.3964
				text = "uh"
			intervals [4467]:
				xmin = 1970.3964
				xmax = 1974.8237
				text = ""
			intervals [4468]:
				xmin = 1974.8237
				xmax = 1975.0137
				text = "hm"
			intervals [4469]:
				xmin = 1975.0137
				xmax = 1978.0982
				text = ""
			intervals [4470]:
				xmin = 1978.0982
				xmax = 1978.1682
				text = "i"
			intervals [4471]:
				xmin = 1978.1682
				xmax = 1978.1982
				text = ""
			intervals [4472]:
				xmin = 1978.1982
				xmax = 1978.4682
				text = "can't"
			intervals [4473]:
				xmin = 1978.4682
				xmax = 1978.6082
				text = "really"
			intervals [4474]:
				xmin = 1978.6082
				xmax = 1978.8282
				text = "say"
			intervals [4475]:
				xmin = 1978.8282
				xmax = 1978.9782
				text = "that"
			intervals [4476]:
				xmin = 1978.9782
				xmax = 1979.1182
				text = "i"
			intervals [4477]:
				xmin = 1979.1182
				xmax = 1980.1097
				text = ""
			intervals [4478]:
				xmin = 1980.1097
				xmax = 1980.1997
				text = "that"
			intervals [4479]:
				xmin = 1980.1997
				xmax = 1980.2497
				text = "i"
			intervals [4480]:
				xmin = 1980.2497
				xmax = 1980.4697
				text = "have"
			intervals [4481]:
				xmin = 1980.4697
				xmax = 1998.1279
				text = ""
			intervals [4482]:
				xmin = 1998.1279
				xmax = 1998.3079
				text = "no"
			intervals [4483]:
				xmin = 1998.3079
				xmax = 1998.5779
				text = "sir"
			intervals [4484]:
				xmin = 1998.5779
				xmax = 2004.4172
				text = ""
			intervals [4485]:
				xmin = 2004.4172
				xmax = 2004.6472
				text = "well"
			intervals [4486]:
				xmin = 2004.6472
				xmax = 2004.8472
				text = "if"
			intervals [4487]:
				xmin = 2004.8472
				xmax = 2004.9272
				text = "you"
			intervals [4488]:
				xmin = 2004.9272
				xmax = 2005.0772
				text = "if"
			intervals [4489]:
				xmin = 2005.0772
				xmax = 2005.1872
				text = "you"
			intervals [4490]:
				xmin = 2005.1872
				xmax = 2005.3172
				text = "go"
			intervals [4491]:
				xmin = 2005.3172
				xmax = 2005.5172
				text = "along"
			intervals [4492]:
				xmin = 2005.5172
				xmax = 2005.6472
				text = "that"
			intervals [4493]:
				xmin = 2005.6472
				xmax = 2005.6772
				text = ""
			intervals [4494]:
				xmin = 2005.6772
				xmax = 2005.7072
				text = "l-"
			intervals [4495]:
				xmin = 2005.7072
				xmax = 2005.9544
				text = ""
			intervals [4496]:
				xmin = 2005.9544
				xmax = 2006.1044
				text = "that"
			intervals [4497]:
				xmin = 2006.1044
				xmax = 2006.4344
				text = "line"
			intervals [4498]:
				xmin = 2006.4344
				xmax = 2006.6544
				text = "then"
			intervals [4499]:
				xmin = 2006.6544
				xmax = 2006.8544
				text = "uh"
			intervals [4500]:
				xmin = 2006.8544
				xmax = 2007.9153
				text = ""
			intervals [4501]:
				xmin = 2007.9153
				xmax = 2008.0153
				text = "that"
			intervals [4502]:
				xmin = 2008.0153
				xmax = 2008.1053
				text = "s"
			intervals [4503]:
				xmin = 2008.1053
				xmax = 2008.2753
				text = "kind"
			intervals [4504]:
				xmin = 2008.2753
				xmax = 2008.3353
				text = "of"
			intervals [4505]:
				xmin = 2008.3353
				xmax = 2008.4553
				text = "the"
			intervals [4506]:
				xmin = 2008.4553
				xmax = 2008.8353
				text = "idea"
			intervals [4507]:
				xmin = 2008.8353
				xmax = 2008.9153
				text = "of"
			intervals [4508]:
				xmin = 2008.9153
				xmax = 2008.9553
				text = "a"
			intervals [4509]:
				xmin = 2008.9553
				xmax = 2008.9953
				text = ""
			intervals [4510]:
				xmin = 2008.9953
				xmax = 2009.6153
				text = "preordained"
			intervals [4511]:
				xmin = 2009.6153
				xmax = 2010.0853
				text = "destiny"
			intervals [4512]:
				xmin = 2010.0853
				xmax = 2010.8658
				text = ""
			intervals [4513]:
				xmin = 2010.8658
				xmax = 2011.1858
				text = "and"
			intervals [4514]:
				xmin = 2011.1858
				xmax = 2011.3458
				text = "uh"
			intervals [4515]:
				xmin = 2011.3458
				xmax = 2011.7354
				text = ""
			intervals [4516]:
				xmin = 2011.7354
				xmax = 2011.8454
				text = "i"
			intervals [4517]:
				xmin = 2011.8454
				xmax = 2012.0254
				text = "don't"
			intervals [4518]:
				xmin = 2012.0254
				xmax = 2012.3904
				text = ""
			intervals [4519]:
				xmin = 2012.3904
				xmax = 2012.4404
				text = "i"
			intervals [4520]:
				xmin = 2012.4404
				xmax = 2012.6104
				text = "don't"
			intervals [4521]:
				xmin = 2012.6104
				xmax = 2012.6404
				text = ""
			intervals [4522]:
				xmin = 2012.6404
				xmax = 2012.9504
				text = "believe"
			intervals [4523]:
				xmin = 2012.9504
				xmax = 2013.0204
				text = "in"
			intervals [4524]:
				xmin = 2013.0204
				xmax = 2013.1704
				text = "that"
			intervals [4525]:
				xmin = 2013.1704
				xmax = 2013.2604
				text = "i"
			intervals [4526]:
				xmin = 2013.2604
				xmax = 2013.3204
				text = ""
			intervals [4527]:
				xmin = 2013.3204
				xmax = 2013.6704
				text = "figure"
			intervals [4528]:
				xmin = 2013.6704
				xmax = 2013.8517
				text = ""
			intervals [4529]:
				xmin = 2013.8517
				xmax = 2014.0617
				text = "that"
			intervals [4530]:
				xmin = 2014.0617
				xmax = 2014.1817
				text = ""
			intervals [4531]:
				xmin = 2014.1817
				xmax = 2014.4417
				text = "uh"
			intervals [4532]:
				xmin = 2014.4417
				xmax = 2016.0232
				text = ""
			intervals [4533]:
				xmin = 2016.0232
				xmax = 2016.1732
				text = "you"
			intervals [4534]:
				xmin = 2016.1732
				xmax = 2016.3532
				text = "can"
			intervals [4535]:
				xmin = 2016.3532
				xmax = 2016.6632
				text = "do"
			intervals [4536]:
				xmin = 2016.6632
				xmax = 2017.1047
				text = ""
			intervals [4537]:
				xmin = 2017.1047
				xmax = 2017.5247
				text = "anything"
			intervals [4538]:
				xmin = 2017.5247
				xmax = 2017.6247
				text = "you"
			intervals [4539]:
				xmin = 2017.6247
				xmax = 2017.8147
				text = "want"
			intervals [4540]:
				xmin = 2017.8147
				xmax = 2017.8947
				text = "to"
			intervals [4541]:
				xmin = 2017.8947
				xmax = 2018.0247
				text = "do"
			intervals [4542]:
				xmin = 2018.0247
				xmax = 2018.2447
				text = "just"
			intervals [4543]:
				xmin = 2018.2447
				xmax = 2018.4847
				text = "about"
			intervals [4544]:
				xmin = 2018.4847
				xmax = 2018.8032
				text = ""
			intervals [4545]:
				xmin = 2018.8032
				xmax = 2018.9632
				text = "if"
			intervals [4546]:
				xmin = 2018.9632
				xmax = 2018.9932
				text = ""
			intervals [4547]:
				xmin = 2018.9932
				xmax = 2019.1732
				text = "you"
			intervals [4548]:
				xmin = 2019.1732
				xmax = 2019.2032
				text = ""
			intervals [4549]:
				xmin = 2019.2032
				xmax = 2019.2832
				text = "uh"
			intervals [4550]:
				xmin = 2019.2832
				xmax = 2020.5242
				text = ""
			intervals [4551]:
				xmin = 2020.5242
				xmax = 2020.7242
				text = "have"
			intervals [4552]:
				xmin = 2020.7242
				xmax = 2020.7842
				text = ""
			intervals [4553]:
				xmin = 2020.7842
				xmax = 2021.0142
				text = "uh"
			intervals [4554]:
				xmin = 2021.0142
				xmax = 2021.4604
				text = ""
			intervals [4555]:
				xmin = 2021.4604
				xmax = 2021.5504
				text = "the"
			intervals [4556]:
				xmin = 2021.5504
				xmax = 2022.2204
				text = "preparation"
			intervals [4557]:
				xmin = 2022.2204
				xmax = 2022.3304
				text = "and"
			intervals [4558]:
				xmin = 2022.3304
				xmax = 2022.4004
				text = "the"
			intervals [4559]:
				xmin = 2022.4004
				xmax = 2022.8304
				text = "ability"
			intervals [4560]:
				xmin = 2022.8304
				xmax = 2023.8581
				text = ""
			intervals [4561]:
				xmin = 2023.8581
				xmax = 2024.0781
				text = "that"
			intervals [4562]:
				xmin = 2024.0781
				xmax = 2024.1581
				text = ""
			intervals [4563]:
				xmin = 2024.1581
				xmax = 2024.3881
				text = "uh"
			intervals [4564]:
				xmin = 2024.3881
				xmax = 2024.5315
				text = ""
			intervals [4565]:
				xmin = 2024.5315
				xmax = 2024.7815
				text = "like"
			intervals [4566]:
				xmin = 2024.7815
				xmax = 2024.9215
				text = "for"
			intervals [4567]:
				xmin = 2024.9215
				xmax = 2025.3615
				text = "example"
			intervals [4568]:
				xmin = 2025.3615
				xmax = 2025.8209
				text = ""
			intervals [4569]:
				xmin = 2025.8209
				xmax = 2025.9909
				text = "my"
			intervals [4570]:
				xmin = 2025.9909
				xmax = 2026.3409
				text = "mother"
			intervals [4571]:
				xmin = 2026.3409
				xmax = 2027.1321
				text = ""
			intervals [4572]:
				xmin = 2027.1321
				xmax = 2027.4721
				text = "has"
			intervals [4573]:
				xmin = 2027.4721
				xmax = 2028.3219
				text = ""
			intervals [4574]:
				xmin = 2028.3219
				xmax = 2028.6819
				text = "somewhat"
			intervals [4575]:
				xmin = 2028.6819
				xmax = 2028.8219
				text = "that"
			intervals [4576]:
				xmin = 2028.8219
				xmax = 2029.2319
				text = "idea"
			intervals [4577]:
				xmin = 2029.2319
				xmax = 2030.0148
				text = ""
			intervals [4578]:
				xmin = 2030.0148
				xmax = 2030.4148
				text = "um"
			intervals [4579]:
				xmin = 2030.4148
				xmax = 2030.5978
				text = ""
			intervals [4580]:
				xmin = 2030.5978
				xmax = 2030.7878
				text = "my"
			intervals [4581]:
				xmin = 2030.7878
				xmax = 2031.0678
				text = "father"
			intervals [4582]:
				xmin = 2031.0678
				xmax = 2031.2778
				text = "doesn't"
			intervals [4583]:
				xmin = 2031.2778
				xmax = 2031.3978
				text = "like"
			intervals [4584]:
				xmin = 2031.3978
				xmax = 2031.4778
				text = "to"
			intervals [4585]:
				xmin = 2031.4778
				xmax = 2031.5278
				text = ""
			intervals [4586]:
				xmin = 2031.5278
				xmax = 2031.8078
				text = "fly"
			intervals [4587]:
				xmin = 2031.8078
				xmax = 2031.8978
				text = "in"
			intervals [4588]:
				xmin = 2031.8978
				xmax = 2032.5178
				text = "airplanes"
			intervals [4589]:
				xmin = 2032.5178
				xmax = 2033.180
				text = ""
			intervals [4590]:
				xmin = 2033.180
				xmax = 2033.640
				text = "because"
			intervals [4591]:
				xmin = 2033.640
				xmax = 2033.820
				text = "uh"
			intervals [4592]:
				xmin = 2033.820
				xmax = 2034.2891
				text = ""
			intervals [4593]:
				xmin = 2034.2891
				xmax = 2034.5391
				text = "because"
			intervals [4594]:
				xmin = 2034.5391
				xmax = 2034.5991
				text = "he"
			intervals [4595]:
				xmin = 2034.5991
				xmax = 2034.7791
				text = "doesn't"
			intervals [4596]:
				xmin = 2034.7791
				xmax = 2034.8691
				text = "like"
			intervals [4597]:
				xmin = 2034.8691
				xmax = 2035.0991
				text = "heights"
			intervals [4598]:
				xmin = 2035.0991
				xmax = 2035.1891
				text = "but"
			intervals [4599]:
				xmin = 2035.1891
				xmax = 2035.4491
				text = "also"
			intervals [4600]:
				xmin = 2035.4491
				xmax = 2035.7291
				text = "because"
			intervals [4601]:
				xmin = 2035.7291
				xmax = 2035.8191
				text = "he"
			intervals [4602]:
				xmin = 2035.8191
				xmax = 2036.0291
				text = "thinks"
			intervals [4603]:
				xmin = 2036.0291
				xmax = 2036.0991
				text = "it"
			intervals [4604]:
				xmin = 2036.0991
				xmax = 2036.1291
				text = "s"
			intervals [4605]:
				xmin = 2036.1291
				xmax = 2036.7391
				text = "dangerous"
			intervals [4606]:
				xmin = 2036.7391
				xmax = 2037.9847
				text = ""
			intervals [4607]:
				xmin = 2037.9847
				xmax = 2038.0647
				text = "and"
			intervals [4608]:
				xmin = 2038.0647
				xmax = 2038.1447
				text = "my"
			intervals [4609]:
				xmin = 2038.1447
				xmax = 2038.4247
				text = "mother"
			intervals [4610]:
				xmin = 2038.4247
				xmax = 2038.8647
				text = "says"
			intervals [4611]:
				xmin = 2038.8647
				xmax = 2039.0647
				text = "uh"
			intervals [4612]:
				xmin = 2039.0647
				xmax = 2039.3734
				text = ""
			intervals [4613]:
				xmin = 2039.3734
				xmax = 2039.6934
				text = "that"
			intervals [4614]:
				xmin = 2039.6934
				xmax = 2039.7669
				text = ""
			intervals [4615]:
				xmin = 2039.7669
				xmax = 2040.0369
				text = "uh"
			intervals [4616]:
				xmin = 2040.0369
				xmax = 2040.3346
				text = ""
			intervals [4617]:
				xmin = 2040.3346
				xmax = 2040.4846
				text = "that"
			intervals [4618]:
				xmin = 2040.4846
				xmax = 2040.6246
				text = "she"
			intervals [4619]:
				xmin = 2040.6246
				xmax = 2040.7246
				text = "would"
			intervals [4620]:
				xmin = 2040.7246
				xmax = 2040.7946
				text = ""
			intervals [4621]:
				xmin = 2040.7946
				xmax = 2041.0846
				text = "fly"
			intervals [4622]:
				xmin = 2041.0846
				xmax = 2041.5646
				text = "because"
			intervals [4623]:
				xmin = 2041.5646
				xmax = 2042.3788
				text = ""
			intervals [4624]:
				xmin = 2042.3788
				xmax = 2042.6388
				text = "uh"
			intervals [4625]:
				xmin = 2042.6388
				xmax = 2042.924
				text = ""
			intervals [4626]:
				xmin = 2042.924
				xmax = 2043.114
				text = "that"
			intervals [4627]:
				xmin = 2043.114
				xmax = 2043.274
				text = "she"
			intervals [4628]:
				xmin = 2043.274
				xmax = 2043.464
				text = "isn't"
			intervals [4629]:
				xmin = 2043.464
				xmax = 2043.694
				text = "afraid"
			intervals [4630]:
				xmin = 2043.694
				xmax = 2043.764
				text = "of"
			intervals [4631]:
				xmin = 2043.764
				xmax = 2043.864
				text = "the"
			intervals [4632]:
				xmin = 2043.864
				xmax = 2044.114
				text = "height"
			intervals [4633]:
				xmin = 2044.114
				xmax = 2044.164
				text = ""
			intervals [4634]:
				xmin = 2044.164
				xmax = 2044.334
				text = "and"
			intervals [4635]:
				xmin = 2044.334
				xmax = 2044.454
				text = "if"
			intervals [4636]:
				xmin = 2044.454
				xmax = 2044.554
				text = "sh-"
			intervals [4637]:
				xmin = 2044.554
				xmax = 2044.584
				text = ""
			intervals [4638]:
				xmin = 2044.584
				xmax = 2044.744
				text = "and"
			intervals [4639]:
				xmin = 2044.744
				xmax = 2044.864
				text = "she"
			intervals [4640]:
				xmin = 2044.864
				xmax = 2044.924
				text = ""
			intervals [4641]:
				xmin = 2044.924
				xmax = 2045.204
				text = "figures"
			intervals [4642]:
				xmin = 2045.204
				xmax = 2045.374
				text = "if"
			intervals [4643]:
				xmin = 2045.374
				xmax = 2045.504
				text = "she"
			intervals [4644]:
				xmin = 2045.504
				xmax = 2045.604
				text = "s"
			intervals [4645]:
				xmin = 2045.604
				xmax = 2045.774
				text = "going"
			intervals [4646]:
				xmin = 2045.774
				xmax = 2045.844
				text = "to"
			intervals [4647]:
				xmin = 2045.844
				xmax = 2046.094
				text = "die"
			intervals [4648]:
				xmin = 2046.094
				xmax = 2046.214
				text = "she"
			intervals [4649]:
				xmin = 2046.214
				xmax = 2046.294
				text = "s"
			intervals [4650]:
				xmin = 2046.294
				xmax = 2046.424
				text = "going"
			intervals [4651]:
				xmin = 2046.424
				xmax = 2046.504
				text = "to"
			intervals [4652]:
				xmin = 2046.504
				xmax = 2046.714
				text = "die"
			intervals [4653]:
				xmin = 2046.714
				xmax = 2047.144
				text = "anyway"
			intervals [4654]:
				xmin = 2047.144
				xmax = 2048.8942
				text = ""
			intervals [4655]:
				xmin = 2048.8942
				xmax = 2049.2042
				text = "and"
			intervals [4656]:
				xmin = 2049.2042
				xmax = 2049.4042
				text = "uh"
			intervals [4657]:
				xmin = 2049.4042
				xmax = 2050.3294
				text = ""
			intervals [4658]:
				xmin = 2050.3294
				xmax = 2050.4594
				text = "that"
			intervals [4659]:
				xmin = 2050.4594
				xmax = 2050.7294
				text = "that"
			intervals [4660]:
				xmin = 2050.7294
				xmax = 2051.0994
				text = "sounds"
			intervals [4661]:
				xmin = 2051.0994
				xmax = 2051.4194
				text = "like"
			intervals [4662]:
				xmin = 2051.4194
				xmax = 2051.6194
				text = "uh"
			intervals [4663]:
				xmin = 2051.6194
				xmax = 2055.1102
				text = ""
			intervals [4664]:
				xmin = 2055.1102
				xmax = 2055.2402
				text = "i"
			intervals [4665]:
				xmin = 2055.2402
				xmax = 2055.3302
				text = "i"
			intervals [4666]:
				xmin = 2055.3302
				xmax = 2055.8002
				text = "disagree"
			intervals [4667]:
				xmin = 2055.8002
				xmax = 2055.9402
				text = "with"
			intervals [4668]:
				xmin = 2055.9402
				xmax = 2056.1402
				text = "that"
			intervals [4669]:
				xmin = 2056.1402
				xmax = 2056.4787
				text = ""
			intervals [4670]:
				xmin = 2056.4787
				xmax = 2056.5987
				text = "i"
			intervals [4671]:
				xmin = 2056.5987
				xmax = 2056.6287
				text = ""
			intervals [4672]:
				xmin = 2056.6287
				xmax = 2056.7187
				text = "would"
			intervals [4673]:
				xmin = 2056.7187
				xmax = 2059.0002
				text = ""
			intervals [4674]:
				xmin = 2059.0002
				xmax = 2059.0902
				text = "i"
			intervals [4675]:
				xmin = 2059.0902
				xmax = 2059.2102
				text = "would"
			intervals [4676]:
				xmin = 2059.2102
				xmax = 2059.3702
				text = "try"
			intervals [4677]:
				xmin = 2059.3702
				xmax = 2059.4602
				text = "to"
			intervals [4678]:
				xmin = 2059.4602
				xmax = 2059.5502
				text = "do"
			intervals [4679]:
				xmin = 2059.5502
				xmax = 2059.8802
				text = "everything"
			intervals [4680]:
				xmin = 2059.8802
				xmax = 2059.9802
				text = "in"
			intervals [4681]:
				xmin = 2059.9802
				xmax = 2060.1302
				text = "my"
			intervals [4682]:
				xmin = 2060.1302
				xmax = 2060.1802
				text = ""
			intervals [4683]:
				xmin = 2060.1802
				xmax = 2060.5602
				text = "power"
			intervals [4684]:
				xmin = 2060.5602
				xmax = 2060.7802
				text = "to"
			intervals [4685]:
				xmin = 2060.7802
				xmax = 2060.8802
				text = "uh"
			intervals [4686]:
				xmin = 2060.8802
				xmax = 2062.1663
				text = ""
			intervals [4687]:
				xmin = 2062.1663
				xmax = 2062.2263
				text = "to"
			intervals [4688]:
				xmin = 2062.2263
				xmax = 2062.5863
				text = "change"
			intervals [4689]:
				xmin = 2062.5863
				xmax = 2062.7063
				text = "my"
			intervals [4690]:
				xmin = 2062.7063
				xmax = 2063.1463
				text = "destiny"
			intervals [4691]:
				xmin = 2063.1463
				xmax = 2065.4653
				text = ""
			intervals [4692]:
				xmin = 2065.4653
				xmax = 2065.5553
				text = "i'm"
			intervals [4693]:
				xmin = 2065.5553
				xmax = 2065.6553
				text = "not"
			intervals [4694]:
				xmin = 2065.6553
				xmax = 2066.0553
				text = "explaining"
			intervals [4695]:
				xmin = 2066.0553
				xmax = 2066.1853
				text = "this"
			intervals [4696]:
				xmin = 2066.1853
				xmax = 2066.3353
				text = "too"
			intervals [4697]:
				xmin = 2066.3353
				xmax = 2066.6153
				text = "well"
			intervals [4698]:
				xmin = 2066.6153
				xmax = 2066.6853
				text = ""
			intervals [4699]:
				xmin = 2066.6853
				xmax = 2066.9053
				text = "uh"
			intervals [4700]:
				xmin = 2066.9053
				xmax = 2074.4709
				text = ""
			intervals [4701]:
				xmin = 2074.4709
				xmax = 2074.6509
				text = "no"
			intervals [4702]:
				xmin = 2074.6509
				xmax = 2074.8409
				text = "well"
			intervals [4703]:
				xmin = 2074.8409
				xmax = 2075.0109
				text = "i've"
			intervals [4704]:
				xmin = 2075.0109
				xmax = 2075.1209
				text = ""
			intervals [4705]:
				xmin = 2075.1209
				xmax = 2075.4009
				text = "i've"
			intervals [4706]:
				xmin = 2075.4009
				xmax = 2077.4551
				text = ""
			intervals [4707]:
				xmin = 2077.4551
				xmax = 2077.7051
				text = "thought"
			intervals [4708]:
				xmin = 2077.7051
				xmax = 2077.7351
				text = ""
			intervals [4709]:
				xmin = 2077.7351
				xmax = 2078.2251
				text = "uh"
			intervals [4710]:
				xmin = 2078.2251
				xmax = 2079.3968
				text = ""
			intervals [4711]:
				xmin = 2079.3968
				xmax = 2079.7568
				text = "about"
			intervals [4712]:
				xmin = 2079.7568
				xmax = 2079.9568
				text = "that"
			intervals [4713]:
				xmin = 2079.9568
				xmax = 2080.0568
				text = ""
			intervals [4714]:
				xmin = 2080.0568
				xmax = 2080.1768
				text = "and"
			intervals [4715]:
				xmin = 2080.1768
				xmax = 2080.4668
				text = "other"
			intervals [4716]:
				xmin = 2080.4668
				xmax = 2080.9168
				text = "things"
			intervals [4717]:
				xmin = 2080.9168
				xmax = 2082.1196
				text = ""
			intervals [4718]:
				xmin = 2082.1196
				xmax = 2082.3896
				text = "um"
			intervals [4719]:
				xmin = 2082.3896
				xmax = 2082.4696
				text = ""
			intervals [4720]:
				xmin = 2082.4696
				xmax = 2082.6996
				text = "quite"
			intervals [4721]:
				xmin = 2082.6996
				xmax = 2082.7796
				text = "a"
			intervals [4722]:
				xmin = 2082.7796
				xmax = 2083.0296
				text = "bit"
			intervals [4723]:
				xmin = 2083.0296
				xmax = 2086.2403
				text = ""
			intervals [4724]:
				xmin = 2086.2403
				xmax = 2086.3703
				text = "i"
			intervals [4725]:
				xmin = 2086.3703
				xmax = 2086.4903
				text = "i"
			intervals [4726]:
				xmin = 2086.4903
				xmax = 2086.6303
				text = "really"
			intervals [4727]:
				xmin = 2086.6303
				xmax = 2086.7703
				text = "don't"
			intervals [4728]:
				xmin = 2086.7703
				xmax = 2086.9003
				text = "think"
			intervals [4729]:
				xmin = 2086.9003
				xmax = 2086.9903
				text = "there"
			intervals [4730]:
				xmin = 2086.9903
				xmax = 2087.0503
				text = "s"
			intervals [4731]:
				xmin = 2087.0503
				xmax = 2087.1603
				text = "any"
			intervals [4732]:
				xmin = 2087.1603
				xmax = 2087.3403
				text = "such"
			intervals [4733]:
				xmin = 2087.3403
				xmax = 2087.5203
				text = "thing"
			intervals [4734]:
				xmin = 2087.5203
				xmax = 2087.6303
				text = "as"
			intervals [4735]:
				xmin = 2087.6303
				xmax = 2087.6803
				text = "a"
			intervals [4736]:
				xmin = 2087.6803
				xmax = 2088.2103
				text = "destiny"
			intervals [4737]:
				xmin = 2088.2103
				xmax = 2088.3703
				text = "that"
			intervals [4738]:
				xmin = 2088.3703
				xmax = 2088.5003
				text = ""
			intervals [4739]:
				xmin = 2088.5003
				xmax = 2088.6803
				text = "that"
			intervals [4740]:
				xmin = 2088.6803
				xmax = 2088.7803
				text = ""
			intervals [4741]:
				xmin = 2088.7803
				xmax = 2089.0203
				text = "uh"
			intervals [4742]:
				xmin = 2089.0203
				xmax = 2090.5354
				text = ""
			intervals [4743]:
				xmin = 2090.5354
				xmax = 2090.7754
				text = "that"
			intervals [4744]:
				xmin = 2090.7754
				xmax = 2092.2801
				text = ""
			intervals [4745]:
				xmin = 2092.2801
				xmax = 2092.3501
				text = "i"
			intervals [4746]:
				xmin = 2092.3501
				xmax = 2092.5601
				text = "mean"
			intervals [4747]:
				xmin = 2092.5601
				xmax = 2092.6801
				text = "you"
			intervals [4748]:
				xmin = 2092.6801
				xmax = 2092.7201
				text = ""
			intervals [4749]:
				xmin = 2092.7201
				xmax = 2092.8801
				text = "you"
			intervals [4750]:
				xmin = 2092.8801
				xmax = 2093.0901
				text = "make"
			intervals [4751]:
				xmin = 2093.0901
				xmax = 2093.1901
				text = "your"
			intervals [4752]:
				xmin = 2093.1901
				xmax = 2093.3301
				text = "own"
			intervals [4753]:
				xmin = 2093.3301
				xmax = 2093.6901
				text = "destiny"
			intervals [4754]:
				xmin = 2093.6901
				xmax = 2096.3493
				text = ""
			intervals [4755]:
				xmin = 2096.3493
				xmax = 2096.4193
				text = "of"
			intervals [4756]:
				xmin = 2096.4193
				xmax = 2096.8393
				text = "course"
			intervals [4757]:
				xmin = 2096.8393
				xmax = 2097.0193
				text = "uh"
			intervals [4758]:
				xmin = 2097.0193
				xmax = 2098.2511
				text = ""
			intervals [4759]:
				xmin = 2098.2511
				xmax = 2098.4011
				text = "in"
			intervals [4760]:
				xmin = 2098.4011
				xmax = 2098.4711
				text = "the"
			intervals [4761]:
				xmin = 2098.4711
				xmax = 2098.5611
				text = "in"
			intervals [4762]:
				xmin = 2098.5611
				xmax = 2098.6611
				text = "the"
			intervals [4763]:
				xmin = 2098.6611
				xmax = 2099.1011
				text = "sense"
			intervals [4764]:
				xmin = 2099.1011
				xmax = 2099.3611
				text = "of"
			intervals [4765]:
				xmin = 2099.3611
				xmax = 2099.4611
				text = "uh"
			intervals [4766]:
				xmin = 2099.4611
				xmax = 2100.9481
				text = ""
			intervals [4767]:
				xmin = 2100.9481
				xmax = 2101.0581
				text = "the"
			intervals [4768]:
				xmin = 2101.0581
				xmax = 2101.2281
				text = "uh"
			intervals [4769]:
				xmin = 2101.2281
				xmax = 2102.3798
				text = ""
			intervals [4770]:
				xmin = 2102.3798
				xmax = 2102.6998
				text = "ancient"
			intervals [4771]:
				xmin = 2102.6998
				xmax = 2102.7498
				text = ""
			intervals [4772]:
				xmin = 2102.7498
				xmax = 2102.8898
				text = "greek"
			intervals [4773]:
				xmin = 2102.8898
				xmax = 2103.1198
				text = ""
			intervals [4774]:
				xmin = 2103.1198
				xmax = 2103.5098
				text = "legends"
			intervals [4775]:
				xmin = 2103.5098
				xmax = 2104.3277
				text = ""
			intervals [4776]:
				xmin = 2104.3277
				xmax = 2104.5877
				text = "and"
			intervals [4777]:
				xmin = 2104.5877
				xmax = 2104.6477
				text = "uh"
			intervals [4778]:
				xmin = 2104.6477
				xmax = 2104.8277
				text = ""
			intervals [4779]:
				xmin = 2104.8277
				xmax = 2105.1077
				text = "myths"
			intervals [4780]:
				xmin = 2105.1077
				xmax = 2105.3477
				text = ""
			intervals [4781]:
				xmin = 2105.3477
				xmax = 2105.4477
				text = "where"
			intervals [4782]:
				xmin = 2105.4477
				xmax = 2105.7677
				text = "the"
			intervals [4783]:
				xmin = 2105.7677
				xmax = 2106.0277
				text = "character"
			intervals [4784]:
				xmin = 2106.0277
				xmax = 2106.8877
				text = "<unk>"
			intervals [4785]:
				xmin = 2106.8877
				xmax = 2107.1533
				text = ""
			intervals [4786]:
				xmin = 2107.1533
				xmax = 2107.3433
				text = "by"
			intervals [4787]:
				xmin = 2107.3433
				xmax = 2107.4933
				text = "the"
			intervals [4788]:
				xmin = 2107.4933
				xmax = 2107.8933
				text = "gods"
			intervals [4789]:
				xmin = 2107.8933
				xmax = 2108.6782
				text = ""
			intervals [4790]:
				xmin = 2108.6782
				xmax = 2108.8482
				text = "but"
			intervals [4791]:
				xmin = 2108.8482
				xmax = 2110.0482
				text = ""
			intervals [4792]:
				xmin = 2110.0482
				xmax = 2110.1682
				text = "even"
			intervals [4793]:
				xmin = 2110.1682
				xmax = 2110.2782
				text = "in"
			intervals [4794]:
				xmin = 2110.2782
				xmax = 2110.3382
				text = "the"
			intervals [4795]:
				xmin = 2110.3382
				xmax = 2110.3682
				text = ""
			intervals [4796]:
				xmin = 2110.3682
				xmax = 2110.3982
				text = "uh"
			intervals [4797]:
				xmin = 2110.3982
				xmax = 2112.3598
				text = ""
			intervals [4798]:
				xmin = 2112.3598
				xmax = 2112.5398
				text = "try"
			intervals [4799]:
				xmin = 2112.5398
				xmax = 2112.6798
				text = "to"
			intervals [4800]:
				xmin = 2112.6798
				xmax = 2112.9298
				text = "change"
			intervals [4801]:
				xmin = 2112.9298
				xmax = 2113.3598
				text = ""
			intervals [4802]:
				xmin = 2113.3598
				xmax = 2113.4798
				text = "things"
			intervals [4803]:
				xmin = 2113.4798
				xmax = 2113.5498
				text = "and"
			intervals [4804]:
				xmin = 2113.5498
				xmax = 2113.6398
				text = "that"
			intervals [4805]:
				xmin = 2113.6398
				xmax = 2113.8198
				text = "was"
			intervals [4806]:
				xmin = 2113.8198
				xmax = 2114.0698
				text = "part"
			intervals [4807]:
				xmin = 2114.0698
				xmax = 2114.1298
				text = "of"
			intervals [4808]:
				xmin = 2114.1298
				xmax = 2114.2698
				text = "their"
			intervals [4809]:
				xmin = 2114.2698
				xmax = 2114.6698
				text = "destiny"
			intervals [4810]:
				xmin = 2114.6698
				xmax = 2114.9298
				text = "too"
			intervals [4811]:
				xmin = 2114.9298
				xmax = 2116.5214
				text = ""
			intervals [4812]:
				xmin = 2116.5214
				xmax = 2116.6514
				text = "uh"
			intervals [4813]:
				xmin = 2116.6514
				xmax = 2116.8514
				text = "we"
			intervals [4814]:
				xmin = 2116.8514
				xmax = 2117.0114
				text = ""
			intervals [4815]:
				xmin = 2117.0114
				xmax = 2117.1914
				text = "we"
			intervals [4816]:
				xmin = 2117.1914
				xmax = 2117.3914
				text = "read"
			intervals [4817]:
				xmin = 2117.3914
				xmax = 2117.8014
				text = "oedipus"
			intervals [4818]:
				xmin = 2117.8014
				xmax = 2118.0614
				text = "rex"
			intervals [4819]:
				xmin = 2118.0614
				xmax = 2118.0914
				text = ""
			intervals [4820]:
				xmin = 2118.0914
				xmax = 2118.3114
				text = "early"
			intervals [4821]:
				xmin = 2118.3114
				xmax = 2118.5314
				text = "this"
			intervals [4822]:
				xmin = 2118.5314
				xmax = 2118.8214
				text = "year"
			intervals [4823]:
				xmin = 2118.8214
				xmax = 2119.9768
				text = ""
			intervals [4824]:
				xmin = 2119.9768
				xmax = 2120.3268
				text = "and"
			intervals [4825]:
				xmin = 2120.3268
				xmax = 2120.6168
				text = "um"
			intervals [4826]:
				xmin = 2120.6168
				xmax = 2120.6833
				text = ""
			intervals [4827]:
				xmin = 2120.6833
				xmax = 2120.8433
				text = "we"
			intervals [4828]:
				xmin = 2120.8433
				xmax = 2120.9533
				text = "had"
			intervals [4829]:
				xmin = 2120.9533
				xmax = 2121.0333
				text = "a"
			intervals [4830]:
				xmin = 2121.0333
				xmax = 2121.2433
				text = "big"
			intervals [4831]:
				xmin = 2121.2433
				xmax = 2121.2833
				text = ""
			intervals [4832]:
				xmin = 2121.2833
				xmax = 2121.8233
				text = "discussion"
			intervals [4833]:
				xmin = 2121.8233
				xmax = 2122.1233
				text = "about"
			intervals [4834]:
				xmin = 2122.1233
				xmax = 2122.2533
				text = ""
			intervals [4835]:
				xmin = 2122.2533
				xmax = 2122.5533
				text = "um"
			intervals [4836]:
				xmin = 2122.5533
				xmax = 2124.478
				text = ""
			intervals [4837]:
				xmin = 2124.478
				xmax = 2124.798
				text = "his"
			intervals [4838]:
				xmin = 2124.798
				xmax = 2124.958
				text = "uh"
			intervals [4839]:
				xmin = 2124.958
				xmax = 2125.2547
				text = ""
			intervals [4840]:
				xmin = 2125.2547
				xmax = 2125.7147
				text = "hubris"
			intervals [4841]:
				xmin = 2125.7147
				xmax = 2125.7647
				text = ""
			intervals [4842]:
				xmin = 2125.7647
				xmax = 2126.0547
				text = "being"
			intervals [4843]:
				xmin = 2126.0547
				xmax = 2126.2947
				text = "the"
			intervals [4844]:
				xmin = 2126.2947
				xmax = 2126.3347
				text = "uh"
			intervals [4845]:
				xmin = 2126.3347
				xmax = 2127.425
				text = ""
			intervals [4846]:
				xmin = 2127.425
				xmax = 2127.625
				text = "being"
			intervals [4847]:
				xmin = 2127.625
				xmax = 2127.705
				text = "the"
			intervals [4848]:
				xmin = 2127.705
				xmax = 2128.025
				text = "cause"
			intervals [4849]:
				xmin = 2128.025
				xmax = 2128.085
				text = "of"
			intervals [4850]:
				xmin = 2128.085
				xmax = 2128.255
				text = "his"
			intervals [4851]:
				xmin = 2128.255
				xmax = 2128.795
				text = "downfall"
			intervals [4852]:
				xmin = 2128.795
				xmax = 2130.1104
				text = ""
			intervals [4853]:
				xmin = 2130.1104
				xmax = 2130.3204
				text = "uh"
			intervals [4854]:
				xmin = 2130.3204
				xmax = 2131.820
				text = ""
			intervals [4855]:
				xmin = 2131.820
				xmax = 2131.970
				text = "and"
			intervals [4856]:
				xmin = 2131.970
				xmax = 2132.160
				text = "which"
			intervals [4857]:
				xmin = 2132.160
				xmax = 2132.260
				text = "i"
			intervals [4858]:
				xmin = 2132.260
				xmax = 2132.310
				text = ""
			intervals [4859]:
				xmin = 2132.310
				xmax = 2132.630
				text = "pointed"
			intervals [4860]:
				xmin = 2132.630
				xmax = 2132.840
				text = "out"
			intervals [4861]:
				xmin = 2132.840
				xmax = 2132.990
				text = "that"
			intervals [4862]:
				xmin = 2132.990
				xmax = 2133.1726
				text = ""
			intervals [4863]:
				xmin = 2133.1726
				xmax = 2133.3626
				text = "that"
			intervals [4864]:
				xmin = 2133.3626
				xmax = 2133.6526
				text = "even"
			intervals [4865]:
				xmin = 2133.6526
				xmax = 2133.8926
				text = "though"
			intervals [4866]:
				xmin = 2133.8926
				xmax = 2134.281
				text = ""
			intervals [4867]:
				xmin = 2134.281
				xmax = 2134.421
				text = "he"
			intervals [4868]:
				xmin = 2134.421
				xmax = 2134.571
				text = "did"
			intervals [4869]:
				xmin = 2134.571
				xmax = 2134.781
				text = "try"
			intervals [4870]:
				xmin = 2134.781
				xmax = 2134.851
				text = "to"
			intervals [4871]:
				xmin = 2134.851
				xmax = 2135.141
				text = "change"
			intervals [4872]:
				xmin = 2135.141
				xmax = 2135.291
				text = "his"
			intervals [4873]:
				xmin = 2135.291
				xmax = 2135.811
				text = "destiny"
			intervals [4874]:
				xmin = 2135.811
				xmax = 2136.041
				text = "as"
			intervals [4875]:
				xmin = 2136.041
				xmax = 2136.131
				text = "it"
			intervals [4876]:
				xmin = 2136.131
				xmax = 2136.191
				text = ""
			intervals [4877]:
				xmin = 2136.191
				xmax = 2136.371
				text = "had"
			intervals [4878]:
				xmin = 2136.371
				xmax = 2136.581
				text = "been"
			intervals [4879]:
				xmin = 2136.581
				xmax = 2136.661
				text = ""
			intervals [4880]:
				xmin = 2136.661
				xmax = 2136.901
				text = "uh"
			intervals [4881]:
				xmin = 2136.901
				xmax = 2136.931
				text = ""
			intervals [4882]:
				xmin = 2136.931
				xmax = 2137.471
				text = "outlined"
			intervals [4883]:
				xmin = 2137.471
				xmax = 2137.6869
				text = ""
			intervals [4884]:
				xmin = 2137.6869
				xmax = 2137.8169
				text = "to"
			intervals [4885]:
				xmin = 2137.8169
				xmax = 2138.0369
				text = "him"
			intervals [4886]:
				xmin = 2138.0369
				xmax = 2138.2169
				text = "by"
			intervals [4887]:
				xmin = 2138.2169
				xmax = 2138.4769
				text = "the"
			intervals [4888]:
				xmin = 2138.4769
				xmax = 2138.5869
				text = "uh"
			intervals [4889]:
				xmin = 2138.5869
				xmax = 2139.3574
				text = ""
			intervals [4890]:
				xmin = 2139.3574
				xmax = 2139.7474
				text = "oracle"
			intervals [4891]:
				xmin = 2139.7474
				xmax = 2139.8074
				text = "of"
			intervals [4892]:
				xmin = 2139.8074
				xmax = 2140.3074
				text = "delphi"
			intervals [4893]:
				xmin = 2140.3074
				xmax = 2141.0566
				text = ""
			intervals [4894]:
				xmin = 2141.0566
				xmax = 2141.2966
				text = "that"
			intervals [4895]:
				xmin = 2141.2966
				xmax = 2141.7714
				text = ""
			intervals [4896]:
				xmin = 2141.7714
				xmax = 2142.0114
				text = "even"
			intervals [4897]:
				xmin = 2142.0114
				xmax = 2142.1114
				text = "though"
			intervals [4898]:
				xmin = 2142.1114
				xmax = 2142.2014
				text = "he"
			intervals [4899]:
				xmin = 2142.2014
				xmax = 2142.2914
				text = "had"
			intervals [4900]:
				xmin = 2142.2914
				xmax = 2142.4514
				text = "tried"
			intervals [4901]:
				xmin = 2142.4514
				xmax = 2142.5614
				text = "to"
			intervals [4902]:
				xmin = 2142.5614
				xmax = 2142.9414
				text = "change"
			intervals [4903]:
				xmin = 2142.9414
				xmax = 2143.0714
				text = "it"
			intervals [4904]:
				xmin = 2143.0714
				xmax = 2143.5776
				text = ""
			intervals [4905]:
				xmin = 2143.5776
				xmax = 2143.8976
				text = "that"
			intervals [4906]:
				xmin = 2143.8976
				xmax = 2144.4443
				text = ""
			intervals [4907]:
				xmin = 2144.4443
				xmax = 2144.8243
				text = "trying"
			intervals [4908]:
				xmin = 2144.8243
				xmax = 2144.8643
				text = ""
			intervals [4909]:
				xmin = 2144.8643
				xmax = 2145.0543
				text = "that"
			intervals [4910]:
				xmin = 2145.0543
				xmax = 2145.2043
				text = ""
			intervals [4911]:
				xmin = 2145.2043
				xmax = 2145.6143
				text = "attempt"
			intervals [4912]:
				xmin = 2145.6143
				xmax = 2145.6943
				text = "to"
			intervals [4913]:
				xmin = 2145.6943
				xmax = 2145.9843
				text = "change"
			intervals [4914]:
				xmin = 2145.9843
				xmax = 2146.0443
				text = "it"
			intervals [4915]:
				xmin = 2146.0443
				xmax = 2146.1543
				text = "had"
			intervals [4916]:
				xmin = 2146.1543
				xmax = 2146.2843
				text = "been"
			intervals [4917]:
				xmin = 2146.2843
				xmax = 2146.4943
				text = "part"
			intervals [4918]:
				xmin = 2146.4943
				xmax = 2146.5643
				text = "of"
			intervals [4919]:
				xmin = 2146.5643
				xmax = 2146.6943
				text = "his"
			intervals [4920]:
				xmin = 2146.6943
				xmax = 2147.1843
				text = "destiny"
			intervals [4921]:
				xmin = 2147.1843
				xmax = 2147.6143
				text = "already"
			intervals [4922]:
				xmin = 2147.6143
				xmax = 2147.8419
				text = ""
			intervals [4923]:
				xmin = 2147.8419
				xmax = 2148.3519
				text = "preordained"
			intervals [4924]:
				xmin = 2148.3519
				xmax = 2148.5019
				text = "by"
			intervals [4925]:
				xmin = 2148.5019
				xmax = 2148.6219
				text = "the"
			intervals [4926]:
				xmin = 2148.6219
				xmax = 2149.1119
				text = "gods"
			intervals [4927]:
				xmin = 2149.1119
				xmax = 2149.8189
				text = ""
			intervals [4928]:
				xmin = 2149.8189
				xmax = 2149.9789
				text = "so"
			intervals [4929]:
				xmin = 2149.9789
				xmax = 2150.1189
				text = "that"
			intervals [4930]:
				xmin = 2150.1189
				xmax = 2150.5089
				text = "actually"
			intervals [4931]:
				xmin = 2150.5089
				xmax = 2150.6489
				text = "he"
			intervals [4932]:
				xmin = 2150.6489
				xmax = 2150.9889
				text = "hadn't"
			intervals [4933]:
				xmin = 2150.9889
				xmax = 2151.2289
				text = "tried"
			intervals [4934]:
				xmin = 2151.2289
				xmax = 2151.3389
				text = "to"
			intervals [4935]:
				xmin = 2151.3389
				xmax = 2151.6589
				text = "change"
			intervals [4936]:
				xmin = 2151.6589
				xmax = 2151.7989
				text = "his"
			intervals [4937]:
				xmin = 2151.7989
				xmax = 2152.1489
				text = "destiny"
			intervals [4938]:
				xmin = 2152.1489
				xmax = 2152.2589
				text = "at"
			intervals [4939]:
				xmin = 2152.2589
				xmax = 2152.4689
				text = "all"
			intervals [4940]:
				xmin = 2152.4689
				xmax = 2152.5689
				text = "but"
			intervals [4941]:
				xmin = 2152.5689
				xmax = 2152.6589
				text = "had"
			intervals [4942]:
				xmin = 2152.6589
				xmax = 2152.9589
				text = "merely"
			intervals [4943]:
				xmin = 2152.9589
				xmax = 2153.0289
				text = ""
			intervals [4944]:
				xmin = 2153.0289
				xmax = 2153.4489
				text = "fulfilled"
			intervals [4945]:
				xmin = 2153.4489
				xmax = 2153.5289
				text = "it"
			intervals [4946]:
				xmin = 2153.5289
				xmax = 2154.4184
				text = ""
			intervals [4947]:
				xmin = 2154.4184
				xmax = 2154.5884
				text = "as"
			intervals [4948]:
				xmin = 2154.5884
				xmax = 2154.6584
				text = "it"
			intervals [4949]:
				xmin = 2154.6584
				xmax = 2154.8127
				text = ""
			intervals [4950]:
				xmin = 2154.8127
				xmax = 2155.5327
				text = "<unk>"
			intervals [4951]:
				xmin = 2155.5327
				xmax = 2156.3689
				text = ""
			intervals [4952]:
				xmin = 2156.3689
				xmax = 2156.7789
				text = "preordained"
			intervals [4953]:
				xmin = 2156.7789
				xmax = 2157.3589
				text = "and"
			intervals [4954]:
				xmin = 2157.3589
				xmax = 2157.7789
				text = "therefore"
			intervals [4955]:
				xmin = 2157.7789
				xmax = 2157.9389
				text = "was"
			intervals [4956]:
				xmin = 2157.9389
				xmax = 2157.9689
				text = ""
			intervals [4957]:
				xmin = 2157.9689
				xmax = 2158.1489
				text = "wasn't"
			intervals [4958]:
				xmin = 2158.1489
				xmax = 2158.6489
				text = ""
			intervals [4959]:
				xmin = 2158.6489
				xmax = 2158.7689
				text = "worthy"
			intervals [4960]:
				xmin = 2158.7689
				xmax = 2158.8089
				text = ""
			intervals [4961]:
				xmin = 2158.8089
				xmax = 2158.8889
				text = "of"
			intervals [4962]:
				xmin = 2158.8889
				xmax = 2159.0289
				text = "uh"
			intervals [4963]:
				xmin = 2159.0289
				xmax = 2159.9117
				text = ""
			intervals [4964]:
				xmin = 2159.9117
				xmax = 2160.0617
				text = "of"
			intervals [4965]:
				xmin = 2160.0617
				xmax = 2160.1317
				text = ""
			intervals [4966]:
				xmin = 2160.1317
				xmax = 2160.6817
				text = "hubris"
			intervals [4967]:
				xmin = 2160.6817
				xmax = 2160.7117
				text = ""
			intervals [4968]:
				xmin = 2160.7117
				xmax = 2160.8117
				text = "in"
			intervals [4969]:
				xmin = 2160.8117
				xmax = 2160.9617
				text = "that"
			intervals [4970]:
				xmin = 2160.9617
				xmax = 2161.1313
				text = ""
			intervals [4971]:
				xmin = 2161.1313
				xmax = 2161.6613
				text = "sense"
			intervals [4972]:
				xmin = 2161.6613
				xmax = 2165.3031
				text = ""
			intervals [4973]:
				xmin = 2165.3031
				xmax = 2165.4831
				text = "so"
			intervals [4974]:
				xmin = 2165.4831
				xmax = 2165.6531
				text = "there"
			intervals [4975]:
				xmin = 2165.6531
				xmax = 2165.8131
				text = "s"
			intervals [4976]:
				xmin = 2165.8131
				xmax = 2166.0037
				text = ""
			intervals [4977]:
				xmin = 2166.0037
				xmax = 2166.1837
				text = "there"
			intervals [4978]:
				xmin = 2166.1837
				xmax = 2166.2537
				text = "s"
			intervals [4979]:
				xmin = 2166.2537
				xmax = 2166.4837
				text = "no"
			intervals [4980]:
				xmin = 2166.4837
				xmax = 2166.8439
				text = ""
			intervals [4981]:
				xmin = 2166.8439
				xmax = 2167.2939
				text = "destiny"
			intervals [4982]:
				xmin = 2167.2939
				xmax = 2167.3939
				text = "as"
			intervals [4983]:
				xmin = 2167.3939
				xmax = 2167.5739
				text = "far"
			intervals [4984]:
				xmin = 2167.5739
				xmax = 2167.6539
				text = "as"
			intervals [4985]:
				xmin = 2167.6539
				xmax = 2167.7639
				text = "i'm"
			intervals [4986]:
				xmin = 2167.7639
				xmax = 2168.1339
				text = "concerned"
			intervals [4987]:
				xmin = 2168.1339
				xmax = 2172.6668
				text = ""
			intervals [4988]:
				xmin = 2172.6668
				xmax = 2172.8968
				text = "mm-hm"
			intervals [4989]:
				xmin = 2172.8968
				xmax = 2173.4
				text = ""
	item [2]:
		class = "IntervalTier"
		name = "DCA_se3_ag1_m_03 - phones"
		xmin = 0.0
		xmax = 2173.4
		intervals: size = 13221
			intervals [1]:
				xmin = 0.0
				xmax = 11.219
				text = ""
			intervals [2]:
				xmin = 11.219
				xmax = 11.269
				text = "sil"
			intervals [3]:
				xmin = 11.269
				xmax = 11.339
				text = "W"
			intervals [4]:
				xmin = 11.339
				xmax = 11.489
				text = "EH1"
			intervals [5]:
				xmin = 11.489
				xmax = 11.659
				text = "L"
			intervals [6]:
				xmin = 11.659
				xmax = 11.689
				text = "sp"
			intervals [7]:
				xmin = 11.689
				xmax = 11.849
				text = "AH1"
			intervals [8]:
				xmin = 11.849
				xmax = 12.139
				text = "M"
			intervals [9]:
				xmin = 12.139
				xmax = 13.5531
				text = ""
			intervals [10]:
				xmin = 13.5531
				xmax = 13.5931
				text = "sil"
			intervals [11]:
				xmin = 13.5931
				xmax = 13.6431
				text = "AE1"
			intervals [12]:
				xmin = 13.6431
				xmax = 13.6731
				text = "T"
			intervals [13]:
				xmin = 13.6731
				xmax = 13.7231
				text = "DH"
			intervals [14]:
				xmin = 13.7231
				xmax = 13.7731
				text = "AE1"
			intervals [15]:
				xmin = 13.7731
				xmax = 13.8331
				text = "T"
			intervals [16]:
				xmin = 13.8331
				xmax = 13.9531
				text = "T"
			intervals [17]:
				xmin = 13.9531
				xmax = 14.0031
				text = "AY1"
			intervals [18]:
				xmin = 14.0031
				xmax = 14.0831
				text = "M"
			intervals [19]:
				xmin = 14.0831
				xmax = 14.1431
				text = "AY1"
			intervals [20]:
				xmin = 14.1431
				xmax = 14.2131
				text = "W"
			intervals [21]:
				xmin = 14.2131
				xmax = 14.2531
				text = "AH0"
			intervals [22]:
				xmin = 14.2531
				xmax = 14.3331
				text = "Z"
			intervals [23]:
				xmin = 14.3331
				xmax = 14.3731
				text = "L"
			intervals [24]:
				xmin = 14.3731
				xmax = 14.4231
				text = "IH1"
			intervals [25]:
				xmin = 14.4231
				xmax = 14.4731
				text = "V"
			intervals [26]:
				xmin = 14.4731
				xmax = 14.5331
				text = "IH0"
			intervals [27]:
				xmin = 14.5331
				xmax = 14.5931
				text = "NG"
			intervals [28]:
				xmin = 14.5931
				xmax = 14.6531
				text = "IH1"
			intervals [29]:
				xmin = 14.6531
				xmax = 14.6931
				text = "N"
			intervals [30]:
				xmin = 14.6931
				xmax = 14.7931
				text = "HH"
			intervals [31]:
				xmin = 14.7931
				xmax = 14.8831
				text = "AY1"
			intervals [32]:
				xmin = 14.8831
				xmax = 14.9131
				text = "AH0"
			intervals [33]:
				xmin = 14.9131
				xmax = 14.9431
				text = "T"
			intervals [34]:
				xmin = 14.9431
				xmax = 15.0231
				text = "S"
			intervals [35]:
				xmin = 15.0231
				xmax = 15.0731
				text = "V"
			intervals [36]:
				xmin = 15.0731
				xmax = 15.1231
				text = "IH0"
			intervals [37]:
				xmin = 15.1231
				xmax = 15.1931
				text = "L"
			intervals [38]:
				xmin = 15.1931
				xmax = 15.2531
				text = "M"
			intervals [39]:
				xmin = 15.2531
				xmax = 15.3531
				text = "EH1"
			intervals [40]:
				xmin = 15.3531
				xmax = 15.3831
				text = "R"
			intervals [41]:
				xmin = 15.3831
				xmax = 15.4631
				text = "AH0"
			intervals [42]:
				xmin = 15.4631
				xmax = 15.5031
				text = "L"
			intervals [43]:
				xmin = 15.5031
				xmax = 15.5531
				text = "AH0"
			intervals [44]:
				xmin = 15.5531
				xmax = 15.5831
				text = "N"
			intervals [45]:
				xmin = 15.5831
				xmax = 15.7331
				text = "D"
			intervals [46]:
				xmin = 15.7331
				xmax = 15.8536
				text = ""
			intervals [47]:
				xmin = 15.8536
				xmax = 15.8836
				text = "sil"
			intervals [48]:
				xmin = 15.8836
				xmax = 15.9836
				text = "AE1"
			intervals [49]:
				xmin = 15.9836
				xmax = 16.1736
				text = "N"
			intervals [50]:
				xmin = 16.1736
				xmax = 16.2036
				text = "sp"
			intervals [51]:
				xmin = 16.2036
				xmax = 16.2536
				text = "DH"
			intervals [52]:
				xmin = 16.2536
				xmax = 16.2836
				text = "EH1"
			intervals [53]:
				xmin = 16.2836
				xmax = 16.3436
				text = "R"
			intervals [54]:
				xmin = 16.3436
				xmax = 16.3836
				text = "W"
			intervals [55]:
				xmin = 16.3836
				xmax = 16.4636
				text = "ER1"
			intervals [56]:
				xmin = 16.4636
				xmax = 16.5336
				text = "N"
			intervals [57]:
				xmin = 16.5336
				xmax = 16.6936
				text = "OW1"
			intervals [58]:
				xmin = 16.6936
				xmax = 16.7236
				text = "AH1"
			intervals [59]:
				xmin = 16.7236
				xmax = 16.7636
				text = "DH"
			intervals [60]:
				xmin = 16.7636
				xmax = 16.9436
				text = "ER0"
			intervals [61]:
				xmin = 16.9436
				xmax = 17.3414
				text = ""
			intervals [62]:
				xmin = 17.3414
				xmax = 17.4114
				text = "sil"
			intervals [63]:
				xmin = 17.4114
				xmax = 17.7114
				text = "AH1"
			intervals [64]:
				xmin = 17.7114
				xmax = 18.8755
				text = "sp"
			intervals [65]:
				xmin = 18.8755
				xmax = 18.9755
				text = "K"
			intervals [66]:
				xmin = 18.9755
				xmax = 19.0255
				text = "IH1"
			intervals [67]:
				xmin = 19.0255
				xmax = 19.1255
				text = "D"
			intervals [68]:
				xmin = 19.1255
				xmax = 19.1855
				text = "Z"
			intervals [69]:
				xmin = 19.1855
				xmax = 19.3055
				text = "ER0"
			intervals [70]:
				xmin = 19.3055
				xmax = 19.3855
				text = "AW1"
			intervals [71]:
				xmin = 19.3855
				xmax = 19.4455
				text = "N"
			intervals [72]:
				xmin = 19.4455
				xmax = 19.5055
				text = "D"
			intervals [73]:
				xmin = 19.5055
				xmax = 19.6055
				text = "T"
			intervals [74]:
				xmin = 19.6055
				xmax = 19.7655
				text = "UW1"
			intervals [75]:
				xmin = 19.7655
				xmax = 19.8955
				text = "AH1"
			intervals [76]:
				xmin = 19.8955
				xmax = 19.9655
				text = "sp"
			intervals [77]:
				xmin = 19.9655
				xmax = 20.2881
				text = ""
			intervals [78]:
				xmin = 20.2881
				xmax = 20.4081
				text = "P"
			intervals [79]:
				xmin = 20.4081
				xmax = 20.4581
				text = "L"
			intervals [80]:
				xmin = 20.4581
				xmax = 20.5481
				text = "EY1"
			intervals [81]:
				xmin = 20.5481
				xmax = 20.6181
				text = "W"
			intervals [82]:
				xmin = 20.6181
				xmax = 20.6581
				text = "IH0"
			intervals [83]:
				xmin = 20.6581
				xmax = 20.6881
				text = "DH"
			intervals [84]:
				xmin = 20.6881
				xmax = 21.4375
				text = "sp"
			intervals [85]:
				xmin = 21.4375
				xmax = 21.5775
				text = "S"
			intervals [86]:
				xmin = 21.5775
				xmax = 21.7775
				text = "OW1"
			intervals [87]:
				xmin = 21.7775
				xmax = 22.1629
				text = "sp"
			intervals [88]:
				xmin = 22.1629
				xmax = 22.2429
				text = "M"
			intervals [89]:
				xmin = 22.2429
				xmax = 22.3629
				text = "OW1"
			intervals [90]:
				xmin = 22.3629
				xmax = 22.4929
				text = "S"
			intervals [91]:
				xmin = 22.4929
				xmax = 22.5529
				text = "L"
			intervals [92]:
				xmin = 22.5529
				xmax = 22.6929
				text = "IY0"
			intervals [93]:
				xmin = 22.6929
				xmax = 22.9129
				text = "AY1"
			intervals [94]:
				xmin = 22.9129
				xmax = 23.110
				text = "sp"
			intervals [95]:
				xmin = 23.110
				xmax = 23.140
				text = "W"
			intervals [96]:
				xmin = 23.140
				xmax = 23.170
				text = "UH1"
			intervals [97]:
				xmin = 23.170
				xmax = 23.200
				text = "D"
			intervals [98]:
				xmin = 23.200
				xmax = 23.340
				text = "R"
			intervals [99]:
				xmin = 23.340
				xmax = 23.540
				text = "IY1"
			intervals [100]:
				xmin = 23.540
				xmax = 23.650
				text = "D"
			intervals [101]:
				xmin = 23.650
				xmax = 25.3296
				text = "sp"
			intervals [102]:
				xmin = 25.3296
				xmax = 25.4596
				text = "AE1"
			intervals [103]:
				xmin = 25.4596
				xmax = 25.6396
				text = "N"
			intervals [104]:
				xmin = 25.6396
				xmax = 25.9596
				text = "AH1"
			intervals [105]:
				xmin = 25.9596
				xmax = 27.5722
				text = ""
			intervals [106]:
				xmin = 27.5722
				xmax = 27.6222
				text = "sil"
			intervals [107]:
[truncated: 1,428,659 more chars]
