# Supplementary material for: Considering Performance in the Automated and Manual Coding of Sociolinguistic Variables: Lessons From Variable (ING)
Source: Front Artif Intell. 2021 Apr 29;4:648543. doi: 10.3389/frai.2021.648543 (PMC8117961; doi:10.3389/frai.2021.648543)
Supplement: Supplementary file 5 [file Data_Sheet_5.ZIP › CORAAL_VARAligned_as_TextGrids_p1/DCA_se1_ag1_m_02_2.TextGrid]

File type = "ooTextFile"
Object class = "TextGrid"

xmin = 0.0
xmax = 227.10002267573697
tiers? <exists>
size = 4
item []:
	item [1]:
		class = "IntervalTier"
		name = "DCA_se1_ag1_m_02 - words"
		xmin = 0.0
		xmax = 227.10002267573697
		intervals: size = 431
			intervals [1]:
				xmin = 0.0
				xmax = 6.5384
				text = ""
			intervals [2]:
				xmin = 6.5384
				xmax = 6.6984
				text = "what"
			intervals [3]:
				xmin = 6.6984
				xmax = 6.7884
				text = "would"
			intervals [4]:
				xmin = 6.7884
				xmax = 6.9584
				text = "i"
			intervals [5]:
				xmin = 6.9584
				xmax = 6.9984
				text = ""
			intervals [6]:
				xmin = 6.9984
				xmax = 7.2984
				text = "do"
			intervals [7]:
				xmin = 7.2984
				xmax = 7.9066
				text = ""
			intervals [8]:
				xmin = 7.9066
				xmax = 8.1366
				text = "i"
			intervals [9]:
				xmin = 8.1366
				xmax = 8.1666
				text = "d"
			intervals [10]:
				xmin = 8.1666
				xmax = 8.2166
				text = ""
			intervals [11]:
				xmin = 8.2166
				xmax = 8.3466
				text = "be"
			intervals [12]:
				xmin = 8.3466
				xmax = 8.6466
				text = "so"
			intervals [13]:
				xmin = 8.6466
				xmax = 9.0766
				text = "happy"
			intervals [14]:
				xmin = 9.0766
				xmax = 9.1066
				text = "i"
			intervals [15]:
				xmin = 9.1066
				xmax = 9.3466
				text = "don't"
			intervals [16]:
				xmin = 9.3466
				xmax = 9.4266
				text = "know"
			intervals [17]:
				xmin = 9.4266
				xmax = 9.5866
				text = "what"
			intervals [18]:
				xmin = 9.5866
				xmax = 9.6966
				text = "i"
			intervals [19]:
				xmin = 9.6966
				xmax = 9.7566
				text = "d"
			intervals [20]:
				xmin = 9.7566
				xmax = 9.7866
				text = ""
			intervals [21]:
				xmin = 9.7866
				xmax = 9.9766
				text = "do"
			intervals [22]:
				xmin = 9.9766
				xmax = 12.6689
				text = ""
			intervals [23]:
				xmin = 12.6689
				xmax = 12.8489
				text = "what"
			intervals [24]:
				xmin = 12.8489
				xmax = 12.9589
				text = "would"
			intervals [25]:
				xmin = 12.9589
				xmax = 13.1089
				text = "i"
			intervals [26]:
				xmin = 13.1089
				xmax = 13.1389
				text = ""
			intervals [27]:
				xmin = 13.1389
				xmax = 13.5189
				text = "buy"
			intervals [28]:
				xmin = 13.5189
				xmax = 14.8798
				text = ""
			intervals [29]:
				xmin = 14.8798
				xmax = 15.8398
				text = "first"
			intervals [30]:
				xmin = 15.8398
				xmax = 16.4435
				text = ""
			intervals [31]:
				xmin = 16.4435
				xmax = 16.5535
				text = "i"
			intervals [32]:
				xmin = 16.5535
				xmax = 16.8135
				text = "give"
			intervals [33]:
				xmin = 16.8135
				xmax = 16.9735
				text = "my"
			intervals [34]:
				xmin = 16.9735
				xmax = 17.5435
				text = "mother"
			intervals [35]:
				xmin = 17.5435
				xmax = 17.6905
				text = ""
			intervals [36]:
				xmin = 17.6905
				xmax = 17.8305
				text = "the"
			intervals [37]:
				xmin = 17.8305
				xmax = 18.2705
				text = "money"
			intervals [38]:
				xmin = 18.2705
				xmax = 18.5005
				text = "cause"
			intervals [39]:
				xmin = 18.5005
				xmax = 18.7105
				text = "she"
			intervals [40]:
				xmin = 18.7105
				xmax = 18.7405
				text = "<unk>"
			intervals [41]:
				xmin = 18.7405
				xmax = 18.9305
				text = "know"
			intervals [42]:
				xmin = 18.9305
				xmax = 19.0805
				text = "what"
			intervals [43]:
				xmin = 19.0805
				xmax = 19.1205
				text = ""
			intervals [44]:
				xmin = 19.1205
				xmax = 19.2005
				text = "to"
			intervals [45]:
				xmin = 19.2005
				xmax = 19.2805
				text = ""
			intervals [46]:
				xmin = 19.2805
				xmax = 19.5005
				text = "do"
			intervals [47]:
				xmin = 19.5005
				xmax = 19.5305
				text = ""
			intervals [48]:
				xmin = 19.5305
				xmax = 19.7505
				text = "with"
			intervals [49]:
				xmin = 19.7505
				xmax = 19.7805
				text = ""
			intervals [50]:
				xmin = 19.7805
				xmax = 19.8605
				text = "it"
			intervals [51]:
				xmin = 19.8605
				xmax = 20.5301
				text = ""
			intervals [52]:
				xmin = 20.5301
				xmax = 20.8901
				text = "she"
			intervals [53]:
				xmin = 20.8901
				xmax = 20.9201
				text = "<unk>"
			intervals [54]:
				xmin = 20.9201
				xmax = 21.2201
				text = "buy"
			intervals [55]:
				xmin = 21.2201
				xmax = 21.4201
				text = "me"
			intervals [56]:
				xmin = 21.4201
				xmax = 21.5801
				text = "s"
			intervals [57]:
				xmin = 21.5801
				xmax = 21.7365
				text = ""
			intervals [58]:
				xmin = 21.7365
				xmax = 21.8765
				text = "uh"
			intervals [59]:
				xmin = 21.8765
				xmax = 22.1465
				text = "my"
			intervals [60]:
				xmin = 22.1465
				xmax = 22.5765
				text = "school"
			intervals [61]:
				xmin = 22.5765
				xmax = 23.0965
				text = "clothes"
			intervals [62]:
				xmin = 23.0965
				xmax = 23.2165
				text = "and"
			intervals [63]:
				xmin = 23.2165
				xmax = 23.7264
				text = ""
			intervals [64]:
				xmin = 23.7264
				xmax = 23.9464
				text = "and"
			intervals [65]:
				xmin = 23.9464
				xmax = 24.1464
				text = "buy"
			intervals [66]:
				xmin = 24.1464
				xmax = 24.3464
				text = "what"
			intervals [67]:
				xmin = 24.3464
				xmax = 24.6664
				text = "she"
			intervals [68]:
				xmin = 24.6664
				xmax = 25.0864
				text = "need"
			intervals [69]:
				xmin = 25.0864
				xmax = 25.7374
				text = ""
			intervals [70]:
				xmin = 25.7374
				xmax = 25.8974
				text = "and"
			intervals [71]:
				xmin = 25.8974
				xmax = 26.2074
				text = "keep"
			intervals [72]:
				xmin = 26.2074
				xmax = 26.3474
				text = "the"
			intervals [73]:
				xmin = 26.3474
				xmax = 26.6574
				text = "rest"
			intervals [74]:
				xmin = 26.6574
				xmax = 26.8474
				text = "for"
			intervals [75]:
				xmin = 26.8474
				xmax = 27.4974
				text = "herself"
			intervals [76]:
				xmin = 27.4974
				xmax = 39.1337
				text = ""
			intervals [77]:
				xmin = 39.1337
				xmax = 39.2337
				text = "well"
			intervals [78]:
				xmin = 39.2337
				xmax = 39.9837
				text = "first"
			intervals [79]:
				xmin = 39.9837
				xmax = 40.6786
				text = ""
			intervals [80]:
				xmin = 40.6786
				xmax = 41.1586
				text = "like"
			intervals [81]:
				xmin = 41.1586
				xmax = 41.8743
				text = ""
			intervals [82]:
				xmin = 41.8743
				xmax = 42.1243
				text = "if"
			intervals [83]:
				xmin = 42.1243
				xmax = 42.2943
				text = "it"
			intervals [84]:
				xmin = 42.2943
				xmax = 42.4643
				text = "be"
			intervals [85]:
				xmin = 42.4643
				xmax = 42.5843
				text = "her"
			intervals [86]:
				xmin = 42.5843
				xmax = 43.0443
				text = "birthday"
			intervals [87]:
				xmin = 43.0443
				xmax = 43.4343
				text = "coming"
			intervals [88]:
				xmin = 43.4343
				xmax = 43.5643
				text = "up"
			intervals [89]:
				xmin = 43.5643
				xmax = 43.7222
				text = ""
			intervals [90]:
				xmin = 43.7222
				xmax = 43.9122
				text = "when"
			intervals [91]:
				xmin = 43.9122
				xmax = 44.1022
				text = "she"
			intervals [92]:
				xmin = 44.1022
				xmax = 44.3022
				text = "gave"
			intervals [93]:
				xmin = 44.3022
				xmax = 44.4122
				text = "me"
			intervals [94]:
				xmin = 44.4122
				xmax = 44.4822
				text = "the"
			intervals [95]:
				xmin = 44.4822
				xmax = 44.9622
				text = "money"
			intervals [96]:
				xmin = 44.9622
				xmax = 45.4021
				text = ""
			intervals [97]:
				xmin = 45.4021
				xmax = 45.5821
				text = "and"
			intervals [98]:
				xmin = 45.5821
				xmax = 45.8621
				text = "she"
			intervals [99]:
				xmin = 45.8621
				xmax = 45.9321
				text = "d"
			intervals [100]:
				xmin = 45.9321
				xmax = 46.0736
				text = ""
			intervals [101]:
				xmin = 46.0736
				xmax = 46.2936
				text = "she"
			intervals [102]:
				xmin = 46.2936
				xmax = 46.8236
				text = "forget"
			intervals [103]:
				xmin = 46.8236
				xmax = 46.8636
				text = ""
			intervals [104]:
				xmin = 46.8636
				xmax = 47.0136
				text = "that"
			intervals [105]:
				xmin = 47.0136
				xmax = 47.1336
				text = "it"
			intervals [106]:
				xmin = 47.1336
				xmax = 47.2936
				text = "gonna"
			intervals [107]:
				xmin = 47.2936
				xmax = 47.4736
				text = "be"
			intervals [108]:
				xmin = 47.4736
				xmax = 47.6136
				text = "her"
			intervals [109]:
				xmin = 47.6136
				xmax = 48.1536
				text = "birthday"
			intervals [110]:
				xmin = 48.1536
				xmax = 48.6277
				text = ""
			intervals [111]:
				xmin = 48.6277
				xmax = 48.7777
				text = "well"
			intervals [112]:
				xmin = 48.7777
				xmax = 48.8577
				text = "i"
			intervals [113]:
				xmin = 48.8577
				xmax = 48.8877
				text = "<unk>"
			intervals [114]:
				xmin = 48.8877
				xmax = 49.0377
				text = "go"
			intervals [115]:
				xmin = 49.0377
				xmax = 49.1977
				text = "out"
			intervals [116]:
				xmin = 49.1977
				xmax = 49.3177
				text = "and"
			intervals [117]:
				xmin = 49.3177
				xmax = 49.7277
				text = "buy"
			intervals [118]:
				xmin = 49.7277
				xmax = 49.7877
				text = "her"
			intervals [119]:
				xmin = 49.7877
				xmax = 49.8777
				text = "a"
			intervals [120]:
				xmin = 49.8777
				xmax = 49.9177
				text = ""
			intervals [121]:
				xmin = 49.9177
				xmax = 50.4177
				text = "dress"
			intervals [122]:
				xmin = 50.4177
				xmax = 51.0078
				text = ""
			intervals [123]:
				xmin = 51.0078
				xmax = 51.1578
				text = "or"
			intervals [124]:
				xmin = 51.1578
				xmax = 51.5478
				text = "shoes"
			intervals [125]:
				xmin = 51.5478
				xmax = 51.7178
				text = "or"
			intervals [126]:
				xmin = 51.7178
				xmax = 51.8378
				text = "a"
			intervals [127]:
				xmin = 51.8378
				xmax = 52.3478
				text = "outfit"
			intervals [128]:
				xmin = 52.3478
				xmax = 57.0057
				text = ""
			intervals [129]:
				xmin = 57.0057
				xmax = 57.2057
				text = "i"
			intervals [130]:
				xmin = 57.2057
				xmax = 57.3057
				text = "would"
			intervals [131]:
				xmin = 57.3057
				xmax = 57.4857
				text = "buy"
			intervals [132]:
				xmin = 57.4857
				xmax = 57.7257
				text = "me"
			intervals [133]:
				xmin = 57.7257
				xmax = 58.6826
				text = ""
			intervals [134]:
				xmin = 58.6826
				xmax = 58.7526
				text = "m-"
			intervals [135]:
				xmin = 58.7526
				xmax = 59.009
				text = ""
			intervals [136]:
				xmin = 59.009
				xmax = 59.229
				text = "buy"
			intervals [137]:
				xmin = 59.229
				xmax = 59.449
				text = "me"
			intervals [138]:
				xmin = 59.449
				xmax = 59.799
				text = "something"
			intervals [139]:
				xmin = 59.799
				xmax = 60.009
				text = ""
			intervals [140]:
				xmin = 60.009
				xmax = 60.199
				text = "like"
			intervals [141]:
				xmin = 60.199
				xmax = 60.4458
				text = ""
			intervals [142]:
				xmin = 60.4458
				xmax = 60.7258
				text = "pair"
			intervals [143]:
				xmin = 60.7258
				xmax = 60.7858
				text = "of"
			intervals [144]:
				xmin = 60.7858
				xmax = 60.8358
				text = ""
			intervals [145]:
				xmin = 60.8358
				xmax = 61.5358
				text = "pants"
			intervals [146]:
				xmin = 61.5358
				xmax = 62.2364
				text = ""
			intervals [147]:
				xmin = 62.2364
				xmax = 62.8364
				text = "some"
			intervals [148]:
				xmin = 62.8364
				xmax = 63.544
				text = ""
			intervals [149]:
				xmin = 63.544
				xmax = 63.664
				text = "or"
			intervals [150]:
				xmin = 63.664
				xmax = 63.704
				text = "a"
			intervals [151]:
				xmin = 63.704
				xmax = 64.064
				text = "shirt"
			intervals [152]:
				xmin = 64.064
				xmax = 64.124
				text = "or"
			intervals [153]:
				xmin = 64.124
				xmax = 64.634
				text = "something"
			intervals [154]:
				xmin = 64.634
				xmax = 65.3407
				text = ""
			intervals [155]:
				xmin = 65.3407
				xmax = 65.7207
				text = "something"
			intervals [156]:
				xmin = 65.7207
				xmax = 65.7507
				text = ""
			intervals [157]:
				xmin = 65.7507
				xmax = 65.9407
				text = "that"
			intervals [158]:
				xmin = 65.9407
				xmax = 66.0407
				text = "i"
			intervals [159]:
				xmin = 66.0407
				xmax = 66.2007
				text = "can"
			intervals [160]:
				xmin = 66.2007
				xmax = 66.2307
				text = ""
			intervals [161]:
				xmin = 66.2307
				xmax = 66.5607
				text = "use"
			intervals [162]:
				xmin = 66.5607
				xmax = 66.7936
				text = ""
			intervals [163]:
				xmin = 66.7936
				xmax = 67.1236
				text = "something"
			intervals [164]:
				xmin = 67.1236
				xmax = 67.1536
				text = ""
			intervals [165]:
				xmin = 67.1536
				xmax = 67.5036
				text = "not"
			intervals [166]:
				xmin = 67.5036
				xmax = 67.6636
				text = "that"
			intervals [167]:
				xmin = 67.6636
				xmax = 67.8036
				text = "i"
			intervals [168]:
				xmin = 67.8036
				xmax = 67.8336
				text = ""
			intervals [169]:
				xmin = 67.8336
				xmax = 68.1136
				text = "can't"
			intervals [170]:
				xmin = 68.1136
				xmax = 68.1636
				text = ""
			intervals [171]:
				xmin = 68.1636
				xmax = 68.5836
				text = "use"
			intervals [172]:
				xmin = 68.5836
				xmax = 81.584
				text = ""
			intervals [173]:
				xmin = 81.584
				xmax = 82.034
				text = "something"
			intervals [174]:
				xmin = 82.034
				xmax = 82.224
				text = "like"
			intervals [175]:
				xmin = 82.224
				xmax = 82.254
				text = ""
			intervals [176]:
				xmin = 82.254
				xmax = 82.464
				text = "what"
			intervals [177]:
				xmin = 82.464
				xmax = 85.6236
				text = ""
			intervals [178]:
				xmin = 85.6236
				xmax = 85.8336
				text = "did"
			intervals [179]:
				xmin = 85.8336
				xmax = 86.0436
				text = "i"
			intervals [180]:
				xmin = 86.0436
				xmax = 86.0936
				text = ""
			intervals [181]:
				xmin = 86.0936
				xmax = 86.3536
				text = "do"
			intervals [182]:
				xmin = 86.3536
				xmax = 86.4636
				text = "i"
			intervals [183]:
				xmin = 86.4636
				xmax = 86.7236
				text = "have"
			intervals [184]:
				xmin = 86.7236
				xmax = 86.9536
				text = "one"
			intervals [185]:
				xmin = 86.9536
				xmax = 89.2128
				text = ""
			intervals [186]:
				xmin = 89.2128
				xmax = 89.6328
				text = "yes"
			intervals [187]:
				xmin = 89.6328
				xmax = 94.5259
				text = ""
			intervals [188]:
				xmin = 94.5259
				xmax = 95.4959
				text = "television"
			intervals [189]:
				xmin = 95.4959
				xmax = 95.6158
				text = ""
			intervals [190]:
				xmin = 95.6158
				xmax = 95.8058
				text = "too"
			intervals [191]:
				xmin = 95.8058
				xmax = 96.4272
				text = ""
			intervals [192]:
				xmin = 96.4272
				xmax = 96.8072
				text = "color"
			intervals [193]:
				xmin = 96.8072
				xmax = 97.5772
				text = "television"
			intervals [194]:
				xmin = 97.5772
				xmax = 98.4309
				text = ""
			intervals [195]:
				xmin = 98.4309
				xmax = 99.1809
				text = "bicycle"
			intervals [196]:
				xmin = 99.1809
				xmax = 100.8838
				text = ""
			intervals [197]:
				xmin = 100.8838
				xmax = 101.1438
				text = "and"
			intervals [198]:
				xmin = 101.1438
				xmax = 101.4838
				text = "um"
			intervals [199]:
				xmin = 101.4838
				xmax = 102.3153
				text = ""
			intervals [200]:
				xmin = 102.3153
				xmax = 103.0653
				text = "uh"
			intervals [201]:
				xmin = 103.0653
				xmax = 103.7141
				text = ""
			intervals [202]:
				xmin = 103.7141
				xmax = 103.8641
				text = "a"
			intervals [203]:
				xmin = 103.8641
				xmax = 104.8041
				text = "hi-fi"
			intervals [204]:
				xmin = 104.8041
				xmax = 114.4178
				text = ""
			intervals [205]:
				xmin = 114.4178
				xmax = 114.5778
				text = "well"
			intervals [206]:
				xmin = 114.5778
				xmax = 115.4578
				text = "first"
			intervals [207]:
				xmin = 115.4578
				xmax = 116.4975
				text = ""
			intervals [208]:
				xmin = 116.4975
				xmax = 116.6375
				text = "my"
			intervals [209]:
				xmin = 116.6375
				xmax = 117.0175
				text = "mother"
			intervals [210]:
				xmin = 117.0175
				xmax = 117.3275
				text = "cook"
			intervals [211]:
				xmin = 117.3275
				xmax = 117.7702
				text = ""
			intervals [212]:
				xmin = 117.7702
				xmax = 117.8202
				text = "a"
			intervals [213]:
				xmin = 117.8202
				xmax = 118.1882
				text = ""
			intervals [214]:
				xmin = 118.1882
				xmax = 118.4582
				text = "big"
			intervals [215]:
				xmin = 118.4582
				xmax = 118.5182
				text = ""
			intervals [216]:
				xmin = 118.5182
				xmax = 119.0582
				text = "turkey"
			intervals [217]:
				xmin = 119.0582
				xmax = 120.9188
				text = ""
			intervals [218]:
				xmin = 120.9188
				xmax = 121.4388
				text = "and"
			intervals [219]:
				xmin = 121.4388
				xmax = 121.7068
				text = ""
			intervals [220]:
				xmin = 121.7068
				xmax = 121.8668
				text = "two"
			intervals [221]:
				xmin = 121.8668
				xmax = 122.2268
				text = "about"
			intervals [222]:
				xmin = 122.2268
				xmax = 122.5268
				text = "three"
			intervals [223]:
				xmin = 122.5268
				xmax = 123.0568
				text = "cakes"
			intervals [224]:
				xmin = 123.0568
				xmax = 123.7652
				text = ""
			intervals [225]:
				xmin = 123.7652
				xmax = 123.8852
				text = "s"
			intervals [226]:
				xmin = 123.8852
				xmax = 123.9152
				text = ""
			intervals [227]:
				xmin = 123.9152
				xmax = 124.0652
				text = "and"
			intervals [228]:
				xmin = 124.0652
				xmax = 124.1352
				text = ""
			intervals [229]:
				xmin = 124.1352
				xmax = 124.7152
				text = "pie"
			intervals [230]:
				xmin = 124.7152
				xmax = 126.2007
				text = ""
			intervals [231]:
				xmin = 126.2007
				xmax = 126.5407
				text = "and"
			intervals [232]:
				xmin = 126.5407
				xmax = 126.7307
				text = "she"
			intervals [233]:
				xmin = 126.7307
				xmax = 127.0107
				text = "set"
			intervals [234]:
				xmin = 127.0107
				xmax = 127.1207
				text = "it"
			intervals [235]:
				xmin = 127.1207
				xmax = 127.3007
				text = "up"
			intervals [236]:
				xmin = 127.3007
				xmax = 127.4807
				text = "there"
			intervals [237]:
				xmin = 127.4807
				xmax = 127.6407
				text = "for"
			intervals [238]:
				xmin = 127.6407
				xmax = 128.0107
				text = "santa"
			intervals [239]:
				xmin = 128.0107
				xmax = 128.5507
				text = "claus"
			intervals [240]:
				xmin = 128.5507
				xmax = 129.153
				text = ""
			intervals [241]:
				xmin = 129.153
				xmax = 129.813
				text = "and"
			intervals [242]:
				xmin = 129.813
				xmax = 130.6786
				text = ""
			intervals [243]:
				xmin = 130.6786
				xmax = 130.9586
				text = "and"
			intervals [244]:
				xmin = 130.9586
				xmax = 131.4786
				text = "then"
			intervals [245]:
				xmin = 131.4786
				xmax = 132.9761
				text = ""
			intervals [246]:
				xmin = 132.9761
				xmax = 133.4161
				text = "uh"
			intervals [247]:
				xmin = 133.4161
				xmax = 133.6961
				text = ""
			intervals [248]:
				xmin = 133.6961
				xmax = 133.9761
				text = "i"
			intervals [249]:
				xmin = 133.9761
				xmax = 134.3161
				text = "e"
			intervals [250]:
				xmin = 134.3161
				xmax = 134.4782
				text = ""
			intervals [251]:
				xmin = 134.4782
				xmax = 134.7282
				text = "she"
			intervals [252]:
				xmin = 134.7282
				xmax = 134.8882
				text = "have"
			intervals [253]:
				xmin = 134.8882
				xmax = 134.9382
				text = ""
			intervals [254]:
				xmin = 134.9382
				xmax = 135.2782
				text = "pean-"
			intervals [255]:
				xmin = 135.2782
				xmax = 135.7782
				text = "um"
			intervals [256]:
				xmin = 135.7782
				xmax = 136.3114
				text = ""
			intervals [257]:
				xmin = 136.3114
				xmax = 137.2614
				text = "peanuts"
			intervals [258]:
				xmin = 137.2614
				xmax = 137.2914
				text = ""
			intervals [259]:
				xmin = 137.2914
				xmax = 137.4414
				text = "and"
			intervals [260]:
				xmin = 137.4414
				xmax = 137.8814
				text = "stuff"
			intervals [261]:
				xmin = 137.8814
				xmax = 138.0314
				text = "and"
			intervals [262]:
				xmin = 138.0314
				xmax = 138.5814
				text = "candy"
			intervals [263]:
				xmin = 138.5814
				xmax = 138.8714
				text = "all"
			intervals [264]:
				xmin = 138.8714
				xmax = 139.0614
				text = "over"
			intervals [265]:
				xmin = 139.0614
				xmax = 139.1814
				text = "the"
			intervals [266]:
				xmin = 139.1814
				xmax = 139.2214
				text = ""
			intervals [267]:
				xmin = 139.2214
				xmax = 139.6314
				text = "table"
			intervals [268]:
				xmin = 139.6314
				xmax = 140.269
				text = ""
			intervals [269]:
				xmin = 140.269
				xmax = 140.469
				text = "and"
			intervals [270]:
				xmin = 140.469
				xmax = 140.539
				text = ""
			intervals [271]:
				xmin = 140.539
				xmax = 140.699
				text = "pa"
			intervals [272]:
				xmin = 140.699
				xmax = 141.556
				text = ""
			intervals [273]:
				xmin = 141.556
				xmax = 141.926
				text = "well"
			intervals [274]:
				xmin = 141.926
				xmax = 142.206
				text = ""
			intervals [275]:
				xmin = 142.206
				xmax = 142.366
				text = "then"
			intervals [276]:
				xmin = 142.366
				xmax = 142.536
				text = "i"
			intervals [277]:
				xmin = 142.536
				xmax = 142.726
				text = "go"
			intervals [278]:
				xmin = 142.726
				xmax = 142.866
				text = "to"
			intervals [279]:
				xmin = 142.866
				xmax = 143.246
				text = "bed"
			intervals [280]:
				xmin = 143.246
				xmax = 143.8676
				text = ""
			intervals [281]:
				xmin = 143.8676
				xmax = 143.9776
				text = "but"
			intervals [282]:
				xmin = 143.9776
				xmax = 144.1076
				text = "i"
			intervals [283]:
				xmin = 144.1076
				xmax = 144.4276
				text = "can't"
			intervals [284]:
				xmin = 144.4276
				xmax = 144.5676
				text = "go"
			intervals [285]:
				xmin = 144.5676
				xmax = 144.6976
				text = "to"
			intervals [286]:
				xmin = 144.6976
				xmax = 145.0476
				text = "sleep"
			intervals [287]:
				xmin = 145.0476
				xmax = 147.498
				text = ""
			intervals [288]:
				xmin = 147.498
				xmax = 147.728
				text = "then"
			intervals [289]:
				xmin = 147.728
				xmax = 147.818
				text = "my"
			intervals [290]:
				xmin = 147.818
				xmax = 148.228
				text = "mother"
			intervals [291]:
				xmin = 148.228
				xmax = 148.698
				text = "um"
			intervals [292]:
				xmin = 148.698
				xmax = 149.2335
				text = ""
			intervals [293]:
				xmin = 149.2335
				xmax = 149.5235
				text = "come"
			intervals [294]:
				xmin = 149.5235
				xmax = 149.6935
				text = "up"
			intervals [295]:
				xmin = 149.6935
				xmax = 149.9335
				text = "there"
			intervals [296]:
				xmin = 149.9335
				xmax = 150.3432
				text = ""
			intervals [297]:
				xmin = 150.3432
				xmax = 150.4532
				text = "and"
			intervals [298]:
				xmin = 150.4532
				xmax = 150.7232
				text = "have"
			intervals [299]:
				xmin = 150.7232
				xmax = 150.9132
				text = "my"
			intervals [300]:
				xmin = 150.9132
				xmax = 151.3832
				text = "sister"
			intervals [301]:
				xmin = 151.3832
				xmax = 151.4732
				text = "to"
			intervals [302]:
				xmin = 151.4732
				xmax = 151.5632
				text = ""
			intervals [303]:
				xmin = 151.5632
				xmax = 151.8732
				text = "peep"
			intervals [304]:
				xmin = 151.8732
				xmax = 151.9832
				text = "in"
			intervals [305]:
				xmin = 151.9832
				xmax = 152.2732
				text = "see"
			intervals [306]:
				xmin = 152.2732
				xmax = 152.4032
				text = "if"
			intervals [307]:
				xmin = 152.4032
				xmax = 152.5032
				text = "i'm"
			intervals [308]:
				xmin = 152.5032
				xmax = 152.5432
				text = ""
			intervals [309]:
				xmin = 152.5432
				xmax = 152.9632
				text = "asleep"
			intervals [310]:
				xmin = 152.9632
				xmax = 153.0684
				text = ""
			intervals [311]:
				xmin = 153.0684
				xmax = 153.1984
				text = "i"
			intervals [312]:
				xmin = 153.1984
				xmax = 153.5484
				text = "close"
			intervals [313]:
				xmin = 153.5484
				xmax = 153.7184
				text = "my"
			intervals [314]:
				xmin = 153.7184
				xmax = 154.0184
				text = "eyes"
			intervals [315]:
				xmin = 154.0184
				xmax = 154.0484
				text = ""
			intervals [316]:
				xmin = 154.0484
				xmax = 154.1084
				text = "and"
			intervals [317]:
				xmin = 154.1084
				xmax = 154.1484
				text = ""
			intervals [318]:
				xmin = 154.1484
				xmax = 154.4584
				text = "turn"
			intervals [319]:
				xmin = 154.4584
				xmax = 154.5584
				text = "my"
			intervals [320]:
				xmin = 154.5584
				xmax = 154.8084
				text = "head"
			intervals [321]:
				xmin = 154.8084
				xmax = 155.3967
				text = ""
			intervals [322]:
				xmin = 155.3967
				xmax = 155.5567
				text = "but"
			intervals [323]:
				xmin = 155.5567
				xmax = 155.7667
				text = "she"
			intervals [324]:
				xmin = 155.7667
				xmax = 156.0267
				text = "know"
			intervals [325]:
				xmin = 156.0267
				xmax = 156.1467
				text = "i'm"
			intervals [326]:
				xmin = 156.1467
				xmax = 156.3167
				text = "not"
			intervals [327]:
				xmin = 156.3167
				xmax = 156.3467
				text = ""
			intervals [328]:
				xmin = 156.3467
				xmax = 156.7067
				text = "asleep"
			intervals [329]:
				xmin = 156.7067
				xmax = 158.379
				text = ""
			intervals [330]:
				xmin = 158.379
				xmax = 158.519
				text = "cause"
			intervals [331]:
				xmin = 158.519
				xmax = 158.689
				text = "she"
			intervals [332]:
				xmin = 158.689
				xmax = 158.739
				text = "<unk>"
			intervals [333]:
				xmin = 158.739
				xmax = 158.789
				text = ""
			intervals [334]:
				xmin = 158.789
				xmax = 159.069
				text = "tickle"
			intervals [335]:
				xmin = 159.069
				xmax = 159.239
				text = "my"
			intervals [336]:
				xmin = 159.239
				xmax = 159.559
				text = "feet"
			intervals [337]:
				xmin = 159.559
				xmax = 166.7972
				text = ""
			intervals [338]:
				xmin = 166.7972
				xmax = 166.9672
				text = "i"
			intervals [339]:
				xmin = 166.9672
				xmax = 167.3372
				text = "got"
			intervals [340]:
				xmin = 167.3372
				xmax = 167.5172
				text = "up"
			intervals [341]:
				xmin = 167.5172
				xmax = 168.2173
				text = ""
			intervals [342]:
				xmin = 168.2173
				xmax = 168.3773
				text = "and"
			intervals [343]:
				xmin = 168.3773
				xmax = 168.7973
				text = "found"
			intervals [344]:
				xmin = 168.7973
				xmax = 168.8673
				text = "a"
			intervals [345]:
				xmin = 168.8673
				xmax = 169.2473
				text = "pool"
			intervals [346]:
				xmin = 169.2473
				xmax = 169.7873
				text = "table"
			intervals [347]:
				xmin = 169.7873
				xmax = 171.8917
				text = ""
			intervals [348]:
				xmin = 171.8917
				xmax = 172.4617
				text = "size"
			intervals [349]:
				xmin = 172.4617
				xmax = 172.5017
				text = ""
			intervals [350]:
				xmin = 172.5017
				xmax = 172.6717
				text = "this"
			intervals [351]:
				xmin = 172.6717
				xmax = 173.2717
				text = "size"
			intervals [352]:
				xmin = 173.2717
				xmax = 176.9311
				text = ""
			intervals [353]:
				xmin = 176.9311
				xmax = 177.2011
				text = "yep"
			intervals [354]:
				xmin = 177.2011
				xmax = 177.3528
				text = ""
			intervals [355]:
				xmin = 177.3528
				xmax = 177.6628
				text = "yep"
			intervals [356]:
				xmin = 177.6628
				xmax = 182.8725
				text = ""
			intervals [357]:
				xmin = 182.8725
				xmax = 183.1125
				text = "i"
			intervals [358]:
				xmin = 183.1125
				xmax = 183.3325
				text = "like"
			intervals [359]:
				xmin = 183.3325
				xmax = 183.4325
				text = "a"
			intervals [360]:
				xmin = 183.4325
				xmax = 183.5125
				text = ""
			intervals [361]:
				xmin = 183.5125
				xmax = 183.8325
				text = "bike"
			intervals [362]:
				xmin = 183.8325
				xmax = 186.3413
				text = ""
			intervals [363]:
				xmin = 186.3413
				xmax = 186.4413
				text = "a"
			intervals [364]:
				xmin = 186.4413
				xmax = 186.5313
				text = ""
			intervals [365]:
				xmin = 186.5313
				xmax = 186.9613
				text = "ten"
			intervals [366]:
				xmin = 186.9613
				xmax = 187.4613
				text = "speed"
			intervals [367]:
				xmin = 187.4613
				xmax = 201.127
				text = ""
			intervals [368]:
				xmin = 201.127
				xmax = 201.377
				text = "whatchu"
			intervals [369]:
				xmin = 201.377
				xmax = 201.817
				text = "mean"
			intervals [370]:
				xmin = 201.817
				xmax = 205.4471
				text = ""
			intervals [371]:
				xmin = 205.4471
				xmax = 205.7671
				text = "like"
			intervals [372]:
				xmin = 205.7671
				xmax = 205.8071
				text = ""
			intervals [373]:
				xmin = 205.8071
				xmax = 206.2171
				text = "um"
			intervals [374]:
				xmin = 206.2171
				xmax = 206.4682
				text = ""
			intervals [375]:
				xmin = 206.4682
				xmax = 206.8382
				text = "like"
			intervals [376]:
				xmin = 206.8382
				xmax = 207.1582
				text = "peoples"
			intervals [377]:
				xmin = 207.1582
				xmax = 207.4182
				text = "go"
			intervals [378]:
				xmin = 207.4182
				xmax = 207.7282
				text = "around"
			intervals [379]:
				xmin = 207.7282
				xmax = 208.1182
				text = "say"
			intervals [380]:
				xmin = 208.1182
				xmax = 208.5082
				text = "um"
			intervals [381]:
				xmin = 208.5082
				xmax = 209.2595
				text = ""
			intervals [382]:
				xmin = 209.2595
				xmax = 209.6195
				text = "james"
			intervals [383]:
				xmin = 209.6195
				xmax = 209.9495
				text = "bond"
			intervals [384]:
				xmin = 209.9495
				xmax = 210.1595
				text = "got"
			intervals [385]:
				xmin = 210.1595
				xmax = 210.6095
				text = "shot"
			intervals [386]:
				xmin = 210.6095
				xmax = 212.2997
				text = ""
			intervals [387]:
				xmin = 212.2997
				xmax = 212.6197
				text = "like"
			intervals [388]:
				xmin = 212.6197
				xmax = 213.9737
				text = ""
			intervals [389]:
				xmin = 213.9737
				xmax = 214.4337
				text = "yeah"
			intervals [390]:
				xmin = 214.4337
				xmax = 214.4637
				text = ""
			intervals [391]:
				xmin = 214.4637
				xmax = 214.7337
				text = "one"
			intervals [392]:
				xmin = 214.7337
				xmax = 215.0637
				text = "time"
			intervals [393]:
				xmin = 215.0637
				xmax = 215.1937
				text = "they"
			intervals [394]:
				xmin = 215.1937
				xmax = 215.5837
				text = "told"
			intervals [395]:
				xmin = 215.5837
				xmax = 215.8737
				text = "me"
			intervals [396]:
				xmin = 215.8737
				xmax = 216.4952
				text = ""
			intervals [397]:
				xmin = 216.4952
				xmax = 216.6752
				text = "that"
			intervals [398]:
				xmin = 216.6752
				xmax = 217.0052
				text = "james"
			intervals [399]:
				xmin = 217.0052
				xmax = 217.2652
				text = "bond"
			intervals [400]:
				xmin = 217.2652
				xmax = 217.4452
				text = "got"
			intervals [401]:
				xmin = 217.4452
				xmax = 217.7952
				text = "shot"
			intervals [402]:
				xmin = 217.7952
				xmax = 218.4296
				text = ""
			intervals [403]:
				xmin = 218.4296
				xmax = 218.6496
				text = "and"
			intervals [404]:
				xmin = 218.6496
				xmax = 218.7596
				text = "it"
			intervals [405]:
				xmin = 218.7596
				xmax = 218.7896
				text = ""
			intervals [406]:
				xmin = 218.7896
				xmax = 219.2696
				text = "spread"
			intervals [407]:
				xmin = 219.2696
				xmax = 219.6196
				text = "all"
			intervals [408]:
				xmin = 219.6196
				xmax = 219.9496
				text = "around"
			intervals [409]:
				xmin = 219.9496
				xmax = 220.2096
				text = "this"
			intervals [410]:
				xmin = 220.2096
				xmax = 220.6596
				text = "um"
			intervals [411]:
				xmin = 220.6596
				xmax = 221.3096
				text = "neighborhood"
			intervals [412]:
				xmin = 221.3096
				xmax = 221.7977
				text = ""
			intervals [413]:
				xmin = 221.7977
				xmax = 221.9177
				text = "and"
			intervals [414]:
				xmin = 221.9177
				xmax = 222.0877
				text = "he"
			intervals [415]:
				xmin = 222.0877
				xmax = 222.2977
				text = "had"
			intervals [416]:
				xmin = 222.2977
				xmax = 222.4277
				text = "to"
			intervals [417]:
				xmin = 222.4277
				xmax = 222.7077
				text = "come"
			intervals [418]:
				xmin = 222.7077
				xmax = 222.9477
				text = "on"
			intervals [419]:
				xmin = 222.9477
				xmax = 223.0277
				text = ""
			intervals [420]:
				xmin = 223.0277
				xmax = 223.5677
				text = "tv"
			intervals [421]:
				xmin = 223.5677
				xmax = 223.7841
				text = ""
			intervals [422]:
				xmin = 223.7841
				xmax = 223.9541
				text = "and"
			intervals [423]:
				xmin = 223.9541
				xmax = 223.9841
				text = ""
			intervals [424]:
				xmin = 223.9841
				xmax = 224.2841
				text = "tell"
			intervals [425]:
				xmin = 224.2841
				xmax = 224.8241
				text = "everybody"
			intervals [426]:
				xmin = 224.8241
				xmax = 225.0441
				text = "that"
			intervals [427]:
				xmin = 225.0441
				xmax = 225.1341
				text = "he"
			intervals [428]:
				xmin = 225.1341
				xmax = 225.4441
				text = "didn't"
			intervals [429]:
				xmin = 225.4441
				xmax = 225.6741
				text = "get"
			intervals [430]:
				xmin = 225.6741
				xmax = 226.1341
				text = "shot"
			intervals [431]:
				xmin = 226.1341
				xmax = 227.10002267573697
				text = ""
	item [2]:
		class = "IntervalTier"
		name = "DCA_se1_ag1_m_02 - phones"
		xmin = 0.0
		xmax = 227.10002267573697
		intervals: size = 1022
			intervals [1]:
				xmin = 0.0
				xmax = 6.5384
				text = ""
			intervals [2]:
				xmin = 6.5384
				xmax = 6.5884
				text = "HH"
			intervals [3]:
				xmin = 6.5884
				xmax = 6.6384
				text = "W"
			intervals [4]:
				xmin = 6.6384
				xmax = 6.6684
				text = "AH1"
			intervals [5]:
				xmin = 6.6684
				xmax = 6.6984
				text = "T"
			intervals [6]:
				xmin = 6.6984
				xmax = 6.7284
				text = "W"
			intervals [7]:
				xmin = 6.7284
				xmax = 6.7584
				text = "UH1"
			intervals [8]:
				xmin = 6.7584
				xmax = 6.7884
				text = "D"
			intervals [9]:
				xmin = 6.7884
				xmax = 6.9584
				text = "AY1"
			intervals [10]:
				xmin = 6.9584
				xmax = 6.9984
				text = "sp"
			intervals [11]:
				xmin = 6.9984
				xmax = 7.0984
				text = "D"
			intervals [12]:
				xmin = 7.0984
				xmax = 7.2984
				text = "UW1"
			intervals [13]:
				xmin = 7.2984
				xmax = 7.9066
				text = "sp"
			intervals [14]:
				xmin = 7.9066
				xmax = 8.1366
				text = "AY1"
			intervals [15]:
				xmin = 8.1366
				xmax = 8.1666
				text = "D"
			intervals [16]:
				xmin = 8.1666
				xmax = 8.2166
				text = "sp"
			intervals [17]:
				xmin = 8.2166
				xmax = 8.2666
				text = "B"
			intervals [18]:
				xmin = 8.2666
				xmax = 8.3466
				text = "IY1"
			intervals [19]:
				xmin = 8.3466
				xmax = 8.5366
				text = "S"
			intervals [20]:
				xmin = 8.5366
				xmax = 8.6466
				text = "OW1"
			intervals [21]:
				xmin = 8.6466
				xmax = 8.7666
				text = "HH"
			intervals [22]:
				xmin = 8.7666
				xmax = 8.8666
				text = "AE1"
			intervals [23]:
				xmin = 8.8666
				xmax = 8.9866
				text = "P"
			intervals [24]:
				xmin = 8.9866
				xmax = 9.0766
				text = "IY0"
			intervals [25]:
				xmin = 9.0766
				xmax = 9.1066
				text = "AY1"
			intervals [26]:
				xmin = 9.1066
				xmax = 9.1366
				text = "D"
			intervals [27]:
				xmin = 9.1366
				xmax = 9.2366
				text = "OW1"
			intervals [28]:
				xmin = 9.2366
				xmax = 9.3466
				text = "N"
			intervals [29]:
				xmin = 9.3466
				xmax = 9.3766
				text = "N"
			intervals [30]:
				xmin = 9.3766
				xmax = 9.4266
				text = "OW1"
			intervals [31]:
				xmin = 9.4266
				xmax = 9.4866
				text = "W"
			intervals [32]:
				xmin = 9.4866
				xmax = 9.5166
				text = "AH1"
			intervals [33]:
				xmin = 9.5166
				xmax = 9.5866
				text = "T"
			intervals [34]:
				xmin = 9.5866
				xmax = 9.6966
				text = "AY1"
			intervals [35]:
				xmin = 9.6966
				xmax = 9.7566
				text = "D"
			intervals [36]:
				xmin = 9.7566
				xmax = 9.7866
				text = "sp"
			intervals [37]:
				xmin = 9.7866
				xmax = 9.8766
				text = "D"
			intervals [38]:
				xmin = 9.8766
				xmax = 9.9766
				text = "UW1"
			intervals [39]:
				xmin = 9.9766
				xmax = 10.0266
				text = "sp"
			intervals [40]:
				xmin = 10.0266
				xmax = 12.6689
				text = ""
			intervals [41]:
				xmin = 12.6689
				xmax = 12.7289
				text = "W"
			intervals [42]:
				xmin = 12.7289
				xmax = 12.7589
				text = "AH1"
			intervals [43]:
				xmin = 12.7589
				xmax = 12.8489
				text = "T"
			intervals [44]:
				xmin = 12.8489
				xmax = 12.8989
				text = "W"
			intervals [45]:
				xmin = 12.8989
				xmax = 12.9289
				text = "UH1"
			intervals [46]:
				xmin = 12.9289
				xmax = 12.9589
				text = "D"
			intervals [47]:
				xmin = 12.9589
				xmax = 13.1089
				text = "AY1"
			intervals [48]:
				xmin = 13.1089
				xmax = 13.1389
				text = "sp"
			intervals [49]:
				xmin = 13.1389
				xmax = 13.1989
				text = "B"
			intervals [50]:
				xmin = 13.1989
				xmax = 13.5189
				text = "AY1"
			intervals [51]:
				xmin = 13.5189
				xmax = 14.8798
				text = ""
			intervals [52]:
				xmin = 14.8798
				xmax = 15.0998
				text = "F"
			intervals [53]:
				xmin = 15.0998
				xmax = 15.3898
				text = "ER1"
			intervals [54]:
				xmin = 15.3898
				xmax = 15.4398
				text = "S"
			intervals [55]:
				xmin = 15.4398
				xmax = 15.8398
				text = "T"
			intervals [56]:
				xmin = 15.8398
				xmax = 16.4035
				text = ""
			intervals [57]:
				xmin = 16.4035
				xmax = 16.4435
				text = "sil"
			intervals [58]:
				xmin = 16.4435
				xmax = 16.5535
				text = "AY1"
			intervals [59]:
				xmin = 16.5535
				xmax = 16.6735
				text = "G"
			intervals [60]:
				xmin = 16.6735
				xmax = 16.7335
				text = "IH1"
			intervals [61]:
				xmin = 16.7335
				xmax = 16.8135
				text = "V"
			intervals [62]:
				xmin = 16.8135
				xmax = 16.8935
				text = "M"
			intervals [63]:
				xmin = 16.8935
				xmax = 16.9735
				text = "AY1"
			intervals [64]:
				xmin = 16.9735
				xmax = 17.1335
				text = "M"
			intervals [65]:
				xmin = 17.1335
				xmax = 17.2435
				text = "AH1"
			intervals [66]:
				xmin = 17.2435
				xmax = 17.4635
				text = "DH"
			intervals [67]:
				xmin = 17.4635
				xmax = 17.5435
				text = "ER0"
			intervals [68]:
				xmin = 17.5435
				xmax = 17.6235
				text = "sp"
			intervals [69]:
				xmin = 17.6235
				xmax = 17.6905
				text = ""
			intervals [70]:
				xmin = 17.6905
				xmax = 17.7505
				text = "DH"
			intervals [71]:
				xmin = 17.7505
				xmax = 17.8305
				text = "AH0"
			intervals [72]:
				xmin = 17.8305
				xmax = 17.9705
				text = "M"
			intervals [73]:
				xmin = 17.9705
				xmax = 18.0905
				text = "AH1"
			intervals [74]:
				xmin = 18.0905
				xmax = 18.1705
				text = "N"
			intervals [75]:
				xmin = 18.1705
				xmax = 18.2705
				text = "IY0"
			intervals [76]:
				xmin = 18.2705
				xmax = 18.3905
				text = "K"
			intervals [77]:
				xmin = 18.3905
				xmax = 18.4305
				text = "AA1"
			intervals [78]:
				xmin = 18.4305
				xmax = 18.5005
				text = "Z"
			intervals [79]:
				xmin = 18.5005
				xmax = 18.6005
				text = "SH"
			intervals [80]:
				xmin = 18.6005
				xmax = 18.7105
				text = "IY1"
			intervals [81]:
				xmin = 18.7105
				xmax = 18.7405
				text = "spn"
			intervals [82]:
				xmin = 18.7405
				xmax = 18.8705
				text = "N"
			intervals [83]:
				xmin = 18.8705
				xmax = 18.9305
				text = "OW1"
			intervals [84]:
				xmin = 18.9305
				xmax = 19.0005
				text = "W"
			intervals [85]:
				xmin = 19.0005
				xmax = 19.0405
				text = "AH1"
			intervals [86]:
				xmin = 19.0405
				xmax = 19.0805
				text = "T"
			intervals [87]:
				xmin = 19.0805
				xmax = 19.1205
				text = "sp"
			intervals [88]:
				xmin = 19.1205
				xmax = 19.1705
				text = "T"
			intervals [89]:
				xmin = 19.1705
				xmax = 19.2005
				text = "IH0"
			intervals [90]:
				xmin = 19.2005
				xmax = 19.2805
				text = "sp"
			intervals [91]:
				xmin = 19.2805
				xmax = 19.3505
				text = "D"
			intervals [92]:
				xmin = 19.3505
				xmax = 19.5005
				text = "UW1"
			intervals [93]:
				xmin = 19.5005
				xmax = 19.5305
				text = "sp"
			intervals [94]:
				xmin = 19.5305
				xmax = 19.5605
				text = "W"
			intervals [95]:
				xmin = 19.5605
				xmax = 19.5905
				text = "IH0"
			intervals [96]:
				xmin = 19.5905
				xmax = 19.7505
				text = "TH"
			intervals [97]:
				xmin = 19.7505
				xmax = 19.7805
				text = "sp"
			intervals [98]:
				xmin = 19.7805
				xmax = 19.8105
				text = "IH0"
			intervals [99]:
				xmin = 19.8105
				xmax = 19.8605
				text = "T"
			intervals [100]:
				xmin = 19.8605
				xmax = 20.5301
				text = ""
			intervals [101]:
				xmin = 20.5301
				xmax = 20.7001
				text = "SH"
			intervals [102]:
				xmin = 20.7001
				xmax = 20.8901
				text = "IY1"
			intervals [103]:
				xmin = 20.8901
				xmax = 20.9201
				text = "spn"
			intervals [104]:
				xmin = 20.9201
				xmax = 21.0001
				text = "B"
			intervals [105]:
				xmin = 21.0001
				xmax = 21.2201
				text = "AY1"
			intervals [106]:
				xmin = 21.2201
				xmax = 21.3501
				text = "M"
			intervals [107]:
				xmin = 21.3501
				xmax = 21.4201
				text = "IY1"
			intervals [108]:
				xmin = 21.4201
				xmax = 21.5801
				text = "Z"
			intervals [109]:
				xmin = 21.5801
				xmax = 21.6865
				text = ""
			intervals [110]:
				xmin = 21.6865
				xmax = 21.7365
				text = "sil"
			intervals [111]:
				xmin = 21.7365
				xmax = 21.8765
				text = "AH1"
			intervals [112]:
				xmin = 21.8765
				xmax = 22.0165
				text = "M"
			intervals [113]:
				xmin = 22.0165
				xmax = 22.1465
				text = "AY1"
			intervals [114]:
				xmin = 22.1465
				xmax = 22.3265
				text = "S"
			intervals [115]:
				xmin = 22.3265
				xmax = 22.3965
				text = "K"
			intervals [116]:
				xmin = 22.3965
				xmax = 22.5365
				text = "UW1"
			intervals [117]:
				xmin = 22.5365
				xmax = 22.5765
				text = "L"
			intervals [118]:
				xmin = 22.5765
				xmax = 22.6965
				text = "K"
			intervals [119]:
				xmin = 22.6965
				xmax = 22.7565
				text = "L"
			intervals [120]:
				xmin = 22.7565
				xmax = 23.0165
				text = "OW1"
			intervals [121]:
				xmin = 23.0165
				xmax = 23.0965
				text = "Z"
			intervals [122]:
				xmin = 23.0965
				xmax = 23.1265
				text = "AH0"
			intervals [123]:
				xmin = 23.1265
				xmax = 23.2165
				text = "N"
			intervals [124]:
				xmin = 23.2165
				xmax = 23.6764
				text = ""
			intervals [125]:
				xmin = 23.6764
				xmax = 23.7264
				text = "sil"
			intervals [126]:
				xmin = 23.7264
				xmax = 23.8564
				text = "AH0"
			intervals [127]:
				xmin = 23.8564
				xmax = 23.9064
				text = "N"
			intervals [128]:
				xmin = 23.9064
				xmax = 23.9464
				text = "D"
			intervals [129]:
				xmin = 23.9464
				xmax = 24.0064
				text = "B"
			intervals [130]:
				xmin = 24.0064
				xmax = 24.1464
				text = "AY1"
			intervals [131]:
				xmin = 24.1464
				xmax = 24.2564
				text = "W"
			intervals [132]:
				xmin = 24.2564
				xmax = 24.2964
				text = "AH1"
			intervals [133]:
				xmin = 24.2964
				xmax = 24.3464
				text = "T"
			intervals [134]:
				xmin = 24.3464
				xmax = 24.5464
				text = "SH"
			intervals [135]:
				xmin = 24.5464
				xmax = 24.6664
				text = "IY1"
			intervals [136]:
				xmin = 24.6664
				xmax = 24.7464
				text = "N"
			intervals [137]:
				xmin = 24.7464
				xmax = 24.9964
				text = "IY1"
			intervals [138]:
				xmin = 24.9964
				xmax = 25.0864
				text = "D"
			intervals [139]:
				xmin = 25.0864
				xmax = 25.7374
				text = ""
			intervals [140]:
				xmin = 25.7374
				xmax = 25.8074
				text = "AH0"
			intervals [141]:
				xmin = 25.8074
				xmax = 25.8974
				text = "N"
			intervals [142]:
				xmin = 25.8974
				xmax = 26.0074
				text = "K"
			intervals [143]:
				xmin = 26.0074
				xmax = 26.1174
				text = "IY1"
			intervals [144]:
				xmin = 26.1174
				xmax = 26.2074
				text = "P"
			intervals [145]:
				xmin = 26.2074
				xmax = 26.2774
				text = "DH"
			intervals [146]:
				xmin = 26.2774
				xmax = 26.3474
				text = "AH0"
			intervals [147]:
				xmin = 26.3474
				xmax = 26.4474
				text = "R"
			intervals [148]:
				xmin = 26.4474
				xmax = 26.5374
				text = "EH1"
			intervals [149]:
				xmin = 26.5374
				xmax = 26.6274
				text = "S"
			intervals [150]:
				xmin = 26.6274
				xmax = 26.6574
				text = "T"
			intervals [151]:
				xmin = 26.6574
				xmax = 26.7674
				text = "F"
			intervals [152]:
				xmin = 26.7674
				xmax = 26.7974
				text = "AO1"
			intervals [153]:
				xmin = 26.7974
				xmax = 26.8474
				text = "R"
			intervals [154]:
				xmin = 26.8474
				xmax = 26.8774
				text = "HH"
			intervals [155]:
				xmin = 26.8774
				xmax = 26.9474
				text = "ER0"
			intervals [156]:
				xmin = 26.9474
				xmax = 27.1074
				text = "S"
			intervals [157]:
				xmin = 27.1074
				xmax = 27.1774
				text = "EH1"
			intervals [158]:
				xmin = 27.1774
				xmax = 27.2874
				text = "L"
			intervals [159]:
				xmin = 27.2874
				xmax = 27.4974
				text = "F"
			intervals [160]:
				xmin = 27.4974
				xmax = 39.1037
				text = ""
			intervals [161]:
				xmin = 39.1037
				xmax = 39.1337
				text = "sil"
			intervals [162]:
				xmin = 39.1337
				xmax = 39.1637
				text = "W"
			intervals [163]:
				xmin = 39.1637
				xmax = 39.1937
				text = "EH1"
			intervals [164]:
				xmin = 39.1937
				xmax = 39.2337
				text = "L"
			intervals [165]:
				xmin = 39.2337
				xmax = 39.4637
				text = "F"
			intervals [166]:
				xmin = 39.4637
				xmax = 39.7437
				text = "ER1"
			intervals [167]:
				xmin = 39.7437
				xmax = 39.7837
				text = "S"
			intervals [168]:
				xmin = 39.7837
				xmax = 39.9837
				text = "T"
			intervals [169]:
				xmin = 39.9837
				xmax = 40.6786
				text = ""
			intervals [170]:
				xmin = 40.6786
				xmax = 40.8886
				text = "L"
			intervals [171]:
				xmin = 40.8886
				xmax = 41.0386
				text = "AY1"
			intervals [172]:
				xmin = 41.0386
				xmax = 41.1586
				text = "K"
			intervals [173]:
				xmin = 41.1586
				xmax = 41.8443
				text = ""
			intervals [174]:
				xmin = 41.8443
				xmax = 41.8743
				text = "sil"
			intervals [175]:
				xmin = 41.8743
				xmax = 41.9843
				text = "IH0"
			intervals [176]:
				xmin = 41.9843
				xmax = 42.1243
				text = "F"
			intervals [177]:
				xmin = 42.1243
				xmax = 42.1943
				text = "IH1"
			intervals [178]:
				xmin = 42.1943
				xmax = 42.2943
				text = "T"
			intervals [179]:
				xmin = 42.2943
				xmax = 42.3543
				text = "B"
			intervals [180]:
				xmin = 42.3543
				xmax = 42.4643
				text = "IY1"
			intervals [181]:
				xmin = 42.4643
				xmax = 42.5043
				text = "HH"
			intervals [182]:
				xmin = 42.5043
				xmax = 42.5843
				text = "ER0"
			intervals [183]:
				xmin = 42.5843
				xmax = 42.6843
				text = "B"
			intervals [184]:
				xmin = 42.6843
				xmax = 42.8243
				text = "ER1"
			intervals [185]:
				xmin = 42.8243
				xmax = 42.8943
				text = "TH"
			intervals [186]:
				xmin = 42.8943
				xmax = 42.9543
				text = "D"
			intervals [187]:
				xmin = 42.9543
				xmax = 43.0443
				text = "EY2"
			intervals [188]:
				xmin = 43.0443
				xmax = 43.1643
				text = "K"
			intervals [189]:
				xmin = 43.1643
				xmax = 43.2143
				text = "AH1"
			intervals [190]:
				xmin = 43.2143
				xmax = 43.3143
				text = "M"
			intervals [191]:
				xmin = 43.3143
				xmax = 43.3543
				text = "IH0"
			intervals [192]:
				xmin = 43.3543
				xmax = 43.4343
				text = "N"
			intervals [193]:
				xmin = 43.4343
				xmax = 43.5043
				text = "AH1"
			intervals [194]:
				xmin = 43.5043
				xmax = 43.5643
				text = "P"
			intervals [195]:
				xmin = 43.5643
				xmax = 43.6722
				text = ""
			intervals [196]:
				xmin = 43.6722
				xmax = 43.7222
				text = "sil"
			intervals [197]:
				xmin = 43.7222
				xmax = 43.7622
				text = "W"
			intervals [198]:
				xmin = 43.7622
				xmax = 43.8622
				text = "EH1"
			intervals [199]:
				xmin = 43.8622
				xmax = 43.9122
				text = "N"
			intervals [200]:
				xmin = 43.9122
				xmax = 44.0122
				text = "SH"
			intervals [201]:
				xmin = 44.0122
				xmax = 44.1022
				text = "IY1"
			intervals [202]:
				xmin = 44.1022
				xmax = 44.1922
				text = "G"
			intervals [203]:
				xmin = 44.1922
				xmax = 44.2322
				text = "EY1"
			intervals [204]:
				xmin = 44.2322
				xmax = 44.3022
				text = "V"
			intervals [205]:
				xmin = 44.3022
				xmax = 44.3622
				text = "M"
			intervals [206]:
				xmin = 44.3622
				xmax = 44.4122
				text = "IY1"
			intervals [207]:
				xmin = 44.4122
				xmax = 44.4522
				text = "DH"
			intervals [208]:
				xmin = 44.4522
				xmax = 44.4822
				text = "AH0"
			intervals [209]:
				xmin = 44.4822
				xmax = 44.6222
				text = "M"
			intervals [210]:
				xmin = 44.6222
				xmax = 44.7222
				text = "AH1"
			intervals [211]:
				xmin = 44.7222
				xmax = 44.7922
				text = "N"
			intervals [212]:
				xmin = 44.7922
				xmax = 44.9622
				text = "IY0"
			intervals [213]:
				xmin = 44.9622
				xmax = 45.4021
				text = ""
			intervals [214]:
				xmin = 45.4021
				xmax = 45.5321
				text = "AE1"
			intervals [215]:
				xmin = 45.5321
				xmax = 45.5821
				text = "N"
			intervals [216]:
				xmin = 45.5821
				xmax = 45.7221
				text = "SH"
			intervals [217]:
				xmin = 45.7221
				xmax = 45.8621
				text = "IY1"
			intervals [218]:
				xmin = 45.8621
				xmax = 45.9321
				text = "D"
			intervals [219]:
				xmin = 45.9321
				xmax = 46.0736
				text = ""
			intervals [220]:
				xmin = 46.0736
				xmax = 46.2136
				text = "SH"
			intervals [221]:
				xmin = 46.2136
				xmax = 46.2936
				text = "IY1"
			intervals [222]:
				xmin = 46.2936
				xmax = 46.4136
				text = "F"
			intervals [223]:
				xmin = 46.4136
				xmax = 46.5636
				text = "ER0"
			intervals [224]:
				xmin = 46.5636
				xmax = 46.7036
				text = "G"
			intervals [225]:
				xmin = 46.7036
				xmax = 46.7836
				text = "EH1"
			intervals [226]:
				xmin = 46.7836
				xmax = 46.8236
				text = "T"
			intervals [227]:
				xmin = 46.8236
				xmax = 46.8636
				text = "sp"
			intervals [228]:
				xmin = 46.8636
				xmax = 46.9236
				text = "DH"
			intervals [229]:
				xmin = 46.9236
				xmax = 46.9836
				text = "AE1"
			intervals [230]:
				xmin = 46.9836
				xmax = 47.0136
				text = "T"
			intervals [231]:
				xmin = 47.0136
				xmax = 47.1036
				text = "IH1"
			intervals [232]:
				xmin = 47.1036
				xmax = 47.1336
				text = "T"
			intervals [233]:
				xmin = 47.1336
				xmax = 47.1736
				text = "G"
			intervals [234]:
				xmin = 47.1736
				xmax = 47.2336
				text = "AH1"
			intervals [235]:
				xmin = 47.2336
				xmax = 47.2636
				text = "N"
			intervals [236]:
				xmin = 47.2636
				xmax = 47.2936
				text = "AH0"
			intervals [237]:
				xmin = 47.2936
				xmax = 47.3636
				text = "B"
			intervals [238]:
				xmin = 47.3636
				xmax = 47.4736
				text = "IY1"
			intervals [239]:
				xmin = 47.4736
				xmax = 47.5036
				text = "HH"
			intervals [240]:
				xmin = 47.5036
				xmax = 47.6136
				text = "ER0"
			intervals [241]:
				xmin = 47.6136
				xmax = 47.6536
				text = "B"
			intervals [242]:
				xmin = 47.6536
				xmax = 47.7836
				text = "ER1"
			intervals [243]:
				xmin = 47.7836
				xmax = 47.8936
				text = "TH"
			intervals [244]:
				xmin = 47.8936
				xmax = 47.9536
				text = "D"
			intervals [245]:
				xmin = 47.9536
				xmax = 48.1536
				text = "EY2"
			intervals [246]:
				xmin = 48.1536
				xmax = 48.6277
				text = ""
			intervals [247]:
				xmin = 48.6277
				xmax = 48.6977
				text = "W"
			intervals [248]:
				xmin = 48.6977
				xmax = 48.7477
				text = "EH1"
			intervals [249]:
				xmin = 48.7477
				xmax = 48.7777
				text = "L"
			intervals [250]:
				xmin = 48.7777
				xmax = 48.8577
				text = "AY1"
			intervals [251]:
				xmin = 48.8577
				xmax = 48.8877
				text = "spn"
			intervals [252]:
				xmin = 48.8877
				xmax = 48.9577
				text = "G"
			intervals [253]:
				xmin = 48.9577
				xmax = 49.0377
				text = "OW1"
			intervals [254]:
				xmin = 49.0377
				xmax = 49.1577
				text = "AW1"
			intervals [255]:
				xmin = 49.1577
				xmax = 49.1977
				text = "T"
			intervals [256]:
				xmin = 49.1977
				xmax = 49.2277
				text = "AH0"
			intervals [257]:
				xmin = 49.2277
				xmax = 49.3177
				text = "N"
			intervals [258]:
				xmin = 49.3177
				xmax = 49.4077
				text = "B"
			intervals [259]:
				xmin = 49.4077
				xmax = 49.7277
				text = "AY1"
			intervals [260]:
				xmin = 49.7277
				xmax = 49.7577
				text = "HH"
			intervals [261]:
				xmin = 49.7577
				xmax = 49.7877
				text = "ER0"
			intervals [262]:
				xmin = 49.7877
				xmax = 49.8777
				text = "AH0"
			intervals [263]:
				xmin = 49.8777
				xmax = 49.9177
				text = "sp"
			intervals [264]:
				xmin = 49.9177
				xmax = 49.9877
				text = "D"
			intervals [265]:
				xmin = 49.9877
				xmax = 50.0477
				text = "R"
			intervals [266]:
				xmin = 50.0477
				xmax = 50.1777
				text = "EH1"
			intervals [267]:
				xmin = 50.1777
				xmax = 50.4177
				text = "S"
			intervals [268]:
				xmin = 50.4177
				xmax = 50.9078
				text = ""
			intervals [269]:
				xmin = 50.9078
				xmax = 51.0078
				text = "sil"
			intervals [270]:
				xmin = 51.0078
				xmax = 51.0478
				text = "AO1"
			intervals [271]:
				xmin = 51.0478
				xmax = 51.1578
				text = "R"
			intervals [272]:
				xmin = 51.1578
				xmax = 51.3078
				text = "SH"
			intervals [273]:
				xmin = 51.3078
				xmax = 51.4378
				text = "UW1"
			intervals [274]:
				xmin = 51.4378
				xmax = 51.5478
				text = "Z"
			intervals [275]:
				xmin = 51.5478
				xmax = 51.5978
				text = "AO1"
			intervals [276]:
				xmin = 51.5978
				xmax = 51.7178
				text = "R"
			intervals [277]:
				xmin = 51.7178
				xmax = 51.8378
				text = "AH0"
			intervals [278]:
				xmin = 51.8378
				xmax = 51.9378
				text = "AW1"
			intervals [279]:
				xmin = 51.9378
				xmax = 51.9878
				text = "T"
			intervals [280]:
				xmin = 51.9878
				xmax = 52.1578
				text = "F"
			intervals [281]:
				xmin = 52.1578
				xmax = 52.2578
				text = "IH2"
			intervals [282]:
				xmin = 52.2578
				xmax = 52.3478
				text = "T"
			intervals [283]:
				xmin = 52.3478
				xmax = 57.0057
				text = ""
			intervals [284]:
				xmin = 57.0057
				xmax = 57.2057
				text = "AY1"
			intervals [285]:
				xmin = 57.2057
				xmax = 57.2357
				text = "W"
			intervals [286]:
				xmin = 57.2357
				xmax = 57.2657
				text = "UH1"
			intervals [287]:
				xmin = 57.2657
				xmax = 57.3057
				text = "D"
			intervals [288]:
				xmin = 57.3057
				xmax = 57.3657
				text = "B"
			intervals [289]:
				xmin = 57.3657
				xmax = 57.4857
				text = "AY1"
			intervals [290]:
				xmin = 57.4857
				xmax = 57.6057
				text = "M"
			intervals [291]:
				xmin = 57.6057
				xmax = 57.7257
				text = "IY1"
			intervals [292]:
				xmin = 57.7257
				xmax = 58.6826
				text = "sp"
			intervals [293]:
				xmin = 58.6826
				xmax = 58.7526
				text = "M"
			intervals [294]:
				xmin = 58.7526
				xmax = 59.009
				text = "sp"
			intervals [295]:
				xmin = 59.009
				xmax = 59.109
				text = "B"
			intervals [296]:
				xmin = 59.109
				xmax = 59.229
				text = "AY1"
			intervals [297]:
				xmin = 59.229
				xmax = 59.369
				text = "M"
			intervals [298]:
				xmin = 59.369
				xmax = 59.449
				text = "IY1"
			intervals [299]:
				xmin = 59.449
				xmax = 59.639
				text = "S"
			intervals [300]:
				xmin = 59.639
				xmax = 59.679
				text = "AH1"
			intervals [301]:
				xmin = 59.679
				xmax = 59.709
				text = "M"
			intervals [302]:
				xmin = 59.709
				xmax = 59.739
				text = "TH"
			intervals [303]:
				xmin = 59.739
				xmax = 59.769
				text = "IH0"
			intervals [304]:
				xmin = 59.769
				xmax = 59.799
				text = "N"
			intervals [305]:
				xmin = 59.799
				xmax = 60.009
				text = "sp"
			intervals [306]:
				xmin = 60.009
				xmax = 60.079
				text = "L"
			intervals [307]:
				xmin = 60.079
				xmax = 60.139
				text = "AY1"
			intervals [308]:
				xmin = 60.139
				xmax = 60.199
				text = "K"
			intervals [309]:
				xmin = 60.199
				xmax = 60.4458
				text = ""
			intervals [310]:
				xmin = 60.4458
				xmax = 60.6258
				text = "P"
			intervals [311]:
				xmin = 60.6258
				xmax = 60.6758
				text = "EH1"
			intervals [312]:
				xmin = 60.6758
				xmax = 60.7258
				text = "R"
			intervals [313]:
				xmin = 60.7258
				xmax = 60.7558
				text = "AH1"
			intervals [314]:
				xmin = 60.7558
				xmax = 60.7858
				text = "V"
			intervals [315]:
				xmin = 60.7858
				xmax = 60.8358
				text = "sp"
			intervals [316]:
				xmin = 60.8358
				xmax = 60.9858
				text = "P"
			intervals [317]:
				xmin = 60.9858
				xmax = 61.3058
				text = "AE1"
			intervals [318]:
				xmin = 61.3058
				xmax = 61.3458
				text = "N"
			intervals [319]:
				xmin = 61.3458
				xmax = 61.3858
				text = "T"
			intervals [320]:
				xmin = 61.3858
				xmax = 61.5358
				text = "S"
			intervals [321]:
				xmin = 61.5358
				xmax = 62.2364
				text = ""
			intervals [322]:
				xmin = 62.2364
				xmax = 62.5264
				text = "S"
			intervals [323]:
				xmin = 62.5264
				xmax = 62.5564
				text = "AH1"
			intervals [324]:
				xmin = 62.5564
				xmax = 62.8364
				text = "M"
			intervals [325]:
				xmin = 62.8364
				xmax = 63.514
				text = ""
			intervals [326]:
				xmin = 63.514
				xmax = 63.544
				text = "sil"
			intervals [327]:
				xmin = 63.544
				xmax = 63.594
				text = "AO1"
			intervals [328]:
				xmin = 63.594
				xmax = 63.664
				text = "R"
			intervals [329]:
				xmin = 63.664
				xmax = 63.704
				text = "AH0"
			intervals [330]:
				xmin = 63.704
				xmax = 63.884
				text = "SH"
			intervals [331]:
				xmin = 63.884
				xmax = 64.024
				text = "ER1"
			intervals [332]:
				xmin = 64.024
				xmax = 64.064
				text = "T"
			intervals [333]:
				xmin = 64.064
				xmax = 64.124
				text = "ER0"
			intervals [334]:
				xmin = 64.124
				xmax = 64.304
				text = "S"
			intervals [335]:
				xmin = 64.304
				xmax = 64.334
				text = "AH1"
			intervals [336]:
				xmin = 64.334
				xmax = 64.364
				text = "M"
			intervals [337]:
				xmin = 64.364
				xmax = 64.394
				text = "TH"
			intervals [338]:
				xmin = 64.394
				xmax = 64.424
				text = "IH0"
			intervals [339]:
				xmin = 64.424
				xmax = 64.634
				text = "N"
			intervals [340]:
				xmin = 64.634
				xmax = 65.3407
				text = ""
			intervals [341]:
				xmin = 65.3407
				xmax = 65.5307
				text = "S"
			intervals [342]:
				xmin = 65.5307
				xmax = 65.5807
				text = "AH1"
			intervals [343]:
				xmin = 65.5807
				xmax = 65.6207
				text = "M"
			intervals [344]:
				xmin = 65.6207
				xmax = 65.6607
				text = "TH"
			intervals [345]:
				xmin = 65.6607
				xmax = 65.6907
				text = "IH0"
			intervals [346]:
				xmin = 65.6907
				xmax = 65.7207
				text = "N"
			intervals [347]:
				xmin = 65.7207
				xmax = 65.7507
				text = "sp"
			intervals [348]:
				xmin = 65.7507
				xmax = 65.8007
				text = "DH"
			intervals [349]:
				xmin = 65.8007
				xmax = 65.8707
				text = "AE1"
			intervals [350]:
				xmin = 65.8707
				xmax = 65.9407
				text = "T"
			intervals [351]:
				xmin = 65.9407
				xmax = 66.0407
				text = "AY1"
			intervals [352]:
				xmin = 66.0407
				xmax = 66.0907
				text = "K"
			intervals [353]:
				xmin = 66.0907
				xmax = 66.1207
				text = "AH0"
			intervals [354]:
				xmin = 66.1207
				xmax = 66.2007
				text = "N"
			intervals [355]:
				xmin = 66.2007
				xmax = 66.2307
				text = "sp"
			intervals [356]:
				xmin = 66.2307
				xmax = 66.2807
				text = "Y"
			intervals [357]:
				xmin = 66.2807
				xmax = 66.4607
				text = "UW1"
			intervals [358]:
				xmin = 66.4607
				xmax = 66.5607
				text = "S"
			intervals [359]:
				xmin = 66.5607
				xmax = 66.7536
				text = ""
			intervals [360]:
				xmin = 66.7536
				xmax = 66.7936
				text = "sil"
			intervals [361]:
				xmin = 66.7936
				xmax = 66.9236
				text = "S"
			intervals [362]:
				xmin = 66.9236
				xmax = 66.9836
				text = "AH1"
			intervals [363]:
				xmin = 66.9836
				xmax = 67.0236
				text = "M"
			intervals [364]:
				xmin = 67.0236
				xmax = 67.0536
				text = "TH"
			intervals [365]:
				xmin = 67.0536
				xmax = 67.0836
				text = "IH0"
			intervals [366]:
				xmin = 67.0836
				xmax = 67.1236
				text = "N"
			intervals [367]:
				xmin = 67.1236
				xmax = 67.1536
				text = "sp"
			intervals [368]:
				xmin = 67.1536
				xmax = 67.3036
				text = "N"
			intervals [369]:
				xmin = 67.3036
				xmax = 67.4036
				text = "AA1"
			intervals [370]:
				xmin = 67.4036
				xmax = 67.5036
				text = "T"
			intervals [371]:
				xmin = 67.5036
				xmax = 67.5636
				text = "DH"
			intervals [372]:
				xmin = 67.5636
				xmax = 67.6236
				text = "AE1"
			intervals [373]:
				xmin = 67.6236
				xmax = 67.6636
				text = "T"
			intervals [374]:
				xmin = 67.6636
				xmax = 67.8036
				text = "AY1"
			intervals [375]:
				xmin = 67.8036
				xmax = 67.8336
				text = "sp"
			intervals [376]:
				xmin = 67.8336
				xmax = 67.9736
				text = "K"
			intervals [377]:
				xmin = 67.9736
				xmax = 68.0536
				text = "AE1"
			intervals [378]:
				xmin = 68.0536
				xmax = 68.0836
				text = "N"
			intervals [379]:
				xmin = 68.0836
				xmax = 68.1136
				text = "T"
			intervals [380]:
				xmin = 68.1136
				xmax = 68.1636
				text = "sp"
			intervals [381]:
				xmin = 68.1636
				xmax = 68.3236
				text = "Y"
			intervals [382]:
				xmin = 68.3236
				xmax = 68.3636
				text = "UW1"
			intervals [383]:
				xmin = 68.3636
				xmax = 68.5836
				text = "Z"
			intervals [384]:
				xmin = 68.5836
				xmax = 81.584
				text = ""
			intervals [385]:
				xmin = 81.584
				xmax = 81.754
				text = "S"
			intervals [386]:
				xmin = 81.754
				xmax = 81.834
				text = "AH1"
			intervals [387]:
				xmin = 81.834
				xmax = 81.894
				text = "M"
			intervals [388]:
				xmin = 81.894
				xmax = 81.924
				text = "TH"
			intervals [389]:
				xmin = 81.924
				xmax = 81.954
				text = "IH0"
			intervals [390]:
				xmin = 81.954
				xmax = 82.034
				text = "N"
			intervals [391]:
				xmin = 82.034
				xmax = 82.084
				text = "L"
			intervals [392]:
				xmin = 82.084
				xmax = 82.174
				text = "AY1"
			intervals [393]:
				xmin = 82.174
				xmax = 82.224
				text = "K"
			intervals [394]:
				xmin = 82.224
				xmax = 82.254
				text = "sp"
			intervals [395]:
				xmin = 82.254
				xmax = 82.304
				text = "HH"
			intervals [396]:
				xmin = 82.304
				xmax = 82.354
				text = "W"
			intervals [397]:
				xmin = 82.354
				xmax = 82.404
				text = "AH1"
			intervals [398]:
				xmin = 82.404
				xmax = 82.464
				text = "T"
			intervals [399]:
				xmin = 82.464
				xmax = 85.6236
				text = "sp"
			intervals [400]:
				xmin = 85.6236
				xmax = 85.7236
				text = "D"
			intervals [401]:
				xmin = 85.7236
				xmax = 85.7636
				text = "IH1"
			intervals [402]:
				xmin = 85.7636
				xmax = 85.8336
				text = "D"
			intervals [403]:
				xmin = 85.8336
				xmax = 86.0436
				text = "AY1"
			intervals [404]:
				xmin = 86.0436
				xmax = 86.0936
				text = "sp"
			intervals [405]:
				xmin = 86.0936
				xmax = 86.2036
				text = "D"
			intervals [406]:
				xmin = 86.2036
				xmax = 86.3536
				text = "UW1"
			intervals [407]:
				xmin = 86.3536
				xmax = 86.4636
				text = "AY1"
			intervals [408]:
				xmin = 86.4636
				xmax = 86.5436
				text = "HH"
			intervals [409]:
				xmin = 86.5436
				xmax = 86.6136
				text = "AE1"
			intervals [410]:
				xmin = 86.6136
				xmax = 86.7236
				text = "V"
			intervals [411]:
				xmin = 86.7236
				xmax = 86.7636
				text = "W"
			intervals [412]:
				xmin = 86.7636
				xmax = 86.8336
				text = "AH1"
			intervals [413]:
				xmin = 86.8336
				xmax = 86.9536
				text = "N"
			intervals [414]:
				xmin = 86.9536
				xmax = 89.1728
				text = ""
			intervals [415]:
				xmin = 89.1728
				xmax = 89.2128
				text = "sil"
			intervals [416]:
				xmin = 89.2128
				xmax = 89.3328
				text = "Y"
			intervals [417]:
				xmin = 89.3328
				xmax = 89.4628
				text = "EH1"
			intervals [418]:
				xmin = 89.4628
				xmax = 89.6328
				text = "S"
			intervals [419]:
				xmin = 89.6328
				xmax = 94.5259
				text = ""
			intervals [420]:
				xmin = 94.5259
				xmax = 94.6659
				text = "T"
			intervals [421]:
				xmin = 94.6659
				xmax = 94.7659
				text = "EH1"
			intervals [422]:
				xmin = 94.7659
				xmax = 94.8159
				text = "L"
			intervals [423]:
				xmin = 94.8159
				xmax = 94.8759
				text = "AH0"
			intervals [424]:
				xmin = 94.8759
				xmax = 95.0059
				text = "V"
			intervals [425]:
				xmin = 95.0059
				xmax = 95.1359
				text = "IH2"
			intervals [426]:
				xmin = 95.1359
				xmax = 95.3059
				text = "ZH"
			intervals [427]:
				xmin = 95.3059
				xmax = 95.3459
				text = "AH0"
			intervals [428]:
				xmin = 95.3459
				xmax = 95.4959
				text = "N"
			intervals [429]:
				xmin = 95.4959
				xmax = 95.6158
				text = ""
			intervals [430]:
				xmin = 95.6158
				xmax = 95.7558
				text = "T"
			intervals [431]:
				xmin = 95.7558
				xmax = 95.8058
				text = "UW1"
			intervals [432]:
				xmin = 95.8058
				xmax = 96.0558
				text = "sp"
			intervals [433]:
				xmin = 96.0558
				xmax = 96.4272
				text = ""
			intervals [434]:
				xmin = 96.4272
				xmax = 96.5572
				text = "K"
			intervals [435]:
				xmin = 96.5572
				xmax = 96.6372
				text = "AH1"
			intervals [436]:
				xmin = 96.6372
				xmax = 96.7272
				text = "L"
			intervals [437]:
				xmin = 96.7272
				xmax = 96.8072
				text = "ER0"
			intervals [438]:
				xmin = 96.8072
				xmax = 96.9272
				text = "T"
			intervals [439]:
				xmin = 96.9272
				xmax = 96.9772
				text = "EH1"
			intervals [440]:
				xmin = 96.9772
				xmax = 97.0872
				text = "L"
			intervals [441]:
				xmin = 97.0872
				xmax = 97.1272
				text = "AH0"
			intervals [442]:
				xmin = 97.1272
				xmax = 97.2372
				text = "V"
			intervals [443]:
				xmin = 97.2372
				xmax = 97.3472
				text = "IH2"
			intervals [444]:
				xmin = 97.3472
				xmax = 97.3772
				text = "ZH"
			intervals [445]:
				xmin = 97.3772
				xmax = 97.4272
				text = "AH0"
			intervals [446]:
				xmin = 97.4272
				xmax = 97.5772
				text = "N"
			intervals [447]:
				xmin = 97.5772
				xmax = 98.3809
				text = ""
			intervals [448]:
				xmin = 98.3809
				xmax = 98.4309
				text = "sil"
			intervals [449]:
				xmin = 98.4309
				xmax = 98.4909
				text = "B"
			intervals [450]:
				xmin = 98.4909
				xmax = 98.6909
				text = "AY1"
			intervals [451]:
				xmin = 98.6909
				xmax = 98.8909
				text = "S"
			intervals [452]:
				xmin = 98.8909
				xmax = 98.9809
				text = "IH0"
			intervals [453]:
				xmin = 98.9809
				xmax = 99.0609
				text = "K"
			intervals [454]:
				xmin = 99.0609
				xmax = 99.0909
				text = "AH0"
			intervals [455]:
				xmin = 99.0909
				xmax = 99.1809
				text = "L"
			intervals [456]:
				xmin = 99.1809
				xmax = 99.3009
				text = "sp"
			intervals [457]:
				xmin = 99.3009
				xmax = 100.8838
				text = ""
			intervals [458]:
				xmin = 100.8838
				xmax = 101.0738
				text = "AH0"
			intervals [459]:
				xmin = 101.0738
				xmax = 101.1438
				text = "N"
			intervals [460]:
				xmin = 101.1438
				xmax = 101.4238
				text = "AH1"
			intervals [461]:
				xmin = 101.4238
				xmax = 101.4838
				text = "M"
			intervals [462]:
				xmin = 101.4838
				xmax = 101.9438
				text = "sp"
			intervals [463]:
				xmin = 101.9438
				xmax = 102.3153
				text = ""
			intervals [464]:
				xmin = 102.3153
				xmax = 103.0653
				text = "AH1"
			intervals [465]:
				xmin = 103.0653
				xmax = 103.7141
				text = ""
			intervals [466]:
				xmin = 103.7141
				xmax = 103.8641
				text = "AH0"
			intervals [467]:
				xmin = 103.8641
				xmax = 104.0141
				text = "HH"
			intervals [468]:
				xmin = 104.0141
				xmax = 104.1741
				text = "AY1"
			intervals [469]:
				xmin = 104.1741
				xmax = 104.3441
				text = "F"
			intervals [470]:
				xmin = 104.3441
				xmax = 104.8041
				text = "AY1"
			intervals [471]:
				xmin = 104.8041
				xmax = 114.4178
				text = ""
			intervals [472]:
				xmin = 114.4178
				xmax = 114.4878
				text = "W"
			intervals [473]:
				xmin = 114.4878
				xmax = 114.5278
				text = "EH1"
			intervals [474]:
				xmin = 114.5278
				xmax = 114.5778
				text = "L"
			intervals [475]:
				xmin = 114.5778
				xmax = 114.8078
				text = "F"
			intervals [476]:
				xmin = 114.8078
				xmax = 115.1178
				text = "ER1"
			intervals [477]:
				xmin = 115.1178
				xmax = 115.3978
				text = "S"
			intervals [478]:
				xmin = 115.3978
				xmax = 115.4578
				text = "T"
			intervals [479]:
				xmin = 115.4578
				xmax = 116.4975
				text = ""
			intervals [480]:
				xmin = 116.4975
				xmax = 116.5675
				text = "M"
			intervals [481]:
				xmin = 116.5675
				xmax = 116.6375
				text = "AY1"
			intervals [482]:
				xmin = 116.6375
				xmax = 116.7675
				text = "M"
			intervals [483]:
				xmin = 116.7675
				xmax = 116.8775
				text = "AH1"
			intervals [484]:
				xmin = 116.8775
				xmax = 116.9375
				text = "DH"
			intervals [485]:
				xmin = 116.9375
				xmax = 117.0175
				text = "ER0"
			intervals [486]:
				xmin = 117.0175
				xmax = 117.1575
				text = "K"
			intervals [487]:
				xmin = 117.1575
				xmax = 117.2975
				text = "UH1"
			intervals [488]:
				xmin = 117.2975
				xmax = 117.3275
				text = "K"
			intervals [489]:
				xmin = 117.3275
				xmax = 117.7702
				text = "sp"
			intervals [490]:
				xmin = 117.7702
				xmax = 117.8202
				text = "AH0"
			intervals [491]:
				xmin = 117.8202
				xmax = 118.1882
				text = "sp"
			intervals [492]:
				xmin = 118.1882
				xmax = 118.2682
				text = "B"
			intervals [493]:
				xmin = 118.2682
				xmax = 118.3982
				text = "IH1"
			intervals [494]:
				xmin = 118.3982
				xmax = 118.4582
				text = "G"
			intervals [495]:
				xmin = 118.4582
				xmax = 118.5182
				text = "sp"
			intervals [496]:
				xmin = 118.5182
				xmax = 118.6582
				text = "T"
			intervals [497]:
				xmin = 118.6582
				xmax = 118.7482
				text = "ER1"
			intervals [498]:
				xmin = 118.7482
				xmax = 118.8682
				text = "K"
			intervals [499]:
				xmin = 118.8682
				xmax = 119.0582
				text = "IY0"
			intervals [500]:
				xmin = 119.0582
				xmax = 120.8888
				text = ""
			intervals [501]:
				xmin = 120.8888
				xmax = 120.9188
				text = "sil"
			intervals [502]:
				xmin = 120.9188
				xmax = 121.0388
				text = "AE1"
			intervals [503]:
				xmin = 121.0388
				xmax = 121.3888
				text = "N"
			intervals [504]:
				xmin = 121.3888
				xmax = 121.4388
				text = "D"
			intervals [505]:
				xmin = 121.4388
				xmax = 121.7068
				text = "sp"
			intervals [506]:
				xmin = 121.7068
				xmax = 121.8068
				text = "T"
			intervals [507]:
				xmin = 121.8068
				xmax = 121.8668
				text = "UW1"
			intervals [508]:
				xmin = 121.8668
				xmax = 121.9268
				text = "AH0"
			intervals [509]:
				xmin = 121.9268
				xmax = 121.9868
				text = "B"
			intervals [510]:
				xmin = 121.9868
				xmax = 122.0968
				text = "AW1"
			intervals [511]:
				xmin = 122.0968
				xmax = 122.2268
				text = "T"
			intervals [512]:
				xmin = 122.2268
				xmax = 122.2868
				text = "TH"
			intervals [513]:
				xmin = 122.2868
				xmax = 122.3668
				text = "R"
			intervals [514]:
				xmin = 122.3668
				xmax = 122.5268
				text = "IY1"
			intervals [515]:
				xmin = 122.5268
				xmax = 122.6968
				text = "K"
			intervals [516]:
				xmin = 122.6968
				xmax = 122.8568
				text = "EY1"
			intervals [517]:
				xmin = 122.8568
				xmax = 123.0068
				text = "K"
			intervals [518]:
				xmin = 123.0068
				xmax = 123.0568
				text = "S"
			intervals [519]:
				xmin = 123.0568
				xmax = 123.7652
				text = "sp"
			intervals [520]:
				xmin = 123.7652
				xmax = 123.8852
				text = "S"
			intervals [521]:
				xmin = 123.8852
				xmax = 123.9152
				text = "sp"
			intervals [522]:
				xmin = 123.9152
				xmax = 124.0252
				text = "AH0"
			intervals [523]:
				xmin = 124.0252
				xmax = 124.0652
				text = "N"
			intervals [524]:
				xmin = 124.0652
				xmax = 124.1352
				text = "sp"
			intervals [525]:
				xmin = 124.1352
				xmax = 124.2252
				text = "P"
			intervals [526]:
				xmin = 124.2252
				xmax = 124.7152
				text = "AY1"
			intervals [527]:
				xmin = 124.7152
				xmax = 126.1707
				text = ""
			intervals [528]:
				xmin = 126.1707
				xmax = 126.2007
				text = "sil"
			intervals [529]:
				xmin = 126.2007
				xmax = 126.4707
				text = "AE1"
			intervals [530]:
				xmin = 126.4707
				xmax = 126.5107
				text = "N"
			intervals [531]:
				xmin = 126.5107
				xmax = 126.5407
				text = "D"
			intervals [532]:
				xmin = 126.5407
				xmax = 126.6707
				text = "SH"
			intervals [533]:
				xmin = 126.6707
				xmax = 126.7307
				text = "IY1"
			intervals [534]:
				xmin = 126.7307
				xmax = 126.8907
				text = "S"
			intervals [535]:
				xmin = 126.8907
				xmax = 126.9707
				text = "EH1"
			intervals [536]:
				xmin = 126.9707
				xmax = 127.0107
				text = "T"
			intervals [537]:
				xmin = 127.0107
				xmax = 127.0607
				text = "IH1"
			intervals [538]:
				xmin = 127.0607
				xmax = 127.1207
				text = "T"
			intervals [539]:
				xmin = 127.1207
				xmax = 127.2107
				text = "AH1"
			intervals [540]:
				xmin = 127.2107
				xmax = 127.3007
				text = "P"
			intervals [541]:
				xmin = 127.3007
				xmax = 127.3607
				text = "DH"
			intervals [542]:
				xmin = 127.3607
				xmax = 127.4207
				text = "EH1"
			intervals [543]:
				xmin = 127.4207
				xmax = 127.4807
				text = "R"
			intervals [544]:
				xmin = 127.4807
				xmax = 127.5707
				text = "F"
			intervals [545]:
				xmin = 127.5707
				xmax = 127.6407
				text = "ER0"
			intervals [546]:
				xmin = 127.6407
				xmax = 127.8007
				text = "S"
			intervals [547]:
				xmin = 127.8007
				xmax = 127.8707
				text = "AE1"
			intervals [548]:
				xmin = 127.8707
				xmax = 127.9607
				text = "N"
			intervals [549]:
				xmin = 127.9607
				xmax = 128.0107
				text = "AH0"
			intervals [550]:
				xmin = 128.0107
				xmax = 128.1107
				text = "K"
			intervals [551]:
				xmin = 128.1107
				xmax = 128.1807
				text = "L"
			intervals [552]:
				xmin = 128.1807
				xmax = 128.3707
				text = "AO1"
			intervals [553]:
				xmin = 128.3707
				xmax = 128.5507
				text = "Z"
			intervals [554]:
				xmin = 128.5507
				xmax = 129.113
				text = ""
			intervals [555]:
				xmin = 129.113
				xmax = 129.153
				text = "sil"
			intervals [556]:
				xmin = 129.153
				xmax = 129.473
				text = "AE1"
			intervals [557]:
				xmin = 129.473
				xmax = 129.503
				text = "N"
			intervals [558]:
				xmin = 129.503
				xmax = 129.813
				text = "D"
			intervals [559]:
				xmin = 129.813
				xmax = 130.6786
				text = ""
			intervals [560]:
				xmin = 130.6786
				xmax = 130.8086
				text = "AH0"
			intervals [561]:
				xmin = 130.8086
				xmax = 130.8586
				text = "N"
			intervals [562]:
				xmin = 130.8586
				xmax = 130.9586
				text = "D"
			intervals [563]:
				xmin = 130.9586
				xmax = 131.0186
				text = "DH"
			intervals [564]:
				xmin = 131.0186
				xmax = 131.2186
				text = "EH1"
			intervals [565]:
				xmin = 131.2186
				xmax = 131.4786
				text = "N"
			intervals [566]:
				xmin = 131.4786
				xmax = 132.9261
				text = ""
			intervals [567]:
				xmin = 132.9261
				xmax = 132.9761
				text = "sil"
			intervals [568]:
				xmin = 132.9761
				xmax = 133.4161
				text = "AH1"
			intervals [569]:
				xmin = 133.4161
				xmax = 133.6961
				text = "sp"
			intervals [570]:
				xmin = 133.6961
				xmax = 133.9761
				text = "AY1"
			intervals [571]:
				xmin = 133.9761
				xmax = 134.3161
				text = "IY1"
			intervals [572]:
				xmin = 134.3161
				xmax = 134.4182
				text = ""
			intervals [573]:
				xmin = 134.4182
				xmax = 134.4782
				text = "sil"
			intervals [574]:
				xmin = 134.4782
				xmax = 134.6382
				text = "SH"
			intervals [575]:
				xmin = 134.6382
				xmax = 134.7282
				text = "IY1"
			intervals [576]:
				xmin = 134.7282
				xmax = 134.7682
				text = "HH"
			intervals [577]:
				xmin = 134.7682
				xmax = 134.8182
				text = "AE1"
			intervals [578]:
				xmin = 134.8182
				xmax = 134.8882
				text = "V"
			intervals [579]:
				xmin = 134.8882
				xmax = 134.9382
				text = "sp"
			intervals [580]:
				xmin = 134.9382
				xmax = 135.0482
				text = "P"
			intervals [581]:
				xmin = 135.0482
				xmax = 135.1882
				text = "IY1"
			intervals [582]:
				xmin = 135.1882
				xmax = 135.2782
				text = "N"
			intervals [583]:
				xmin = 135.2782
				xmax = 135.5082
				text = "AH1"
			intervals [584]:
				xmin = 135.5082
				xmax = 135.7782
				text = "M"
			intervals [585]:
				xmin = 135.7782
				xmax = 136.3114
				text = ""
			intervals [586]:
				xmin = 136.3114
				xmax = 136.4314
				text = "P"
			intervals [587]:
				xmin = 136.4314
				xmax = 136.7314
				text = "IY1"
			intervals [588]:
				xmin = 136.7314
				xmax = 136.8814
				text = "N"
			intervals [589]:
				xmin = 136.8814
				xmax = 136.9714
				text = "AH0"
			intervals [590]:
				xmin = 136.9714
				xmax = 137.0914
				text = "T"
			intervals [591]:
				xmin = 137.0914
				xmax = 137.2614
				text = "S"
			intervals [592]:
				xmin = 137.2614
				xmax = 137.2914
				text = "sp"
			intervals [593]:
				xmin = 137.2914
				xmax = 137.3714
				text = "AH0"
			intervals [594]:
				xmin = 137.3714
				xmax = 137.4414
				text = "N"
			intervals [595]:
				xmin = 137.4414
				xmax = 137.5114
				text = "S"
			intervals [596]:
				xmin = 137.5114
				xmax = 137.5714
				text = "T"
			intervals [597]:
				xmin = 137.5714
				xmax = 137.6914
				text = "AH1"
			intervals [598]:
				xmin = 137.6914
				xmax = 137.8814
				text = "F"
			intervals [599]:
				xmin = 137.8814
				xmax = 137.9514
				text = "AE1"
			intervals [600]:
				xmin = 137.9514
				xmax = 138.0314
				text = "N"
			intervals [601]:
				xmin = 138.0314
				xmax = 138.1914
				text = "K"
			intervals [602]:
				xmin = 138.1914
				xmax = 138.3314
				text = "AE1"
			intervals [603]:
				xmin = 138.3314
				xmax = 138.4114
				text = "N"
			intervals [604]:
				xmin = 138.4114
				xmax = 138.4814
				text = "D"
			intervals [605]:
				xmin = 138.4814
				xmax = 138.5814
				text = "IY0"
			intervals [606]:
				xmin = 138.5814
				xmax = 138.7714
				text = "AO1"
			intervals [607]:
				xmin = 138.7714
				xmax = 138.8714
				text = "L"
			intervals [608]:
				xmin = 138.8714
				xmax = 138.9714
				text = "OW1"
			intervals [609]:
				xmin = 138.9714
				xmax = 139.0214
				text = "V"
			intervals [610]:
				xmin = 139.0214
				xmax = 139.0614
				text = "ER0"
			intervals [611]:
				xmin = 139.0614
				xmax = 139.1014
				text = "DH"
			intervals [612]:
				xmin = 139.1014
				xmax = 139.1814
				text = "AH0"
			intervals [613]:
				xmin = 139.1814
				xmax = 139.2214
				text = "sp"
			intervals [614]:
				xmin = 139.2214
				xmax = 139.3614
				text = "T"
			intervals [615]:
				xmin = 139.3614
				xmax = 139.5214
				text = "EY1"
			intervals [616]:
				xmin = 139.5214
				xmax = 139.5714
				text = "B"
			intervals [617]:
				xmin = 139.5714
				xmax = 139.6014
				text = "AH0"
			intervals [618]:
				xmin = 139.6014
				xmax = 139.6314
				text = "L"
			intervals [619]:
				xmin = 139.6314
				xmax = 139.6714
				text = "sp"
			intervals [620]:
				xmin = 139.6714
				xmax = 140.269
				text = ""
			intervals [621]:
				xmin = 140.269
				xmax = 140.399
				text = "AH0"
			intervals [622]:
				xmin = 140.399
				xmax = 140.429
				text = "N"
			intervals [623]:
				xmin = 140.429
				xmax = 140.469
				text = "D"
			intervals [624]:
				xmin = 140.469
				xmax = 140.539
				text = "sp"
			intervals [625]:
				xmin = 140.539
				xmax = 140.649
				text = "P"
			intervals [626]:
				xmin = 140.649
				xmax = 140.699
				text = "AA1"
			intervals [627]:
				xmin = 140.699
				xmax = 140.819
				text = "sp"
			intervals [628]:
				xmin = 140.819
				xmax = 141.556
				text = ""
			intervals [629]:
				xmin = 141.556
				xmax = 141.606
				text = "W"
			intervals [630]:
				xmin = 141.606
				xmax = 141.736
				text = "EH1"
			intervals [631]:
				xmin = 141.736
				xmax = 141.926
				text = "L"
			intervals [632]:
				xmin = 141.926
				xmax = 142.206
				text = "sp"
			intervals [633]:
				xmin = 142.206
				xmax = 142.266
				text = "DH"
			intervals [634]:
				xmin = 142.266
				xmax = 142.316
				text = "EH1"
			intervals [635]:
				xmin = 142.316
				xmax = 142.366
				text = "N"
			intervals [636]:
				xmin = 142.366
				xmax = 142.536
				text = "AY1"
			intervals [637]:
				xmin = 142.536
				xmax = 142.636
				text = "G"
			intervals [638]:
				xmin = 142.636
				xmax = 142.726
				text = "OW1"
			intervals [639]:
				xmin = 142.726
				xmax = 142.796
				text = "T"
			intervals [640]:
				xmin = 142.796
				xmax = 142.866
				text = "AH0"
			intervals [641]:
				xmin = 142.866
				xmax = 142.936
				text = "B"
			intervals [642]:
				xmin = 142.936
				xmax = 143.176
				text = "EH1"
			intervals [643]:
				xmin = 143.176
				xmax = 143.246
				text = "D"
			intervals [644]:
				xmin = 143.246
				xmax = 143.8676
				text = ""
			intervals [645]:
				xmin = 143.8676
				xmax = 143.9176
				text = "B"
			intervals [646]:
				xmin = 143.9176
				xmax = 143.9476
				text = "AH1"
			intervals [647]:
				xmin = 143.9476
				xmax = 143.9776
				text = "T"
			intervals [648]:
				xmin = 143.9776
				xmax = 144.1076
				text = "AY1"
			intervals [649]:
				xmin = 144.1076
				xmax = 144.2476
				text = "K"
			intervals [650]:
				xmin = 144.2476
				xmax = 144.3176
				text = "AE1"
			intervals [651]:
				xmin = 144.3176
				xmax = 144.4276
				text = "N"
			intervals [652]:
				xmin = 144.4276
				xmax = 144.4876
				text = "G"
			intervals [653]:
				xmin = 144.4876
				xmax = 144.5676
				text = "OW1"
			intervals [654]:
				xmin = 144.5676
				xmax = 144.6476
				text = "T"
			intervals [655]:
				xmin = 144.6476
				xmax = 144.6976
				text = "AH0"
			intervals [656]:
				xmin = 144.6976
				xmax = 144.8476
				text = "S"
			intervals [657]:
				xmin = 144.8476
				xmax = 144.9076
				text = "L"
			intervals [658]:
				xmin = 144.9076
				xmax = 145.0176
				text = "IY1"
			intervals [659]:
				xmin = 145.0176
				xmax = 145.0476
				text = "P"
			intervals [660]:
				xmin = 145.0476
				xmax = 147.458
				text = ""
			intervals [661]:
				xmin = 147.458
				xmax = 147.498
				text = "sil"
			intervals [662]:
				xmin = 147.498
				xmax = 147.558
				text = "DH"
			intervals [663]:
				xmin = 147.558
				xmax = 147.638
				text = "EH1"
			intervals [664]:
				xmin = 147.638
				xmax = 147.728
				text = "N"
			intervals [665]:
				xmin = 147.728
				xmax = 147.768
				text = "M"
			intervals [666]:
				xmin = 147.768
				xmax = 147.818
				text = "AY1"
			intervals [667]:
				xmin = 147.818
				xmax = 147.978
				text = "M"
			intervals [668]:
				xmin = 147.978
				xmax = 148.088
				text = "AH1"
			intervals [669]:
				xmin = 148.088
				xmax = 148.168
				text = "DH"
			intervals [670]:
				xmin = 148.168
				xmax = 148.228
				text = "ER0"
			intervals [671]:
				xmin = 148.228
				xmax = 148.378
				text = "AH1"
			intervals [672]:
				xmin = 148.378
				xmax = 148.698
				text = "M"
			intervals [673]:
				xmin = 148.698
				xmax = 149.2335
				text = ""
			intervals [674]:
				xmin = 149.2335
				xmax = 149.3635
				text = "K"
			intervals [675]:
				xmin = 149.3635
				xmax = 149.4035
				text = "AH1"
			intervals [676]:
				xmin = 149.4035
				xmax = 149.5235
				text = "M"
			intervals [677]:
				xmin = 149.5235
				xmax = 149.5935
				text = "AH1"
			intervals [678]:
				xmin = 149.5935
				xmax = 149.6935
				text = "P"
			intervals [679]:
				xmin = 149.6935
				xmax = 149.7535
				text = "DH"
			intervals [680]:
				xmin = 149.7535
				xmax = 149.8635
				text = "EH1"
			intervals [681]:
				xmin = 149.8635
				xmax = 149.9335
				text = "R"
			intervals [682]:
				xmin = 149.9335
				xmax = 150.0535
				text = "sp"
			intervals [683]:
				xmin = 150.0535
				xmax = 150.3432
				text = ""
			intervals [684]:
				xmin = 150.3432
				xmax = 150.4232
				text = "AH0"
			intervals [685]:
				xmin = 150.4232
				xmax = 150.4532
				text = "N"
			intervals [686]:
				xmin = 150.4532
				xmax = 150.5832
				text = "HH"
			intervals [687]:
				xmin = 150.5832
				xmax = 150.6732
				text = "AE1"
			intervals [688]:
				xmin = 150.6732
				xmax = 150.7232
				text = "V"
			intervals [689]:
				xmin = 150.7232
				xmax = 150.8232
				text = "M"
			intervals [690]:
				xmin = 150.8232
				xmax = 150.9132
				text = "AY1"
			intervals [691]:
				xmin = 150.9132
				xmax = 151.0532
				text = "S"
			intervals [692]:
				xmin = 151.0532
				xmax = 151.1132
				text = "IH1"
			intervals [693]:
				xmin = 151.1132
				xmax = 151.2832
				text = "S"
			intervals [694]:
				xmin = 151.2832
				xmax = 151.3432
				text = "T"
			intervals [695]:
				xmin = 151.3432
				xmax = 151.3832
				text = "ER0"
			intervals [696]:
				xmin = 151.3832
				xmax = 151.4132
				text = "T"
			intervals [697]:
				xmin = 151.4132
				xmax = 151.4732
				text = "AH0"
			intervals [698]:
				xmin = 151.4732
				xmax = 151.5632
				text = "sp"
			intervals [699]:
				xmin = 151.5632
				xmax = 151.6732
				text = "P"
			intervals [700]:
				xmin = 151.6732
				xmax = 151.7732
				text = "IY1"
			intervals [701]:
				xmin = 151.7732
				xmax = 151.8732
				text = "P"
			intervals [702]:
				xmin = 151.8732
				xmax = 151.9032
				text = "IH0"
			intervals [703]:
				xmin = 151.9032
				xmax = 151.9832
				text = "N"
			intervals [704]:
				xmin = 151.9832
				xmax = 152.1432
				text = "S"
			intervals [705]:
				xmin = 152.1432
				xmax = 152.2732
				text = "IY1"
			intervals [706]:
				xmin = 152.2732
				xmax = 152.3132
				text = "IH0"
			intervals [707]:
				xmin = 152.3132
				xmax = 152.4032
				text = "F"
			intervals [708]:
				xmin = 152.4032
				xmax = 152.4632
				text = "AH0"
			intervals [709]:
				xmin = 152.4632
				xmax = 152.5032
				text = "M"
			intervals [710]:
				xmin = 152.5032
				xmax = 152.5432
				text = "sp"
			intervals [711]:
				xmin = 152.5432
				xmax = 152.5932
				text = "AH0"
			intervals [712]:
				xmin = 152.5932
				xmax = 152.7232
				text = "S"
			intervals [713]:
				xmin = 152.7232
				xmax = 152.7832
				text = "L"
			intervals [714]:
				xmin = 152.7832
				xmax = 152.9332
				text = "IY1"
			intervals [715]:
				xmin = 152.9332
				xmax = 152.9632
				text = "P"
			intervals [716]:
				xmin = 152.9632
				xmax = 153.0384
				text = ""
			intervals [717]:
				xmin = 153.0384
				xmax = 153.0684
				text = "sil"
			intervals [718]:
				xmin = 153.0684
				xmax = 153.1984
				text = "AY1"
			intervals [719]:
				xmin = 153.1984
				xmax = 153.3384
				text = "K"
			intervals [720]:
				xmin = 153.3384
				xmax = 153.3684
				text = "L"
			intervals [721]:
				xmin = 153.3684
				xmax = 153.5084
				text = "OW1"
			intervals [722]:
				xmin = 153.5084
				xmax = 153.5484
				text = "Z"
			intervals [723]:
				xmin = 153.5484
				xmax = 153.6484
				text = "M"
			intervals [724]:
				xmin = 153.6484
				xmax = 153.7184
				text = "AY1"
			intervals [725]:
				xmin = 153.7184
				xmax = 153.9284
				text = "AY1"
			intervals [726]:
				xmin = 153.9284
				xmax = 154.0184
				text = "Z"
			intervals [727]:
				xmin = 154.0184
				xmax = 154.0484
				text = "sp"
			intervals [728]:
				xmin = 154.0484
				xmax = 154.0784
				text = "AH0"
			intervals [729]:
				xmin = 154.0784
				xmax = 154.1084
				text = "N"
			intervals [730]:
				xmin = 154.1084
				xmax = 154.1484
				text = "sp"
			intervals [731]:
				xmin = 154.1484
				xmax = 154.2784
				text = "T"
			intervals [732]:
				xmin = 154.2784
				xmax = 154.3784
				text = "ER1"
			intervals [733]:
				xmin = 154.3784
				xmax = 154.4584
				text = "N"
			intervals [734]:
				xmin = 154.4584
				xmax = 154.4884
				text = "M"
			intervals [735]:
				xmin = 154.4884
				xmax = 154.5584
				text = "AY1"
			intervals [736]:
				xmin = 154.5584
				xmax = 154.5884
				text = "HH"
			intervals [737]:
				xmin = 154.5884
				xmax = 154.7684
				text = "EH1"
			intervals [738]:
				xmin = 154.7684
				xmax = 154.8084
				text = "D"
			intervals [739]:
				xmin = 154.8084
				xmax = 154.8584
				text = "sp"
			intervals [740]:
				xmin = 154.8584
				xmax = 155.3967
				text = ""
			intervals [741]:
				xmin = 155.3967
				xmax = 155.4767
				text = "B"
			intervals [742]:
				xmin = 155.4767
				xmax = 155.5167
				text = "AH1"
			intervals [743]:
				xmin = 155.5167
				xmax = 155.5567
				text = "T"
			intervals [744]:
				xmin = 155.5567
				xmax = 155.6867
				text = "SH"
			intervals [745]:
				xmin = 155.6867
				xmax = 155.7667
				text = "IY1"
			intervals [746]:
				xmin = 155.7667
				xmax = 155.8967
				text = "N"
			intervals [747]:
				xmin = 155.8967
				xmax = 156.0267
				text = "OW1"
			intervals [748]:
				xmin = 156.0267
				xmax = 156.0667
				text = "AY1"
			intervals [749]:
				xmin = 156.0667
				xmax = 156.1467
				text = "M"
			intervals [750]:
				xmin = 156.1467
				xmax = 156.1867
				text = "N"
			intervals [751]:
				xmin = 156.1867
				xmax = 156.2667
				text = "AA1"
			intervals [752]:
				xmin = 156.2667
				xmax = 156.3167
				text = "T"
			intervals [753]:
				xmin = 156.3167
				xmax = 156.3467
				text = "sp"
			intervals [754]:
				xmin = 156.3467
				xmax = 156.3767
				text = "AH0"
			intervals [755]:
				xmin = 156.3767
				xmax = 156.4867
				text = "S"
			intervals [756]:
				xmin = 156.4867
				xmax = 156.5567
				text = "L"
			intervals [757]:
				xmin = 156.5567
				xmax = 156.6767
				text = "IY1"
			intervals [758]:
				xmin = 156.6767
				xmax = 156.7067
				text = "P"
			intervals [759]:
				xmin = 156.7067
				xmax = 158.339
				text = ""
			intervals [760]:
				xmin = 158.339
				xmax = 158.379
				text = "sil"
			intervals [761]:
				xmin = 158.379
				xmax = 158.429
				text = "K"
			intervals [762]:
				xmin = 158.429
				xmax = 158.459
				text = "AA1"
			intervals [763]:
				xmin = 158.459
				xmax = 158.519
				text = "Z"
			intervals [764]:
				xmin = 158.519
				xmax = 158.619
				text = "SH"
			intervals [765]:
				xmin = 158.619
				xmax = 158.689
				text = "IY1"
			intervals [766]:
				xmin = 158.689
				xmax = 158.739
				text = "spn"
			intervals [767]:
				xmin = 158.739
				xmax = 158.789
				text = "sp"
			intervals [768]:
				xmin = 158.789
				xmax = 158.889
				text = "T"
			intervals [769]:
				xmin = 158.889
				xmax = 158.949
				text = "IH1"
			intervals [770]:
				xmin = 158.949
				xmax = 159.009
				text = "K"
			intervals [771]:
				xmin = 159.009
				xmax = 159.039
				text = "AH0"
			intervals [772]:
				xmin = 159.039
				xmax = 159.069
				text = "L"
			intervals [773]:
				xmin = 159.069
				xmax = 159.169
				text = "M"
			intervals [774]:
				xmin = 159.169
				xmax = 159.239
				text = "AY1"
			intervals [775]:
				xmin = 159.239
				xmax = 159.399
				text = "F"
			intervals [776]:
				xmin = 159.399
				xmax = 159.529
				text = "IY1"
			intervals [777]:
				xmin = 159.529
				xmax = 159.559
				text = "T"
			intervals [778]:
				xmin = 159.559
				xmax = 166.7972
				text = "sp"
			intervals [779]:
				xmin = 166.7972
				xmax = 166.9672
				text = "AY1"
			intervals [780]:
				xmin = 166.9672
				xmax = 167.0972
				text = "G"
			intervals [781]:
				xmin = 167.0972
				xmax = 167.2572
				text = "AA1"
			intervals [782]:
				xmin = 167.2572
				xmax = 167.3372
				text = "T"
			intervals [783]:
				xmin = 167.3372
				xmax = 167.4272
				text = "AH1"
			intervals [784]:
				xmin = 167.4272
				xmax = 167.5172
				text = "P"
			intervals [785]:
				xmin = 167.5172
				xmax = 168.2173
				text = ""
			intervals [786]:
				xmin = 168.2173
				xmax = 168.3073
				text = "AH0"
			intervals [787]:
				xmin = 168.3073
				xmax = 168.3373
				text = "N"
			intervals [788]:
				xmin = 168.3373
				xmax = 168.3773
				text = "D"
			intervals [789]:
				xmin = 168.3773
				xmax = 168.5373
				text = "F"
			intervals [790]:
				xmin = 168.5373
				xmax = 168.6773
				text = "AW1"
			intervals [791]:
				xmin = 168.6773
				xmax = 168.7473
				text = "N"
			intervals [792]:
				xmin = 168.7473
				xmax = 168.7973
				text = "D"
			intervals [793]:
				xmin = 168.7973
				xmax = 168.8673
				text = "AH0"
			intervals [794]:
				xmin = 168.8673
				xmax = 169.0373
				text = "P"
			intervals [795]:
				xmin = 169.0373
				xmax = 169.1073
				text = "UW1"
			intervals [796]:
				xmin = 169.1073
				xmax = 169.2473
				text = "L"
			intervals [797]:
				xmin = 169.2473
				xmax = 169.3973
				text = "T"
			intervals [798]:
				xmin = 169.3973
				xmax = 169.5373
				text = "EY1"
			intervals [799]:
				xmin = 169.5373
				xmax = 169.6373
				text = "B"
			intervals [800]:
				xmin = 169.6373
				xmax = 169.6673
				text = "AH0"
			intervals [801]:
				xmin = 169.6673
				xmax = 169.7873
				text = "L"
			intervals [802]:
				xmin = 169.7873
				xmax = 171.8917
				text = ""
			intervals [803]:
				xmin = 171.8917
				xmax = 172.1717
				text = "S"
			intervals [804]:
				xmin = 172.1717
				xmax = 172.3517
				text = "AY1"
			intervals [805]:
				xmin = 172.3517
				xmax = 172.4617
				text = "Z"
			intervals [806]:
				xmin = 172.4617
				xmax = 172.5017
				text = "sp"
			intervals [807]:
				xmin = 172.5017
				xmax = 172.5817
				text = "DH"
			intervals [808]:
				xmin = 172.5817
				xmax = 172.6317
				text = "IH1"
			intervals [809]:
				xmin = 172.6317
				xmax = 172.6717
				text = "S"
			intervals [810]:
				xmin = 172.6717
				xmax = 172.8017
				text = "S"
			intervals [811]:
				xmin = 172.8017
				xmax = 173.1117
				text = "AY1"
			intervals [812]:
				xmin = 173.1117
				xmax = 173.2717
				text = "Z"
			intervals [813]:
				xmin = 173.2717
				xmax = 176.9311
				text = ""
			intervals [814]:
				xmin = 176.9311
				xmax = 177.0711
				text = "Y"
			intervals [815]:
				xmin = 177.0711
				xmax = 177.1411
				text = "EH1"
			intervals [816]:
				xmin = 177.1411
				xmax = 177.2011
				text = "P"
			intervals [817]:
				xmin = 177.2011
				xmax = 177.3228
				text = ""
			intervals [818]:
				xmin = 177.3228
				xmax = 177.3528
				text = "sil"
			intervals [819]:
				xmin = 177.3528
				xmax = 177.4628
				text = "Y"
			intervals [820]:
				xmin = 177.4628
				xmax = 177.5728
				text = "EH1"
			intervals [821]:
				xmin = 177.5728
				xmax = 177.6628
				text = "P"
			intervals [822]:
				xmin = 177.6628
				xmax = 182.8425
				text = ""
			intervals [823]:
				xmin = 182.8425
				xmax = 182.8725
				text = "sil"
			intervals [824]:
				xmin = 182.8725
				xmax = 183.1125
				text = "AY1"
			intervals [825]:
				xmin = 183.1125
				xmax = 183.1925
				text = "L"
			intervals [826]:
				xmin = 183.1925
				xmax = 183.2825
				text = "AY1"
			intervals [827]:
				xmin = 183.2825
				xmax = 183.3325
				text = "K"
			intervals [828]:
				xmin = 183.3325
				xmax = 183.4325
				text = "AH0"
			intervals [829]:
				xmin = 183.4325
				xmax = 183.5125
				text = "sp"
			intervals [830]:
				xmin = 183.5125
				xmax = 183.5925
				text = "B"
			intervals [831]:
				xmin = 183.5925
				xmax = 183.7425
				text = "AY1"
			intervals [832]:
				xmin = 183.7425
				xmax = 183.8325
				text = "K"
			intervals [833]:
				xmin = 183.8325
				xmax = 186.3013
				text = ""
			intervals [834]:
				xmin = 186.3013
				xmax = 186.3413
				text = "sil"
			intervals [835]:
				xmin = 186.3413
				xmax = 186.4413
				text = "AH0"
			intervals [836]:
				xmin = 186.4413
				xmax = 186.5313
				text = "sp"
			intervals [837]:
				xmin = 186.5313
				xmax = 186.6913
				text = "T"
			intervals [838]:
				xmin = 186.6913
				xmax = 186.9113
				text = "EH1"
			intervals [839]:
				xmin = 186.9113
				xmax = 186.9613
				text = "N"
			intervals [840]:
				xmin = 186.9613
				xmax = 187.1113
				text = "S"
			intervals [841]:
				xmin = 187.1113
				xmax = 187.1913
				text = "P"
			intervals [842]:
				xmin = 187.1913
				xmax = 187.3813
				text = "IY1"
			intervals [843]:
				xmin = 187.3813
				xmax = 187.4613
				text = "D"
			intervals [844]:
				xmin = 187.4613
				xmax = 187.6313
				text = "sp"
			intervals [845]:
				xmin = 187.6313
				xmax = 201.127
				text = ""
			intervals [846]:
				xmin = 201.127
				xmax = 201.187
				text = "W"
			intervals [847]:
				xmin = 201.187
				xmax = 201.217
				text = "AH1"
			intervals [848]:
				xmin = 201.217
				xmax = 201.347
				text = "CH"
			intervals [849]:
				xmin = 201.347
				xmax = 201.377
				text = "UW0"
			intervals [850]:
				xmin = 201.377
				xmax = 201.467
				text = "M"
			intervals [851]:
				xmin = 201.467
				xmax = 201.587
				text = "IY1"
			intervals [852]:
				xmin = 201.587
				xmax = 201.817
				text = "N"
			intervals [853]:
				xmin = 201.817
				xmax = 205.3971
				text = ""
			intervals [854]:
				xmin = 205.3971
				xmax = 205.4471
				text = "sil"
			intervals [855]:
				xmin = 205.4471
				xmax = 205.5471
				text = "L"
			intervals [856]:
				xmin = 205.5471
				xmax = 205.6971
				text = "AY1"
			intervals [857]:
				xmin = 205.6971
				xmax = 205.7671
				text = "K"
			intervals [858]:
				xmin = 205.7671
				xmax = 205.8071
				text = "sp"
			intervals [859]:
				xmin = 205.8071
				xmax = 206.1071
				text = "AH1"
			intervals [860]:
				xmin = 206.1071
				xmax = 206.2171
				text = "M"
			intervals [861]:
				xmin = 206.2171
				xmax = 206.4182
				text = ""
			intervals [862]:
				xmin = 206.4182
				xmax = 206.4682
				text = "sil"
			intervals [863]:
				xmin = 206.4682
				xmax = 206.5382
				text = "L"
			intervals [864]:
				xmin = 206.5382
				xmax = 206.6382
				text = "AY1"
			intervals [865]:
				xmin = 206.6382
				xmax = 206.8382
				text = "K"
			intervals [866]:
				xmin = 206.8382
				xmax = 206.8682
				text = "P"
			intervals [867]:
				xmin = 206.8682
				xmax = 206.9482
				text = "IY1"
			intervals [868]:
				xmin = 206.9482
				xmax = 207.0282
				text = "P"
			intervals [869]:
				xmin = 207.0282
				xmax = 207.0982
				text = "AH0"
			intervals [870]:
				xmin = 207.0982
				xmax = 207.1282
				text = "L"
			intervals [871]:
				xmin = 207.1282
				xmax = 207.1582
				text = "Z"
			intervals [872]:
				xmin = 207.1582
				xmax = 207.2382
				text = "G"
			intervals [873]:
				xmin = 207.2382
				xmax = 207.4182
				text = "OW1"
			intervals [874]:
				xmin = 207.4182
				xmax = 207.5282
				text = "ER0"
			intervals [875]:
				xmin = 207.5282
				xmax = 207.6382
				text = "AW1"
			intervals [876]:
				xmin = 207.6382
				xmax = 207.6782
				text = "N"
			intervals [877]:
				xmin = 207.6782
				xmax = 207.7282
				text = "D"
			intervals [878]:
				xmin = 207.7282
				xmax = 207.9182
				text = "S"
			intervals [879]:
				xmin = 207.9182
				xmax = 208.1182
				text = "EY1"
			intervals [880]:
				xmin = 208.1182
				xmax = 208.3582
				text = "AH1"
			intervals [881]:
				xmin = 208.3582
				xmax = 208.5082
				text = "M"
			intervals [882]:
				xmin = 208.5082
				xmax = 209.2195
				text = ""
			intervals [883]:
				xmin = 209.2195
				xmax = 209.2595
				text = "sil"
			intervals [884]:
				xmin = 209.2595
				xmax = 209.3095
				text = "JH"
			intervals [885]:
				xmin = 209.3095
				xmax = 209.5095
				text = "EY1"
			intervals [886]:
				xmin = 209.5095
				xmax = 209.5395
				text = "M"
			intervals [887]:
				xmin = 209.5395
				xmax = 209.6195
				text = "Z"
			intervals [888]:
				xmin = 209.6195
				xmax = 209.6795
				text = "B"
			intervals [889]:
				xmin = 209.6795
				xmax = 209.8895
				text = "AA1"
			intervals [890]:
				xmin = 209.8895
				xmax = 209.9195
				text = "N"
			intervals [891]:
				xmin = 209.9195
				xmax = 209.9495
				text = "D"
			intervals [892]:
				xmin = 209.9495
				xmax = 210.0095
				text = "G"
			intervals [893]:
				xmin = 210.0095
				xmax = 210.1095
				text = "AA1"
			intervals [894]:
				xmin = 210.1095
				xmax = 210.1595
				text = "T"
			intervals [895]:
				xmin = 210.1595
				xmax = 210.3395
				text = "SH"
			intervals [896]:
				xmin = 210.3395
				xmax = 210.5795
				text = "AA1"
			intervals [897]:
				xmin = 210.5795
				xmax = 210.6095
				text = "T"
			intervals [898]:
				xmin = 210.6095
				xmax = 212.2997
				text = "sp"
			intervals [899]:
				xmin = 212.2997
				xmax = 212.3697
				text = "L"
			intervals [900]:
				xmin = 212.3697
				xmax = 212.4997
				text = "AY1"
			intervals [901]:
				xmin = 212.4997
				xmax = 212.6197
				text = "K"
			intervals [902]:
				xmin = 212.6197
				xmax = 213.9337
				text = ""
			intervals [903]:
				xmin = 213.9337
				xmax = 213.9737
				text = "sil"
			intervals [904]:
				xmin = 213.9737
				xmax = 214.1837
				text = "Y"
			intervals [905]:
				xmin = 214.1837
				xmax = 214.4337
				text = "AE1"
			intervals [906]:
				xmin = 214.4337
				xmax = 214.4637
				text = "sp"
			intervals [907]:
				xmin = 214.4637
				xmax = 214.6037
				text = "W"
			intervals [908]:
				xmin = 214.6037
				xmax = 214.6737
				text = "AH1"
			intervals [909]:
				xmin = 214.6737
				xmax = 214.7337
				text = "N"
			intervals [910]:
				xmin = 214.7337
				xmax = 214.8537
				text = "T"
			intervals [911]:
				xmin = 214.8537
				xmax = 214.9637
				text = "AY1"
			intervals [912]:
				xmin = 214.9637
				xmax = 215.0637
				text = "M"
			intervals [913]:
				xmin = 215.0637
				xmax = 215.0937
				text = "DH"
			intervals [914]:
				xmin = 215.0937
				xmax = 215.1937
				text = "EY1"
			intervals [915]:
				xmin = 215.1937
				xmax = 215.3637
				text = "T"
			intervals [916]:
				xmin = 215.3637
				xmax = 215.5037
				text = "OW1"
			intervals [917]:
				xmin = 215.5037
				xmax = 215.5537
				text = "L"
			intervals [918]:
				xmin = 215.5537
				xmax = 215.5837
				text = "D"
			intervals [919]:
				xmin = 215.5837
				xmax = 215.6637
				text = "M"
			intervals [920]:
				xmin = 215.6637
				xmax = 215.8737
				text = "IY1"
			intervals [921]:
				xmin = 215.8737
				xmax = 216.4552
				text = ""
			intervals [922]:
				xmin = 216.4552
				xmax = 216.4952
				text = "sil"
			intervals [923]:
				xmin = 216.4952
				xmax = 216.5452
				text = "DH"
			intervals [924]:
				xmin = 216.5452
				xmax = 216.6352
				text = "AH0"
			intervals [925]:
				xmin = 216.6352
				xmax = 216.6752
				text = "T"
			intervals [926]:
				xmin = 216.6752
				xmax = 216.7452
				text = "JH"
			intervals [927]:
				xmin = 216.7452
				xmax = 216.9252
				text = "EY1"
			intervals [928]:
				xmin = 216.9252
				xmax = 216.9552
				text = "M"
			intervals [929]:
				xmin = 216.9552
				xmax = 217.0052
				text = "Z"
			intervals [930]:
				xmin = 217.0052
				xmax = 217.0352
				text = "B"
			intervals [931]:
				xmin = 217.0352
				xmax = 217.1952
				text = "AA1"
			intervals [932]:
				xmin = 217.1952
				xmax = 217.2352
				text = "N"
			intervals [933]:
				xmin = 217.2352
				xmax = 217.2652
				text = "D"
			intervals [934]:
				xmin = 217.2652
				xmax = 217.3152
				text = "G"
			intervals [935]:
				xmin = 217.3152
				xmax = 217.3952
				text = "AA1"
			intervals [936]:
				xmin = 217.3952
				xmax = 217.4452
				text = "T"
			intervals [937]:
				xmin = 217.4452
				xmax = 217.6052
				text = "SH"
			intervals [938]:
				xmin = 217.6052
				xmax = 217.7252
				text = "AA1"
			intervals [939]:
				xmin = 217.7252
				xmax = 217.7952
				text = "T"
			intervals [940]:
				xmin = 217.7952
				xmax = 218.3996
				text = ""
			intervals [941]:
				xmin = 218.3996
				xmax = 218.4296
				text = "sil"
			intervals [942]:
				xmin = 218.4296
				xmax = 218.5796
				text = "AE1"
			intervals [943]:
				xmin = 218.5796
				xmax = 218.6496
				text = "N"
			intervals [944]:
				xmin = 218.6496
				xmax = 218.7296
				text = "IH1"
			intervals [945]:
				xmin = 218.7296
				xmax = 218.7596
				text = "T"
			intervals [946]:
				xmin = 218.7596
				xmax = 218.7896
				text = "sp"
			intervals [947]:
				xmin = 218.7896
				xmax = 218.9196
				text = "S"
			intervals [948]:
				xmin = 218.9196
				xmax = 218.9696
				text = "P"
			intervals [949]:
				xmin = 218.9696
				xmax = 219.0096
				text = "R"
			intervals [950]:
				xmin = 219.0096
				xmax = 219.1696
				text = "EH1"
			intervals [951]:
				xmin = 219.1696
				xmax = 219.2696
				text = "D"
			intervals [952]:
				xmin = 219.2696
				xmax = 219.5496
				text = "AO1"
			intervals [953]:
				xmin = 219.5496
				xmax = 219.6196
				text = "L"
			intervals [954]:
				xmin = 219.6196
				xmax = 219.6996
				text = "ER0"
			intervals [955]:
				xmin = 219.6996
				xmax = 219.8696
				text = "AW1"
			intervals [956]:
				xmin = 219.8696
				xmax = 219.9196
				text = "N"
			intervals [957]:
				xmin = 219.9196
				xmax = 219.9496
				text = "D"
			intervals [958]:
				xmin = 219.9496
				xmax = 219.9796
				text = "DH"
			intervals [959]:
				xmin = 219.9796
				xmax = 220.0796
				text = "IH1"
			intervals [960]:
				xmin = 220.0796
				xmax = 220.2096
				text = "S"
			intervals [961]:
				xmin = 220.2096
				xmax = 220.4396
				text = "AH1"
			intervals [962]:
				xmin = 220.4396
				xmax = 220.6596
				text = "M"
			intervals [963]:
				xmin = 220.6596
				xmax = 220.7396
				text = "N"
			intervals [964]:
				xmin = 220.7396
				xmax = 220.8696
				text = "EY1"
			intervals [965]:
				xmin = 220.8696
				xmax = 220.9296
				text = "B"
			intervals [966]:
				xmin = 220.9296
				xmax = 220.9796
				text = "ER0"
			intervals [967]:
				xmin = 220.9796
				xmax = 221.0796
				text = "HH"
			intervals [968]:
				xmin = 221.0796
				xmax = 221.2496
				text = "UH2"
			intervals [969]:
				xmin = 221.2496
				xmax = 221.3096
				text = "D"
			intervals [970]:
				xmin = 221.3096
				xmax = 221.7977
				text = ""
			intervals [971]:
				xmin = 221.7977
				xmax = 221.8877
				text = "AE1"
			intervals [972]:
				xmin = 221.8877
				xmax = 221.9177
				text = "N"
			intervals [973]:
				xmin = 221.9177
				xmax = 222.0077
				text = "HH"
			intervals [974]:
				xmin = 222.0077
				xmax = 222.0877
				text = "IY1"
			intervals [975]:
				xmin = 222.0877
				xmax = 222.1177
				text = "HH"
			intervals [976]:
				xmin = 222.1177
				xmax = 222.2177
				text = "AE1"
			intervals [977]:
				xmin = 222.2177
				xmax = 222.2977
				text = "D"
			intervals [978]:
				xmin = 222.2977
				xmax = 222.3577
				text = "T"
			intervals [979]:
				xmin = 222.3577
				xmax = 222.4277
				text = "AH0"
			intervals [980]:
				xmin = 222.4277
				xmax = 222.5277
				text = "K"
			intervals [981]:
				xmin = 222.5277
				xmax = 222.5577
				text = "AH1"
			intervals [982]:
				xmin = 222.5577
				xmax = 222.7077
				text = "M"
			intervals [983]:
				xmin = 222.7077
				xmax = 222.8177
				text = "AO1"
			intervals [984]:
				xmin = 222.8177
				xmax = 222.9477
				text = "N"
			intervals [985]:
				xmin = 222.9477
				xmax = 223.0277
				text = "sp"
			intervals [986]:
				xmin = 223.0277
				xmax = 223.1577
				text = "T"
			intervals [987]:
				xmin = 223.1577
				xmax = 223.2377
				text = "IY1"
			intervals [988]:
				xmin = 223.2377
				xmax = 223.3577
				text = "V"
			intervals [989]:
				xmin = 223.3577
				xmax = 223.5677
				text = "IY1"
			intervals [990]:
				xmin = 223.5677
				xmax = 223.7841
				text = ""
			intervals [991]:
				xmin = 223.7841
				xmax = 223.8741
				text = "AE1"
			intervals [992]:
				xmin = 223.8741
				xmax = 223.9241
				text = "N"
			intervals [993]:
				xmin = 223.9241
				xmax = 223.9541
				text = "D"
			intervals [994]:
				xmin = 223.9541
				xmax = 223.9841
				text = "sp"
			intervals [995]:
				xmin = 223.9841
				xmax = 224.1141
				text = "T"
			intervals [996]:
				xmin = 224.1141
				xmax = 224.2141
				text = "EH1"
			intervals [997]:
				xmin = 224.2141
				xmax = 224.2841
				text = "L"
			intervals [998]:
				xmin = 224.2841
				xmax = 224.3341
				text = "EH1"
			intervals [999]:
				xmin = 224.3341
				xmax = 224.4441
				text = "V"
			intervals [1000]:
				xmin = 224.4441
				xmax = 224.4741
				text = "R"
			intervals [1001]:
				xmin = 224.4741
				xmax = 224.5341
				text = "IY0"
			intervals [1002]:
				xmin = 224.5341
				xmax = 224.5941
				text = "B"
			intervals [1003]:
				xmin = 224.5941
				xmax = 224.6841
				text = "AA2"
			intervals [1004]:
				xmin = 224.6841
				xmax = 224.7541
				text = "D"
			intervals [1005]:
				xmin = 224.7541
				xmax = 224.8241
				text = "IY0"
			intervals [1006]:
				xmin = 224.8241
				xmax = 224.9241
				text = "DH"
			intervals [1007]:
				xmin = 224.9241
				xmax = 224.9841
				text = "AE1"
			intervals [1008]:
				xmin = 224.9841
				xmax = 225.0441
				text = "T"
			intervals [1009]:
				xmin = 225.0441
				xmax = 225.0841
				text = "HH"
			intervals [1010]:
				xmin = 225.0841
				xmax = 225.1341
				text = "IY1"
			intervals [1011]:
				xmin = 225.1341
				xmax = 225.2241
				text = "D"
			intervals [1012]:
				xmin = 225.2241
				xmax = 225.2741
				text = "IH1"
			intervals [1013]:
				xmin = 225.2741
				xmax = 225.3341
				text = "D"
			intervals [1014]:
				xmin = 225.3341
				xmax = 225.4141
				text = "N"
			intervals [1015]:
				xmin = 225.4141
				xmax = 225.4441
				text = "T"
			intervals [1016]:
				xmin = 225.4441
				xmax = 225.4941
				text = "G"
			intervals [1017]:
				xmin = 225.4941
				xmax = 225.5641
				text = "IH1"
			intervals [1018]:
				xmin = 225.5641
				xmax = 225.6741
				text = "T"
			intervals [1019]:
				xmin = 225.6741
				xmax = 225.8141
				text = "SH"
			intervals [1020]:
				xmin = 225.8141
				xmax = 225.9841
				text = "AA1"
			intervals [1021]:
				xmin = 225.9841
				xmax = 226.1341
				text = "T"
			intervals [1022]:
				xmin = 226.1341
				xmax = 227.10002267573697
				text = ""
	item [3]:
		class = "IntervalTier"
		name = "DCA_int_01 - words"
		xmin = 0.0
		xmax = 227.10002267573697
		intervals: size = 300
			intervals [1]:
				xmin = 0.0
				xmax = 0.5091
				text = ""
			intervals [2]:
				xmin = 0.5091
				xmax = 0.7191
				text = "uh"
			intervals [3]:
				xmin = 0.7191
				xmax = 0.8291
				text = "if"
			intervals [4]:
				xmin = 0.8291
				xmax = 1.1191
				text = "someone"
			intervals [5]:
				xmin = 1.1191
				xmax = 1.3591
				text = "gave"
			intervals [6]:
				xmin = 1.3591
				xmax = 1.5091
				text = "you"
			intervals [7]:
				xmin = 1.5091
				xmax = 1.8491
				text = "all"
			intervals [8]:
				xmin = 1.8491
				xmax = 1.9091
				text = "the"
			intervals [9]:
				xmin = 1.9091
				xmax = 2.3291
				text = "money"
			intervals [10]:
				xmin = 2.3291
				xmax = 2.4091
				text = "in"
			intervals [11]:
				xmin = 2.4091
				xmax = 2.5591
				text = "the"
			intervals [12]:
				xmin = 2.5591
				xmax = 2.9091
				text = "world"
			intervals [13]:
				xmin = 2.9091
				xmax = 3.0591
				text = "what"
			intervals [14]:
				xmin = 3.0591
				xmax = 3.1591
				text = "would"
			intervals [15]:
				xmin = 3.1591
				xmax = 3.3091
				text = "you"
			intervals [16]:
				xmin = 3.3091
				xmax = 3.4391
				text = "do"
			intervals [17]:
				xmin = 3.4391
				xmax = 3.4691
				text = ""
			intervals [18]:
				xmin = 3.4691
				xmax = 3.5891
				text = "with"
			intervals [19]:
				xmin = 3.5891
				xmax = 3.6391
				text = ""
			intervals [20]:
				xmin = 3.6391
				xmax = 3.6991
				text = "it"
			intervals [21]:
				xmin = 3.6991
				xmax = 9.3641
				text = ""
			intervals [22]:
				xmin = 9.3641
				xmax = 10.0241
				text = "<unk>"
			intervals [23]:
				xmin = 10.0241
				xmax = 10.9063
				text = ""
			intervals [24]:
				xmin = 10.9063
				xmax = 11.0963
				text = "what"
			intervals [25]:
				xmin = 11.0963
				xmax = 11.2463
				text = "would"
			intervals [26]:
				xmin = 11.2463
				xmax = 11.3663
				text = "you"
			intervals [27]:
				xmin = 11.3663
				xmax = 11.4163
				text = ""
			intervals [28]:
				xmin = 11.4163
				xmax = 11.7063
				text = "buy"
			intervals [29]:
				xmin = 11.7063
				xmax = 11.8463
				text = ""
			intervals [30]:
				xmin = 11.8463
				xmax = 12.0963
				text = "first"
			intervals [31]:
				xmin = 12.0963
				xmax = 13.5463
				text = ""
			intervals [32]:
				xmin = 13.5463
				xmax = 13.9163
				text = "mm-hm"
			intervals [33]:
				xmin = 13.9163
				xmax = 20.1045
				text = ""
			intervals [34]:
				xmin = 20.1045
				xmax = 20.3945
				text = "mm"
			intervals [35]:
				xmin = 20.3945
				xmax = 25.3318
				text = ""
			intervals [36]:
				xmin = 25.3318
				xmax = 25.7518
				text = "mm-hm"
			intervals [37]:
				xmin = 25.7518
				xmax = 28.8837
				text = ""
			intervals [38]:
				xmin = 28.8837
				xmax = 29.2737
				text = "suppose"
			intervals [39]:
				xmin = 29.2737
				xmax = 29.3437
				text = "it"
			intervals [40]:
				xmin = 29.3437
				xmax = 29.5237
				text = "was"
			intervals [41]:
				xmin = 29.5237
				xmax = 29.7037
				text = "so"
			intervals [42]:
				xmin = 29.7037
				xmax = 30.0637
				text = "much"
			intervals [43]:
				xmin = 30.0637
				xmax = 30.1537
				text = "that"
			intervals [44]:
				xmin = 30.1537
				xmax = 30.3837
				text = "she"
			intervals [45]:
				xmin = 30.3837
				xmax = 30.4137
				text = ""
			intervals [46]:
				xmin = 30.4137
				xmax = 30.6837
				text = "gave"
			intervals [47]:
				xmin = 30.6837
				xmax = 30.8537
				text = "you"
			intervals [48]:
				xmin = 30.8537
				xmax = 30.8837
				text = "a"
			intervals [49]:
				xmin = 30.8837
				xmax = 31.1937
				text = "hundred"
			intervals [50]:
				xmin = 31.1937
				xmax = 31.6337
				text = "dollars"
			intervals [51]:
				xmin = 31.6337
				xmax = 31.6637
				text = ""
			intervals [52]:
				xmin = 31.6637
				xmax = 31.8737
				text = "just"
			intervals [53]:
				xmin = 31.8737
				xmax = 31.9037
				text = ""
			intervals [54]:
				xmin = 31.9037
				xmax = 32.0237
				text = "to"
			intervals [55]:
				xmin = 32.0237
				xmax = 32.4537
				text = "spend"
			intervals [56]:
				xmin = 32.4537
				xmax = 33.8145
				text = ""
			intervals [57]:
				xmin = 33.8145
				xmax = 33.9745
				text = "just"
			intervals [58]:
				xmin = 33.9745
				xmax = 34.0145
				text = ""
			intervals [59]:
				xmin = 34.0145
				xmax = 34.2145
				text = "for"
			intervals [60]:
				xmin = 34.2145
				xmax = 35.0097
				text = ""
			intervals [61]:
				xmin = 35.0097
				xmax = 35.1997
				text = "just"
			intervals [62]:
				xmin = 35.1997
				xmax = 35.2797
				text = "to"
			intervals [63]:
				xmin = 35.2797
				xmax = 35.3097
				text = ""
			intervals [64]:
				xmin = 35.3097
				xmax = 35.6797
				text = "carry"
			intervals [65]:
				xmin = 35.6797
				xmax = 35.8097
				text = "around"
			intervals [66]:
				xmin = 35.8097
				xmax = 35.8797
				text = ""
			intervals [67]:
				xmin = 35.8797
				xmax = 36.0497
				text = "with"
			intervals [68]:
				xmin = 36.0497
				xmax = 36.0797
				text = ""
			intervals [69]:
				xmin = 36.0797
				xmax = 36.2497
				text = "you"
			intervals [70]:
				xmin = 36.2497
				xmax = 36.2997
				text = ""
			intervals [71]:
				xmin = 36.2997
				xmax = 36.3797
				text = "to"
			intervals [72]:
				xmin = 36.3797
				xmax = 36.6897
				text = "spend"
			intervals [73]:
				xmin = 36.6897
				xmax = 37.1546
				text = ""
			intervals [74]:
				xmin = 37.1546
				xmax = 37.3246
				text = "what"
			intervals [75]:
				xmin = 37.3246
				xmax = 37.4646
				text = "would"
			intervals [76]:
				xmin = 37.4646
				xmax = 37.5646
				text = "you"
			intervals [77]:
				xmin = 37.5646
				xmax = 37.6946
				text = "do"
			intervals [78]:
				xmin = 37.6946
				xmax = 37.7246
				text = ""
			intervals [79]:
				xmin = 37.7246
				xmax = 37.8546
				text = "with"
			intervals [80]:
				xmin = 37.8546
				xmax = 38.0146
				text = "that"
			intervals [81]:
				xmin = 38.0146
				xmax = 52.7578
				text = ""
			intervals [82]:
				xmin = 52.7578
				xmax = 53.2278
				text = "mm-hm"
			intervals [83]:
				xmin = 53.2278
				xmax = 54.677
				text = ""
			intervals [84]:
				xmin = 54.677
				xmax = 54.807
				text = "would"
			intervals [85]:
				xmin = 54.807
				xmax = 54.887
				text = "you"
			intervals [86]:
				xmin = 54.887
				xmax = 55.117
				text = "buy"
			intervals [87]:
				xmin = 55.117
				xmax = 55.467
				text = "anything"
			intervals [88]:
				xmin = 55.467
				xmax = 55.527
				text = ""
			intervals [89]:
				xmin = 55.527
				xmax = 55.617
				text = "for"
			intervals [90]:
				xmin = 55.617
				xmax = 56.087
				text = "yourself"
			intervals [91]:
				xmin = 56.087
				xmax = 64.9817
				text = ""
			intervals [92]:
				xmin = 64.9817
				xmax = 65.6117
				text = "mm-hm"
			intervals [93]:
				xmin = 65.6117
				xmax = 69.6679
				text = ""
			intervals [94]:
				xmin = 69.6679
				xmax = 70.1879
				text = "mm-hm"
			intervals [95]:
				xmin = 70.1879
				xmax = 71.1262
				text = ""
			intervals [96]:
				xmin = 71.1262
				xmax = 71.2562
				text = "well"
			intervals [97]:
				xmin = 71.2562
				xmax = 71.4062
				text = "what"
			intervals [98]:
				xmin = 71.4062
				xmax = 71.5462
				text = "if"
			intervals [99]:
				xmin = 71.5462
				xmax = 71.6462
				text = "you"
			intervals [100]:
				xmin = 71.6462
				xmax = 71.8562
				text = "got"
			intervals [101]:
				xmin = 71.8562
				xmax = 72.1562
				text = "stuff"
			intervals [102]:
				xmin = 72.1562
				xmax = 72.2462
				text = "you"
			intervals [103]:
				xmin = 72.2462
				xmax = 72.3662
				text = "could"
			intervals [104]:
				xmin = 72.3662
				xmax = 72.3962
				text = ""
			intervals [105]:
				xmin = 72.3962
				xmax = 72.6562
				text = "use"
			intervals [106]:
				xmin = 72.6562
				xmax = 72.7162
				text = "and"
			intervals [107]:
				xmin = 72.7162
				xmax = 72.8062
				text = "there"
			intervals [108]:
				xmin = 72.8062
				xmax = 72.9462
				text = "was"
			intervals [109]:
				xmin = 72.9462
				xmax = 73.2462
				text = "still"
			intervals [110]:
				xmin = 73.2462
				xmax = 73.5062
				text = "some"
			intervals [111]:
				xmin = 73.5062
				xmax = 73.7162
				text = "left"
			intervals [112]:
				xmin = 73.7162
				xmax = 73.7462
				text = ""
			intervals [113]:
				xmin = 73.7462
				xmax = 74.0562
				text = "over"
			intervals [114]:
				xmin = 74.0562
				xmax = 75.0104
				text = ""
			intervals [115]:
				xmin = 75.0104
				xmax = 75.1204
				text = "is"
			intervals [116]:
				xmin = 75.1204
				xmax = 75.2504
				text = "there"
			intervals [117]:
				xmin = 75.2504
				xmax = 75.5004
				text = "any"
			intervals [118]:
				xmin = 75.5004
				xmax = 75.5304
				text = ""
			intervals [119]:
				xmin = 75.5304
				xmax = 75.9804
				text = "toys"
			intervals [120]:
				xmin = 75.9804
				xmax = 76.0104
				text = ""
			intervals [121]:
				xmin = 76.0104
				xmax = 76.0804
				text = "or"
			intervals [122]:
				xmin = 76.0804
				xmax = 76.1104
				text = ""
			intervals [123]:
				xmin = 76.1104
				xmax = 76.4004
				text = "stuff"
			intervals [124]:
				xmin = 76.4004
				xmax = 76.5004
				text = ""
			intervals [125]:
				xmin = 76.5004
				xmax = 76.6204
				text = "you"
			intervals [126]:
				xmin = 76.6204
				xmax = 76.6504
				text = ""
			intervals [127]:
				xmin = 76.6504
				xmax = 76.7404
				text = "would"
			intervals [128]:
				xmin = 76.7404
				xmax = 76.8104
				text = ""
			intervals [129]:
				xmin = 76.8104
				xmax = 77.0304
				text = "by"
			intervals [130]:
				xmin = 77.0304
				xmax = 77.2288
				text = ""
			intervals [131]:
				xmin = 77.2288
				xmax = 77.4988
				text = "or"
			intervals [132]:
				xmin = 77.4988
				xmax = 78.5904
				text = ""
			intervals [133]:
				xmin = 78.5904
				xmax = 78.9204
				text = "something"
			intervals [134]:
				xmin = 78.9204
				xmax = 78.9504
				text = ""
			intervals [135]:
				xmin = 78.9504
				xmax = 79.0204
				text = "to"
			intervals [136]:
				xmin = 79.0204
				xmax = 79.3104
				text = "play"
			intervals [137]:
				xmin = 79.3104
				xmax = 79.3404
				text = ""
			intervals [138]:
				xmin = 79.3404
				xmax = 79.5104
				text = "with"
			intervals [139]:
				xmin = 79.5104
				xmax = 82.9817
				text = ""
			intervals [140]:
				xmin = 82.9817
				xmax = 83.2117
				text = "like"
			intervals [141]:
				xmin = 83.2117
				xmax = 83.2517
				text = ""
			intervals [142]:
				xmin = 83.2517
				xmax = 83.3317
				text = "a"
			intervals [143]:
				xmin = 83.3317
				xmax = 83.4117
				text = ""
			intervals [144]:
				xmin = 83.4117
				xmax = 84.4017
				text = "bicycle"
			intervals [145]:
				xmin = 84.4017
				xmax = 86.9824
				text = ""
			intervals [146]:
				xmin = 86.9824
				xmax = 87.2024
				text = "no"
			intervals [147]:
				xmin = 87.2024
				xmax = 87.2324
				text = ""
			intervals [148]:
				xmin = 87.2324
				xmax = 87.4224
				text = "would"
			intervals [149]:
				xmin = 87.4224
				xmax = 87.5324
				text = "you"
			intervals [150]:
				xmin = 87.5324
				xmax = 87.8424
				text = "buy"
			intervals [151]:
				xmin = 87.8424
				xmax = 87.9124
				text = "it"
			intervals [152]:
				xmin = 87.9124
				xmax = 88.0724
				text = "if"
			intervals [153]:
				xmin = 88.0724
				xmax = 88.1324
				text = "you"
			intervals [154]:
				xmin = 88.1324
				xmax = 88.3424
				text = "had"
			intervals [155]:
				xmin = 88.3424
				xmax = 88.5024
				text = "all"
			intervals [156]:
				xmin = 88.5024
				xmax = 88.6724
				text = "that"
			intervals [157]:
				xmin = 88.6724
				xmax = 88.7024
				text = ""
			intervals [158]:
				xmin = 88.7024
				xmax = 88.9124
				text = "money"
			intervals [159]:
				xmin = 88.9124
				xmax = 90.4639
				text = ""
			intervals [160]:
				xmin = 90.4639
				xmax = 90.7039
				text = "alright"
			intervals [161]:
				xmin = 90.7039
				xmax = 91.5923
				text = ""
			intervals [162]:
				xmin = 91.5923
				xmax = 92.3723
				text = "television"
			intervals [163]:
				xmin = 92.3723
				xmax = 92.4788
				text = ""
			intervals [164]:
				xmin = 92.4788
				xmax = 93.0388
				text = "anything"
			intervals [165]:
				xmin = 93.0388
				xmax = 93.5187
				text = ""
			intervals [166]:
				xmin = 93.5187
				xmax = 93.7387
				text = "what"
			intervals [167]:
				xmin = 93.7387
				xmax = 107.005
				text = ""
			intervals [168]:
				xmin = 107.005
				xmax = 107.325
				text = "good"
			intervals [169]:
				xmin = 107.325
				xmax = 109.3178
				text = ""
			intervals [170]:
				xmin = 109.3178
				xmax = 109.4678
				text = "what"
			intervals [171]:
				xmin = 109.4678
				xmax = 109.4978
				text = ""
			intervals [172]:
				xmin = 109.4978
				xmax = 109.5878
				text = "do"
			intervals [173]:
				xmin = 109.5878
				xmax = 109.6978
				text = "you"
			intervals [174]:
				xmin = 109.6978
				xmax = 109.9078
				text = "do"
			intervals [175]:
				xmin = 109.9078
				xmax = 110.0378
				text = "on"
			intervals [176]:
				xmin = 110.0378
				xmax = 110.1578
				text = ""
			intervals [177]:
				xmin = 110.1578
				xmax = 110.6478
				text = "christmas"
			intervals [178]:
				xmin = 110.6478
				xmax = 110.7478
				text = "with"
			intervals [179]:
				xmin = 110.7478
				xmax = 110.8378
				text = ""
			intervals [180]:
				xmin = 110.8378
				xmax = 111.0878
				text = "your"
			intervals [181]:
				xmin = 111.0878
				xmax = 111.1678
				text = ""
			intervals [182]:
				xmin = 111.1678
				xmax = 111.4878
				text = "family"
			intervals [183]:
				xmin = 111.4878
				xmax = 111.7751
				text = ""
			intervals [184]:
				xmin = 111.7751
				xmax = 111.8951
				text = "how"
			intervals [185]:
				xmin = 111.8951
				xmax = 111.9751
				text = "do"
			intervals [186]:
				xmin = 111.9751
				xmax = 112.0951
				text = "you"
			intervals [187]:
				xmin = 112.0951
				xmax = 112.6951
				text = "celebrate"
			intervals [188]:
				xmin = 112.6951
				xmax = 145.1453
				text = ""
			intervals [189]:
				xmin = 145.1453
				xmax = 145.5853
				text = "<unk>"
			intervals [190]:
				xmin = 145.5853
				xmax = 159.7751
				text = ""
			intervals [191]:
				xmin = 159.7751
				xmax = 160.3651
				text = "<unk>"
			intervals [192]:
				xmin = 160.3651
				xmax = 162.1628
				text = ""
			intervals [193]:
				xmin = 162.1628
				xmax = 162.2728
				text = "so"
			intervals [194]:
				xmin = 162.2728
				xmax = 162.5728
				text = "then"
			intervals [195]:
				xmin = 162.5728
				xmax = 162.7028
				text = "what"
			intervals [196]:
				xmin = 162.7028
				xmax = 163.1028
				text = "happen"
			intervals [197]:
				xmin = 163.1028
				xmax = 164.7166
				text = ""
			intervals [198]:
				xmin = 164.7166
				xmax = 164.8666
				text = "what"
			intervals [199]:
				xmin = 164.8666
				xmax = 165.1566
				text = "happened"
			intervals [200]:
				xmin = 165.1566
				xmax = 165.2166
				text = "the"
			intervals [201]:
				xmin = 165.2166
				xmax = 165.5066
				text = "next"
			intervals [202]:
				xmin = 165.5066
				xmax = 165.7566
				text = "day"
			intervals [203]:
				xmin = 165.7566
				xmax = 170.1638
				text = ""
			intervals [204]:
				xmin = 170.1638
				xmax = 170.3638
				text = "oh"
			intervals [205]:
				xmin = 170.3638
				xmax = 170.7138
				text = "really"
			intervals [206]:
				xmin = 170.7138
				xmax = 171.542
				text = ""
			intervals [207]:
				xmin = 171.542
				xmax = 171.652
				text = "is"
			intervals [208]:
				xmin = 171.652
				xmax = 171.822
				text = "that"
			intervals [209]:
				xmin = 171.822
				xmax = 171.902
				text = "the"
			intervals [210]:
				xmin = 171.902
				xmax = 172.082
				text = "rest"
			intervals [211]:
				xmin = 172.082
				xmax = 172.372
				text = ""
			intervals [212]:
				xmin = 172.372
				xmax = 172.462
				text = "pre"
			intervals [213]:
				xmin = 172.462
				xmax = 173.3827
				text = ""
			intervals [214]:
				xmin = 173.3827
				xmax = 173.7727
				text = "mm-hm"
			intervals [215]:
				xmin = 173.7727
				xmax = 174.9634
				text = ""
			intervals [216]:
				xmin = 174.9634
				xmax = 175.1434
				text = "is"
			intervals [217]:
				xmin = 175.1434
				xmax = 175.3234
				text = "that"
			intervals [218]:
				xmin = 175.3234
				xmax = 175.4234
				text = "the"
			intervals [219]:
				xmin = 175.4234
				xmax = 175.6734
				text = "best"
			intervals [220]:
				xmin = 175.6734
				xmax = 176.0134
				text = "present"
			intervals [221]:
				xmin = 176.0134
				xmax = 176.0734
				text = "you"
			intervals [222]:
				xmin = 176.0734
				xmax = 176.3434
				text = "ever"
			intervals [223]:
				xmin = 176.3434
				xmax = 176.3734
				text = ""
			intervals [224]:
				xmin = 176.3734
				xmax = 176.5534
				text = "got"
			intervals [225]:
				xmin = 176.5534
				xmax = 177.9232
				text = ""
			intervals [226]:
				xmin = 177.9232
				xmax = 178.3832
				text = "mm-hm"
			intervals [227]:
				xmin = 178.3832
				xmax = 180.0635
				text = ""
			intervals [228]:
				xmin = 180.0635
				xmax = 180.2135
				text = "what"
			intervals [229]:
				xmin = 180.2135
				xmax = 180.3335
				text = "would"
			intervals [230]:
				xmin = 180.3335
				xmax = 180.4435
				text = "you"
			intervals [231]:
				xmin = 180.4435
				xmax = 180.6635
				text = "like"
			intervals [232]:
				xmin = 180.6635
				xmax = 180.6935
				text = ""
			intervals [233]:
				xmin = 180.6935
				xmax = 180.7935
				text = "for"
			intervals [234]:
				xmin = 180.7935
				xmax = 181.2735
				text = "christmas"
			intervals [235]:
				xmin = 181.2735
				xmax = 181.3135
				text = ""
			intervals [236]:
				xmin = 181.3135
				xmax = 181.5635
				text = "this"
			intervals [237]:
				xmin = 181.5635
				xmax = 181.8635
				text = "year"
			intervals [238]:
				xmin = 181.8635
				xmax = 185.0143
				text = ""
			intervals [239]:
				xmin = 185.0143
				xmax = 185.2143
				text = "what"
			intervals [240]:
				xmin = 185.2143
				xmax = 185.2543
				text = ""
			intervals [241]:
				xmin = 185.2543
				xmax = 185.8143
				text = "kind"
			intervals [242]:
				xmin = 185.8143
				xmax = 188.0872
				text = ""
			intervals [243]:
				xmin = 188.0872
				xmax = 188.6072
				text = "mm-hm"
			intervals [244]:
				xmin = 188.6072
				xmax = 191.7604
				text = ""
			intervals [245]:
				xmin = 191.7604
				xmax = 192.3104
				text = "okay"
			intervals [246]:
				xmin = 192.3104
				xmax = 192.3704
				text = "it"
			intervals [247]:
				xmin = 192.3704
				xmax = 192.6104
				text = "s"
			intervals [248]:
				xmin = 192.6104
				xmax = 192.9104
				text = "good"
			intervals [249]:
				xmin = 192.9104
				xmax = 192.9404
				text = ""
			intervals [250]:
				xmin = 192.9404
				xmax = 193.2504
				text = "rdx"
			intervals [251]:
				xmin = 193.2504
				xmax = 194.1151
				text = ""
			intervals [252]:
				xmin = 194.1151
				xmax = 194.3051
				text = "let"
			intervals [253]:
				xmin = 194.3051
				xmax = 194.3851
				text = "me"
			intervals [254]:
				xmin = 194.3851
				xmax = 194.6051
				text = "ask"
			intervals [255]:
				xmin = 194.6051
				xmax = 194.6951
				text = "you"
			intervals [256]:
				xmin = 194.6951
				xmax = 194.8651
				text = "one"
			intervals [257]:
				xmin = 194.8651
				xmax = 195.1251
				text = "more"
			intervals [258]:
				xmin = 195.1251
				xmax = 195.1951
				text = "of"
			intervals [259]:
				xmin = 195.1951
				xmax = 195.4151
				text = "these"
			intervals [260]:
				xmin = 195.4151
				xmax = 195.8751
				text = "sometime"
			intervals [261]:
				xmin = 195.8751
				xmax = 196.1451
				text = "people"
			intervals [262]:
				xmin = 196.1451
				xmax = 196.3451
				text = "say"
			intervals [263]:
				xmin = 196.3451
				xmax = 196.7051
				text = "whatever"
			intervals [264]:
				xmin = 196.7051
				xmax = 196.9251
				text = "gonna"
			intervals [265]:
				xmin = 196.9251
				xmax = 197.2951
				text = "happen"
			intervals [266]:
				xmin = 197.2951
				xmax = 197.4451
				text = "is"
			intervals [267]:
				xmin = 197.4451
				xmax = 197.7151
				text = "gonna"
			intervals [268]:
				xmin = 197.7151
				xmax = 198.0251
				text = "happen"
			intervals [269]:
				xmin = 198.0251
				xmax = 198.1051
				text = ""
			intervals [270]:
				xmin = 198.1051
				xmax = 198.2451
				text = "what"
			intervals [271]:
				xmin = 198.2451
				xmax = 198.3251
				text = "do"
			intervals [272]:
				xmin = 198.3251
				xmax = 198.4651
				text = "you"
			intervals [273]:
				xmin = 198.4651
				xmax = 198.5151
				text = ""
			intervals [274]:
				xmin = 198.5151
				xmax = 198.7751
				text = "think"
			intervals [275]:
				xmin = 198.7751
				xmax = 199.0051
				text = "about"
			intervals [276]:
				xmin = 199.0051
				xmax = 199.0551
				text = ""
			intervals [277]:
				xmin = 199.0551
				xmax = 199.3351
				text = "that"
			intervals [278]:
				xmin = 199.3351
				xmax = 202.3895
				text = ""
			intervals [279]:
				xmin = 202.3895
				xmax = 202.7895
				text = "whatever"
			intervals [280]:
				xmin = 202.7895
				xmax = 203.0195
				text = "gonna"
			intervals [281]:
				xmin = 203.0195
				xmax = 203.3695
				text = "happen"
			intervals [282]:
				xmin = 203.3695
				xmax = 203.5895
				text = "gonna"
			intervals [283]:
				xmin = 203.5895
				xmax = 203.7995
				text = "happen"
			intervals [284]:
				xmin = 203.7995
				xmax = 204.0675
				text = ""
			intervals [285]:
				xmin = 204.0675
				xmax = 204.2775
				text = "so"
			intervals [286]:
				xmin = 204.2775
				xmax = 204.3875
				text = "there"
			intervals [287]:
				xmin = 204.3875
				xmax = 204.4375
				text = "s"
			intervals [288]:
				xmin = 204.4375
				xmax = 204.4675
				text = ""
			intervals [289]:
				xmin = 204.4675
				xmax = 204.7075
				text = "no"
			intervals [290]:
				xmin = 204.7075
				xmax = 205.1175
				text = "sense"
			intervals [291]:
				xmin = 205.1175
				xmax = 205.1475
				text = ""
			intervals [292]:
				xmin = 205.1475
				xmax = 205.2275
				text = "in"
			intervals [293]:
				xmin = 205.2275
				xmax = 205.8296
				text = ""
			intervals [294]:
				xmin = 205.8296
				xmax = 206.0096
				text = "tryna-"
			intervals [295]:
				xmin = 206.0096
				xmax = 206.2496
				text = "inaudible"
			intervals [296]:
				xmin = 206.2496
				xmax = 211.1779
				text = ""
			intervals [297]:
				xmin = 211.1779
				xmax = 211.5279
				text = "yeah"
			intervals [298]:
				xmin = 211.5279
				xmax = 226.4128
				text = ""
			intervals [299]:
				xmin = 226.4128
				xmax = 226.6828
				text = "hm"
			intervals [300]:
				xmin = 226.6828
				xmax = 227.10002267573697
				text = ""
	item [4]:
		class = "IntervalTier"
		name = "DCA_int_01 - phones"
		xmin = 0.0
		xmax = 227.10002267573697
		intervals: size = 774
			intervals [1]:
				xmin = 0.0
				xmax = 0.4591
				text = ""
			intervals [2]:
				xmin = 0.4591
				xmax = 0.5091
				text = "sil"
			intervals [3]:
				xmin = 0.5091
				xmax = 0.7191
				text = "AH1"
			intervals [4]:
				xmin = 0.7191
				xmax = 0.7991
				text = "IH1"
			intervals [5]:
				xmin = 0.7991
				xmax = 0.8291
				text = "F"
			intervals [6]:
				xmin = 0.8291
				xmax = 0.8691
				text = "S"
			intervals [7]:
				xmin = 0.8691
				xmax = 0.9191
				text = "AH1"
			intervals [8]:
				xmin = 0.9191
				xmax = 0.9591
				text = "M"
			intervals [9]:
				xmin = 0.9591
				xmax = 1.0191
				text = "W"
			intervals [10]:
				xmin = 1.0191
				xmax = 1.0491
				text = "AH2"
			intervals [11]:
				xmin = 1.0491
				xmax = 1.1191
				text = "N"
			intervals [12]:
				xmin = 1.1191
				xmax = 1.2091
				text = "G"
			intervals [13]:
				xmin = 1.2091
				xmax = 1.3291
				text = "EY1"
			intervals [14]:
				xmin = 1.3291
				xmax = 1.3591
				text = "V"
			intervals [15]:
				xmin = 1.3591
				xmax = 1.4091
				text = "Y"
			intervals [16]:
				xmin = 1.4091
				xmax = 1.5091
				text = "UW1"
			intervals [17]:
				xmin = 1.5091
				xmax = 1.8191
				text = "AO1"
			intervals [18]:
				xmin = 1.8191
				xmax = 1.8491
				text = "L"
			intervals [19]:
				xmin = 1.8491
				xmax = 1.8791
				text = "DH"
			intervals [20]:
				xmin = 1.8791
				xmax = 1.9091
				text = "AH0"
			intervals [21]:
				xmin = 1.9091
				xmax = 2.0491
				text = "M"
			intervals [22]:
				xmin = 2.0491
				xmax = 2.1191
				text = "AH1"
			intervals [23]:
				xmin = 2.1191
				xmax = 2.2091
				text = "N"
			intervals [24]:
				xmin = 2.2091
				xmax = 2.3291
				text = "IY0"
			intervals [25]:
				xmin = 2.3291
				xmax = 2.3791
				text = "IH0"
			intervals [26]:
				xmin = 2.3791
				xmax = 2.4091
				text = "N"
			intervals [27]:
				xmin = 2.4091
				xmax = 2.4591
				text = "DH"
			intervals [28]:
				xmin = 2.4591
				xmax = 2.5591
				text = "AH0"
			intervals [29]:
				xmin = 2.5591
				xmax = 2.6791
				text = "W"
			intervals [30]:
				xmin = 2.6791
				xmax = 2.7691
				text = "ER1"
			intervals [31]:
				xmin = 2.7691
				xmax = 2.8791
				text = "L"
			intervals [32]:
				xmin = 2.8791
				xmax = 2.9091
				text = "D"
			intervals [33]:
				xmin = 2.9091
				xmax = 2.9691
				text = "W"
			intervals [34]:
				xmin = 2.9691
				xmax = 2.9991
				text = "AH1"
			intervals [35]:
				xmin = 2.9991
				xmax = 3.0591
				text = "T"
			intervals [36]:
				xmin = 3.0591
				xmax = 3.0891
				text = "W"
			intervals [37]:
				xmin = 3.0891
				xmax = 3.1191
				text = "UH1"
			intervals [38]:
				xmin = 3.1191
				xmax = 3.1591
				text = "D"
			intervals [39]:
				xmin = 3.1591
				xmax = 3.2291
				text = "Y"
			intervals [40]:
				xmin = 3.2291
				xmax = 3.3091
				text = "UW1"
			intervals [41]:
				xmin = 3.3091
				xmax = 3.3691
				text = "D"
			intervals [42]:
				xmin = 3.3691
				xmax = 3.4391
				text = "UW1"
			intervals [43]:
				xmin = 3.4391
				xmax = 3.4691
				text = "sp"
			intervals [44]:
				xmin = 3.4691
				xmax = 3.5291
				text = "W"
			intervals [45]:
				xmin = 3.5291
				xmax = 3.5591
				text = "IH0"
			intervals [46]:
				xmin = 3.5591
				xmax = 3.5891
				text = "DH"
			intervals [47]:
				xmin = 3.5891
				xmax = 3.6391
				text = "sp"
			intervals [48]:
				xmin = 3.6391
				xmax = 3.6691
				text = "IH0"
			intervals [49]:
				xmin = 3.6691
				xmax = 3.6991
				text = "T"
			intervals [50]:
				xmin = 3.6991
				xmax = 3.7291
				text = "sp"
			intervals [51]:
				xmin = 3.7291
				xmax = 9.3641
				text = ""
			intervals [52]:
				xmin = 9.3641
				xmax = 10.0241
				text = "spn"
			intervals [53]:
				xmin = 10.0241
				xmax = 10.9063
				text = ""
			intervals [54]:
				xmin = 10.9063
				xmax = 10.9663
				text = "HH"
			intervals [55]:
				xmin = 10.9663
				xmax = 11.0063
				text = "W"
			intervals [56]:
				xmin = 11.0063
				xmax = 11.0663
				text = "AH1"
			intervals [57]:
				xmin = 11.0663
				xmax = 11.0963
				text = "T"
			intervals [58]:
				xmin = 11.0963
				xmax = 11.1263
				text = "W"
			intervals [59]:
				xmin = 11.1263
				xmax = 11.1963
				text = "UH1"
			intervals [60]:
				xmin = 11.1963
				xmax = 11.2463
				text = "D"
			intervals [61]:
				xmin = 11.2463
				xmax = 11.2863
				text = "Y"
			intervals [62]:
				xmin = 11.2863
				xmax = 11.3663
				text = "UW1"
			intervals [63]:
				xmin = 11.3663
				xmax = 11.4163
				text = "sp"
			intervals [64]:
				xmin = 11.4163
				xmax = 11.4963
				text = "B"
			intervals [65]:
				xmin = 11.4963
				xmax = 11.7063
				text = "AY1"
			intervals [66]:
				xmin = 11.7063
				xmax = 11.8463
				text = "sp"
			intervals [67]:
				xmin = 11.8463
				xmax = 11.8863
				text = "F"
			intervals [68]:
				xmin = 11.8863
				xmax = 12.0263
				text = "ER1"
			intervals [69]:
				xmin = 12.0263
				xmax = 12.0563
				text = "S"
			intervals [70]:
				xmin = 12.0563
				xmax = 12.0963
				text = "T"
			intervals [71]:
				xmin = 12.0963
				xmax = 12.2363
				text = "sp"
			intervals [72]:
				xmin = 12.2363
				xmax = 13.5463
				text = ""
			intervals [73]:
				xmin = 13.5463
				xmax = 13.5963
				text = "M"
			intervals [74]:
				xmin = 13.5963
				xmax = 13.6563
				text = "HH"
			intervals [75]:
				xmin = 13.6563
				xmax = 13.9163
				text = "M"
			intervals [76]:
				xmin = 13.9163
				xmax = 20.1045
				text = "sp"
			intervals [77]:
				xmin = 20.1045
				xmax = 20.3945
				text = "M"
			intervals [78]:
				xmin = 20.3945
				xmax = 25.3318
				text = ""
			intervals [79]:
				xmin = 25.3318
				xmax = 25.6718
				text = "M"
			intervals [80]:
				xmin = 25.6718
				xmax = 25.7218
				text = "HH"
			intervals [81]:
				xmin = 25.7218
				xmax = 25.7518
				text = "M"
			intervals [82]:
				xmin = 25.7518
				xmax = 28.8837
				text = ""
			intervals [83]:
				xmin = 28.8837
				xmax = 28.9837
				text = "S"
			intervals [84]:
				xmin = 28.9837
				xmax = 29.0237
				text = "AH0"
			intervals [85]:
				xmin = 29.0237
				xmax = 29.0937
				text = "P"
			intervals [86]:
				xmin = 29.0937
				xmax = 29.2137
				text = "OW1"
			intervals [87]:
				xmin = 29.2137
				xmax = 29.2737
				text = "Z"
			intervals [88]:
				xmin = 29.2737
				xmax = 29.3037
				text = "IH0"
			intervals [89]:
				xmin = 29.3037
				xmax = 29.3437
				text = "T"
			intervals [90]:
				xmin = 29.3437
				xmax = 29.4237
				text = "W"
			intervals [91]:
				xmin = 29.4237
				xmax = 29.4937
				text = "AH0"
			intervals [92]:
				xmin = 29.4937
				xmax = 29.5237
				text = "Z"
			intervals [93]:
				xmin = 29.5237
				xmax = 29.5937
				text = "S"
			intervals [94]:
				xmin = 29.5937
				xmax = 29.7037
				text = "OW1"
			intervals [95]:
				xmin = 29.7037
				xmax = 29.8137
				text = "M"
			intervals [96]:
				xmin = 29.8137
				xmax = 29.9337
				text = "AH1"
			intervals [97]:
				xmin = 29.9337
				xmax = 30.0637
				text = "CH"
			intervals [98]:
				xmin = 30.0637
				xmax = 30.0937
				text = "DH"
			intervals [99]:
				xmin = 30.0937
				xmax = 30.1237
				text = "AH0"
			intervals [100]:
				xmin = 30.1237
				xmax = 30.1537
				text = "T"
			intervals [101]:
				xmin = 30.1537
				xmax = 30.2937
				text = "SH"
			intervals [102]:
				xmin = 30.2937
				xmax = 30.3837
				text = "IY1"
			intervals [103]:
				xmin = 30.3837
				xmax = 30.4137
				text = "sp"
			intervals [104]:
				xmin = 30.4137
				xmax = 30.4837
				text = "G"
			intervals [105]:
				xmin = 30.4837
				xmax = 30.6437
				text = "EY1"
			intervals [106]:
				xmin = 30.6437
				xmax = 30.6837
				text = "V"
			intervals [107]:
				xmin = 30.6837
				xmax = 30.7237
				text = "Y"
			intervals [108]:
				xmin = 30.7237
				xmax = 30.8537
				text = "UW1"
			intervals [109]:
				xmin = 30.8537
				xmax = 30.8837
				text = "AH0"
			intervals [110]:
				xmin = 30.8837
				xmax = 30.9237
				text = "HH"
			intervals [111]:
				xmin = 30.9237
				xmax = 30.9937
				text = "AH1"
			intervals [112]:
				xmin = 30.9937
				xmax = 31.0337
				text = "N"
			intervals [113]:
				xmin = 31.0337
				xmax = 31.0637
				text = "D"
			intervals [114]:
				xmin = 31.0637
				xmax = 31.1637
				text = "ER0"
			intervals [115]:
				xmin = 31.1637
				xmax = 31.1937
				text = "D"
			intervals [116]:
				xmin = 31.1937
				xmax = 31.2537
				text = "D"
			intervals [117]:
				xmin = 31.2537
				xmax = 31.3737
				text = "AA1"
			intervals [118]:
				xmin = 31.3737
				xmax = 31.5137
				text = "L"
			intervals [119]:
				xmin = 31.5137
				xmax = 31.5637
				text = "ER0"
			intervals [120]:
				xmin = 31.5637
				xmax = 31.6337
				text = "Z"
			intervals [121]:
				xmin = 31.6337
				xmax = 31.6637
				text = "sp"
			intervals [122]:
				xmin = 31.6637
				xmax = 31.7237
				text = "JH"
			intervals [123]:
				xmin = 31.7237
				xmax = 31.7937
				text = "IH0"
			intervals [124]:
				xmin = 31.7937
				xmax = 31.8237
				text = "S"
			intervals [125]:
				xmin = 31.8237
				xmax = 31.8737
				text = "T"
			intervals [126]:
				xmin = 31.8737
				xmax = 31.9037
				text = "sp"
			intervals [127]:
				xmin = 31.9037
				xmax = 31.9737
				text = "T"
			intervals [128]:
				xmin = 31.9737
				xmax = 32.0237
				text = "AH0"
			intervals [129]:
				xmin = 32.0237
				xmax = 32.1037
				text = "S"
			intervals [130]:
				xmin = 32.1037
				xmax = 32.2337
				text = "P"
			intervals [131]:
				xmin = 32.2337
				xmax = 32.2737
				text = "EH1"
			intervals [132]:
				xmin = 32.2737
				xmax = 32.3837
				text = "N"
			intervals [133]:
				xmin = 32.3837
				xmax = 32.4537
				text = "D"
			intervals [134]:
				xmin = 32.4537
				xmax = 33.8145
				text = "sp"
			intervals [135]:
				xmin = 33.8145
				xmax = 33.8545
				text = "JH"
			intervals [136]:
				xmin = 33.8545
				xmax = 33.9045
				text = "IH0"
			intervals [137]:
				xmin = 33.9045
				xmax = 33.9345
				text = "S"
			intervals [138]:
				xmin = 33.9345
				xmax = 33.9745
				text = "T"
			intervals [139]:
				xmin = 33.9745
				xmax = 34.0145
				text = "sp"
			intervals [140]:
				xmin = 34.0145
				xmax = 34.0445
				text = "F"
			intervals [141]:
				xmin = 34.0445
				xmax = 34.0845
				text = "R"
			intervals [142]:
				xmin = 34.0845
				xmax = 34.2145
				text = "ER0"
			intervals [143]:
				xmin = 34.2145
				xmax = 35.0097
				text = ""
			intervals [144]:
				xmin = 35.0097
				xmax = 35.0897
				text = "JH"
			intervals [145]:
				xmin = 35.0897
				xmax = 35.1297
				text = "IH0"
			intervals [146]:
				xmin = 35.1297
				xmax = 35.1697
				text = "S"
			intervals [147]:
				xmin = 35.1697
				xmax = 35.1997
				text = "T"
			intervals [148]:
				xmin = 35.1997
				xmax = 35.2497
				text = "T"
			intervals [149]:
				xmin = 35.2497
				xmax = 35.2797
				text = "IH0"
			intervals [150]:
				xmin = 35.2797
				xmax = 35.3097
				text = "sp"
			intervals [151]:
				xmin = 35.3097
				xmax = 35.4197
				text = "K"
			intervals [152]:
				xmin = 35.4197
				xmax = 35.5497
				text = "EH1"
			intervals [153]:
				xmin = 35.5497
				xmax = 35.6397
				text = "R"
			intervals [154]:
				xmin = 35.6397
				xmax = 35.6797
				text = "IY0"
			intervals [155]:
				xmin = 35.6797
				xmax = 35.7197
				text = "ER0"
			intervals [156]:
				xmin = 35.7197
				xmax = 35.7497
				text = "AW1"
			intervals [157]:
				xmin = 35.7497
				xmax = 35.7797
				text = "N"
			intervals [158]:
				xmin = 35.7797
				xmax = 35.8097
				text = "D"
			intervals [159]:
				xmin = 35.8097
				xmax = 35.8797
				text = "sp"
			intervals [160]:
				xmin = 35.8797
				xmax = 35.9897
				text = "W"
			intervals [161]:
				xmin = 35.9897
				xmax = 36.0197
				text = "IH0"
			intervals [162]:
				xmin = 36.0197
				xmax = 36.0497
				text = "DH"
			intervals [163]:
				xmin = 36.0497
				xmax = 36.0797
				text = "sp"
			intervals [164]:
				xmin = 36.0797
				xmax = 36.1797
				text = "Y"
			intervals [165]:
				xmin = 36.1797
				xmax = 36.2497
				text = "UW1"
			intervals [166]:
				xmin = 36.2497
				xmax = 36.2997
				text = "sp"
			intervals [167]:
				xmin = 36.2997
				xmax = 36.3297
				text = "T"
			intervals [168]:
				xmin = 36.3297
				xmax = 36.3797
				text = "IH0"
			intervals [169]:
				xmin = 36.3797
				xmax = 36.4497
				text = "S"
			intervals [170]:
				xmin = 36.4497
				xmax = 36.5497
				text = "P"
			intervals [171]:
				xmin = 36.5497
				xmax = 36.5897
				text = "EH1"
			intervals [172]:
				xmin = 36.5897
				xmax = 36.6597
				text = "N"
			intervals [173]:
				xmin = 36.6597
				xmax = 36.6897
				text = "D"
			intervals [174]:
				xmin = 36.6897
				xmax = 36.8397
				text = "sp"
			intervals [175]:
				xmin = 36.8397
				xmax = 37.1546
				text = ""
			intervals [176]:
				xmin = 37.1546
				xmax = 37.2246
				text = "HH"
			intervals [177]:
				xmin = 37.2246
				xmax = 37.2646
				text = "W"
			intervals [178]:
				xmin = 37.2646
				xmax = 37.2946
				text = "AH1"
			intervals [179]:
				xmin = 37.2946
				xmax = 37.3246
				text = "T"
			intervals [180]:
				xmin = 37.3246
				xmax = 37.3546
				text = "W"
			intervals [181]:
				xmin = 37.3546
				xmax = 37.3846
				text = "UH1"
			intervals [182]:
				xmin = 37.3846
				xmax = 37.4646
				text = "D"
			intervals [183]:
				xmin = 37.4646
				xmax = 37.5246
				text = "Y"
			intervals [184]:
				xmin = 37.5246
				xmax = 37.5646
				text = "UW1"
			intervals [185]:
				xmin = 37.5646
				xmax = 37.5946
				text = "D"
			intervals [186]:
				xmin = 37.5946
				xmax = 37.6946
				text = "UW1"
			intervals [187]:
				xmin = 37.6946
				xmax = 37.7246
				text = "sp"
			intervals [188]:
				xmin = 37.7246
				xmax = 37.7946
				text = "W"
			intervals [189]:
				xmin = 37.7946
				xmax = 37.8246
				text = "IH0"
			intervals [190]:
				xmin = 37.8246
				xmax = 37.8546
				text = "DH"
			intervals [191]:
				xmin = 37.8546
				xmax = 37.8846
				text = "DH"
			intervals [192]:
				xmin = 37.8846
				xmax = 37.9646
				text = "AH0"
			intervals [193]:
				xmin = 37.9646
				xmax = 38.0146
				text = "T"
			intervals [194]:
				xmin = 38.0146
				xmax = 38.0746
				text = "sp"
			intervals [195]:
				xmin = 38.0746
				xmax = 52.7578
				text = ""
			intervals [196]:
				xmin = 52.7578
				xmax = 53.0078
				text = "M"
			intervals [197]:
				xmin = 53.0078
				xmax = 53.0378
				text = "HH"
			intervals [198]:
				xmin = 53.0378
				xmax = 53.2278
				text = "M"
			intervals [199]:
				xmin = 53.2278
				xmax = 54.677
				text = "sp"
			intervals [200]:
				xmin = 54.677
				xmax = 54.737
				text = "W"
			intervals [201]:
				xmin = 54.737
				xmax = 54.767
				text = "UH1"
			intervals [202]:
				xmin = 54.767
				xmax = 54.807
				text = "D"
			intervals [203]:
				xmin = 54.807
				xmax = 54.857
				text = "Y"
			intervals [204]:
				xmin = 54.857
				xmax = 54.887
				text = "UW1"
			intervals [205]:
				xmin = 54.887
				xmax = 54.997
				text = "B"
			intervals [206]:
				xmin = 54.997
				xmax = 55.117
				text = "AY1"
			intervals [207]:
				xmin = 55.117
				xmax = 55.147
				text = "EH1"
			intervals [208]:
				xmin = 55.147
				xmax = 55.177
				text = "N"
			intervals [209]:
				xmin = 55.177
				xmax = 55.257
				text = "IY0"
			intervals [210]:
				xmin = 55.257
				xmax = 55.327
				text = "TH"
			intervals [211]:
				xmin = 55.327
				xmax = 55.367
				text = "IH2"
			intervals [212]:
				xmin = 55.367
				xmax = 55.467
				text = "N"
			intervals [213]:
				xmin = 55.467
				xmax = 55.527
				text = "sp"
			intervals [214]:
				xmin = 55.527
				xmax = 55.577
				text = "F"
			intervals [215]:
				xmin = 55.577
				xmax = 55.617
				text = "ER0"
			intervals [216]:
				xmin = 55.617
				xmax = 55.717
				text = "Y"
			intervals [217]:
				xmin = 55.717
				xmax = 55.827
				text = "ER0"
			intervals [218]:
				xmin = 55.827
				xmax = 55.917
				text = "S"
			intervals [219]:
				xmin = 55.917
				xmax = 56.007
				text = "EH1"
			intervals [220]:
				xmin = 56.007
				xmax = 56.057
				text = "L"
			intervals [221]:
				xmin = 56.057
				xmax = 56.087
				text = "F"
			intervals [222]:
				xmin = 56.087
				xmax = 56.227
				text = "sp"
			intervals [223]:
				xmin = 56.227
				xmax = 64.9817
				text = ""
			intervals [224]:
				xmin = 64.9817
				xmax = 65.3117
				text = "M"
			intervals [225]:
				xmin = 65.3117
				xmax = 65.3517
				text = "HH"
			intervals [226]:
				xmin = 65.3517
				xmax = 65.6117
				text = "M"
			intervals [227]:
				xmin = 65.6117
				xmax = 69.6679
				text = ""
			intervals [228]:
				xmin = 69.6679
				xmax = 69.6979
				text = "M"
			intervals [229]:
				xmin = 69.6979
				xmax = 69.7579
				text = "HH"
			intervals [230]:
				xmin = 69.7579
				xmax = 70.1879
				text = "M"
			intervals [231]:
				xmin = 70.1879
				xmax = 70.2479
				text = "sp"
			intervals [232]:
				xmin = 70.2479
				xmax = 71.1262
				text = ""
			intervals [233]:
				xmin = 71.1262
				xmax = 71.1962
				text = "W"
			intervals [234]:
				xmin = 71.1962
				xmax = 71.2262
				text = "EH1"
			intervals [235]:
				xmin = 71.2262
				xmax = 71.2562
				text = "L"
			intervals [236]:
				xmin = 71.2562
				xmax = 71.2962
				text = "W"
			intervals [237]:
				xmin = 71.2962
				xmax = 71.3762
				text = "AH1"
			intervals [238]:
				xmin = 71.3762
				xmax = 71.4062
				text = "T"
			intervals [239]:
				xmin = 71.4062
				xmax = 71.4462
				text = "IH0"
			intervals [240]:
				xmin = 71.4462
				xmax = 71.5462
				text = "F"
			intervals [241]:
				xmin = 71.5462
				xmax = 71.6062
				text = "Y"
			intervals [242]:
				xmin = 71.6062
				xmax = 71.6462
				text = "UW1"
			intervals [243]:
				xmin = 71.6462
				xmax = 71.7062
				text = "G"
			intervals [244]:
				xmin = 71.7062
				xmax = 71.7762
				text = "AA1"
			intervals [245]:
				xmin = 71.7762
				xmax = 71.8562
				text = "T"
			intervals [246]:
				xmin = 71.8562
				xmax = 71.9162
				text = "S"
			intervals [247]:
				xmin = 71.9162
				xmax = 71.9762
				text = "T"
			intervals [248]:
				xmin = 71.9762
				xmax = 72.0762
				text = "AH1"
			intervals [249]:
				xmin = 72.0762
				xmax = 72.1562
				text = "F"
			intervals [250]:
				xmin = 72.1562
				xmax = 72.1862
				text = "Y"
			intervals [251]:
				xmin = 72.1862
				xmax = 72.2462
				text = "UW1"
			intervals [252]:
				xmin = 72.2462
				xmax = 72.2962
				text = "K"
			intervals [253]:
				xmin = 72.2962
				xmax = 72.3362
				text = "UH1"
			intervals [254]:
				xmin = 72.3362
				xmax = 72.3662
				text = "D"
			intervals [255]:
				xmin = 72.3662
				xmax = 72.3962
				text = "sp"
			intervals [256]:
				xmin = 72.3962
				xmax = 72.4962
				text = "Y"
			intervals [257]:
				xmin = 72.4962
				xmax = 72.6262
				text = "UW1"
			intervals [258]:
				xmin = 72.6262
				xmax = 72.6562
				text = "Z"
			intervals [259]:
				xmin = 72.6562
				xmax = 72.6862
				text = "AH0"
			intervals [260]:
				xmin = 72.6862
				xmax = 72.7162
				text = "N"
			intervals [261]:
				xmin = 72.7162
				xmax = 72.7462
				text = "DH"
			intervals [262]:
				xmin = 72.7462
				xmax = 72.7762
				text = "EH1"
			intervals [263]:
				xmin = 72.7762
				xmax = 72.8062
				text = "R"
			intervals [264]:
				xmin = 72.8062
				xmax = 72.8862
				text = "W"
			intervals [265]:
				xmin = 72.8862
				xmax = 72.9162
				text = "AH0"
			intervals [266]:
				xmin = 72.9162
				xmax = 72.9462
				text = "Z"
			intervals [267]:
				xmin = 72.9462
				xmax = 73.0062
				text = "S"
			intervals [268]:
				xmin = 73.0062
				xmax = 73.0562
				text = "T"
			intervals [269]:
				xmin = 73.0562
				xmax = 73.1162
				text = "IH1"
			intervals [270]:
				xmin = 73.1162
				xmax = 73.2462
				text = "L"
			intervals [271]:
				xmin = 73.2462
				xmax = 73.3362
				text = "S"
			intervals [272]:
				xmin = 73.3362
				xmax = 73.4062
				text = "AH1"
			intervals [273]:
				xmin = 73.4062
				xmax = 73.5062
				text = "M"
			intervals [274]:
				xmin = 73.5062
				xmax = 73.5762
				text = "L"
			intervals [275]:
				xmin = 73.5762
				xmax = 73.6462
				text = "EH1"
			intervals [276]:
				xmin = 73.6462
				xmax = 73.6862
				text = "F"
			intervals [277]:
				xmin = 73.6862
				xmax = 73.7162
				text = "T"
			intervals [278]:
				xmin = 73.7162
				xmax = 73.7462
				text = "sp"
			intervals [279]:
				xmin = 73.7462
				xmax = 73.9462
				text = "OW1"
			intervals [280]:
				xmin = 73.9462
				xmax = 73.9962
				text = "V"
			intervals [281]:
				xmin = 73.9962
				xmax = 74.0562
				text = "ER0"
			intervals [282]:
				xmin = 74.0562
				xmax = 74.1662
				text = "sp"
			intervals [283]:
				xmin = 74.1662
				xmax = 75.0104
				text = ""
			intervals [284]:
				xmin = 75.0104
				xmax = 75.0804
				text = "IH0"
			intervals [285]:
				xmin = 75.0804
				xmax = 75.1204
				text = "Z"
			intervals [286]:
				xmin = 75.1204
				xmax = 75.1504
				text = "DH"
			intervals [287]:
				xmin = 75.1504
				xmax = 75.2004
				text = "EH1"
			intervals [288]:
				xmin = 75.2004
				xmax = 75.2504
				text = "R"
			intervals [289]:
				xmin = 75.2504
				xmax = 75.2904
				text = "EH1"
			intervals [290]:
				xmin = 75.2904
				xmax = 75.3404
				text = "N"
			intervals [291]:
				xmin = 75.3404
				xmax = 75.5004
				text = "IY0"
			intervals [292]:
				xmin = 75.5004
				xmax = 75.5304
				text = "sp"
			intervals [293]:
				xmin = 75.5304
				xmax = 75.6304
				text = "T"
			intervals [294]:
				xmin = 75.6304
				xmax = 75.9204
				text = "OY1"
			intervals [295]:
				xmin = 75.9204
				xmax = 75.9804
				text = "Z"
			intervals [296]:
				xmin = 75.9804
				xmax = 76.0104
				text = "sp"
			intervals [297]:
				xmin = 76.0104
				xmax = 76.0804
				text = "ER0"
			intervals [298]:
				xmin = 76.0804
				xmax = 76.1104
				text = "sp"
			intervals [299]:
				xmin = 76.1104
				xmax = 76.2304
				text = "S"
			intervals [300]:
				xmin = 76.2304
				xmax = 76.3004
				text = "T"
			intervals [301]:
				xmin = 76.3004
				xmax = 76.3704
				text = "AH1"
			intervals [302]:
				xmin = 76.3704
				xmax = 76.4004
				text = "F"
			intervals [303]:
				xmin = 76.4004
				xmax = 76.5004
				text = "sp"
			intervals [304]:
				xmin = 76.5004
				xmax = 76.5904
				text = "Y"
			intervals [305]:
				xmin = 76.5904
				xmax = 76.6204
				text = "UW1"
			intervals [306]:
				xmin = 76.6204
				xmax = 76.6504
				text = "sp"
			intervals [307]:
				xmin = 76.6504
				xmax = 76.6804
				text = "W"
			intervals [308]:
				xmin = 76.6804
				xmax = 76.7104
				text = "UH1"
			intervals [309]:
				xmin = 76.7104
				xmax = 76.7404
				text = "D"
			intervals [310]:
				xmin = 76.7404
				xmax = 76.8104
				text = "sp"
			intervals [311]:
				xmin = 76.8104
				xmax = 76.8704
				text = "B"
			intervals [312]:
				xmin = 76.8704
				xmax = 77.0304
				text = "AY1"
			intervals [313]:
				xmin = 77.0304
				xmax = 77.1304
				text = "sp"
			intervals [314]:
				xmin = 77.1304
				xmax = 77.2288
				text = ""
			intervals [315]:
				xmin = 77.2288
				xmax = 77.4988
				text = "ER0"
			intervals [316]:
				xmin = 77.4988
				xmax = 77.5688
				text = "sp"
			intervals [317]:
				xmin = 77.5688
				xmax = 78.5904
				text = ""
			intervals [318]:
				xmin = 78.5904
				xmax = 78.7104
				text = "S"
			intervals [319]:
				xmin = 78.7104
				xmax = 78.7604
				text = "AH1"
			intervals [320]:
				xmin = 78.7604
				xmax = 78.7904
				text = "M"
			intervals [321]:
				xmin = 78.7904
				xmax = 78.8604
				text = "TH"
			intervals [322]:
				xmin = 78.8604
				xmax = 78.8904
				text = "IH0"
			intervals [323]:
				xmin = 78.8904
				xmax = 78.9204
				text = "N"
			intervals [324]:
				xmin = 78.9204
				xmax = 78.9504
				text = "sp"
			intervals [325]:
				xmin = 78.9504
				xmax = 78.9904
				text = "T"
			intervals [326]:
				xmin = 78.9904
				xmax = 79.0204
				text = "IH0"
			intervals [327]:
				xmin = 79.0204
				xmax = 79.1404
				text = "P"
			intervals [328]:
				xmin = 79.1404
				xmax = 79.2104
				text = "L"
			intervals [329]:
				xmin = 79.2104
				xmax = 79.3104
				text = "EY1"
			intervals [330]:
				xmin = 79.3104
				xmax = 79.3404
				text = "sp"
			intervals [331]:
				xmin = 79.3404
				xmax = 79.4004
				text = "W"
			intervals [332]:
				xmin = 79.4004
				xmax = 79.4604
				text = "IH0"
			intervals [333]:
				xmin = 79.4604
				xmax = 79.5104
				text = "DH"
			intervals [334]:
				xmin = 79.5104
				xmax = 79.6404
				text = "sp"
			intervals [335]:
				xmin = 79.6404
				xmax = 82.9817
				text = ""
			intervals [336]:
				xmin = 82.9817
				xmax = 83.1417
				text = "L"
			intervals [337]:
				xmin = 83.1417
				xmax = 83.1717
				text = "AY1"
			intervals [338]:
				xmin = 83.1717
				xmax = 83.2117
				text = "K"
			intervals [339]:
				xmin = 83.2117
				xmax = 83.2517
				text = "sp"
			intervals [340]:
				xmin = 83.2517
				xmax = 83.3317
				text = "AH0"
			intervals [341]:
				xmin = 83.3317
				xmax = 83.4117
				text = "sp"
			intervals [342]:
				xmin = 83.4117
				xmax = 83.4517
				text = "B"
			intervals [343]:
				xmin = 83.4517
				xmax = 83.6417
				text = "AY1"
			intervals [344]:
				xmin = 83.6417
				xmax = 83.7817
				text = "S"
			intervals [345]:
				xmin = 83.7817
				xmax = 83.9117
				text = "IH0"
			intervals [346]:
				xmin = 83.9117
				xmax = 84.0317
				text = "K"
			intervals [347]:
				xmin = 84.0317
				xmax = 84.0917
				text = "AH0"
			intervals [348]:
				xmin = 84.0917
				xmax = 84.4017
				text = "L"
			intervals [349]:
				xmin = 84.4017
				xmax = 86.9824
				text = ""
			intervals [350]:
				xmin = 86.9824
				xmax = 87.0824
				text = "N"
			intervals [351]:
				xmin = 87.0824
				xmax = 87.2024
				text = "OW1"
			intervals [352]:
				xmin = 87.2024
				xmax = 87.2324
				text = "sp"
			intervals [353]:
				xmin = 87.2324
				xmax = 87.3024
				text = "W"
			intervals [354]:
				xmin = 87.3024
				xmax = 87.3624
				text = "UH1"
			intervals [355]:
				xmin = 87.3624
				xmax = 87.4224
				text = "D"
			intervals [356]:
				xmin = 87.4224
				xmax = 87.4724
				text = "Y"
			intervals [357]:
				xmin = 87.4724
				xmax = 87.5324
				text = "UW1"
			intervals [358]:
				xmin = 87.5324
				xmax = 87.6424
				text = "B"
			intervals [359]:
				xmin = 87.6424
				xmax = 87.8424
				text = "AY1"
			intervals [360]:
				xmin = 87.8424
				xmax = 87.8824
				text = "IH0"
			intervals [361]:
				xmin = 87.8824
				xmax = 87.9124
				text = "T"
			intervals [362]:
				xmin = 87.9124
				xmax = 87.9524
				text = "IH0"
			intervals [363]:
				xmin = 87.9524
				xmax = 88.0724
				text = "F"
			intervals [364]:
				xmin = 88.0724
				xmax = 88.1024
				text = "Y"
			intervals [365]:
				xmin = 88.1024
				xmax = 88.1324
				text = "UW1"
			intervals [366]:
				xmin = 88.1324
				xmax = 88.2524
				text = "HH"
			intervals [367]:
				xmin = 88.2524
				xmax = 88.2824
				text = "AE1"
			intervals [368]:
				xmin = 88.2824
				xmax = 88.3424
				text = "D"
			intervals [369]:
				xmin = 88.3424
				xmax = 88.4524
				text = "AO1"
			intervals [370]:
				xmin = 88.4524
				xmax = 88.5024
				text = "L"
			intervals [371]:
				xmin = 88.5024
				xmax = 88.5424
				text = "DH"
			intervals [372]:
				xmin = 88.5424
				xmax = 88.6324
				text = "AH0"
			intervals [373]:
				xmin = 88.6324
				xmax = 88.6724
				text = "T"
			intervals [374]:
				xmin = 88.6724
				xmax = 88.7024
				text = "sp"
			intervals [375]:
				xmin = 88.7024
				xmax = 88.7824
				text = "M"
			intervals [376]:
				xmin = 88.7824
				xmax = 88.8424
				text = "AH1"
			intervals [377]:
				xmin = 88.8424
				xmax = 88.8824
				text = "N"
			intervals [378]:
				xmin = 88.8824
				xmax = 88.9124
				text = "IY0"
			intervals [379]:
				xmin = 88.9124
				xmax = 90.4639
				text = "sp"
			intervals [380]:
				xmin = 90.4639
				xmax = 90.4939
				text = "AO2"
			intervals [381]:
				xmin = 90.4939
				xmax = 90.5239
				text = "L"
			intervals [382]:
				xmin = 90.5239
				xmax = 90.6439
				text = "R"
			intervals [383]:
				xmin = 90.6439
				xmax = 90.6739
				text = "AY1"
			intervals [384]:
				xmin = 90.6739
				xmax = 90.7039
				text = "T"
			intervals [385]:
				xmin = 90.7039
				xmax = 91.5923
				text = "sp"
			intervals [386]:
				xmin = 91.5923
				xmax = 91.6323
				text = "T"
			intervals [387]:
				xmin = 91.6323
				xmax = 91.7323
				text = "EH1"
			intervals [388]:
				xmin = 91.7323
				xmax = 91.8323
				text = "L"
			intervals [389]:
				xmin = 91.8323
				xmax = 91.8923
				text = "AH0"
			intervals [390]:
				xmin = 91.8923
				xmax = 92.0223
				text = "V"
			intervals [391]:
				xmin = 92.0223
				xmax = 92.0623
				text = "IH2"
			intervals [392]:
				xmin = 92.0623
				xmax = 92.1223
				text = "ZH"
			intervals [393]:
				xmin = 92.1223
				xmax = 92.1523
				text = "AH0"
			intervals [394]:
				xmin = 92.1523
				xmax = 92.3723
				text = "N"
			intervals [395]:
				xmin = 92.3723
				xmax = 92.4788
				text = ""
			intervals [396]:
				xmin = 92.4788
				xmax = 92.5088
				text = "EH1"
			intervals [397]:
				xmin = 92.5088
				xmax = 92.5388
				text = "N"
			intervals [398]:
				xmin = 92.5388
				xmax = 92.5688
				text = "IY0"
			intervals [399]:
				xmin = 92.5688
				xmax = 92.5988
				text = "TH"
			intervals [400]:
				xmin = 92.5988
				xmax = 92.6288
				text = "IH2"
			intervals [401]:
				xmin = 92.6288
				xmax = 93.0388
				text = "N"
			intervals [402]:
				xmin = 93.0388
				xmax = 93.5187
				text = ""
			intervals [403]:
				xmin = 93.5187
				xmax = 93.5587
				text = "HH"
			intervals [404]:
				xmin = 93.5587
				xmax = 93.6087
				text = "W"
			intervals [405]:
				xmin = 93.6087
				xmax = 93.6987
				text = "AH1"
			intervals [406]:
				xmin = 93.6987
				xmax = 93.7387
				text = "T"
			intervals [407]:
				xmin = 93.7387
				xmax = 93.7887
				text = "sp"
			intervals [408]:
				xmin = 93.7887
				xmax = 107.005
				text = ""
			intervals [409]:
				xmin = 107.005
				xmax = 107.085
				text = "G"
			intervals [410]:
				xmin = 107.085
				xmax = 107.205
				text = "IH0"
			intervals [411]:
				xmin = 107.205
				xmax = 107.325
				text = "D"
			intervals [412]:
				xmin = 107.325
				xmax = 107.355
				text = "sp"
			intervals [413]:
				xmin = 107.355
				xmax = 109.3178
				text = ""
			intervals [414]:
				xmin = 109.3178
				xmax = 109.3578
				text = "HH"
			intervals [415]:
				xmin = 109.3578
				xmax = 109.3978
				text = "W"
			intervals [416]:
				xmin = 109.3978
				xmax = 109.4378
				text = "AH1"
			intervals [417]:
				xmin = 109.4378
				xmax = 109.4678
				text = "T"
			intervals [418]:
				xmin = 109.4678
				xmax = 109.4978
				text = "sp"
			intervals [419]:
				xmin = 109.4978
				xmax = 109.5478
				text = "D"
			intervals [420]:
				xmin = 109.5478
				xmax = 109.5878
				text = "UW1"
			intervals [421]:
				xmin = 109.5878
				xmax = 109.6578
				text = "Y"
			intervals [422]:
				xmin = 109.6578
				xmax = 109.6978
				text = "UW1"
			intervals [423]:
				xmin = 109.6978
				xmax = 109.7578
				text = "D"
			intervals [424]:
				xmin = 109.7578
				xmax = 109.9078
				text = "UW1"
			intervals [425]:
				xmin = 109.9078
				xmax = 109.9878
				text = "AA1"
			intervals [426]:
				xmin = 109.9878
				xmax = 110.0378
				text = "N"
			intervals [427]:
				xmin = 110.0378
				xmax = 110.1578
				text = "sp"
			intervals [428]:
				xmin = 110.1578
				xmax = 110.1978
				text = "K"
			intervals [429]:
				xmin = 110.1978
				xmax = 110.2378
				text = "R"
			intervals [430]:
				xmin = 110.2378
				xmax = 110.3078
				text = "IH1"
			intervals [431]:
				xmin = 110.3078
				xmax = 110.3978
				text = "S"
			intervals [432]:
				xmin = 110.3978
				xmax = 110.4378
				text = "M"
			intervals [433]:
				xmin = 110.4378
				xmax = 110.6078
				text = "AH0"
			intervals [434]:
				xmin = 110.6078
				xmax = 110.6478
				text = "S"
			intervals [435]:
				xmin = 110.6478
				xmax = 110.6878
				text = "W"
			intervals [436]:
				xmin = 110.6878
				xmax = 110.7178
				text = "IH1"
			intervals [437]:
				xmin = 110.7178
				xmax = 110.7478
				text = "DH"
			intervals [438]:
				xmin = 110.7478
				xmax = 110.8378
				text = "sp"
			intervals [439]:
				xmin = 110.8378
				xmax = 110.8678
				text = "Y"
			intervals [440]:
				xmin = 110.8678
				xmax = 110.9378
				text = "UH1"
			intervals [441]:
				xmin = 110.9378
				xmax = 111.0878
				text = "R"
			intervals [442]:
				xmin = 111.0878
				xmax = 111.1678
				text = "sp"
			intervals [443]:
				xmin = 111.1678
				xmax = 111.2178
				text = "F"
			intervals [444]:
				xmin = 111.2178
				xmax = 111.3878
				text = "AE1"
			intervals [445]:
				xmin = 111.3878
				xmax = 111.4278
				text = "M"
			intervals [446]:
				xmin = 111.4278
				xmax = 111.4578
				text = "L"
			intervals [447]:
				xmin = 111.4578
				xmax = 111.4878
				text = "IY0"
			intervals [448]:
				xmin = 111.4878
				xmax = 111.6378
				text = "sp"
			intervals [449]:
				xmin = 111.6378
				xmax = 111.7751
				text = ""
			intervals [450]:
				xmin = 111.7751
				xmax = 111.8351
				text = "HH"
			intervals [451]:
				xmin = 111.8351
				xmax = 111.8951
				text = "AW1"
			intervals [452]:
				xmin = 111.8951
				xmax = 111.9451
				text = "D"
			intervals [453]:
				xmin = 111.9451
				xmax = 111.9751
				text = "UW1"
			intervals [454]:
				xmin = 111.9751
				xmax = 112.0451
				text = "Y"
			intervals [455]:
				xmin = 112.0451
				xmax = 112.0951
				text = "UW1"
			intervals [456]:
				xmin = 112.0951
				xmax = 112.2151
				text = "S"
			intervals [457]:
				xmin = 112.2151
				xmax = 112.2851
				text = "EH1"
			intervals [458]:
				xmin = 112.2851
				xmax = 112.3651
				text = "L"
			intervals [459]:
				xmin = 112.3651
				xmax = 112.4651
				text = "AH0"
			intervals [460]:
				xmin = 112.4651
				xmax = 112.4951
				text = "B"
			intervals [461]:
				xmin = 112.4951
				xmax = 112.5551
				text = "R"
			intervals [462]:
				xmin = 112.5551
				xmax = 112.6551
				text = "EY2"
			intervals [463]:
				xmin = 112.6551
				xmax = 112.6951
				text = "T"
			intervals [464]:
				xmin = 112.6951
				xmax = 112.7351
				text = "sp"
			intervals [465]:
				xmin = 112.7351
				xmax = 145.1453
				text = ""
			intervals [466]:
				xmin = 145.1453
				xmax = 145.5853
				text = "spn"
			intervals [467]:
				xmin = 145.5853
				xmax = 145.7453
				text = "sp"
			intervals [468]:
				xmin = 145.7453
				xmax = 159.7751
				text = ""
			intervals [469]:
				xmin = 159.7751
				xmax = 160.3651
				text = "spn"
			intervals [470]:
				xmin = 160.3651
				xmax = 162.0728
				text = ""
			intervals [471]:
				xmin = 162.0728
				xmax = 162.1628
				text = "sil"
			intervals [472]:
				xmin = 162.1628
				xmax = 162.2128
				text = "S"
			intervals [473]:
				xmin = 162.2128
				xmax = 162.2728
				text = "OW1"
			intervals [474]:
				xmin = 162.2728
				xmax = 162.3928
				text = "DH"
			intervals [475]:
				xmin = 162.3928
				xmax = 162.4528
				text = "EH1"
			intervals [476]:
				xmin = 162.4528
				xmax = 162.5728
				text = "N"
			intervals [477]:
				xmin = 162.5728
				xmax = 162.6028
				text = "W"
			intervals [478]:
				xmin = 162.6028
				xmax = 162.6328
				text = "AH1"
			intervals [479]:
				xmin = 162.6328
				xmax = 162.7028
				text = "T"
			intervals [480]:
				xmin = 162.7028
				xmax = 162.7628
				text = "HH"
			intervals [481]:
				xmin = 162.7628
				xmax = 162.8928
				text = "AE1"
			intervals [482]:
				xmin = 162.8928
				xmax = 162.9628
				text = "P"
			intervals [483]:
				xmin = 162.9628
				xmax = 163.0728
				text = "AH0"
			intervals [484]:
				xmin = 163.0728
				xmax = 163.1028
				text = "N"
			intervals [485]:
				xmin = 163.1028
				xmax = 163.2128
				text = "sp"
			intervals [486]:
				xmin = 163.2128
				xmax = 164.7166
				text = ""
			intervals [487]:
				xmin = 164.7166
				xmax = 164.7866
				text = "W"
			intervals [488]:
				xmin = 164.7866
				xmax = 164.8166
				text = "AH1"
			intervals [489]:
				xmin = 164.8166
				xmax = 164.8666
				text = "T"
			intervals [490]:
				xmin = 164.8666
				xmax = 164.9266
				text = "HH"
			intervals [491]:
				xmin = 164.9266
				xmax = 165.0066
				text = "AE1"
			intervals [492]:
				xmin = 165.0066
				xmax = 165.0366
				text = "P"
			intervals [493]:
				xmin = 165.0366
				xmax = 165.0966
				text = "AH0"
			intervals [494]:
				xmin = 165.0966
				xmax = 165.1266
				text = "N"
			intervals [495]:
				xmin = 165.1266
				xmax = 165.1566
				text = "D"
			intervals [496]:
				xmin = 165.1566
				xmax = 165.1866
				text = "DH"
			intervals [497]:
				xmin = 165.1866
				xmax = 165.2166
				text = "AH0"
			intervals [498]:
				xmin = 165.2166
				xmax = 165.2766
				text = "N"
			intervals [499]:
				xmin = 165.2766
				xmax = 165.3566
				text = "EH1"
			intervals [500]:
				xmin = 165.3566
				xmax = 165.4366
				text = "K"
			intervals [501]:
				xmin = 165.4366
				xmax = 165.5066
				text = "S"
			intervals [502]:
				xmin = 165.5066
				xmax = 165.5866
				text = "D"
			intervals [503]:
				xmin = 165.5866
				xmax = 165.7566
				text = "EY1"
			intervals [504]:
				xmin = 165.7566
				xmax = 170.1638
				text = "sp"
			intervals [505]:
				xmin = 170.1638
				xmax = 170.3638
				text = "OW1"
			intervals [506]:
				xmin = 170.3638
				xmax = 170.4938
				text = "R"
			intervals [507]:
				xmin = 170.4938
				xmax = 170.5838
				text = "IY1"
			intervals [508]:
				xmin = 170.5838
				xmax = 170.6638
				text = "L"
			intervals [509]:
				xmin = 170.6638
				xmax = 170.7138
				text = "IY0"
			intervals [510]:
				xmin = 170.7138
				xmax = 170.7638
				text = "sp"
			intervals [511]:
				xmin = 170.7638
				xmax = 171.542
				text = ""
			intervals [512]:
				xmin = 171.542
				xmax = 171.612
				text = "IH0"
			intervals [513]:
				xmin = 171.612
				xmax = 171.652
				text = "Z"
			intervals [514]:
				xmin = 171.652
				xmax = 171.682
				text = "DH"
			intervals [515]:
				xmin = 171.682
				xmax = 171.752
				text = "AE1"
			intervals [516]:
				xmin = 171.752
				xmax = 171.822
				text = "T"
			intervals [517]:
				xmin = 171.822
				xmax = 171.872
				text = "DH"
			intervals [518]:
				xmin = 171.872
				xmax = 171.902
				text = "AH1"
			intervals [519]:
				xmin = 171.902
				xmax = 171.982
				text = "R"
			intervals [520]:
				xmin = 171.982
				xmax = 172.022
				text = "EH1"
			intervals [521]:
				xmin = 172.022
				xmax = 172.052
				text = "S"
			intervals [522]:
				xmin = 172.052
				xmax = 172.082
				text = "T"
			intervals [523]:
				xmin = 172.082
				xmax = 172.372
				text = "sp"
			intervals [524]:
				xmin = 172.372
				xmax = 172.402
				text = "P"
			intervals [525]:
				xmin = 172.402
				xmax = 172.432
				text = "R"
			intervals [526]:
				xmin = 172.432
				xmax = 172.462
				text = "IY1"
			intervals [527]:
				xmin = 172.462
				xmax = 173.3827
				text = ""
			intervals [528]:
				xmin = 173.3827
				xmax = 173.5227
				text = "M"
			intervals [529]:
				xmin = 173.5227
				xmax = 173.5927
				text = "HH"
			intervals [530]:
				xmin = 173.5927
				xmax = 173.7727
				text = "M"
			intervals [531]:
				xmin = 173.7727
				xmax = 173.8227
				text = "sp"
			intervals [532]:
				xmin = 173.8227
				xmax = 174.9634
				text = ""
			intervals [533]:
				xmin = 174.9634
				xmax = 175.1134
				text = "IH0"
			intervals [534]:
				xmin = 175.1134
				xmax = 175.1434
				text = "Z"
			intervals [535]:
				xmin = 175.1434
				xmax = 175.1934
				text = "DH"
			intervals [536]:
				xmin = 175.1934
				xmax = 175.2234
				text = "AE1"
			intervals [537]:
				xmin = 175.2234
				xmax = 175.3234
				text = "T"
			intervals [538]:
				xmin = 175.3234
				xmax = 175.3734
				text = "DH"
			intervals [539]:
				xmin = 175.3734
				xmax = 175.4234
				text = "AH0"
			intervals [540]:
				xmin = 175.4234
				xmax = 175.4834
				text = "B"
			intervals [541]:
				xmin = 175.4834
				xmax = 175.5734
				text = "EH1"
			intervals [542]:
				xmin = 175.5734
				xmax = 175.6334
				text = "S"
			intervals [543]:
				xmin = 175.6334
				xmax = 175.6734
				text = "T"
			intervals [544]:
				xmin = 175.6734
				xmax = 175.7334
				text = "P"
			intervals [545]:
				xmin = 175.7334
				xmax = 175.7634
				text = "R"
			intervals [546]:
				xmin = 175.7634
				xmax = 175.8634
				text = "EH1"
			intervals [547]:
				xmin = 175.8634
				xmax = 175.9134
				text = "Z"
			intervals [548]:
				xmin = 175.9134
				xmax = 175.9434
				text = "AH0"
			intervals [549]:
				xmin = 175.9434
				xmax = 175.9834
				text = "N"
			intervals [550]:
				xmin = 175.9834
				xmax = 176.0134
				text = "T"
			intervals [551]:
				xmin = 176.0134
				xmax = 176.0434
				text = "Y"
			intervals [552]:
				xmin = 176.0434
				xmax = 176.0734
				text = "UW1"
			intervals [553]:
				xmin = 176.0734
				xmax = 176.1834
				text = "EH1"
			intervals [554]:
				xmin = 176.1834
				xmax = 176.2534
				text = "V"
			intervals [555]:
				xmin = 176.2534
				xmax = 176.3434
				text = "ER0"
			intervals [556]:
				xmin = 176.3434
				xmax = 176.3734
				text = "sp"
			intervals [557]:
				xmin = 176.3734
				xmax = 176.4134
				text = "G"
			intervals [558]:
				xmin = 176.4134
				xmax = 176.4534
				text = "AA1"
			intervals [559]:
				xmin = 176.4534
				xmax = 176.5534
				text = "T"
			intervals [560]:
				xmin = 176.5534
				xmax = 176.6134
				text = "sp"
			intervals [561]:
				xmin = 176.6134
				xmax = 177.9232
				text = ""
			intervals [562]:
				xmin = 177.9232
				xmax = 178.0632
				text = "M"
			intervals [563]:
				xmin = 178.0632
				xmax = 178.0932
				text = "HH"
			intervals [564]:
				xmin = 178.0932
				xmax = 178.3832
				text = "M"
			intervals [565]:
				xmin = 178.3832
				xmax = 178.4232
				text = "sp"
			intervals [566]:
				xmin = 178.4232
				xmax = 180.0635
				text = ""
			intervals [567]:
				xmin = 180.0635
				xmax = 180.1035
				text = "HH"
			intervals [568]:
				xmin = 180.1035
				xmax = 180.1335
				text = "W"
			intervals [569]:
				xmin = 180.1335
				xmax = 180.1635
				text = "AH1"
			intervals [570]:
				xmin = 180.1635
				xmax = 180.2135
				text = "T"
			intervals [571]:
				xmin = 180.2135
				xmax = 180.2435
				text = "W"
			intervals [572]:
				xmin = 180.2435
				xmax = 180.2835
				text = "UH1"
			intervals [573]:
				xmin = 180.2835
				xmax = 180.3335
				text = "D"
			intervals [574]:
				xmin = 180.3335
				xmax = 180.3735
				text = "Y"
			intervals [575]:
				xmin = 180.3735
				xmax = 180.4435
				text = "UW1"
			intervals [576]:
				xmin = 180.4435
				xmax = 180.5235
				text = "L"
			intervals [577]:
				xmin = 180.5235
				xmax = 180.5735
				text = "AY1"
			intervals [578]:
				xmin = 180.5735
				xmax = 180.6635
				text = "K"
			intervals [579]:
				xmin = 180.6635
				xmax = 180.6935
				text = "sp"
			intervals [580]:
				xmin = 180.6935
				xmax = 180.7335
				text = "F"
			intervals [581]:
				xmin = 180.7335
				xmax = 180.7935
				text = "ER0"
			intervals [582]:
				xmin = 180.7935
				xmax = 180.9035
				text = "K"
			intervals [583]:
				xmin = 180.9035
				xmax = 180.9335
				text = "R"
			intervals [584]:
				xmin = 180.9335
				xmax = 180.9835
				text = "IH1"
			intervals [585]:
				xmin = 180.9835
				xmax = 181.0635
				text = "S"
			intervals [586]:
				xmin = 181.0635
				xmax = 181.1635
				text = "M"
			intervals [587]:
				xmin = 181.1635
				xmax = 181.2235
				text = "AH0"
			intervals [588]:
				xmin = 181.2235
				xmax = 181.2735
				text = "S"
			intervals [589]:
				xmin = 181.2735
				xmax = 181.3135
				text = "sp"
			intervals [590]:
				xmin = 181.3135
				xmax = 181.3635
				text = "DH"
			intervals [591]:
				xmin = 181.3635
				xmax = 181.4735
				text = "IH0"
			intervals [592]:
				xmin = 181.4735
				xmax = 181.5635
				text = "S"
			intervals [593]:
				xmin = 181.5635
				xmax = 181.6635
				text = "Y"
			intervals [594]:
				xmin = 181.6635
				xmax = 181.7135
				text = "IH1"
			intervals [595]:
				xmin = 181.7135
				xmax = 181.8635
				text = "R"
			intervals [596]:
				xmin = 181.8635
				xmax = 181.9135
				text = "sp"
			intervals [597]:
				xmin = 181.9135
				xmax = 185.0143
				text = ""
			intervals [598]:
				xmin = 185.0143
				xmax = 185.0743
				text = "HH"
			intervals [599]:
				xmin = 185.0743
				xmax = 185.1143
				text = "W"
			intervals [600]:
				xmin = 185.1143
				xmax = 185.1843
				text = "AH1"
			intervals [601]:
				xmin = 185.1843
				xmax = 185.2143
				text = "T"
			intervals [602]:
				xmin = 185.2143
				xmax = 185.2543
				text = "sp"
			intervals [603]:
				xmin = 185.2543
				xmax = 185.3443
				text = "K"
			intervals [604]:
				xmin = 185.3443
				xmax = 185.7643
				text = "AY1"
			intervals [605]:
				xmin = 185.7643
				xmax = 185.8143
				text = "N"
			intervals [606]:
				xmin = 185.8143
				xmax = 188.0872
				text = ""
			intervals [607]:
				xmin = 188.0872
				xmax = 188.4972
				text = "M"
			intervals [608]:
				xmin = 188.4972
				xmax = 188.5272
				text = "HH"
			intervals [609]:
				xmin = 188.5272
				xmax = 188.6072
				text = "M"
			intervals [610]:
				xmin = 188.6072
				xmax = 188.6372
				text = "sp"
			intervals [611]:
				xmin = 188.6372
				xmax = 191.7604
				text = ""
			intervals [612]:
				xmin = 191.7604
				xmax = 192.0004
				text = "OW2"
			intervals [613]:
				xmin = 192.0004
				xmax = 192.1404
				text = "K"
			intervals [614]:
				xmin = 192.1404
				xmax = 192.3104
				text = "EY1"
			intervals [615]:
				xmin = 192.3104
				xmax = 192.3404
				text = "IH0"
			intervals [616]:
				xmin = 192.3404
				xmax = 192.3704
				text = "T"
			intervals [617]:
				xmin = 192.3704
				xmax = 192.5104
				text = "EH1"
			intervals [618]:
				xmin = 192.5104
				xmax = 192.6104
				text = "S"
			intervals [619]:
				xmin = 192.6104
				xmax = 192.6804
				text = "G"
			intervals [620]:
				xmin = 192.6804
				xmax = 192.8104
				text = "UH1"
			intervals [621]:
				xmin = 192.8104
				xmax = 192.9104
				text = "D"
			intervals [622]:
				xmin = 192.9104
				xmax = 192.9404
				text = "sp"
			intervals [623]:
				xmin = 192.9404
				xmax = 193.2504
				text = "TN"
			intervals [624]:
				xmin = 193.2504
				xmax = 194.1151
				text = ""
			intervals [625]:
				xmin = 194.1151
				xmax = 194.2451
				text = "L"
			intervals [626]:
				xmin = 194.2451
				xmax = 194.2751
				text = "EH1"
			intervals [627]:
				xmin = 194.2751
				xmax = 194.3051
				text = "T"
			intervals [628]:
				xmin = 194.3051
				xmax = 194.3351
				text = "M"
			intervals [629]:
				xmin = 194.3351
				xmax = 194.3851
				text = "IY1"
			intervals [630]:
				xmin = 194.3851
				xmax = 194.5251
				text = "AE1"
			intervals [631]:
				xmin = 194.5251
				xmax = 194.5751
				text = "S"
			intervals [632]:
				xmin = 194.5751
				xmax = 194.6051
				text = "K"
			intervals [633]:
				xmin = 194.6051
				xmax = 194.6351
				text = "Y"
			intervals [634]:
				xmin = 194.6351
				xmax = 194.6951
				text = "UW1"
			intervals [635]:
				xmin = 194.6951
				xmax = 194.7751
				text = "W"
			intervals [636]:
				xmin = 194.7751
				xmax = 194.8151
				text = "AH1"
			intervals [637]:
				xmin = 194.8151
				xmax = 194.8651
				text = "N"
			intervals [638]:
				xmin = 194.8651
				xmax = 194.9751
				text = "M"
			intervals [639]:
				xmin = 194.9751
				xmax = 195.0451
				text = "AO1"
			intervals [640]:
				xmin = 195.0451
				xmax = 195.1251
				text = "R"
			intervals [641]:
				xmin = 195.1251
				xmax = 195.1651
				text = "AH1"
			intervals [642]:
				xmin = 195.1651
				xmax = 195.1951
				text = "V"
			intervals [643]:
				xmin = 195.1951
				xmax = 195.2351
				text = "DH"
			intervals [644]:
				xmin = 195.2351
				xmax = 195.3551
				text = "IY1"
			intervals [645]:
				xmin = 195.3551
				xmax = 195.4151
				text = "Z"
			intervals [646]:
				xmin = 195.4151
				xmax = 195.4851
				text = "S"
			intervals [647]:
				xmin = 195.4851
				xmax = 195.5151
				text = "AH1"
			intervals [648]:
				xmin = 195.5151
				xmax = 195.6251
				text = "M"
			intervals [649]:
				xmin = 195.6251
				xmax = 195.7051
				text = "T"
			intervals [650]:
				xmin = 195.7051
				xmax = 195.7951
				text = "AY2"
			intervals [651]:
				xmin = 195.7951
				xmax = 195.8751
				text = "M"
			intervals [652]:
				xmin = 195.8751
				xmax = 195.9251
				text = "P"
			intervals [653]:
				xmin = 195.9251
				xmax = 195.9751
				text = "IY1"
			intervals [654]:
				xmin = 195.9751
				xmax = 196.0451
				text = "P"
			intervals [655]:
				xmin = 196.0451
				xmax = 196.0751
				text = "AH0"
			intervals [656]:
				xmin = 196.0751
				xmax = 196.1451
				text = "L"
			intervals [657]:
				xmin = 196.1451
				xmax = 196.2451
				text = "S"
			intervals [658]:
				xmin = 196.2451
				xmax = 196.3451
				text = "EY1"
			intervals [659]:
				xmin = 196.3451
				xmax = 196.4151
				text = "W"
			intervals [660]:
				xmin = 196.4151
				xmax = 196.4551
				text = "AH2"
			intervals [661]:
				xmin = 196.4551
				xmax = 196.5051
				text = "T"
			intervals [662]:
				xmin = 196.5051
				xmax = 196.5551
				text = "EH1"
			intervals [663]:
				xmin = 196.5551
				xmax = 196.6251
				text = "V"
			intervals [664]:
				xmin = 196.6251
				xmax = 196.7051
				text = "ER0"
			intervals [665]:
				xmin = 196.7051
				xmax = 196.7551
				text = "G"
			intervals [666]:
				xmin = 196.7551
				xmax = 196.8351
				text = "AA1"
			intervals [667]:
				xmin = 196.8351
				xmax = 196.8651
				text = "N"
			intervals [668]:
				xmin = 196.8651
				xmax = 196.9251
				text = "AH0"
			intervals [669]:
				xmin = 196.9251
				xmax = 197.0051
				text = "HH"
			intervals [670]:
				xmin = 197.0051
				xmax = 197.1151
				text = "AE1"
			intervals [671]:
				xmin = 197.1151
				xmax = 197.1851
				text = "P"
			intervals [672]:
				xmin = 197.1851
				xmax = 197.2451
				text = "AH0"
			intervals [673]:
				xmin = 197.2451
				xmax = 197.2951
				text = "N"
			intervals [674]:
				xmin = 197.2951
				xmax = 197.3751
				text = "IH0"
			intervals [675]:
				xmin = 197.3751
				xmax = 197.4451
				text = "Z"
			intervals [676]:
				xmin = 197.4451
				xmax = 197.5251
				text = "G"
			intervals [677]:
				xmin = 197.5251
				xmax = 197.5651
				text = "AA1"
			intervals [678]:
				xmin = 197.5651
				xmax = 197.6351
				text = "N"
			intervals [679]:
				xmin = 197.6351
				xmax = 197.7151
				text = "AH0"
			intervals [680]:
				xmin = 197.7151
				xmax = 197.7651
				text = "HH"
			intervals [681]:
				xmin = 197.7651
				xmax = 197.8551
				text = "AE1"
			intervals [682]:
				xmin = 197.8551
				xmax = 197.9651
				text = "P"
			intervals [683]:
				xmin = 197.9651
				xmax = 197.9951
				text = "AH0"
			intervals [684]:
				xmin = 197.9951
				xmax = 198.0251
				text = "N"
			intervals [685]:
				xmin = 198.0251
				xmax = 198.1051
				text = "sp"
			intervals [686]:
				xmin = 198.1051
				xmax = 198.1351
				text = "HH"
			intervals [687]:
				xmin = 198.1351
				xmax = 198.1751
				text = "W"
			intervals [688]:
				xmin = 198.1751
				xmax = 198.2051
				text = "AH1"
			intervals [689]:
				xmin = 198.2051
				xmax = 198.2451
				text = "T"
			intervals [690]:
				xmin = 198.2451
				xmax = 198.2751
				text = "D"
			intervals [691]:
				xmin = 198.2751
				xmax = 198.3251
				text = "UW1"
			intervals [692]:
				xmin = 198.3251
				xmax = 198.3851
				text = "Y"
			intervals [693]:
				xmin = 198.3851
				xmax = 198.4651
				text = "UW1"
			intervals [694]:
				xmin = 198.4651
				xmax = 198.5151
				text = "sp"
			intervals [695]:
				xmin = 198.5151
				xmax = 198.5651
				text = "TH"
			intervals [696]:
				xmin = 198.5651
				xmax = 198.6151
				text = "IH1"
			intervals [697]:
				xmin = 198.6151
				xmax = 198.7051
				text = "NG"
			intervals [698]:
				xmin = 198.7051
				xmax = 198.7751
				text = "K"
			intervals [699]:
				xmin = 198.7751
				xmax = 198.8451
				text = "AH0"
			intervals [700]:
				xmin = 198.8451
				xmax = 198.8951
				text = "B"
			intervals [701]:
				xmin = 198.8951
				xmax = 198.9551
				text = "AW1"
			intervals [702]:
				xmin = 198.9551
				xmax = 199.0051
				text = "T"
			intervals [703]:
				xmin = 199.0051
				xmax = 199.0551
				text = "sp"
			intervals [704]:
				xmin = 199.0551
				xmax = 199.1351
				text = "DH"
			intervals [705]:
				xmin = 199.1351
				xmax = 199.2651
				text = "AH0"
			intervals [706]:
				xmin = 199.2651
				xmax = 199.3351
				text = "T"
			intervals [707]:
				xmin = 199.3351
				xmax = 199.3651
				text = "sp"
			intervals [708]:
				xmin = 199.3651
				xmax = 202.3895
				text = ""
			intervals [709]:
				xmin = 202.3895
				xmax = 202.5395
				text = "W"
			intervals [710]:
				xmin = 202.5395
				xmax = 202.5695
				text = "AH2"
			intervals [711]:
				xmin = 202.5695
				xmax = 202.6195
				text = "T"
			intervals [712]:
				xmin = 202.6195
				xmax = 202.6595
				text = "EH1"
			intervals [713]:
				xmin = 202.6595
				xmax = 202.7095
				text = "V"
			intervals [714]:
				xmin = 202.7095
				xmax = 202.7895
				text = "ER0"
			intervals [715]:
				xmin = 202.7895
				xmax = 202.8295
				text = "G"
			intervals [716]:
				xmin = 202.8295
				xmax = 202.8895
				text = "AH1"
			intervals [717]:
				xmin = 202.8895
				xmax = 202.9495
				text = "N"
			intervals [718]:
				xmin = 202.9495
				xmax = 203.0195
				text = "AH0"
			intervals [719]:
				xmin = 203.0195
				xmax = 203.0495
				text = "HH"
			intervals [720]:
				xmin = 203.0495
				xmax = 203.1595
				text = "AE1"
			intervals [721]:
				xmin = 203.1595
				xmax = 203.2595
				text = "P"
			intervals [722]:
				xmin = 203.2595
				xmax = 203.2995
				text = "AH0"
			intervals [723]:
				xmin = 203.2995
				xmax = 203.3695
				text = "N"
			intervals [724]:
				xmin = 203.3695
				xmax = 203.4095
				text = "G"
			intervals [725]:
				xmin = 203.4095
				xmax = 203.4495
				text = "AH1"
			intervals [726]:
				xmin = 203.4495
				xmax = 203.5195
				text = "N"
			intervals [727]:
				xmin = 203.5195
				xmax = 203.5895
				text = "AH0"
			intervals [728]:
				xmin = 203.5895
				xmax = 203.6195
				text = "HH"
			intervals [729]:
				xmin = 203.6195
				xmax = 203.7095
				text = "AE1"
			intervals [730]:
				xmin = 203.7095
				xmax = 203.7395
				text = "P"
			intervals [731]:
				xmin = 203.7395
				xmax = 203.7695
				text = "AH0"
			intervals [732]:
				xmin = 203.7695
				xmax = 203.7995
				text = "N"
			intervals [733]:
				xmin = 203.7995
				xmax = 204.0075
				text = ""
			intervals [734]:
				xmin = 204.0075
				xmax = 204.0675
				text = "sil"
			intervals [735]:
				xmin = 204.0675
				xmax = 204.1275
				text = "S"
			intervals [736]:
				xmin = 204.1275
				xmax = 204.2775
				text = "OW1"
			intervals [737]:
				xmin = 204.2775
				xmax = 204.3175
				text = "DH"
			intervals [738]:
				xmin = 204.3175
				xmax = 204.3475
				text = "EH1"
			intervals [739]:
				xmin = 204.3475
				xmax = 204.3875
				text = "R"
			intervals [740]:
				xmin = 204.3875
				xmax = 204.4375
				text = "Z"
			intervals [741]:
				xmin = 204.4375
				xmax = 204.4675
				text = "sp"
			intervals [742]:
				xmin = 204.4675
				xmax = 204.5775
				text = "N"
			intervals [743]:
				xmin = 204.5775
				xmax = 204.7075
				text = "OW1"
			intervals [744]:
				xmin = 204.7075
				xmax = 204.8175
				text = "S"
			intervals [745]:
				xmin = 204.8175
				xmax = 204.8975
				text = "EH1"
			intervals [746]:
				xmin = 204.8975
				xmax = 204.9675
				text = "N"
			intervals [747]:
				xmin = 204.9675
				xmax = 205.1175
				text = "S"
			intervals [748]:
				xmin = 205.1175
				xmax = 205.1475
				text = "sp"
			intervals [749]:
				xmin = 205.1475
				xmax = 205.1875
				text = "IH0"
			intervals [750]:
				xmin = 205.1875
				xmax = 205.2275
				text = "N"
			intervals [751]:
				xmin = 205.2275
				xmax = 205.8296
				text = "sp"
			intervals [752]:
				xmin = 205.8296
				xmax = 205.8596
				text = "T"
			intervals [753]:
				xmin = 205.8596
				xmax = 205.8996
				text = "R"
			intervals [754]:
				xmin = 205.8996
				xmax = 205.9496
				text = "AY1"
			intervals [755]:
				xmin = 205.9496
				xmax = 205.9796
				text = "N"
			intervals [756]:
				xmin = 205.9796
				xmax = 206.0096
				text = "AH0"
			intervals [757]:
				xmin = 206.0096
				xmax = 206.0396
				text = "IH0"
			intervals [758]:
				xmin = 206.0396
				xmax = 206.0696
				text = "N"
			intervals [759]:
				xmin = 206.0696
				xmax = 206.0996
				text = "AO1"
			intervals [760]:
				xmin = 206.0996
				xmax = 206.1296
				text = "D"
			intervals [761]:
				xmin = 206.1296
				xmax = 206.1596
				text = "AH0"
			intervals [762]:
				xmin = 206.1596
				xmax = 206.1896
				text = "B"
			intervals [763]:
				xmin = 206.1896
				xmax = 206.2196
				text = "AH0"
			intervals [764]:
				xmin = 206.2196
				xmax = 206.2496
				text = "L"
			intervals [765]:
				xmin = 206.2496
				xmax = 206.7996
				text = "sp"
			intervals [766]:
				xmin = 206.7996
				xmax = 211.1779
				text = ""
			intervals [767]:
				xmin = 211.1779
				xmax = 211.4379
				text = "Y"
			intervals [768]:
				xmin = 211.4379
				xmax = 211.5279
				text = "AE1"
			intervals [769]:
				xmin = 211.5279
				xmax = 211.6079
				text = "sp"
			intervals [770]:
				xmin = 211.6079
				xmax = 226.4128
				text = ""
			intervals [771]:
				xmin = 226.4128
				xmax = 226.5228
				text = "HH"
			intervals [772]:
				xmin = 226.5228
				xmax = 226.6828
				text = "M"
			intervals [773]:
				xmin = 226.6828
				xmax = 226.7128
				text = "sp"
			intervals [774]:
				xmin = 226.7128
				xmax = 227.10002267573697
				text = ""
