# Supplementary material for: Considering Performance in the Automated and Manual Coding of Sociolinguistic Variables: Lessons From Variable (ING)
Source: Front Artif Intell. 2021 Apr 29;4:648543. doi: 10.3389/frai.2021.648543 (PMC8117961; doi:10.3389/frai.2021.648543)
Supplement: Supplementary file 5 [file Data_Sheet_5.ZIP › CORAAL_VARAligned_as_TextGrids_p1/DCA_se2_ag2_m_02_1.TextGrid]

File type = "ooTextFile"
Object class = "TextGrid"

xmin = 0.0
xmax = 2715.3000453514737
tiers? <exists>
size = 4
item []:
	item [1]:
		class = "IntervalTier"
		name = "DCA_int_01 - words"
		xmin = 0.0
		xmax = 2715.3000453514737
		intervals: size = 2286
			intervals [1]:
				xmin = 0.0
				xmax = 0.4116
				text = ""
			intervals [2]:
				xmin = 0.4116
				xmax = 0.5416
				text = "what"
			intervals [3]:
				xmin = 0.5416
				xmax = 0.7616
				text = "kind"
			intervals [4]:
				xmin = 0.7616
				xmax = 0.8216
				text = "of"
			intervals [5]:
				xmin = 0.8216
				xmax = 1.1816
				text = "games"
			intervals [6]:
				xmin = 1.1816
				xmax = 1.3016
				text = "did"
			intervals [7]:
				xmin = 1.3016
				xmax = 1.4016
				text = "you"
			intervals [8]:
				xmin = 1.4016
				xmax = 1.4816
				text = ""
			intervals [9]:
				xmin = 1.4816
				xmax = 1.7616
				text = "play"
			intervals [10]:
				xmin = 1.7616
				xmax = 2.3022
				text = ""
			intervals [11]:
				xmin = 2.3022
				xmax = 2.5222
				text = "when"
			intervals [12]:
				xmin = 2.5222
				xmax = 2.5622
				text = ""
			intervals [13]:
				xmin = 2.5622
				xmax = 2.6522
				text = "you"
			intervals [14]:
				xmin = 2.6522
				xmax = 2.7922
				text = "were"
			intervals [15]:
				xmin = 2.7922
				xmax = 2.8822
				text = "a"
			intervals [16]:
				xmin = 2.8822
				xmax = 3.1222
				text = "kid"
			intervals [17]:
				xmin = 3.1222
				xmax = 3.1522
				text = ""
			intervals [18]:
				xmin = 3.1522
				xmax = 3.4122
				text = "say"
			intervals [19]:
				xmin = 3.4122
				xmax = 3.4422
				text = ""
			intervals [20]:
				xmin = 3.4422
				xmax = 3.7122
				text = "about"
			intervals [21]:
				xmin = 3.7122
				xmax = 3.8722
				text = ""
			intervals [22]:
				xmin = 3.8722
				xmax = 4.0222
				text = "uh"
			intervals [23]:
				xmin = 4.0222
				xmax = 4.5229
				text = ""
			intervals [24]:
				xmin = 4.5229
				xmax = 4.7729
				text = "ten"
			intervals [25]:
				xmin = 4.7729
				xmax = 4.8629
				text = ""
			intervals [26]:
				xmin = 4.8629
				xmax = 4.9429
				text = "or"
			intervals [27]:
				xmin = 4.9429
				xmax = 5.1429
				text = "so"
			intervals [28]:
				xmin = 5.1429
				xmax = 5.7682
				text = ""
			intervals [29]:
				xmin = 5.7682
				xmax = 5.8282
				text = "do"
			intervals [30]:
				xmin = 5.8282
				xmax = 5.8882
				text = ""
			intervals [31]:
				xmin = 5.8882
				xmax = 5.9682
				text = "you"
			intervals [32]:
				xmin = 5.9682
				xmax = 6.2982
				text = "remember"
			intervals [33]:
				xmin = 6.2982
				xmax = 24.4054
				text = ""
			intervals [34]:
				xmin = 24.4054
				xmax = 24.7854
				text = "uh-huh"
			intervals [35]:
				xmin = 24.7854
				xmax = 26.8888
				text = ""
			intervals [36]:
				xmin = 26.8888
				xmax = 26.9988
				text = "oh"
			intervals [37]:
				xmin = 26.9988
				xmax = 27.3688
				text = "yeah"
			intervals [38]:
				xmin = 27.3688
				xmax = 28.0302
				text = ""
			intervals [39]:
				xmin = 28.0302
				xmax = 28.0902
				text = "you"
			intervals [40]:
				xmin = 28.0902
				xmax = 28.2302
				text = "keep"
			intervals [41]:
				xmin = 28.2302
				xmax = 28.3002
				text = ""
			intervals [42]:
				xmin = 28.3002
				xmax = 28.5802
				text = "snakes"
			intervals [43]:
				xmin = 28.5802
				xmax = 38.2107
				text = ""
			intervals [44]:
				xmin = 38.2107
				xmax = 38.3007
				text = "did"
			intervals [45]:
				xmin = 38.3007
				xmax = 38.3807
				text = "you"
			intervals [46]:
				xmin = 38.3807
				xmax = 38.5407
				text = "ever"
			intervals [47]:
				xmin = 38.5407
				xmax = 38.7607
				text = "play"
			intervals [48]:
				xmin = 38.7607
				xmax = 38.9807
				text = "any"
			intervals [49]:
				xmin = 38.9807
				xmax = 39.4441
				text = ""
			intervals [50]:
				xmin = 39.4441
				xmax = 39.7541
				text = "well"
			intervals [51]:
				xmin = 39.7541
				xmax = 40.2869
				text = ""
			intervals [52]:
				xmin = 40.2869
				xmax = 40.4569
				text = "did"
			intervals [53]:
				xmin = 40.4569
				xmax = 40.5369
				text = "you"
			intervals [54]:
				xmin = 40.5369
				xmax = 40.7369
				text = "ever"
			intervals [55]:
				xmin = 40.7369
				xmax = 40.9569
				text = "know"
			intervals [56]:
				xmin = 40.9569
				xmax = 41.0269
				text = "of"
			intervals [57]:
				xmin = 41.0269
				xmax = 41.0569
				text = ""
			intervals [58]:
				xmin = 41.0569
				xmax = 41.3769
				text = "kids"
			intervals [59]:
				xmin = 41.3769
				xmax = 41.7369
				text = "playing"
			intervals [60]:
				xmin = 41.7369
				xmax = 42.0769
				text = "games"
			intervals [61]:
				xmin = 42.0769
				xmax = 42.2069
				text = "where"
			intervals [62]:
				xmin = 42.2069
				xmax = 42.3969
				text = "one"
			intervals [63]:
				xmin = 42.3969
				xmax = 42.4469
				text = ""
			intervals [64]:
				xmin = 42.4469
				xmax = 42.6369
				text = "kid"
			intervals [65]:
				xmin = 42.6369
				xmax = 42.6669
				text = ""
			intervals [66]:
				xmin = 42.6669
				xmax = 42.8169
				text = "had"
			intervals [67]:
				xmin = 42.8169
				xmax = 42.9069
				text = "to"
			intervals [68]:
				xmin = 42.9069
				xmax = 43.3069
				text = "chase"
			intervals [69]:
				xmin = 43.3069
				xmax = 43.4769
				text = "the"
			intervals [70]:
				xmin = 43.4769
				xmax = 43.7769
				text = "others"
			intervals [71]:
				xmin = 43.7769
				xmax = 43.8069
				text = ""
			intervals [72]:
				xmin = 43.8069
				xmax = 43.9069
				text = "or"
			intervals [73]:
				xmin = 43.9069
				xmax = 43.9369
				text = ""
			intervals [74]:
				xmin = 43.9369
				xmax = 44.1169
				text = "anything"
			intervals [75]:
				xmin = 44.1169
				xmax = 52.8036
				text = ""
			intervals [76]:
				xmin = 52.8036
				xmax = 52.8836
				text = "oh"
			intervals [77]:
				xmin = 52.8836
				xmax = 52.9136
				text = ""
			intervals [78]:
				xmin = 52.9136
				xmax = 53.1036
				text = "really"
			intervals [79]:
				xmin = 53.1036
				xmax = 54.5226
				text = ""
			intervals [80]:
				xmin = 54.5226
				xmax = 54.6726
				text = "yeah"
			intervals [81]:
				xmin = 54.6726
				xmax = 55.8725
				text = ""
			intervals [82]:
				xmin = 55.8725
				xmax = 56.0125
				text = "did"
			intervals [83]:
				xmin = 56.0125
				xmax = 56.0925
				text = "you"
			intervals [84]:
				xmin = 56.0925
				xmax = 56.2225
				text = "have"
			intervals [85]:
				xmin = 56.2225
				xmax = 56.3325
				text = "to"
			intervals [86]:
				xmin = 56.3325
				xmax = 56.4325
				text = ""
			intervals [87]:
				xmin = 56.4325
				xmax = 56.7225
				text = "pay"
			intervals [88]:
				xmin = 56.7225
				xmax = 56.8625
				text = "or"
			intervals [89]:
				xmin = 56.8625
				xmax = 57.1125
				text = "did"
			intervals [90]:
				xmin = 57.1125
				xmax = 57.1725
				text = "you"
			intervals [91]:
				xmin = 57.1725
				xmax = 57.3125
				text = "have"
			intervals [92]:
				xmin = 57.3125
				xmax = 57.3725
				text = ""
			intervals [93]:
				xmin = 57.3725
				xmax = 57.6925
				text = "friends"
			intervals [94]:
				xmin = 57.6925
				xmax = 57.7825
				text = "that"
			intervals [95]:
				xmin = 57.7825
				xmax = 57.9125
				text = "had"
			intervals [96]:
				xmin = 57.9125
				xmax = 58.3425
				text = "horses"
			intervals [97]:
				xmin = 58.3425
				xmax = 58.3725
				text = ""
			intervals [98]:
				xmin = 58.3725
				xmax = 58.4225
				text = "or"
			intervals [99]:
				xmin = 58.4225
				xmax = 58.4525
				text = ""
			intervals [100]:
				xmin = 58.4525
				xmax = 58.5125
				text = "wha-"
			intervals [101]:
				xmin = 58.5125
				xmax = 61.765
				text = ""
			intervals [102]:
				xmin = 61.765
				xmax = 61.795
				text = "oh"
			intervals [103]:
				xmin = 61.795
				xmax = 61.825
				text = ""
			intervals [104]:
				xmin = 61.825
				xmax = 61.935
				text = "that"
			intervals [105]:
				xmin = 61.935
				xmax = 61.965
				text = "s"
			intervals [106]:
				xmin = 61.965
				xmax = 62.295
				text = ""
			intervals [107]:
				xmin = 62.295
				xmax = 62.525
				text = "just"
			intervals [108]:
				xmin = 62.525
				xmax = 62.675
				text = "lovely"
			intervals [109]:
				xmin = 62.675
				xmax = 63.195
				text = ""
			intervals [110]:
				xmin = 63.195
				xmax = 63.385
				text = "as"
			intervals [111]:
				xmin = 63.385
				xmax = 63.455
				text = "a"
			intervals [112]:
				xmin = 63.455
				xmax = 63.685
				text = "kid"
			intervals [113]:
				xmin = 63.685
				xmax = 69.3987
				text = ""
			intervals [114]:
				xmin = 69.3987
				xmax = 69.6387
				text = "they"
			intervals [115]:
				xmin = 69.6387
				xmax = 69.8187
				text = "let"
			intervals [116]:
				xmin = 69.8187
				xmax = 69.9287
				text = "you"
			intervals [117]:
				xmin = 69.9287
				xmax = 70.1387
				text = "ride"
			intervals [118]:
				xmin = 70.1387
				xmax = 70.2387
				text = ""
			intervals [119]:
				xmin = 70.2387
				xmax = 70.3287
				text = "for"
			intervals [120]:
				xmin = 70.3287
				xmax = 70.6187
				text = "free"
			intervals [121]:
				xmin = 70.6187
				xmax = 71.3243
				text = ""
			intervals [122]:
				xmin = 71.3243
				xmax = 71.5043
				text = "or"
			intervals [123]:
				xmin = 71.5043
				xmax = 71.5543
				text = ""
			intervals [124]:
				xmin = 71.5543
				xmax = 71.7643
				text = "for"
			intervals [125]:
				xmin = 71.7643
				xmax = 72.0843
				text = "work"
			intervals [126]:
				xmin = 72.0843
				xmax = 72.1343
				text = "or"
			intervals [127]:
				xmin = 72.1343
				xmax = 72.2143
				text = ""
			intervals [128]:
				xmin = 72.2143
				xmax = 72.3043
				text = "what"
			intervals [129]:
				xmin = 72.3043
				xmax = 82.4391
				text = ""
			intervals [130]:
				xmin = 82.4391
				xmax = 82.5091
				text = "how"
			intervals [131]:
				xmin = 82.5091
				xmax = 82.5891
				text = "d"
			intervals [132]:
				xmin = 82.5891
				xmax = 82.6791
				text = "you"
			intervals [133]:
				xmin = 82.6791
				xmax = 82.9091
				text = "play"
			intervals [134]:
				xmin = 82.9091
				xmax = 83.0291
				text = "hide"
			intervals [135]:
				xmin = 83.0291
				xmax = 83.1391
				text = "and"
			intervals [136]:
				xmin = 83.1391
				xmax = 83.1791
				text = ""
			intervals [137]:
				xmin = 83.1791
				xmax = 83.2591
				text = "go"
			intervals [138]:
				xmin = 83.2591
				xmax = 83.2891
				text = ""
			intervals [139]:
				xmin = 83.2891
				xmax = 83.5491
				text = "seek"
			intervals [140]:
				xmin = 83.5491
				xmax = 91.0499
				text = ""
			intervals [141]:
				xmin = 91.0499
				xmax = 91.3099
				text = "mm"
			intervals [142]:
				xmin = 91.3099
				xmax = 91.6917
				text = ""
			intervals [143]:
				xmin = 91.6917
				xmax = 91.8317
				text = "then"
			intervals [144]:
				xmin = 91.8317
				xmax = 91.9717
				text = "what"
			intervals [145]:
				xmin = 91.9717
				xmax = 92.3817
				text = "happens"
			intervals [146]:
				xmin = 92.3817
				xmax = 92.5417
				text = "they"
			intervals [147]:
				xmin = 92.5417
				xmax = 92.6217
				text = "go"
			intervals [148]:
				xmin = 92.6217
				xmax = 92.9017
				text = "find"
			intervals [149]:
				xmin = 92.9017
				xmax = 93.0617
				text = ""
			intervals [150]:
				xmin = 93.0617
				xmax = 93.1617
				text = "you"
			intervals [151]:
				xmin = 93.1617
				xmax = 96.7927
				text = ""
			intervals [152]:
				xmin = 96.7927
				xmax = 97.1127
				text = "hm"
			intervals [153]:
				xmin = 97.1127
				xmax = 98.8455
				text = ""
			intervals [154]:
				xmin = 98.8455
				xmax = 99.5255
				text = "mm-hm"
			intervals [155]:
				xmin = 99.5255
				xmax = 100.5645
				text = ""
			intervals [156]:
				xmin = 100.5645
				xmax = 100.7045
				text = "how"
			intervals [157]:
				xmin = 100.7045
				xmax = 100.7745
				text = "d"
			intervals [158]:
				xmin = 100.7745
				xmax = 100.9045
				text = "you"
			intervals [159]:
				xmin = 100.9045
				xmax = 101.0945
				text = "pick"
			intervals [160]:
				xmin = 101.0945
				xmax = 101.1245
				text = ""
			intervals [161]:
				xmin = 101.1245
				xmax = 101.2245
				text = "the"
			intervals [162]:
				xmin = 101.2245
				xmax = 101.5045
				text = "first"
			intervals [163]:
				xmin = 101.5045
				xmax = 101.5445
				text = ""
			intervals [164]:
				xmin = 101.5445
				xmax = 101.9645
				text = "person"
			intervals [165]:
				xmin = 101.9645
				xmax = 101.9945
				text = ""
			intervals [166]:
				xmin = 101.9945
				xmax = 102.0845
				text = "to"
			intervals [167]:
				xmin = 102.0845
				xmax = 102.3045
				text = "be"
			intervals [168]:
				xmin = 102.3045
				xmax = 102.3945
				text = "it"
			intervals [169]:
				xmin = 102.3945
				xmax = 103.3091
				text = ""
			intervals [170]:
				xmin = 103.3091
				xmax = 103.4391
				text = "when"
			intervals [171]:
				xmin = 103.4391
				xmax = 103.5291
				text = "you"
			intervals [172]:
				xmin = 103.5291
				xmax = 103.7691
				text = "first"
			intervals [173]:
				xmin = 103.7691
				xmax = 104.0391
				text = "start"
			intervals [174]:
				xmin = 104.0391
				xmax = 104.1691
				text = "out"
			intervals [175]:
				xmin = 104.1691
				xmax = 104.2691
				text = ""
			intervals [176]:
				xmin = 104.2691
				xmax = 104.4591
				text = "playing"
			intervals [177]:
				xmin = 104.4591
				xmax = 113.8784
				text = ""
			intervals [178]:
				xmin = 113.8784
				xmax = 114.0084
				text = "did"
			intervals [179]:
				xmin = 114.0084
				xmax = 114.0984
				text = "you"
			intervals [180]:
				xmin = 114.0984
				xmax = 114.2384
				text = "ever"
			intervals [181]:
				xmin = 114.2384
				xmax = 114.5084
				text = "use"
			intervals [182]:
				xmin = 114.5084
				xmax = 115.0884
				text = "rhymes"
			intervals [183]:
				xmin = 115.0884
				xmax = 115.1984
				text = "or"
			intervals [184]:
				xmin = 115.1984
				xmax = 115.4684
				text = "s"
			intervals [185]:
				xmin = 115.4684
				xmax = 115.5487
				text = ""
			intervals [186]:
				xmin = 115.5487
				xmax = 116.4887
				text = "something"
			intervals [187]:
				xmin = 116.4887
				xmax = 121.2612
				text = ""
			intervals [188]:
				xmin = 121.2612
				xmax = 121.5212
				text = "hm"
			intervals [189]:
				xmin = 121.5212
				xmax = 122.1877
				text = ""
			intervals [190]:
				xmin = 122.1877
				xmax = 122.3277
				text = "never"
			intervals [191]:
				xmin = 122.3277
				xmax = 122.3677
				text = ""
			intervals [192]:
				xmin = 122.3677
				xmax = 122.4977
				text = "learned"
			intervals [193]:
				xmin = 122.4977
				xmax = 122.6377
				text = "'em"
			intervals [194]:
				xmin = 122.6377
				xmax = 122.6677
				text = ""
			intervals [195]:
				xmin = 122.6677
				xmax = 122.7277
				text = "huh"
			intervals [196]:
				xmin = 122.7277
				xmax = 128.4257
				text = ""
			intervals [197]:
				xmin = 128.4257
				xmax = 128.4757
				text = "i"
			intervals [198]:
				xmin = 128.4757
				xmax = 128.5857
				text = "don't"
			intervals [199]:
				xmin = 128.5857
				xmax = 128.7757
				text = "mean"
			intervals [200]:
				xmin = 128.7757
				xmax = 128.9057
				text = "so"
			intervals [201]:
				xmin = 128.9057
				xmax = 129.1557
				text = "much"
			intervals [202]:
				xmin = 129.1557
				xmax = 129.1857
				text = ""
			intervals [203]:
				xmin = 129.1857
				xmax = 129.5357
				text = "those"
			intervals [204]:
				xmin = 129.5357
				xmax = 129.6757
				text = "but"
			intervals [205]:
				xmin = 129.6757
				xmax = 129.7657
				text = ""
			intervals [206]:
				xmin = 129.7657
				xmax = 129.9757
				text = "like"
			intervals [207]:
				xmin = 129.9757
				xmax = 130.0757
				text = ""
			intervals [208]:
				xmin = 130.0757
				xmax = 130.1657
				text = "uh"
			intervals [209]:
				xmin = 130.1657
				xmax = 130.3357
				text = ""
			intervals [210]:
				xmin = 130.3357
				xmax = 130.4557
				text = "you"
			intervals [211]:
				xmin = 130.4557
				xmax = 130.5057
				text = ""
			intervals [212]:
				xmin = 130.5057
				xmax = 130.6457
				text = "know"
			intervals [213]:
				xmin = 130.6457
				xmax = 130.8657
				text = "one"
			intervals [214]:
				xmin = 130.8657
				xmax = 130.9557
				text = ""
			intervals [215]:
				xmin = 130.9557
				xmax = 131.3957
				text = "potato"
			intervals [216]:
				xmin = 131.3957
				xmax = 131.5857
				text = "two"
			intervals [217]:
				xmin = 131.5857
				xmax = 131.6457
				text = ""
			intervals [218]:
				xmin = 131.6457
				xmax = 132.1657
				text = "potato"
			intervals [219]:
				xmin = 132.1657
				xmax = 132.3949
				text = ""
			intervals [220]:
				xmin = 132.3949
				xmax = 132.5149
				text = "did"
			intervals [221]:
				xmin = 132.5149
				xmax = 132.6049
				text = ""
			intervals [222]:
				xmin = 132.6049
				xmax = 132.6749
				text = "you"
			intervals [223]:
				xmin = 132.6749
				xmax = 132.7849
				text = "ever"
			intervals [224]:
				xmin = 132.7849
				xmax = 132.9449
				text = "hear"
			intervals [225]:
				xmin = 132.9449
				xmax = 133.1749
				text = "that"
			intervals [226]:
				xmin = 133.1749
				xmax = 133.3249
				text = ""
			intervals [227]:
				xmin = 133.3249
				xmax = 133.4149
				text = "one"
			intervals [228]:
				xmin = 133.4149
				xmax = 138.0013
				text = ""
			intervals [229]:
				xmin = 138.0013
				xmax = 138.1513
				text = "or"
			intervals [230]:
				xmin = 138.1513
				xmax = 138.3013
				text = ""
			intervals [231]:
				xmin = 138.3013
				xmax = 138.3313
				text = "uh"
			intervals [232]:
				xmin = 138.3313
				xmax = 138.5585
				text = ""
			intervals [233]:
				xmin = 138.5585
				xmax = 138.9085
				text = "engine"
			intervals [234]:
				xmin = 138.9085
				xmax = 139.3285
				text = "engine"
			intervals [235]:
				xmin = 139.3285
				xmax = 140.9589
				text = ""
			intervals [236]:
				xmin = 140.9589
				xmax = 141.2489
				text = "yeah"
			intervals [237]:
				xmin = 141.2489
				xmax = 150.7256
				text = ""
			intervals [238]:
				xmin = 150.7256
				xmax = 150.8456
				text = "can"
			intervals [239]:
				xmin = 150.8456
				xmax = 150.9556
				text = "you"
			intervals [240]:
				xmin = 150.9556
				xmax = 151.0456
				text = "use"
			intervals [241]:
				xmin = 151.0456
				xmax = 151.2956
				text = ""
			intervals [242]:
				xmin = 151.2956
				xmax = 151.4656
				text = "any"
			intervals [243]:
				xmin = 151.4656
				xmax = 151.5456
				text = "of"
			intervals [244]:
				xmin = 151.5456
				xmax = 151.8356
				text = "those"
			intervals [245]:
				xmin = 151.8356
				xmax = 151.9556
				text = "that"
			intervals [246]:
				xmin = 151.9556
				xmax = 152.0656
				text = "you"
			intervals [247]:
				xmin = 152.0656
				xmax = 152.4556
				text = "remember"
			intervals [248]:
				xmin = 152.4556
				xmax = 152.5056
				text = ""
			intervals [249]:
				xmin = 152.5056
				xmax = 152.9056
				text = "perfect"
			intervals [250]:
				xmin = 152.9056
				xmax = 153.507
				text = ""
			intervals [251]:
				xmin = 153.507
				xmax = 153.667
				text = "<unk>"
			intervals [252]:
				xmin = 153.667
				xmax = 156.5208
				text = ""
			intervals [253]:
				xmin = 156.5208
				xmax = 156.6308
				text = "how"
			intervals [254]:
				xmin = 156.6308
				xmax = 156.6908
				text = "in"
			intervals [255]:
				xmin = 156.6908
				xmax = 156.7608
				text = "the"
			intervals [256]:
				xmin = 156.7608
				xmax = 156.9508
				text = "world"
			intervals [257]:
				xmin = 156.9508
				xmax = 157.0208
				text = "do"
			intervals [258]:
				xmin = 157.0208
				xmax = 157.0808
				text = "you"
			intervals [259]:
				xmin = 157.0808
				xmax = 157.3108
				text = "play"
			intervals [260]:
				xmin = 157.3108
				xmax = 157.3608
				text = ""
			intervals [261]:
				xmin = 157.3608
				xmax = 158.0308
				text = "kickball"
			intervals [262]:
				xmin = 158.0308
				xmax = 161.8969
				text = ""
			intervals [263]:
				xmin = 161.8969
				xmax = 162.1269
				text = "<unk>"
			intervals [264]:
				xmin = 162.1269
				xmax = 168.2646
				text = ""
			intervals [265]:
				xmin = 168.2646
				xmax = 168.5846
				text = "mm-hm"
			intervals [266]:
				xmin = 168.5846
				xmax = 171.6726
				text = ""
			intervals [267]:
				xmin = 171.6726
				xmax = 172.2426
				text = "mm-hm"
			intervals [268]:
				xmin = 172.2426
				xmax = 175.8125
				text = ""
			intervals [269]:
				xmin = 175.8125
				xmax = 176.3925
				text = "mm-hm"
			intervals [270]:
				xmin = 176.3925
				xmax = 176.5548
				text = ""
			intervals [271]:
				xmin = 176.5548
				xmax = 176.8748
				text = "instead"
			intervals [272]:
				xmin = 176.8748
				xmax = 177.0148
				text = "of"
			intervals [273]:
				xmin = 177.0148
				xmax = 177.3348
				text = "throwing"
			intervals [274]:
				xmin = 177.3348
				xmax = 177.4048
				text = "to"
			intervals [275]:
				xmin = 177.4048
				xmax = 177.4648
				text = "the"
			intervals [276]:
				xmin = 177.4648
				xmax = 180.763
				text = ""
			intervals [277]:
				xmin = 180.763
				xmax = 180.933
				text = "what"
			intervals [278]:
				xmin = 180.933
				xmax = 181.033
				text = "were"
			intervals [279]:
				xmin = 181.033
				xmax = 181.213
				text = "some"
			intervals [280]:
				xmin = 181.213
				xmax = 181.383
				text = ""
			intervals [281]:
				xmin = 181.383
				xmax = 182.163
				text = "variations"
			intervals [282]:
				xmin = 182.163
				xmax = 182.193
				text = ""
			intervals [283]:
				xmin = 182.193
				xmax = 182.293
				text = "in"
			intervals [284]:
				xmin = 182.293
				xmax = 182.343
				text = ""
			intervals [285]:
				xmin = 182.343
				xmax = 182.583
				text = "that"
			intervals [286]:
				xmin = 182.583
				xmax = 182.843
				text = ""
			intervals [287]:
				xmin = 182.843
				xmax = 182.923
				text = "do"
			intervals [288]:
				xmin = 182.923
				xmax = 183.003
				text = "you"
			intervals [289]:
				xmin = 183.003
				xmax = 183.463
				text = "remember"
			intervals [290]:
				xmin = 183.463
				xmax = 189.9973
				text = ""
			intervals [291]:
				xmin = 189.9973
				xmax = 190.9973
				text = "<unk>"
			intervals [292]:
				xmin = 190.9973
				xmax = 199.4265
				text = ""
			intervals [293]:
				xmin = 199.4265
				xmax = 199.7765
				text = "mm-hm"
			intervals [294]:
				xmin = 199.7765
				xmax = 202.1798
				text = ""
			intervals [295]:
				xmin = 202.1798
				xmax = 202.5698
				text = "mm-hm"
			intervals [296]:
				xmin = 202.5698
				xmax = 206.4538
				text = ""
			intervals [297]:
				xmin = 206.4538
				xmax = 206.5738
				text = "oh"
			intervals [298]:
				xmin = 206.5738
				xmax = 206.6038
				text = ""
			intervals [299]:
				xmin = 206.6038
				xmax = 206.8038
				text = "yeah"
			intervals [300]:
				xmin = 206.8038
				xmax = 209.9307
				text = ""
			intervals [301]:
				xmin = 209.9307
				xmax = 210.3607
				text = "mm-hm"
			intervals [302]:
				xmin = 210.3607
				xmax = 216.6492
				text = ""
			intervals [303]:
				xmin = 216.6492
				xmax = 217.1492
				text = "mm-hm"
			intervals [304]:
				xmin = 217.1492
				xmax = 217.5757
				text = ""
			intervals [305]:
				xmin = 217.5757
				xmax = 217.7057
				text = "what"
			intervals [306]:
				xmin = 217.7057
				xmax = 217.8757
				text = "did"
			intervals [307]:
				xmin = 217.8757
				xmax = 217.9357
				text = "you"
			intervals [308]:
				xmin = 217.9357
				xmax = 217.9957
				text = "do"
			intervals [309]:
				xmin = 217.9957
				xmax = 218.1357
				text = "with"
			intervals [310]:
				xmin = 218.1357
				xmax = 218.2857
				text = "the"
			intervals [311]:
				xmin = 218.2857
				xmax = 218.7857
				text = "snakes"
			intervals [312]:
				xmin = 218.7857
				xmax = 220.3091
				text = ""
			intervals [313]:
				xmin = 220.3091
				xmax = 220.5991
				text = "once"
			intervals [314]:
				xmin = 220.5991
				xmax = 220.7091
				text = "you"
			intervals [315]:
				xmin = 220.7091
				xmax = 229.1484
				text = ""
			intervals [316]:
				xmin = 229.1484
				xmax = 229.5084
				text = "mm-hm"
			intervals [317]:
				xmin = 229.5084
				xmax = 235.5727
				text = ""
			intervals [318]:
				xmin = 235.5727
				xmax = 235.6327
				text = "how"
			intervals [319]:
				xmin = 235.6327
				xmax = 235.9027
				text = "could"
			intervals [320]:
				xmin = 235.9027
				xmax = 236.1727
				text = "you"
			intervals [321]:
				xmin = 236.1727
				xmax = 236.2827
				text = "tell"
			intervals [322]:
				xmin = 236.2827
				xmax = 237.4743
				text = ""
			intervals [323]:
				xmin = 237.4743
				xmax = 237.6343
				text = "how"
			intervals [324]:
				xmin = 237.6343
				xmax = 237.7843
				text = "could"
			intervals [325]:
				xmin = 237.7843
				xmax = 237.8743
				text = "you"
			intervals [326]:
				xmin = 237.8743
				xmax = 238.1543
				text = "tell"
			intervals [327]:
				xmin = 238.1543
				xmax = 238.2243
				text = "wha-"
			intervals [328]:
				xmin = 238.2243
				xmax = 238.5543
				text = "which"
			intervals [329]:
				xmin = 238.5543
				xmax = 238.8849
				text = ""
			intervals [330]:
				xmin = 238.8849
				xmax = 239.8649
				text = "<unk>"
			intervals [331]:
				xmin = 239.8649
				xmax = 243.1285
				text = ""
			intervals [332]:
				xmin = 243.1285
				xmax = 243.3885
				text = "oh"
			intervals [333]:
				xmin = 243.3885
				xmax = 244.4357
				text = ""
			intervals [334]:
				xmin = 244.4357
				xmax = 244.6957
				text = "what"
			intervals [335]:
				xmin = 244.6957
				xmax = 244.9157
				text = "kind"
			intervals [336]:
				xmin = 244.9157
				xmax = 244.9757
				text = "of"
			intervals [337]:
				xmin = 244.9757
				xmax = 245.3557
				text = "poisonous"
			intervals [338]:
				xmin = 245.3557
				xmax = 245.6557
				text = "snakes"
			intervals [339]:
				xmin = 245.6557
				xmax = 245.6957
				text = "are"
			intervals [340]:
				xmin = 245.6957
				xmax = 245.7857
				text = "there"
			intervals [341]:
				xmin = 245.7857
				xmax = 246.0557
				text = "around"
			intervals [342]:
				xmin = 246.0557
				xmax = 246.2657
				text = ""
			intervals [343]:
				xmin = 246.2657
				xmax = 246.3557
				text = "here"
			intervals [344]:
				xmin = 246.3557
				xmax = 260.8809
				text = ""
			intervals [345]:
				xmin = 260.8809
				xmax = 261.3309
				text = "copperheads"
			intervals [346]:
				xmin = 261.3309
				xmax = 266.9303
				text = ""
			intervals [347]:
				xmin = 266.9303
				xmax = 267.1703
				text = "mm-hm"
			intervals [348]:
				xmin = 267.1703
				xmax = 271.5842
				text = ""
			intervals [349]:
				xmin = 271.5842
				xmax = 271.9742
				text = "mm-hm"
			intervals [350]:
				xmin = 271.9742
				xmax = 278.254
				text = ""
			intervals [351]:
				xmin = 278.254
				xmax = 278.354
				text = "how"
			intervals [352]:
				xmin = 278.354
				xmax = 278.504
				text = "what"
			intervals [353]:
				xmin = 278.504
				xmax = 278.594
				text = "did"
			intervals [354]:
				xmin = 278.594
				xmax = 278.684
				text = "you"
			intervals [355]:
				xmin = 278.684
				xmax = 278.774
				text = ""
			intervals [356]:
				xmin = 278.774
				xmax = 278.954
				text = "feed"
			intervals [357]:
				xmin = 278.954
				xmax = 279.064
				text = "them"
			intervals [358]:
				xmin = 279.064
				xmax = 279.124
				text = ""
			intervals [359]:
				xmin = 279.124
				xmax = 279.204
				text = "how"
			intervals [360]:
				xmin = 279.204
				xmax = 279.364
				text = "would"
			intervals [361]:
				xmin = 279.364
				xmax = 279.434
				text = "you"
			intervals [362]:
				xmin = 279.434
				xmax = 279.464
				text = ""
			intervals [363]:
				xmin = 279.464
				xmax = 279.654
				text = "keep"
			intervals [364]:
				xmin = 279.654
				xmax = 279.684
				text = ""
			intervals [365]:
				xmin = 279.684
				xmax = 279.774
				text = "them"
			intervals [366]:
				xmin = 279.774
				xmax = 279.814
				text = ""
			intervals [367]:
				xmin = 279.814
				xmax = 280.024
				text = "alive"
			intervals [368]:
				xmin = 280.024
				xmax = 280.2183
				text = ""
			intervals [369]:
				xmin = 280.2183
				xmax = 280.3183
				text = "or"
			intervals [370]:
				xmin = 280.3183
				xmax = 280.3483
				text = ""
			intervals [371]:
				xmin = 280.3483
				xmax = 280.5183
				text = "how"
			intervals [372]:
				xmin = 280.5183
				xmax = 280.6783
				text = "long"
			intervals [373]:
				xmin = 280.6783
				xmax = 280.7983
				text = ""
			intervals [374]:
				xmin = 280.7983
				xmax = 280.9683
				text = "could"
			intervals [375]:
				xmin = 280.9683
				xmax = 281.0583
				text = "you"
			intervals [376]:
				xmin = 281.0583
				xmax = 281.2783
				text = "keep"
			intervals [377]:
				xmin = 281.2783
				xmax = 281.3383
				text = ""
			intervals [378]:
				xmin = 281.3383
				xmax = 281.4083
				text = "'em"
			intervals [379]:
				xmin = 281.4083
				xmax = 281.6283
				text = "alive"
			intervals [380]:
				xmin = 281.6283
				xmax = 288.2058
				text = ""
			intervals [381]:
				xmin = 288.2058
				xmax = 288.3958
				text = "oh"
			intervals [382]:
				xmin = 288.3958
				xmax = 288.4458
				text = ""
			intervals [383]:
				xmin = 288.4458
				xmax = 288.5858
				text = "yeah"
			intervals [384]:
				xmin = 288.5858
				xmax = 288.6958
				text = ""
			intervals [385]:
				xmin = 288.6958
				xmax = 288.7858
				text = "did"
			intervals [386]:
				xmin = 288.7858
				xmax = 288.8658
				text = "you"
			intervals [387]:
				xmin = 288.8658
				xmax = 289.0558
				text = "feed"
			intervals [388]:
				xmin = 289.0558
				xmax = 289.1458
				text = "'em"
			intervals [389]:
				xmin = 289.1458
				xmax = 289.1758
				text = ""
			intervals [390]:
				xmin = 289.1758
				xmax = 289.4558
				text = "mice"
			intervals [391]:
				xmin = 289.4558
				xmax = 289.8658
				text = "alive"
			intervals [392]:
				xmin = 289.8658
				xmax = 289.8958
				text = ""
			intervals [393]:
				xmin = 289.8958
				xmax = 290.0058
				text = "or"
			intervals [394]:
				xmin = 290.0058
				xmax = 290.0358
				text = ""
			intervals [395]:
				xmin = 290.0358
				xmax = 290.2758
				text = "dead"
			intervals [396]:
				xmin = 290.2758
				xmax = 291.4846
				text = ""
			intervals [397]:
				xmin = 291.4846
				xmax = 291.5946
				text = "oh"
			intervals [398]:
				xmin = 291.5946
				xmax = 291.6246
				text = ""
			intervals [399]:
				xmin = 291.6246
				xmax = 291.8746
				text = "yeah"
			intervals [400]:
				xmin = 291.8746
				xmax = 292.2655
				text = ""
			intervals [401]:
				xmin = 292.2655
				xmax = 292.4555
				text = "how"
			intervals [402]:
				xmin = 292.4555
				xmax = 292.5455
				text = "did"
			intervals [403]:
				xmin = 292.5455
				xmax = 292.6855
				text = "that"
			intervals [404]:
				xmin = 292.6855
				xmax = 292.9155
				text = "w"
			intervals [405]:
				xmin = 292.9155
				xmax = 293.0855
				text = "what"
			intervals [406]:
				xmin = 293.0855
				xmax = 293.2255
				text = "was"
			intervals [407]:
				xmin = 293.2255
				xmax = 293.4755
				text = "that"
			intervals [408]:
				xmin = 293.4755
				xmax = 293.5055
				text = ""
			intervals [409]:
				xmin = 293.5055
				xmax = 293.6955
				text = "like"
			intervals [410]:
				xmin = 293.6955
				xmax = 293.7855
				text = ""
			intervals [411]:
				xmin = 293.7855
				xmax = 293.8955
				text = "how"
			intervals [412]:
				xmin = 293.8955
				xmax = 294.0155
				text = "did"
			intervals [413]:
				xmin = 294.0155
				xmax = 294.1055
				text = "it"
			intervals [414]:
				xmin = 294.1055
				xmax = 294.2855
				text = "get"
			intervals [415]:
				xmin = 294.2855
				xmax = 294.3155
				text = ""
			intervals [416]:
				xmin = 294.3155
				xmax = 294.4155
				text = "'em"
			intervals [417]:
				xmin = 294.4155
				xmax = 300.290
				text = ""
			intervals [418]:
				xmin = 300.290
				xmax = 300.430
				text = "do"
			intervals [419]:
				xmin = 300.430
				xmax = 300.580
				text = "the"
			intervals [420]:
				xmin = 300.580
				xmax = 300.880
				text = "mice"
			intervals [421]:
				xmin = 300.880
				xmax = 301.060
				text = "ever"
			intervals [422]:
				xmin = 301.060
				xmax = 301.110
				text = ""
			intervals [423]:
				xmin = 301.110
				xmax = 301.360
				text = "fight"
			intervals [424]:
				xmin = 301.360
				xmax = 301.430
				text = ""
			intervals [425]:
				xmin = 301.430
				xmax = 301.580
				text = "back"
			intervals [426]:
				xmin = 301.580
				xmax = 301.610
				text = ""
			intervals [427]:
				xmin = 301.610
				xmax = 301.660
				text = "or"
			intervals [428]:
				xmin = 301.660
				xmax = 301.870
				text = ""
			intervals [429]:
				xmin = 301.870
				xmax = 302.140
				text = "something"
			intervals [430]:
				xmin = 302.140
				xmax = 304.8471
				text = ""
			intervals [431]:
				xmin = 304.8471
				xmax = 305.1271
				text = "uh-huh"
			intervals [432]:
				xmin = 305.1271
				xmax = 305.9982
				text = ""
			intervals [433]:
				xmin = 305.9982
				xmax = 306.0582
				text = "so"
			intervals [434]:
				xmin = 306.0582
				xmax = 306.0882
				text = ""
			intervals [435]:
				xmin = 306.0882
				xmax = 306.1882
				text = "you"
			intervals [436]:
				xmin = 306.1882
				xmax = 306.3882
				text = "used"
			intervals [437]:
				xmin = 306.3882
				xmax = 306.4682
				text = "to"
			intervals [438]:
				xmin = 306.4682
				xmax = 306.8182
				text = "watch"
			intervals [439]:
				xmin = 306.8182
				xmax = 307.0982
				text = ""
			intervals [440]:
				xmin = 307.0982
				xmax = 307.2082
				text = "it"
			intervals [441]:
				xmin = 307.2082
				xmax = 320.663
				text = ""
			intervals [442]:
				xmin = 320.663
				xmax = 321.183
				text = "mm-hm"
			intervals [443]:
				xmin = 321.183
				xmax = 322.4518
				text = ""
			intervals [444]:
				xmin = 322.4518
				xmax = 322.5118
				text = "they"
			intervals [445]:
				xmin = 322.5118
				xmax = 322.7618
				text = "didn't"
			intervals [446]:
				xmin = 322.7618
				xmax = 322.8818
				text = "have"
			intervals [447]:
				xmin = 322.8818
				xmax = 322.9718
				text = "to"
			intervals [448]:
				xmin = 322.9718
				xmax = 323.1018
				text = "eat"
			intervals [449]:
				xmin = 323.1018
				xmax = 323.1318
				text = ""
			intervals [450]:
				xmin = 323.1318
				xmax = 323.3918
				text = "too"
			intervals [451]:
				xmin = 323.3918
				xmax = 323.6818
				text = "often"
			intervals [452]:
				xmin = 323.6818
				xmax = 323.7418
				text = "at"
			intervals [453]:
				xmin = 323.7418
				xmax = 323.8318
				text = ""
			intervals [454]:
				xmin = 323.8318
				xmax = 324.0118
				text = "that"
			intervals [455]:
				xmin = 324.0118
				xmax = 324.0918
				text = ""
			intervals [456]:
				xmin = 324.0918
				xmax = 324.2218
				text = "rate"
			intervals [457]:
				xmin = 324.2218
				xmax = 324.3618
				text = ""
			intervals [458]:
				xmin = 324.3618
				xmax = 324.4718
				text = "then"
			intervals [459]:
				xmin = 324.4718
				xmax = 325.1433
				text = ""
			intervals [460]:
				xmin = 325.1433
				xmax = 326.0633
				text = "<unk>"
			intervals [461]:
				xmin = 326.0633
				xmax = 327.3758
				text = ""
			intervals [462]:
				xmin = 327.3758
				xmax = 327.9658
				text = "uh-huh"
			intervals [463]:
				xmin = 327.9658
				xmax = 329.2958
				text = ""
			intervals [464]:
				xmin = 329.2958
				xmax = 329.6758
				text = "swallow"
			intervals [465]:
				xmin = 329.6758
				xmax = 329.7958
				text = "'em"
			intervals [466]:
				xmin = 329.7958
				xmax = 330.0258
				text = "whole"
			intervals [467]:
				xmin = 330.0258
				xmax = 330.1958
				text = "or"
			intervals [468]:
				xmin = 330.1958
				xmax = 334.2171
				text = ""
			intervals [469]:
				xmin = 334.2171
				xmax = 335.5071
				text = "<unk>"
			intervals [470]:
				xmin = 335.5071
				xmax = 337.0103
				text = ""
			intervals [471]:
				xmin = 337.0103
				xmax = 337.1303
				text = "they"
			intervals [472]:
				xmin = 337.1303
				xmax = 337.2303
				text = ""
			intervals [473]:
				xmin = 337.2303
				xmax = 337.3503
				text = "don't"
			intervals [474]:
				xmin = 337.3503
				xmax = 337.4303
				text = "own"
			intervals [475]:
				xmin = 337.4303
				xmax = 337.4903
				text = ""
			intervals [476]:
				xmin = 337.4903
				xmax = 337.5303
				text = "a"
			intervals [477]:
				xmin = 337.5303
				xmax = 337.5603
				text = ""
			intervals [478]:
				xmin = 337.5603
				xmax = 338.1503
				text = "refrigerator"
			intervals [479]:
				xmin = 338.1503
				xmax = 338.2003
				text = "or"
			intervals [480]:
				xmin = 338.2003
				xmax = 338.4403
				text = "anything"
			intervals [481]:
				xmin = 338.4403
				xmax = 339.4903
				text = "<unk>"
			intervals [482]:
				xmin = 339.4903
				xmax = 340.6953
				text = ""
			intervals [483]:
				xmin = 340.6953
				xmax = 340.8353
				text = "how"
			intervals [484]:
				xmin = 340.8353
				xmax = 341.0553
				text = "about"
			intervals [485]:
				xmin = 341.0553
				xmax = 341.1653
				text = "the"
			intervals [486]:
				xmin = 341.1653
				xmax = 341.2253
				text = ""
			intervals [487]:
				xmin = 341.2253
				xmax = 341.5953
				text = "dog"
			intervals [488]:
				xmin = 341.5953
				xmax = 341.7553
				text = "what"
			intervals [489]:
				xmin = 341.7553
				xmax = 341.9853
				text = "what"
			intervals [490]:
				xmin = 341.9853
				xmax = 342.1953
				text = "kind"
			intervals [491]:
				xmin = 342.1953
				xmax = 342.2853
				text = "of"
			intervals [492]:
				xmin = 342.2853
				xmax = 342.6353
				text = "dog"
			intervals [493]:
				xmin = 342.6353
				xmax = 342.7853
				text = "was"
			intervals [494]:
				xmin = 342.7853
				xmax = 342.8153
				text = ""
			intervals [495]:
				xmin = 342.8153
				xmax = 342.9153
				text = "it"
			intervals [496]:
				xmin = 342.9153
				xmax = 348.4792
				text = ""
			intervals [497]:
				xmin = 348.4792
				xmax = 348.6792
				text = "oh"
			intervals [498]:
				xmin = 348.6792
				xmax = 348.7092
				text = ""
			intervals [499]:
				xmin = 348.7092
				xmax = 348.8292
				text = "really"
			intervals [500]:
				xmin = 348.8292
				xmax = 350.0321
				text = ""
			intervals [501]:
				xmin = 350.0321
				xmax = 350.4321
				text = "mm-hm"
			intervals [502]:
				xmin = 350.4321
				xmax = 354.3717
				text = ""
			intervals [503]:
				xmin = 354.3717
				xmax = 354.5017
				text = "no"
			intervals [504]:
				xmin = 354.5017
				xmax = 354.5417
				text = ""
			intervals [505]:
				xmin = 354.5417
				xmax = 354.8517
				text = "kidding"
			intervals [506]:
				xmin = 354.8517
				xmax = 360.3946
				text = ""
			intervals [507]:
				xmin = 360.3946
				xmax = 360.6546
				text = "no"
			intervals [508]:
				xmin = 360.6546
				xmax = 360.7246
				text = ""
			intervals [509]:
				xmin = 360.7246
				xmax = 361.0546
				text = "kidding"
			intervals [510]:
				xmin = 361.0546
				xmax = 362.2852
				text = ""
			intervals [511]:
				xmin = 362.2852
				xmax = 362.4052
				text = "what"
			intervals [512]:
				xmin = 362.4052
				xmax = 362.5852
				text = "was"
			intervals [513]:
				xmin = 362.5852
				xmax = 362.7252
				text = "his"
			intervals [514]:
				xmin = 362.7252
				xmax = 362.9052
				text = "name"
			intervals [515]:
				xmin = 362.9052
				xmax = 366.5605
				text = ""
			intervals [516]:
				xmin = 366.5605
				xmax = 367.0105
				text = "mm-hm"
			intervals [517]:
				xmin = 367.0105
				xmax = 372.4864
				text = ""
			intervals [518]:
				xmin = 372.4864
				xmax = 373.0964
				text = "mm-hm"
			intervals [519]:
				xmin = 373.0964
				xmax = 375.2653
				text = ""
			intervals [520]:
				xmin = 375.2653
				xmax = 375.3253
				text = "no"
			intervals [521]:
				xmin = 375.3253
				xmax = 375.4553
				text = ""
			intervals [522]:
				xmin = 375.4553
				xmax = 375.6353
				text = "kidding"
			intervals [523]:
				xmin = 375.6353
				xmax = 380.519
				text = ""
			intervals [524]:
				xmin = 380.519
				xmax = 380.869
				text = "yes"
			intervals [525]:
				xmin = 380.869
				xmax = 390.8055
				text = ""
			intervals [526]:
				xmin = 390.8055
				xmax = 391.2655
				text = "sure"
			intervals [527]:
				xmin = 391.2655
				xmax = 391.2955
				text = ""
			intervals [528]:
				xmin = 391.2955
				xmax = 391.4655
				text = "that"
			intervals [529]:
				xmin = 391.4655
				xmax = 391.5155
				text = "s"
			intervals [530]:
				xmin = 391.5155
				xmax = 391.8155
				text = "pretty"
			intervals [531]:
				xmin = 391.8155
				xmax = 392.1655
				text = "smart"
			intervals [532]:
				xmin = 392.1655
				xmax = 392.1955
				text = ""
			intervals [533]:
				xmin = 392.1955
				xmax = 392.3355
				text = "for"
			intervals [534]:
				xmin = 392.3355
				xmax = 392.4455
				text = ""
			intervals [535]:
				xmin = 392.4455
				xmax = 392.7655
				text = "dog"
			intervals [536]:
				xmin = 392.7655
				xmax = 392.8655
				text = "to"
			intervals [537]:
				xmin = 392.8655
				xmax = 393.0555
				text = "do"
			intervals [538]:
				xmin = 393.0555
				xmax = 393.2855
				text = "all"
			intervals [539]:
				xmin = 393.2855
				xmax = 393.4755
				text = "that"
			intervals [540]:
				xmin = 393.4755
				xmax = 397.0267
				text = ""
			intervals [541]:
				xmin = 397.0267
				xmax = 397.2467
				text = "really"
			intervals [542]:
				xmin = 397.2467
				xmax = 400.4038
				text = ""
			intervals [543]:
				xmin = 400.4038
				xmax = 402.1038
				text = "<unk>"
			intervals [544]:
				xmin = 402.1038
				xmax = 402.3438
				text = "impressive"
			intervals [545]:
				xmin = 402.3438
				xmax = 404.7342
				text = ""
			intervals [546]:
				xmin = 404.7342
				xmax = 404.8042
				text = "no"
			intervals [547]:
				xmin = 404.8042
				xmax = 404.9442
				text = ""
			intervals [548]:
				xmin = 404.9442
				xmax = 405.3842
				text = "kidding"
			intervals [549]:
				xmin = 405.3842
				xmax = 408.0705
				text = ""
			intervals [550]:
				xmin = 408.0705
				xmax = 408.5105
				text = "mm-hm"
			intervals [551]:
				xmin = 408.5105
				xmax = 411.2301
				text = ""
			intervals [552]:
				xmin = 411.2301
				xmax = 411.9701
				text = "mm-hm"
			intervals [553]:
				xmin = 411.9701
				xmax = 412.3145
				text = ""
			intervals [554]:
				xmin = 412.3145
				xmax = 412.4545
				text = "was"
			intervals [555]:
				xmin = 412.4545
				xmax = 412.5345
				text = "he"
			intervals [556]:
				xmin = 412.5345
				xmax = 412.5945
				text = "a"
			intervals [557]:
				xmin = 412.5945
				xmax = 412.8245
				text = "big"
			intervals [558]:
				xmin = 412.8245
				xmax = 412.8545
				text = ""
			intervals [559]:
				xmin = 412.8545
				xmax = 413.0545
				text = "dog"
			intervals [560]:
				xmin = 413.0545
				xmax = 416.6416
				text = ""
			intervals [561]:
				xmin = 416.6416
				xmax = 417.0316
				text = "mm-hm"
			intervals [562]:
				xmin = 417.0316
				xmax = 423.5522
				text = ""
			intervals [563]:
				xmin = 423.5522
				xmax = 423.9222
				text = "mm-hm"
			intervals [564]:
				xmin = 423.9222
				xmax = 428.8292
				text = ""
			intervals [565]:
				xmin = 428.8292
				xmax = 429.1592
				text = "yeah"
			intervals [566]:
				xmin = 429.1592
				xmax = 430.5001
				text = ""
			intervals [567]:
				xmin = 430.5001
				xmax = 430.5301
				text = "i"
			intervals [568]:
				xmin = 430.5301
				xmax = 430.6101
				text = ""
			intervals [569]:
				xmin = 430.6101
				xmax = 430.8601
				text = "think"
			intervals [570]:
				xmin = 430.8601
				xmax = 430.8901
				text = ""
			intervals [571]:
				xmin = 430.8901
				xmax = 430.9301
				text = "i"
			intervals [572]:
				xmin = 430.9301
				xmax = 431.0501
				text = "agree"
			intervals [573]:
				xmin = 431.0501
				xmax = 431.2701
				text = "with"
			intervals [574]:
				xmin = 431.2701
				xmax = 431.3701
				text = "you"
			intervals [575]:
				xmin = 431.3701
				xmax = 434.1015
				text = ""
			intervals [576]:
				xmin = 434.1015
				xmax = 434.2715
				text = "right"
			intervals [577]:
				xmin = 434.2715
				xmax = 435.6401
				text = ""
			intervals [578]:
				xmin = 435.6401
				xmax = 436.1901
				text = "mm-hm"
			intervals [579]:
				xmin = 436.1901
				xmax = 436.5523
				text = ""
			intervals [580]:
				xmin = 436.5523
				xmax = 436.6123
				text = "do"
			intervals [581]:
				xmin = 436.6123
				xmax = 436.6723
				text = "you"
			intervals [582]:
				xmin = 436.6723
				xmax = 436.8423
				text = "think"
			intervals [583]:
				xmin = 436.8423
				xmax = 437.1923
				text = "keno"
			intervals [584]:
				xmin = 437.1923
				xmax = 437.3423
				text = "would"
			intervals [585]:
				xmin = 437.3423
				xmax = 437.6023
				text = "have"
			intervals [586]:
				xmin = 437.6023
				xmax = 437.7623
				text = "uh"
			intervals [587]:
				xmin = 437.7623
				xmax = 438.0423
				text = "bit"
			intervals [588]:
				xmin = 438.0423
				xmax = 438.4323
				text = "somebody"
			intervals [589]:
				xmin = 438.4323
				xmax = 438.5223
				text = "if"
			intervals [590]:
				xmin = 438.5223
				xmax = 438.6323
				text = "he"
			intervals [591]:
				xmin = 438.6323
				xmax = 438.8023
				text = "tried"
			intervals [592]:
				xmin = 438.8023
				xmax = 438.8923
				text = ""
			intervals [593]:
				xmin = 438.8923
				xmax = 439.0323
				text = "to"
			intervals [594]:
				xmin = 439.0323
				xmax = 439.0623
				text = ""
			intervals [595]:
				xmin = 439.0623
				xmax = 439.2423
				text = "rob"
			intervals [596]:
				xmin = 439.2423
				xmax = 439.3223
				text = "the"
			intervals [597]:
				xmin = 439.3223
				xmax = 439.5423
				text = "gas"
			intervals [598]:
				xmin = 439.5423
				xmax = 439.7223
				text = "station"
			intervals [599]:
				xmin = 439.7223
				xmax = 440.6755
				text = ""
			intervals [600]:
				xmin = 440.6755
				xmax = 441.8255
				text = "<unk>"
			intervals [601]:
				xmin = 441.8255
				xmax = 441.8855
				text = "he"
			intervals [602]:
				xmin = 441.8855
				xmax = 442.2355
				text = "was"
			intervals [603]:
				xmin = 442.2355
				xmax = 442.2655
				text = "a"
			intervals [604]:
				xmin = 442.2655
				xmax = 442.3555
				text = "real"
			intervals [605]:
				xmin = 442.3555
				xmax = 442.5855
				text = "watch"
			intervals [606]:
				xmin = 442.5855
				xmax = 442.8355
				text = "dog"
			intervals [607]:
				xmin = 442.8355
				xmax = 454.1807
				text = ""
			intervals [608]:
				xmin = 454.1807
				xmax = 454.6607
				text = "mm-hm"
			intervals [609]:
				xmin = 454.6607
				xmax = 460.8433
				text = ""
			intervals [610]:
				xmin = 460.8433
				xmax = 461.1033
				text = "hm"
			intervals [611]:
				xmin = 461.1033
				xmax = 462.2038
				text = ""
			intervals [612]:
				xmin = 462.2038
				xmax = 462.4338
				text = "how"
			intervals [613]:
				xmin = 462.4338
				xmax = 462.5038
				text = "d"
			intervals [614]:
				xmin = 462.5038
				xmax = 462.5938
				text = "you"
			intervals [615]:
				xmin = 462.5938
				xmax = 462.7038
				text = "go"
			intervals [616]:
				xmin = 462.7038
				xmax = 462.9638
				text = "about"
			intervals [617]:
				xmin = 462.9638
				xmax = 463.0038
				text = ""
			intervals [618]:
				xmin = 463.0038
				xmax = 463.2838
				text = "training"
			intervals [619]:
				xmin = 463.2838
				xmax = 463.3438
				text = ""
			intervals [620]:
				xmin = 463.3438
				xmax = 463.4438
				text = "him"
			intervals [621]:
				xmin = 463.4438
				xmax = 488.265
				text = ""
			intervals [622]:
				xmin = 488.265
				xmax = 489.055
				text = "<unk>"
			intervals [623]:
				xmin = 489.055
				xmax = 489.5813
				text = ""
			intervals [624]:
				xmin = 489.5813
				xmax = 489.6913
				text = "that"
			intervals [625]:
				xmin = 489.6913
				xmax = 489.9913
				text = "s"
			intervals [626]:
				xmin = 489.9913
				xmax = 490.0613
				text = ""
			intervals [627]:
				xmin = 490.0613
				xmax = 490.2413
				text = "great"
			intervals [628]:
				xmin = 490.2413
				xmax = 494.4755
				text = ""
			intervals [629]:
				xmin = 494.4755
				xmax = 494.5455
				text = "no"
			intervals [630]:
				xmin = 494.5455
				xmax = 494.9955
				text = "kidding"
			intervals [631]:
				xmin = 494.9955
				xmax = 501.1119
				text = ""
			intervals [632]:
				xmin = 501.1119
				xmax = 501.2219
				text = "oh"
			intervals [633]:
				xmin = 501.2219
				xmax = 501.2519
				text = ""
			intervals [634]:
				xmin = 501.2519
				xmax = 501.4419
				text = "yeah"
			intervals [635]:
				xmin = 501.4419
				xmax = 503.3586
				text = ""
			intervals [636]:
				xmin = 503.3586
				xmax = 503.9086
				text = "mm-hm"
			intervals [637]:
				xmin = 503.9086
				xmax = 509.2287
				text = ""
			intervals [638]:
				xmin = 509.2287
				xmax = 509.5287
				text = "what"
			intervals [639]:
				xmin = 509.5287
				xmax = 509.7487
				text = "else"
			intervals [640]:
				xmin = 509.7487
				xmax = 509.9387
				text = "did"
			intervals [641]:
				xmin = 509.9387
				xmax = 510.1087
				text = "was"
			intervals [642]:
				xmin = 510.1087
				xmax = 510.2387
				text = "he"
			intervals [643]:
				xmin = 510.2387
				xmax = 510.4887
				text = "trained"
			intervals [644]:
				xmin = 510.4887
				xmax = 510.5587
				text = ""
			intervals [645]:
				xmin = 510.5587
				xmax = 510.6287
				text = "to"
			intervals [646]:
				xmin = 510.6287
				xmax = 510.6787
				text = ""
			intervals [647]:
				xmin = 510.6787
				xmax = 510.7687
				text = "do"
			intervals [648]:
				xmin = 510.7687
				xmax = 513.1281
				text = ""
			intervals [649]:
				xmin = 513.1281
				xmax = 513.3681
				text = "really"
			intervals [650]:
				xmin = 513.3681
				xmax = 514.3407
				text = ""
			intervals [651]:
				xmin = 514.3407
				xmax = 514.4507
				text = "did"
			intervals [652]:
				xmin = 514.4507
				xmax = 514.5507
				text = "you"
			intervals [653]:
				xmin = 514.5507
				xmax = 514.6707
				text = "do"
			intervals [654]:
				xmin = 514.6707
				xmax = 514.8107
				text = "that"
			intervals [655]:
				xmin = 514.8107
				xmax = 514.9307
				text = "on"
			intervals [656]:
				xmin = 514.9307
				xmax = 515.2507
				text = ""
			intervals [657]:
				xmin = 515.2507
				xmax = 515.4407
				text = "purpose"
			intervals [658]:
				xmin = 515.4407
				xmax = 521.1698
				text = ""
			intervals [659]:
				xmin = 521.1698
				xmax = 521.5298
				text = "hm"
			intervals [660]:
				xmin = 521.5298
				xmax = 541.3747
				text = ""
			intervals [661]:
				xmin = 541.3747
				xmax = 541.6147
				text = "hm"
			intervals [662]:
				xmin = 541.6147
				xmax = 544.348
				text = ""
			intervals [663]:
				xmin = 544.348
				xmax = 544.448
				text = "gee"
			intervals [664]:
				xmin = 544.448
				xmax = 544.478
				text = ""
			intervals [665]:
				xmin = 544.478
				xmax = 544.568
				text = "whiz"
			intervals [666]:
				xmin = 544.568
				xmax = 546.3559
				text = ""
			intervals [667]:
				xmin = 546.3559
				xmax = 547.5959
				text = "<unk>"
			intervals [668]:
				xmin = 547.5959
				xmax = 549.4724
				text = ""
			intervals [669]:
				xmin = 549.4724
				xmax = 549.8424
				text = "yeah"
			intervals [670]:
				xmin = 549.8424
				xmax = 553.0221
				text = ""
			intervals [671]:
				xmin = 553.0221
				xmax = 553.0521
				text = "i"
			intervals [672]:
				xmin = 553.0521
				xmax = 553.2421
				text = "guess"
			intervals [673]:
				xmin = 553.2421
				xmax = 553.3221
				text = "he"
			intervals [674]:
				xmin = 553.3221
				xmax = 553.4521
				text = ""
			intervals [675]:
				xmin = 553.4521
				xmax = 553.5521
				text = "would"
			intervals [676]:
				xmin = 553.5521
				xmax = 553.8421
				text = ""
			intervals [677]:
				xmin = 553.8421
				xmax = 554.0321
				text = "hm"
			intervals [678]:
				xmin = 554.0321
				xmax = 560.2646
				text = ""
			intervals [679]:
				xmin = 560.2646
				xmax = 560.6446
				text = "mm-hm"
			intervals [680]:
				xmin = 560.6446
				xmax = 561.3633
				text = ""
			intervals [681]:
				xmin = 561.3633
				xmax = 561.4633
				text = "well"
			intervals [682]:
				xmin = 561.4633
				xmax = 561.6133
				text = "how"
			intervals [683]:
				xmin = 561.6133
				xmax = 561.7333
				text = "would"
			intervals [684]:
				xmin = 561.7333
				xmax = 561.8633
				text = "you"
			intervals [685]:
				xmin = 561.8633
				xmax = 562.1733
				text = "train"
			intervals [686]:
				xmin = 562.1733
				xmax = 562.2333
				text = "a"
			intervals [687]:
				xmin = 562.2333
				xmax = 562.5633
				text = "dog"
			intervals [688]:
				xmin = 562.5633
				xmax = 562.6733
				text = ""
			intervals [689]:
				xmin = 562.6733
				xmax = 562.7133
				text = "i"
			intervals [690]:
				xmin = 562.7133
				xmax = 562.8333
				text = ""
			intervals [691]:
				xmin = 562.8333
				xmax = 563.0033
				text = "mean"
			intervals [692]:
				xmin = 563.0033
				xmax = 563.0933
				text = "you"
			intervals [693]:
				xmin = 563.0933
				xmax = 563.3033
				text = "couldn't"
			intervals [694]:
				xmin = 563.3033
				xmax = 563.3933
				text = "let"
			intervals [695]:
				xmin = 563.3933
				xmax = 563.4533
				text = "him"
			intervals [696]:
				xmin = 563.4533
				xmax = 563.5233
				text = ""
			intervals [697]:
				xmin = 563.5233
				xmax = 563.9933
				text = "practice"
			intervals [698]:
				xmin = 563.9933
				xmax = 564.0633
				text = "on"
			intervals [699]:
				xmin = 564.0633
				xmax = 564.3033
				text = "anybody"
			intervals [700]:
				xmin = 564.3033
				xmax = 564.3333
				text = ""
			intervals [701]:
				xmin = 564.3333
				xmax = 565.2633
				text = "<unk>"
			intervals [702]:
				xmin = 565.2633
				xmax = 565.7878
				text = ""
			intervals [703]:
				xmin = 565.7878
				xmax = 565.9478
				text = "for"
			intervals [704]:
				xmin = 565.9478
				xmax = 566.1578
				text = "someone"
			intervals [705]:
				xmin = 566.1578
				xmax = 566.2378
				text = "to"
			intervals [706]:
				xmin = 566.2378
				xmax = 566.3078
				text = ""
			intervals [707]:
				xmin = 566.3078
				xmax = 566.5678
				text = "kill"
			intervals [708]:
				xmin = 566.5678
				xmax = 579.8719
				text = ""
			intervals [709]:
				xmin = 579.8719
				xmax = 580.1519
				text = "mm-hm"
			intervals [710]:
				xmin = 580.1519
				xmax = 592.3556
				text = ""
			intervals [711]:
				xmin = 592.3556
				xmax = 592.7056
				text = "mm-hm"
			intervals [712]:
				xmin = 592.7056
				xmax = 593.8971
				text = ""
			intervals [713]:
				xmin = 593.8971
				xmax = 594.3571
				text = "mm-hm"
			intervals [714]:
				xmin = 594.3571
				xmax = 594.9569
				text = ""
			intervals [715]:
				xmin = 594.9569
				xmax = 595.0869
				text = "he"
			intervals [716]:
				xmin = 595.0869
				xmax = 595.2869
				text = "gets"
			intervals [717]:
				xmin = 595.2869
				xmax = 595.4469
				text = "so"
			intervals [718]:
				xmin = 595.4469
				xmax = 595.5069
				text = "you"
			intervals [719]:
				xmin = 595.5069
				xmax = 595.6569
				text = "go"
			intervals [720]:
				xmin = 595.6569
				xmax = 595.8169
				text = "for"
			intervals [721]:
				xmin = 595.8169
				xmax = 595.8969
				text = "the"
			intervals [722]:
				xmin = 595.8969
				xmax = 596.0869
				text = "dummy"
			intervals [723]:
				xmin = 596.0869
				xmax = 605.7899
				text = ""
			intervals [724]:
				xmin = 605.7899
				xmax = 606.2099
				text = "mm-hm"
			intervals [725]:
				xmin = 606.2099
				xmax = 609.3984
				text = ""
			intervals [726]:
				xmin = 609.3984
				xmax = 609.7284
				text = "hm"
			intervals [727]:
				xmin = 609.7284
				xmax = 614.0329
				text = ""
			intervals [728]:
				xmin = 614.0329
				xmax = 614.4529
				text = "mm-hm"
			intervals [729]:
				xmin = 614.4529
				xmax = 616.3513
				text = ""
			intervals [730]:
				xmin = 616.3513
				xmax = 616.8613
				text = "mm-hm"
			intervals [731]:
				xmin = 616.8613
				xmax = 618.048
				text = ""
			intervals [732]:
				xmin = 618.048
				xmax = 618.128
				text = "it"
			intervals [733]:
				xmin = 618.128
				xmax = 618.278
				text = "s"
			intervals [734]:
				xmin = 618.278
				xmax = 618.308
				text = ""
			intervals [735]:
				xmin = 618.308
				xmax = 618.518
				text = "much"
			intervals [736]:
				xmin = 618.518
				xmax = 618.718
				text = "better"
			intervals [737]:
				xmin = 618.718
				xmax = 618.938
				text = "your"
			intervals [738]:
				xmin = 618.938
				xmax = 619.008
				text = ""
			intervals [739]:
				xmin = 619.008
				xmax = 619.198
				text = "way"
			intervals [740]:
				xmin = 619.198
				xmax = 621.3339
				text = ""
			intervals [741]:
				xmin = 621.3339
				xmax = 621.5139
				text = "hm"
			intervals [742]:
				xmin = 621.5139
				xmax = 626.5859
				text = ""
			intervals [743]:
				xmin = 626.5859
				xmax = 626.7659
				text = "uh"
			intervals [744]:
				xmin = 626.7659
				xmax = 627.3759
				text = ""
			intervals [745]:
				xmin = 627.3759
				xmax = 627.4459
				text = "oh"
			intervals [746]:
				xmin = 627.4459
				xmax = 627.6259
				text = ""
			intervals [747]:
				xmin = 627.6259
				xmax = 628.0559
				text = "<unk>"
			intervals [748]:
				xmin = 628.0559
				xmax = 631.3251
				text = ""
			intervals [749]:
				xmin = 631.3251
				xmax = 632.2351
				text = "<unk>"
			intervals [750]:
				xmin = 632.2351
				xmax = 633.9024
				text = ""
			intervals [751]:
				xmin = 633.9024
				xmax = 634.3924
				text = "mm-hm"
			intervals [752]:
				xmin = 634.3924
				xmax = 640.4637
				text = ""
			intervals [753]:
				xmin = 640.4637
				xmax = 640.7437
				text = "hm"
			intervals [754]:
				xmin = 640.7437
				xmax = 641.0162
				text = ""
			intervals [755]:
				xmin = 641.0162
				xmax = 641.1862
				text = "that"
			intervals [756]:
				xmin = 641.1862
				xmax = 641.3562
				text = "was"
			intervals [757]:
				xmin = 641.3562
				xmax = 641.6462
				text = "enough"
			intervals [758]:
				xmin = 641.6462
				xmax = 642.8654
				text = ""
			intervals [759]:
				xmin = 642.8654
				xmax = 643.0054
				text = "yeah"
			intervals [760]:
				xmin = 643.0054
				xmax = 643.0954
				text = ""
			intervals [761]:
				xmin = 643.0954
				xmax = 643.1854
				text = "that"
			intervals [762]:
				xmin = 643.1854
				xmax = 643.2754
				text = "s"
			intervals [763]:
				xmin = 643.2754
				xmax = 643.5154
				text = "great"
			intervals [764]:
				xmin = 643.5154
				xmax = 644.2185
				text = ""
			intervals [765]:
				xmin = 644.2185
				xmax = 644.4285
				text = "we"
			intervals [766]:
				xmin = 644.4285
				xmax = 644.5785
				text = "had"
			intervals [767]:
				xmin = 644.5785
				xmax = 644.6285
				text = "a"
			intervals [768]:
				xmin = 644.6285
				xmax = 644.6885
				text = ""
			intervals [769]:
				xmin = 644.6885
				xmax = 645.0085
				text = "dog"
			intervals [770]:
				xmin = 645.0085
				xmax = 645.1185
				text = "but"
			intervals [771]:
				xmin = 645.1185
				xmax = 645.1485
				text = ""
			intervals [772]:
				xmin = 645.1485
				xmax = 645.2085
				text = "it"
			intervals [773]:
				xmin = 645.2085
				xmax = 645.4285
				text = "couldn't"
			intervals [774]:
				xmin = 645.4285
				xmax = 645.5485
				text = "do"
			intervals [775]:
				xmin = 645.5485
				xmax = 645.7385
				text = "all"
			intervals [776]:
				xmin = 645.7385
				xmax = 645.7685
				text = ""
			intervals [777]:
				xmin = 645.7685
				xmax = 645.9485
				text = "that"
			intervals [778]:
				xmin = 645.9485
				xmax = 646.3185
				text = "stuff"
			intervals [779]:
				xmin = 646.3185
				xmax = 649.3479
				text = ""
			intervals [780]:
				xmin = 649.3479
				xmax = 649.6979
				text = "mm-hm"
			intervals [781]:
				xmin = 649.6979
				xmax = 651.660
				text = ""
			intervals [782]:
				xmin = 651.660
				xmax = 651.780
				text = "oh"
			intervals [783]:
				xmin = 651.780
				xmax = 651.970
				text = ""
			intervals [784]:
				xmin = 651.970
				xmax = 652.030
				text = "yeah"
			intervals [785]:
				xmin = 652.030
				xmax = 657.0973
				text = ""
			intervals [786]:
				xmin = 657.0973
				xmax = 657.3373
				text = "next"
			intervals [787]:
				xmin = 657.3373
				xmax = 657.5873
				text = "dog"
			intervals [788]:
				xmin = 657.5873
				xmax = 657.6273
				text = ""
			intervals [789]:
				xmin = 657.6273
				xmax = 657.7273
				text = "i"
			intervals [790]:
				xmin = 657.7273
				xmax = 657.8173
				text = ""
			intervals [791]:
				xmin = 657.8173
				xmax = 657.9373
				text = "get"
			intervals [792]:
				xmin = 657.9373
				xmax = 657.9773
				text = ""
			intervals [793]:
				xmin = 657.9773
				xmax = 658.0073
				text = "i"
			intervals [794]:
				xmin = 658.0073
				xmax = 658.1773
				text = ""
			intervals [795]:
				xmin = 658.1773
				xmax = 658.3773
				text = "<unk>"
			intervals [796]:
				xmin = 658.3773
				xmax = 659.2684
				text = ""
			intervals [797]:
				xmin = 659.2684
				xmax = 659.5984
				text = "next"
			intervals [798]:
				xmin = 659.5984
				xmax = 659.8284
				text = "dog"
			intervals [799]:
				xmin = 659.8284
				xmax = 659.9284
				text = "i"
			intervals [800]:
				xmin = 659.9284
				xmax = 660.1084
				text = "get"
			intervals [801]:
				xmin = 660.1084
				xmax = 660.1484
				text = "i"
			intervals [802]:
				xmin = 660.1484
				xmax = 660.2384
				text = "<unk>"
			intervals [803]:
				xmin = 660.2384
				xmax = 660.3884
				text = ""
			intervals [804]:
				xmin = 660.3884
				xmax = 660.5684
				text = "try"
			intervals [805]:
				xmin = 660.5684
				xmax = 660.6684
				text = ""
			intervals [806]:
				xmin = 660.6684
				xmax = 660.9684
				text = "to"
			intervals [807]:
				xmin = 660.9684
				xmax = 661.0084
				text = ""
			intervals [808]:
				xmin = 661.0084
				xmax = 661.2384
				text = "work"
			intervals [809]:
				xmin = 661.2384
				xmax = 661.3984
				text = "with"
			intervals [810]:
				xmin = 661.3984
				xmax = 661.4384
				text = ""
			intervals [811]:
				xmin = 661.4384
				xmax = 661.6184
				text = "like"
			intervals [812]:
				xmin = 661.6184
				xmax = 661.7484
				text = ""
			intervals [813]:
				xmin = 661.7484
				xmax = 661.8384
				text = "that"
			intervals [814]:
				xmin = 661.8384
				xmax = 662.4162
				text = ""
			intervals [815]:
				xmin = 662.4162
				xmax = 662.7062
				text = "cause"
			intervals [816]:
				xmin = 662.7062
				xmax = 662.8462
				text = "then"
			intervals [817]:
				xmin = 662.8462
				xmax = 662.9162
				text = "you"
			intervals [818]:
				xmin = 662.9162
				xmax = 663.0162
				text = "have"
			intervals [819]:
				xmin = 663.0162
				xmax = 663.1062
				text = "a"
			intervals [820]:
				xmin = 663.1062
				xmax = 663.6362
				text = "valuable"
			intervals [821]:
				xmin = 663.6362
				xmax = 663.9462
				text = "animal"
			intervals [822]:
				xmin = 663.9462
				xmax = 663.9862
				text = ""
			intervals [823]:
				xmin = 663.9862
				xmax = 664.0862
				text = "then"
			intervals [824]:
				xmin = 664.0862
				xmax = 664.1362
				text = ""
			intervals [825]:
				xmin = 664.1362
				xmax = 664.2862
				text = "your"
			intervals [826]:
				xmin = 664.2862
				xmax = 672.946
				text = ""
			intervals [827]:
				xmin = 672.946
				xmax = 673.216
				text = "oh"
			intervals [828]:
				xmin = 673.216
				xmax = 691.7109
				text = ""
			intervals [829]:
				xmin = 691.7109
				xmax = 691.9309
				text = "mm"
			intervals [830]:
				xmin = 691.9309
				xmax = 692.2509
				text = "yeah"
			intervals [831]:
				xmin = 692.2509
				xmax = 697.1994
				text = ""
			intervals [832]:
				xmin = 697.1994
				xmax = 697.7194
				text = "mm-hm"
			intervals [833]:
				xmin = 697.7194
				xmax = 704.0664
				text = ""
			intervals [834]:
				xmin = 704.0664
				xmax = 704.4364
				text = "hm"
			intervals [835]:
				xmin = 704.4364
				xmax = 708.7675
				text = ""
			intervals [836]:
				xmin = 708.7675
				xmax = 709.1475
				text = "mm-hm"
			intervals [837]:
				xmin = 709.1475
				xmax = 710.8239
				text = ""
			intervals [838]:
				xmin = 710.8239
				xmax = 711.1939
				text = "hm"
			intervals [839]:
				xmin = 711.1939
				xmax = 714.4838
				text = ""
			intervals [840]:
				xmin = 714.4838
				xmax = 714.6438
				text = "did"
			intervals [841]:
				xmin = 714.6438
				xmax = 714.7838
				text = "you"
			intervals [842]:
				xmin = 714.7838
				xmax = 715.0038
				text = "work"
			intervals [843]:
				xmin = 715.0038
				xmax = 715.1138
				text = "with"
			intervals [844]:
				xmin = 715.1138
				xmax = 715.3038
				text = "her"
			intervals [845]:
				xmin = 715.3038
				xmax = 715.8438
				text = "yourself"
			intervals [846]:
				xmin = 715.8438
				xmax = 715.8938
				text = "or"
			intervals [847]:
				xmin = 715.8938
				xmax = 716.0038
				text = "did"
			intervals [848]:
				xmin = 716.0038
				xmax = 716.1438
				text = "your"
			intervals [849]:
				xmin = 716.1438
				xmax = 716.1938
				text = ""
			intervals [850]:
				xmin = 716.1938
				xmax = 716.4938
				text = "cousin"
			intervals [851]:
				xmin = 716.4938
				xmax = 716.6238
				text = "teach"
			intervals [852]:
				xmin = 716.6238
				xmax = 716.7638
				text = ""
			intervals [853]:
				xmin = 716.7638
				xmax = 716.8238
				text = "her"
			intervals [854]:
				xmin = 716.8238
				xmax = 720.3116
				text = ""
			intervals [855]:
				xmin = 720.3116
				xmax = 720.4816
				text = "mm"
			intervals [856]:
				xmin = 720.4816
				xmax = 720.5216
				text = ""
			intervals [857]:
				xmin = 720.5216
				xmax = 720.7416
				text = "yeah"
			intervals [858]:
				xmin = 720.7416
				xmax = 723.2338
				text = ""
			intervals [859]:
				xmin = 723.2338
				xmax = 723.5538
				text = "mm"
			intervals [860]:
				xmin = 723.5538
				xmax = 725.1584
				text = ""
			intervals [861]:
				xmin = 725.1584
				xmax = 725.5184
				text = "mm-hm"
			intervals [862]:
				xmin = 725.5184
				xmax = 733.1286
				text = ""
			intervals [863]:
				xmin = 733.1286
				xmax = 733.3786
				text = "yeah"
			intervals [864]:
				xmin = 733.3786
				xmax = 735.1828
				text = ""
			intervals [865]:
				xmin = 735.1828
				xmax = 735.3228
				text = "yeah"
			intervals [866]:
				xmin = 735.3228
				xmax = 735.3528
				text = ""
			intervals [867]:
				xmin = 735.3528
				xmax = 735.3828
				text = "i"
			intervals [868]:
				xmin = 735.3828
				xmax = 735.4128
				text = ""
			intervals [869]:
				xmin = 735.4128
				xmax = 735.6228
				text = "guess"
			intervals [870]:
				xmin = 735.6228
				xmax = 735.7128
				text = "they"
			intervals [871]:
				xmin = 735.7128
				xmax = 735.8828
				text = "can"
			intervals [872]:
				xmin = 735.8828
				xmax = 736.0128
				text = "go"
			intervals [873]:
				xmin = 736.0128
				xmax = 736.0628
				text = ""
			intervals [874]:
				xmin = 736.0628
				xmax = 736.2428
				text = "too"
			intervals [875]:
				xmin = 736.2428
				xmax = 736.2828
				text = ""
			intervals [876]:
				xmin = 736.2828
				xmax = 736.5628
				text = "far"
			intervals [877]:
				xmin = 736.5628
				xmax = 736.6128
				text = ""
			intervals [878]:
				xmin = 736.6128
				xmax = 736.8428
				text = "too"
			intervals [879]:
				xmin = 736.8428
				xmax = 736.8928
				text = ""
			intervals [880]:
				xmin = 736.8928
				xmax = 737.0728
				text = "maybe"
			intervals [881]:
				xmin = 737.0728
				xmax = 739.5004
				text = ""
			intervals [882]:
				xmin = 739.5004
				xmax = 739.6604
				text = "what"
			intervals [883]:
				xmin = 739.6604
				xmax = 739.8004
				text = "did"
			intervals [884]:
				xmin = 739.8004
				xmax = 739.9204
				text = "you"
			intervals [885]:
				xmin = 739.9204
				xmax = 740.3004
				text = "study"
			intervals [886]:
				xmin = 740.3004
				xmax = 740.3904
				text = "when"
			intervals [887]:
				xmin = 740.3904
				xmax = 740.4204
				text = ""
			intervals [888]:
				xmin = 740.4204
				xmax = 740.5504
				text = "you"
			intervals [889]:
				xmin = 740.5504
				xmax = 740.6604
				text = "were"
			intervals [890]:
				xmin = 740.6604
				xmax = 740.7404
				text = "in"
			intervals [891]:
				xmin = 740.7404
				xmax = 741.3004
				text = "elementary"
			intervals [892]:
				xmin = 741.3004
				xmax = 741.6004
				text = "school"
			intervals [893]:
				xmin = 741.6004
				xmax = 753.8232
				text = ""
			intervals [894]:
				xmin = 753.8232
				xmax = 754.2232
				text = "mm-hm"
			intervals [895]:
				xmin = 754.2232
				xmax = 759.1455
				text = ""
			intervals [896]:
				xmin = 759.1455
				xmax = 759.5355
				text = "mm-hm"
			intervals [897]:
				xmin = 759.5355
				xmax = 760.0241
				text = ""
			intervals [898]:
				xmin = 760.0241
				xmax = 760.1441
				text = "what"
			intervals [899]:
				xmin = 760.1441
				xmax = 760.3441
				text = "about"
			intervals [900]:
				xmin = 760.3441
				xmax = 760.4041
				text = ""
			intervals [901]:
				xmin = 760.4041
				xmax = 760.5341
				text = "high"
			intervals [902]:
				xmin = 760.5341
				xmax = 760.5841
				text = ""
			intervals [903]:
				xmin = 760.5841
				xmax = 760.8941
				text = "school"
			intervals [904]:
				xmin = 760.8941
				xmax = 763.1719
				text = ""
			intervals [905]:
				xmin = 763.1719
				xmax = 763.5319
				text = "senior"
			intervals [906]:
				xmin = 763.5319
				xmax = 763.6719
				text = ""
			intervals [907]:
				xmin = 763.6719
				xmax = 763.7319
				text = "high"
			intervals [908]:
				xmin = 763.7319
				xmax = 777.8709
				text = ""
			intervals [909]:
				xmin = 777.8709
				xmax = 778.1809
				text = "mm-hm"
			intervals [910]:
				xmin = 778.1809
				xmax = 788.5052
				text = ""
			intervals [911]:
				xmin = 788.5052
				xmax = 788.7352
				text = "hm"
			intervals [912]:
				xmin = 788.7352
				xmax = 791.6308
				text = ""
			intervals [913]:
				xmin = 791.6308
				xmax = 792.2508
				text = "mm-hm"
			intervals [914]:
				xmin = 792.2508
				xmax = 796.2772
				text = ""
			intervals [915]:
				xmin = 796.2772
				xmax = 796.4272
				text = "oh"
			intervals [916]:
				xmin = 796.4272
				xmax = 796.4572
				text = ""
			intervals [917]:
				xmin = 796.4572
				xmax = 796.8172
				text = "yeah"
			intervals [918]:
				xmin = 796.8172
				xmax = 804.5819
				text = ""
			intervals [919]:
				xmin = 804.5819
				xmax = 804.8819
				text = "yeah"
			intervals [920]:
				xmin = 804.8819
				xmax = 805.3244
				text = ""
			intervals [921]:
				xmin = 805.3244
				xmax = 805.3844
				text = "i'm"
			intervals [922]:
				xmin = 805.3844
				xmax = 805.4744
				text = "sure"
			intervals [923]:
				xmin = 805.4744
				xmax = 805.5544
				text = ""
			intervals [924]:
				xmin = 805.5544
				xmax = 805.6844
				text = "it"
			intervals [925]:
				xmin = 805.6844
				xmax = 805.7144
				text = ""
			intervals [926]:
				xmin = 805.7144
				xmax = 805.7944
				text = "is"
			intervals [927]:
				xmin = 805.7944
				xmax = 806.3369
				text = ""
			intervals [928]:
				xmin = 806.3369
				xmax = 806.4269
				text = "have"
			intervals [929]:
				xmin = 806.4269
				xmax = 806.5869
				text = "you"
			intervals [930]:
				xmin = 806.5869
				xmax = 806.7669
				text = "ever"
			intervals [931]:
				xmin = 806.7669
				xmax = 806.9469
				text = "been"
			intervals [932]:
				xmin = 806.9469
				xmax = 807.0769
				text = "in"
			intervals [933]:
				xmin = 807.0769
				xmax = 809.2641
				text = ""
			intervals [934]:
				xmin = 809.2641
				xmax = 809.4141
				text = "neither"
			intervals [935]:
				xmin = 809.4141
				xmax = 809.9141
				text = "have"
			intervals [936]:
				xmin = 809.9141
				xmax = 809.9441
				text = ""
			intervals [937]:
				xmin = 809.9441
				xmax = 810.0741
				text = "i"
			intervals [938]:
				xmin = 810.0741
				xmax = 811.8764
				text = ""
			intervals [939]:
				xmin = 811.8764
				xmax = 812.0464
				text = "what"
			intervals [940]:
				xmin = 812.0464
				xmax = 812.1564
				text = "did"
			intervals [941]:
				xmin = 812.1564
				xmax = 812.2564
				text = "the"
			intervals [942]:
				xmin = 812.2564
				xmax = 812.6264
				text = "kids"
			intervals [943]:
				xmin = 812.6264
				xmax = 812.7464
				text = ""
			intervals [944]:
				xmin = 812.7464
				xmax = 813.0164
				text = "after"
			intervals [945]:
				xmin = 813.0164
				xmax = 813.2964
				text = "school"
			intervals [946]:
				xmin = 813.2964
				xmax = 813.5264
				text = "was"
			intervals [947]:
				xmin = 813.5264
				xmax = 813.6764
				text = "out"
			intervals [948]:
				xmin = 813.6764
				xmax = 813.967
				text = ""
			intervals [949]:
				xmin = 813.967
				xmax = 814.037
				text = "in"
			intervals [950]:
				xmin = 814.037
				xmax = 814.227
				text = ""
			intervals [951]:
				xmin = 814.227
				xmax = 814.727
				text = "elementary"
			intervals [952]:
				xmin = 814.727
				xmax = 814.757
				text = ""
			intervals [953]:
				xmin = 814.757
				xmax = 815.007
				text = "school"
			intervals [954]:
				xmin = 815.007
				xmax = 815.3179
				text = ""
			intervals [955]:
				xmin = 815.3179
				xmax = 815.6579
				text = "say"
			intervals [956]:
				xmin = 815.6579
				xmax = 815.6879
				text = ""
			intervals [957]:
				xmin = 815.6879
				xmax = 815.7879
				text = "in"
			intervals [958]:
				xmin = 815.7879
				xmax = 816.0379
				text = "junior"
			intervals [959]:
				xmin = 816.0379
				xmax = 816.1779
				text = ""
			intervals [960]:
				xmin = 816.1779
				xmax = 816.2379
				text = "high"
			intervals [961]:
				xmin = 816.2379
				xmax = 824.4186
				text = ""
			intervals [962]:
				xmin = 824.4186
				xmax = 824.5086
				text = "that"
			intervals [963]:
				xmin = 824.5086
				xmax = 824.6586
				text = "s"
			intervals [964]:
				xmin = 824.6586
				xmax = 824.8986
				text = ""
			intervals [965]:
				xmin = 824.8986
				xmax = 824.9686
				text = "all"
			intervals [966]:
				xmin = 824.9686
				xmax = 825.0286
				text = "you"
			intervals [967]:
				xmin = 825.0286
				xmax = 825.1686
				text = ""
			intervals [968]:
				xmin = 825.1686
				xmax = 825.2786
				text = "can"
			intervals [969]:
				xmin = 825.2786
				xmax = 825.3386
				text = "do"
			intervals [970]:
				xmin = 825.3386
				xmax = 833.0827
				text = ""
			intervals [971]:
				xmin = 833.0827
				xmax = 833.5127
				text = "mm-hm"
			intervals [972]:
				xmin = 833.5127
				xmax = 846.0937
				text = ""
			intervals [973]:
				xmin = 846.0937
				xmax = 846.6537
				text = "mm-hm"
			intervals [974]:
				xmin = 846.6537
				xmax = 847.9936
				text = ""
			intervals [975]:
				xmin = 847.9936
				xmax = 848.8936
				text = "<unk>"
			intervals [976]:
				xmin = 848.8936
				xmax = 854.0856
				text = ""
			intervals [977]:
				xmin = 854.0856
				xmax = 854.4756
				text = "mm-hm"
			intervals [978]:
				xmin = 854.4756
				xmax = 858.5808
				text = ""
			intervals [979]:
				xmin = 858.5808
				xmax = 858.7108
				text = "what"
			intervals [980]:
				xmin = 858.7108
				xmax = 859.0008
				text = "about"
			intervals [981]:
				xmin = 859.0008
				xmax = 859.1708
				text = "high"
			intervals [982]:
				xmin = 859.1708
				xmax = 859.4708
				text = "school"
			intervals [983]:
				xmin = 859.4708
				xmax = 863.7663
				text = ""
			intervals [984]:
				xmin = 863.7663
				xmax = 864.0763
				text = "oh"
			intervals [985]:
				xmin = 864.0763
				xmax = 868.2506
				text = ""
			intervals [986]:
				xmin = 868.2506
				xmax = 868.5206
				text = "oh"
			intervals [987]:
				xmin = 868.5206
				xmax = 868.6106
				text = ""
			intervals [988]:
				xmin = 868.6106
				xmax = 868.6706
				text = "my"
			intervals [989]:
				xmin = 868.6706
				xmax = 868.9506
				text = ""
			intervals [990]:
				xmin = 868.9506
				xmax = 869.1406
				text = "gosh"
			intervals [991]:
				xmin = 869.1406
				xmax = 874.8986
				text = ""
			intervals [992]:
				xmin = 874.8986
				xmax = 875.0586
				text = "gee"
			intervals [993]:
				xmin = 875.0586
				xmax = 875.1786
				text = ""
			intervals [994]:
				xmin = 875.1786
				xmax = 875.4286
				text = "whiz"
			intervals [995]:
				xmin = 875.4286
				xmax = 875.4586
				text = ""
			intervals [996]:
				xmin = 875.4586
				xmax = 875.5286
				text = "how"
			intervals [997]:
				xmin = 875.5286
				xmax = 875.5986
				text = ""
			intervals [998]:
				xmin = 875.5986
				xmax = 875.6586
				text = "d"
			intervals [999]:
				xmin = 875.6586
				xmax = 875.7286
				text = "you"
			intervals [1000]:
				xmin = 875.7286
				xmax = 875.7886
				text = ""
			intervals [1001]:
				xmin = 875.7886
				xmax = 876.0886
				text = "take"
			intervals [1002]:
				xmin = 876.0886
				xmax = 876.1486
				text = "it"
			intervals [1003]:
				xmin = 876.1486
				xmax = 876.1786
				text = ""
			intervals [1004]:
				xmin = 876.1786
				xmax = 877.3086
				text = "<unk>"
			intervals [1005]:
				xmin = 877.3086
				xmax = 882.7546
				text = ""
			intervals [1006]:
				xmin = 882.7546
				xmax = 883.1446
				text = "mm-mm"
			intervals [1007]:
				xmin = 883.1446
				xmax = 883.3146
				text = ""
			intervals [1008]:
				xmin = 883.3146
				xmax = 883.5846
				text = "geez"
			intervals [1009]:
				xmin = 883.5846
				xmax = 883.7246
				text = ""
			intervals [1010]:
				xmin = 883.7246
				xmax = 883.7546
				text = "a"
			intervals [1011]:
				xmin = 883.7546
				xmax = 883.8746
				text = ""
			intervals [1012]:
				xmin = 883.8746
				xmax = 884.0646
				text = "wonder"
			intervals [1013]:
				xmin = 884.0646
				xmax = 884.2046
				text = "you"
			intervals [1014]:
				xmin = 884.2046
				xmax = 884.5946
				text = "lasted"
			intervals [1015]:
				xmin = 884.5946
				xmax = 884.7746
				text = "that"
			intervals [1016]:
				xmin = 884.7746
				xmax = 884.8646
				text = ""
			intervals [1017]:
				xmin = 884.8646
				xmax = 885.1946
				text = "long"
			intervals [1018]:
				xmin = 885.1946
				xmax = 885.8537
				text = ""
			intervals [1019]:
				xmin = 885.8537
				xmax = 885.9737
				text = "when"
			intervals [1020]:
				xmin = 885.9737
				xmax = 886.1237
				text = "did"
			intervals [1021]:
				xmin = 886.1237
				xmax = 886.2037
				text = "you"
			intervals [1022]:
				xmin = 886.2037
				xmax = 886.3537
				text = "go"
			intervals [1023]:
				xmin = 886.3537
				xmax = 886.4837
				text = "to"
			intervals [1024]:
				xmin = 886.4837
				xmax = 886.6137
				text = "work"
			intervals [1025]:
				xmin = 886.6137
				xmax = 889.5131
				text = ""
			intervals [1026]:
				xmin = 889.5131
				xmax = 889.5431
				text = "i"
			intervals [1027]:
				xmin = 889.5431
				xmax = 889.7531
				text = "mean"
			intervals [1028]:
				xmin = 889.7531
				xmax = 889.9931
				text = "when"
			intervals [1029]:
				xmin = 889.9931
				xmax = 890.1431
				text = ""
			intervals [1030]:
				xmin = 890.1431
				xmax = 890.3931
				text = "what"
			intervals [1031]:
				xmin = 890.3931
				xmax = 890.6231
				text = "time"
			intervals [1032]:
				xmin = 890.6231
				xmax = 890.6931
				text = "of"
			intervals [1033]:
				xmin = 890.6931
				xmax = 890.7831
				text = "the"
			intervals [1034]:
				xmin = 890.7831
				xmax = 891.0231
				text = "day"
			intervals [1035]:
				xmin = 891.0231
				xmax = 895.8636
				text = ""
			intervals [1036]:
				xmin = 895.8636
				xmax = 896.2636
				text = "mm-hm"
			intervals [1037]:
				xmin = 896.2636
				xmax = 911.8295
				text = ""
			intervals [1038]:
				xmin = 911.8295
				xmax = 912.0195
				text = "you"
			intervals [1039]:
				xmin = 912.0195
				xmax = 912.1595
				text = "worked"
			intervals [1040]:
				xmin = 912.1595
				xmax = 912.3395
				text = "from"
			intervals [1041]:
				xmin = 912.3395
				xmax = 912.6995
				text = "five"
			intervals [1042]:
				xmin = 912.6995
				xmax = 912.8195
				text = "til"
			intervals [1043]:
				xmin = 912.8195
				xmax = 913.0995
				text = "four"
			intervals [1044]:
				xmin = 913.0995
				xmax = 913.1295
				text = ""
			intervals [1045]:
				xmin = 913.1295
				xmax = 913.1895
				text = "the"
			intervals [1046]:
				xmin = 913.1895
				xmax = 913.4595
				text = "next"
			intervals [1047]:
				xmin = 913.4595
				xmax = 913.8495
				text = "morning"
			intervals [1048]:
				xmin = 913.8495
				xmax = 914.189
				text = ""
			intervals [1049]:
				xmin = 914.189
				xmax = 914.449
				text = "every"
			intervals [1050]:
				xmin = 914.449
				xmax = 914.619
				text = "day"
			intervals [1051]:
				xmin = 914.619
				xmax = 915.8979
				text = ""
			intervals [1052]:
				xmin = 915.8979
				xmax = 915.9979
				text = "oh"
			intervals [1053]:
				xmin = 915.9979
				xmax = 924.1663
				text = ""
			intervals [1054]:
				xmin = 924.1663
				xmax = 924.5763
				text = "mm-hm"
			intervals [1055]:
				xmin = 924.5763
				xmax = 932.3328
				text = ""
			intervals [1056]:
				xmin = 932.3328
				xmax = 933.0328
				text = "<unk>"
			intervals [1057]:
				xmin = 933.0328
				xmax = 941.9695
				text = ""
			intervals [1058]:
				xmin = 941.9695
				xmax = 942.3295
				text = "yeah"
			intervals [1059]:
				xmin = 942.3295
				xmax = 942.7013
				text = ""
			intervals [1060]:
				xmin = 942.7013
				xmax = 942.7413
				text = "<unk>"
			intervals [1061]:
				xmin = 942.7413
				xmax = 943.6783
				text = ""
			intervals [1062]:
				xmin = 943.6783
				xmax = 943.7683
				text = "that"
			intervals [1063]:
				xmin = 943.7683
				xmax = 943.9183
				text = "kind"
			intervals [1064]:
				xmin = 943.9183
				xmax = 943.9783
				text = "of"
			intervals [1065]:
				xmin = 943.9783
				xmax = 944.2683
				text = "shot"
			intervals [1066]:
				xmin = 944.2683
				xmax = 944.4283
				text = "your"
			intervals [1067]:
				xmin = 944.4283
				xmax = 944.6183
				text = "day"
			intervals [1068]:
				xmin = 944.6183
				xmax = 944.9683
				text = "after"
			intervals [1069]:
				xmin = 944.9683
				xmax = 945.1383
				text = "school"
			intervals [1070]:
				xmin = 945.1383
				xmax = 947.4297
				text = ""
			intervals [1071]:
				xmin = 947.4297
				xmax = 947.7297
				text = "yeah"
			intervals [1072]:
				xmin = 947.7297
				xmax = 948.9835
				text = ""
			intervals [1073]:
				xmin = 948.9835
				xmax = 949.2535
				text = "um"
			intervals [1074]:
				xmin = 949.2535
				xmax = 950.9209
				text = ""
			intervals [1075]:
				xmin = 950.9209
				xmax = 951.0109
				text = "was"
			intervals [1076]:
				xmin = 951.0109
				xmax = 951.1409
				text = "there"
			intervals [1077]:
				xmin = 951.1409
				xmax = 951.3009
				text = "ever"
			intervals [1078]:
				xmin = 951.3009
				xmax = 951.3909
				text = "a"
			intervals [1079]:
				xmin = 951.3909
				xmax = 951.7709
				text = "teacher"
			intervals [1080]:
				xmin = 951.7709
				xmax = 952.3409
				text = "anywhere"
			intervals [1081]:
				xmin = 952.3409
				xmax = 952.3709
				text = ""
			intervals [1082]:
				xmin = 952.3709
				xmax = 952.4509
				text = "at"
			intervals [1083]:
				xmin = 952.4509
				xmax = 952.6109
				text = "any"
			intervals [1084]:
				xmin = 952.6109
				xmax = 952.6809
				text = "of"
			intervals [1085]:
				xmin = 952.6809
				xmax = 952.7109
				text = ""
			intervals [1086]:
				xmin = 952.7109
				xmax = 952.8309
				text = "the"
			intervals [1087]:
				xmin = 952.8309
				xmax = 953.1909
				text = "schools"
			intervals [1088]:
				xmin = 953.1909
				xmax = 953.2709
				text = "you"
			intervals [1089]:
				xmin = 953.2709
				xmax = 953.4409
				text = "went"
			intervals [1090]:
				xmin = 953.4409
				xmax = 953.4709
				text = ""
			intervals [1091]:
				xmin = 953.4709
				xmax = 953.5809
				text = "to"
			intervals [1092]:
				xmin = 953.5809
				xmax = 953.7409
				text = "that"
			intervals [1093]:
				xmin = 953.7409
				xmax = 954.1509
				text = "hollered"
			intervals [1094]:
				xmin = 954.1509
				xmax = 954.2709
				text = "a"
			intervals [1095]:
				xmin = 954.2709
				xmax = 954.4909
				text = "lot"
			intervals [1096]:
				xmin = 954.4909
				xmax = 955.7087
				text = ""
			intervals [1097]:
				xmin = 955.7087
				xmax = 955.8087
				text = "at"
			intervals [1098]:
				xmin = 955.8087
				xmax = 956.2487
				text = "kids"
			intervals [1099]:
				xmin = 956.2487
				xmax = 964.7912
				text = ""
			intervals [1100]:
				xmin = 964.7912
				xmax = 964.8212
				text = "oh"
			intervals [1101]:
				xmin = 964.8212
				xmax = 964.8512
				text = ""
			intervals [1102]:
				xmin = 964.8512
				xmax = 965.1412
				text = "yeah"
			intervals [1103]:
				xmin = 965.1412
				xmax = 969.1592
				text = ""
			intervals [1104]:
				xmin = 969.1592
				xmax = 969.6992
				text = "mm-hm"
			intervals [1105]:
				xmin = 969.6992
				xmax = 970.9218
				text = ""
			intervals [1106]:
				xmin = 970.9218
				xmax = 971.4218
				text = "mm-hm"
			intervals [1107]:
				xmin = 971.4218
				xmax = 981.1126
				text = ""
			intervals [1108]:
				xmin = 981.1126
				xmax = 981.5826
				text = "oh"
			intervals [1109]:
				xmin = 981.5826
				xmax = 981.7726
				text = "no"
			intervals [1110]:
				xmin = 981.7726
				xmax = 984.9023
				text = ""
			intervals [1111]:
				xmin = 984.9023
				xmax = 985.2023
				text = "hm"
			intervals [1112]:
				xmin = 985.2023
				xmax = 987.4578
				text = ""
			intervals [1113]:
				xmin = 987.4578
				xmax = 987.7378
				text = "<unk>"
			intervals [1114]:
				xmin = 987.7378
				xmax = 991.4826
				text = ""
			intervals [1115]:
				xmin = 991.4826
				xmax = 991.8326
				text = "oh"
			intervals [1116]:
				xmin = 991.8326
				xmax = 992.0026
				text = ""
			intervals [1117]:
				xmin = 992.0026
				xmax = 992.1226
				text = "man"
			intervals [1118]:
				xmin = 992.1226
				xmax = 996.8687
				text = ""
			intervals [1119]:
				xmin = 996.8687
				xmax = 997.2287
				text = "hm"
			intervals [1120]:
				xmin = 997.2287
				xmax = 997.5167
				text = ""
			intervals [1121]:
				xmin = 997.5167
				xmax = 997.6367
				text = "she"
			intervals [1122]:
				xmin = 997.6367
				xmax = 997.7267
				text = "kind"
			intervals [1123]:
				xmin = 997.7267
				xmax = 997.7667
				text = ""
			intervals [1124]:
				xmin = 997.7667
				xmax = 997.8267
				text = "of"
			intervals [1125]:
				xmin = 997.8267
				xmax = 997.9267
				text = ""
			intervals [1126]:
				xmin = 997.9267
				xmax = 998.0767
				text = "like"
			intervals [1127]:
				xmin = 998.0767
				xmax = 998.1267
				text = ""
			intervals [1128]:
				xmin = 998.1267
				xmax = 998.2067
				text = "and"
			intervals [1129]:
				xmin = 998.2067
				xmax = 998.2867
				text = ""
			intervals [1130]:
				xmin = 998.2867
				xmax = 998.4367
				text = "old"
			intervals [1131]:
				xmin = 998.4367
				xmax = 998.4767
				text = ""
			intervals [1132]:
				xmin = 998.4767
				xmax = 998.8467
				text = "witch"
			intervals [1133]:
				xmin = 998.8467
				xmax = 998.8767
				text = ""
			intervals [1134]:
				xmin = 998.8767
				xmax = 999.7267
				text = "<unk>"
			intervals [1135]:
				xmin = 999.7267
				xmax = 1001.7972
				text = ""
			intervals [1136]:
				xmin = 1001.7972
				xmax = 1001.8972
				text = "you"
			intervals [1137]:
				xmin = 1001.8972
				xmax = 1002.3372
				text = "think"
			intervals [1138]:
				xmin = 1002.3372
				xmax = 1002.4081
				text = ""
			intervals [1139]:
				xmin = 1002.4081
				xmax = 1002.4681
				text = "do"
			intervals [1140]:
				xmin = 1002.4681
				xmax = 1002.5281
				text = "you"
			intervals [1141]:
				xmin = 1002.5281
				xmax = 1002.6881
				text = "think"
			intervals [1142]:
				xmin = 1002.6881
				xmax = 1002.7781
				text = "it"
			intervals [1143]:
				xmin = 1002.7781
				xmax = 1002.9781
				text = "was"
			intervals [1144]:
				xmin = 1002.9781
				xmax = 1003.4181
				text = "fair"
			intervals [1145]:
				xmin = 1003.4181
				xmax = 1003.9235
				text = ""
			intervals [1146]:
				xmin = 1003.9235
				xmax = 1004.1735
				text = "what"
			intervals [1147]:
				xmin = 1004.1735
				xmax = 1004.2035
				text = ""
			intervals [1148]:
				xmin = 1004.2035
				xmax = 1004.3735
				text = "she"
			intervals [1149]:
				xmin = 1004.3735
				xmax = 1004.4335
				text = ""
			intervals [1150]:
				xmin = 1004.4335
				xmax = 1004.7435
				text = "punished"
			intervals [1151]:
				xmin = 1004.7435
				xmax = 1004.8035
				text = "the"
			intervals [1152]:
				xmin = 1004.8035
				xmax = 1005.1035
				text = "kids"
			intervals [1153]:
				xmin = 1005.1035
				xmax = 1005.4335
				text = "for"
			intervals [1154]:
				xmin = 1005.4335
				xmax = 1005.7814
				text = ""
			intervals [1155]:
				xmin = 1005.7814
				xmax = 1006.4314
				text = "<unk>"
			intervals [1156]:
				xmin = 1006.4314
				xmax = 1020.2402
				text = ""
			intervals [1157]:
				xmin = 1020.2402
				xmax = 1020.5502
				text = "used"
			intervals [1158]:
				xmin = 1020.5502
				xmax = 1020.6202
				text = "it"
			intervals [1159]:
				xmin = 1020.6202
				xmax = 1020.7602
				text = "up"
			intervals [1160]:
				xmin = 1020.7602
				xmax = 1020.8202
				text = ""
			intervals [1161]:
				xmin = 1020.8202
				xmax = 1021.1302
				text = "years"
			intervals [1162]:
				xmin = 1021.1302
				xmax = 1021.4602
				text = "ago"
			intervals [1163]:
				xmin = 1021.4602
				xmax = 1024.5301
				text = ""
			intervals [1164]:
				xmin = 1024.5301
				xmax = 1025.2101
				text = "<unk>"
			intervals [1165]:
				xmin = 1025.2101
				xmax = 1026.3241
				text = ""
			intervals [1166]:
				xmin = 1026.3241
				xmax = 1027.7641
				text = "<unk>"
			intervals [1167]:
				xmin = 1027.7641
				xmax = 1031.6454
				text = ""
			intervals [1168]:
				xmin = 1031.6454
				xmax = 1031.6954
				text = "i"
			intervals [1169]:
				xmin = 1031.6954
				xmax = 1031.9154
				text = "guess"
			intervals [1170]:
				xmin = 1031.9154
				xmax = 1032.0154
				text = "if"
			intervals [1171]:
				xmin = 1032.0154
				xmax = 1032.0454
				text = "i"
			intervals [1172]:
				xmin = 1032.0454
				xmax = 1032.1754
				text = "were"
			intervals [1173]:
				xmin = 1032.1754
				xmax = 1032.2554
				text = "to"
			intervals [1174]:
				xmin = 1032.2554
				xmax = 1032.5054
				text = "ask"
			intervals [1175]:
				xmin = 1032.5054
				xmax = 1032.5854
				text = "you"
			intervals [1176]:
				xmin = 1032.5854
				xmax = 1032.6954
				text = "if"
			intervals [1177]:
				xmin = 1032.6954
				xmax = 1032.7554
				text = "you"
			intervals [1178]:
				xmin = 1032.7554
				xmax = 1032.9254
				text = "ever"
			intervals [1179]:
				xmin = 1032.9254
				xmax = 1033.0754
				text = "had"
			intervals [1180]:
				xmin = 1033.0754
				xmax = 1033.1354
				text = "a"
			intervals [1181]:
				xmin = 1033.1354
				xmax = 1033.5054
				text = "teacher"
			intervals [1182]:
				xmin = 1033.5054
				xmax = 1033.5654
				text = "you"
			intervals [1183]:
				xmin = 1033.5654
				xmax = 1033.8754
				text = "couldn't"
			intervals [1184]:
				xmin = 1033.8754
				xmax = 1034.2854
				text = "stand"
			intervals [1185]:
				xmin = 1034.2854
				xmax = 1034.4654
				text = "she"
			intervals [1186]:
				xmin = 1034.4654
				xmax = 1034.6354
				text = "would"
			intervals [1187]:
				xmin = 1034.6354
				xmax = 1034.7954
				text = "be"
			intervals [1188]:
				xmin = 1034.7954
				xmax = 1034.9354
				text = "it"
			intervals [1189]:
				xmin = 1034.9354
				xmax = 1039.3258
				text = ""
			intervals [1190]:
				xmin = 1039.3258
				xmax = 1039.6258
				text = "mm"
			intervals [1191]:
				xmin = 1039.6258
				xmax = 1042.9544
				text = ""
			intervals [1192]:
				xmin = 1042.9544
				xmax = 1043.0444
				text = "did"
			intervals [1193]:
				xmin = 1043.0444
				xmax = 1043.1444
				text = "you"
			intervals [1194]:
				xmin = 1043.1444
				xmax = 1043.2444
				text = "were"
			intervals [1195]:
				xmin = 1043.2444
				xmax = 1043.3044
				text = "you"
			intervals [1196]:
				xmin = 1043.3044
				xmax = 1043.5044
				text = "ever"
			intervals [1197]:
				xmin = 1043.5044
				xmax = 1043.6044
				text = "in"
			intervals [1198]:
				xmin = 1043.6044
				xmax = 1043.6344
				text = "a"
			intervals [1199]:
				xmin = 1043.6344
				xmax = 1044.0144
				text = "class"
			intervals [1200]:
				xmin = 1044.0144
				xmax = 1044.1244
				text = "where"
			intervals [1201]:
				xmin = 1044.1244
				xmax = 1044.2144
				text = "the"
			intervals [1202]:
				xmin = 1044.2144
				xmax = 1044.4444
				text = "kids"
			intervals [1203]:
				xmin = 1044.4444
				xmax = 1044.6944
				text = "played"
			intervals [1204]:
				xmin = 1044.6944
				xmax = 1044.7544
				text = "a"
			intervals [1205]:
				xmin = 1044.7544
				xmax = 1045.0644
				text = "trick"
			intervals [1206]:
				xmin = 1045.0644
				xmax = 1045.1344
				text = "on"
			intervals [1207]:
				xmin = 1045.1344
				xmax = 1045.1644
				text = ""
			intervals [1208]:
				xmin = 1045.1644
				xmax = 1045.2444
				text = "a"
			intervals [1209]:
				xmin = 1045.2444
				xmax = 1045.2844
				text = ""
			intervals [1210]:
				xmin = 1045.2844
				xmax = 1045.7844
				text = "teacher"
			intervals [1211]:
				xmin = 1045.7844
				xmax = 1045.9044
				text = ""
			intervals [1212]:
				xmin = 1045.9044
				xmax = 1045.9344
				text = "a"
			intervals [1213]:
				xmin = 1045.9344
				xmax = 1046.2244
				text = ""
			intervals [1214]:
				xmin = 1046.2244
				xmax = 1046.6744
				text = "practical"
			intervals [1215]:
				xmin = 1046.6744
				xmax = 1046.7944
				text = ""
			intervals [1216]:
				xmin = 1046.7944
				xmax = 1046.8844
				text = "joke"
			intervals [1217]:
				xmin = 1046.8844
				xmax = 1050.0677
				text = ""
			intervals [1218]:
				xmin = 1050.0677
				xmax = 1051.4277
				text = "<unk>"
			intervals [1219]:
				xmin = 1051.4277
				xmax = 1052.4224
				text = ""
			intervals [1220]:
				xmin = 1052.4224
				xmax = 1052.7024
				text = "<unk>"
			intervals [1221]:
				xmin = 1052.7024
				xmax = 1052.8924
				text = "ask"
			intervals [1222]:
				xmin = 1052.8924
				xmax = 1053.0824
				text = "this"
			intervals [1223]:
				xmin = 1053.0824
				xmax = 1053.4824
				text = "question"
			intervals [1224]:
				xmin = 1053.4824
				xmax = 1072.4848
				text = ""
			intervals [1225]:
				xmin = 1072.4848
				xmax = 1072.8448
				text = "uh-huh"
			intervals [1226]:
				xmin = 1072.8448
				xmax = 1080.197
				text = ""
			intervals [1227]:
				xmin = 1080.197
				xmax = 1081.297
				text = "<unk>"
			intervals [1228]:
				xmin = 1081.297
				xmax = 1083.5089
				text = ""
			intervals [1229]:
				xmin = 1083.5089
				xmax = 1084.0689
				text = "mm-hm"
			intervals [1230]:
				xmin = 1084.0689
				xmax = 1093.4154
				text = ""
			intervals [1231]:
				xmin = 1093.4154
				xmax = 1093.4654
				text = "aw"
			intervals [1232]:
				xmin = 1093.4654
				xmax = 1093.5054
				text = ""
			intervals [1233]:
				xmin = 1093.5054
				xmax = 1093.7254
				text = "yeah"
			intervals [1234]:
				xmin = 1093.7254
				xmax = 1097.1295
				text = ""
			intervals [1235]:
				xmin = 1097.1295
				xmax = 1097.5895
				text = "mm-hm"
			intervals [1236]:
				xmin = 1097.5895
				xmax = 1112.0028
				text = ""
			intervals [1237]:
				xmin = 1112.0028
				xmax = 1112.3528
				text = "mm-hm"
			intervals [1238]:
				xmin = 1112.3528
				xmax = 1119.0428
				text = ""
			intervals [1239]:
				xmin = 1119.0428
				xmax = 1119.1928
				text = "no"
			intervals [1240]:
				xmin = 1119.1928
				xmax = 1119.4328
				text = "kidding"
			intervals [1241]:
				xmin = 1119.4328
				xmax = 1121.8921
				text = ""
			intervals [1242]:
				xmin = 1121.8921
				xmax = 1122.5521
				text = "<unk>"
			intervals [1243]:
				xmin = 1122.5521
				xmax = 1126.4166
				text = ""
			intervals [1244]:
				xmin = 1126.4166
				xmax = 1126.5966
				text = "mm"
			intervals [1245]:
				xmin = 1126.5966
				xmax = 1129.9608
				text = ""
			intervals [1246]:
				xmin = 1129.9608
				xmax = 1130.1808
				text = "she"
			intervals [1247]:
				xmin = 1130.1808
				xmax = 1130.2908
				text = "the"
			intervals [1248]:
				xmin = 1130.2908
				xmax = 1130.5408
				text = "best"
			intervals [1249]:
				xmin = 1130.5408
				xmax = 1130.8408
				text = "teacher"
			intervals [1250]:
				xmin = 1130.8408
				xmax = 1130.9808
				text = "you"
			intervals [1251]:
				xmin = 1130.9808
				xmax = 1131.1608
				text = "ever"
			intervals [1252]:
				xmin = 1131.1608
				xmax = 1131.2508
				text = ""
			intervals [1253]:
				xmin = 1131.2508
				xmax = 1131.3608
				text = "had"
			intervals [1254]:
				xmin = 1131.3608
				xmax = 1134.9154
				text = ""
			intervals [1255]:
				xmin = 1134.9154
				xmax = 1136.1554
				text = "<unk>"
			intervals [1256]:
				xmin = 1136.1554
				xmax = 1144.2284
				text = ""
			intervals [1257]:
				xmin = 1144.2284
				xmax = 1144.6484
				text = "mm-hm"
			intervals [1258]:
				xmin = 1144.6484
				xmax = 1155.9567
				text = ""
			intervals [1259]:
				xmin = 1155.9567
				xmax = 1156.3567
				text = "mm-hm"
			intervals [1260]:
				xmin = 1156.3567
				xmax = 1158.2356
				text = ""
			intervals [1261]:
				xmin = 1158.2356
				xmax = 1158.6656
				text = "mm-hm"
			intervals [1262]:
				xmin = 1158.6656
				xmax = 1161.5079
				text = ""
			intervals [1263]:
				xmin = 1161.5079
				xmax = 1161.8179
				text = "<unk>"
			intervals [1264]:
				xmin = 1161.8179
				xmax = 1163.7749
				text = ""
			intervals [1265]:
				xmin = 1163.7749
				xmax = 1164.1749
				text = "mm-hm"
			intervals [1266]:
				xmin = 1164.1749
				xmax = 1166.6715
				text = ""
			intervals [1267]:
				xmin = 1166.6715
				xmax = 1167.1015
				text = "mm-hm"
			intervals [1268]:
				xmin = 1167.1015
				xmax = 1167.8166
				text = ""
			intervals [1269]:
				xmin = 1167.8166
				xmax = 1168.0366
				text = "what"
			intervals [1270]:
				xmin = 1168.0366
				xmax = 1168.1666
				text = "is"
			intervals [1271]:
				xmin = 1168.1666
				xmax = 1168.3766
				text = "there"
			intervals [1272]:
				xmin = 1168.3766
				xmax = 1168.4666
				text = "that"
			intervals [1273]:
				xmin = 1168.4666
				xmax = 1168.7266
				text = "makes"
			intervals [1274]:
				xmin = 1168.7266
				xmax = 1168.7566
				text = "a"
			intervals [1275]:
				xmin = 1168.7566
				xmax = 1169.1866
				text = "teacher"
			intervals [1276]:
				xmin = 1169.1866
				xmax = 1169.2266
				text = ""
			intervals [1277]:
				xmin = 1169.2266
				xmax = 1169.4666
				text = "good"
			intervals [1278]:
				xmin = 1169.4666
				xmax = 1170.5341
				text = ""
			intervals [1279]:
				xmin = 1170.5341
				xmax = 1170.6441
				text = "or"
			intervals [1280]:
				xmin = 1170.6441
				xmax = 1170.9541
				text = "another"
			intervals [1281]:
				xmin = 1170.9541
				xmax = 1171.2941
				text = "teacher"
			intervals [1282]:
				xmin = 1171.2941
				xmax = 1171.4941
				text = "might"
			intervals [1283]:
				xmin = 1171.4941
				xmax = 1171.5341
				text = ""
			intervals [1284]:
				xmin = 1171.5341
				xmax = 1171.6941
				text = "be"
			intervals [1285]:
				xmin = 1171.6941
				xmax = 1172.0441
				text = ""
			intervals [1286]:
				xmin = 1172.0441
				xmax = 1172.4341
				text = "poor"
			intervals [1287]:
				xmin = 1172.4341
				xmax = 1197.6529
				text = ""
			intervals [1288]:
				xmin = 1197.6529
				xmax = 1198.7129
				text = "<unk>"
			intervals [1289]:
				xmin = 1198.7129
				xmax = 1198.7429
				text = ""
			intervals [1290]:
				xmin = 1198.7429
				xmax = 1199.1029
				text = "shoot"
			intervals [1291]:
				xmin = 1199.1029
				xmax = 1199.4344
				text = ""
			intervals [1292]:
				xmin = 1199.4344
				xmax = 1200.8544
				text = "<unk>"
			intervals [1293]:
				xmin = 1200.8544
				xmax = 1205.7998
				text = ""
			intervals [1294]:
				xmin = 1205.7998
				xmax = 1206.1698
				text = "uh"
			intervals [1295]:
				xmin = 1206.1698
				xmax = 1209.6736
				text = ""
			intervals [1296]:
				xmin = 1209.6736
				xmax = 1209.9136
				text = "gee"
			intervals [1297]:
				xmin = 1209.9136
				xmax = 1209.9436
				text = ""
			intervals [1298]:
				xmin = 1209.9436
				xmax = 1210.1136
				text = "whiz"
			intervals [1299]:
				xmin = 1210.1136
				xmax = 1228.4915
				text = ""
			intervals [1300]:
				xmin = 1228.4915
				xmax = 1229.5615
				text = "<unk>"
			intervals [1301]:
				xmin = 1229.5615
				xmax = 1232.8687
				text = ""
			intervals [1302]:
				xmin = 1232.8687
				xmax = 1233.3187
				text = "mm-hm"
			intervals [1303]:
				xmin = 1233.3187
				xmax = 1242.2308
				text = ""
			intervals [1304]:
				xmin = 1242.2308
				xmax = 1242.7808
				text = "mm-hm"
			intervals [1305]:
				xmin = 1242.7808
				xmax = 1250.5809
				text = ""
			intervals [1306]:
				xmin = 1250.5809
				xmax = 1251.1909
				text = "mm-hm"
			intervals [1307]:
				xmin = 1251.1909
				xmax = 1260.9256
				text = ""
			intervals [1308]:
				xmin = 1260.9256
				xmax = 1261.4756
				text = "mm-hm"
			intervals [1309]:
				xmin = 1261.4756
				xmax = 1265.906
				text = ""
			intervals [1310]:
				xmin = 1265.906
				xmax = 1266.276
				text = "mm-hm"
			intervals [1311]:
				xmin = 1266.276
				xmax = 1274.8315
				text = ""
			intervals [1312]:
				xmin = 1274.8315
				xmax = 1275.2115
				text = "yeah"
			intervals [1313]:
				xmin = 1275.2115
				xmax = 1287.7996
				text = ""
			intervals [1314]:
				xmin = 1287.7996
				xmax = 1287.8296
				text = "<unk>"
			intervals [1315]:
				xmin = 1287.8296
				xmax = 1292.1487
				text = ""
			intervals [1316]:
				xmin = 1292.1487
				xmax = 1292.2387
				text = "well"
			intervals [1317]:
				xmin = 1292.2387
				xmax = 1292.2787
				text = ""
			intervals [1318]:
				xmin = 1292.2787
				xmax = 1292.3487
				text = "i'm"
			intervals [1319]:
				xmin = 1292.3487
				xmax = 1292.3887
				text = ""
			intervals [1320]:
				xmin = 1292.3887
				xmax = 1292.5587
				text = "sure"
			intervals [1321]:
				xmin = 1292.5587
				xmax = 1292.7887
				text = "that"
			intervals [1322]:
				xmin = 1292.7887
				xmax = 1292.8487
				text = "s"
			intervals [1323]:
				xmin = 1292.8487
				xmax = 1293.0287
				text = "true"
			intervals [1324]:
				xmin = 1293.0287
				xmax = 1294.3097
				text = ""
			intervals [1325]:
				xmin = 1294.3097
				xmax = 1294.4097
				text = "do"
			intervals [1326]:
				xmin = 1294.4097
				xmax = 1294.4997
				text = "you"
			intervals [1327]:
				xmin = 1294.4997
				xmax = 1294.7297
				text = "watch"
			intervals [1328]:
				xmin = 1294.7297
				xmax = 1295.1297
				text = "tv"
			intervals [1329]:
				xmin = 1295.1297
				xmax = 1295.1597
				text = ""
			intervals [1330]:
				xmin = 1295.1597
				xmax = 1295.2997
				text = "very"
			intervals [1331]:
				xmin = 1295.2997
				xmax = 1295.4997
				text = ""
			intervals [1332]:
				xmin = 1295.4997
				xmax = 1295.6797
				text = "much"
			intervals [1333]:
				xmin = 1295.6797
				xmax = 1306.9785
				text = ""
			intervals [1334]:
				xmin = 1306.9785
				xmax = 1307.4385
				text = "yeah"
			intervals [1335]:
				xmin = 1307.4385
				xmax = 1308.8043
				text = ""
			intervals [1336]:
				xmin = 1308.8043
				xmax = 1309.9143
				text = "<unk>"
			intervals [1337]:
				xmin = 1309.9143
				xmax = 1310.5985
				text = ""
			intervals [1338]:
				xmin = 1310.5985
				xmax = 1310.7485
				text = "i"
			intervals [1339]:
				xmin = 1310.7485
				xmax = 1310.7985
				text = ""
			intervals [1340]:
				xmin = 1310.7985
				xmax = 1310.9485
				text = "don't"
			intervals [1341]:
				xmin = 1310.9485
				xmax = 1310.9785
				text = ""
			intervals [1342]:
				xmin = 1310.9785
				xmax = 1311.1585
				text = "know"
			intervals [1343]:
				xmin = 1311.1585
				xmax = 1311.1885
				text = ""
			intervals [1344]:
				xmin = 1311.1885
				xmax = 1311.4585
				text = "now"
			intervals [1345]:
				xmin = 1311.4585
				xmax = 1311.5885
				text = "but"
			intervals [1346]:
				xmin = 1311.5885
				xmax = 1311.6485
				text = "i'm"
			intervals [1347]:
				xmin = 1311.6485
				xmax = 1311.8885
				text = ""
			intervals [1348]:
				xmin = 1311.8885
				xmax = 1312.0185
				text = "gonna"
			intervals [1349]:
				xmin = 1312.0185
				xmax = 1312.1685
				text = "find"
			intervals [1350]:
				xmin = 1312.1685
				xmax = 1312.3385
				text = "out"
			intervals [1351]:
				xmin = 1312.3385
				xmax = 1314.4353
				text = ""
			intervals [1352]:
				xmin = 1314.4353
				xmax = 1314.4953
				text = "my"
			intervals [1353]:
				xmin = 1314.4953
				xmax = 1314.7753
				text = "wife"
			intervals [1354]:
				xmin = 1314.7753
				xmax = 1314.8253
				text = "s"
			intervals [1355]:
				xmin = 1314.8253
				xmax = 1315.3353
				text = "expecting"
			intervals [1356]:
				xmin = 1315.3353
				xmax = 1315.8888
				text = ""
			intervals [1357]:
				xmin = 1315.8888
				xmax = 1315.9488
				text = "in"
			intervals [1358]:
				xmin = 1315.9488
				xmax = 1316.0088
				text = "the"
			intervals [1359]:
				xmin = 1316.0088
				xmax = 1316.1188
				text = "fall"
			intervals [1360]:
				xmin = 1316.1188
				xmax = 1319.5051
				text = ""
			intervals [1361]:
				xmin = 1319.5051
				xmax = 1319.8851
				text = "mm-hm"
			intervals [1362]:
				xmin = 1319.8851
				xmax = 1329.4584
				text = ""
			intervals [1363]:
				xmin = 1329.4584
				xmax = 1329.8084
				text = "mm-hm"
			intervals [1364]:
				xmin = 1329.8084
				xmax = 1330.3277
				text = ""
			intervals [1365]:
				xmin = 1330.3277
				xmax = 1330.8077
				text = "right"
			intervals [1366]:
				xmin = 1330.8077
				xmax = 1336.6931
				text = ""
			intervals [1367]:
				xmin = 1336.6931
				xmax = 1336.9831
				text = "mm-hm"
			intervals [1368]:
				xmin = 1336.9831
				xmax = 1347.0006
				text = ""
			intervals [1369]:
				xmin = 1347.0006
				xmax = 1347.5906
				text = "mm-hm"
			intervals [1370]:
				xmin = 1347.5906
				xmax = 1348.2505
				text = ""
			intervals [1371]:
				xmin = 1348.2505
				xmax = 1348.5705
				text = "yeah"
			intervals [1372]:
				xmin = 1348.5705
				xmax = 1355.3682
				text = ""
			intervals [1373]:
				xmin = 1355.3682
				xmax = 1355.4382
				text = "is"
			intervals [1374]:
				xmin = 1355.4382
				xmax = 1355.5782
				text = "that"
			intervals [1375]:
				xmin = 1355.5782
				xmax = 1355.6682
				text = "an"
			intervals [1376]:
				xmin = 1355.6682
				xmax = 1356.1482
				text = "adventure"
			intervals [1377]:
				xmin = 1356.1482
				xmax = 1356.3682
				text = "story"
			intervals [1378]:
				xmin = 1356.3682
				xmax = 1360.2217
				text = ""
			intervals [1379]:
				xmin = 1360.2217
				xmax = 1360.6017
				text = "mm-hm"
			intervals [1380]:
				xmin = 1360.6017
				xmax = 1368.0489
				text = ""
			intervals [1381]:
				xmin = 1368.0489
				xmax = 1368.1889
				text = "do"
			intervals [1382]:
				xmin = 1368.1889
				xmax = 1368.3289
				text = "you"
			intervals [1383]:
				xmin = 1368.3289
				xmax = 1368.6689
				text = "remember"
			intervals [1384]:
				xmin = 1368.6689
				xmax = 1368.7889
				text = "a"
			intervals [1385]:
				xmin = 1368.7889
				xmax = 1369.1989
				text = "story"
			intervals [1386]:
				xmin = 1369.1989
				xmax = 1369.3789
				text = "on"
			intervals [1387]:
				xmin = 1369.3789
				xmax = 1369.4089
				text = ""
			intervals [1388]:
				xmin = 1369.4089
				xmax = 1369.5289
				text = "that"
			intervals [1389]:
				xmin = 1369.5289
				xmax = 1369.5589
				text = ""
			intervals [1390]:
				xmin = 1369.5589
				xmax = 1369.9289
				text = "show"
			intervals [1391]:
				xmin = 1369.9289
				xmax = 1370.0989
				text = "that"
			intervals [1392]:
				xmin = 1370.0989
				xmax = 1370.2389
				text = "you"
			intervals [1393]:
				xmin = 1370.2389
				xmax = 1370.3589
				text = "could"
			intervals [1394]:
				xmin = 1370.3589
				xmax = 1370.4089
				text = ""
			intervals [1395]:
				xmin = 1370.4089
				xmax = 1370.6689
				text = "tell"
			intervals [1396]:
				xmin = 1370.6689
				xmax = 1370.6989
				text = ""
			intervals [1397]:
				xmin = 1370.6989
				xmax = 1370.7689
				text = "me"
			intervals [1398]:
				xmin = 1370.7689
				xmax = 1371.6289
				text = ""
			intervals [1399]:
				xmin = 1371.6289
				xmax = 1371.8389
				text = "uh"
			intervals [1400]:
				xmin = 1371.8389
				xmax = 1371.9289
				text = ""
			intervals [1401]:
				xmin = 1371.9289
				xmax = 1372.0589
				text = "that"
			intervals [1402]:
				xmin = 1372.0589
				xmax = 1372.5489
				text = "impressed"
			intervals [1403]:
				xmin = 1372.5489
				xmax = 1372.6789
				text = "you"
			intervals [1404]:
				xmin = 1372.6789
				xmax = 1372.8089
				text = ""
			intervals [1405]:
				xmin = 1372.8089
				xmax = 1372.8689
				text = "you"
			intervals [1406]:
				xmin = 1372.8689
				xmax = 1372.8989
				text = ""
			intervals [1407]:
				xmin = 1372.8989
				xmax = 1372.9889
				text = "know"
			intervals [1408]:
				xmin = 1372.9889
				xmax = 1373.1589
				text = "one"
			intervals [1409]:
				xmin = 1373.1589
				xmax = 1373.1889
				text = ""
			intervals [1410]:
				xmin = 1373.1889
				xmax = 1373.8789
				text = "episode"
			intervals [1411]:
				xmin = 1373.8789
				xmax = 1375.432
				text = ""
			intervals [1412]:
				xmin = 1375.432
				xmax = 1375.632
				text = "yeah"
			intervals [1413]:
				xmin = 1375.632
				xmax = 1375.782
				text = ""
			intervals [1414]:
				xmin = 1375.782
				xmax = 1375.932
				text = "well"
			intervals [1415]:
				xmin = 1375.932
				xmax = 1376.072
				text = "that"
			intervals [1416]:
				xmin = 1376.072
				xmax = 1376.172
				text = "you"
			intervals [1417]:
				xmin = 1376.172
				xmax = 1376.592
				text = "remember"
			intervals [1418]:
				xmin = 1376.592
				xmax = 1382.7208
				text = ""
			intervals [1419]:
				xmin = 1382.7208
				xmax = 1383.6908
				text = "<unk>"
			intervals [1420]:
				xmin = 1383.6908
				xmax = 1408.734
				text = ""
			intervals [1421]:
				xmin = 1408.734
				xmax = 1409.064
				text = "hm"
			intervals [1422]:
				xmin = 1409.064
				xmax = 1413.3348
				text = ""
			intervals [1423]:
				xmin = 1413.3348
				xmax = 1413.7648
				text = "mm-hm"
			intervals [1424]:
				xmin = 1413.7648
				xmax = 1418.3926
				text = ""
			intervals [1425]:
				xmin = 1418.3926
				xmax = 1418.8026
				text = "sheesh"
			intervals [1426]:
				xmin = 1418.8026
				xmax = 1428.6691
				text = ""
			intervals [1427]:
				xmin = 1428.6691
				xmax = 1428.9491
				text = "yeah"
			intervals [1428]:
				xmin = 1428.9491
				xmax = 1443.9601
				text = ""
			intervals [1429]:
				xmin = 1443.9601
				xmax = 1444.2401
				text = "yeah"
			intervals [1430]:
				xmin = 1444.2401
				xmax = 1447.6017
				text = ""
			intervals [1431]:
				xmin = 1447.6017
				xmax = 1448.1417
				text = "yeah"
			intervals [1432]:
				xmin = 1448.1417
				xmax = 1476.3178
				text = ""
			intervals [1433]:
				xmin = 1476.3178
				xmax = 1476.6478
				text = "mm-hm"
			intervals [1434]:
				xmin = 1476.6478
				xmax = 1477.6856
				text = ""
			intervals [1435]:
				xmin = 1477.6856
				xmax = 1478.1556
				text = "mm"
			intervals [1436]:
				xmin = 1478.1556
				xmax = 1478.1956
				text = ""
			intervals [1437]:
				xmin = 1478.1956
				xmax = 1478.3756
				text = "okay"
			intervals [1438]:
				xmin = 1478.3756
				xmax = 1480.1422
				text = ""
			intervals [1439]:
				xmin = 1480.1422
				xmax = 1480.3522
				text = "no"
			intervals [1440]:
				xmin = 1480.3522
				xmax = 1480.4022
				text = ""
			intervals [1441]:
				xmin = 1480.4022
				xmax = 1480.6622
				text = "thanks"
			intervals [1442]:
				xmin = 1480.6622
				xmax = 1483.4532
				text = ""
			intervals [1443]:
				xmin = 1483.4532
				xmax = 1483.5532
				text = "can"
			intervals [1444]:
				xmin = 1483.5532
				xmax = 1483.6832
				text = "you"
			intervals [1445]:
				xmin = 1483.6832
				xmax = 1483.9832
				text = "remember"
			intervals [1446]:
				xmin = 1483.9832
				xmax = 1484.0132
				text = "a"
			intervals [1447]:
				xmin = 1484.0132
				xmax = 1484.5623
				text = ""
			intervals [1448]:
				xmin = 1484.5623
				xmax = 1485.0223
				text = "episode"
			intervals [1449]:
				xmin = 1485.0223
				xmax = 1485.1823
				text = "of"
			intervals [1450]:
				xmin = 1485.1823
				xmax = 1485.2823
				text = "i"
			intervals [1451]:
				xmin = 1485.2823
				xmax = 1485.3123
				text = ""
			intervals [1452]:
				xmin = 1485.3123
				xmax = 1485.8223
				text = "spy"
			intervals [1453]:
				xmin = 1485.8223
				xmax = 1486.7433
				text = ""
			intervals [1454]:
				xmin = 1486.7433
				xmax = 1486.9033
				text = "see"
			intervals [1455]:
				xmin = 1486.9033
				xmax = 1487.0133
				text = "what"
			intervals [1456]:
				xmin = 1487.0133
				xmax = 1487.1233
				text = "we're"
			intervals [1457]:
				xmin = 1487.1233
				xmax = 1487.2633
				text = "trying"
			intervals [1458]:
				xmin = 1487.2633
				xmax = 1487.4033
				text = "to"
			intervals [1459]:
				xmin = 1487.4033
				xmax = 1487.6033
				text = "get"
			intervals [1460]:
				xmin = 1487.6033
				xmax = 1487.7633
				text = "is"
			intervals [1461]:
				xmin = 1487.7633
				xmax = 1487.8533
				text = "a"
			intervals [1462]:
				xmin = 1487.8533
				xmax = 1488.2333
				text = "story"
			intervals [1463]:
				xmin = 1488.2333
				xmax = 1488.3833
				text = "line"
			intervals [1464]:
				xmin = 1488.3833
				xmax = 1488.5433
				text = ""
			intervals [1465]:
				xmin = 1488.5433
				xmax = 1488.6433
				text = "that"
			intervals [1466]:
				xmin = 1488.6433
				xmax = 1488.9733
				text = "interests"
			intervals [1467]:
				xmin = 1488.9733
				xmax = 1489.5333
				text = "peoples"
			intervals [1468]:
				xmin = 1489.5333
				xmax = 1510.7358
				text = ""
			intervals [1469]:
				xmin = 1510.7358
				xmax = 1510.9758
				text = "hm"
			intervals [1470]:
				xmin = 1510.9758
				xmax = 1523.9285
				text = ""
			intervals [1471]:
				xmin = 1523.9285
				xmax = 1524.3485
				text = "mm-hm"
			intervals [1472]:
				xmin = 1524.3485
				xmax = 1535.6052
				text = ""
			intervals [1473]:
				xmin = 1535.6052
				xmax = 1536.0552
				text = "mm-hm"
			intervals [1474]:
				xmin = 1536.0552
				xmax = 1543.8174
				text = ""
			intervals [1475]:
				xmin = 1543.8174
				xmax = 1544.2974
				text = "yes"
			intervals [1476]:
				xmin = 1544.2974
				xmax = 1544.3874
				text = "that"
			intervals [1477]:
				xmin = 1544.3874
				xmax = 1544.4274
				text = ""
			intervals [1478]:
				xmin = 1544.4274
				xmax = 1544.5574
				text = "s"
			intervals [1479]:
				xmin = 1544.5574
				xmax = 1544.6074
				text = "a"
			intervals [1480]:
				xmin = 1544.6074
				xmax = 1544.7274
				text = ""
			intervals [1481]:
				xmin = 1544.7274
				xmax = 1545.0374
				text = "good"
			intervals [1482]:
				xmin = 1545.0374
				xmax = 1545.1574
				text = ""
			intervals [1483]:
				xmin = 1545.1574
				xmax = 1545.2474
				text = "one"
			intervals [1484]:
				xmin = 1545.2474
				xmax = 1546.8047
				text = ""
			intervals [1485]:
				xmin = 1546.8047
				xmax = 1546.8947
				text = "have"
			intervals [1486]:
				xmin = 1546.8947
				xmax = 1547.0147
				text = "you"
			intervals [1487]:
				xmin = 1547.0147
				xmax = 1547.2347
				text = "seen"
			intervals [1488]:
				xmin = 1547.2347
				xmax = 1547.3047
				text = "a"
			intervals [1489]:
				xmin = 1547.3047
				xmax = 1547.6647
				text = "movie"
			intervals [1490]:
				xmin = 1547.6647
				xmax = 1548.0347
				text = "recently"
			intervals [1491]:
				xmin = 1548.0347
				xmax = 1551.4237
				text = ""
			intervals [1492]:
				xmin = 1551.4237
				xmax = 1551.8837
				text = "mm-hm"
			intervals [1493]:
				xmin = 1551.8837
				xmax = 1552.0337
				text = "what"
			intervals [1494]:
				xmin = 1552.0337
				xmax = 1552.2037
				text = "was"
			intervals [1495]:
				xmin = 1552.2037
				xmax = 1552.3837
				text = "it"
			intervals [1496]:
				xmin = 1552.3837
				xmax = 1552.4137
				text = ""
			intervals [1497]:
				xmin = 1552.4137
				xmax = 1552.6137
				text = "about"
			intervals [1498]:
				xmin = 1552.6137
				xmax = 1554.2089
				text = ""
			intervals [1499]:
				xmin = 1554.2089
				xmax = 1554.2989
				text = "you"
			intervals [1500]:
				xmin = 1554.2989
				xmax = 1554.5189
				text = "can"
			intervals [1501]:
				xmin = 1554.5189
				xmax = 1554.6689
				text = "leave"
			intervals [1502]:
				xmin = 1554.6689
				xmax = 1554.8089
				text = ""
			intervals [1503]:
				xmin = 1554.8089
				xmax = 1554.9189
				text = "out"
			intervals [1504]:
				xmin = 1554.9189
				xmax = 1555.0689
				text = "some"
			intervals [1505]:
				xmin = 1555.0689
				xmax = 1555.2089
				text = ""
			intervals [1506]:
				xmin = 1555.2089
				xmax = 1555.3889
				text = "parts"
			intervals [1507]:
				xmin = 1555.3889
				xmax = 1556.1489
				text = "<unk>"
			intervals [1508]:
				xmin = 1556.1489
				xmax = 1568.1897
				text = ""
			intervals [1509]:
				xmin = 1568.1897
				xmax = 1568.6797
				text = "hm-hm"
			intervals [1510]:
				xmin = 1568.6797
				xmax = 1601.2916
				text = ""
			intervals [1511]:
				xmin = 1601.2916
				xmax = 1601.5316
				text = "oh"
			intervals [1512]:
				xmin = 1601.5316
				xmax = 1604.9006
				text = ""
			intervals [1513]:
				xmin = 1604.9006
				xmax = 1605.2806
				text = "mm-hm"
			intervals [1514]:
				xmin = 1605.2806
				xmax = 1610.3634
				text = ""
			intervals [1515]:
				xmin = 1610.3634
				xmax = 1610.6034
				text = "hm"
			intervals [1516]:
				xmin = 1610.6034
				xmax = 1613.9464
				text = ""
			intervals [1517]:
				xmin = 1613.9464
				xmax = 1614.4964
				text = "mm-hm"
			intervals [1518]:
				xmin = 1614.4964
				xmax = 1626.3934
				text = ""
			intervals [1519]:
				xmin = 1626.3934
				xmax = 1626.4834
				text = "that"
			intervals [1520]:
				xmin = 1626.4834
				xmax = 1626.5134
				text = "s"
			intervals [1521]:
				xmin = 1626.5134
				xmax = 1626.7934
				text = "pretty"
			intervals [1522]:
				xmin = 1626.7934
				xmax = 1626.9134
				text = "bold"
			intervals [1523]:
				xmin = 1626.9134
				xmax = 1627.0834
				text = "alright"
			intervals [1524]:
				xmin = 1627.0834
				xmax = 1628.6334
				text = "<unk>"
			intervals [1525]:
				xmin = 1628.6334
				xmax = 1633.9141
				text = ""
			intervals [1526]:
				xmin = 1633.9141
				xmax = 1634.9341
				text = "<unk>"
			intervals [1527]:
				xmin = 1634.9341
				xmax = 1641.1217
				text = ""
			intervals [1528]:
				xmin = 1641.1217
				xmax = 1641.3117
				text = "hm"
			intervals [1529]:
				xmin = 1641.3117
				xmax = 1650.9209
				text = ""
			intervals [1530]:
				xmin = 1650.9209
				xmax = 1652.1309
				text = "<unk>"
			intervals [1531]:
				xmin = 1652.1309
				xmax = 1652.8908
				text = ""
			intervals [1532]:
				xmin = 1652.8908
				xmax = 1653.0408
				text = "college"
			intervals [1533]:
				xmin = 1653.0408
				xmax = 1653.1008
				text = "yeah"
			intervals [1534]:
				xmin = 1653.1008
				xmax = 1655.5454
				text = ""
			intervals [1535]:
				xmin = 1655.5454
				xmax = 1655.6054
				text = "yeah"
			intervals [1536]:
				xmin = 1655.6054
				xmax = 1668.9393
				text = ""
			intervals [1537]:
				xmin = 1668.9393
				xmax = 1669.4193
				text = "mm-hm"
			intervals [1538]:
				xmin = 1669.4193
				xmax = 1675.4432
				text = ""
			intervals [1539]:
				xmin = 1675.4432
				xmax = 1675.8232
				text = "mm-hm"
			intervals [1540]:
				xmin = 1675.8232
				xmax = 1676.7068
				text = ""
			intervals [1541]:
				xmin = 1676.7068
				xmax = 1676.7868
				text = "yeah"
			intervals [1542]:
				xmin = 1676.7868
				xmax = 1676.8568
				text = ""
			intervals [1543]:
				xmin = 1676.8568
				xmax = 1677.0268
				text = "that"
			intervals [1544]:
				xmin = 1677.0268
				xmax = 1677.1668
				text = ""
			intervals [1545]:
				xmin = 1677.1668
				xmax = 1677.2768
				text = "s"
			intervals [1546]:
				xmin = 1677.2768
				xmax = 1677.4568
				text = "true"
			intervals [1547]:
				xmin = 1677.4568
				xmax = 1681.4245
				text = ""
			intervals [1548]:
				xmin = 1681.4245
				xmax = 1681.6045
				text = "when"
			intervals [1549]:
				xmin = 1681.6045
				xmax = 1681.7245
				text = "you"
			intervals [1550]:
				xmin = 1681.7245
				xmax = 1681.8745
				text = "were"
			intervals [1551]:
				xmin = 1681.8745
				xmax = 1681.9845
				text = "a"
			intervals [1552]:
				xmin = 1681.9845
				xmax = 1682.2145
				text = "kid"
			intervals [1553]:
				xmin = 1682.2145
				xmax = 1682.3945
				text = "was"
			intervals [1554]:
				xmin = 1682.3945
				xmax = 1682.5545
				text = "there"
			intervals [1555]:
				xmin = 1682.5545
				xmax = 1682.6145
				text = "a"
			intervals [1556]:
				xmin = 1682.6145
				xmax = 1682.9145
				text = "certain"
			intervals [1557]:
				xmin = 1682.9145
				xmax = 1683.1745
				text = "group"
			intervals [1558]:
				xmin = 1683.1745
				xmax = 1683.2745
				text = "of"
			intervals [1559]:
				xmin = 1683.2745
				xmax = 1683.3045
				text = ""
			intervals [1560]:
				xmin = 1683.3045
				xmax = 1683.6245
				text = "kids"
			intervals [1561]:
				xmin = 1683.6245
				xmax = 1683.7245
				text = "that"
			intervals [1562]:
				xmin = 1683.7245
				xmax = 1683.8945
				text = "you"
			intervals [1563]:
				xmin = 1683.8945
				xmax = 1683.9345
				text = ""
			intervals [1564]:
				xmin = 1683.9345
				xmax = 1684.2345
				text = "played"
			intervals [1565]:
				xmin = 1684.2345
				xmax = 1684.3645
				text = "with"
			intervals [1566]:
				xmin = 1684.3645
				xmax = 1687.2613
				text = ""
			intervals [1567]:
				xmin = 1687.2613
				xmax = 1687.5713
				text = "same"
			intervals [1568]:
				xmin = 1687.5713
				xmax = 1687.6613
				text = ""
			intervals [1569]:
				xmin = 1687.6613
				xmax = 1687.7213
				text = "way"
			intervals [1570]:
				xmin = 1687.7213
				xmax = 1687.7813
				text = ""
			intervals [1571]:
				xmin = 1687.7813
				xmax = 1688.0513
				text = "myself"
			intervals [1572]:
				xmin = 1688.0513
				xmax = 1690.2397
				text = ""
			intervals [1573]:
				xmin = 1690.2397
				xmax = 1690.3797
				text = "what"
			intervals [1574]:
				xmin = 1690.3797
				xmax = 1690.6497
				text = "about"
			intervals [1575]:
				xmin = 1690.6497
				xmax = 1690.6797
				text = ""
			intervals [1576]:
				xmin = 1690.6797
				xmax = 1690.9697
				text = "now"
			intervals [1577]:
				xmin = 1690.9697
				xmax = 1691.0797
				text = "is"
			intervals [1578]:
				xmin = 1691.0797
				xmax = 1691.2997
				text = "there"
			intervals [1579]:
				xmin = 1691.2997
				xmax = 1691.9137
				text = ""
			intervals [1580]:
				xmin = 1691.9137
				xmax = 1692.2737
				text = "<unk>"
			intervals [1581]:
				xmin = 1692.2737
				xmax = 1692.4637
				text = ""
			intervals [1582]:
				xmin = 1692.4637
				xmax = 1692.6437
				text = "friends"
			intervals [1583]:
				xmin = 1692.6437
				xmax = 1692.7137
				text = ""
			intervals [1584]:
				xmin = 1692.7137
				xmax = 1693.0737
				text = "still"
			intervals [1585]:
				xmin = 1693.0737
				xmax = 1693.1637
				text = "are"
			intervals [1586]:
				xmin = 1693.1637
				xmax = 1693.2237
				text = "a"
			intervals [1587]:
				xmin = 1693.2237
				xmax = 1693.4437
				text = "loner"
			intervals [1588]:
				xmin = 1693.4437
				xmax = 1693.5437
				text = "huh"
			intervals [1589]:
				xmin = 1693.5437
				xmax = 1694.3737
				text = "<unk>"
			intervals [1590]:
				xmin = 1694.3737
				xmax = 1700.3023
				text = ""
			intervals [1591]:
				xmin = 1700.3023
				xmax = 1700.6923
				text = "mm-hm"
			intervals [1592]:
				xmin = 1700.6923
				xmax = 1707.6242
				text = ""
			intervals [1593]:
				xmin = 1707.6242
				xmax = 1708.3042
				text = "<unk>"
			intervals [1594]:
				xmin = 1708.3042
				xmax = 1723.8132
				text = ""
			intervals [1595]:
				xmin = 1723.8132
				xmax = 1724.2032
				text = "mm-hm"
			intervals [1596]:
				xmin = 1724.2032
				xmax = 1727.1185
				text = ""
			intervals [1597]:
				xmin = 1727.1185
				xmax = 1727.5085
				text = "mm-hm"
			intervals [1598]:
				xmin = 1727.5085
				xmax = 1740.5946
				text = ""
			intervals [1599]:
				xmin = 1740.5946
				xmax = 1741.0646
				text = "mm-hm"
			intervals [1600]:
				xmin = 1741.0646
				xmax = 1743.8314
				text = ""
			intervals [1601]:
				xmin = 1743.8314
				xmax = 1743.9914
				text = "were"
			intervals [1602]:
				xmin = 1743.9914
				xmax = 1744.2314
				text = "there"
			intervals [1603]:
				xmin = 1744.2314
				xmax = 1744.6414
				text = ""
			intervals [1604]:
				xmin = 1744.6414
				xmax = 1744.9614
				text = "among"
			intervals [1605]:
				xmin = 1744.9614
				xmax = 1745.1714
				text = "any"
			intervals [1606]:
				xmin = 1745.1714
				xmax = 1745.2614
				text = "of"
			intervals [1607]:
				xmin = 1745.2614
				xmax = 1745.4514
				text = "these"
			intervals [1608]:
				xmin = 1745.4514
				xmax = 1745.8014
				text = "people"
			intervals [1609]:
				xmin = 1745.8014
				xmax = 1745.9914
				text = "that"
			intervals [1610]:
				xmin = 1745.9914
				xmax = 1746.1714
				text = "you"
			intervals [1611]:
				xmin = 1746.1714
				xmax = 1746.3914
				text = "were"
			intervals [1612]:
				xmin = 1746.3914
				xmax = 1747.1854
				text = ""
			intervals [1613]:
				xmin = 1747.1854
				xmax = 1747.3354
				text = "more"
			intervals [1614]:
				xmin = 1747.3354
				xmax = 1747.4154
				text = "or"
			intervals [1615]:
				xmin = 1747.4154
				xmax = 1747.6154
				text = "less"
			intervals [1616]:
				xmin = 1747.6154
				xmax = 1748.0054
				text = "friendly"
			intervals [1617]:
				xmin = 1748.0054
				xmax = 1748.2154
				text = "with"
			intervals [1618]:
				xmin = 1748.2154
				xmax = 1748.4154
				text = "there"
			intervals [1619]:
				xmin = 1748.4154
				xmax = 1748.4454
				text = ""
			intervals [1620]:
				xmin = 1748.4454
				xmax = 1748.5154
				text = "were"
			intervals [1621]:
				xmin = 1748.5154
				xmax = 1748.6854
				text = "there"
			intervals [1622]:
				xmin = 1748.6854
				xmax = 1748.8854
				text = "any"
			intervals [1623]:
				xmin = 1748.8854
				xmax = 1749.0854
				text = ""
			intervals [1624]:
				xmin = 1749.0854
				xmax = 1749.2654
				text = "ever"
			intervals [1625]:
				xmin = 1749.2654
				xmax = 1749.4854
				text = "any"
			intervals [1626]:
				xmin = 1749.4854
				xmax = 1749.6954
				text = "white"
			intervals [1627]:
				xmin = 1749.6954
				xmax = 1749.7654
				text = ""
			intervals [1628]:
				xmin = 1749.7654
				xmax = 1750.1054
				text = "people"
			intervals [1629]:
				xmin = 1750.1054
				xmax = 1758.9814
				text = ""
			intervals [1630]:
				xmin = 1758.9814
				xmax = 1759.3714
				text = "mm-hm"
			intervals [1631]:
				xmin = 1759.3714
				xmax = 1763.2049
				text = ""
			intervals [1632]:
				xmin = 1763.2049
				xmax = 1763.5749
				text = "mm-hm"
			intervals [1633]:
				xmin = 1763.5749
				xmax = 1770.2567
				text = ""
			intervals [1634]:
				xmin = 1770.2567
				xmax = 1770.6767
				text = "mm-hm"
			intervals [1635]:
				xmin = 1770.6767
				xmax = 1779.1832
				text = ""
			intervals [1636]:
				xmin = 1779.1832
				xmax = 1779.4832
				text = "mm-hm"
			intervals [1637]:
				xmin = 1779.4832
				xmax = 1789.8584
				text = ""
			intervals [1638]:
				xmin = 1789.8584
				xmax = 1790.2184
				text = "mm-hm"
			intervals [1639]:
				xmin = 1790.2184
				xmax = 1805.7693
				text = ""
			intervals [1640]:
				xmin = 1805.7693
				xmax = 1806.2093
				text = "<unk>"
			intervals [1641]:
				xmin = 1806.2093
				xmax = 1806.7304
				text = ""
			intervals [1642]:
				xmin = 1806.7304
				xmax = 1806.7604
				text = "i"
			intervals [1643]:
				xmin = 1806.7604
				xmax = 1806.8604
				text = "don't"
			intervals [1644]:
				xmin = 1806.8604
				xmax = 1806.9204
				text = "know"
			intervals [1645]:
				xmin = 1806.9204
				xmax = 1807.0304
				text = "if"
			intervals [1646]:
				xmin = 1807.0304
				xmax = 1807.2104
				text = "that"
			intervals [1647]:
				xmin = 1807.2104
				xmax = 1807.2804
				text = "s"
			intervals [1648]:
				xmin = 1807.2804
				xmax = 1807.4404
				text = "good"
			intervals [1649]:
				xmin = 1807.4404
				xmax = 1807.5804
				text = "or"
			intervals [1650]:
				xmin = 1807.5804
				xmax = 1807.7304
				text = "bad"
			intervals [1651]:
				xmin = 1807.7304
				xmax = 1811.6207
				text = ""
			intervals [1652]:
				xmin = 1811.6207
				xmax = 1811.8207
				text = "yeah"
			intervals [1653]:
				xmin = 1811.8207
				xmax = 1826.9866
				text = ""
			intervals [1654]:
				xmin = 1826.9866
				xmax = 1827.2866
				text = "hm"
			intervals [1655]:
				xmin = 1827.2866
				xmax = 1838.7428
				text = ""
			intervals [1656]:
				xmin = 1838.7428
				xmax = 1839.2328
				text = "<unk>"
			intervals [1657]:
				xmin = 1839.2328
				xmax = 1840.9512
				text = ""
			intervals [1658]:
				xmin = 1840.9512
				xmax = 1841.3312
				text = "mm-hm"
			intervals [1659]:
				xmin = 1841.3312
				xmax = 1850.5343
				text = ""
			intervals [1660]:
				xmin = 1850.5343
				xmax = 1850.8543
				text = "gee"
			intervals [1661]:
				xmin = 1850.8543
				xmax = 1850.9143
				text = ""
			intervals [1662]:
				xmin = 1850.9143
				xmax = 1851.2043
				text = "whiz"
			intervals [1663]:
				xmin = 1851.2043
				xmax = 1851.2343
				text = ""
			intervals [1664]:
				xmin = 1851.2343
				xmax = 1851.3443
				text = "that"
			intervals [1665]:
				xmin = 1851.3443
				xmax = 1851.4243
				text = "s"
			intervals [1666]:
				xmin = 1851.4243
				xmax = 1851.4843
				text = ""
			intervals [1667]:
				xmin = 1851.4843
				xmax = 1851.6143
				text = "quite"
			intervals [1668]:
				xmin = 1851.6143
				xmax = 1851.7343
				text = "a"
			intervals [1669]:
				xmin = 1851.7343
				xmax = 1852.3143
				text = "difference"
			intervals [1670]:
				xmin = 1852.3143
				xmax = 1855.1042
				text = ""
			intervals [1671]:
				xmin = 1855.1042
				xmax = 1855.3542
				text = "yeah"
			intervals [1672]:
				xmin = 1855.3542
				xmax = 1862.9539
				text = ""
			intervals [1673]:
				xmin = 1862.9539
				xmax = 1863.5339
				text = "mm-hm"
			intervals [1674]:
				xmin = 1863.5339
				xmax = 1869.7688
				text = ""
			intervals [1675]:
				xmin = 1869.7688
				xmax = 1870.3288
				text = "<unk>"
			intervals [1676]:
				xmin = 1870.3288
				xmax = 1872.4818
				text = ""
			intervals [1677]:
				xmin = 1872.4818
				xmax = 1872.6018
				text = "they"
			intervals [1678]:
				xmin = 1872.6018
				xmax = 1872.7118
				text = "were"
			intervals [1679]:
				xmin = 1872.7118
				xmax = 1872.7818
				text = "way"
			intervals [1680]:
				xmin = 1872.7818
				xmax = 1873.0218
				text = "behind"
			intervals [1681]:
				xmin = 1873.0218
				xmax = 1885.0841
				text = ""
			intervals [1682]:
				xmin = 1885.0841
				xmax = 1885.7641
				text = "<unk>"
			intervals [1683]:
				xmin = 1885.7641
				xmax = 1889.0278
				text = ""
			intervals [1684]:
				xmin = 1889.0278
				xmax = 1890.4678
				text = "<unk>"
			intervals [1685]:
				xmin = 1890.4678
				xmax = 1895.7908
				text = ""
			intervals [1686]:
				xmin = 1895.7908
				xmax = 1896.0208
				text = "uh"
			intervals [1687]:
				xmin = 1896.0208
				xmax = 1896.1408
				text = "if"
			intervals [1688]:
				xmin = 1896.1408
				xmax = 1896.2608
				text = "you"
			intervals [1689]:
				xmin = 1896.2608
				xmax = 1896.4208
				text = "could"
			intervals [1690]:
				xmin = 1896.4208
				xmax = 1896.6508
				text = "live"
			intervals [1691]:
				xmin = 1896.6508
				xmax = 1896.8508
				text = "your"
			intervals [1692]:
				xmin = 1896.8508
				xmax = 1897.1108
				text = "life"
			intervals [1693]:
				xmin = 1897.1108
				xmax = 1897.3608
				text = "over"
			intervals [1694]:
				xmin = 1897.3608
				xmax = 1897.6508
				text = "again"
			intervals [1695]:
				xmin = 1897.6508
				xmax = 1897.6808
				text = ""
			intervals [1696]:
				xmin = 1897.6808
				xmax = 1897.8908
				text = "is"
			intervals [1697]:
				xmin = 1897.8908
				xmax = 1898.0008
				text = ""
			intervals [1698]:
				xmin = 1898.0008
				xmax = 1898.3908
				text = "there"
			intervals [1699]:
				xmin = 1898.3908
				xmax = 1898.7508
				text = "anything"
			intervals [1700]:
				xmin = 1898.7508
				xmax = 1898.7908
				text = ""
			intervals [1701]:
				xmin = 1898.7908
				xmax = 1898.9408
				text = "that"
			intervals [1702]:
				xmin = 1898.9408
				xmax = 1899.0608
				text = "you"
			intervals [1703]:
				xmin = 1899.0608
				xmax = 1899.2208
				text = "would"
			intervals [1704]:
				xmin = 1899.2208
				xmax = 1899.8008
				text = "change"
			intervals [1705]:
				xmin = 1899.8008
				xmax = 1900.5736
				text = ""
			intervals [1706]:
				xmin = 1900.5736
				xmax = 1900.7236
				text = "that"
			intervals [1707]:
				xmin = 1900.7236
				xmax = 1900.8136
				text = "you"
			intervals [1708]:
				xmin = 1900.8136
				xmax = 1900.8436
				text = "d"
			intervals [1709]:
				xmin = 1900.8436
				xmax = 1900.9036
				text = "be"
			intervals [1710]:
				xmin = 1900.9036
				xmax = 1901.0336
				text = ""
			intervals [1711]:
				xmin = 1901.0336
				xmax = 1901.1936
				text = "willing"
			intervals [1712]:
				xmin = 1901.1936
				xmax = 1901.2736
				text = "to"
			intervals [1713]:
				xmin = 1901.2736
				xmax = 1901.3536
				text = "do"
			intervals [1714]:
				xmin = 1901.3536
				xmax = 1901.6736
				text = "different"
			intervals [1715]:
				xmin = 1901.6736
				xmax = 1931.4811
				text = ""
			intervals [1716]:
				xmin = 1931.4811
				xmax = 1931.5711
				text = "sure"
			intervals [1717]:
				xmin = 1931.5711
				xmax = 1932.2928
				text = ""
			intervals [1718]:
				xmin = 1932.2928
				xmax = 1932.4028
				text = "you're"
			intervals [1719]:
				xmin = 1932.4028
				xmax = 1932.6428
				text = ""
			intervals [1720]:
				xmin = 1932.6428
				xmax = 1932.9028
				text = "past"
			intervals [1721]:
				xmin = 1932.9028
				xmax = 1933.0328
				text = "it"
			intervals [1722]:
				xmin = 1933.0328
				xmax = 1938.0349
				text = ""
			intervals [1723]:
				xmin = 1938.0349
				xmax = 1938.1949
				text = "what"
			intervals [1724]:
				xmin = 1938.1949
				xmax = 1938.3349
				text = "did"
			intervals [1725]:
				xmin = 1938.3349
				xmax = 1938.4749
				text = "you"
			intervals [1726]:
				xmin = 1938.4749
				xmax = 1938.5949
				text = "want"
			intervals [1727]:
				xmin = 1938.5949
				xmax = 1938.6549
				text = "to"
			intervals [1728]:
				xmin = 1938.6549
				xmax = 1938.7149
				text = ""
			intervals [1729]:
				xmin = 1938.7149
				xmax = 1938.9049
				text = "be"
			intervals [1730]:
				xmin = 1938.9049
				xmax = 1939.0549
				text = "when"
			intervals [1731]:
				xmin = 1939.0549
				xmax = 1939.1449
				text = "you"
			intervals [1732]:
				xmin = 1939.1449
				xmax = 1939.3449
				text = ""
			intervals [1733]:
				xmin = 1939.3449
				xmax = 1939.5149
				text = "g-"
			intervals [1734]:
				xmin = 1939.5149
				xmax = 1940.2079
				text = ""
			intervals [1735]:
				xmin = 1940.2079
				xmax = 1940.3779
				text = "yeah"
			intervals [1736]:
				xmin = 1940.3779
				xmax = 1940.5279
				text = "what"
			intervals [1737]:
				xmin = 1940.5279
				xmax = 1940.5579
				text = ""
			intervals [1738]:
				xmin = 1940.5579
				xmax = 1940.6879
				text = "did"
			intervals [1739]:
				xmin = 1940.6879
				xmax = 1940.7679
				text = "you"
			intervals [1740]:
				xmin = 1940.7679
				xmax = 1940.7979
				text = ""
			intervals [1741]:
				xmin = 1940.7979
				xmax = 1940.9379
				text = "want"
			intervals [1742]:
				xmin = 1940.9379
				xmax = 1940.9979
				text = "to"
			intervals [1743]:
				xmin = 1940.9979
				xmax = 1941.1479
				text = "be"
			intervals [1744]:
				xmin = 1941.1479
				xmax = 1941.2679
				text = "when"
			intervals [1745]:
				xmin = 1941.2679
				xmax = 1941.3679
				text = "you"
			intervals [1746]:
				xmin = 1941.3679
				xmax = 1941.4179
				text = ""
			intervals [1747]:
				xmin = 1941.4179
				xmax = 1941.7979
				text = "finished"
			intervals [1748]:
				xmin = 1941.7979
				xmax = 1942.0579
				text = "school"
			intervals [1749]:
				xmin = 1942.0579
				xmax = 1942.1679
				text = "when"
			intervals [1750]:
				xmin = 1942.1679
				xmax = 1942.2679
				text = "you"
			intervals [1751]:
				xmin = 1942.2679
				xmax = 1942.3679
				text = "were"
			intervals [1752]:
				xmin = 1942.3679
				xmax = 1942.5679
				text = "back"
			intervals [1753]:
				xmin = 1942.5679
				xmax = 1942.6179
				text = ""
			intervals [1754]:
				xmin = 1942.6179
				xmax = 1942.6779
				text = "at"
			intervals [1755]:
				xmin = 1942.6779
				xmax = 1942.7079
				text = ""
			intervals [1756]:
				xmin = 1942.7079
				xmax = 1943.0979
				text = "school"
			intervals [1757]:
				xmin = 1943.0979
				xmax = 1943.6114
				text = ""
			intervals [1758]:
				xmin = 1943.6114
				xmax = 1943.7714
				text = "did"
			intervals [1759]:
				xmin = 1943.7714
				xmax = 1943.8414
				text = "you"
			intervals [1760]:
				xmin = 1943.8414
				xmax = 1943.9514
				text = "have"
			intervals [1761]:
				xmin = 1943.9514
				xmax = 1943.9814
				text = "a"
			intervals [1762]:
				xmin = 1943.9814
				xmax = 1944.1314
				text = ""
			intervals [1763]:
				xmin = 1944.1314
				xmax = 1944.5114
				text = "goal"
			intervals [1764]:
				xmin = 1944.5114
				xmax = 1944.5914
				text = "you"
			intervals [1765]:
				xmin = 1944.5914
				xmax = 1944.7014
				text = "were"
			intervals [1766]:
				xmin = 1944.7014
				xmax = 1944.7314
				text = ""
			intervals [1767]:
				xmin = 1944.7314
				xmax = 1945.0414
				text = "shooting"
			intervals [1768]:
				xmin = 1945.0414
				xmax = 1945.0814
				text = ""
			intervals [1769]:
				xmin = 1945.0814
				xmax = 1945.2114
				text = "for"
			intervals [1770]:
				xmin = 1945.2114
				xmax = 1957.4918
				text = ""
			intervals [1771]:
				xmin = 1957.4918
				xmax = 1957.6218
				text = "yeah"
			intervals [1772]:
				xmin = 1957.6218
				xmax = 1957.8918
				text = "your"
			intervals [1773]:
				xmin = 1957.8918
				xmax = 1958.2418
				text = "interest"
			intervals [1774]:
				xmin = 1958.2418
				xmax = 1958.3418
				text = "in"
			intervals [1775]:
				xmin = 1958.3418
				xmax = 1958.9518
				text = "animals"
			intervals [1776]:
				xmin = 1958.9518
				xmax = 1958.9818
				text = ""
			intervals [1777]:
				xmin = 1958.9818
				xmax = 1959.0418
				text = "and"
			intervals [1778]:
				xmin = 1959.0418
				xmax = 1959.1218
				text = "all"
			intervals [1779]:
				xmin = 1959.1218
				xmax = 1966.0672
				text = ""
			intervals [1780]:
				xmin = 1966.0672
				xmax = 1966.4372
				text = "hm"
			intervals [1781]:
				xmin = 1966.4372
				xmax = 1968.021
				text = ""
			intervals [1782]:
				xmin = 1968.021
				xmax = 1968.171
				text = "how"
			intervals [1783]:
				xmin = 1968.171
				xmax = 1968.201
				text = ""
			intervals [1784]:
				xmin = 1968.201
				xmax = 1968.311
				text = "did"
			intervals [1785]:
				xmin = 1968.311
				xmax = 1968.431
				text = "he"
			intervals [1786]:
				xmin = 1968.431
				xmax = 1968.751
				text = "die"
			intervals [1787]:
				xmin = 1968.751
				xmax = 1971.559
				text = ""
			intervals [1788]:
				xmin = 1971.559
				xmax = 1971.869
				text = "oh"
			intervals [1789]:
				xmin = 1971.869
				xmax = 1989.1614
				text = ""
			intervals [1790]:
				xmin = 1989.1614
				xmax = 1989.5614
				text = "mm"
			intervals [1791]:
				xmin = 1989.5614
				xmax = 1993.4991
				text = ""
			intervals [1792]:
				xmin = 1993.4991
				xmax = 1993.5791
				text = "if"
			intervals [1793]:
				xmin = 1993.5791
				xmax = 1993.6391
				text = "you"
			intervals [1794]:
				xmin = 1993.6391
				xmax = 1993.7391
				text = "had"
			intervals [1795]:
				xmin = 1993.7391
				xmax = 1994.2091
				text = "all"
			intervals [1796]:
				xmin = 1994.2091
				xmax = 1994.2691
				text = "the"
			intervals [1797]:
				xmin = 1994.2691
				xmax = 1994.5291
				text = "money"
			intervals [1798]:
				xmin = 1994.5291
				xmax = 1994.5591
				text = ""
			intervals [1799]:
				xmin = 1994.5591
				xmax = 1994.6891
				text = "you"
			intervals [1800]:
				xmin = 1994.6891
				xmax = 1994.9991
				text = "wanted"
			intervals [1801]:
				xmin = 1994.9991
				xmax = 1995.0291
				text = ""
			intervals [1802]:
				xmin = 1995.0291
				xmax = 1995.3091
				text = "just"
			intervals [1803]:
				xmin = 1995.3091
				xmax = 1995.6191
				text = "dropped"
			intervals [1804]:
				xmin = 1995.6191
				xmax = 1995.7091
				text = "in"
			intervals [1805]:
				xmin = 1995.7091
				xmax = 1995.9091
				text = "your"
			intervals [1806]:
				xmin = 1995.9091
				xmax = 1995.9391
				text = ""
			intervals [1807]:
				xmin = 1995.9391
				xmax = 1996.1691
				text = "lap"
			intervals [1808]:
				xmin = 1996.1691
				xmax = 1996.5491
				text = ""
			intervals [1809]:
				xmin = 1996.5491
				xmax = 1996.6491
				text = "what"
			intervals [1810]:
				xmin = 1996.6491
				xmax = 1996.7791
				text = "would"
			intervals [1811]:
				xmin = 1996.7791
				xmax = 1996.9091
				text = "you"
			intervals [1812]:
				xmin = 1996.9091
				xmax = 1997.0791
				text = "do"
			intervals [1813]:
				xmin = 1997.0791
				xmax = 1997.1291
				text = ""
			intervals [1814]:
				xmin = 1997.1291
				xmax = 1997.2191
				text = "with"
			intervals [1815]:
				xmin = 1997.2191
				xmax = 1997.3391
				text = "it"
			intervals [1816]:
				xmin = 1997.3391
				xmax = 2008.5096
				text = ""
			intervals [1817]:
				xmin = 2008.5096
				xmax = 2008.5796
				text = "you"
			intervals [1818]:
				xmin = 2008.5796
				xmax = 2008.6396
				text = ""
			intervals [1819]:
				xmin = 2008.6396
				xmax = 2008.7796
				text = "don't"
			intervals [1820]:
				xmin = 2008.7796
				xmax = 2008.9296
				text = "think"
			intervals [1821]:
				xmin = 2008.9296
				xmax = 2008.9596
				text = ""
			intervals [1822]:
				xmin = 2008.9596
				xmax = 2009.2696
				text = "money"
			intervals [1823]:
				xmin = 2009.2696
				xmax = 2009.3996
				text = "would"
			intervals [1824]:
				xmin = 2009.3996
				xmax = 2010.7146
				text = ""
			intervals [1825]:
				xmin = 2010.7146
				xmax = 2010.8546
				text = "would"
			intervals [1826]:
				xmin = 2010.8546
				xmax = 2011.1546
				text = "thrill"
			intervals [1827]:
				xmin = 2011.1546
				xmax = 2011.2846
				text = "you"
			intervals [1828]:
				xmin = 2011.2846
				xmax = 2011.4646
				text = "that"
			intervals [1829]:
				xmin = 2011.4646
				xmax = 2011.4946
				text = ""
			intervals [1830]:
				xmin = 2011.4946
				xmax = 2011.8246
				text = "much"
			intervals [1831]:
				xmin = 2011.8246
				xmax = 2011.9646
				text = "then"
			intervals [1832]:
				xmin = 2011.9646
				xmax = 2019.7548
				text = ""
			intervals [1833]:
				xmin = 2019.7548
				xmax = 2019.8448
				text = "that"
			intervals [1834]:
				xmin = 2019.8448
				xmax = 2019.8748
				text = ""
			intervals [1835]:
				xmin = 2019.8748
				xmax = 2019.9648
				text = "s"
			intervals [1836]:
				xmin = 2019.9648
				xmax = 2019.9948
				text = ""
			intervals [1837]:
				xmin = 2019.9948
				xmax = 2020.1748
				text = "true"
			intervals [1838]:
				xmin = 2020.1748
				xmax = 2027.9782
				text = ""
			intervals [1839]:
				xmin = 2027.9782
				xmax = 2028.3082
				text = "mm-hm"
			intervals [1840]:
				xmin = 2028.3082
				xmax = 2035.671
				text = ""
			intervals [1841]:
				xmin = 2035.671
				xmax = 2035.901
				text = "yeah"
			intervals [1842]:
				xmin = 2035.901
				xmax = 2038.9578
				text = ""
			intervals [1843]:
				xmin = 2038.9578
				xmax = 2039.0978
				text = "uh"
			intervals [1844]:
				xmin = 2039.0978
				xmax = 2039.2878
				text = "what"
			intervals [1845]:
				xmin = 2039.2878
				xmax = 2039.3878
				text = "do"
			intervals [1846]:
				xmin = 2039.3878
				xmax = 2039.5178
				text = "you"
			intervals [1847]:
				xmin = 2039.5178
				xmax = 2039.7478
				text = "do"
			intervals [1848]:
				xmin = 2039.7478
				xmax = 2039.8178
				text = "in"
			intervals [1849]:
				xmin = 2039.8178
				xmax = 2039.9478
				text = "a"
			intervals [1850]:
				xmin = 2039.9478
				xmax = 2039.9778
				text = ""
			intervals [1851]:
				xmin = 2039.9778
				xmax = 2040.2278
				text = "day"
			intervals [1852]:
				xmin = 2040.2278
				xmax = 2040.3878
				text = "s"
			intervals [1853]:
				xmin = 2040.3878
				xmax = 2040.6378
				text = "work"
			intervals [1854]:
				xmin = 2040.6378
				xmax = 2041.0282
				text = ""
			intervals [1855]:
				xmin = 2041.0282
				xmax = 2041.4482
				text = "describe"
			intervals [1856]:
				xmin = 2041.4482
				xmax = 2041.7182
				text = "what"
			intervals [1857]:
				xmin = 2041.7182
				xmax = 2041.8782
				text = "you"
			intervals [1858]:
				xmin = 2041.8782
				xmax = 2042.0082
				text = "would"
			intervals [1859]:
				xmin = 2042.0082
				xmax = 2042.1582
				text = "do"
			intervals [1860]:
				xmin = 2042.1582
				xmax = 2042.2482
				text = "on"
			intervals [1861]:
				xmin = 2042.2482
				xmax = 2042.3082
				text = "a"
			intervals [1862]:
				xmin = 2042.3082
				xmax = 2042.3582
				text = ""
			intervals [1863]:
				xmin = 2042.3582
				xmax = 2042.7882
				text = "typical"
			intervals [1864]:
				xmin = 2042.7882
				xmax = 2042.8182
				text = ""
			intervals [1865]:
				xmin = 2042.8182
				xmax = 2042.9682
				text = "day"
			intervals [1866]:
				xmin = 2042.9682
				xmax = 2043.0282
				text = "at"
			intervals [1867]:
				xmin = 2043.0282
				xmax = 2043.0882
				text = ""
			intervals [1868]:
				xmin = 2043.0882
				xmax = 2043.1482
				text = "the"
			intervals [1869]:
				xmin = 2043.1482
				xmax = 2043.3582
				text = ""
			intervals [1870]:
				xmin = 2043.3582
				xmax = 2043.6982
				text = "job"
			intervals [1871]:
				xmin = 2043.6982
				xmax = 2045.7225
				text = ""
			intervals [1872]:
				xmin = 2045.7225
				xmax = 2045.9625
				text = "yeah"
			intervals [1873]:
				xmin = 2045.9625
				xmax = 2063.4078
				text = ""
			intervals [1874]:
				xmin = 2063.4078
				xmax = 2063.7378
				text = "mm-hm"
			intervals [1875]:
				xmin = 2063.7378
				xmax = 2073.8294
				text = ""
			intervals [1876]:
				xmin = 2073.8294
				xmax = 2074.0594
				text = "hm"
			intervals [1877]:
				xmin = 2074.0594
				xmax = 2084.2825
				text = ""
			intervals [1878]:
				xmin = 2084.2825
				xmax = 2084.6225
				text = "sounds"
			intervals [1879]:
				xmin = 2084.6225
				xmax = 2084.6525
				text = ""
			intervals [1880]:
				xmin = 2084.6525
				xmax = 2084.7425
				text = "like"
			intervals [1881]:
				xmin = 2084.7425
				xmax = 2084.8425
				text = "it"
			intervals [1882]:
				xmin = 2084.8425
				xmax = 2085.0925
				text = "s"
			intervals [1883]:
				xmin = 2085.0925
				xmax = 2085.3625
				text = "pretty"
			intervals [1884]:
				xmin = 2085.3625
				xmax = 2085.5725
				text = "high"
			intervals [1885]:
				xmin = 2085.5725
				xmax = 2085.9225
				text = "level"
			intervals [1886]:
				xmin = 2085.9225
				xmax = 2085.9625
				text = ""
			intervals [1887]:
				xmin = 2085.9625
				xmax = 2086.0525
				text = "work"
			intervals [1888]:
				xmin = 2086.0525
				xmax = 2086.8319
				text = ""
			intervals [1889]:
				xmin = 2086.8319
				xmax = 2087.0419
				text = "that"
			intervals [1890]:
				xmin = 2087.0419
				xmax = 2087.1219
				text = ""
			intervals [1891]:
				xmin = 2087.1219
				xmax = 2087.3619
				text = "part"
			intervals [1892]:
				xmin = 2087.3619
				xmax = 2091.447
				text = ""
			intervals [1893]:
				xmin = 2091.447
				xmax = 2092.467
				text = "<unk>"
			intervals [1894]:
				xmin = 2092.467
				xmax = 2093.6246
				text = ""
			intervals [1895]:
				xmin = 2093.6246
				xmax = 2093.6846
				text = "yeah"
			intervals [1896]:
				xmin = 2093.6846
				xmax = 2094.6846
				text = "<unk>"
			intervals [1897]:
				xmin = 2094.6846
				xmax = 2095.1447
				text = ""
			intervals [1898]:
				xmin = 2095.1447
				xmax = 2095.4147
				text = "yeah"
			intervals [1899]:
				xmin = 2095.4147
				xmax = 2098.5425
				text = ""
			intervals [1900]:
				xmin = 2098.5425
				xmax = 2098.5725
				text = "ah"
			intervals [1901]:
				xmin = 2098.5725
				xmax = 2098.7152
				text = ""
			intervals [1902]:
				xmin = 2098.7152
				xmax = 2099.0352
				text = "yeah"
			intervals [1903]:
				xmin = 2099.0352
				xmax = 2110.6314
				text = ""
			intervals [1904]:
				xmin = 2110.6314
				xmax = 2110.9014
				text = "yeah"
			intervals [1905]:
				xmin = 2110.9014
				xmax = 2122.2129
				text = ""
			intervals [1906]:
				xmin = 2122.2129
				xmax = 2122.5429
				text = "mm-hm"
			intervals [1907]:
				xmin = 2122.5429
				xmax = 2132.6182
				text = ""
			intervals [1908]:
				xmin = 2132.6182
				xmax = 2132.7382
				text = "mm"
			intervals [1909]:
				xmin = 2132.7382
				xmax = 2132.7682
				text = ""
			intervals [1910]:
				xmin = 2132.7682
				xmax = 2132.9382
				text = "yeah"
			intervals [1911]:
				xmin = 2132.9382
				xmax = 2135.4276
				text = ""
			intervals [1912]:
				xmin = 2135.4276
				xmax = 2135.8276
				text = "mm-hm"
			intervals [1913]:
				xmin = 2135.8276
				xmax = 2138.1613
				text = ""
			intervals [1914]:
				xmin = 2138.1613
				xmax = 2138.6613
				text = "yeah"
			intervals [1915]:
				xmin = 2138.6613
				xmax = 2145.1544
				text = ""
			intervals [1916]:
				xmin = 2145.1544
				xmax = 2145.4644
				text = "hm"
			intervals [1917]:
				xmin = 2145.4644
				xmax = 2147.2038
				text = ""
			intervals [1918]:
				xmin = 2147.2038
				xmax = 2147.5838
				text = "mm-hm"
			intervals [1919]:
				xmin = 2147.5838
				xmax = 2150.8809
				text = ""
			intervals [1920]:
				xmin = 2150.8809
				xmax = 2151.2309
				text = "<unk>"
			intervals [1921]:
				xmin = 2151.2309
				xmax = 2157.9002
				text = ""
			intervals [1922]:
				xmin = 2157.9002
				xmax = 2158.1002
				text = "right"
			intervals [1923]:
				xmin = 2158.1002
				xmax = 2158.5509
				text = ""
			intervals [1924]:
				xmin = 2158.5509
				xmax = 2158.6509
				text = "right"
			intervals [1925]:
				xmin = 2158.6509
				xmax = 2158.9009
				text = ""
			intervals [1926]:
				xmin = 2158.9009
				xmax = 2159.0309
				text = "i"
			intervals [1927]:
				xmin = 2159.0309
				xmax = 2159.1509
				text = ""
			intervals [1928]:
				xmin = 2159.1509
				xmax = 2159.3309
				text = "agree"
			intervals [1929]:
				xmin = 2159.3309
				xmax = 2167.2333
				text = ""
			intervals [1930]:
				xmin = 2167.2333
				xmax = 2168.1433
				text = "<unk>"
			intervals [1931]:
				xmin = 2168.1433
				xmax = 2172.8538
				text = ""
			intervals [1932]:
				xmin = 2172.8538
				xmax = 2173.0238
				text = "yeah"
			intervals [1933]:
				xmin = 2173.0238
				xmax = 2174.5122
				text = ""
			intervals [1934]:
				xmin = 2174.5122
				xmax = 2174.6722
				text = "yeah"
			intervals [1935]:
				xmin = 2174.6722
				xmax = 2192.1231
				text = ""
			intervals [1936]:
				xmin = 2192.1231
				xmax = 2192.3131
				text = "mm-hm"
			intervals [1937]:
				xmin = 2192.3131
				xmax = 2195.1723
				text = ""
			intervals [1938]:
				xmin = 2195.1723
				xmax = 2195.7523
				text = "<unk>"
			intervals [1939]:
				xmin = 2195.7523
				xmax = 2197.8915
				text = ""
			intervals [1940]:
				xmin = 2197.8915
				xmax = 2198.2915
				text = "mm"
			intervals [1941]:
				xmin = 2198.2915
				xmax = 2202.3427
				text = ""
			intervals [1942]:
				xmin = 2202.3427
				xmax = 2202.4927
				text = "what"
			intervals [1943]:
				xmin = 2202.4927
				xmax = 2202.5527
				text = "do"
			intervals [1944]:
				xmin = 2202.5527
				xmax = 2202.6827
				text = "you"
			intervals [1945]:
				xmin = 2202.6827
				xmax = 2202.9627
				text = "do"
			intervals [1946]:
				xmin = 2202.9627
				xmax = 2203.0527
				text = "er"
			intervals [1947]:
				xmin = 2203.0527
				xmax = 2203.2727
				text = "uh"
			intervals [1948]:
				xmin = 2203.2727
				xmax = 2203.8954
				text = ""
			intervals [1949]:
				xmin = 2203.8954
				xmax = 2203.9554
				text = "in"
			intervals [1950]:
				xmin = 2203.9554
				xmax = 2204.1854
				text = ""
			intervals [1951]:
				xmin = 2204.1854
				xmax = 2204.3354
				text = "your"
			intervals [1952]:
				xmin = 2204.3354
				xmax = 2204.8054
				text = "family"
			intervals [1953]:
				xmin = 2204.8054
				xmax = 2204.8854
				text = ""
			intervals [1954]:
				xmin = 2204.8854
				xmax = 2205.1154
				text = "er"
			intervals [1955]:
				xmin = 2205.1154
				xmax = 2205.1454
				text = ""
			intervals [1956]:
				xmin = 2205.1454
				xmax = 2205.4254
				text = "say"
			intervals [1957]:
				xmin = 2205.4254
				xmax = 2205.5754
				text = "when"
			intervals [1958]:
				xmin = 2205.5754
				xmax = 2205.6654
				text = "you"
			intervals [1959]:
				xmin = 2205.6654
				xmax = 2205.8054
				text = "were"
			intervals [1960]:
				xmin = 2205.8054
				xmax = 2205.8654
				text = "a"
			intervals [1961]:
				xmin = 2205.8654
				xmax = 2205.8954
				text = ""
			intervals [1962]:
				xmin = 2205.8954
				xmax = 2206.1454
				text = "kid"
			intervals [1963]:
				xmin = 2206.1454
				xmax = 2206.3154
				text = "what"
			intervals [1964]:
				xmin = 2206.3154
				xmax = 2206.4554
				text = "did"
			intervals [1965]:
				xmin = 2206.4554
				xmax = 2206.5454
				text = "you"
			intervals [1966]:
				xmin = 2206.5454
				xmax = 2206.7054
				text = "do"
			intervals [1967]:
				xmin = 2206.7054
				xmax = 2206.9754
				text = "around"
			intervals [1968]:
				xmin = 2206.9754
				xmax = 2207.0054
				text = ""
			intervals [1969]:
				xmin = 2207.0054
				xmax = 2207.4554
				text = "christmas"
			intervals [1970]:
				xmin = 2207.4554
				xmax = 2207.4854
				text = ""
			intervals [1971]:
				xmin = 2207.4854
				xmax = 2207.8054
				text = "time"
			intervals [1972]:
				xmin = 2207.8054
				xmax = 2208.1702
				text = ""
			intervals [1973]:
				xmin = 2208.1702
				xmax = 2208.4202
				text = "say"
			intervals [1974]:
				xmin = 2208.4202
				xmax = 2208.4502
				text = ""
			intervals [1975]:
				xmin = 2208.4502
				xmax = 2208.6302
				text = "from"
			intervals [1976]:
				xmin = 2208.6302
				xmax = 2208.7002
				text = "the"
			intervals [1977]:
				xmin = 2208.7002
				xmax = 2209.0002
				text = "day"
			intervals [1978]:
				xmin = 2209.0002
				xmax = 2209.4902
				text = "before"
			intervals [1979]:
				xmin = 2209.4902
				xmax = 2209.7402
				text = "through"
			intervals [1980]:
				xmin = 2209.7402
				xmax = 2209.7702
				text = ""
			intervals [1981]:
				xmin = 2209.7702
				xmax = 2210.2502
				text = "christmas"
			intervals [1982]:
				xmin = 2210.2502
				xmax = 2210.4902
				text = "day"
			intervals [1983]:
				xmin = 2210.4902
				xmax = 2210.5502
				text = ""
			intervals [1984]:
				xmin = 2210.5502
				xmax = 2210.6502
				text = "what"
			intervals [1985]:
				xmin = 2210.6502
				xmax = 2210.8502
				text = "all"
			intervals [1986]:
				xmin = 2210.8502
				xmax = 2210.8802
				text = ""
			intervals [1987]:
				xmin = 2210.8802
				xmax = 2210.9902
				text = "would"
			intervals [1988]:
				xmin = 2210.9902
				xmax = 2211.1202
				text = "you"
			intervals [1989]:
				xmin = 2211.1202
				xmax = 2211.2102
				text = "do"
			intervals [1990]:
				xmin = 2211.2102
				xmax = 2216.9061
				text = ""
			intervals [1991]:
				xmin = 2216.9061
				xmax = 2216.9361
				text = "oh"
			intervals [1992]:
				xmin = 2216.9361
				xmax = 2217.0361
				text = ""
			intervals [1993]:
				xmin = 2217.0361
				xmax = 2217.3461
				text = "yeah"
			intervals [1994]:
				xmin = 2217.3461
				xmax = 2225.1397
				text = ""
			intervals [1995]:
				xmin = 2225.1397
				xmax = 2226.3797
				text = "<unk>"
			intervals [1996]:
				xmin = 2226.3797
				xmax = 2229.1673
				text = ""
			intervals [1997]:
				xmin = 2229.1673
				xmax = 2229.4473
				text = "mm-hm"
			intervals [1998]:
				xmin = 2229.4473
				xmax = 2234.7907
				text = ""
			intervals [1999]:
				xmin = 2234.7907
				xmax = 2235.0307
				text = "mm-hm"
			intervals [2000]:
				xmin = 2235.0307
				xmax = 2245.9654
				text = ""
			intervals [2001]:
				xmin = 2245.9654
				xmax = 2246.0554
				text = "would"
			intervals [2002]:
				xmin = 2246.0554
				xmax = 2246.2254
				text = "there"
			intervals [2003]:
				xmin = 2246.2254
				xmax = 2246.4054
				text = "be"
			intervals [2004]:
				xmin = 2246.4054
				xmax = 2246.5754
				text = "any"
			intervals [2005]:
				xmin = 2246.5754
				xmax = 2247.4254
				text = "decorations"
			intervals [2006]:
				xmin = 2247.4254
				xmax = 2264.6473
				text = ""
			intervals [2007]:
				xmin = 2264.6473
				xmax = 2265.0373
				text = "mm-hm"
			intervals [2008]:
				xmin = 2265.0373
				xmax = 2273.1478
				text = ""
			intervals [2009]:
				xmin = 2273.1478
				xmax = 2273.2578
				text = "oh"
			intervals [2010]:
				xmin = 2273.2578
				xmax = 2273.2878
				text = ""
			intervals [2011]:
				xmin = 2273.2878
				xmax = 2273.4578
				text = "yeah"
			intervals [2012]:
				xmin = 2273.4578
				xmax = 2274.9417
				text = ""
			intervals [2013]:
				xmin = 2274.9417
				xmax = 2275.1317
				text = "now"
			intervals [2014]:
				xmin = 2275.1317
				xmax = 2275.2217
				text = "you"
			intervals [2015]:
				xmin = 2275.2217
				xmax = 2275.4217
				text = "got"
			intervals [2016]:
				xmin = 2275.4217
				xmax = 2275.4917
				text = "it"
			intervals [2017]:
				xmin = 2275.4917
				xmax = 2275.6717
				text = "again"
			intervals [2018]:
				xmin = 2275.6717
				xmax = 2276.4917
				text = "<unk>"
			intervals [2019]:
				xmin = 2276.4917
				xmax = 2279.2749
				text = ""
			intervals [2020]:
				xmin = 2279.2749
				xmax = 2279.5849
				text = "did"
			intervals [2021]:
				xmin = 2279.5849
				xmax = 2279.8449
				text = "you"
			intervals [2022]:
				xmin = 2279.8449
				xmax = 2280.2535
				text = ""
			intervals [2023]:
				xmin = 2280.2535
				xmax = 2280.4135
				text = "was"
			intervals [2024]:
				xmin = 2280.4135
				xmax = 2280.5235
				text = "it"
			intervals [2025]:
				xmin = 2280.5235
				xmax = 2280.5735
				text = "a"
			intervals [2026]:
				xmin = 2280.5735
				xmax = 2280.7935
				text = "day"
			intervals [2027]:
				xmin = 2280.7935
				xmax = 2280.9635
				text = "for"
			intervals [2028]:
				xmin = 2280.9635
				xmax = 2281.4235
				text = "visiting"
			intervals [2029]:
				xmin = 2281.4235
				xmax = 2282.1845
				text = ""
			intervals [2030]:
				xmin = 2282.1845
				xmax = 2282.2145
				text = "i"
			intervals [2031]:
				xmin = 2282.2145
				xmax = 2282.2445
				text = ""
			intervals [2032]:
				xmin = 2282.2445
				xmax = 2282.4145
				text = "mean"
			intervals [2033]:
				xmin = 2282.4145
				xmax = 2282.5745
				text = "did"
			intervals [2034]:
				xmin = 2282.5745
				xmax = 2282.7045
				text = "your"
			intervals [2035]:
				xmin = 2282.7045
				xmax = 2283.2545
				text = "relatives"
			intervals [2036]:
				xmin = 2283.2545
				xmax = 2283.2845
				text = ""
			intervals [2037]:
				xmin = 2283.2845
				xmax = 2283.5345
				text = "come"
			intervals [2038]:
				xmin = 2283.5345
				xmax = 2283.7445
				text = "around"
			intervals [2039]:
				xmin = 2283.7445
				xmax = 2283.7845
				text = ""
			intervals [2040]:
				xmin = 2283.7845
				xmax = 2284.0645
				text = "or"
			intervals [2041]:
				xmin = 2284.0645
				xmax = 2284.0945
				text = ""
			intervals [2042]:
				xmin = 2284.0945
				xmax = 2284.1845
				text = "would"
			intervals [2043]:
				xmin = 2284.1845
				xmax = 2284.3045
				text = "you"
			intervals [2044]:
				xmin = 2284.3045
				xmax = 2284.4745
				text = "go"
			intervals [2045]:
				xmin = 2284.4745
				xmax = 2284.7445
				text = "around"
			intervals [2046]:
				xmin = 2284.7445
				xmax = 2284.8045
				text = "to"
			intervals [2047]:
				xmin = 2284.8045
				xmax = 2284.9245
				text = "your"
			intervals [2048]:
				xmin = 2284.9245
				xmax = 2285.3445
				text = "relative"
			intervals [2049]:
				xmin = 2285.3445
				xmax = 2285.4045
				text = "s"
			intervals [2050]:
				xmin = 2285.4045
				xmax = 2285.7645
				text = "house"
			intervals [2051]:
				xmin = 2285.7645
				xmax = 2285.7945
				text = ""
			intervals [2052]:
				xmin = 2285.7945
				xmax = 2286.1345
				text = "or"
			intervals [2053]:
				xmin = 2286.1345
				xmax = 2286.3445
				text = "anything"
			intervals [2054]:
				xmin = 2286.3445
				xmax = 2286.3945
				text = ""
			intervals [2055]:
				xmin = 2286.3945
				xmax = 2286.4945
				text = "like"
			intervals [2056]:
				xmin = 2286.4945
				xmax = 2286.5345
				text = ""
			intervals [2057]:
				xmin = 2286.5345
				xmax = 2286.6245
				text = "that"
			intervals [2058]:
				xmin = 2286.6245
				xmax = 2293.3596
				text = ""
			intervals [2059]:
				xmin = 2293.3596
				xmax = 2293.3996
				text = "oh"
			intervals [2060]:
				xmin = 2293.3996
				xmax = 2293.6296
				text = ""
			intervals [2061]:
				xmin = 2293.6296
				xmax = 2293.8896
				text = "really"
			intervals [2062]:
				xmin = 2293.8896
				xmax = 2297.2283
				text = ""
			intervals [2063]:
				xmin = 2297.2283
				xmax = 2298.0383
				text = "<unk>"
			intervals [2064]:
				xmin = 2298.0383
				xmax = 2306.1583
				text = ""
			intervals [2065]:
				xmin = 2306.1583
				xmax = 2306.6183
				text = "mm-hm"
			intervals [2066]:
				xmin = 2306.6183
				xmax = 2318.5216
				text = ""
			intervals [2067]:
				xmin = 2318.5216
				xmax = 2318.7116
				text = "yeah"
			intervals [2068]:
				xmin = 2318.7116
				xmax = 2320.1812
				text = ""
			intervals [2069]:
				xmin = 2320.1812
				xmax = 2320.6712
				text = "<unk>"
			intervals [2070]:
				xmin = 2320.6712
				xmax = 2328.7967
				text = ""
			intervals [2071]:
				xmin = 2328.7967
				xmax = 2328.9967
				text = "what"
			intervals [2072]:
				xmin = 2328.9967
				xmax = 2329.1167
				text = "was"
			intervals [2073]:
				xmin = 2329.1167
				xmax = 2329.2467
				text = "the"
			intervals [2074]:
				xmin = 2329.2467
				xmax = 2329.2767
				text = ""
			intervals [2075]:
				xmin = 2329.2767
				xmax = 2329.5667
				text = "best"
			intervals [2076]:
				xmin = 2329.5667
				xmax = 2329.9967
				text = "christmas"
			intervals [2077]:
				xmin = 2329.9967
				xmax = 2330.2967
				text = "present"
			intervals [2078]:
				xmin = 2330.2967
				xmax = 2330.3767
				text = ""
			intervals [2079]:
				xmin = 2330.3767
				xmax = 2330.5067
				text = "you"
			intervals [2080]:
				xmin = 2330.5067
				xmax = 2330.7667
				text = "ever"
			intervals [2081]:
				xmin = 2330.7667
				xmax = 2330.7967
				text = ""
			intervals [2082]:
				xmin = 2330.7967
				xmax = 2330.9767
				text = "got"
			intervals [2083]:
				xmin = 2330.9767
				xmax = 2343.156
				text = ""
			intervals [2084]:
				xmin = 2343.156
				xmax = 2343.386
				text = "what"
			intervals [2085]:
				xmin = 2343.386
				xmax = 2346.1957
				text = ""
			intervals [2086]:
				xmin = 2346.1957
				xmax = 2346.5357
				text = "<unk>"
			intervals [2087]:
				xmin = 2346.5357
				xmax = 2348.3192
				text = ""
			intervals [2088]:
				xmin = 2348.3192
				xmax = 2348.4392
				text = "got"
			intervals [2089]:
				xmin = 2348.4392
				xmax = 2348.5892
				text = "a"
			intervals [2090]:
				xmin = 2348.5892
				xmax = 2348.9692
				text = "story"
			intervals [2091]:
				xmin = 2348.9692
				xmax = 2349.3492
				text = "behind"
			intervals [2092]:
				xmin = 2349.3492
				xmax = 2349.4392
				text = "that"
			intervals [2093]:
				xmin = 2349.4392
				xmax = 2356.572
				text = ""
			intervals [2094]:
				xmin = 2356.572
				xmax = 2357.722
				text = "<unk>"
			intervals [2095]:
				xmin = 2357.722
				xmax = 2386.081
				text = ""
			intervals [2096]:
				xmin = 2386.081
				xmax = 2386.551
				text = "mm-hm"
			intervals [2097]:
				xmin = 2386.551
				xmax = 2390.994
				text = ""
			intervals [2098]:
				xmin = 2390.994
				xmax = 2391.294
				text = "hm"
			intervals [2099]:
				xmin = 2391.294
				xmax = 2391.7234
				text = ""
			intervals [2100]:
				xmin = 2391.7234
				xmax = 2391.8134
				text = "that"
			intervals [2101]:
				xmin = 2391.8134
				xmax = 2391.9834
				text = ""
			intervals [2102]:
				xmin = 2391.9834
				xmax = 2392.1134
				text = "s"
			intervals [2103]:
				xmin = 2392.1134
				xmax = 2392.3834
				text = "great"
			intervals [2104]:
				xmin = 2392.3834
				xmax = 2394.3381
				text = ""
			intervals [2105]:
				xmin = 2394.3381
				xmax = 2395.2381
				text = "<unk>"
			intervals [2106]:
				xmin = 2395.2381
				xmax = 2411.402
				text = ""
			intervals [2107]:
				xmin = 2411.402
				xmax = 2412.372
				text = "<unk>"
			intervals [2108]:
				xmin = 2412.372
				xmax = 2418.3747
				text = ""
			intervals [2109]:
				xmin = 2418.3747
				xmax = 2418.6447
				text = "yeah"
			intervals [2110]:
				xmin = 2418.6447
				xmax = 2422.4182
				text = ""
			intervals [2111]:
				xmin = 2422.4182
				xmax = 2422.8382
				text = "mm"
			intervals [2112]:
				xmin = 2422.8382
				xmax = 2423.970
				text = ""
			intervals [2113]:
				xmin = 2423.970
				xmax = 2424.150
				text = "those"
			intervals [2114]:
				xmin = 2424.150
				xmax = 2424.410
				text = "kids"
			intervals [2115]:
				xmin = 2424.410
				xmax = 2424.990
				text = "appreciate"
			intervals [2116]:
				xmin = 2424.990
				xmax = 2425.190
				text = "it"
			intervals [2117]:
				xmin = 2425.190
				xmax = 2425.390
				text = "too"
			intervals [2118]:
				xmin = 2425.390
				xmax = 2431.0749
				text = ""
			intervals [2119]:
				xmin = 2431.0749
				xmax = 2431.8849
				text = "<unk>"
			intervals [2120]:
				xmin = 2431.8849
				xmax = 2442.935
				text = ""
			intervals [2121]:
				xmin = 2442.935
				xmax = 2443.245
				text = "hm"
			intervals [2122]:
				xmin = 2443.245
				xmax = 2457.3131
				text = ""
			intervals [2123]:
				xmin = 2457.3131
				xmax = 2457.9731
				text = "<unk>"
			intervals [2124]:
				xmin = 2457.9731
				xmax = 2477.9014
				text = ""
			intervals [2125]:
				xmin = 2477.9014
				xmax = 2478.2114
				text = "mm-hm"
			intervals [2126]:
				xmin = 2478.2114
				xmax = 2478.2414
				text = ""
			intervals [2127]:
				xmin = 2478.2414
				xmax = 2479.5514
				text = "<unk>"
			intervals [2128]:
				xmin = 2479.5514
				xmax = 2480.4364
				text = ""
			intervals [2129]:
				xmin = 2480.4364
				xmax = 2480.7464
				text = "probably"
			intervals [2130]:
				xmin = 2480.7464
				xmax = 2481.0364
				text = "better"
			intervals [2131]:
				xmin = 2481.0364
				xmax = 2481.1564
				text = "than"
			intervals [2132]:
				xmin = 2481.1564
				xmax = 2481.3464
				text = "his"
			intervals [2133]:
				xmin = 2481.3464
				xmax = 2481.6464
				text = "brother"
			intervals [2134]:
				xmin = 2481.6464
				xmax = 2500.5254
				text = ""
			intervals [2135]:
				xmin = 2500.5254
				xmax = 2500.8154
				text = "and"
			intervals [2136]:
				xmin = 2500.8154
				xmax = 2500.8854
				text = "it"
			intervals [2137]:
				xmin = 2500.8854
				xmax = 2500.9254
				text = "s"
			intervals [2138]:
				xmin = 2500.9254
				xmax = 2501.1354
				text = "just"
			intervals [2139]:
				xmin = 2501.1354
				xmax = 2501.1654
				text = ""
			intervals [2140]:
				xmin = 2501.1654
				xmax = 2501.2054
				text = "a"
			intervals [2141]:
				xmin = 2501.2054
				xmax = 2501.5454
				text = "smart"
			intervals [2142]:
				xmin = 2501.5454
				xmax = 2501.5854
				text = ""
			intervals [2143]:
				xmin = 2501.5854
				xmax = 2501.7454
				text = "thing"
			intervals [2144]:
				xmin = 2501.7454
				xmax = 2501.8054
				text = ""
			intervals [2145]:
				xmin = 2501.8054
				xmax = 2501.8954
				text = "to"
			intervals [2146]:
				xmin = 2501.8954
				xmax = 2501.9554
				text = ""
			intervals [2147]:
				xmin = 2501.9554
				xmax = 2502.0154
				text = "do"
			intervals [2148]:
				xmin = 2502.0154
				xmax = 2505.2605
				text = ""
			intervals [2149]:
				xmin = 2505.2605
				xmax = 2505.3705
				text = "were"
			intervals [2150]:
				xmin = 2505.3705
				xmax = 2505.5105
				text = "you"
			intervals [2151]:
				xmin = 2505.5105
				xmax = 2505.6605
				text = "a"
			intervals [2152]:
				xmin = 2505.6605
				xmax = 2505.7305
				text = ""
			intervals [2153]:
				xmin = 2505.7305
				xmax = 2506.1305
				text = "change"
			intervals [2154]:
				xmin = 2506.1305
				xmax = 2506.1905
				text = "and"
			intervals [2155]:
				xmin = 2506.1905
				xmax = 2506.3405
				text = "make"
			intervals [2156]:
				xmin = 2506.3405
				xmax = 2506.3705
				text = ""
			intervals [2157]:
				xmin = 2506.3705
				xmax = 2506.4605
				text = "it"
			intervals [2158]:
				xmin = 2506.4605
				xmax = 2506.5105
				text = "a"
			intervals [2159]:
				xmin = 2506.5105
				xmax = 2506.6605
				text = "little"
			intervals [2160]:
				xmin = 2506.6605
				xmax = 2506.8805
				text = "more"
			intervals [2161]:
				xmin = 2506.8805
				xmax = 2507.4805
				text = "serious"
			intervals [2162]:
				xmin = 2507.4805
				xmax = 2507.5905
				text = ""
			intervals [2163]:
				xmin = 2507.5905
				xmax = 2507.6705
				text = "for"
			intervals [2164]:
				xmin = 2507.6705
				xmax = 2507.7205
				text = "a"
			intervals [2165]:
				xmin = 2507.7205
				xmax = 2507.7605
				text = ""
			intervals [2166]:
				xmin = 2507.7605
				xmax = 2507.9505
				text = "moment"
			intervals [2167]:
				xmin = 2507.9505
				xmax = 2508.2076
				text = ""
			intervals [2168]:
				xmin = 2508.2076
				xmax = 2508.3576
				text = "were"
			intervals [2169]:
				xmin = 2508.3576
				xmax = 2508.4276
				text = "you"
			intervals [2170]:
				xmin = 2508.4276
				xmax = 2508.5776
				text = "ever"
			intervals [2171]:
				xmin = 2508.5776
				xmax = 2508.6476
				text = "in"
			intervals [2172]:
				xmin = 2508.6476
				xmax = 2508.7376
				text = "a"
			intervals [2173]:
				xmin = 2508.7376
				xmax = 2509.3876
				text = "situation"
			intervals [2174]:
				xmin = 2509.3876
				xmax = 2509.4876
				text = "where"
			intervals [2175]:
				xmin = 2509.4876
				xmax = 2509.5776
				text = "you"
			intervals [2176]:
				xmin = 2509.5776
				xmax = 2509.7676
				text = "thought"
			intervals [2177]:
				xmin = 2509.7676
				xmax = 2509.8476
				text = "you"
			intervals [2178]:
				xmin = 2509.8476
				xmax = 2510.0576
				text = "might"
			intervals [2179]:
				xmin = 2510.0576
				xmax = 2510.0976
				text = ""
			intervals [2180]:
				xmin = 2510.0976
				xmax = 2510.2376
				text = "be"
			intervals [2181]:
				xmin = 2510.2376
				xmax = 2510.6476
				text = "killed"
			intervals [2182]:
				xmin = 2510.6476
				xmax = 2510.7976
				text = "or"
			intervals [2183]:
				xmin = 2510.7976
				xmax = 2511.2276
				text = "die"
			intervals [2184]:
				xmin = 2511.2276
				xmax = 2521.4263
				text = ""
			intervals [2185]:
				xmin = 2521.4263
				xmax = 2521.5263
				text = "oh"
			intervals [2186]:
				xmin = 2521.5263
				xmax = 2521.6563
				text = ""
			intervals [2187]:
				xmin = 2521.6563
				xmax = 2521.7163
				text = "my"
			intervals [2188]:
				xmin = 2521.7163
				xmax = 2521.8863
				text = ""
			intervals [2189]:
				xmin = 2521.8863
				xmax = 2521.9863
				text = "gosh"
			intervals [2190]:
				xmin = 2521.9863
				xmax = 2539.367
				text = ""
			intervals [2191]:
				xmin = 2539.367
				xmax = 2539.777
				text = "mm-hm"
			intervals [2192]:
				xmin = 2539.777
				xmax = 2548.0288
				text = ""
			intervals [2193]:
				xmin = 2548.0288
				xmax = 2548.4288
				text = "mm-hm"
			intervals [2194]:
				xmin = 2548.4288
				xmax = 2552.0926
				text = ""
			intervals [2195]:
				xmin = 2552.0926
				xmax = 2552.4926
				text = "huh"
			intervals [2196]:
				xmin = 2552.4926
				xmax = 2552.8468
				text = ""
			intervals [2197]:
				xmin = 2552.8468
				xmax = 2553.0268
				text = "was"
			intervals [2198]:
				xmin = 2553.0268
				xmax = 2553.1068
				text = "the"
			intervals [2199]:
				xmin = 2553.1068
				xmax = 2553.3068
				text = "window"
			intervals [2200]:
				xmin = 2553.3068
				xmax = 2553.7668
				text = "closed"
			intervals [2201]:
				xmin = 2553.7668
				xmax = 2554.6513
				text = ""
			intervals [2202]:
				xmin = 2554.6513
				xmax = 2554.9513
				text = "oh"
			intervals [2203]:
				xmin = 2554.9513
				xmax = 2563.4294
				text = ""
			intervals [2204]:
				xmin = 2563.4294
				xmax = 2563.5994
				text = "weren't"
			intervals [2205]:
				xmin = 2563.5994
				xmax = 2563.7794
				text = "hurt"
			intervals [2206]:
				xmin = 2563.7794
				xmax = 2563.8894
				text = "at"
			intervals [2207]:
				xmin = 2563.8894
				xmax = 2564.0594
				text = "all"
			intervals [2208]:
				xmin = 2564.0594
				xmax = 2564.0894
				text = ""
			intervals [2209]:
				xmin = 2564.0894
				xmax = 2564.2694
				text = "didn't"
			intervals [2210]:
				xmin = 2564.2694
				xmax = 2564.4494
				text = "break"
			intervals [2211]:
				xmin = 2564.4494
				xmax = 2564.7194
				text = "any"
			intervals [2212]:
				xmin = 2564.7194
				xmax = 2565.0894
				text = "bones"
			intervals [2213]:
				xmin = 2565.0894
				xmax = 2567.1211
				text = ""
			intervals [2214]:
				xmin = 2567.1211
				xmax = 2567.3211
				text = "well"
			intervals [2215]:
				xmin = 2567.3211
				xmax = 2567.3511
				text = ""
			intervals [2216]:
				xmin = 2567.3511
				xmax = 2567.4111
				text = "i"
			intervals [2217]:
				xmin = 2567.4111
				xmax = 2567.4711
				text = ""
			intervals [2218]:
				xmin = 2567.4711
				xmax = 2567.7111
				text = "guess"
			intervals [2219]:
				xmin = 2567.7111
				xmax = 2570.2253
				text = ""
			intervals [2220]:
				xmin = 2570.2253
				xmax = 2571.0553
				text = "oh"
			intervals [2221]:
				xmin = 2571.0553
				xmax = 2571.1153
				text = "my"
			intervals [2222]:
				xmin = 2571.1153
				xmax = 2571.2053
				text = "gosh"
			intervals [2223]:
				xmin = 2571.2053
				xmax = 2574.9517
				text = ""
			intervals [2224]:
				xmin = 2574.9517
				xmax = 2575.3217
				text = "mm-hm"
			intervals [2225]:
				xmin = 2575.3217
				xmax = 2589.5975
				text = ""
			intervals [2226]:
				xmin = 2589.5975
				xmax = 2589.9175
				text = "yeah"
			intervals [2227]:
				xmin = 2589.9175
				xmax = 2590.8751
				text = ""
			intervals [2228]:
				xmin = 2590.8751
				xmax = 2591.4151
				text = "sometimes"
			intervals [2229]:
				xmin = 2591.4151
				xmax = 2591.7251
				text = "people"
			intervals [2230]:
				xmin = 2591.7251
				xmax = 2591.9451
				text = "say"
			intervals [2231]:
				xmin = 2591.9451
				xmax = 2592.0651
				text = "that"
			intervals [2232]:
				xmin = 2592.0651
				xmax = 2592.5041
				text = ""
			intervals [2233]:
				xmin = 2592.5041
				xmax = 2592.8441
				text = "whatever"
			intervals [2234]:
				xmin = 2592.8441
				xmax = 2592.9241
				text = "s"
			intervals [2235]:
				xmin = 2592.9241
				xmax = 2593.0941
				text = "gonna"
			intervals [2236]:
				xmin = 2593.0941
				xmax = 2593.4241
				text = "happen"
			intervals [2237]:
				xmin = 2593.4241
				xmax = 2593.5541
				text = "is"
			intervals [2238]:
				xmin = 2593.5541
				xmax = 2593.7541
				text = "gonna"
			intervals [2239]:
				xmin = 2593.7541
				xmax = 2593.9841
				text = "happen"
			intervals [2240]:
				xmin = 2593.9841
				xmax = 2594.0441
				text = ""
			intervals [2241]:
				xmin = 2594.0441
				xmax = 2594.1341
				text = "there"
			intervals [2242]:
				xmin = 2594.1341
				xmax = 2594.1741
				text = "s"
			intervals [2243]:
				xmin = 2594.1741
				xmax = 2594.4841
				text = ""
			intervals [2244]:
				xmin = 2594.4841
				xmax = 2594.5941
				text = "no"
			intervals [2245]:
				xmin = 2594.5941
				xmax = 2594.7541
				text = "sense"
			intervals [2246]:
				xmin = 2594.7541
				xmax = 2595.1741
				text = "fighting"
			intervals [2247]:
				xmin = 2595.1741
				xmax = 2595.2041
				text = ""
			intervals [2248]:
				xmin = 2595.2041
				xmax = 2595.2641
				text = "it"
			intervals [2249]:
				xmin = 2595.2641
				xmax = 2620.9684
				text = ""
			intervals [2250]:
				xmin = 2620.9684
				xmax = 2621.9984
				text = "<unk>"
			intervals [2251]:
				xmin = 2621.9984
				xmax = 2636.1427
				text = ""
			intervals [2252]:
				xmin = 2636.1427
				xmax = 2636.7527
				text = "mm-hm"
			intervals [2253]:
				xmin = 2636.7527
				xmax = 2644.9392
				text = ""
			intervals [2254]:
				xmin = 2644.9392
				xmax = 2645.2492
				text = "mm-hm"
			intervals [2255]:
				xmin = 2645.2492
				xmax = 2646.8411
				text = ""
			intervals [2256]:
				xmin = 2646.8411
				xmax = 2647.0811
				text = "yeah"
			intervals [2257]:
				xmin = 2647.0811
				xmax = 2670.2909
				text = ""
			intervals [2258]:
				xmin = 2670.2909
				xmax = 2670.5309
				text = "oh"
			intervals [2259]:
				xmin = 2670.5309
				xmax = 2670.8209
				text = ""
			intervals [2260]:
				xmin = 2670.8209
				xmax = 2670.8809
				text = "my"
			intervals [2261]:
				xmin = 2670.8809
				xmax = 2670.9509
				text = ""
			intervals [2262]:
				xmin = 2670.9509
				xmax = 2671.0609
				text = "god"
			intervals [2263]:
				xmin = 2671.0609
				xmax = 2695.2148
				text = ""
			intervals [2264]:
				xmin = 2695.2148
				xmax = 2696.1248
				text = "<unk>"
			intervals [2265]:
				xmin = 2696.1248
				xmax = 2698.6773
				text = ""
			intervals [2266]:
				xmin = 2698.6773
				xmax = 2699.7473
				text = "<unk>"
			intervals [2267]:
				xmin = 2699.7473
				xmax = 2709.5812
				text = ""
			intervals [2268]:
				xmin = 2709.5812
				xmax = 2709.6112
				text = "<unk>"
			intervals [2269]:
				xmin = 2709.6112
				xmax = 2710.684
				text = ""
			intervals [2270]:
				xmin = 2710.684
				xmax = 2710.944
				text = "not"
			intervals [2271]:
				xmin = 2710.944
				xmax = 2711.064
				text = ""
			intervals [2272]:
				xmin = 2711.064
				xmax = 2711.234
				text = "for"
			intervals [2273]:
				xmin = 2711.234
				xmax = 2711.264
				text = "a"
			intervals [2274]:
				xmin = 2711.264
				xmax = 2711.454
				text = "year"
			intervals [2275]:
				xmin = 2711.454
				xmax = 2711.524
				text = "and"
			intervals [2276]:
				xmin = 2711.524
				xmax = 2711.564
				text = "a"
			intervals [2277]:
				xmin = 2711.564
				xmax = 2711.744
				text = "half"
			intervals [2278]:
				xmin = 2711.744
				xmax = 2713.9442
				text = ""
			intervals [2279]:
				xmin = 2713.9442
				xmax = 2714.0842
				text = "must"
			intervals [2280]:
				xmin = 2714.0842
				xmax = 2714.1742
				text = "have"
			intervals [2281]:
				xmin = 2714.1742
				xmax = 2714.2742
				text = "been"
			intervals [2282]:
				xmin = 2714.2742
				xmax = 2714.3042
				text = "a"
			intervals [2283]:
				xmin = 2714.3042
				xmax = 2714.5442
				text = "great"
			intervals [2284]:
				xmin = 2714.5442
				xmax = 2714.5842
				text = ""
			intervals [2285]:
				xmin = 2714.5842
				xmax = 2714.7642
				text = "day"
			intervals [2286]:
				xmin = 2714.7642
				xmax = 2715.3000453514737
				text = ""
	item [2]:
		class = "IntervalTier"
		name = "DCA_int_01 - phones"
		xmin = 0.0
		xmax = 2715.3000453514737
		intervals: size = 5217
			intervals [1]:
				xmin = 0.0
				xmax = 0.4116
				text = ""
			intervals [2]:
				xmin = 0.4116
				xmax = 0.4416
				text = "W"
			intervals [3]:
				xmin = 0.4416
				xmax = 0.4916
				text = "AH1"
			intervals [4]:
				xmin = 0.4916
				xmax = 0.5416
				text = "T"
			intervals [5]:
				xmin = 0.5416
				xmax = 0.6516
				text = "K"
			intervals [6]:
				xmin = 0.6516
				xmax = 0.7016
				text = "AY1"
			intervals [7]:
				xmin = 0.7016
				xmax = 0.7316
				text = "N"
			intervals [8]:
				xmin = 0.7316
				xmax = 0.7616
				text = "D"
			intervals [9]:
				xmin = 0.7616
				xmax = 0.7916
				text = "AH0"
			intervals [10]:
				xmin = 0.7916
				xmax = 0.8216
				text = "V"
			intervals [11]:
				xmin = 0.8216
				xmax = 0.9116
				text = "G"
			intervals [12]:
				xmin = 0.9116
				xmax = 1.0016
				text = "EY1"
			intervals [13]:
				xmin = 1.0016
				xmax = 1.1016
				text = "M"
			intervals [14]:
				xmin = 1.1016
				xmax = 1.1816
				text = "Z"
			intervals [15]:
				xmin = 1.1816
				xmax = 1.2116
				text = "D"
			intervals [16]:
				xmin = 1.2116
				xmax = 1.2416
				text = "IH0"
			intervals [17]:
				xmin = 1.2416
				xmax = 1.3016
				text = "D"
			intervals [18]:
				xmin = 1.3016
				xmax = 1.3616
				text = "Y"
			intervals [19]:
				xmin = 1.3616
				xmax = 1.4016
				text = "UW1"
			intervals [20]:
				xmin = 1.4016
				xmax = 1.4816
				text = "sp"
			intervals [21]:
				xmin = 1.4816
				xmax = 1.5216
				text = "P"
			intervals [22]:
				xmin = 1.5216
				xmax = 1.6116
				text = "L"
			intervals [23]:
				xmin = 1.6116
				xmax = 1.7616
				text = "EY1"
			intervals [24]:
				xmin = 1.7616
				xmax = 1.8416
				text = "sp"
			intervals [25]:
				xmin = 1.8416
				xmax = 2.3022
				text = ""
			intervals [26]:
				xmin = 2.3022
				xmax = 2.4422
				text = "W"
			intervals [27]:
				xmin = 2.4422
				xmax = 2.4722
				text = "EH1"
			intervals [28]:
				xmin = 2.4722
				xmax = 2.5222
				text = "N"
			intervals [29]:
				xmin = 2.5222
				xmax = 2.5622
				text = "sp"
			intervals [30]:
				xmin = 2.5622
				xmax = 2.6022
				text = "Y"
			intervals [31]:
				xmin = 2.6022
				xmax = 2.6522
				text = "UW1"
			intervals [32]:
				xmin = 2.6522
				xmax = 2.6822
				text = "W"
			intervals [33]:
				xmin = 2.6822
				xmax = 2.7922
				text = "ER0"
			intervals [34]:
				xmin = 2.7922
				xmax = 2.8822
				text = "AH0"
			intervals [35]:
				xmin = 2.8822
				xmax = 3.0222
				text = "K"
			intervals [36]:
				xmin = 3.0222
				xmax = 3.0622
				text = "IH1"
			intervals [37]:
				xmin = 3.0622
				xmax = 3.1222
				text = "D"
			intervals [38]:
				xmin = 3.1222
				xmax = 3.1522
				text = "sp"
			intervals [39]:
				xmin = 3.1522
				xmax = 3.3322
				text = "S"
			intervals [40]:
				xmin = 3.3322
				xmax = 3.4122
				text = "EY1"
			intervals [41]:
				xmin = 3.4122
				xmax = 3.4422
				text = "sp"
			intervals [42]:
				xmin = 3.4422
				xmax = 3.5122
				text = "AH0"
			intervals [43]:
				xmin = 3.5122
				xmax = 3.5522
				text = "B"
			intervals [44]:
				xmin = 3.5522
				xmax = 3.6622
				text = "AW1"
			intervals [45]:
				xmin = 3.6622
				xmax = 3.7122
				text = "T"
			intervals [46]:
				xmin = 3.7122
				xmax = 3.8722
				text = "sp"
			intervals [47]:
				xmin = 3.8722
				xmax = 4.0222
				text = "AH1"
			intervals [48]:
				xmin = 4.0222
				xmax = 4.3729
				text = ""
			intervals [49]:
				xmin = 4.3729
				xmax = 4.5229
				text = "sil"
			intervals [50]:
				xmin = 4.5229
				xmax = 4.5829
				text = "T"
			intervals [51]:
				xmin = 4.5829
				xmax = 4.6129
				text = "EH1"
			intervals [52]:
				xmin = 4.6129
				xmax = 4.7729
				text = "N"
			intervals [53]:
				xmin = 4.7729
				xmax = 4.8629
				text = "sp"
			intervals [54]:
				xmin = 4.8629
				xmax = 4.9429
				text = "ER0"
			intervals [55]:
				xmin = 4.9429
				xmax = 5.0329
				text = "S"
			intervals [56]:
				xmin = 5.0329
				xmax = 5.1429
				text = "OW1"
			intervals [57]:
				xmin = 5.1429
				xmax = 5.2929
				text = "sp"
			intervals [58]:
				xmin = 5.2929
				xmax = 5.7682
				text = ""
			intervals [59]:
				xmin = 5.7682
				xmax = 5.7982
				text = "D"
			intervals [60]:
				xmin = 5.7982
				xmax = 5.8282
				text = "UW1"
			intervals [61]:
				xmin = 5.8282
				xmax = 5.8882
				text = "sp"
			intervals [62]:
				xmin = 5.8882
				xmax = 5.9382
				text = "Y"
			intervals [63]:
				xmin = 5.9382
				xmax = 5.9682
				text = "UW1"
			intervals [64]:
				xmin = 5.9682
				xmax = 5.9982
				text = "R"
			intervals [65]:
				xmin = 5.9982
				xmax = 6.0282
				text = "IH0"
			intervals [66]:
				xmin = 6.0282
				xmax = 6.0682
				text = "M"
			intervals [67]:
				xmin = 6.0682
				xmax = 6.1282
				text = "EH1"
			intervals [68]:
				xmin = 6.1282
				xmax = 6.2282
				text = "M"
			intervals [69]:
				xmin = 6.2282
				xmax = 6.2582
				text = "B"
			intervals [70]:
				xmin = 6.2582
				xmax = 6.2982
				text = "ER0"
			intervals [71]:
				xmin = 6.2982
				xmax = 6.5982
				text = "sp"
			intervals [72]:
				xmin = 6.5982
				xmax = 24.4054
				text = ""
			intervals [73]:
				xmin = 24.4054
				xmax = 24.6054
				text = "AH1"
			intervals [74]:
				xmin = 24.6054
				xmax = 24.7454
				text = "HH"
			intervals [75]:
				xmin = 24.7454
				xmax = 24.7854
				text = "AH1"
			intervals [76]:
				xmin = 24.7854
				xmax = 26.8388
				text = ""
			intervals [77]:
				xmin = 26.8388
				xmax = 26.8888
				text = "sil"
			intervals [78]:
				xmin = 26.8888
				xmax = 26.9988
				text = "OW1"
			intervals [79]:
				xmin = 26.9988
				xmax = 27.0288
				text = "Y"
			intervals [80]:
				xmin = 27.0288
				xmax = 27.3688
				text = "AE1"
			intervals [81]:
				xmin = 27.3688
				xmax = 27.8602
				text = ""
			intervals [82]:
				xmin = 27.8602
				xmax = 28.0302
				text = "sil"
			intervals [83]:
				xmin = 28.0302
				xmax = 28.0602
				text = "Y"
			intervals [84]:
				xmin = 28.0602
				xmax = 28.0902
				text = "UW1"
			intervals [85]:
				xmin = 28.0902
				xmax = 28.1202
				text = "K"
			intervals [86]:
				xmin = 28.1202
				xmax = 28.1902
				text = "IY1"
			intervals [87]:
				xmin = 28.1902
				xmax = 28.2302
				text = "P"
			intervals [88]:
				xmin = 28.2302
				xmax = 28.3002
				text = "sp"
			intervals [89]:
				xmin = 28.3002
				xmax = 28.4102
				text = "S"
			intervals [90]:
				xmin = 28.4102
				xmax = 28.4402
				text = "N"
			intervals [91]:
				xmin = 28.4402
				xmax = 28.5102
				text = "EY1"
			intervals [92]:
				xmin = 28.5102
				xmax = 28.5402
				text = "K"
			intervals [93]:
				xmin = 28.5402
				xmax = 28.5802
				text = "S"
			intervals [94]:
				xmin = 28.5802
				xmax = 28.6602
				text = "sp"
			intervals [95]:
				xmin = 28.6602
				xmax = 38.2107
				text = ""
			intervals [96]:
				xmin = 38.2107
				xmax = 38.2407
				text = "D"
			intervals [97]:
				xmin = 38.2407
				xmax = 38.2707
				text = "IH0"
			intervals [98]:
				xmin = 38.2707
				xmax = 38.3007
				text = "D"
			intervals [99]:
				xmin = 38.3007
				xmax = 38.3507
				text = "Y"
			intervals [100]:
				xmin = 38.3507
				xmax = 38.3807
				text = "UW1"
			intervals [101]:
				xmin = 38.3807
				xmax = 38.4107
				text = "EH1"
			intervals [102]:
				xmin = 38.4107
				xmax = 38.4407
				text = "V"
			intervals [103]:
				xmin = 38.4407
				xmax = 38.5407
				text = "ER0"
			intervals [104]:
				xmin = 38.5407
				xmax = 38.5807
				text = "P"
			intervals [105]:
				xmin = 38.5807
				xmax = 38.6807
				text = "L"
			intervals [106]:
				xmin = 38.6807
				xmax = 38.7607
				text = "EY1"
			intervals [107]:
				xmin = 38.7607
				xmax = 38.7907
				text = "EH1"
			intervals [108]:
				xmin = 38.7907
				xmax = 38.8507
				text = "N"
			intervals [109]:
				xmin = 38.8507
				xmax = 38.9807
				text = "IY0"
			intervals [110]:
				xmin = 38.9807
				xmax = 39.0607
				text = "sp"
			intervals [111]:
				xmin = 39.0607
				xmax = 39.4441
				text = ""
			intervals [112]:
				xmin = 39.4441
				xmax = 39.5241
				text = "W"
			intervals [113]:
				xmin = 39.5241
				xmax = 39.6441
				text = "EH1"
			intervals [114]:
				xmin = 39.6441
				xmax = 39.7541
				text = "L"
			intervals [115]:
				xmin = 39.7541
				xmax = 39.8441
				text = "sp"
			intervals [116]:
				xmin = 39.8441
				xmax = 40.2869
				text = ""
			intervals [117]:
				xmin = 40.2869
				xmax = 40.3569
				text = "D"
			intervals [118]:
				xmin = 40.3569
				xmax = 40.3869
				text = "IH0"
			intervals [119]:
				xmin = 40.3869
				xmax = 40.4569
				text = "D"
			intervals [120]:
				xmin = 40.4569
				xmax = 40.4969
				text = "Y"
			intervals [121]:
				xmin = 40.4969
				xmax = 40.5369
				text = "UW1"
			intervals [122]:
				xmin = 40.5369
				xmax = 40.6069
				text = "EH1"
			intervals [123]:
				xmin = 40.6069
				xmax = 40.6369
				text = "V"
			intervals [124]:
				xmin = 40.6369
				xmax = 40.7369
				text = "ER0"
			intervals [125]:
				xmin = 40.7369
				xmax = 40.7969
				text = "N"
			intervals [126]:
				xmin = 40.7969
				xmax = 40.9569
				text = "OW1"
			intervals [127]:
				xmin = 40.9569
				xmax = 40.9869
				text = "AH1"
			intervals [128]:
				xmin = 40.9869
				xmax = 41.0269
				text = "V"
			intervals [129]:
				xmin = 41.0269
				xmax = 41.0569
				text = "sp"
			intervals [130]:
				xmin = 41.0569
				xmax = 41.1469
				text = "K"
			intervals [131]:
				xmin = 41.1469
				xmax = 41.2169
				text = "IH1"
			intervals [132]:
				xmin = 41.2169
				xmax = 41.2969
				text = "D"
			intervals [133]:
				xmin = 41.2969
				xmax = 41.3769
				text = "Z"
			intervals [134]:
				xmin = 41.3769
				xmax = 41.4669
				text = "P"
			intervals [135]:
				xmin = 41.4669
				xmax = 41.5469
				text = "L"
			intervals [136]:
				xmin = 41.5469
				xmax = 41.5869
				text = "EY1"
			intervals [137]:
				xmin = 41.5869
				xmax = 41.6169
				text = "IH0"
			intervals [138]:
				xmin = 41.6169
				xmax = 41.7369
				text = "NG"
			intervals [139]:
				xmin = 41.7369
				xmax = 41.8169
				text = "G"
			intervals [140]:
				xmin = 41.8169
				xmax = 41.9369
				text = "EY1"
			intervals [141]:
				xmin = 41.9369
				xmax = 42.0269
				text = "M"
			intervals [142]:
				xmin = 42.0269
				xmax = 42.0769
				text = "Z"
			intervals [143]:
				xmin = 42.0769
				xmax = 42.1069
				text = "W"
			intervals [144]:
				xmin = 42.1069
				xmax = 42.1369
				text = "EH1"
			intervals [145]:
				xmin = 42.1369
				xmax = 42.2069
				text = "R"
			intervals [146]:
				xmin = 42.2069
				xmax = 42.2869
				text = "W"
			intervals [147]:
				xmin = 42.2869
				xmax = 42.3469
				text = "AH1"
			intervals [148]:
				xmin = 42.3469
				xmax = 42.3969
				text = "N"
			intervals [149]:
				xmin = 42.3969
				xmax = 42.4469
				text = "sp"
			intervals [150]:
				xmin = 42.4469
				xmax = 42.5469
				text = "K"
			intervals [151]:
				xmin = 42.5469
				xmax = 42.5869
				text = "IH1"
			intervals [152]:
				xmin = 42.5869
				xmax = 42.6369
				text = "D"
			intervals [153]:
				xmin = 42.6369
				xmax = 42.6669
				text = "sp"
			intervals [154]:
				xmin = 42.6669
				xmax = 42.7169
				text = "HH"
			intervals [155]:
				xmin = 42.7169
				xmax = 42.7569
				text = "AE1"
			intervals [156]:
				xmin = 42.7569
				xmax = 42.8169
				text = "D"
			intervals [157]:
				xmin = 42.8169
				xmax = 42.8469
				text = "T"
			intervals [158]:
				xmin = 42.8469
				xmax = 42.9069
				text = "IH0"
			intervals [159]:
				xmin = 42.9069
				xmax = 43.0569
				text = "CH"
			intervals [160]:
				xmin = 43.0569
				xmax = 43.1969
				text = "EY1"
			intervals [161]:
				xmin = 43.1969
				xmax = 43.3069
				text = "S"
			intervals [162]:
				xmin = 43.3069
				xmax = 43.3569
				text = "DH"
			intervals [163]:
				xmin = 43.3569
				xmax = 43.4769
				text = "IY0"
			intervals [164]:
				xmin = 43.4769
				xmax = 43.5269
				text = "AH1"
			intervals [165]:
				xmin = 43.5269
				xmax = 43.5869
				text = "DH"
			intervals [166]:
				xmin = 43.5869
				xmax = 43.6469
				text = "ER0"
			intervals [167]:
				xmin = 43.6469
				xmax = 43.7769
				text = "Z"
			intervals [168]:
				xmin = 43.7769
				xmax = 43.8069
				text = "sp"
			intervals [169]:
				xmin = 43.8069
				xmax = 43.9069
				text = "ER0"
			intervals [170]:
				xmin = 43.9069
				xmax = 43.9369
				text = "sp"
			intervals [171]:
				xmin = 43.9369
				xmax = 43.9669
				text = "EH1"
			intervals [172]:
				xmin = 43.9669
				xmax = 43.9969
				text = "N"
			intervals [173]:
				xmin = 43.9969
				xmax = 44.0269
				text = "IY0"
			intervals [174]:
				xmin = 44.0269
				xmax = 44.0569
				text = "TH"
			intervals [175]:
				xmin = 44.0569
				xmax = 44.0869
				text = "IH2"
			intervals [176]:
				xmin = 44.0869
				xmax = 44.1169
				text = "N"
			intervals [177]:
				xmin = 44.1169
				xmax = 52.8036
				text = "sp"
			intervals [178]:
				xmin = 52.8036
				xmax = 52.8836
				text = "OW1"
			intervals [179]:
				xmin = 52.8836
				xmax = 52.9136
				text = "sp"
			intervals [180]:
				xmin = 52.9136
				xmax = 52.9436
				text = "R"
			intervals [181]:
				xmin = 52.9436
				xmax = 53.0036
				text = "IH1"
			intervals [182]:
				xmin = 53.0036
				xmax = 53.0736
				text = "L"
			intervals [183]:
				xmin = 53.0736
				xmax = 53.1036
				text = "IY0"
			intervals [184]:
				xmin = 53.1036
				xmax = 54.5226
				text = "sp"
			intervals [185]:
				xmin = 54.5226
				xmax = 54.5726
				text = "Y"
			intervals [186]:
				xmin = 54.5726
				xmax = 54.6726
				text = "AE1"
			intervals [187]:
				xmin = 54.6726
				xmax = 54.8526
				text = "sp"
			intervals [188]:
				xmin = 54.8526
				xmax = 55.8725
				text = ""
			intervals [189]:
				xmin = 55.8725
				xmax = 55.9325
				text = "D"
			intervals [190]:
				xmin = 55.9325
				xmax = 55.9625
				text = "IH1"
			intervals [191]:
				xmin = 55.9625
				xmax = 56.0125
				text = "D"
			intervals [192]:
				xmin = 56.0125
				xmax = 56.0625
				text = "Y"
			intervals [193]:
				xmin = 56.0625
				xmax = 56.0925
				text = "UW1"
			intervals [194]:
				xmin = 56.0925
				xmax = 56.1225
				text = "HH"
			intervals [195]:
				xmin = 56.1225
				xmax = 56.1625
				text = "AE1"
			intervals [196]:
				xmin = 56.1625
				xmax = 56.2225
				text = "V"
			intervals [197]:
				xmin = 56.2225
				xmax = 56.2925
				text = "T"
			intervals [198]:
				xmin = 56.2925
				xmax = 56.3325
				text = "AH0"
			intervals [199]:
				xmin = 56.3325
				xmax = 56.4325
				text = "sp"
			intervals [200]:
				xmin = 56.4325
				xmax = 56.4725
				text = "P"
			intervals [201]:
				xmin = 56.4725
				xmax = 56.7225
				text = "EY1"
			intervals [202]:
				xmin = 56.7225
				xmax = 56.8625
				text = "ER0"
			intervals [203]:
				xmin = 56.8625
				xmax = 56.9725
				text = "D"
			intervals [204]:
				xmin = 56.9725
				xmax = 57.0225
				text = "IH0"
			intervals [205]:
				xmin = 57.0225
				xmax = 57.1125
				text = "D"
			intervals [206]:
				xmin = 57.1125
				xmax = 57.1425
				text = "Y"
			intervals [207]:
				xmin = 57.1425
				xmax = 57.1725
				text = "UW1"
			intervals [208]:
				xmin = 57.1725
				xmax = 57.2025
				text = "HH"
			intervals [209]:
				xmin = 57.2025
				xmax = 57.2625
				text = "AE1"
			intervals [210]:
				xmin = 57.2625
				xmax = 57.3125
				text = "V"
			intervals [211]:
				xmin = 57.3125
				xmax = 57.3725
				text = "sp"
			intervals [212]:
				xmin = 57.3725
				xmax = 57.4225
				text = "F"
			intervals [213]:
				xmin = 57.4225
				xmax = 57.4625
				text = "R"
			intervals [214]:
				xmin = 57.4625
				xmax = 57.4925
				text = "EH1"
			intervals [215]:
				xmin = 57.4925
				xmax = 57.5225
				text = "N"
			intervals [216]:
				xmin = 57.5225
				xmax = 57.6925
				text = "Z"
			intervals [217]:
				xmin = 57.6925
				xmax = 57.7225
				text = "DH"
			intervals [218]:
				xmin = 57.7225
				xmax = 57.7525
				text = "AH0"
			intervals [219]:
				xmin = 57.7525
				xmax = 57.7825
				text = "T"
			intervals [220]:
				xmin = 57.7825
				xmax = 57.8125
				text = "HH"
			intervals [221]:
				xmin = 57.8125
				xmax = 57.8625
				text = "AE1"
			intervals [222]:
				xmin = 57.8625
				xmax = 57.9125
				text = "D"
			intervals [223]:
				xmin = 57.9125
				xmax = 57.9625
				text = "HH"
			intervals [224]:
				xmin = 57.9625
				xmax = 58.0425
				text = "AO1"
			intervals [225]:
				xmin = 58.0425
				xmax = 58.1325
				text = "R"
			intervals [226]:
				xmin = 58.1325
				xmax = 58.2225
				text = "S"
			intervals [227]:
				xmin = 58.2225
				xmax = 58.2825
				text = "AH0"
			intervals [228]:
				xmin = 58.2825
				xmax = 58.3425
				text = "Z"
			intervals [229]:
				xmin = 58.3425
				xmax = 58.3725
				text = "sp"
			intervals [230]:
				xmin = 58.3725
				xmax = 58.4225
				text = "ER0"
			intervals [231]:
				xmin = 58.4225
				xmax = 58.4525
				text = "sp"
			intervals [232]:
				xmin = 58.4525
				xmax = 58.4825
				text = "W"
			intervals [233]:
				xmin = 58.4825
				xmax = 58.5125
				text = "AH1"
			intervals [234]:
				xmin = 58.5125
				xmax = 58.5725
				text = "sp"
			intervals [235]:
				xmin = 58.5725
				xmax = 61.765
				text = ""
			intervals [236]:
				xmin = 61.765
				xmax = 61.795
				text = "OW1"
			intervals [237]:
				xmin = 61.795
				xmax = 61.825
				text = "sp"
			intervals [238]:
				xmin = 61.825
				xmax = 61.855
				text = "DH"
			intervals [239]:
				xmin = 61.855
				xmax = 61.885
				text = "AH0"
			intervals [240]:
				xmin = 61.885
				xmax = 61.935
				text = "T"
			intervals [241]:
				xmin = 61.935
				xmax = 61.965
				text = "Z"
			intervals [242]:
				xmin = 61.965
				xmax = 62.295
				text = "sp"
			intervals [243]:
				xmin = 62.295
				xmax = 62.325
				text = "JH"
			intervals [244]:
				xmin = 62.325
				xmax = 62.415
				text = "AH1"
			intervals [245]:
				xmin = 62.415
				xmax = 62.525
				text = "S"
			intervals [246]:
				xmin = 62.525
				xmax = 62.555
				text = "L"
			intervals [247]:
				xmin = 62.555
				xmax = 62.585
				text = "AH1"
			intervals [248]:
				xmin = 62.585
				xmax = 62.615
				text = "V"
			intervals [249]:
				xmin = 62.615
				xmax = 62.645
				text = "L"
			intervals [250]:
				xmin = 62.645
				xmax = 62.675
				text = "IY0"
			intervals [251]:
				xmin = 62.675
				xmax = 63.195
				text = "sp"
			intervals [252]:
				xmin = 63.195
				xmax = 63.305
				text = "EH1"
			intervals [253]:
				xmin = 63.305
				xmax = 63.385
				text = "Z"
			intervals [254]:
				xmin = 63.385
				xmax = 63.455
				text = "EY1"
			intervals [255]:
				xmin = 63.455
				xmax = 63.575
				text = "K"
			intervals [256]:
				xmin = 63.575
				xmax = 63.645
				text = "IH1"
			intervals [257]:
				xmin = 63.645
				xmax = 63.685
				text = "D"
			intervals [258]:
				xmin = 63.685
				xmax = 63.755
				text = "sp"
			intervals [259]:
				xmin = 63.755
				xmax = 69.3987
				text = ""
			intervals [260]:
				xmin = 69.3987
				xmax = 69.5787
				text = "DH"
			intervals [261]:
				xmin = 69.5787
				xmax = 69.6387
				text = "EY1"
			intervals [262]:
				xmin = 69.6387
				xmax = 69.7087
				text = "L"
			intervals [263]:
				xmin = 69.7087
				xmax = 69.7487
				text = "EH1"
			intervals [264]:
				xmin = 69.7487
				xmax = 69.8187
				text = "T"
			intervals [265]:
				xmin = 69.8187
				xmax = 69.8987
				text = "Y"
			intervals [266]:
				xmin = 69.8987
				xmax = 69.9287
				text = "UW1"
			intervals [267]:
				xmin = 69.9287
				xmax = 70.0187
				text = "R"
			intervals [268]:
				xmin = 70.0187
				xmax = 70.0487
				text = "AY1"
			intervals [269]:
				xmin = 70.0487
				xmax = 70.1387
				text = "D"
			intervals [270]:
				xmin = 70.1387
				xmax = 70.2387
				text = "sp"
			intervals [271]:
				xmin = 70.2387
				xmax = 70.2887
				text = "F"
			intervals [272]:
				xmin = 70.2887
				xmax = 70.3287
				text = "ER0"
			intervals [273]:
				xmin = 70.3287
				xmax = 70.4587
				text = "F"
			intervals [274]:
				xmin = 70.4587
				xmax = 70.5287
				text = "R"
			intervals [275]:
				xmin = 70.5287
				xmax = 70.6187
				text = "IY1"
			intervals [276]:
				xmin = 70.6187
				xmax = 70.6987
				text = "sp"
			intervals [277]:
				xmin = 70.6987
				xmax = 71.3243
				text = ""
			intervals [278]:
				xmin = 71.3243
				xmax = 71.5043
				text = "ER0"
			intervals [279]:
				xmin = 71.5043
				xmax = 71.5543
				text = "sp"
			intervals [280]:
				xmin = 71.5543
				xmax = 71.6243
				text = "F"
			intervals [281]:
				xmin = 71.6243
				xmax = 71.6543
				text = "R"
			intervals [282]:
				xmin = 71.6543
				xmax = 71.7643
				text = "ER0"
			intervals [283]:
				xmin = 71.7643
				xmax = 71.8643
				text = "W"
			intervals [284]:
				xmin = 71.8643
				xmax = 71.9643
				text = "ER1"
			intervals [285]:
				xmin = 71.9643
				xmax = 72.0843
				text = "K"
			intervals [286]:
				xmin = 72.0843
				xmax = 72.1343
				text = "ER0"
			intervals [287]:
				xmin = 72.1343
				xmax = 72.2143
				text = "sp"
			intervals [288]:
				xmin = 72.2143
				xmax = 72.2443
				text = "W"
			intervals [289]:
				xmin = 72.2443
				xmax = 72.2743
				text = "AH1"
			intervals [290]:
				xmin = 72.2743
				xmax = 72.3043
				text = "T"
			intervals [291]:
				xmin = 72.3043
				xmax = 82.4391
				text = "sp"
			intervals [292]:
				xmin = 82.4391
				xmax = 82.4791
				text = "HH"
			intervals [293]:
				xmin = 82.4791
				xmax = 82.5091
				text = "AW1"
			intervals [294]:
				xmin = 82.5091
				xmax = 82.5491
				text = "AH0"
			intervals [295]:
				xmin = 82.5491
				xmax = 82.5891
				text = "D"
			intervals [296]:
				xmin = 82.5891
				xmax = 82.6391
				text = "Y"
			intervals [297]:
				xmin = 82.6391
				xmax = 82.6791
				text = "UW1"
			intervals [298]:
				xmin = 82.6791
				xmax = 82.7491
				text = "P"
			intervals [299]:
				xmin = 82.7491
				xmax = 82.8491
				text = "L"
			intervals [300]:
				xmin = 82.8491
				xmax = 82.9091
				text = "EY1"
			intervals [301]:
				xmin = 82.9091
				xmax = 82.9491
				text = "HH"
			intervals [302]:
				xmin = 82.9491
				xmax = 82.9991
				text = "AY1"
			intervals [303]:
				xmin = 82.9991
				xmax = 83.0291
				text = "D"
			intervals [304]:
				xmin = 83.0291
				xmax = 83.0591
				text = "AE1"
			intervals [305]:
				xmin = 83.0591
				xmax = 83.0891
				text = "N"
			intervals [306]:
				xmin = 83.0891
				xmax = 83.1391
				text = "D"
			intervals [307]:
				xmin = 83.1391
				xmax = 83.1791
				text = "sp"
			intervals [308]:
				xmin = 83.1791
				xmax = 83.2091
				text = "G"
			intervals [309]:
				xmin = 83.2091
				xmax = 83.2591
				text = "OW1"
			intervals [310]:
				xmin = 83.2591
				xmax = 83.2891
				text = "sp"
			intervals [311]:
				xmin = 83.2891
				xmax = 83.4491
				text = "S"
			intervals [312]:
				xmin = 83.4491
				xmax = 83.5091
				text = "IY1"
			intervals [313]:
				xmin = 83.5091
				xmax = 83.5491
				text = "K"
			intervals [314]:
				xmin = 83.5491
				xmax = 83.8991
				text = "sp"
			intervals [315]:
				xmin = 83.8991
				xmax = 91.0499
				text = ""
			intervals [316]:
				xmin = 91.0499
				xmax = 91.3099
				text = "M"
			intervals [317]:
				xmin = 91.3099
				xmax = 91.5499
				text = "sp"
			intervals [318]:
				xmin = 91.5499
				xmax = 91.6917
				text = ""
			intervals [319]:
				xmin = 91.6917
				xmax = 91.7617
				text = "DH"
			intervals [320]:
				xmin = 91.7617
				xmax = 91.8017
				text = "EH1"
			intervals [321]:
				xmin = 91.8017
				xmax = 91.8317
				text = "N"
			intervals [322]:
				xmin = 91.8317
				xmax = 91.8817
				text = "W"
			intervals [323]:
				xmin = 91.8817
				xmax = 91.9317
				text = "AH1"
			intervals [324]:
				xmin = 91.9317
				xmax = 91.9717
				text = "T"
			intervals [325]:
				xmin = 91.9717
				xmax = 92.0217
				text = "HH"
			intervals [326]:
				xmin = 92.0217
				xmax = 92.1117
				text = "AE1"
			intervals [327]:
				xmin = 92.1117
				xmax = 92.1917
				text = "P"
			intervals [328]:
				xmin = 92.1917
				xmax = 92.2717
				text = "AH0"
			intervals [329]:
				xmin = 92.2717
				xmax = 92.3417
				text = "N"
			intervals [330]:
				xmin = 92.3417
				xmax = 92.3817
				text = "Z"
			intervals [331]:
				xmin = 92.3817
				xmax = 92.4217
				text = "DH"
			intervals [332]:
				xmin = 92.4217
				xmax = 92.5417
				text = "EY1"
			intervals [333]:
				xmin = 92.5417
				xmax = 92.5817
				text = "G"
			intervals [334]:
				xmin = 92.5817
				xmax = 92.6217
				text = "OW1"
			intervals [335]:
				xmin = 92.6217
				xmax = 92.6517
				text = "F"
			intervals [336]:
				xmin = 92.6517
				xmax = 92.7117
				text = "AY1"
			intervals [337]:
				xmin = 92.7117
				xmax = 92.7417
				text = "N"
			intervals [338]:
				xmin = 92.7417
				xmax = 92.9017
				text = "D"
			intervals [339]:
				xmin = 92.9017
				xmax = 93.0617
				text = "sp"
			intervals [340]:
				xmin = 93.0617
				xmax = 93.1017
				text = "Y"
			intervals [341]:
				xmin = 93.1017
				xmax = 93.1617
				text = "UW1"
			intervals [342]:
				xmin = 93.1617
				xmax = 93.3517
				text = "sp"
			intervals [343]:
				xmin = 93.3517
				xmax = 96.7927
				text = ""
			intervals [344]:
				xmin = 96.7927
				xmax = 96.8227
				text = "HH"
			intervals [345]:
				xmin = 96.8227
				xmax = 97.1127
				text = "M"
			intervals [346]:
				xmin = 97.1127
				xmax = 98.8455
				text = ""
			intervals [347]:
				xmin = 98.8455
				xmax = 99.1055
				text = "M"
			intervals [348]:
				xmin = 99.1055
				xmax = 99.1455
				text = "HH"
			intervals [349]:
				xmin = 99.1455
				xmax = 99.5255
				text = "M"
			intervals [350]:
				xmin = 99.5255
				xmax = 99.5555
				text = "sp"
			intervals [351]:
				xmin = 99.5555
				xmax = 100.5645
				text = ""
			intervals [352]:
				xmin = 100.5645
				xmax = 100.6445
				text = "HH"
			intervals [353]:
				xmin = 100.6445
				xmax = 100.7045
				text = "AW1"
			intervals [354]:
				xmin = 100.7045
				xmax = 100.7745
				text = "D"
			intervals [355]:
				xmin = 100.7745
				xmax = 100.8745
				text = "Y"
			intervals [356]:
				xmin = 100.8745
				xmax = 100.9045
				text = "UW1"
			intervals [357]:
				xmin = 100.9045
				xmax = 100.9745
				text = "P"
			intervals [358]:
				xmin = 100.9745
				xmax = 101.0445
				text = "IH1"
			intervals [359]:
				xmin = 101.0445
				xmax = 101.0945
				text = "K"
			intervals [360]:
				xmin = 101.0945
				xmax = 101.1245
				text = "sp"
			intervals [361]:
				xmin = 101.1245
				xmax = 101.1645
				text = "DH"
			intervals [362]:
				xmin = 101.1645
				xmax = 101.2245
				text = "AH0"
			intervals [363]:
				xmin = 101.2245
				xmax = 101.3345
				text = "F"
			intervals [364]:
				xmin = 101.3345
				xmax = 101.4345
				text = "ER1"
			intervals [365]:
				xmin = 101.4345
				xmax = 101.4745
				text = "S"
			intervals [366]:
				xmin = 101.4745
				xmax = 101.5045
				text = "T"
			intervals [367]:
				xmin = 101.5045
				xmax = 101.5445
				text = "sp"
			intervals [368]:
				xmin = 101.5445
				xmax = 101.6045
				text = "P"
			intervals [369]:
				xmin = 101.6045
				xmax = 101.7445
				text = "ER1"
			intervals [370]:
				xmin = 101.7445
				xmax = 101.8445
				text = "S"
			intervals [371]:
				xmin = 101.8445
				xmax = 101.8845
				text = "AH0"
			intervals [372]:
				xmin = 101.8845
				xmax = 101.9645
				text = "N"
			intervals [373]:
				xmin = 101.9645
				xmax = 101.9945
				text = "sp"
			intervals [374]:
				xmin = 101.9945
				xmax = 102.0245
				text = "T"
			intervals [375]:
				xmin = 102.0245
				xmax = 102.0845
				text = "AH0"
			intervals [376]:
				xmin = 102.0845
				xmax = 102.1545
				text = "B"
			intervals [377]:
				xmin = 102.1545
				xmax = 102.3045
				text = "IY0"
			intervals [378]:
				xmin = 102.3045
				xmax = 102.3645
				text = "IH1"
			intervals [379]:
				xmin = 102.3645
				xmax = 102.3945
				text = "T"
			intervals [380]:
				xmin = 102.3945
				xmax = 103.3091
				text = ""
			intervals [381]:
				xmin = 103.3091
				xmax = 103.3591
				text = "W"
			intervals [382]:
				xmin = 103.3591
				xmax = 103.3891
				text = "EH1"
			intervals [383]:
				xmin = 103.3891
				xmax = 103.4391
				text = "N"
			intervals [384]:
				xmin = 103.4391
				xmax = 103.4891
				text = "Y"
			intervals [385]:
				xmin = 103.4891
				xmax = 103.5291
				text = "UW1"
			intervals [386]:
				xmin = 103.5291
				xmax = 103.6091
				text = "F"
			intervals [387]:
				xmin = 103.6091
				xmax = 103.6991
				text = "ER1"
			intervals [388]:
				xmin = 103.6991
				xmax = 103.7391
				text = "S"
			intervals [389]:
				xmin = 103.7391
				xmax = 103.7691
				text = "T"
			intervals [390]:
				xmin = 103.7691
				xmax = 103.7991
				text = "S"
			intervals [391]:
				xmin = 103.7991
				xmax = 103.8491
				text = "T"
			intervals [392]:
				xmin = 103.8491
				xmax = 103.9291
				text = "AA1"
			intervals [393]:
				xmin = 103.9291
				xmax = 103.9791
				text = "R"
			intervals [394]:
				xmin = 103.9791
				xmax = 104.0391
				text = "T"
			intervals [395]:
				xmin = 104.0391
				xmax = 104.0691
				text = "AW1"
			intervals [396]:
				xmin = 104.0691
				xmax = 104.1691
				text = "T"
			intervals [397]:
				xmin = 104.1691
				xmax = 104.2691
				text = "sp"
			intervals [398]:
				xmin = 104.2691
				xmax = 104.3091
				text = "P"
			intervals [399]:
				xmin = 104.3091
				xmax = 104.3691
				text = "L"
			intervals [400]:
				xmin = 104.3691
				xmax = 104.3991
				text = "EY1"
			intervals [401]:
				xmin = 104.3991
				xmax = 104.4291
				text = "IH0"
			intervals [402]:
				xmin = 104.4291
				xmax = 104.4591
				text = "N"
			intervals [403]:
				xmin = 104.4591
				xmax = 113.8784
				text = "sp"
			intervals [404]:
				xmin = 113.8784
				xmax = 113.9284
				text = "D"
			intervals [405]:
				xmin = 113.9284
				xmax = 113.9584
				text = "IH0"
			intervals [406]:
				xmin = 113.9584
				xmax = 114.0084
				text = "D"
			intervals [407]:
				xmin = 114.0084
				xmax = 114.0684
				text = "Y"
			intervals [408]:
				xmin = 114.0684
				xmax = 114.0984
				text = "UW1"
			intervals [409]:
				xmin = 114.0984
				xmax = 114.1484
				text = "EH1"
			intervals [410]:
				xmin = 114.1484
				xmax = 114.1784
				text = "V"
			intervals [411]:
				xmin = 114.1784
				xmax = 114.2384
				text = "ER0"
			intervals [412]:
				xmin = 114.2384
				xmax = 114.2784
				text = "Y"
			intervals [413]:
				xmin = 114.2784
				xmax = 114.3984
				text = "UW1"
			intervals [414]:
				xmin = 114.3984
				xmax = 114.5084
				text = "Z"
			intervals [415]:
				xmin = 114.5084
				xmax = 114.6284
				text = "R"
			intervals [416]:
				xmin = 114.6284
				xmax = 114.8484
				text = "AY1"
			intervals [417]:
				xmin = 114.8484
				xmax = 114.9984
				text = "M"
			intervals [418]:
				xmin = 114.9984
				xmax = 115.0884
				text = "Z"
			intervals [419]:
				xmin = 115.0884
				xmax = 115.1984
				text = "ER0"
			intervals [420]:
				xmin = 115.1984
				xmax = 115.4684
				text = "Z"
			intervals [421]:
				xmin = 115.4684
				xmax = 115.4984
				text = "sp"
			intervals [422]:
				xmin = 115.4984
				xmax = 115.5487
				text = ""
			intervals [423]:
				xmin = 115.5487
				xmax = 115.5987
				text = "S"
			intervals [424]:
				xmin = 115.5987
				xmax = 115.6287
				text = "AH1"
			intervals [425]:
				xmin = 115.6287
				xmax = 115.6587
				text = "M"
			intervals [426]:
				xmin = 115.6587
				xmax = 115.6887
				text = "TH"
			intervals [427]:
				xmin = 115.6887
				xmax = 115.7187
				text = "IH0"
			intervals [428]:
				xmin = 115.7187
				xmax = 116.4887
				text = "N"
			intervals [429]:
				xmin = 116.4887
				xmax = 121.2612
				text = ""
			intervals [430]:
				xmin = 121.2612
				xmax = 121.3612
				text = "HH"
			intervals [431]:
				xmin = 121.3612
				xmax = 121.5212
				text = "M"
			intervals [432]:
				xmin = 121.5212
				xmax = 121.6812
				text = "sp"
			intervals [433]:
				xmin = 121.6812
				xmax = 122.1877
				text = ""
			intervals [434]:
				xmin = 122.1877
				xmax = 122.2377
				text = "N"
			intervals [435]:
				xmin = 122.2377
				xmax = 122.2677
				text = "EH1"
			intervals [436]:
				xmin = 122.2677
				xmax = 122.2977
				text = "V"
			intervals [437]:
				xmin = 122.2977
				xmax = 122.3277
				text = "ER0"
			intervals [438]:
				xmin = 122.3277
				xmax = 122.3677
				text = "sp"
			intervals [439]:
				xmin = 122.3677
				xmax = 122.4077
				text = "L"
			intervals [440]:
				xmin = 122.4077
				xmax = 122.4377
				text = "ER1"
			intervals [441]:
				xmin = 122.4377
				xmax = 122.4677
				text = "N"
			intervals [442]:
				xmin = 122.4677
				xmax = 122.4977
				text = "D"
			intervals [443]:
				xmin = 122.4977
				xmax = 122.5577
				text = "AH0"
			intervals [444]:
				xmin = 122.5577
				xmax = 122.6377
				text = "M"
			intervals [445]:
				xmin = 122.6377
				xmax = 122.6677
				text = "sp"
			intervals [446]:
				xmin = 122.6677
				xmax = 122.6977
				text = "HH"
			intervals [447]:
				xmin = 122.6977
				xmax = 122.7277
				text = "AH1"
			intervals [448]:
				xmin = 122.7277
				xmax = 128.4257
				text = "sp"
			intervals [449]:
				xmin = 128.4257
				xmax = 128.4757
				text = "AY1"
			intervals [450]:
				xmin = 128.4757
				xmax = 128.5057
				text = "D"
			intervals [451]:
				xmin = 128.5057
				xmax = 128.5357
				text = "OW1"
			intervals [452]:
				xmin = 128.5357
				xmax = 128.5857
				text = "N"
			intervals [453]:
				xmin = 128.5857
				xmax = 128.6257
				text = "M"
			intervals [454]:
				xmin = 128.6257
				xmax = 128.6957
				text = "IY1"
			intervals [455]:
				xmin = 128.6957
				xmax = 128.7757
				text = "N"
			intervals [456]:
				xmin = 128.7757
				xmax = 128.8557
				text = "S"
			intervals [457]:
				xmin = 128.8557
				xmax = 128.9057
				text = "OW1"
			intervals [458]:
				xmin = 128.9057
				xmax = 128.9557
				text = "M"
			intervals [459]:
				xmin = 128.9557
				xmax = 129.0657
				text = "AH1"
			intervals [460]:
				xmin = 129.0657
				xmax = 129.1557
				text = "CH"
			intervals [461]:
				xmin = 129.1557
				xmax = 129.1857
				text = "sp"
			intervals [462]:
				xmin = 129.1857
				xmax = 129.2457
				text = "DH"
			intervals [463]:
				xmin = 129.2457
				xmax = 129.3957
				text = "OW1"
			intervals [464]:
				xmin = 129.3957
				xmax = 129.5357
				text = "Z"
			intervals [465]:
				xmin = 129.5357
				xmax = 129.5757
				text = "B"
			intervals [466]:
				xmin = 129.5757
				xmax = 129.6357
				text = "AH1"
			intervals [467]:
				xmin = 129.6357
				xmax = 129.6757
				text = "T"
			intervals [468]:
				xmin = 129.6757
				xmax = 129.7657
				text = "sp"
			intervals [469]:
				xmin = 129.7657
				xmax = 129.8457
				text = "L"
			intervals [470]:
				xmin = 129.8457
				xmax = 129.9157
				text = "AY1"
			intervals [471]:
				xmin = 129.9157
				xmax = 129.9757
				text = "K"
			intervals [472]:
				xmin = 129.9757
				xmax = 130.0757
				text = "sp"
			intervals [473]:
				xmin = 130.0757
				xmax = 130.1657
				text = "AH1"
			intervals [474]:
				xmin = 130.1657
				xmax = 130.3357
				text = "sp"
			intervals [475]:
				xmin = 130.3357
				xmax = 130.3757
				text = "Y"
			intervals [476]:
				xmin = 130.3757
				xmax = 130.4557
				text = "UW1"
			intervals [477]:
				xmin = 130.4557
				xmax = 130.5057
				text = "sp"
			intervals [478]:
				xmin = 130.5057
				xmax = 130.5557
				text = "N"
			intervals [479]:
				xmin = 130.5557
				xmax = 130.6457
				text = "OW1"
			intervals [480]:
				xmin = 130.6457
				xmax = 130.7757
				text = "W"
			intervals [481]:
				xmin = 130.7757
				xmax = 130.8257
				text = "AH1"
			intervals [482]:
				xmin = 130.8257
				xmax = 130.8657
				text = "N"
			intervals [483]:
				xmin = 130.8657
				xmax = 130.9557
				text = "sp"
			intervals [484]:
				xmin = 130.9557
				xmax = 130.9857
				text = "P"
			intervals [485]:
				xmin = 130.9857
				xmax = 131.0357
				text = "AH0"
			intervals [486]:
				xmin = 131.0357
				xmax = 131.1457
				text = "T"
			intervals [487]:
				xmin = 131.1457
				xmax = 131.3157
				text = "EY1"
			intervals [488]:
				xmin = 131.3157
				xmax = 131.3557
				text = "T"
			intervals [489]:
				xmin = 131.3557
				xmax = 131.3957
				text = "OW2"
			intervals [490]:
				xmin = 131.3957
				xmax = 131.5057
				text = "T"
			intervals [491]:
				xmin = 131.5057
				xmax = 131.5857
				text = "UW1"
			intervals [492]:
				xmin = 131.5857
				xmax = 131.6457
				text = "sp"
			intervals [493]:
				xmin = 131.6457
				xmax = 131.6857
				text = "P"
			intervals [494]:
				xmin = 131.6857
				xmax = 131.7657
				text = "AH0"
			intervals [495]:
				xmin = 131.7657
				xmax = 131.8657
				text = "T"
			intervals [496]:
				xmin = 131.8657
				xmax = 132.0257
				text = "EY1"
			intervals [497]:
				xmin = 132.0257
				xmax = 132.0857
				text = "T"
			intervals [498]:
				xmin = 132.0857
				xmax = 132.1657
				text = "OW2"
			intervals [499]:
				xmin = 132.1657
				xmax = 132.3149
				text = ""
			intervals [500]:
				xmin = 132.3149
				xmax = 132.3949
				text = "sil"
			intervals [501]:
				xmin = 132.3949
				xmax = 132.4249
				text = "D"
			intervals [502]:
				xmin = 132.4249
				xmax = 132.4749
				text = "IH0"
			intervals [503]:
				xmin = 132.4749
				xmax = 132.5149
				text = "D"
			intervals [504]:
				xmin = 132.5149
				xmax = 132.6049
				text = "sp"
			intervals [505]:
				xmin = 132.6049
				xmax = 132.6449
				text = "Y"
			intervals [506]:
				xmin = 132.6449
				xmax = 132.6749
				text = "UW1"
			intervals [507]:
				xmin = 132.6749
				xmax = 132.7149
				text = "EH1"
			intervals [508]:
				xmin = 132.7149
				xmax = 132.7449
				text = "V"
			intervals [509]:
				xmin = 132.7449
				xmax = 132.7849
				text = "ER0"
			intervals [510]:
				xmin = 132.7849
				xmax = 132.8249
				text = "HH"
			intervals [511]:
				xmin = 132.8249
				xmax = 132.9049
				text = "IY1"
			intervals [512]:
				xmin = 132.9049
				xmax = 132.9449
				text = "R"
			intervals [513]:
				xmin = 132.9449
				xmax = 132.9849
				text = "DH"
			intervals [514]:
				xmin = 132.9849
				xmax = 133.1049
				text = "AH0"
			intervals [515]:
				xmin = 133.1049
				xmax = 133.1749
				text = "T"
			intervals [516]:
				xmin = 133.1749
				xmax = 133.3249
				text = "sp"
			intervals [517]:
				xmin = 133.3249
				xmax = 133.3549
				text = "W"
			intervals [518]:
				xmin = 133.3549
				xmax = 133.3849
				text = "AH1"
			intervals [519]:
				xmin = 133.3849
				xmax = 133.4149
				text = "N"
			intervals [520]:
				xmin = 133.4149
				xmax = 138.0013
				text = "sp"
			intervals [521]:
				xmin = 138.0013
				xmax = 138.0613
				text = "AO1"
			intervals [522]:
				xmin = 138.0613
				xmax = 138.1513
				text = "R"
			intervals [523]:
				xmin = 138.1513
				xmax = 138.3013
				text = "sp"
			intervals [524]:
				xmin = 138.3013
				xmax = 138.3313
				text = "AH1"
			intervals [525]:
				xmin = 138.3313
				xmax = 138.4585
				text = ""
			intervals [526]:
				xmin = 138.4585
				xmax = 138.5585
				text = "sil"
			intervals [527]:
				xmin = 138.5585
				xmax = 138.6485
				text = "IH1"
			intervals [528]:
				xmin = 138.6485
				xmax = 138.7385
				text = "N"
			intervals [529]:
				xmin = 138.7385
				xmax = 138.7885
				text = "JH"
			intervals [530]:
				xmin = 138.7885
				xmax = 138.8585
				text = "AH0"
			intervals [531]:
				xmin = 138.8585
				xmax = 138.9085
				text = "N"
			intervals [532]:
				xmin = 138.9085
				xmax = 138.9885
				text = "IH1"
			intervals [533]:
				xmin = 138.9885
				xmax = 139.0985
				text = "N"
			intervals [534]:
				xmin = 139.0985
				xmax = 139.1485
				text = "JH"
			intervals [535]:
				xmin = 139.1485
				xmax = 139.1785
				text = "AH0"
			intervals [536]:
				xmin = 139.1785
				xmax = 139.3285
				text = "N"
			intervals [537]:
				xmin = 139.3285
				xmax = 140.9589
				text = ""
			intervals [538]:
				xmin = 140.9589
				xmax = 141.1189
				text = "Y"
			intervals [539]:
				xmin = 141.1189
				xmax = 141.2489
				text = "AE1"
			intervals [540]:
				xmin = 141.2489
				xmax = 150.7256
				text = "sp"
			intervals [541]:
				xmin = 150.7256
				xmax = 150.7756
				text = "K"
			intervals [542]:
				xmin = 150.7756
				xmax = 150.8056
				text = "AH0"
			intervals [543]:
				xmin = 150.8056
				xmax = 150.8456
				text = "N"
			intervals [544]:
				xmin = 150.8456
				xmax = 150.8756
				text = "Y"
			intervals [545]:
				xmin = 150.8756
				xmax = 150.9556
				text = "UW1"
			intervals [546]:
				xmin = 150.9556
				xmax = 150.9856
				text = "Y"
			intervals [547]:
				xmin = 150.9856
				xmax = 151.0156
				text = "UW1"
			intervals [548]:
				xmin = 151.0156
				xmax = 151.0456
				text = "S"
			intervals [549]:
				xmin = 151.0456
				xmax = 151.2956
				text = "sp"
			intervals [550]:
				xmin = 151.2956
				xmax = 151.3256
				text = "EH1"
			intervals [551]:
				xmin = 151.3256
				xmax = 151.3856
				text = "N"
			intervals [552]:
				xmin = 151.3856
				xmax = 151.4656
				text = "IY0"
			intervals [553]:
				xmin = 151.4656
				xmax = 151.5156
				text = "AH0"
			intervals [554]:
				xmin = 151.5156
				xmax = 151.5456
				text = "V"
			intervals [555]:
				xmin = 151.5456
				xmax = 151.5856
				text = "DH"
			intervals [556]:
				xmin = 151.5856
				xmax = 151.7656
				text = "OW1"
			intervals [557]:
				xmin = 151.7656
				xmax = 151.8356
				text = "Z"
			intervals [558]:
				xmin = 151.8356
				xmax = 151.8656
				text = "DH"
			intervals [559]:
				xmin = 151.8656
				xmax = 151.8956
				text = "AH0"
			intervals [560]:
				xmin = 151.8956
				xmax = 151.9556
				text = "T"
			intervals [561]:
				xmin = 151.9556
				xmax = 152.0356
				text = "Y"
			intervals [562]:
				xmin = 152.0356
				xmax = 152.0656
				text = "UW1"
			intervals [563]:
				xmin = 152.0656
				xmax = 152.1256
				text = "R"
			intervals [564]:
				xmin = 152.1256
				xmax = 152.2156
				text = "IY0"
			intervals [565]:
				xmin = 152.2156
				xmax = 152.2456
				text = "M"
			intervals [566]:
				xmin = 152.2456
				xmax = 152.2756
				text = "EH1"
			intervals [567]:
				xmin = 152.2756
				xmax = 152.3056
				text = "M"
			intervals [568]:
				xmin = 152.3056
				xmax = 152.3556
				text = "B"
			intervals [569]:
				xmin = 152.3556
				xmax = 152.4556
				text = "ER0"
			intervals [570]:
				xmin = 152.4556
				xmax = 152.5056
				text = "sp"
			intervals [571]:
				xmin = 152.5056
				xmax = 152.6156
				text = "P"
			intervals [572]:
				xmin = 152.6156
				xmax = 152.7456
				text = "ER1"
			intervals [573]:
				xmin = 152.7456
				xmax = 152.7956
				text = "F"
			intervals [574]:
				xmin = 152.7956
				xmax = 152.8456
				text = "IH2"
			intervals [575]:
				xmin = 152.8456
				xmax = 152.8756
				text = "K"
			intervals [576]:
				xmin = 152.8756
				xmax = 152.9056
				text = "T"
			intervals [577]:
				xmin = 152.9056
				xmax = 153.507
				text = "sp"
			intervals [578]:
				xmin = 153.507
				xmax = 153.667
				text = "spn"
			intervals [579]:
				xmin = 153.667
				xmax = 156.5208
				text = "sp"
			intervals [580]:
				xmin = 156.5208
				xmax = 156.5708
				text = "HH"
			intervals [581]:
				xmin = 156.5708
				xmax = 156.6308
				text = "AW1"
			intervals [582]:
				xmin = 156.6308
				xmax = 156.6608
				text = "IH0"
			intervals [583]:
				xmin = 156.6608
				xmax = 156.6908
				text = "N"
			intervals [584]:
				xmin = 156.6908
				xmax = 156.7208
				text = "DH"
			intervals [585]:
				xmin = 156.7208
				xmax = 156.7608
				text = "AH0"
			intervals [586]:
				xmin = 156.7608
				xmax = 156.7908
				text = "W"
			intervals [587]:
				xmin = 156.7908
				xmax = 156.8208
				text = "ER1"
			intervals [588]:
				xmin = 156.8208
				xmax = 156.8508
				text = "L"
			intervals [589]:
				xmin = 156.8508
				xmax = 156.9508
				text = "D"
			intervals [590]:
				xmin = 156.9508
				xmax = 156.9908
				text = "D"
			intervals [591]:
				xmin = 156.9908
				xmax = 157.0208
				text = "UW1"
			intervals [592]:
				xmin = 157.0208
				xmax = 157.0508
				text = "Y"
			intervals [593]:
				xmin = 157.0508
				xmax = 157.0808
				text = "UW1"
			intervals [594]:
				xmin = 157.0808
				xmax = 157.1708
				text = "P"
			intervals [595]:
				xmin = 157.1708
				xmax = 157.2308
				text = "L"
			intervals [596]:
				xmin = 157.2308
				xmax = 157.3108
				text = "EY1"
			intervals [597]:
				xmin = 157.3108
				xmax = 157.3608
				text = "sp"
			intervals [598]:
				xmin = 157.3608
				xmax = 157.4408
				text = "K"
			intervals [599]:
				xmin = 157.4408
				xmax = 157.5208
				text = "IH1"
			intervals [600]:
				xmin = 157.5208
				xmax = 157.6508
				text = "K"
			intervals [601]:
				xmin = 157.6508
				xmax = 157.6908
				text = "B"
			intervals [602]:
				xmin = 157.6908
				xmax = 157.7208
				text = "AH0"
			intervals [603]:
				xmin = 157.7208
				xmax = 158.0308
				text = "L"
			intervals [604]:
				xmin = 158.0308
				xmax = 161.7869
				text = ""
			intervals [605]:
				xmin = 161.7869
				xmax = 161.8969
				text = "sil"
			intervals [606]:
				xmin = 161.8969
				xmax = 162.1269
				text = "spn"
			intervals [607]:
				xmin = 162.1269
				xmax = 168.2246
				text = ""
			intervals [608]:
				xmin = 168.2246
				xmax = 168.2646
				text = "sil"
			intervals [609]:
				xmin = 168.2646
				xmax = 168.3746
				text = "M"
			intervals [610]:
				xmin = 168.3746
				xmax = 168.5446
				text = "HH"
			intervals [611]:
				xmin = 168.5446
				xmax = 168.5846
				text = "M"
			intervals [612]:
				xmin = 168.5846
				xmax = 168.6346
				text = "sp"
			intervals [613]:
				xmin = 168.6346
				xmax = 171.6726
				text = ""
			intervals [614]:
				xmin = 171.6726
				xmax = 171.8426
				text = "M"
			intervals [615]:
				xmin = 171.8426
				xmax = 171.9726
				text = "HH"
			intervals [616]:
				xmin = 171.9726
				xmax = 172.2426
				text = "M"
			intervals [617]:
				xmin = 172.2426
				xmax = 175.8125
				text = ""
			intervals [618]:
				xmin = 175.8125
				xmax = 176.0625
				text = "M"
			intervals [619]:
				xmin = 176.0625
				xmax = 176.0925
				text = "HH"
			intervals [620]:
				xmin = 176.0925
				xmax = 176.3925
				text = "M"
			intervals [621]:
				xmin = 176.3925
				xmax = 176.4225
				text = "sp"
			intervals [622]:
				xmin = 176.4225
				xmax = 176.5548
				text = ""
			intervals [623]:
				xmin = 176.5548
				xmax = 176.5848
				text = "IH0"
			intervals [624]:
				xmin = 176.5848
				xmax = 176.6548
				text = "N"
			intervals [625]:
				xmin = 176.6548
				xmax = 176.7348
				text = "S"
			intervals [626]:
				xmin = 176.7348
				xmax = 176.7948
				text = "T"
			intervals [627]:
				xmin = 176.7948
				xmax = 176.8348
				text = "EH1"
			intervals [628]:
				xmin = 176.8348
				xmax = 176.8748
				text = "D"
			intervals [629]:
				xmin = 176.8748
				xmax = 176.9448
				text = "AH0"
			intervals [630]:
				xmin = 176.9448
				xmax = 177.0148
				text = "V"
			intervals [631]:
				xmin = 177.0148
				xmax = 177.0748
				text = "TH"
			intervals [632]:
				xmin = 177.0748
				xmax = 177.1248
				text = "R"
			intervals [633]:
				xmin = 177.1248
				xmax = 177.2148
				text = "OW1"
			intervals [634]:
				xmin = 177.2148
				xmax = 177.2848
				text = "IH0"
			intervals [635]:
				xmin = 177.2848
				xmax = 177.3348
				text = "N"
			intervals [636]:
				xmin = 177.3348
				xmax = 177.3748
				text = "T"
			intervals [637]:
				xmin = 177.3748
				xmax = 177.4048
				text = "IH0"
			intervals [638]:
				xmin = 177.4048
				xmax = 177.4348
				text = "DH"
			intervals [639]:
				xmin = 177.4348
				xmax = 177.4648
				text = "AH0"
			intervals [640]:
				xmin = 177.4648
				xmax = 177.5148
				text = "sp"
			intervals [641]:
				xmin = 177.5148
				xmax = 180.763
				text = ""
			intervals [642]:
				xmin = 180.763
				xmax = 180.793
				text = "HH"
			intervals [643]:
				xmin = 180.793
				xmax = 180.823
				text = "W"
			intervals [644]:
				xmin = 180.823
				xmax = 180.863
				text = "AH1"
			intervals [645]:
				xmin = 180.863
				xmax = 180.933
				text = "T"
			intervals [646]:
				xmin = 180.933
				xmax = 180.963
				text = "W"
			intervals [647]:
				xmin = 180.963
				xmax = 181.033
				text = "ER0"
			intervals [648]:
				xmin = 181.033
				xmax = 181.133
				text = "S"
			intervals [649]:
				xmin = 181.133
				xmax = 181.173
				text = "AH1"
			intervals [650]:
				xmin = 181.173
				xmax = 181.213
				text = "M"
			intervals [651]:
				xmin = 181.213
				xmax = 181.383
				text = "sp"
			intervals [652]:
				xmin = 181.383
				xmax = 181.483
				text = "V"
			intervals [653]:
				xmin = 181.483
				xmax = 181.553
				text = "EH2"
			intervals [654]:
				xmin = 181.553
				xmax = 181.653
				text = "R"
			intervals [655]:
				xmin = 181.653
				xmax = 181.683
				text = "IY0"
			intervals [656]:
				xmin = 181.683
				xmax = 181.893
				text = "EY1"
			intervals [657]:
				xmin = 181.893
				xmax = 182.013
				text = "SH"
			intervals [658]:
				xmin = 182.013
				xmax = 182.043
				text = "AH0"
			intervals [659]:
				xmin = 182.043
				xmax = 182.133
				text = "N"
			intervals [660]:
				xmin = 182.133
				xmax = 182.163
				text = "Z"
			intervals [661]:
				xmin = 182.163
				xmax = 182.193
				text = "sp"
			intervals [662]:
				xmin = 182.193
				xmax = 182.243
				text = "IH0"
			intervals [663]:
				xmin = 182.243
				xmax = 182.293
				text = "N"
			intervals [664]:
				xmin = 182.293
				xmax = 182.343
				text = "sp"
			intervals [665]:
				xmin = 182.343
				xmax = 182.393
				text = "DH"
			intervals [666]:
				xmin = 182.393
				xmax = 182.473
				text = "AH0"
			intervals [667]:
				xmin = 182.473
				xmax = 182.583
				text = "T"
			intervals [668]:
				xmin = 182.583
				xmax = 182.843
				text = "sp"
			intervals [669]:
				xmin = 182.843
				xmax = 182.893
				text = "D"
			intervals [670]:
				xmin = 182.893
				xmax = 182.923
				text = "UW1"
			intervals [671]:
				xmin = 182.923
				xmax = 182.953
				text = "Y"
			intervals [672]:
				xmin = 182.953
				xmax = 183.003
				text = "UW1"
			intervals [673]:
				xmin = 183.003
				xmax = 183.053
				text = "R"
			intervals [674]:
				xmin = 183.053
				xmax = 183.113
				text = "IY0"
			intervals [675]:
				xmin = 183.113
				xmax = 183.193
				text = "M"
			intervals [676]:
				xmin = 183.193
				xmax = 183.263
				text = "EH1"
			intervals [677]:
				xmin = 183.263
				xmax = 183.383
				text = "M"
			intervals [678]:
				xmin = 183.383
				xmax = 183.413
				text = "B"
			intervals [679]:
				xmin = 183.413
				xmax = 183.463
				text = "ER0"
			intervals [680]:
				xmin = 183.463
				xmax = 183.703
				text = "sp"
			intervals [681]:
				xmin = 183.703
				xmax = 189.9973
				text = ""
			intervals [682]:
				xmin = 189.9973
				xmax = 190.9973
				text = "spn"
			intervals [683]:
				xmin = 190.9973
				xmax = 199.4265
				text = ""
			intervals [684]:
				xmin = 199.4265
				xmax = 199.5065
				text = "M"
			intervals [685]:
				xmin = 199.5065
				xmax = 199.5565
				text = "HH"
			intervals [686]:
				xmin = 199.5565
				xmax = 199.7765
				text = "M"
			intervals [687]:
				xmin = 199.7765
				xmax = 199.8065
				text = "sp"
			intervals [688]:
				xmin = 199.8065
				xmax = 202.1798
				text = ""
			intervals [689]:
				xmin = 202.1798
				xmax = 202.2098
				text = "M"
			intervals [690]:
				xmin = 202.2098
				xmax = 202.5398
				text = "HH"
			intervals [691]:
				xmin = 202.5398
				xmax = 202.5698
				text = "M"
			intervals [692]:
				xmin = 202.5698
				xmax = 206.4538
				text = "sp"
			intervals [693]:
				xmin = 206.4538
				xmax = 206.5738
				text = "OW1"
			intervals [694]:
				xmin = 206.5738
				xmax = 206.6038
				text = "sp"
			intervals [695]:
				xmin = 206.6038
				xmax = 206.6338
				text = "Y"
			intervals [696]:
				xmin = 206.6338
				xmax = 206.8038
				text = "AE1"
			intervals [697]:
				xmin = 206.8038
				xmax = 206.9338
				text = "sp"
			intervals [698]:
				xmin = 206.9338
				xmax = 209.9307
				text = ""
			intervals [699]:
				xmin = 209.9307
				xmax = 210.0307
				text = "M"
			intervals [700]:
				xmin = 210.0307
				xmax = 210.2607
				text = "HH"
			intervals [701]:
				xmin = 210.2607
				xmax = 210.3607
				text = "M"
			intervals [702]:
				xmin = 210.3607
				xmax = 216.6492
				text = ""
			intervals [703]:
				xmin = 216.6492
				xmax = 216.6892
				text = "M"
			intervals [704]:
				xmin = 216.6892
				xmax = 216.7192
				text = "HH"
			intervals [705]:
				xmin = 216.7192
				xmax = 217.1492
				text = "M"
			intervals [706]:
				xmin = 217.1492
				xmax = 217.1792
				text = "sp"
			intervals [707]:
				xmin = 217.1792
				xmax = 217.5757
				text = ""
			intervals [708]:
				xmin = 217.5757
				xmax = 217.6257
				text = "W"
			intervals [709]:
				xmin = 217.6257
				xmax = 217.6657
				text = "AH1"
			intervals [710]:
				xmin = 217.6657
				xmax = 217.7057
				text = "T"
			intervals [711]:
				xmin = 217.7057
				xmax = 217.7757
				text = "D"
			intervals [712]:
				xmin = 217.7757
				xmax = 217.8057
				text = "IH0"
			intervals [713]:
				xmin = 217.8057
				xmax = 217.8757
				text = "D"
			intervals [714]:
				xmin = 217.8757
				xmax = 217.9057
				text = "Y"
			intervals [715]:
				xmin = 217.9057
				xmax = 217.9357
				text = "UW1"
			intervals [716]:
				xmin = 217.9357
				xmax = 217.9657
				text = "D"
			intervals [717]:
				xmin = 217.9657
				xmax = 217.9957
				text = "UW1"
			intervals [718]:
				xmin = 217.9957
				xmax = 218.0257
				text = "W"
			intervals [719]:
				xmin = 218.0257
				xmax = 218.0757
				text = "IH0"
			intervals [720]:
				xmin = 218.0757
				xmax = 218.1357
				text = "TH"
			intervals [721]:
				xmin = 218.1357
				xmax = 218.1757
				text = "DH"
			intervals [722]:
				xmin = 218.1757
				xmax = 218.2857
				text = "AH0"
			intervals [723]:
				xmin = 218.2857
				xmax = 218.3957
				text = "S"
			intervals [724]:
				xmin = 218.3957
				xmax = 218.4557
				text = "N"
			intervals [725]:
				xmin = 218.4557
				xmax = 218.5557
				text = "EY1"
			intervals [726]:
				xmin = 218.5557
				xmax = 218.6857
				text = "K"
			intervals [727]:
				xmin = 218.6857
				xmax = 218.7857
				text = "S"
			intervals [728]:
				xmin = 218.7857
				xmax = 219.1857
				text = "sp"
			intervals [729]:
				xmin = 219.1857
				xmax = 220.3091
				text = ""
			intervals [730]:
				xmin = 220.3091
				xmax = 220.4591
				text = "W"
			intervals [731]:
				xmin = 220.4591
				xmax = 220.4991
				text = "AH1"
			intervals [732]:
				xmin = 220.4991
				xmax = 220.5691
				text = "N"
			intervals [733]:
				xmin = 220.5691
				xmax = 220.5991
				text = "S"
			intervals [734]:
				xmin = 220.5991
				xmax = 220.6391
				text = "Y"
			intervals [735]:
				xmin = 220.6391
				xmax = 220.7091
				text = "UW1"
			intervals [736]:
				xmin = 220.7091
				xmax = 220.8391
				text = "sp"
			intervals [737]:
				xmin = 220.8391
				xmax = 229.1484
				text = ""
			intervals [738]:
				xmin = 229.1484
				xmax = 229.2184
				text = "M"
			intervals [739]:
				xmin = 229.2184
				xmax = 229.2684
				text = "HH"
			intervals [740]:
				xmin = 229.2684
				xmax = 229.5084
				text = "M"
			intervals [741]:
				xmin = 229.5084
				xmax = 235.5727
				text = "sp"
			intervals [742]:
				xmin = 235.5727
				xmax = 235.6027
				text = "HH"
			intervals [743]:
				xmin = 235.6027
				xmax = 235.6327
				text = "AW1"
			intervals [744]:
				xmin = 235.6327
				xmax = 235.7127
				text = "K"
			intervals [745]:
				xmin = 235.7127
				xmax = 235.7527
				text = "UH1"
			intervals [746]:
				xmin = 235.7527
				xmax = 235.9027
				text = "D"
			intervals [747]:
				xmin = 235.9027
				xmax = 236.0327
				text = "Y"
			intervals [748]:
				xmin = 236.0327
				xmax = 236.1727
				text = "UW1"
			intervals [749]:
				xmin = 236.1727
				xmax = 236.2227
				text = "T"
			intervals [750]:
				xmin = 236.2227
				xmax = 236.2527
				text = "EH1"
			intervals [751]:
				xmin = 236.2527
				xmax = 236.2827
				text = "L"
			intervals [752]:
				xmin = 236.2827
				xmax = 237.4743
				text = ""
			intervals [753]:
				xmin = 237.4743
				xmax = 237.5843
				text = "HH"
			intervals [754]:
				xmin = 237.5843
				xmax = 237.6343
				text = "AW1"
			intervals [755]:
				xmin = 237.6343
				xmax = 237.7143
				text = "K"
			intervals [756]:
				xmin = 237.7143
				xmax = 237.7443
				text = "UH1"
			intervals [757]:
				xmin = 237.7443
				xmax = 237.7843
				text = "D"
			intervals [758]:
				xmin = 237.7843
				xmax = 237.8143
				text = "Y"
			intervals [759]:
				xmin = 237.8143
				xmax = 237.8743
				text = "UW1"
			intervals [760]:
				xmin = 237.8743
				xmax = 237.9743
				text = "T"
			intervals [761]:
				xmin = 237.9743
				xmax = 238.0543
				text = "EH1"
			intervals [762]:
				xmin = 238.0543
				xmax = 238.1543
				text = "L"
			intervals [763]:
				xmin = 238.1543
				xmax = 238.1843
				text = "W"
			intervals [764]:
				xmin = 238.1843
				xmax = 238.2243
				text = "AH1"
			intervals [765]:
				xmin = 238.2243
				xmax = 238.3243
				text = "HH"
			intervals [766]:
				xmin = 238.3243
				xmax = 238.3643
				text = "W"
			intervals [767]:
				xmin = 238.3643
				xmax = 238.4243
				text = "IH1"
			intervals [768]:
				xmin = 238.4243
				xmax = 238.5543
				text = "CH"
			intervals [769]:
				xmin = 238.5543
				xmax = 238.7543
				text = "sp"
			intervals [770]:
				xmin = 238.7543
				xmax = 238.8849
				text = ""
			intervals [771]:
				xmin = 238.8849
				xmax = 239.8649
				text = "spn"
			intervals [772]:
				xmin = 239.8649
				xmax = 243.0485
				text = ""
			intervals [773]:
				xmin = 243.0485
				xmax = 243.1285
				text = "sil"
			intervals [774]:
				xmin = 243.1285
				xmax = 243.3885
				text = "OW1"
			intervals [775]:
				xmin = 243.3885
				xmax = 244.4357
				text = "sp"
			intervals [776]:
				xmin = 244.4357
				xmax = 244.6157
				text = "W"
			intervals [777]:
				xmin = 244.6157
				xmax = 244.6457
				text = "AH1"
			intervals [778]:
				xmin = 244.6457
				xmax = 244.6957
				text = "T"
			intervals [779]:
				xmin = 244.6957
				xmax = 244.7857
				text = "K"
			intervals [780]:
				xmin = 244.7857
				xmax = 244.8657
				text = "AY1"
			intervals [781]:
				xmin = 244.8657
				xmax = 244.9157
				text = "N"
			intervals [782]:
				xmin = 244.9157
				xmax = 244.9457
				text = "AH1"
			intervals [783]:
				xmin = 244.9457
				xmax = 244.9757
				text = "V"
			intervals [784]:
				xmin = 244.9757
				xmax = 245.0057
				text = "P"
			intervals [785]:
				xmin = 245.0057
				xmax = 245.1357
				text = "OY1"
			intervals [786]:
				xmin = 245.1357
				xmax = 245.1757
				text = "Z"
			intervals [787]:
				xmin = 245.1757
				xmax = 245.2057
				text = "AH0"
			intervals [788]:
				xmin = 245.2057
				xmax = 245.2357
				text = "N"
			intervals [789]:
				xmin = 245.2357
				xmax = 245.3057
				text = "AH0"
			intervals [790]:
				xmin = 245.3057
				xmax = 245.3557
				text = "S"
			intervals [791]:
				xmin = 245.3557
				xmax = 245.4157
				text = "S"
			intervals [792]:
				xmin = 245.4157
				xmax = 245.4657
				text = "N"
			intervals [793]:
				xmin = 245.4657
				xmax = 245.5157
				text = "EY1"
			intervals [794]:
				xmin = 245.5157
				xmax = 245.5957
				text = "K"
			intervals [795]:
				xmin = 245.5957
				xmax = 245.6557
				text = "S"
			intervals [796]:
				xmin = 245.6557
				xmax = 245.6957
				text = "ER0"
			intervals [797]:
				xmin = 245.6957
				xmax = 245.7257
				text = "DH"
			intervals [798]:
				xmin = 245.7257
				xmax = 245.7557
				text = "EH1"
			intervals [799]:
				xmin = 245.7557
				xmax = 245.7857
				text = "R"
			intervals [800]:
				xmin = 245.7857
				xmax = 245.8657
				text = "ER0"
			intervals [801]:
				xmin = 245.8657
				xmax = 245.9657
				text = "AW1"
			intervals [802]:
				xmin = 245.9657
				xmax = 246.0257
				text = "N"
			intervals [803]:
				xmin = 246.0257
				xmax = 246.0557
				text = "D"
			intervals [804]:
				xmin = 246.0557
				xmax = 246.2657
				text = "sp"
			intervals [805]:
				xmin = 246.2657
				xmax = 246.2957
				text = "HH"
			intervals [806]:
				xmin = 246.2957
				xmax = 246.3257
				text = "IY1"
			intervals [807]:
				xmin = 246.3257
				xmax = 246.3557
				text = "R"
			intervals [808]:
				xmin = 246.3557
				xmax = 260.8809
				text = "sp"
			intervals [809]:
				xmin = 260.8809
				xmax = 260.9109
				text = "K"
			intervals [810]:
				xmin = 260.9109
				xmax = 260.9509
				text = "AA1"
			intervals [811]:
				xmin = 260.9509
				xmax = 261.0209
				text = "P"
			intervals [812]:
				xmin = 261.0209
				xmax = 261.0509
				text = "ER0"
			intervals [813]:
				xmin = 261.0509
				xmax = 261.0809
				text = "HH"
			intervals [814]:
				xmin = 261.0809
				xmax = 261.1309
				text = "EH2"
			intervals [815]:
				xmin = 261.1309
				xmax = 261.2109
				text = "D"
			intervals [816]:
				xmin = 261.2109
				xmax = 261.3309
				text = "Z"
			intervals [817]:
				xmin = 261.3309
				xmax = 261.4009
				text = "sp"
			intervals [818]:
				xmin = 261.4009
				xmax = 266.9303
				text = ""
			intervals [819]:
				xmin = 266.9303
				xmax = 267.0503
				text = "M"
			intervals [820]:
				xmin = 267.0503
				xmax = 267.1303
				text = "HH"
			intervals [821]:
				xmin = 267.1303
				xmax = 267.1703
				text = "M"
			intervals [822]:
				xmin = 267.1703
				xmax = 267.2203
				text = "sp"
			intervals [823]:
				xmin = 267.2203
				xmax = 271.5842
				text = ""
			intervals [824]:
				xmin = 271.5842
				xmax = 271.7542
				text = "M"
			intervals [825]:
				xmin = 271.7542
				xmax = 271.9442
				text = "HH"
			intervals [826]:
				xmin = 271.9442
				xmax = 271.9742
				text = "M"
			intervals [827]:
				xmin = 271.9742
				xmax = 278.064
				text = ""
			intervals [828]:
				xmin = 278.064
				xmax = 278.254
				text = "sil"
			intervals [829]:
				xmin = 278.254
				xmax = 278.314
				text = "HH"
			intervals [830]:
				xmin = 278.314
				xmax = 278.354
				text = "AW1"
			intervals [831]:
				xmin = 278.354
				xmax = 278.394
				text = "HH"
			intervals [832]:
				xmin = 278.394
				xmax = 278.444
				text = "W"
			intervals [833]:
				xmin = 278.444
				xmax = 278.474
				text = "AH1"
			intervals [834]:
				xmin = 278.474
				xmax = 278.504
				text = "T"
			intervals [835]:
				xmin = 278.504
				xmax = 278.534
				text = "D"
			intervals [836]:
				xmin = 278.534
				xmax = 278.564
				text = "IH0"
			intervals [837]:
				xmin = 278.564
				xmax = 278.594
				text = "D"
			intervals [838]:
				xmin = 278.594
				xmax = 278.634
				text = "Y"
			intervals [839]:
				xmin = 278.634
				xmax = 278.684
				text = "UW1"
			intervals [840]:
				xmin = 278.684
				xmax = 278.774
				text = "sp"
			intervals [841]:
				xmin = 278.774
				xmax = 278.814
				text = "F"
			intervals [842]:
				xmin = 278.814
				xmax = 278.924
				text = "IY1"
			intervals [843]:
				xmin = 278.924
				xmax = 278.954
				text = "D"
			intervals [844]:
				xmin = 278.954
				xmax = 278.984
				text = "DH"
			intervals [845]:
				xmin = 278.984
				xmax = 279.014
				text = "AH0"
			intervals [846]:
				xmin = 279.014
				xmax = 279.064
				text = "M"
			intervals [847]:
				xmin = 279.064
				xmax = 279.124
				text = "sp"
			intervals [848]:
				xmin = 279.124
				xmax = 279.174
				text = "HH"
			intervals [849]:
				xmin = 279.174
				xmax = 279.204
				text = "AW1"
			intervals [850]:
				xmin = 279.204
				xmax = 279.244
				text = "W"
			intervals [851]:
				xmin = 279.244
				xmax = 279.304
				text = "UH1"
			intervals [852]:
				xmin = 279.304
				xmax = 279.364
				text = "D"
			intervals [853]:
				xmin = 279.364
				xmax = 279.404
				text = "Y"
			intervals [854]:
				xmin = 279.404
				xmax = 279.434
				text = "UW1"
			intervals [855]:
				xmin = 279.434
				xmax = 279.464
				text = "sp"
			intervals [856]:
				xmin = 279.464
				xmax = 279.534
				text = "K"
			intervals [857]:
				xmin = 279.534
				xmax = 279.624
				text = "IY1"
			intervals [858]:
				xmin = 279.624
				xmax = 279.654
				text = "P"
			intervals [859]:
				xmin = 279.654
				xmax = 279.684
				text = "sp"
			intervals [860]:
				xmin = 279.684
				xmax = 279.714
				text = "DH"
			intervals [861]:
				xmin = 279.714
				xmax = 279.744
				text = "AH0"
			intervals [862]:
				xmin = 279.744
				xmax = 279.774
				text = "M"
			intervals [863]:
				xmin = 279.774
				xmax = 279.814
				text = "sp"
			intervals [864]:
				xmin = 279.814
				xmax = 279.844
				text = "AH0"
			intervals [865]:
				xmin = 279.844
				xmax = 279.884
				text = "L"
			intervals [866]:
				xmin = 279.884
				xmax = 279.964
				text = "AY1"
			intervals [867]:
				xmin = 279.964
				xmax = 280.024
				text = "V"
			intervals [868]:
				xmin = 280.024
				xmax = 280.2183
				text = ""
			intervals [869]:
				xmin = 280.2183
				xmax = 280.3183
				text = "ER0"
			intervals [870]:
				xmin = 280.3183
				xmax = 280.3483
				text = "sp"
			intervals [871]:
				xmin = 280.3483
				xmax = 280.4083
				text = "HH"
			intervals [872]:
				xmin = 280.4083
				xmax = 280.5183
				text = "AW1"
			intervals [873]:
				xmin = 280.5183
				xmax = 280.5783
				text = "L"
			intervals [874]:
				xmin = 280.5783
				xmax = 280.6483
				text = "AO1"
			intervals [875]:
				xmin = 280.6483
				xmax = 280.6783
				text = "NG"
			intervals [876]:
				xmin = 280.6783
				xmax = 280.7983
				text = "sp"
			intervals [877]:
				xmin = 280.7983
				xmax = 280.8383
				text = "K"
			intervals [878]:
				xmin = 280.8383
				xmax = 280.8883
				text = "UH1"
			intervals [879]:
				xmin = 280.8883
				xmax = 280.9683
				text = "D"
			intervals [880]:
				xmin = 280.9683
				xmax = 281.0083
				text = "Y"
			intervals [881]:
				xmin = 281.0083
				xmax = 281.0583
				text = "UW1"
			intervals [882]:
				xmin = 281.0583
				xmax = 281.1883
				text = "K"
			intervals [883]:
				xmin = 281.1883
				xmax = 281.2283
				text = "IY1"
			intervals [884]:
				xmin = 281.2283
				xmax = 281.2783
				text = "P"
			intervals [885]:
				xmin = 281.2783
				xmax = 281.3383
				text = "sp"
			intervals [886]:
				xmin = 281.3383
				xmax = 281.3783
				text = "AH0"
			intervals [887]:
				xmin = 281.3783
				xmax = 281.4083
				text = "M"
			intervals [888]:
				xmin = 281.4083
				xmax = 281.4783
				text = "AH0"
			intervals [889]:
				xmin = 281.4783
				xmax = 281.5083
				text = "L"
			intervals [890]:
				xmin = 281.5083
				xmax = 281.5883
				text = "AY1"
			intervals [891]:
				xmin = 281.5883
				xmax = 281.6283
				text = "V"
			intervals [892]:
				xmin = 281.6283
				xmax = 288.2058
				text = "sp"
			intervals [893]:
				xmin = 288.2058
				xmax = 288.3958
				text = "OW1"
			intervals [894]:
				xmin = 288.3958
				xmax = 288.4458
				text = "sp"
			intervals [895]:
				xmin = 288.4458
				xmax = 288.4758
				text = "Y"
			intervals [896]:
				xmin = 288.4758
				xmax = 288.5858
				text = "AE1"
			intervals [897]:
				xmin = 288.5858
				xmax = 288.6958
				text = "sp"
			intervals [898]:
				xmin = 288.6958
				xmax = 288.7258
				text = "D"
			intervals [899]:
				xmin = 288.7258
				xmax = 288.7558
				text = "IH0"
			intervals [900]:
				xmin = 288.7558
				xmax = 288.7858
				text = "D"
			intervals [901]:
				xmin = 288.7858
				xmax = 288.8358
				text = "Y"
			intervals [902]:
				xmin = 288.8358
				xmax = 288.8658
				text = "UW1"
			intervals [903]:
				xmin = 288.8658
				xmax = 288.9458
				text = "F"
			intervals [904]:
				xmin = 288.9458
				xmax = 289.0158
				text = "IY1"
			intervals [905]:
				xmin = 289.0158
				xmax = 289.0558
				text = "D"
			intervals [906]:
				xmin = 289.0558
				xmax = 289.1158
				text = "AH0"
			intervals [907]:
				xmin = 289.1158
				xmax = 289.1458
				text = "M"
			intervals [908]:
				xmin = 289.1458
				xmax = 289.1758
				text = "sp"
			intervals [909]:
				xmin = 289.1758
				xmax = 289.2158
				text = "M"
			intervals [910]:
				xmin = 289.2158
				xmax = 289.3458
				text = "AY1"
			intervals [911]:
				xmin = 289.3458
				xmax = 289.4558
				text = "S"
			intervals [912]:
				xmin = 289.4558
				xmax = 289.5258
				text = "AH0"
			intervals [913]:
				xmin = 289.5258
				xmax = 289.6058
				text = "L"
			intervals [914]:
				xmin = 289.6058
				xmax = 289.8058
				text = "AY1"
			intervals [915]:
				xmin = 289.8058
				xmax = 289.8658
				text = "V"
			intervals [916]:
				xmin = 289.8658
				xmax = 289.8958
				text = "sp"
			intervals [917]:
				xmin = 289.8958
				xmax = 290.0058
				text = "ER0"
			intervals [918]:
				xmin = 290.0058
				xmax = 290.0358
				text = "sp"
			intervals [919]:
				xmin = 290.0358
				xmax = 290.0958
				text = "D"
			intervals [920]:
				xmin = 290.0958
				xmax = 290.2158
				text = "EH1"
			intervals [921]:
				xmin = 290.2158
				xmax = 290.2758
				text = "D"
			intervals [922]:
				xmin = 290.2758
				xmax = 291.4846
				text = "sp"
			intervals [923]:
				xmin = 291.4846
				xmax = 291.5946
				text = "OW1"
			intervals [924]:
				xmin = 291.5946
				xmax = 291.6246
				text = "sp"
			intervals [925]:
				xmin = 291.6246
				xmax = 291.6546
				text = "Y"
			intervals [926]:
				xmin = 291.6546
				xmax = 291.8746
				text = "AE1"
			intervals [927]:
				xmin = 291.8746
				xmax = 292.2655
				text = ""
			intervals [928]:
				xmin = 292.2655
				xmax = 292.3855
				text = "HH"
			intervals [929]:
				xmin = 292.3855
				xmax = 292.4555
				text = "AW1"
			intervals [930]:
				xmin = 292.4555
				xmax = 292.4855
				text = "D"
			intervals [931]:
				xmin = 292.4855
				xmax = 292.5155
				text = "IH0"
			intervals [932]:
				xmin = 292.5155
				xmax = 292.5455
				text = "D"
			intervals [933]:
				xmin = 292.5455
				xmax = 292.5955
				text = "DH"
			intervals [934]:
				xmin = 292.5955
				xmax = 292.6555
				text = "AH0"
			intervals [935]:
				xmin = 292.6555
				xmax = 292.6855
				text = "T"
			intervals [936]:
				xmin = 292.6855
				xmax = 292.7155
				text = "D"
			intervals [937]:
				xmin = 292.7155
				xmax = 292.7455
				text = "AH1"
			intervals [938]:
				xmin = 292.7455
				xmax = 292.7755
				text = "B"
			intervals [939]:
				xmin = 292.7755
				xmax = 292.8155
				text = "AH0"
			intervals [940]:
				xmin = 292.8155
				xmax = 292.8555
				text = "L"
			intervals [941]:
				xmin = 292.8555
				xmax = 292.8855
				text = "Y"
			intervals [942]:
				xmin = 292.8855
				xmax = 292.9155
				text = "UW0"
			intervals [943]:
				xmin = 292.9155
				xmax = 292.9455
				text = "W"
			intervals [944]:
				xmin = 292.9455
				xmax = 292.9755
				text = "AH1"
			intervals [945]:
				xmin = 292.9755
				xmax = 293.0855
				text = "T"
			intervals [946]:
				xmin = 293.0855
				xmax = 293.1455
				text = "W"
			intervals [947]:
				xmin = 293.1455
				xmax = 293.1855
				text = "AH0"
			intervals [948]:
				xmin = 293.1855
				xmax = 293.2255
				text = "Z"
			intervals [949]:
				xmin = 293.2255
				xmax = 293.2655
				text = "DH"
			intervals [950]:
				xmin = 293.2655
				xmax = 293.4055
				text = "AH0"
			intervals [951]:
				xmin = 293.4055
				xmax = 293.4755
				text = "T"
			intervals [952]:
				xmin = 293.4755
				xmax = 293.5055
				text = "sp"
			intervals [953]:
				xmin = 293.5055
				xmax = 293.5955
				text = "L"
			intervals [954]:
				xmin = 293.5955
				xmax = 293.6355
				text = "AY1"
			intervals [955]:
				xmin = 293.6355
				xmax = 293.6955
				text = "K"
			intervals [956]:
				xmin = 293.6955
				xmax = 293.7855
				text = "sp"
			intervals [957]:
				xmin = 293.7855
				xmax = 293.8255
				text = "HH"
			intervals [958]:
				xmin = 293.8255
				xmax = 293.8955
				text = "AW1"
			intervals [959]:
				xmin = 293.8955
				xmax = 293.9455
				text = "D"
			intervals [960]:
				xmin = 293.9455
				xmax = 293.9755
				text = "IH0"
			intervals [961]:
				xmin = 293.9755
				xmax = 294.0155
				text = "D"
			intervals [962]:
				xmin = 294.0155
				xmax = 294.0755
				text = "IH0"
			intervals [963]:
				xmin = 294.0755
				xmax = 294.1055
				text = "T"
			intervals [964]:
				xmin = 294.1055
				xmax = 294.1955
				text = "G"
			intervals [965]:
				xmin = 294.1955
				xmax = 294.2455
				text = "EH1"
			intervals [966]:
				xmin = 294.2455
				xmax = 294.2855
				text = "T"
			intervals [967]:
				xmin = 294.2855
				xmax = 294.3155
				text = "sp"
			intervals [968]:
				xmin = 294.3155
				xmax = 294.3555
				text = "AH0"
			intervals [969]:
				xmin = 294.3555
				xmax = 294.4155
				text = "M"
			intervals [970]:
				xmin = 294.4155
				xmax = 300.290
				text = ""
			intervals [971]:
				xmin = 300.290
				xmax = 300.400
				text = "D"
			intervals [972]:
				xmin = 300.400
				xmax = 300.430
				text = "UW1"
			intervals [973]:
				xmin = 300.430
				xmax = 300.530
				text = "DH"
			intervals [974]:
				xmin = 300.530
				xmax = 300.580
				text = "AH0"
			intervals [975]:
				xmin = 300.580
				xmax = 300.660
				text = "M"
			intervals [976]:
				xmin = 300.660
				xmax = 300.770
				text = "AY1"
			intervals [977]:
				xmin = 300.770
				xmax = 300.880
				text = "S"
			intervals [978]:
				xmin = 300.880
				xmax = 300.930
				text = "EH1"
			intervals [979]:
				xmin = 300.930
				xmax = 300.960
				text = "V"
			intervals [980]:
				xmin = 300.960
				xmax = 301.060
				text = "ER0"
			intervals [981]:
				xmin = 301.060
				xmax = 301.110
				text = "sp"
			intervals [982]:
				xmin = 301.110
				xmax = 301.220
				text = "F"
			intervals [983]:
				xmin = 301.220
				xmax = 301.320
				text = "AY1"
			intervals [984]:
				xmin = 301.320
				xmax = 301.360
				text = "T"
			intervals [985]:
				xmin = 301.360
				xmax = 301.430
				text = "sp"
			intervals [986]:
				xmin = 301.430
				xmax = 301.510
				text = "B"
			intervals [987]:
				xmin = 301.510
				xmax = 301.550
				text = "AE1"
			intervals [988]:
				xmin = 301.550
				xmax = 301.580
				text = "K"
			intervals [989]:
				xmin = 301.580
				xmax = 301.610
				text = "sp"
			intervals [990]:
				xmin = 301.610
				xmax = 301.660
				text = "ER0"
			intervals [991]:
				xmin = 301.660
				xmax = 301.870
				text = "sp"
			intervals [992]:
				xmin = 301.870
				xmax = 301.960
				text = "S"
			intervals [993]:
				xmin = 301.960
				xmax = 301.990
				text = "AH1"
			intervals [994]:
				xmin = 301.990
				xmax = 302.020
				text = "M"
			intervals [995]:
				xmin = 302.020
				xmax = 302.050
				text = "TH"
			intervals [996]:
				xmin = 302.050
				xmax = 302.080
				text = "IH0"
			intervals [997]:
				xmin = 302.080
				xmax = 302.140
				text = "N"
			intervals [998]:
				xmin = 302.140
				xmax = 304.7871
				text = ""
			intervals [999]:
				xmin = 304.7871
				xmax = 304.8471
				text = "sil"
			intervals [1000]:
				xmin = 304.8471
				xmax = 304.9171
				text = "AH1"
			intervals [1001]:
				xmin = 304.9171
				xmax = 304.9471
				text = "HH"
			intervals [1002]:
				xmin = 304.9471
				xmax = 305.1271
				text = "AH1"
			intervals [1003]:
				xmin = 305.1271
				xmax = 305.3571
				text = "sp"
			intervals [1004]:
				xmin = 305.3571
				xmax = 305.9982
				text = ""
			intervals [1005]:
				xmin = 305.9982
				xmax = 306.0282
				text = "S"
			intervals [1006]:
				xmin = 306.0282
				xmax = 306.0582
				text = "OW1"
			intervals [1007]:
				xmin = 306.0582
				xmax = 306.0882
				text = "sp"
			intervals [1008]:
				xmin = 306.0882
				xmax = 306.1582
				text = "Y"
			intervals [1009]:
				xmin = 306.1582
				xmax = 306.1882
				text = "UW1"
			intervals [1010]:
				xmin = 306.1882
				xmax = 306.2282
				text = "Y"
			intervals [1011]:
				xmin = 306.2282
				xmax = 306.2882
				text = "UW1"
			intervals [1012]:
				xmin = 306.2882
				xmax = 306.3582
				text = "Z"
			intervals [1013]:
				xmin = 306.3582
				xmax = 306.3882
				text = "D"
			intervals [1014]:
				xmin = 306.3882
				xmax = 306.4182
				text = "T"
			intervals [1015]:
				xmin = 306.4182
				xmax = 306.4682
				text = "AH0"
			intervals [1016]:
				xmin = 306.4682
				xmax = 306.4982
				text = "W"
			intervals [1017]:
				xmin = 306.4982
				xmax = 306.6082
				text = "AO1"
			intervals [1018]:
				xmin = 306.6082
				xmax = 306.8182
				text = "CH"
			intervals [1019]:
				xmin = 306.8182
				xmax = 307.0982
				text = "sp"
			intervals [1020]:
				xmin = 307.0982
				xmax = 307.1782
				text = "IH0"
			intervals [1021]:
				xmin = 307.1782
				xmax = 307.2082
				text = "T"
			intervals [1022]:
				xmin = 307.2082
				xmax = 307.2582
				text = "sp"
			intervals [1023]:
				xmin = 307.2582
				xmax = 320.663
				text = ""
			intervals [1024]:
				xmin = 320.663
				xmax = 320.753
				text = "M"
			intervals [1025]:
				xmin = 320.753
				xmax = 320.783
				text = "HH"
			intervals [1026]:
				xmin = 320.783
				xmax = 321.183
				text = "M"
			intervals [1027]:
				xmin = 321.183
				xmax = 322.4518
				text = "sp"
			intervals [1028]:
				xmin = 322.4518
				xmax = 322.4818
				text = "DH"
			intervals [1029]:
				xmin = 322.4818
				xmax = 322.5118
				text = "EY1"
			intervals [1030]:
				xmin = 322.5118
				xmax = 322.5418
				text = "D"
			intervals [1031]:
				xmin = 322.5418
				xmax = 322.5918
				text = "IH1"
			intervals [1032]:
				xmin = 322.5918
				xmax = 322.6518
				text = "N"
			intervals [1033]:
				xmin = 322.6518
				xmax = 322.7618
				text = "T"
			intervals [1034]:
				xmin = 322.7618
				xmax = 322.7918
				text = "HH"
			intervals [1035]:
				xmin = 322.7918
				xmax = 322.8218
				text = "AE1"
			intervals [1036]:
				xmin = 322.8218
				xmax = 322.8818
				text = "V"
			intervals [1037]:
				xmin = 322.8818
				xmax = 322.9418
				text = "T"
			intervals [1038]:
				xmin = 322.9418
				xmax = 322.9718
				text = "IH0"
			intervals [1039]:
				xmin = 322.9718
				xmax = 323.0618
				text = "IY1"
			intervals [1040]:
				xmin = 323.0618
				xmax = 323.1018
				text = "T"
			intervals [1041]:
				xmin = 323.1018
				xmax = 323.1318
				text = "sp"
			intervals [1042]:
				xmin = 323.1318
				xmax = 323.2418
				text = "T"
			intervals [1043]:
				xmin = 323.2418
				xmax = 323.3918
				text = "UW1"
			intervals [1044]:
				xmin = 323.3918
				xmax = 323.5118
				text = "AO1"
			intervals [1045]:
				xmin = 323.5118
				xmax = 323.6218
				text = "F"
			intervals [1046]:
				xmin = 323.6218
				xmax = 323.6518
				text = "AH0"
			intervals [1047]:
				xmin = 323.6518
				xmax = 323.6818
				text = "N"
			intervals [1048]:
				xmin = 323.6818
				xmax = 323.7118
				text = "AE1"
			intervals [1049]:
				xmin = 323.7118
				xmax = 323.7418
				text = "T"
			intervals [1050]:
				xmin = 323.7418
				xmax = 323.8318
				text = "sp"
			intervals [1051]:
				xmin = 323.8318
				xmax = 323.9018
				text = "DH"
			intervals [1052]:
				xmin = 323.9018
				xmax = 323.9818
				text = "AH0"
			intervals [1053]:
				xmin = 323.9818
				xmax = 324.0118
				text = "T"
			intervals [1054]:
				xmin = 324.0118
				xmax = 324.0918
				text = "sp"
			intervals [1055]:
				xmin = 324.0918
				xmax = 324.1318
				text = "R"
			intervals [1056]:
				xmin = 324.1318
				xmax = 324.1718
				text = "EY1"
			intervals [1057]:
				xmin = 324.1718
				xmax = 324.2218
				text = "T"
			intervals [1058]:
				xmin = 324.2218
				xmax = 324.3618
				text = "sp"
			intervals [1059]:
				xmin = 324.3618
				xmax = 324.3918
				text = "DH"
			intervals [1060]:
				xmin = 324.3918
				xmax = 324.4318
				text = "EH1"
			intervals [1061]:
				xmin = 324.4318
				xmax = 324.4718
				text = "N"
			intervals [1062]:
				xmin = 324.4718
				xmax = 325.1433
				text = ""
			intervals [1063]:
				xmin = 325.1433
				xmax = 326.0633
				text = "spn"
			intervals [1064]:
				xmin = 326.0633
				xmax = 327.3758
				text = ""
			intervals [1065]:
				xmin = 327.3758
				xmax = 327.6458
				text = "AH1"
			intervals [1066]:
				xmin = 327.6458
				xmax = 327.7058
				text = "HH"
			intervals [1067]:
				xmin = 327.7058
				xmax = 327.9658
				text = "AH1"
			intervals [1068]:
				xmin = 327.9658
				xmax = 329.2958
				text = ""
			intervals [1069]:
				xmin = 329.2958
				xmax = 329.4158
				text = "S"
			intervals [1070]:
				xmin = 329.4158
				xmax = 329.4658
				text = "W"
			intervals [1071]:
				xmin = 329.4658
				xmax = 329.6158
				text = "AO1"
			intervals [1072]:
				xmin = 329.6158
				xmax = 329.6458
				text = "L"
			intervals [1073]:
				xmin = 329.6458
				xmax = 329.6758
				text = "OW0"
			intervals [1074]:
				xmin = 329.6758
				xmax = 329.7158
				text = "AH0"
			intervals [1075]:
				xmin = 329.7158
				xmax = 329.7958
				text = "M"
			intervals [1076]:
				xmin = 329.7958
				xmax = 329.8458
				text = "HH"
			intervals [1077]:
				xmin = 329.8458
				xmax = 329.9858
				text = "OW1"
			intervals [1078]:
				xmin = 329.9858
				xmax = 330.0258
				text = "L"
			intervals [1079]:
				xmin = 330.0258
				xmax = 330.1958
				text = "ER0"
			intervals [1080]:
				xmin = 330.1958
				xmax = 330.3858
				text = "sp"
			intervals [1081]:
				xmin = 330.3858
				xmax = 334.2171
				text = ""
			intervals [1082]:
				xmin = 334.2171
				xmax = 335.5071
				text = "spn"
			intervals [1083]:
				xmin = 335.5071
				xmax = 336.8403
				text = ""
			intervals [1084]:
				xmin = 336.8403
				xmax = 337.0103
				text = "sil"
			intervals [1085]:
				xmin = 337.0103
				xmax = 337.1003
				text = "DH"
			intervals [1086]:
				xmin = 337.1003
				xmax = 337.1303
				text = "EY1"
			intervals [1087]:
				xmin = 337.1303
				xmax = 337.2303
				text = "sp"
			intervals [1088]:
				xmin = 337.2303
				xmax = 337.2803
				text = "D"
			intervals [1089]:
				xmin = 337.2803
				xmax = 337.3203
				text = "OW1"
			intervals [1090]:
				xmin = 337.3203
				xmax = 337.3503
				text = "N"
			intervals [1091]:
				xmin = 337.3503
				xmax = 337.3803
				text = "OW1"
			intervals [1092]:
				xmin = 337.3803
				xmax = 337.4303
				text = "N"
			intervals [1093]:
				xmin = 337.4303
				xmax = 337.4903
				text = "sp"
			intervals [1094]:
				xmin = 337.4903
				xmax = 337.5303
				text = "EY1"
			intervals [1095]:
				xmin = 337.5303
				xmax = 337.5603
				text = "sp"
			intervals [1096]:
				xmin = 337.5603
				xmax = 337.5903
				text = "R"
			intervals [1097]:
				xmin = 337.5903
				xmax = 337.6203
				text = "AH0"
			intervals [1098]:
				xmin = 337.6203
				xmax = 337.6603
				text = "F"
			intervals [1099]:
				xmin = 337.6603
				xmax = 337.7003
				text = "R"
			intervals [1100]:
				xmin = 337.7003
				xmax = 337.7903
				text = "IH1"
			intervals [1101]:
				xmin = 337.7903
				xmax = 337.8703
				text = "JH"
			intervals [1102]:
				xmin = 337.8703
				xmax = 337.9603
				text = "ER0"
			intervals [1103]:
				xmin = 337.9603
				xmax = 338.0503
				text = "EY2"
			intervals [1104]:
				xmin = 338.0503
				xmax = 338.1203
				text = "T"
			intervals [1105]:
				xmin = 338.1203
				xmax = 338.1503
				text = "ER0"
			intervals [1106]:
				xmin = 338.1503
				xmax = 338.2003
				text = "ER0"
			intervals [1107]:
				xmin = 338.2003
				xmax = 338.2403
				text = "EH1"
			intervals [1108]:
				xmin = 338.2403
				xmax = 338.2703
				text = "N"
			intervals [1109]:
				xmin = 338.2703
				xmax = 338.3303
				text = "IY0"
			intervals [1110]:
				xmin = 338.3303
				xmax = 338.3803
				text = "TH"
			intervals [1111]:
				xmin = 338.3803
				xmax = 338.4103
				text = "IH2"
			intervals [1112]:
				xmin = 338.4103
				xmax = 338.4403
				text = "N"
			intervals [1113]:
				xmin = 338.4403
				xmax = 339.4903
				text = "spn"
			intervals [1114]:
				xmin = 339.4903
				xmax = 340.6453
				text = ""
			intervals [1115]:
				xmin = 340.6453
				xmax = 340.6953
				text = "sil"
			intervals [1116]:
				xmin = 340.6953
				xmax = 340.7953
				text = "HH"
			intervals [1117]:
				xmin = 340.7953
				xmax = 340.8353
				text = "AW1"
			intervals [1118]:
				xmin = 340.8353
				xmax = 340.8653
				text = "AH0"
			intervals [1119]:
				xmin = 340.8653
				xmax = 340.9153
				text = "B"
			intervals [1120]:
				xmin = 340.9153
				xmax = 340.9853
				text = "AW1"
			intervals [1121]:
				xmin = 340.9853
				xmax = 341.0553
				text = "T"
			intervals [1122]:
				xmin = 341.0553
				xmax = 341.1153
				text = "DH"
			intervals [1123]:
				xmin = 341.1153
				xmax = 341.1653
				text = "AH0"
			intervals [1124]:
				xmin = 341.1653
				xmax = 341.2253
				text = "sp"
			intervals [1125]:
				xmin = 341.2253
				xmax = 341.2853
				text = "D"
			intervals [1126]:
				xmin = 341.2853
				xmax = 341.5453
				text = "AO1"
			intervals [1127]:
				xmin = 341.5453
				xmax = 341.5953
				text = "G"
			intervals [1128]:
				xmin = 341.5953
				xmax = 341.6953
				text = "W"
			intervals [1129]:
				xmin = 341.6953
				xmax = 341.7253
				text = "AH1"
			intervals [1130]:
				xmin = 341.7253
				xmax = 341.7553
				text = "T"
			intervals [1131]:
				xmin = 341.7553
				xmax = 341.8853
				text = "HH"
			intervals [1132]:
				xmin = 341.8853
				xmax = 341.9153
				text = "W"
			intervals [1133]:
				xmin = 341.9153
				xmax = 341.9553
				text = "AH1"
			intervals [1134]:
				xmin = 341.9553
				xmax = 341.9853
				text = "T"
			intervals [1135]:
				xmin = 341.9853
				xmax = 342.0753
				text = "K"
			intervals [1136]:
				xmin = 342.0753
				xmax = 342.1253
				text = "AY1"
			intervals [1137]:
				xmin = 342.1253
				xmax = 342.1653
				text = "N"
			intervals [1138]:
				xmin = 342.1653
				xmax = 342.1953
				text = "D"
			intervals [1139]:
				xmin = 342.1953
				xmax = 342.2553
				text = "AH0"
			intervals [1140]:
				xmin = 342.2553
				xmax = 342.2853
				text = "V"
			intervals [1141]:
				xmin = 342.2853
				xmax = 342.3553
				text = "D"
			intervals [1142]:
				xmin = 342.3553
				xmax = 342.6053
				text = "AO1"
			intervals [1143]:
				xmin = 342.6053
				xmax = 342.6353
				text = "G"
			intervals [1144]:
				xmin = 342.6353
				xmax = 342.6653
				text = "W"
			intervals [1145]:
				xmin = 342.6653
				xmax = 342.6953
				text = "AH0"
			intervals [1146]:
				xmin = 342.6953
				xmax = 342.7853
				text = "Z"
			intervals [1147]:
				xmin = 342.7853
				xmax = 342.8153
				text = "sp"
			intervals [1148]:
				xmin = 342.8153
				xmax = 342.8853
				text = "IH0"
			intervals [1149]:
				xmin = 342.8853
				xmax = 342.9153
				text = "T"
			intervals [1150]:
				xmin = 342.9153
				xmax = 343.4153
				text = "sp"
			intervals [1151]:
				xmin = 343.4153
				xmax = 348.4792
				text = ""
			intervals [1152]:
				xmin = 348.4792
				xmax = 348.6792
				text = "OW1"
			intervals [1153]:
				xmin = 348.6792
				xmax = 348.7092
				text = "sp"
			intervals [1154]:
				xmin = 348.7092
				xmax = 348.7392
				text = "R"
			intervals [1155]:
				xmin = 348.7392
				xmax = 348.7692
				text = "IH1"
			intervals [1156]:
				xmin = 348.7692
				xmax = 348.7992
				text = "L"
			intervals [1157]:
				xmin = 348.7992
				xmax = 348.8292
				text = "IY0"
			intervals [1158]:
				xmin = 348.8292
				xmax = 348.9792
				text = "sp"
			intervals [1159]:
				xmin = 348.9792
				xmax = 350.0321
				text = ""
			intervals [1160]:
				xmin = 350.0321
				xmax = 350.2021
				text = "M"
			intervals [1161]:
				xmin = 350.2021
				xmax = 350.3521
				text = "HH"
			intervals [1162]:
				xmin = 350.3521
				xmax = 350.4321
				text = "M"
			intervals [1163]:
				xmin = 350.4321
				xmax = 354.2217
				text = ""
			intervals [1164]:
				xmin = 354.2217
				xmax = 354.3717
				text = "sil"
			intervals [1165]:
				xmin = 354.3717
				xmax = 354.4317
				text = "N"
			intervals [1166]:
				xmin = 354.4317
				xmax = 354.5017
				text = "OW1"
			intervals [1167]:
				xmin = 354.5017
				xmax = 354.5417
				text = "sp"
			intervals [1168]:
				xmin = 354.5417
				xmax = 354.6517
				text = "K"
			intervals [1169]:
				xmin = 354.6517
				xmax = 354.7217
				text = "IH1"
			intervals [1170]:
				xmin = 354.7217
				xmax = 354.7517
				text = "D"
			intervals [1171]:
				xmin = 354.7517
				xmax = 354.7817
				text = "IH0"
			intervals [1172]:
				xmin = 354.7817
				xmax = 354.8517
				text = "NG"
			intervals [1173]:
				xmin = 354.8517
				xmax = 354.9717
				text = "sp"
			intervals [1174]:
				xmin = 354.9717
				xmax = 360.3946
				text = ""
			intervals [1175]:
				xmin = 360.3946
				xmax = 360.5946
				text = "N"
			intervals [1176]:
				xmin = 360.5946
				xmax = 360.6546
				text = "OW1"
			intervals [1177]:
				xmin = 360.6546
				xmax = 360.7246
				text = "sp"
			intervals [1178]:
				xmin = 360.7246
				xmax = 360.8246
				text = "K"
			intervals [1179]:
				xmin = 360.8246
				xmax = 360.9046
				text = "IH1"
			intervals [1180]:
				xmin = 360.9046
				xmax = 360.9546
				text = "D"
			intervals [1181]:
				xmin = 360.9546
				xmax = 360.9846
				text = "IH0"
			intervals [1182]:
				xmin = 360.9846
				xmax = 361.0546
				text = "N"
			intervals [1183]:
				xmin = 361.0546
				xmax = 361.2146
				text = "sp"
			intervals [1184]:
				xmin = 361.2146
				xmax = 362.2852
				text = ""
			intervals [1185]:
				xmin = 362.2852
				xmax = 362.3452
				text = "W"
			intervals [1186]:
				xmin = 362.3452
				xmax = 362.3752
				text = "AH1"
			intervals [1187]:
				xmin = 362.3752
				xmax = 362.4052
				text = "T"
			intervals [1188]:
				xmin = 362.4052
				xmax = 362.4352
				text = "W"
			intervals [1189]:
				xmin = 362.4352
				xmax = 362.5552
				text = "AA1"
			intervals [1190]:
				xmin = 362.5552
				xmax = 362.5852
				text = "Z"
			intervals [1191]:
				xmin = 362.5852
				xmax = 362.6152
				text = "HH"
			intervals [1192]:
				xmin = 362.6152
				xmax = 362.6452
				text = "IH0"
			intervals [1193]:
				xmin = 362.6452
				xmax = 362.7252
				text = "Z"
			intervals [1194]:
				xmin = 362.7252
				xmax = 362.7752
				text = "N"
			intervals [1195]:
				xmin = 362.7752
				xmax = 362.8752
				text = "EY1"
			intervals [1196]:
				xmin = 362.8752
				xmax = 362.9052
				text = "M"
			intervals [1197]:
				xmin = 362.9052
				xmax = 363.5852
				text = "sp"
			intervals [1198]:
				xmin = 363.5852
				xmax = 366.5605
				text = ""
			intervals [1199]:
				xmin = 366.5605
				xmax = 366.9105
				text = "M"
			intervals [1200]:
				xmin = 366.9105
				xmax = 366.9605
				text = "HH"
			intervals [1201]:
				xmin = 366.9605
				xmax = 367.0105
				text = "M"
			intervals [1202]:
				xmin = 367.0105
				xmax = 367.0805
				text = "sp"
			intervals [1203]:
				xmin = 367.0805
				xmax = 372.4864
				text = ""
			intervals [1204]:
				xmin = 372.4864
				xmax = 372.6264
				text = "M"
			intervals [1205]:
				xmin = 372.6264
				xmax = 372.7164
				text = "HH"
			intervals [1206]:
				xmin = 372.7164
				xmax = 373.0964
				text = "M"
			intervals [1207]:
				xmin = 373.0964
				xmax = 375.2653
				text = ""
			intervals [1208]:
				xmin = 375.2653
				xmax = 375.2953
				text = "N"
			intervals [1209]:
				xmin = 375.2953
				xmax = 375.3253
				text = "OW1"
			intervals [1210]:
				xmin = 375.3253
				xmax = 375.4553
				text = "sp"
			intervals [1211]:
				xmin = 375.4553
				xmax = 375.4853
				text = "K"
			intervals [1212]:
				xmin = 375.4853
				xmax = 375.5153
				text = "IH1"
			intervals [1213]:
				xmin = 375.5153
				xmax = 375.5753
				text = "D"
			intervals [1214]:
				xmin = 375.5753
				xmax = 375.6053
				text = "IH0"
			intervals [1215]:
				xmin = 375.6053
				xmax = 375.6353
				text = "N"
			intervals [1216]:
				xmin = 375.6353
				xmax = 375.9853
				text = "sp"
			intervals [1217]:
				xmin = 375.9853
				xmax = 380.519
				text = ""
			intervals [1218]:
				xmin = 380.519
				xmax = 380.559
				text = "Y"
			intervals [1219]:
				xmin = 380.559
				xmax = 380.599
				text = "EH1"
			intervals [1220]:
				xmin = 380.599
				xmax = 380.869
				text = "S"
			intervals [1221]:
				xmin = 380.869
				xmax = 380.919
				text = "sp"
			intervals [1222]:
				xmin = 380.919
				xmax = 390.8055
				text = ""
			intervals [1223]:
				xmin = 390.8055
				xmax = 390.9855
				text = "SH"
			intervals [1224]:
				xmin = 390.9855
				xmax = 391.0155
				text = "UH1"
			intervals [1225]:
				xmin = 391.0155
				xmax = 391.2655
				text = "R"
			intervals [1226]:
				xmin = 391.2655
				xmax = 391.2955
				text = "sp"
			intervals [1227]:
				xmin = 391.2955
				xmax = 391.3355
				text = "DH"
			intervals [1228]:
				xmin = 391.3355
				xmax = 391.4155
				text = "AH0"
			intervals [1229]:
				xmin = 391.4155
				xmax = 391.4655
				text = "T"
			intervals [1230]:
				xmin = 391.4655
				xmax = 391.5155
				text = "Z"
			intervals [1231]:
				xmin = 391.5155
				xmax = 391.5855
				text = "P"
			intervals [1232]:
				xmin = 391.5855
				xmax = 391.6255
				text = "R"
			intervals [1233]:
				xmin = 391.6255
				xmax = 391.6555
				text = "IH1"
			intervals [1234]:
				xmin = 391.6555
				xmax = 391.7055
				text = "T"
			intervals [1235]:
				xmin = 391.7055
				xmax = 391.8155
				text = "IY0"
			intervals [1236]:
				xmin = 391.8155
				xmax = 391.9055
				text = "S"
			intervals [1237]:
				xmin = 391.9055
				xmax = 392.0455
				text = "M"
			intervals [1238]:
				xmin = 392.0455
				xmax = 392.0755
				text = "AA1"
			intervals [1239]:
				xmin = 392.0755
				xmax = 392.1155
				text = "R"
			intervals [1240]:
				xmin = 392.1155
				xmax = 392.1655
				text = "T"
			intervals [1241]:
				xmin = 392.1655
				xmax = 392.1955
				text = "sp"
			intervals [1242]:
				xmin = 392.1955
				xmax = 392.2255
				text = "F"
			intervals [1243]:
				xmin = 392.2255
				xmax = 392.2755
				text = "R"
			intervals [1244]:
				xmin = 392.2755
				xmax = 392.3355
				text = "ER0"
			intervals [1245]:
				xmin = 392.3355
				xmax = 392.4455
				text = "sp"
			intervals [1246]:
				xmin = 392.4455
				xmax = 392.6555
				text = "D"
			intervals [1247]:
				xmin = 392.6555
				xmax = 392.7055
				text = "AO1"
			intervals [1248]:
				xmin = 392.7055
				xmax = 392.7655
				text = "G"
			intervals [1249]:
				xmin = 392.7655
				xmax = 392.7955
				text = "T"
			intervals [1250]:
				xmin = 392.7955
				xmax = 392.8655
				text = "IH0"
			intervals [1251]:
				xmin = 392.8655
				xmax = 392.9455
				text = "D"
			intervals [1252]:
				xmin = 392.9455
				xmax = 393.0555
				text = "UW1"
			intervals [1253]:
				xmin = 393.0555
				xmax = 393.1355
				text = "AO1"
			intervals [1254]:
				xmin = 393.1355
				xmax = 393.2855
				text = "L"
			intervals [1255]:
				xmin = 393.2855
				xmax = 393.3555
				text = "DH"
			intervals [1256]:
				xmin = 393.3555
				xmax = 393.4155
				text = "AE1"
			intervals [1257]:
				xmin = 393.4155
				xmax = 393.4755
				text = "T"
			intervals [1258]:
				xmin = 393.4755
				xmax = 397.0267
				text = "sp"
			intervals [1259]:
				xmin = 397.0267
				xmax = 397.0567
				text = "R"
			intervals [1260]:
				xmin = 397.0567
				xmax = 397.1367
				text = "IH1"
			intervals [1261]:
				xmin = 397.1367
				xmax = 397.2167
				text = "L"
			intervals [1262]:
				xmin = 397.2167
				xmax = 397.2467
				text = "IY0"
			intervals [1263]:
				xmin = 397.2467
				xmax = 397.4967
				text = "sp"
			intervals [1264]:
				xmin = 397.4967
				xmax = 400.4038
				text = ""
			intervals [1265]:
				xmin = 400.4038
				xmax = 402.1038
				text = "spn"
			intervals [1266]:
				xmin = 402.1038
				xmax = 402.1338
				text = "IH0"
			intervals [1267]:
				xmin = 402.1338
				xmax = 402.1638
				text = "M"
			intervals [1268]:
				xmin = 402.1638
				xmax = 402.1938
				text = "P"
			intervals [1269]:
				xmin = 402.1938
				xmax = 402.2238
				text = "R"
			intervals [1270]:
				xmin = 402.2238
				xmax = 402.2538
				text = "EH1"
			intervals [1271]:
				xmin = 402.2538
				xmax = 402.2838
				text = "S"
			intervals [1272]:
				xmin = 402.2838
				xmax = 402.3138
				text = "IH0"
			intervals [1273]:
				xmin = 402.3138
				xmax = 402.3438
				text = "V"
			intervals [1274]:
				xmin = 402.3438
				xmax = 404.7342
				text = ""
			intervals [1275]:
				xmin = 404.7342
				xmax = 404.7742
				text = "N"
			intervals [1276]:
				xmin = 404.7742
				xmax = 404.8042
				text = "OW1"
			intervals [1277]:
				xmin = 404.8042
				xmax = 404.9442
				text = "sp"
			intervals [1278]:
				xmin = 404.9442
				xmax = 405.0742
				text = "K"
			intervals [1279]:
				xmin = 405.0742
				xmax = 405.1242
				text = "IH1"
			intervals [1280]:
				xmin = 405.1242
				xmax = 405.2042
				text = "D"
			intervals [1281]:
				xmin = 405.2042
				xmax = 405.2342
				text = "IH0"
			intervals [1282]:
				xmin = 405.2342
				xmax = 405.3842
				text = "N"
			intervals [1283]:
				xmin = 405.3842
				xmax = 408.0405
				text = ""
			intervals [1284]:
				xmin = 408.0405
				xmax = 408.0705
				text = "sil"
			intervals [1285]:
				xmin = 408.0705
				xmax = 408.1305
				text = "M"
			intervals [1286]:
				xmin = 408.1305
				xmax = 408.4005
				text = "HH"
			intervals [1287]:
				xmin = 408.4005
				xmax = 408.5105
				text = "M"
			intervals [1288]:
				xmin = 408.5105
				xmax = 411.2301
				text = ""
			intervals [1289]:
				xmin = 411.2301
				xmax = 411.5901
				text = "M"
			intervals [1290]:
				xmin = 411.5901
				xmax = 411.7101
				text = "HH"
			intervals [1291]:
				xmin = 411.7101
				xmax = 411.9701
				text = "M"
			intervals [1292]:
				xmin = 411.9701
				xmax = 412.3145
				text = "sp"
			intervals [1293]:
				xmin = 412.3145
				xmax = 412.3545
				text = "W"
			intervals [1294]:
				xmin = 412.3545
				xmax = 412.3845
				text = "AH1"
			intervals [1295]:
				xmin = 412.3845
				xmax = 412.4545
				text = "Z"
			intervals [1296]:
				xmin = 412.4545
				xmax = 412.5045
				text = "HH"
			intervals [1297]:
				xmin = 412.5045
				xmax = 412.5345
				text = "IY1"
			intervals [1298]:
				xmin = 412.5345
				xmax = 412.5945
				text = "AH0"
			intervals [1299]:
				xmin = 412.5945
				xmax = 412.6745
				text = "B"
			intervals [1300]:
				xmin = 412.6745
				xmax = 412.7545
				text = "IH1"
			intervals [1301]:
				xmin = 412.7545
				xmax = 412.8245
				text = "G"
			intervals [1302]:
				xmin = 412.8245
				xmax = 412.8545
				text = "sp"
			intervals [1303]:
				xmin = 412.8545
				xmax = 412.9545
				text = "D"
			intervals [1304]:
				xmin = 412.9545
				xmax = 413.0245
				text = "AO1"
			intervals [1305]:
				xmin = 413.0245
				xmax = 413.0545
				text = "G"
			intervals [1306]:
				xmin = 413.0545
				xmax = 413.2545
				text = "sp"
			intervals [1307]:
				xmin = 413.2545
				xmax = 416.6416
				text = ""
			intervals [1308]:
				xmin = 416.6416
				xmax = 416.6816
				text = "M"
			intervals [1309]:
				xmin = 416.6816
				xmax = 416.7616
				text = "HH"
			intervals [1310]:
				xmin = 416.7616
				xmax = 417.0316
				text = "M"
			intervals [1311]:
				xmin = 417.0316
				xmax = 423.5222
				text = ""
			intervals [1312]:
				xmin = 423.5222
				xmax = 423.5522
				text = "sil"
			intervals [1313]:
				xmin = 423.5522
				xmax = 423.6722
				text = "M"
			intervals [1314]:
				xmin = 423.6722
				xmax = 423.7122
				text = "HH"
			intervals [1315]:
				xmin = 423.7122
				xmax = 423.9222
				text = "M"
			intervals [1316]:
				xmin = 423.9222
				xmax = 428.8292
				text = ""
			intervals [1317]:
				xmin = 428.8292
				xmax = 428.9792
				text = "Y"
			intervals [1318]:
				xmin = 428.9792
				xmax = 429.1592
				text = "AE1"
			intervals [1319]:
				xmin = 429.1592
				xmax = 430.5001
				text = "sp"
			intervals [1320]:
				xmin = 430.5001
				xmax = 430.5301
				text = "AY1"
			intervals [1321]:
				xmin = 430.5301
				xmax = 430.6101
				text = "sp"
			intervals [1322]:
				xmin = 430.6101
				xmax = 430.6601
				text = "TH"
			intervals [1323]:
				xmin = 430.6601
				xmax = 430.7801
				text = "IH1"
			intervals [1324]:
				xmin = 430.7801
				xmax = 430.8301
				text = "NG"
			intervals [1325]:
				xmin = 430.8301
				xmax = 430.8601
				text = "K"
			intervals [1326]:
				xmin = 430.8601
				xmax = 430.8901
				text = "sp"
			intervals [1327]:
				xmin = 430.8901
				xmax = 430.9301
				text = "AY1"
			intervals [1328]:
				xmin = 430.9301
				xmax = 430.9601
				text = "AH0"
			intervals [1329]:
				xmin = 430.9601
				xmax = 430.9901
				text = "G"
			intervals [1330]:
				xmin = 430.9901
				xmax = 431.0201
				text = "R"
			intervals [1331]:
				xmin = 431.0201
				xmax = 431.0501
				text = "IY1"
			intervals [1332]:
				xmin = 431.0501
				xmax = 431.1001
				text = "W"
			intervals [1333]:
				xmin = 431.1001
				xmax = 431.1501
				text = "IH0"
			intervals [1334]:
				xmin = 431.1501
				xmax = 431.2701
				text = "TH"
			intervals [1335]:
				xmin = 431.2701
				xmax = 431.3101
				text = "Y"
			intervals [1336]:
				xmin = 431.3101
				xmax = 431.3701
				text = "UW1"
			intervals [1337]:
				xmin = 431.3701
				xmax = 434.1015
				text = "sp"
			intervals [1338]:
				xmin = 434.1015
				xmax = 434.1315
				text = "R"
			intervals [1339]:
				xmin = 434.1315
				xmax = 434.1615
				text = "AY1"
			intervals [1340]:
				xmin = 434.1615
				xmax = 434.2715
				text = "T"
			intervals [1341]:
				xmin = 434.2715
				xmax = 434.3015
				text = "sp"
			intervals [1342]:
				xmin = 434.3015
				xmax = 435.6401
				text = ""
			intervals [1343]:
				xmin = 435.6401
				xmax = 435.7401
				text = "M"
			intervals [1344]:
				xmin = 435.7401
				xmax = 435.8101
				text = "HH"
			intervals [1345]:
				xmin = 435.8101
				xmax = 436.1901
				text = "M"
			intervals [1346]:
				xmin = 436.1901
				xmax = 436.2201
				text = "sp"
			intervals [1347]:
				xmin = 436.2201
				xmax = 436.5523
				text = ""
			intervals [1348]:
				xmin = 436.5523
				xmax = 436.5823
				text = "D"
			intervals [1349]:
				xmin = 436.5823
				xmax = 436.6123
				text = "UW1"
			intervals [1350]:
				xmin = 436.6123
				xmax = 436.6423
				text = "Y"
			intervals [1351]:
				xmin = 436.6423
				xmax = 436.6723
				text = "UW1"
			intervals [1352]:
				xmin = 436.6723
				xmax = 436.7023
				text = "TH"
			intervals [1353]:
				xmin = 436.7023
				xmax = 436.7523
				text = "IH1"
			intervals [1354]:
				xmin = 436.7523
				xmax = 436.8123
				text = "NG"
			intervals [1355]:
				xmin = 436.8123
				xmax = 436.8423
				text = "K"
			intervals [1356]:
				xmin = 436.8423
				xmax = 436.9423
				text = "K"
			intervals [1357]:
				xmin = 436.9423
				xmax = 437.0323
				text = "IY1"
			intervals [1358]:
				xmin = 437.0323
				xmax = 437.1123
				text = "N"
			intervals [1359]:
				xmin = 437.1123
				xmax = 437.1923
				text = "OW0"
			intervals [1360]:
				xmin = 437.1923
				xmax = 437.2823
				text = "W"
			intervals [1361]:
				xmin = 437.2823
				xmax = 437.3123
				text = "UH1"
			intervals [1362]:
				xmin = 437.3123
				xmax = 437.3423
				text = "D"
			intervals [1363]:
				xmin = 437.3423
				xmax = 437.3723
				text = "HH"
			intervals [1364]:
				xmin = 437.3723
				xmax = 437.4023
				text = "AE1"
			intervals [1365]:
				xmin = 437.4023
				xmax = 437.6023
				text = "V"
			intervals [1366]:
				xmin = 437.6023
				xmax = 437.7623
				text = "AH1"
			intervals [1367]:
				xmin = 437.7623
				xmax = 437.8923
				text = "B"
			intervals [1368]:
				xmin = 437.8923
				xmax = 437.9523
				text = "IH1"
			intervals [1369]:
				xmin = 437.9523
				xmax = 438.0423
				text = "T"
			intervals [1370]:
				xmin = 438.0423
				xmax = 438.1123
				text = "S"
			intervals [1371]:
				xmin = 438.1123
				xmax = 438.1523
				text = "AH1"
			intervals [1372]:
				xmin = 438.1523
				xmax = 438.2323
				text = "M"
			intervals [1373]:
				xmin = 438.2323
				xmax = 438.2923
				text = "B"
			intervals [1374]:
				xmin = 438.2923
				xmax = 438.3423
				text = "AA2"
			intervals [1375]:
				xmin = 438.3423
				xmax = 438.4023
				text = "D"
			intervals [1376]:
				xmin = 438.4023
				xmax = 438.4323
				text = "IY0"
			intervals [1377]:
				xmin = 438.4323
				xmax = 438.4623
				text = "IH0"
			intervals [1378]:
				xmin = 438.4623
				xmax = 438.5223
				text = "F"
			intervals [1379]:
				xmin = 438.5223
				xmax = 438.5723
				text = "HH"
			intervals [1380]:
				xmin = 438.5723
				xmax = 438.6323
				text = "IY1"
			intervals [1381]:
				xmin = 438.6323
				xmax = 438.7123
				text = "T"
			intervals [1382]:
				xmin = 438.7123
				xmax = 438.7423
				text = "R"
			intervals [1383]:
				xmin = 438.7423
				xmax = 438.7723
				text = "AY1"
			intervals [1384]:
				xmin = 438.7723
				xmax = 438.8023
				text = "D"
			intervals [1385]:
				xmin = 438.8023
				xmax = 438.8923
				text = "sp"
			intervals [1386]:
				xmin = 438.8923
				xmax = 438.9423
				text = "T"
			intervals [1387]:
				xmin = 438.9423
				xmax = 439.0323
				text = "AH0"
			intervals [1388]:
				xmin = 439.0323
				xmax = 439.0623
				text = "sp"
			intervals [1389]:
				xmin = 439.0623
				xmax = 439.1023
				text = "R"
			intervals [1390]:
				xmin = 439.1023
				xmax = 439.1623
				text = "AA1"
			intervals [1391]:
				xmin = 439.1623
				xmax = 439.2423
				text = "B"
			intervals [1392]:
				xmin = 439.2423
				xmax = 439.2923
				text = "DH"
			intervals [1393]:
				xmin = 439.2923
				xmax = 439.3223
				text = "AH0"
			intervals [1394]:
				xmin = 439.3223
				xmax = 439.4023
				text = "G"
			intervals [1395]:
				xmin = 439.4023
				xmax = 439.5123
				text = "AE1"
			intervals [1396]:
				xmin = 439.5123
				xmax = 439.5423
				text = "S"
			intervals [1397]:
				xmin = 439.5423
				xmax = 439.5723
				text = "S"
			intervals [1398]:
				xmin = 439.5723
				xmax = 439.6023
				text = "T"
			intervals [1399]:
				xmin = 439.6023
				xmax = 439.6323
				text = "EY1"
			intervals [1400]:
				xmin = 439.6323
				xmax = 439.6623
				text = "SH"
			intervals [1401]:
				xmin = 439.6623
				xmax = 439.6923
				text = "AH0"
			intervals [1402]:
				xmin = 439.6923
				xmax = 439.7223
				text = "N"
			intervals [1403]:
				xmin = 439.7223
				xmax = 440.6755
				text = ""
			intervals [1404]:
				xmin = 440.6755
				xmax = 441.8255
				text = "spn"
			intervals [1405]:
				xmin = 441.8255
				xmax = 441.8555
				text = "HH"
			intervals [1406]:
				xmin = 441.8555
				xmax = 441.8855
				text = "IY1"
			intervals [1407]:
				xmin = 441.8855
				xmax = 441.9455
				text = "W"
			intervals [1408]:
				xmin = 441.9455
				xmax = 442.2055
				text = "AA1"
			intervals [1409]:
				xmin = 442.2055
				xmax = 442.2355
				text = "Z"
			intervals [1410]:
				xmin = 442.2355
				xmax = 442.2655
				text = "EY1"
			intervals [1411]:
				xmin = 442.2655
				xmax = 442.2955
				text = "R"
			intervals [1412]:
				xmin = 442.2955
				xmax = 442.3255
				text = "IY1"
			intervals [1413]:
				xmin = 442.3255
				xmax = 442.3555
				text = "L"
			intervals [1414]:
				xmin = 442.3555
				xmax = 442.3855
				text = "W"
			intervals [1415]:
				xmin = 442.3855
				xmax = 442.4855
				text = "AA1"
			intervals [1416]:
				xmin = 442.4855
				xmax = 442.5855
				text = "CH"
			intervals [1417]:
				xmin = 442.5855
				xmax = 442.6755
				text = "D"
			intervals [1418]:
				xmin = 442.6755
				xmax = 442.7955
				text = "AO1"
			intervals [1419]:
				xmin = 442.7955
				xmax = 442.8355
				text = "G"
			intervals [1420]:
				xmin = 442.8355
				xmax = 454.1807
				text = ""
			intervals [1421]:
				xmin = 454.1807
				xmax = 454.2707
				text = "M"
			intervals [1422]:
				xmin = 454.2707
				xmax = 454.3207
				text = "HH"
			intervals [1423]:
				xmin = 454.3207
				xmax = 454.6607
				text = "M"
			intervals [1424]:
				xmin = 454.6607
				xmax = 454.7107
				text = "sp"
			intervals [1425]:
				xmin = 454.7107
				xmax = 460.8433
				text = ""
			intervals [1426]:
				xmin = 460.8433
				xmax = 461.0033
				text = "HH"
			intervals [1427]:
				xmin = 461.0033
				xmax = 461.1033
				text = "M"
			intervals [1428]:
				xmin = 461.1033
				xmax = 461.1433
				text = "sp"
			intervals [1429]:
				xmin = 461.1433
				xmax = 462.2038
				text = ""
			intervals [1430]:
				xmin = 462.2038
				xmax = 462.3638
				text = "HH"
			intervals [1431]:
				xmin = 462.3638
				xmax = 462.4338
				text = "AW1"
			intervals [1432]:
				xmin = 462.4338
				xmax = 462.5038
				text = "D"
			intervals [1433]:
				xmin = 462.5038
				xmax = 462.5638
				text = "Y"
			intervals [1434]:
				xmin = 462.5638
				xmax = 462.5938
				text = "UW1"
			intervals [1435]:
				xmin = 462.5938
				xmax = 462.6438
				text = "G"
			intervals [1436]:
				xmin = 462.6438
				xmax = 462.7038
				text = "OW1"
			intervals [1437]:
				xmin = 462.7038
				xmax = 462.7538
				text = "AH0"
			intervals [1438]:
				xmin = 462.7538
				xmax = 462.8138
				text = "B"
			intervals [1439]:
				xmin = 462.8138
				xmax = 462.9338
				text = "AW1"
			intervals [1440]:
				xmin = 462.9338
				xmax = 462.9638
				text = "T"
			intervals [1441]:
				xmin = 462.9638
				xmax = 463.0038
				text = "sp"
			intervals [1442]:
				xmin = 463.0038
				xmax = 463.0838
				text = "T"
			intervals [1443]:
				xmin = 463.0838
				xmax = 463.1438
				text = "R"
			intervals [1444]:
				xmin = 463.1438
				xmax = 463.1738
				text = "EY1"
			intervals [1445]:
				xmin = 463.1738
				xmax = 463.2038
				text = "N"
			intervals [1446]:
				xmin = 463.2038
				xmax = 463.2338
				text = "IH0"
			intervals [1447]:
				xmin = 463.2338
				xmax = 463.2838
				text = "N"
			intervals [1448]:
				xmin = 463.2838
				xmax = 463.3438
				text = "sp"
			intervals [1449]:
				xmin = 463.3438
				xmax = 463.3838
				text = "IH0"
			intervals [1450]:
				xmin = 463.3838
				xmax = 463.4438
				text = "M"
			intervals [1451]:
				xmin = 463.4438
				xmax = 488.265
				text = "sp"
			intervals [1452]:
				xmin = 488.265
				xmax = 489.055
				text = "spn"
			intervals [1453]:
				xmin = 489.055
				xmax = 489.5813
				text = ""
			intervals [1454]:
				xmin = 489.5813
				xmax = 489.6313
				text = "DH"
			intervals [1455]:
				xmin = 489.6313
				xmax = 489.6613
				text = "AH0"
			intervals [1456]:
				xmin = 489.6613
				xmax = 489.6913
				text = "T"
			intervals [1457]:
				xmin = 489.6913
				xmax = 489.9913
				text = "Z"
			intervals [1458]:
				xmin = 489.9913
				xmax = 490.0613
				text = "sp"
			intervals [1459]:
				xmin = 490.0613
				xmax = 490.1013
				text = "G"
			intervals [1460]:
				xmin = 490.1013
				xmax = 490.1513
				text = "R"
			intervals [1461]:
				xmin = 490.1513
				xmax = 490.1813
				text = "EY1"
			intervals [1462]:
				xmin = 490.1813
				xmax = 490.2413
				text = "T"
			intervals [1463]:
				xmin = 490.2413
				xmax = 490.4813
				text = "sp"
			intervals [1464]:
				xmin = 490.4813
				xmax = 494.4755
				text = ""
			intervals [1465]:
				xmin = 494.4755
				xmax = 494.5155
				text = "N"
			intervals [1466]:
				xmin = 494.5155
				xmax = 494.5455
				text = "OW1"
			intervals [1467]:
				xmin = 494.5455
				xmax = 494.5855
				text = "K"
			intervals [1468]:
				xmin = 494.5855
				xmax = 494.7755
				text = "IH1"
			intervals [1469]:
				xmin = 494.7755
				xmax = 494.8855
				text = "D"
			intervals [1470]:
				xmin = 494.8855
				xmax = 494.9255
				text = "IH0"
			intervals [1471]:
				xmin = 494.9255
				xmax = 494.9955
				text = "N"
			intervals [1472]:
				xmin = 494.9955
				xmax = 501.1119
				text = "sp"
			intervals [1473]:
				xmin = 501.1119
				xmax = 501.2219
				text = "OW1"
			intervals [1474]:
				xmin = 501.2219
				xmax = 501.2519
				text = "sp"
			intervals [1475]:
				xmin = 501.2519
				xmax = 501.2919
				text = "Y"
			intervals [1476]:
				xmin = 501.2919
				xmax = 501.4419
				text = "AE1"
			intervals [1477]:
				xmin = 501.4419
				xmax = 501.5719
				text = "sp"
			intervals [1478]:
				xmin = 501.5719
				xmax = 503.3586
				text = ""
			intervals [1479]:
				xmin = 503.3586
				xmax = 503.6586
				text = "M"
			intervals [1480]:
				xmin = 503.6586
				xmax = 503.7386
				text = "HH"
			intervals [1481]:
				xmin = 503.7386
				xmax = 503.9086
				text = "M"
			intervals [1482]:
				xmin = 503.9086
				xmax = 503.9586
				text = "sp"
			intervals [1483]:
				xmin = 503.9586
				xmax = 509.2287
				text = ""
			intervals [1484]:
				xmin = 509.2287
				xmax = 509.3987
				text = "HH"
			intervals [1485]:
				xmin = 509.3987
				xmax = 509.4487
				text = "W"
			intervals [1486]:
				xmin = 509.4487
				xmax = 509.4987
				text = "AH1"
			intervals [1487]:
				xmin = 509.4987
				xmax = 509.5287
				text = "T"
			intervals [1488]:
				xmin = 509.5287
				xmax = 509.6087
				text = "EH1"
			intervals [1489]:
				xmin = 509.6087
				xmax = 509.6887
				text = "L"
			intervals [1490]:
				xmin = 509.6887
				xmax = 509.7487
				text = "S"
			intervals [1491]:
				xmin = 509.7487
				xmax = 509.8287
				text = "D"
			intervals [1492]:
				xmin = 509.8287
				xmax = 509.8887
				text = "IH1"
			intervals [1493]:
				xmin = 509.8887
				xmax = 509.9387
				text = "D"
			intervals [1494]:
				xmin = 509.9387
				xmax = 509.9887
				text = "W"
			intervals [1495]:
				xmin = 509.9887
				xmax = 510.0487
				text = "AO1"
			intervals [1496]:
				xmin = 510.0487
				xmax = 510.1087
				text = "Z"
			intervals [1497]:
				xmin = 510.1087
				xmax = 510.1587
				text = "HH"
			intervals [1498]:
				xmin = 510.1587
				xmax = 510.2387
				text = "IY1"
			intervals [1499]:
				xmin = 510.2387
				xmax = 510.3287
				text = "T"
			intervals [1500]:
				xmin = 510.3287
				xmax = 510.3987
				text = "R"
			intervals [1501]:
				xmin = 510.3987
				xmax = 510.4287
				text = "EY1"
			intervals [1502]:
				xmin = 510.4287
				xmax = 510.4587
				text = "N"
			intervals [1503]:
				xmin = 510.4587
				xmax = 510.4887
				text = "D"
			intervals [1504]:
				xmin = 510.4887
				xmax = 510.5587
				text = "sp"
			intervals [1505]:
				xmin = 510.5587
				xmax = 510.5887
				text = "T"
			intervals [1506]:
				xmin = 510.5887
				xmax = 510.6287
				text = "IH0"
			intervals [1507]:
				xmin = 510.6287
				xmax = 510.6787
				text = "sp"
			intervals [1508]:
				xmin = 510.6787
				xmax = 510.7287
				text = "D"
			intervals [1509]:
				xmin = 510.7287
				xmax = 510.7687
				text = "UW1"
			intervals [1510]:
				xmin = 510.7687
				xmax = 513.1281
				text = "sp"
			intervals [1511]:
				xmin = 513.1281
				xmax = 513.1881
				text = "R"
			intervals [1512]:
				xmin = 513.1881
				xmax = 513.2981
				text = "IY1"
			intervals [1513]:
				xmin = 513.2981
				xmax = 513.3381
				text = "L"
			intervals [1514]:
				xmin = 513.3381
				xmax = 513.3681
				text = "IY0"
			intervals [1515]:
				xmin = 513.3681
				xmax = 514.3407
				text = "sp"
			intervals [1516]:
				xmin = 514.3407
				xmax = 514.3707
				text = "D"
			intervals [1517]:
				xmin = 514.3707
				xmax = 514.4007
				text = "IH0"
			intervals [1518]:
				xmin = 514.4007
				xmax = 514.4507
				text = "D"
			intervals [1519]:
				xmin = 514.4507
				xmax = 514.5207
				text = "Y"
			intervals [1520]:
				xmin = 514.5207
				xmax = 514.5507
				text = "UW1"
			intervals [1521]:
				xmin = 514.5507
				xmax = 514.6107
				text = "D"
			intervals [1522]:
				xmin = 514.6107
				xmax = 514.6707
				text = "UW1"
			intervals [1523]:
				xmin = 514.6707
				xmax = 514.7207
				text = "DH"
			intervals [1524]:
				xmin = 514.7207
				xmax = 514.7807
				text = "AE1"
			intervals [1525]:
				xmin = 514.7807
				xmax = 514.8107
				text = "T"
			intervals [1526]:
				xmin = 514.8107
				xmax = 514.8507
				text = "AA1"
			intervals [1527]:
				xmin = 514.8507
				xmax = 514.9307
				text = "N"
			intervals [1528]:
				xmin = 514.9307
				xmax = 515.2507
				text = "sp"
			intervals [1529]:
				xmin = 515.2507
				xmax = 515.2807
				text = "P"
			intervals [1530]:
				xmin = 515.2807
				xmax = 515.3107
				text = "ER1"
			intervals [1531]:
				xmin = 515.3107
				xmax = 515.3407
				text = "P"
			intervals [1532]:
				xmin = 515.3407
				xmax = 515.4007
				text = "AH0"
			intervals [1533]:
				xmin = 515.4007
				xmax = 515.4407
				text = "S"
			intervals [1534]:
				xmin = 515.4407
				xmax = 521.1698
				text = ""
			intervals [1535]:
				xmin = 521.1698
				xmax = 521.3898
				text = "HH"
			intervals [1536]:
				xmin = 521.3898
				xmax = 521.5298
				text = "M"
			intervals [1537]:
				xmin = 521.5298
				xmax = 521.6798
				text = "sp"
			intervals [1538]:
				xmin = 521.6798
				xmax = 541.3747
				text = ""
			intervals [1539]:
				xmin = 541.3747
				xmax = 541.4947
				text = "HH"
			intervals [1540]:
				xmin = 541.4947
				xmax = 541.6147
				text = "M"
			intervals [1541]:
				xmin = 541.6147
				xmax = 544.348
				text = "sp"
			intervals [1542]:
				xmin = 544.348
				xmax = 544.418
				text = "JH"
			intervals [1543]:
				xmin = 544.418
				xmax = 544.448
				text = "IY1"
			intervals [1544]:
				xmin = 544.448
				xmax = 544.478
				text = "sp"
			intervals [1545]:
				xmin = 544.478
				xmax = 544.508
				text = "W"
			intervals [1546]:
				xmin = 544.508
				xmax = 544.538
				text = "IH1"
			intervals [1547]:
				xmin = 544.538
				xmax = 544.568
				text = "Z"
			intervals [1548]:
				xmin = 544.568
				xmax = 546.3559
				text = "sp"
			intervals [1549]:
				xmin = 546.3559
				xmax = 547.5959
				text = "spn"
			intervals [1550]:
				xmin = 547.5959
				xmax = 547.6659
				text = "sp"
			intervals [1551]:
				xmin = 547.6659
				xmax = 549.4724
				text = ""
			intervals [1552]:
				xmin = 549.4724
				xmax = 549.6724
				text = "Y"
			intervals [1553]:
				xmin = 549.6724
				xmax = 549.8424
				text = "AE1"
			intervals [1554]:
				xmin = 549.8424
				xmax = 549.8724
				text = "sp"
			intervals [1555]:
				xmin = 549.8724
				xmax = 553.0221
				text = ""
			intervals [1556]:
				xmin = 553.0221
				xmax = 553.0521
				text = "AY1"
			intervals [1557]:
				xmin = 553.0521
				xmax = 553.0821
				text = "G"
			intervals [1558]:
				xmin = 553.0821
				xmax = 553.1121
				text = "EH1"
			intervals [1559]:
				xmin = 553.1121
				xmax = 553.2421
				text = "S"
			intervals [1560]:
				xmin = 553.2421
				xmax = 553.2721
				text = "HH"
			intervals [1561]:
				xmin = 553.2721
				xmax = 553.3221
				text = "IY1"
			intervals [1562]:
				xmin = 553.3221
				xmax = 553.4521
				text = "sp"
			intervals [1563]:
				xmin = 553.4521
				xmax = 553.4821
				text = "W"
			intervals [1564]:
				xmin = 553.4821
				xmax = 553.5121
				text = "UH1"
			intervals [1565]:
				xmin = 553.5121
				xmax = 553.5521
				text = "D"
			intervals [1566]:
				xmin = 553.5521
				xmax = 553.8421
				text = "sp"
			intervals [1567]:
				xmin = 553.8421
				xmax = 553.9921
				text = "HH"
			intervals [1568]:
				xmin = 553.9921
				xmax = 554.0321
				text = "M"
			intervals [1569]:
				xmin = 554.0321
				xmax = 560.2646
				text = "sp"
			intervals [1570]:
				xmin = 560.2646
				xmax = 560.4246
				text = "M"
			intervals [1571]:
				xmin = 560.4246
				xmax = 560.4746
				text = "HH"
			intervals [1572]:
				xmin = 560.4746
				xmax = 560.6446
				text = "M"
			intervals [1573]:
				xmin = 560.6446
				xmax = 561.3633
				text = "sp"
			intervals [1574]:
				xmin = 561.3633
				xmax = 561.4033
				text = "W"
			intervals [1575]:
				xmin = 561.4033
				xmax = 561.4333
				text = "EH1"
			intervals [1576]:
				xmin = 561.4333
				xmax = 561.4633
				text = "L"
			intervals [1577]:
				xmin = 561.4633
				xmax = 561.5233
				text = "HH"
			intervals [1578]:
				xmin = 561.5233
				xmax = 561.6133
				text = "AW1"
			intervals [1579]:
				xmin = 561.6133
				xmax = 561.6433
				text = "W"
			intervals [1580]:
				xmin = 561.6433
				xmax = 561.6733
				text = "UH1"
			intervals [1581]:
				xmin = 561.6733
				xmax = 561.7333
				text = "D"
			intervals [1582]:
				xmin = 561.7333
				xmax = 561.7933
				text = "Y"
			intervals [1583]:
				xmin = 561.7933
				xmax = 561.8633
				text = "UW1"
			intervals [1584]:
				xmin = 561.8633
				xmax = 561.9633
				text = "T"
			intervals [1585]:
				xmin = 561.9633
				xmax = 562.0033
				text = "R"
			intervals [1586]:
				xmin = 562.0033
				xmax = 562.0633
				text = "EY1"
			intervals [1587]:
				xmin = 562.0633
				xmax = 562.1733
				text = "N"
			intervals [1588]:
				xmin = 562.1733
				xmax = 562.2333
				text = "AH0"
			intervals [1589]:
				xmin = 562.2333
				xmax = 562.3333
				text = "D"
			intervals [1590]:
				xmin = 562.3333
				xmax = 562.4833
				text = "AO1"
			intervals [1591]:
				xmin = 562.4833
				xmax = 562.5633
				text = "G"
			intervals [1592]:
				xmin = 562.5633
				xmax = 562.6733
				text = "sp"
			intervals [1593]:
				xmin = 562.6733
				xmax = 562.7133
				text = "AY1"
			intervals [1594]:
				xmin = 562.7133
				xmax = 562.8333
				text = "sp"
			intervals [1595]:
				xmin = 562.8333
				xmax = 562.9033
				text = "M"
			intervals [1596]:
				xmin = 562.9033
				xmax = 562.9733
				text = "IY1"
			intervals [1597]:
				xmin = 562.9733
				xmax = 563.0033
				text = "N"
			intervals [1598]:
				xmin = 563.0033
				xmax = 563.0433
				text = "Y"
			intervals [1599]:
				xmin = 563.0433
				xmax = 563.0933
				text = "UW1"
			intervals [1600]:
				xmin = 563.0933
				xmax = 563.1433
				text = "K"
			intervals [1601]:
				xmin = 563.1433
				xmax = 563.1833
				text = "UH1"
			intervals [1602]:
				xmin = 563.1833
				xmax = 563.2133
				text = "D"
			intervals [1603]:
				xmin = 563.2133
				xmax = 563.2433
				text = "AH0"
			intervals [1604]:
				xmin = 563.2433
				xmax = 563.2733
				text = "N"
			intervals [1605]:
				xmin = 563.2733
				xmax = 563.3033
				text = "T"
			intervals [1606]:
				xmin = 563.3033
				xmax = 563.3333
				text = "L"
			intervals [1607]:
				xmin = 563.3333
				xmax = 563.3633
				text = "EH1"
			intervals [1608]:
				xmin = 563.3633
				xmax = 563.3933
				text = "T"
			intervals [1609]:
				xmin = 563.3933
				xmax = 563.4233
				text = "IH0"
			intervals [1610]:
				xmin = 563.4233
				xmax = 563.4533
				text = "M"
			intervals [1611]:
				xmin = 563.4533
				xmax = 563.5233
				text = "sp"
			intervals [1612]:
				xmin = 563.5233
				xmax = 563.5633
				text = "P"
			intervals [1613]:
				xmin = 563.5633
				xmax = 563.6033
				text = "R"
			intervals [1614]:
				xmin = 563.6033
				xmax = 563.7033
				text = "AE1"
			intervals [1615]:
				xmin = 563.7033
				xmax = 563.7933
				text = "K"
			intervals [1616]:
				xmin = 563.7933
				xmax = 563.8333
				text = "T"
			intervals [1617]:
				xmin = 563.8333
				xmax = 563.8833
				text = "AH0"
			intervals [1618]:
				xmin = 563.8833
				xmax = 563.9933
				text = "S"
			intervals [1619]:
				xmin = 563.9933
				xmax = 564.0333
				text = "AA1"
			intervals [1620]:
				xmin = 564.0333
				xmax = 564.0633
				text = "N"
			intervals [1621]:
				xmin = 564.0633
				xmax = 564.0933
				text = "EH1"
			intervals [1622]:
				xmin = 564.0933
				xmax = 564.1333
				text = "N"
			intervals [1623]:
				xmin = 564.1333
				xmax = 564.1633
				text = "IY0"
			intervals [1624]:
				xmin = 564.1633
				xmax = 564.1933
				text = "B"
			intervals [1625]:
				xmin = 564.1933
				xmax = 564.2233
				text = "AH0"
			intervals [1626]:
				xmin = 564.2233
				xmax = 564.2533
				text = "D"
			intervals [1627]:
				xmin = 564.2533
				xmax = 564.3033
				text = "IY0"
			intervals [1628]:
				xmin = 564.3033
				xmax = 564.3333
				text = "sp"
			intervals [1629]:
				xmin = 564.3333
				xmax = 565.2633
				text = "spn"
			intervals [1630]:
				xmin = 565.2633
				xmax = 565.7278
				text = ""
			intervals [1631]:
				xmin = 565.7278
				xmax = 565.7878
				text = "sil"
			intervals [1632]:
				xmin = 565.7878
				xmax = 565.8478
				text = "F"
			intervals [1633]:
				xmin = 565.8478
				xmax = 565.8778
				text = "R"
			intervals [1634]:
				xmin = 565.8778
				xmax = 565.9478
				text = "ER0"
			intervals [1635]:
				xmin = 565.9478
				xmax = 565.9978
				text = "S"
			intervals [1636]:
				xmin = 565.9978
				xmax = 566.0378
				text = "AH1"
			intervals [1637]:
				xmin = 566.0378
				xmax = 566.0678
				text = "M"
			intervals [1638]:
				xmin = 566.0678
				xmax = 566.0978
				text = "W"
			intervals [1639]:
				xmin = 566.0978
				xmax = 566.1278
				text = "AH2"
			intervals [1640]:
				xmin = 566.1278
				xmax = 566.1578
				text = "N"
			intervals [1641]:
				xmin = 566.1578
				xmax = 566.1878
				text = "T"
			intervals [1642]:
				xmin = 566.1878
				xmax = 566.2378
				text = "IH0"
			intervals [1643]:
				xmin = 566.2378
				xmax = 566.3078
				text = "sp"
			intervals [1644]:
				xmin = 566.3078
				xmax = 566.3878
				text = "K"
			intervals [1645]:
				xmin = 566.3878
				xmax = 566.5378
				text = "IH1"
			intervals [1646]:
				xmin = 566.5378
				xmax = 566.5678
				text = "L"
			intervals [1647]:
				xmin = 566.5678
				xmax = 579.7619
				text = ""
			intervals [1648]:
				xmin = 579.7619
				xmax = 579.8719
				text = "sil"
			intervals [1649]:
				xmin = 579.8719
				xmax = 580.0219
				text = "M"
			intervals [1650]:
				xmin = 580.0219
				xmax = 580.0819
				text = "HH"
			intervals [1651]:
				xmin = 580.0819
				xmax = 580.1519
				text = "M"
			intervals [1652]:
				xmin = 580.1519
				xmax = 580.1919
				text = "sp"
			intervals [1653]:
				xmin = 580.1919
				xmax = 592.3556
				text = ""
			intervals [1654]:
				xmin = 592.3556
				xmax = 592.3856
				text = "M"
			intervals [1655]:
				xmin = 592.3856
				xmax = 592.4556
				text = "HH"
			intervals [1656]:
				xmin = 592.4556
				xmax = 592.7056
				text = "M"
			intervals [1657]:
				xmin = 592.7056
				xmax = 593.8971
				text = "sp"
			intervals [1658]:
				xmin = 593.8971
				xmax = 594.0071
				text = "M"
			intervals [1659]:
				xmin = 594.0071
				xmax = 594.0971
				text = "HH"
			intervals [1660]:
				xmin = 594.0971
				xmax = 594.3571
				text = "M"
			intervals [1661]:
				xmin = 594.3571
				xmax = 594.4171
				text = "sp"
			intervals [1662]:
				xmin = 594.4171
				xmax = 594.9569
				text = ""
			intervals [1663]:
				xmin = 594.9569
				xmax = 595.0069
				text = "HH"
			intervals [1664]:
				xmin = 595.0069
				xmax = 595.0869
				text = "IY1"
			intervals [1665]:
				xmin = 595.0869
				xmax = 595.1569
				text = "G"
			intervals [1666]:
				xmin = 595.1569
				xmax = 595.1969
				text = "EH1"
			intervals [1667]:
				xmin = 595.1969
				xmax = 595.2469
				text = "T"
			intervals [1668]:
				xmin = 595.2469
				xmax = 595.2869
				text = "S"
			intervals [1669]:
				xmin = 595.2869
				xmax = 595.3469
				text = "S"
			intervals [1670]:
				xmin = 595.3469
				xmax = 595.4469
				text = "OW1"
			intervals [1671]:
				xmin = 595.4469
				xmax = 595.4769
				text = "Y"
			intervals [1672]:
				xmin = 595.4769
				xmax = 595.5069
				text = "UW1"
			intervals [1673]:
				xmin = 595.5069
				xmax = 595.5569
				text = "G"
			intervals [1674]:
				xmin = 595.5569
				xmax = 595.6569
				text = "OW1"
			intervals [1675]:
				xmin = 595.6569
				xmax = 595.7669
				text = "F"
			intervals [1676]:
				xmin = 595.7669
				xmax = 595.8169
				text = "ER0"
			intervals [1677]:
				xmin = 595.8169
				xmax = 595.8569
				text = "DH"
			intervals [1678]:
				xmin = 595.8569
				xmax = 595.8969
				text = "AH0"
			intervals [1679]:
				xmin = 595.8969
				xmax = 595.9769
				text = "D"
			intervals [1680]:
				xmin = 595.9769
				xmax = 596.0269
				text = "AH1"
			intervals [1681]:
				xmin = 596.0269
				xmax = 596.0569
				text = "M"
			intervals [1682]:
				xmin = 596.0569
				xmax = 596.0869
				text = "IY0"
			intervals [1683]:
				xmin = 596.0869
				xmax = 596.2069
				text = "sp"
			intervals [1684]:
				xmin = 596.2069
				xmax = 605.7899
				text = ""
			intervals [1685]:
				xmin = 605.7899
				xmax = 605.8199
				text = "M"
			intervals [1686]:
				xmin = 605.8199
				xmax = 605.8499
				text = "HH"
			intervals [1687]:
				xmin = 605.8499
				xmax = 606.2099
				text = "M"
			intervals [1688]:
				xmin = 606.2099
				xmax = 606.2599
				text = "sp"
			intervals [1689]:
				xmin = 606.2599
				xmax = 609.3984
				text = ""
			intervals [1690]:
				xmin = 609.3984
				xmax = 609.5384
				text = "HH"
			intervals [1691]:
				xmin = 609.5384
				xmax = 609.7284
				text = "M"
			intervals [1692]:
				xmin = 609.7284
				xmax = 609.8084
				text = "sp"
			intervals [1693]:
				xmin = 609.8084
				xmax = 614.0329
				text = ""
			intervals [1694]:
				xmin = 614.0329
				xmax = 614.1429
				text = "M"
			intervals [1695]:
				xmin = 614.1429
				xmax = 614.1729
				text = "HH"
			intervals [1696]:
				xmin = 614.1729
				xmax = 614.4529
				text = "M"
			intervals [1697]:
				xmin = 614.4529
				xmax = 614.5229
				text = "sp"
			intervals [1698]:
				xmin = 614.5229
				xmax = 616.3513
				text = ""
			intervals [1699]:
				xmin = 616.3513
				xmax = 616.4413
				text = "M"
			intervals [1700]:
				xmin = 616.4413
				xmax = 616.4913
				text = "HH"
			intervals [1701]:
				xmin = 616.4913
				xmax = 616.8613
				text = "M"
			intervals [1702]:
				xmin = 616.8613
				xmax = 616.9013
				text = "sp"
			intervals [1703]:
				xmin = 616.9013
				xmax = 618.048
				text = ""
			intervals [1704]:
				xmin = 618.048
				xmax = 618.098
				text = "IH0"
			intervals [1705]:
				xmin = 618.098
				xmax = 618.128
				text = "T"
			intervals [1706]:
				xmin = 618.128
				xmax = 618.248
				text = "EH1"
			intervals [1707]:
				xmin = 618.248
				xmax = 618.278
				text = "S"
			intervals [1708]:
				xmin = 618.278
				xmax = 618.308
				text = "sp"
			intervals [1709]:
				xmin = 618.308
				xmax = 618.338
				text = "M"
			intervals [1710]:
				xmin = 618.338
				xmax = 618.398
				text = "AH1"
			intervals [1711]:
				xmin = 618.398
				xmax = 618.518
				text = "CH"
			intervals [1712]:
				xmin = 618.518
				xmax = 618.568
				text = "B"
			intervals [1713]:
				xmin = 618.568
				xmax = 618.648
				text = "EH1"
			intervals [1714]:
				xmin = 618.648
				xmax = 618.688
				text = "T"
			intervals [1715]:
				xmin = 618.688
				xmax = 618.718
				text = "ER0"
			intervals [1716]:
				xmin = 618.718
				xmax = 618.858
				text = "Y"
			intervals [1717]:
				xmin = 618.858
				xmax = 618.898
				text = "UH1"
			intervals [1718]:
				xmin = 618.898
				xmax = 618.938
				text = "R"
			intervals [1719]:
				xmin = 618.938
				xmax = 619.008
				text = "sp"
			intervals [1720]:
				xmin = 619.008
				xmax = 619.108
				text = "W"
			intervals [1721]:
				xmin = 619.108
				xmax = 619.198
				text = "EY1"
			intervals [1722]:
				xmin = 619.198
				xmax = 619.228
				text = "sp"
			intervals [1723]:
				xmin = 619.228
				xmax = 621.3339
				text = ""
			intervals [1724]:
				xmin = 621.3339
				xmax = 621.3839
				text = "HH"
			intervals [1725]:
				xmin = 621.3839
				xmax = 621.5139
				text = "M"
			intervals [1726]:
				xmin = 621.5139
				xmax = 621.5639
				text = "sp"
			intervals [1727]:
				xmin = 621.5639
				xmax = 626.5859
				text = ""
			intervals [1728]:
				xmin = 626.5859
				xmax = 626.7659
				text = "AH1"
			intervals [1729]:
				xmin = 626.7659
				xmax = 627.3759
				text = "sp"
			intervals [1730]:
				xmin = 627.3759
				xmax = 627.4459
				text = "OW1"
			intervals [1731]:
				xmin = 627.4459
				xmax = 627.6259
				text = "sp"
			intervals [1732]:
				xmin = 627.6259
				xmax = 628.0559
				text = "spn"
			intervals [1733]:
				xmin = 628.0559
				xmax = 631.2951
				text = ""
			intervals [1734]:
				xmin = 631.2951
				xmax = 631.3251
				text = "sil"
			intervals [1735]:
				xmin = 631.3251
				xmax = 632.2351
				text = "spn"
			intervals [1736]:
				xmin = 632.2351
				xmax = 633.8624
				text = ""
			intervals [1737]:
				xmin = 633.8624
				xmax = 633.9024
				text = "sil"
			intervals [1738]:
				xmin = 633.9024
				xmax = 634.2424
				text = "M"
			intervals [1739]:
				xmin = 634.2424
				xmax = 634.2724
				text = "HH"
			intervals [1740]:
				xmin = 634.2724
				xmax = 634.3924
				text = "M"
			intervals [1741]:
				xmin = 634.3924
				xmax = 640.4637
				text = ""
			intervals [1742]:
				xmin = 640.4637
				xmax = 640.5737
				text = "HH"
			intervals [1743]:
				xmin = 640.5737
				xmax = 640.7437
				text = "M"
			intervals [1744]:
				xmin = 640.7437
				xmax = 640.7737
				text = "sp"
			intervals [1745]:
				xmin = 640.7737
				xmax = 641.0162
				text = ""
			intervals [1746]:
				xmin = 641.0162
				xmax = 641.1262
				text = "DH"
			intervals [1747]:
				xmin = 641.1262
				xmax = 641.1562
				text = "AH0"
			intervals [1748]:
				xmin = 641.1562
				xmax = 641.1862
				text = "T"
			intervals [1749]:
				xmin = 641.1862
				xmax = 641.2762
				text = "W"
			intervals [1750]:
				xmin = 641.2762
				xmax = 641.3162
				text = "AH0"
			intervals [1751]:
				xmin = 641.3162
				xmax = 641.3562
				text = "Z"
			intervals [1752]:
				xmin = 641.3562
				xmax = 641.4962
				text = "IH0"
			intervals [1753]:
				xmin = 641.4962
				xmax = 641.5262
				text = "N"
			intervals [1754]:
				xmin = 641.5262
				xmax = 641.5562
				text = "AH1"
			intervals [1755]:
				xmin = 641.5562
				xmax = 641.6462
				text = "F"
			intervals [1756]:
				xmin = 641.6462
				xmax = 642.8654
				text = "sp"
			intervals [1757]:
				xmin = 642.8654
				xmax = 642.9154
				text = "Y"
			intervals [1758]:
				xmin = 642.9154
				xmax = 643.0054
				text = "AE1"
			intervals [1759]:
				xmin = 643.0054
				xmax = 643.0954
				text = "sp"
			intervals [1760]:
				xmin = 643.0954
				xmax = 643.1254
				text = "DH"
			intervals [1761]:
				xmin = 643.1254
				xmax = 643.1554
				text = "AH0"
			intervals [1762]:
				xmin = 643.1554
				xmax = 643.1854
				text = "T"
			intervals [1763]:
				xmin = 643.1854
				xmax = 643.2754
				text = "S"
			intervals [1764]:
				xmin = 643.2754
				xmax = 643.3854
				text = "G"
			intervals [1765]:
				xmin = 643.3854
				xmax = 643.4154
				text = "R"
			intervals [1766]:
				xmin = 643.4154
				xmax = 643.4454
				text = "EY1"
			intervals [1767]:
				xmin = 643.4454
				xmax = 643.5154
				text = "T"
			intervals [1768]:
				xmin = 643.5154
				xmax = 643.6354
				text = "sp"
			intervals [1769]:
				xmin = 643.6354
				xmax = 644.2185
				text = ""
			intervals [1770]:
				xmin = 644.2185
				xmax = 644.3685
				text = "W"
			intervals [1771]:
				xmin = 644.3685
				xmax = 644.4285
				text = "IY1"
			intervals [1772]:
				xmin = 644.4285
				xmax = 644.5085
				text = "HH"
			intervals [1773]:
				xmin = 644.5085
				xmax = 644.5485
				text = "AE1"
			intervals [1774]:
				xmin = 644.5485
				xmax = 644.5785
				text = "D"
			intervals [1775]:
				xmin = 644.5785
				xmax = 644.6285
				text = "AH0"
			intervals [1776]:
				xmin = 644.6285
				xmax = 644.6885
				text = "sp"
			intervals [1777]:
				xmin = 644.6885
				xmax = 644.7585
				text = "D"
			intervals [1778]:
				xmin = 644.7585
				xmax = 644.9285
				text = "AO1"
			intervals [1779]:
				xmin = 644.9285
				xmax = 645.0085
				text = "G"
			intervals [1780]:
				xmin = 645.0085
				xmax = 645.0485
				text = "B"
			intervals [1781]:
				xmin = 645.0485
				xmax = 645.0885
				text = "AH1"
			intervals [1782]:
				xmin = 645.0885
				xmax = 645.1185
				text = "T"
			intervals [1783]:
				xmin = 645.1185
				xmax = 645.1485
				text = "sp"
			intervals [1784]:
				xmin = 645.1485
				xmax = 645.1785
				text = "IH0"
			intervals [1785]:
				xmin = 645.1785
				xmax = 645.2085
				text = "T"
			intervals [1786]:
				xmin = 645.2085
				xmax = 645.2785
				text = "K"
			intervals [1787]:
				xmin = 645.2785
				xmax = 645.3085
				text = "UH1"
			intervals [1788]:
				xmin = 645.3085
				xmax = 645.3385
				text = "D"
			intervals [1789]:
				xmin = 645.3385
				xmax = 645.3685
				text = "AH0"
			intervals [1790]:
				xmin = 645.3685
				xmax = 645.3985
				text = "N"
			intervals [1791]:
				xmin = 645.3985
				xmax = 645.4285
				text = "T"
			intervals [1792]:
				xmin = 645.4285
				xmax = 645.4585
				text = "D"
			intervals [1793]:
				xmin = 645.4585
				xmax = 645.5485
				text = "UW1"
			intervals [1794]:
				xmin = 645.5485
				xmax = 645.5885
				text = "AO1"
			intervals [1795]:
				xmin = 645.5885
				xmax = 645.7385
				text = "L"
			intervals [1796]:
				xmin = 645.7385
				xmax = 645.7685
				text = "sp"
			intervals [1797]:
				xmin = 645.7685
				xmax = 645.7985
				text = "DH"
			intervals [1798]:
				xmin = 645.7985
				xmax = 645.8485
				text = "AH0"
			intervals [1799]:
				xmin = 645.8485
				xmax = 645.9485
				text = "T"
			intervals [1800]:
				xmin = 645.9485
				xmax = 646.0385
				text = "S"
			intervals [1801]:
				xmin = 646.0385
				xmax = 646.1285
				text = "T"
			intervals [1802]:
				xmin = 646.1285
				xmax = 646.1785
				text = "AH1"
			intervals [1803]:
				xmin = 646.1785
				xmax = 646.3185
				text = "F"
			intervals [1804]:
				xmin = 646.3185
				xmax = 649.3479
				text = ""
			intervals [1805]:
				xmin = 649.3479
				xmax = 649.6179
				text = "M"
			intervals [1806]:
				xmin = 649.6179
				xmax = 649.6579
				text = "HH"
			intervals [1807]:
				xmin = 649.6579
				xmax = 649.6979
				text = "M"
			intervals [1808]:
				xmin = 649.6979
				xmax = 651.570
				text = ""
			intervals [1809]:
				xmin = 651.570
				xmax = 651.660
				text = "sil"
			intervals [1810]:
				xmin = 651.660
				xmax = 651.780
				text = "OW1"
			intervals [1811]:
				xmin = 651.780
				xmax = 651.970
				text = "sp"
			intervals [1812]:
				xmin = 651.970
				xmax = 652.000
				text = "Y"
			intervals [1813]:
				xmin = 652.000
				xmax = 652.030
				text = "AE1"
			intervals [1814]:
				xmin = 652.030
				xmax = 652.200
				text = "sp"
			intervals [1815]:
				xmin = 652.200
				xmax = 657.0973
				text = ""
			intervals [1816]:
				xmin = 657.0973
				xmax = 657.1773
				text = "N"
			intervals [1817]:
				xmin = 657.1773
				xmax = 657.2073
				text = "EH1"
			intervals [1818]:
				xmin = 657.2073
				xmax = 657.2773
				text = "K"
			intervals [1819]:
				xmin = 657.2773
				xmax = 657.3373
				text = "S"
			intervals [1820]:
				xmin = 657.3373
				xmax = 657.4073
				text = "D"
			intervals [1821]:
				xmin = 657.4073
				xmax = 657.5573
				text = "AO1"
			intervals [1822]:
				xmin = 657.5573
				xmax = 657.5873
				text = "G"
			intervals [1823]:
				xmin = 657.5873
				xmax = 657.6273
				text = "sp"
			intervals [1824]:
				xmin = 657.6273
				xmax = 657.7273
				text = "AY1"
			intervals [1825]:
				xmin = 657.7273
				xmax = 657.8173
				text = "sp"
			intervals [1826]:
				xmin = 657.8173
				xmax = 657.8573
				text = "G"
			intervals [1827]:
				xmin = 657.8573
				xmax = 657.9073
				text = "EH1"
			intervals [1828]:
				xmin = 657.9073
				xmax = 657.9373
				text = "T"
			intervals [1829]:
				xmin = 657.9373
				xmax = 657.9773
				text = "sp"
			intervals [1830]:
				xmin = 657.9773
				xmax = 658.0073
				text = "AY1"
			intervals [1831]:
				xmin = 658.0073
				xmax = 658.1773
				text = "sp"
			intervals [1832]:
				xmin = 658.1773
				xmax = 658.3773
				text = "spn"
			intervals [1833]:
				xmin = 658.3773
				xmax = 658.5773
				text = "sp"
			intervals [1834]:
				xmin = 658.5773
				xmax = 659.2684
				text = ""
			intervals [1835]:
				xmin = 659.2684
				xmax = 659.4084
				text = "N"
			intervals [1836]:
				xmin = 659.4084
				xmax = 659.4384
				text = "EH1"
			intervals [1837]:
				xmin = 659.4384
				xmax = 659.5284
				text = "K"
			intervals [1838]:
				xmin = 659.5284
				xmax = 659.5684
				text = "S"
			intervals [1839]:
				xmin = 659.5684
				xmax = 659.5984
				text = "T"
			intervals [1840]:
				xmin = 659.5984
				xmax = 659.6384
				text = "D"
			intervals [1841]:
				xmin = 659.6384
				xmax = 659.7484
				text = "AO1"
			intervals [1842]:
				xmin = 659.7484
				xmax = 659.8284
				text = "G"
			intervals [1843]:
				xmin = 659.8284
				xmax = 659.9284
				text = "AY1"
			intervals [1844]:
				xmin = 659.9284
				xmax = 660.0184
				text = "G"
			intervals [1845]:
				xmin = 660.0184
				xmax = 660.0784
				text = "EH1"
			intervals [1846]:
				xmin = 660.0784
				xmax = 660.1084
				text = "T"
			intervals [1847]:
				xmin = 660.1084
				xmax = 660.1484
				text = "AY1"
			intervals [1848]:
				xmin = 660.1484
				xmax = 660.2384
				text = "spn"
			intervals [1849]:
				xmin = 660.2384
				xmax = 660.3884
				text = "sp"
			intervals [1850]:
				xmin = 660.3884
				xmax = 660.4384
				text = "T"
			intervals [1851]:
				xmin = 660.4384
				xmax = 660.4784
				text = "R"
			intervals [1852]:
				xmin = 660.4784
				xmax = 660.5684
				text = "AY1"
			intervals [1853]:
				xmin = 660.5684
				xmax = 660.6684
				text = "sp"
			intervals [1854]:
				xmin = 660.6684
				xmax = 660.9384
				text = "T"
			intervals [1855]:
				xmin = 660.9384
				xmax = 660.9684
				text = "AH0"
			intervals [1856]:
				xmin = 660.9684
				xmax = 661.0084
				text = "sp"
			intervals [1857]:
				xmin = 661.0084
				xmax = 661.0384
				text = "W"
			intervals [1858]:
				xmin = 661.0384
				xmax = 661.1284
				text = "ER1"
			intervals [1859]:
				xmin = 661.1284
				xmax = 661.2384
				text = "K"
			intervals [1860]:
				xmin = 661.2384
				xmax = 661.2884
				text = "W"
			intervals [1861]:
				xmin = 661.2884
				xmax = 661.3584
				text = "IH0"
			intervals [1862]:
				xmin = 661.3584
				xmax = 661.3984
				text = "DH"
			intervals [1863]:
				xmin = 661.3984
				xmax = 661.4384
				text = "sp"
			intervals [1864]:
				xmin = 661.4384
				xmax = 661.5184
				text = "L"
			intervals [1865]:
				xmin = 661.5184
				xmax = 661.5484
				text = "AY1"
			intervals [1866]:
				xmin = 661.5484
				xmax = 661.6184
				text = "K"
			intervals [1867]:
				xmin = 661.6184
				xmax = 661.7484
				text = "sp"
			intervals [1868]:
				xmin = 661.7484
				xmax = 661.7784
				text = "DH"
			intervals [1869]:
				xmin = 661.7784
				xmax = 661.8084
				text = "AH0"
			intervals [1870]:
				xmin = 661.8084
				xmax = 661.8384
				text = "T"
			intervals [1871]:
				xmin = 661.8384
				xmax = 662.1984
				text = "sp"
			intervals [1872]:
				xmin = 662.1984
				xmax = 662.4162
				text = ""
			intervals [1873]:
				xmin = 662.4162
				xmax = 662.4662
				text = "K"
			intervals [1874]:
				xmin = 662.4662
				xmax = 662.6662
				text = "AA1"
			intervals [1875]:
				xmin = 662.6662
				xmax = 662.7062
				text = "Z"
			intervals [1876]:
				xmin = 662.7062
				xmax = 662.7362
				text = "DH"
			intervals [1877]:
				xmin = 662.7362
				xmax = 662.7962
				text = "EH1"
			intervals [1878]:
				xmin = 662.7962
				xmax = 662.8462
				text = "N"
			intervals [1879]:
				xmin = 662.8462
				xmax = 662.8862
				text = "Y"
			intervals [1880]:
				xmin = 662.8862
				xmax = 662.9162
				text = "UW1"
			intervals [1881]:
				xmin = 662.9162
				xmax = 662.9462
				text = "HH"
			intervals [1882]:
				xmin = 662.9462
				xmax = 662.9862
				text = "AE1"
			intervals [1883]:
				xmin = 662.9862
				xmax = 663.0162
				text = "V"
			intervals [1884]:
				xmin = 663.0162
				xmax = 663.1062
				text = "AH0"
			intervals [1885]:
				xmin = 663.1062
				xmax = 663.1762
				text = "V"
			intervals [1886]:
				xmin = 663.1762
				xmax = 663.3062
				text = "AE1"
			intervals [1887]:
				xmin = 663.3062
				xmax = 663.3362
				text = "L"
			intervals [1888]:
				xmin = 663.3362
				xmax = 663.3662
				text = "Y"
			intervals [1889]:
				xmin = 663.3662
				xmax = 663.4162
				text = "AH0"
			intervals [1890]:
				xmin = 663.4162
				xmax = 663.4462
				text = "B"
			intervals [1891]:
				xmin = 663.4462
				xmax = 663.4962
				text = "AH0"
			intervals [1892]:
				xmin = 663.4962
				xmax = 663.6362
				text = "L"
			intervals [1893]:
				xmin = 663.6362
				xmax = 663.7162
				text = "AE1"
			intervals [1894]:
				xmin = 663.7162
				xmax = 663.7662
				text = "N"
			intervals [1895]:
				xmin = 663.7662
				xmax = 663.8062
				text = "AH0"
			intervals [1896]:
				xmin = 663.8062
				xmax = 663.8462
				text = "M"
			intervals [1897]:
				xmin = 663.8462
				xmax = 663.9062
				text = "AH0"
			intervals [1898]:
				xmin = 663.9062
				xmax = 663.9462
				text = "L"
			intervals [1899]:
				xmin = 663.9462
				xmax = 663.9862
				text = "sp"
			intervals [1900]:
				xmin = 663.9862
				xmax = 664.0162
				text = "DH"
			intervals [1901]:
				xmin = 664.0162
				xmax = 664.0462
				text = "EH1"
			intervals [1902]:
				xmin = 664.0462
				xmax = 664.0862
				text = "N"
			intervals [1903]:
				xmin = 664.0862
				xmax = 664.1362
				text = "sp"
			intervals [1904]:
				xmin = 664.1362
				xmax = 664.2162
				text = "Y"
			intervals [1905]:
				xmin = 664.2162
				xmax = 664.2462
				text = "UH1"
			intervals [1906]:
				xmin = 664.2462
				xmax = 664.2862
				text = "R"
			intervals [1907]:
				xmin = 664.2862
				xmax = 672.946
				text = "sp"
			intervals [1908]:
				xmin = 672.946
				xmax = 673.216
				text = "OW1"
			intervals [1909]:
				xmin = 673.216
				xmax = 673.306
				text = "sp"
			intervals [1910]:
				xmin = 673.306
				xmax = 691.7109
				text = ""
			intervals [1911]:
				xmin = 691.7109
				xmax = 691.9309
				text = "M"
			intervals [1912]:
				xmin = 691.9309
				xmax = 691.9709
				text = "Y"
			intervals [1913]:
				xmin = 691.9709
				xmax = 692.2509
				text = "AE1"
			intervals [1914]:
				xmin = 692.2509
				xmax = 692.4109
				text = "sp"
			intervals [1915]:
				xmin = 692.4109
				xmax = 697.1994
				text = ""
			intervals [1916]:
				xmin = 697.1994
				xmax = 697.4194
				text = "M"
			intervals [1917]:
				xmin = 697.4194
				xmax = 697.4594
				text = "HH"
			intervals [1918]:
				xmin = 697.4594
				xmax = 697.7194
				text = "M"
			intervals [1919]:
				xmin = 697.7194
				xmax = 704.0664
				text = ""
			intervals [1920]:
				xmin = 704.0664
				xmax = 704.2064
				text = "HH"
			intervals [1921]:
				xmin = 704.2064
				xmax = 704.4364
				text = "M"
			intervals [1922]:
				xmin = 704.4364
				xmax = 708.7675
				text = ""
			intervals [1923]:
				xmin = 708.7675
				xmax = 709.0375
				text = "M"
			intervals [1924]:
				xmin = 709.0375
				xmax = 709.0775
				text = "HH"
			intervals [1925]:
				xmin = 709.0775
				xmax = 709.1475
				text = "M"
			intervals [1926]:
				xmin = 709.1475
				xmax = 710.8239
				text = ""
			intervals [1927]:
				xmin = 710.8239
				xmax = 710.9039
				text = "HH"
			intervals [1928]:
				xmin = 710.9039
				xmax = 711.1939
				text = "M"
			intervals [1929]:
				xmin = 711.1939
				xmax = 711.2439
				text = "sp"
			intervals [1930]:
				xmin = 711.2439
				xmax = 714.4838
				text = ""
			intervals [1931]:
				xmin = 714.4838
				xmax = 714.5438
				text = "D"
			intervals [1932]:
				xmin = 714.5438
				xmax = 714.5738
				text = "IH0"
			intervals [1933]:
				xmin = 714.5738
				xmax = 714.6438
				text = "D"
			intervals [1934]:
				xmin = 714.6438
				xmax = 714.7038
				text = "Y"
			intervals [1935]:
				xmin = 714.7038
				xmax = 714.7838
				text = "UW1"
			intervals [1936]:
				xmin = 714.7838
				xmax = 714.8538
				text = "W"
			intervals [1937]:
				xmin = 714.8538
				xmax = 714.9238
				text = "ER1"
			intervals [1938]:
				xmin = 714.9238
				xmax = 715.0038
				text = "K"
			intervals [1939]:
				xmin = 715.0038
				xmax = 715.0338
				text = "W"
			intervals [1940]:
				xmin = 715.0338
				xmax = 715.0838
				text = "IH1"
			intervals [1941]:
				xmin = 715.0838
				xmax = 715.1138
				text = "TH"
			intervals [1942]:
				xmin = 715.1138
				xmax = 715.1838
				text = "HH"
			intervals [1943]:
				xmin = 715.1838
				xmax = 715.3038
				text = "ER0"
			intervals [1944]:
				xmin = 715.3038
				xmax = 715.3338
				text = "Y"
			intervals [1945]:
				xmin = 715.3338
				xmax = 715.4638
				text = "ER0"
			intervals [1946]:
				xmin = 715.4638
				xmax = 715.5638
				text = "S"
			intervals [1947]:
				xmin = 715.5638
				xmax = 715.6238
				text = "EH1"
			intervals [1948]:
				xmin = 715.6238
				xmax = 715.7238
				text = "L"
			intervals [1949]:
				xmin = 715.7238
				xmax = 715.8438
				text = "F"
			intervals [1950]:
				xmin = 715.8438
				xmax = 715.8938
				text = "ER0"
			intervals [1951]:
				xmin = 715.8938
				xmax = 715.9238
				text = "D"
			intervals [1952]:
				xmin = 715.9238
				xmax = 715.9538
				text = "IH0"
			intervals [1953]:
				xmin = 715.9538
				xmax = 716.0038
				text = "D"
			intervals [1954]:
				xmin = 716.0038
				xmax = 716.0638
				text = "Y"
			intervals [1955]:
				xmin = 716.0638
				xmax = 716.0938
				text = "UH1"
			intervals [1956]:
				xmin = 716.0938
				xmax = 716.1438
				text = "R"
			intervals [1957]:
				xmin = 716.1438
				xmax = 716.1938
				text = "sp"
			intervals [1958]:
				xmin = 716.1938
				xmax = 716.2438
				text = "K"
			intervals [1959]:
				xmin = 716.2438
				xmax = 716.2738
				text = "AH1"
			intervals [1960]:
				xmin = 716.2738
				xmax = 716.4238
				text = "Z"
			intervals [1961]:
				xmin = 716.4238
				xmax = 716.4538
				text = "AH0"
			intervals [1962]:
				xmin = 716.4538
				xmax = 716.4938
				text = "N"
			intervals [1963]:
				xmin = 716.4938
				xmax = 716.5638
				text = "T"
			intervals [1964]:
				xmin = 716.5638
				xmax = 716.5938
				text = "IY1"
			intervals [1965]:
				xmin = 716.5938
				xmax = 716.6238
				text = "CH"
			intervals [1966]:
				xmin = 716.6238
				xmax = 716.7638
				text = "sp"
			intervals [1967]:
				xmin = 716.7638
				xmax = 716.7938
				text = "HH"
			intervals [1968]:
				xmin = 716.7938
				xmax = 716.8238
				text = "ER0"
			intervals [1969]:
				xmin = 716.8238
				xmax = 720.3116
				text = ""
			intervals [1970]:
				xmin = 720.3116
				xmax = 720.4816
				text = "M"
			intervals [1971]:
				xmin = 720.4816
				xmax = 720.5216
				text = "sp"
			intervals [1972]:
				xmin = 720.5216
				xmax = 720.5516
				text = "Y"
			intervals [1973]:
				xmin = 720.5516
				xmax = 720.7416
				text = "AE1"
			intervals [1974]:
				xmin = 720.7416
				xmax = 720.7716
				text = "sp"
			intervals [1975]:
				xmin = 720.7716
				xmax = 723.2338
				text = ""
			intervals [1976]:
				xmin = 723.2338
				xmax = 723.5538
				text = "M"
			intervals [1977]:
				xmin = 723.5538
				xmax = 723.6138
				text = "sp"
			intervals [1978]:
				xmin = 723.6138
				xmax = 725.1584
				text = ""
			intervals [1979]:
				xmin = 725.1584
				xmax = 725.4584
				text = "M"
			intervals [1980]:
				xmin = 725.4584
				xmax = 725.4884
				text = "HH"
			intervals [1981]:
				xmin = 725.4884
				xmax = 725.5184
				text = "M"
			intervals [1982]:
				xmin = 725.5184
				xmax = 725.5484
				text = "sp"
			intervals [1983]:
				xmin = 725.5484
				xmax = 733.1286
				text = ""
			intervals [1984]:
				xmin = 733.1286
				xmax = 733.2886
				text = "Y"
			intervals [1985]:
				xmin = 733.2886
				xmax = 733.3786
				text = "AE1"
			intervals [1986]:
				xmin = 733.3786
				xmax = 735.1828
				text = "sp"
			intervals [1987]:
				xmin = 735.1828
				xmax = 735.2628
				text = "Y"
			intervals [1988]:
				xmin = 735.2628
				xmax = 735.3228
				text = "AE1"
			intervals [1989]:
				xmin = 735.3228
				xmax = 735.3528
				text = "sp"
			intervals [1990]:
				xmin = 735.3528
				xmax = 735.3828
				text = "AY1"
			intervals [1991]:
				xmin = 735.3828
				xmax = 735.4128
				text = "sp"
			intervals [1992]:
				xmin = 735.4128
				xmax = 735.4628
				text = "G"
			intervals [1993]:
				xmin = 735.4628
				xmax = 735.5128
				text = "EH1"
			intervals [1994]:
				xmin = 735.5128
				xmax = 735.6228
				text = "S"
			intervals [1995]:
				xmin = 735.6228
				xmax = 735.6628
				text = "DH"
			intervals [1996]:
				xmin = 735.6628
				xmax = 735.7128
				text = "EY1"
			intervals [1997]:
				xmin = 735.7128
				xmax = 735.7828
				text = "K"
			intervals [1998]:
				xmin = 735.7828
				xmax = 735.8128
				text = "AH0"
			intervals [1999]:
				xmin = 735.8128
				xmax = 735.8828
				text = "N"
			intervals [2000]:
				xmin = 735.8828
				xmax = 735.9228
				text = "G"
			intervals [2001]:
				xmin = 735.9228
				xmax = 736.0128
				text = "OW1"
			intervals [2002]:
				xmin = 736.0128
				xmax = 736.0628
				text = "sp"
			intervals [2003]:
				xmin = 736.0628
				xmax = 736.1928
				text = "T"
			intervals [2004]:
				xmin = 736.1928
				xmax = 736.2428
				text = "UW1"
			intervals [2005]:
				xmin = 736.2428
				xmax = 736.2828
				text = "sp"
			intervals [2006]:
				xmin = 736.2828
				xmax = 736.3928
				text = "F"
			intervals [2007]:
				xmin = 736.3928
				xmax = 736.4228
				text = "AA1"
			intervals [2008]:
				xmin = 736.4228
				xmax = 736.5628
				text = "R"
			intervals [2009]:
				xmin = 736.5628
				xmax = 736.6128
				text = "sp"
			intervals [2010]:
				xmin = 736.6128
				xmax = 736.7528
				text = "T"
			intervals [2011]:
				xmin = 736.7528
				xmax = 736.8428
				text = "UW1"
			intervals [2012]:
				xmin = 736.8428
				xmax = 736.8928
				text = "sp"
			intervals [2013]:
				xmin = 736.8928
				xmax = 736.9728
				text = "M"
			intervals [2014]:
				xmin = 736.9728
				xmax = 737.0028
				text = "EY1"
			intervals [2015]:
				xmin = 737.0028
				xmax = 737.0328
				text = "B"
			intervals [2016]:
				xmin = 737.0328
				xmax = 737.0728
				text = "IY0"
			intervals [2017]:
				xmin = 737.0728
				xmax = 737.3428
				text = "sp"
			intervals [2018]:
				xmin = 737.3428
				xmax = 739.5004
				text = ""
			intervals [2019]:
				xmin = 739.5004
				xmax = 739.5904
				text = "W"
			intervals [2020]:
				xmin = 739.5904
				xmax = 739.6304
				text = "AH1"
			intervals [2021]:
				xmin = 739.6304
				xmax = 739.6604
				text = "T"
			intervals [2022]:
				xmin = 739.6604
				xmax = 739.7204
				text = "D"
			intervals [2023]:
				xmin = 739.7204
				xmax = 739.7504
				text = "IH0"
			intervals [2024]:
				xmin = 739.7504
				xmax = 739.8004
				text = "D"
			intervals [2025]:
				xmin = 739.8004
				xmax = 739.8604
				text = "Y"
			intervals [2026]:
				xmin = 739.8604
				xmax = 739.9204
				text = "UW1"
			intervals [2027]:
				xmin = 739.9204
				xmax = 740.0204
				text = "S"
			intervals [2028]:
				xmin = 740.0204
				xmax = 740.0904
				text = "T"
			intervals [2029]:
				xmin = 740.0904
				xmax = 740.1404
				text = "AH1"
			intervals [2030]:
				xmin = 740.1404
				xmax = 740.2104
				text = "D"
			intervals [2031]:
				xmin = 740.2104
				xmax = 740.3004
				text = "IY0"
			intervals [2032]:
				xmin = 740.3004
				xmax = 740.3304
				text = "W"
			intervals [2033]:
				xmin = 740.3304
				xmax = 740.3604
				text = "EH1"
			intervals [2034]:
				xmin = 740.3604
				xmax = 740.3904
				text = "N"
			intervals [2035]:
				xmin = 740.3904
				xmax = 740.4204
				text = "sp"
			intervals [2036]:
				xmin = 740.4204
				xmax = 740.5204
				text = "Y"
			intervals [2037]:
				xmin = 740.5204
				xmax = 740.5504
				text = "UW1"
			intervals [2038]:
				xmin = 740.5504
				xmax = 740.5804
				text = "W"
			intervals [2039]:
				xmin = 740.5804
				xmax = 740.6604
				text = "ER0"
			intervals [2040]:
				xmin = 740.6604
				xmax = 740.6904
				text = "IH0"
			intervals [2041]:
				xmin = 740.6904
				xmax = 740.7404
				text = "N"
			intervals [2042]:
				xmin = 740.7404
				xmax = 740.7904
				text = "EH2"
			intervals [2043]:
				xmin = 740.7904
				xmax = 740.8504
				text = "L"
			intervals [2044]:
				xmin = 740.8504
				xmax = 740.9104
				text = "AH0"
			intervals [2045]:
				xmin = 740.9104
				xmax = 740.9604
				text = "M"
			intervals [2046]:
				xmin = 740.9604
				xmax = 741.0104
				text = "EH1"
			intervals [2047]:
				xmin = 741.0104
				xmax = 741.0804
				text = "N"
			intervals [2048]:
				xmin = 741.0804
				xmax = 741.1804
				text = "T"
			intervals [2049]:
				xmin = 741.1804
				xmax = 741.2404
				text = "R"
			intervals [2050]:
				xmin = 741.2404
				xmax = 741.3004
				text = "IY0"
			intervals [2051]:
				xmin = 741.3004
				xmax = 741.3904
				text = "S"
			intervals [2052]:
				xmin = 741.3904
				xmax = 741.4204
				text = "K"
			intervals [2053]:
				xmin = 741.4204
				xmax = 741.4504
				text = "UW1"
			intervals [2054]:
				xmin = 741.4504
				xmax = 741.6004
				text = "L"
			intervals [2055]:
				xmin = 741.6004
				xmax = 741.7104
				text = "sp"
			intervals [2056]:
				xmin = 741.7104
				xmax = 753.8232
				text = ""
			intervals [2057]:
				xmin = 753.8232
				xmax = 754.0932
				text = "M"
			intervals [2058]:
				xmin = 754.0932
				xmax = 754.1532
				text = "HH"
			intervals [2059]:
				xmin = 754.1532
				xmax = 754.2232
				text = "M"
			intervals [2060]:
				xmin = 754.2232
				xmax = 759.1455
				text = ""
			intervals [2061]:
				xmin = 759.1455
				xmax = 759.2255
				text = "M"
			intervals [2062]:
				xmin = 759.2255
				xmax = 759.2755
				text = "HH"
			intervals [2063]:
				xmin = 759.2755
				xmax = 759.5355
				text = "M"
			intervals [2064]:
				xmin = 759.5355
				xmax = 759.5955
				text = "sp"
			intervals [2065]:
				xmin = 759.5955
				xmax = 760.0241
				text = ""
			intervals [2066]:
				xmin = 760.0241
				xmax = 760.0841
				text = "W"
			intervals [2067]:
				xmin = 760.0841
				xmax = 760.1141
				text = "AH1"
			intervals [2068]:
				xmin = 760.1141
				xmax = 760.1441
				text = "T"
			intervals [2069]:
				xmin = 760.1441
				xmax = 760.1941
				text = "AH0"
			intervals [2070]:
				xmin = 760.1941
				xmax = 760.2241
				text = "B"
			intervals [2071]:
				xmin = 760.2241
				xmax = 760.3141
				text = "AW1"
			intervals [2072]:
				xmin = 760.3141
				xmax = 760.3441
				text = "T"
			intervals [2073]:
				xmin = 760.3441
				xmax = 760.4041
				text = "sp"
			intervals [2074]:
				xmin = 760.4041
				xmax = 760.4641
				text = "HH"
			intervals [2075]:
				xmin = 760.4641
				xmax = 760.5341
				text = "AY1"
			intervals [2076]:
				xmin = 760.5341
				xmax = 760.5841
				text = "sp"
			intervals [2077]:
				xmin = 760.5841
				xmax = 760.7241
				text = "S"
			intervals [2078]:
				xmin = 760.7241
				xmax = 760.7841
				text = "K"
			intervals [2079]:
				xmin = 760.7841
				xmax = 760.8241
				text = "UW1"
			intervals [2080]:
				xmin = 760.8241
				xmax = 760.8941
				text = "L"
			intervals [2081]:
				xmin = 760.8941
				xmax = 761.4441
				text = "sp"
			intervals [2082]:
				xmin = 761.4441
				xmax = 763.1719
				text = ""
			intervals [2083]:
				xmin = 763.1719
				xmax = 763.2619
				text = "S"
			intervals [2084]:
				xmin = 763.2619
				xmax = 763.4219
				text = "IY1"
			intervals [2085]:
				xmin = 763.4219
				xmax = 763.4619
				text = "N"
			intervals [2086]:
				xmin = 763.4619
				xmax = 763.4919
				text = "Y"
			intervals [2087]:
				xmin = 763.4919
				xmax = 763.5319
				text = "ER0"
			intervals [2088]:
				xmin = 763.5319
				xmax = 763.6719
				text = "sp"
			intervals [2089]:
				xmin = 763.6719
				xmax = 763.7019
				text = "HH"
			intervals [2090]:
				xmin = 763.7019
				xmax = 763.7319
				text = "AY1"
			intervals [2091]:
				xmin = 763.7319
				xmax = 763.8619
				text = "sp"
			intervals [2092]:
				xmin = 763.8619
				xmax = 777.8709
				text = ""
			intervals [2093]:
				xmin = 777.8709
				xmax = 777.9009
				text = "M"
			intervals [2094]:
				xmin = 777.9009
				xmax = 777.9309
				text = "HH"
			intervals [2095]:
				xmin = 777.9309
				xmax = 778.1809
				text = "M"
			intervals [2096]:
				xmin = 778.1809
				xmax = 788.5052
				text = ""
			intervals [2097]:
				xmin = 788.5052
				xmax = 788.6152
				text = "HH"
			intervals [2098]:
				xmin = 788.6152
				xmax = 788.7352
				text = "M"
			intervals [2099]:
				xmin = 788.7352
				xmax = 788.7652
				text = "sp"
			intervals [2100]:
				xmin = 788.7652
				xmax = 791.6308
				text = ""
			intervals [2101]:
				xmin = 791.6308
				xmax = 791.7108
				text = "M"
			intervals [2102]:
				xmin = 791.7108
				xmax = 791.7608
				text = "HH"
			intervals [2103]:
				xmin = 791.7608
				xmax = 792.2508
				text = "M"
			intervals [2104]:
				xmin = 792.2508
				xmax = 796.2172
				text = ""
			intervals [2105]:
				xmin = 796.2172
				xmax = 796.2772
				text = "sil"
			intervals [2106]:
				xmin = 796.2772
				xmax = 796.4272
				text = "OW1"
			intervals [2107]:
				xmin = 796.4272
				xmax = 796.4572
				text = "sp"
			intervals [2108]:
				xmin = 796.4572
				xmax = 796.4872
				text = "Y"
			intervals [2109]:
				xmin = 796.4872
				xmax = 796.8172
				text = "AE1"
			intervals [2110]:
				xmin = 796.8172
				xmax = 804.5819
				text = "sp"
			intervals [2111]:
				xmin = 804.5819
				xmax = 804.7119
				text = "Y"
			intervals [2112]:
				xmin = 804.7119
				xmax = 804.8819
				text = "AE1"
			intervals [2113]:
				xmin = 804.8819
				xmax = 804.9919
				text = "sp"
			intervals [2114]:
				xmin = 804.9919
				xmax = 805.3244
				text = ""
			intervals [2115]:
				xmin = 805.3244
				xmax = 805.3544
				text = "AH0"
			intervals [2116]:
				xmin = 805.3544
				xmax = 805.3844
				text = "M"
			intervals [2117]:
				xmin = 805.3844
				xmax = 805.4144
				text = "SH"
			intervals [2118]:
				xmin = 805.4144
				xmax = 805.4444
				text = "UH1"
			intervals [2119]:
				xmin = 805.4444
				xmax = 805.4744
				text = "R"
			intervals [2120]:
				xmin = 805.4744
				xmax = 805.5544
				text = "sp"
			intervals [2121]:
				xmin = 805.5544
				xmax = 805.6444
				text = "IH0"
			intervals [2122]:
				xmin = 805.6444
				xmax = 805.6844
				text = "T"
			intervals [2123]:
				xmin = 805.6844
				xmax = 805.7144
				text = "sp"
			intervals [2124]:
				xmin = 805.7144
				xmax = 805.7444
				text = "IH0"
			intervals [2125]:
				xmin = 805.7444
				xmax = 805.7944
				text = "Z"
			intervals [2126]:
				xmin = 805.7944
				xmax = 806.3369
				text = "sp"
			intervals [2127]:
				xmin = 806.3369
				xmax = 806.3669
				text = "HH"
			intervals [2128]:
				xmin = 806.3669
				xmax = 806.3969
				text = "AE1"
			intervals [2129]:
				xmin = 806.3969
				xmax = 806.4269
				text = "V"
			intervals [2130]:
				xmin = 806.4269
				xmax = 806.5269
				text = "Y"
			intervals [2131]:
				xmin = 806.5269
				xmax = 806.5869
				text = "UW1"
			intervals [2132]:
				xmin = 806.5869
				xmax = 806.6169
				text = "EH1"
			intervals [2133]:
				xmin = 806.6169
				xmax = 806.6769
				text = "V"
			intervals [2134]:
				xmin = 806.6769
				xmax = 806.7669
				text = "ER0"
			intervals [2135]:
				xmin = 806.7669
				xmax = 806.8269
				text = "B"
			intervals [2136]:
				xmin = 806.8269
				xmax = 806.8769
				text = "IH0"
			intervals [2137]:
				xmin = 806.8769
				xmax = 806.9469
				text = "N"
			intervals [2138]:
				xmin = 806.9469
				xmax = 806.9869
				text = "IH0"
			intervals [2139]:
				xmin = 806.9869
				xmax = 807.0769
				text = "N"
			intervals [2140]:
				xmin = 807.0769
				xmax = 809.2641
				text = "sp"
			intervals [2141]:
				xmin = 809.2641
				xmax = 809.2941
				text = "N"
			intervals [2142]:
				xmin = 809.2941
				xmax = 809.3241
				text = "IY1"
			intervals [2143]:
				xmin = 809.3241
				xmax = 809.3841
				text = "DH"
			intervals [2144]:
				xmin = 809.3841
				xmax = 809.4141
				text = "ER0"
			intervals [2145]:
				xmin = 809.4141
				xmax = 809.7341
				text = "HH"
			intervals [2146]:
				xmin = 809.7341
				xmax = 809.7641
				text = "AE1"
			intervals [2147]:
				xmin = 809.7641
				xmax = 809.9141
				text = "V"
			intervals [2148]:
				xmin = 809.9141
				xmax = 809.9441
				text = "sp"
			intervals [2149]:
				xmin = 809.9441
				xmax = 810.0741
				text = "AY1"
			intervals [2150]:
				xmin = 810.0741
				xmax = 811.5964
				text = ""
			intervals [2151]:
				xmin = 811.5964
				xmax = 811.8764
				text = "sil"
			intervals [2152]:
				xmin = 811.8764
				xmax = 811.9064
				text = "HH"
			intervals [2153]:
				xmin = 811.9064
				xmax = 811.9464
				text = "W"
			intervals [2154]:
				xmin = 811.9464
				xmax = 812.0064
				text = "AH1"
			intervals [2155]:
				xmin = 812.0064
				xmax = 812.0464
				text = "T"
			intervals [2156]:
				xmin = 812.0464
				xmax = 812.0864
				text = "D"
			intervals [2157]:
				xmin = 812.0864
				xmax = 812.1164
				text = "IH0"
			intervals [2158]:
				xmin = 812.1164
				xmax = 812.1564
				text = "D"
			intervals [2159]:
				xmin = 812.1564
				xmax = 812.1964
				text = "DH"
			intervals [2160]:
				xmin = 812.1964
				xmax = 812.2564
				text = "IY0"
			intervals [2161]:
				xmin = 812.2564
				xmax = 812.3564
				text = "K"
			intervals [2162]:
				xmin = 812.3564
				xmax = 812.4064
				text = "IH1"
			intervals [2163]:
				xmin = 812.4064
				xmax = 812.4964
				text = "D"
			intervals [2164]:
				xmin = 812.4964
				xmax = 812.6264
				text = "Z"
			intervals [2165]:
				xmin = 812.6264
				xmax = 812.7464
				text = "sp"
			intervals [2166]:
				xmin = 812.7464
				xmax = 812.7964
				text = "AE1"
			intervals [2167]:
				xmin = 812.7964
				xmax = 812.9064
				text = "F"
			intervals [2168]:
				xmin = 812.9064
				xmax = 812.9564
				text = "T"
			intervals [2169]:
				xmin = 812.9564
				xmax = 813.0164
				text = "ER0"
			intervals [2170]:
				xmin = 813.0164
				xmax = 813.1164
				text = "S"
			intervals [2171]:
				xmin = 813.1164
				xmax = 813.1564
				text = "K"
			intervals [2172]:
				xmin = 813.1564
				xmax = 813.2264
				text = "UW1"
			intervals [2173]:
				xmin = 813.2264
				xmax = 813.2964
				text = "L"
			intervals [2174]:
				xmin = 813.2964
				xmax = 813.3864
				text = "W"
			intervals [2175]:
				xmin = 813.3864
				xmax = 813.4364
				text = "AH0"
			intervals [2176]:
				xmin = 813.4364
				xmax = 813.5264
				text = "Z"
			intervals [2177]:
				xmin = 813.5264
				xmax = 813.6064
				text = "AW1"
			intervals [2178]:
				xmin = 813.6064
				xmax = 813.6764
				text = "T"
			intervals [2179]:
				xmin = 813.6764
				xmax = 813.7064
				text = "sp"
			intervals [2180]:
				xmin = 813.7064
				xmax = 813.967
				text = ""
			intervals [2181]:
				xmin = 813.967
				xmax = 814.007
				text = "IH0"
			intervals [2182]:
				xmin = 814.007
				xmax = 814.037
				text = "N"
			intervals [2183]:
				xmin = 814.037
				xmax = 814.227
				text = "sp"
			intervals [2184]:
				xmin = 814.227
				xmax = 814.277
				text = "EH2"
			intervals [2185]:
				xmin = 814.277
				xmax = 814.337
				text = "L"
			intervals [2186]:
				xmin = 814.337
				xmax = 814.407
				text = "AH0"
			intervals [2187]:
				xmin = 814.407
				xmax = 814.447
				text = "M"
			intervals [2188]:
				xmin = 814.447
				xmax = 814.497
				text = "EH1"
			intervals [2189]:
				xmin = 814.497
				xmax = 814.557
				text = "N"
			intervals [2190]:
				xmin = 814.557
				xmax = 814.657
				text = "T"
			intervals [2191]:
				xmin = 814.657
				xmax = 814.697
				text = "R"
			intervals [2192]:
				xmin = 814.697
				xmax = 814.727
				text = "IY0"
			intervals [2193]:
				xmin = 814.727
				xmax = 814.757
				text = "sp"
			intervals [2194]:
				xmin = 814.757
				xmax = 814.897
				text = "S"
			intervals [2195]:
				xmin = 814.897
				xmax = 814.937
				text = "K"
			intervals [2196]:
				xmin = 814.937
				xmax = 814.967
				text = "UW1"
			intervals [2197]:
				xmin = 814.967
				xmax = 815.007
				text = "L"
			intervals [2198]:
				xmin = 815.007
				xmax = 815.257
				text = "sp"
			intervals [2199]:
				xmin = 815.257
				xmax = 815.3179
				text = ""
			intervals [2200]:
				xmin = 815.3179
				xmax = 815.5579
				text = "S"
			intervals [2201]:
				xmin = 815.5579
				xmax = 815.6579
				text = "EY1"
			intervals [2202]:
				xmin = 815.6579
				xmax = 815.6879
				text = "sp"
			intervals [2203]:
				xmin = 815.6879
				xmax = 815.7379
				text = "IH0"
			intervals [2204]:
				xmin = 815.7379
				xmax = 815.7879
				text = "N"
			intervals [2205]:
				xmin = 815.7879
				xmax = 815.8379
				text = "JH"
			intervals [2206]:
				xmin = 815.8379
				xmax = 815.9479
				text = "UW1"
			intervals [2207]:
				xmin = 815.9479
				xmax = 815.9779
				text = "N"
			intervals [2208]:
				xmin = 815.9779
				xmax = 816.0079
				text = "Y"
			intervals [2209]:
				xmin = 816.0079
				xmax = 816.0379
				text = "ER0"
			intervals [2210]:
				xmin = 816.0379
				xmax = 816.1779
				text = "sp"
			intervals [2211]:
				xmin = 816.1779
				xmax = 816.2079
				text = "HH"
			intervals [2212]:
				xmin = 816.2079
				xmax = 816.2379
				text = "AY1"
			intervals [2213]:
				xmin = 816.2379
				xmax = 824.4186
				text = "sp"
			intervals [2214]:
				xmin = 824.4186
				xmax = 824.4486
				text = "DH"
			intervals [2215]:
				xmin = 824.4486
				xmax = 824.4786
				text = "AH0"
			intervals [2216]:
				xmin = 824.4786
				xmax = 824.5086
				text = "T"
			intervals [2217]:
				xmin = 824.5086
				xmax = 824.6286
				text = "EH1"
			intervals [2218]:
				xmin = 824.6286
				xmax = 824.6586
				text = "S"
			intervals [2219]:
				xmin = 824.6586
				xmax = 824.8986
				text = "sp"
			intervals [2220]:
				xmin = 824.8986
				xmax = 824.9286
				text = "AO1"
			intervals [2221]:
				xmin = 824.9286
				xmax = 824.9686
				text = "L"
			intervals [2222]:
				xmin = 824.9686
				xmax = 824.9986
				text = "Y"
			intervals [2223]:
				xmin = 824.9986
				xmax = 825.0286
				text = "UW1"
			intervals [2224]:
				xmin = 825.0286
				xmax = 825.1686
				text = "sp"
			intervals [2225]:
				xmin = 825.1686
				xmax = 825.2086
				text = "K"
			intervals [2226]:
				xmin = 825.2086
				xmax = 825.2486
				text = "AE1"
			intervals [2227]:
				xmin = 825.2486
				xmax = 825.2786
				text = "N"
			intervals [2228]:
				xmin = 825.2786
				xmax = 825.3086
				text = "D"
			intervals [2229]:
				xmin = 825.3086
				xmax = 825.3386
				text = "UW1"
			intervals [2230]:
				xmin = 825.3386
				xmax = 825.7086
				text = "sp"
			intervals [2231]:
				xmin = 825.7086
				xmax = 833.0827
				text = ""
			intervals [2232]:
				xmin = 833.0827
				xmax = 833.2827
				text = "M"
			intervals [2233]:
				xmin = 833.2827
				xmax = 833.4827
				text = "HH"
			intervals [2234]:
				xmin = 833.4827
				xmax = 833.5127
				text = "M"
			intervals [2235]:
				xmin = 833.5127
				xmax = 846.0537
				text = ""
			intervals [2236]:
				xmin = 846.0537
				xmax = 846.0937
				text = "sil"
			intervals [2237]:
				xmin = 846.0937
				xmax = 846.1337
				text = "M"
			intervals [2238]:
				xmin = 846.1337
				xmax = 846.1937
				text = "HH"
			intervals [2239]:
				xmin = 846.1937
				xmax = 846.6537
				text = "M"
			intervals [2240]:
				xmin = 846.6537
				xmax = 847.9936
				text = ""
			intervals [2241]:
				xmin = 847.9936
				xmax = 848.8936
				text = "spn"
			intervals [2242]:
				xmin = 848.8936
				xmax = 854.0856
				text = ""
			intervals [2243]:
				xmin = 854.0856
				xmax = 854.2356
				text = "M"
			intervals [2244]:
				xmin = 854.2356
				xmax = 854.3256
				text = "HH"
			intervals [2245]:
				xmin = 854.3256
				xmax = 854.4756
				text = "M"
			intervals [2246]:
				xmin = 854.4756
				xmax = 858.5808
				text = ""
			intervals [2247]:
				xmin = 858.5808
				xmax = 858.6508
				text = "W"
			intervals [2248]:
				xmin = 858.6508
				xmax = 858.6808
				text = "AH1"
			intervals [2249]:
				xmin = 858.6808
				xmax = 858.7108
				text = "T"
			intervals [2250]:
				xmin = 858.7108
				xmax = 858.8008
				text = "AH0"
			intervals [2251]:
				xmin = 858.8008
				xmax = 858.8808
				text = "B"
			intervals [2252]:
				xmin = 858.8808
				xmax = 858.9708
				text = "AW1"
			intervals [2253]:
				xmin = 858.9708
				xmax = 859.0008
				text = "T"
			intervals [2254]:
				xmin = 859.0008
				xmax = 859.0408
				text = "HH"
			intervals [2255]:
				xmin = 859.0408
				xmax = 859.1708
				text = "AY1"
			intervals [2256]:
				xmin = 859.1708
				xmax = 859.3008
				text = "S"
			intervals [2257]:
				xmin = 859.3008
				xmax = 859.3608
				text = "K"
			intervals [2258]:
				xmin = 859.3608
				xmax = 859.3908
				text = "UW1"
			intervals [2259]:
				xmin = 859.3908
				xmax = 859.4708
				text = "L"
			intervals [2260]:
				xmin = 859.4708
				xmax = 863.7663
				text = "sp"
			intervals [2261]:
				xmin = 863.7663
				xmax = 864.0763
				text = "OW1"
			intervals [2262]:
				xmin = 864.0763
				xmax = 868.2506
				text = "sp"
			intervals [2263]:
				xmin = 868.2506
				xmax = 868.5206
				text = "OW1"
			intervals [2264]:
				xmin = 868.5206
				xmax = 868.6106
				text = "sp"
			intervals [2265]:
				xmin = 868.6106
				xmax = 868.6406
				text = "M"
			intervals [2266]:
				xmin = 868.6406
				xmax = 868.6706
				text = "AY1"
			intervals [2267]:
				xmin = 868.6706
				xmax = 868.9506
				text = "sp"
			intervals [2268]:
				xmin = 868.9506
				xmax = 868.9806
				text = "G"
			intervals [2269]:
				xmin = 868.9806
				xmax = 869.0106
				text = "AA1"
			intervals [2270]:
				xmin = 869.0106
				xmax = 869.1406
				text = "SH"
			intervals [2271]:
				xmin = 869.1406
				xmax = 874.8986
				text = "sp"
			intervals [2272]:
				xmin = 874.8986
				xmax = 875.0186
				text = "JH"
			intervals [2273]:
				xmin = 875.0186
				xmax = 875.0586
				text = "IY1"
			intervals [2274]:
				xmin = 875.0586
				xmax = 875.1786
				text = "sp"
			intervals [2275]:
				xmin = 875.1786
				xmax = 875.2086
				text = "HH"
			intervals [2276]:
				xmin = 875.2086
				xmax = 875.2386
				text = "W"
			intervals [2277]:
				xmin = 875.2386
				xmax = 875.2686
				text = "IH1"
			intervals [2278]:
				xmin = 875.2686
				xmax = 875.4286
				text = "Z"
			intervals [2279]:
				xmin = 875.4286
				xmax = 875.4586
				text = "sp"
			intervals [2280]:
				xmin = 875.4586
				xmax = 875.4886
				text = "HH"
			intervals [2281]:
				xmin = 875.4886
				xmax = 875.5286
				text = "AW1"
			intervals [2282]:
				xmin = 875.5286
				xmax = 875.5986
				text = "sp"
			intervals [2283]:
				xmin = 875.5986
				xmax = 875.6586
				text = "D"
			intervals [2284]:
				xmin = 875.6586
				xmax = 875.6986
				text = "Y"
			intervals [2285]:
				xmin = 875.6986
				xmax = 875.7286
				text = "UW1"
			intervals [2286]:
				xmin = 875.7286
				xmax = 875.7886
				text = "sp"
			intervals [2287]:
				xmin = 875.7886
				xmax = 875.9186
				text = "T"
			intervals [2288]:
				xmin = 875.9186
				xmax = 875.9686
				text = "EY1"
			intervals [2289]:
				xmin = 875.9686
				xmax = 876.0886
				text = "K"
			intervals [2290]:
				xmin = 876.0886
				xmax = 876.1186
				text = "IH1"
			intervals [2291]:
				xmin = 876.1186
				xmax = 876.1486
				text = "T"
			intervals [2292]:
				xmin = 876.1486
				xmax = 876.1786
				text = "sp"
			intervals [2293]:
				xmin = 876.1786
				xmax = 877.3086
				text = "spn"
			intervals [2294]:
				xmin = 877.3086
				xmax = 882.7546
				text = ""
			intervals [2295]:
				xmin = 882.7546
				xmax = 883.1046
				text = "M"
			intervals [2296]:
				xmin = 883.1046
				xmax = 883.1446
				text = "M"
			intervals [2297]:
				xmin = 883.1446
				xmax = 883.3146
				text = "sp"
			intervals [2298]:
				xmin = 883.3146
				xmax = 883.4846
				text = "JH"
			intervals [2299]:
				xmin = 883.4846
				xmax = 883.5546
				text = "IY1"
			intervals [2300]:
				xmin = 883.5546
				xmax = 883.5846
				text = "Z"
			intervals [2301]:
				xmin = 883.5846
				xmax = 883.7246
				text = "sp"
			intervals [2302]:
				xmin = 883.7246
				xmax = 883.7546
				text = "AH0"
			intervals [2303]:
				xmin = 883.7546
				xmax = 883.8746
				text = "sp"
			intervals [2304]:
				xmin = 883.8746
				xmax = 883.9346
				text = "W"
			intervals [2305]:
				xmin = 883.9346
				xmax = 883.9646
				text = "AH1"
			intervals [2306]:
				xmin = 883.9646
				xmax = 883.9946
				text = "N"
			intervals [2307]:
				xmin = 883.9946
				xmax = 884.0246
				text = "D"
			intervals [2308]:
				xmin = 884.0246
				xmax = 884.0646
				text = "ER0"
			intervals [2309]:
				xmin = 884.0646
				xmax = 884.1246
				text = "Y"
			intervals [2310]:
				xmin = 884.1246
				xmax = 884.2046
				text = "UW1"
			intervals [2311]:
				xmin = 884.2046
				xmax = 884.2746
				text = "L"
			intervals [2312]:
				xmin = 884.2746
				xmax = 884.3646
				text = "AE1"
			intervals [2313]:
				xmin = 884.3646
				xmax = 884.4846
				text = "S"
			intervals [2314]:
				xmin = 884.4846
				xmax = 884.5246
				text = "T"
			intervals [2315]:
				xmin = 884.5246
				xmax = 884.5546
				text = "AH0"
			intervals [2316]:
				xmin = 884.5546
				xmax = 884.5946
				text = "D"
			intervals [2317]:
				xmin = 884.5946
				xmax = 884.6446
				text = "DH"
			intervals [2318]:
				xmin = 884.6446
				xmax = 884.7446
				text = "AH0"
			intervals [2319]:
				xmin = 884.7446
				xmax = 884.7746
				text = "T"
			intervals [2320]:
				xmin = 884.7746
				xmax = 884.8646
				text = "sp"
			intervals [2321]:
				xmin = 884.8646
				xmax = 884.8946
				text = "L"
			intervals [2322]:
				xmin = 884.8946
				xmax = 884.9246
				text = "AO1"
			intervals [2323]:
				xmin = 884.9246
				xmax = 885.1946
				text = "NG"
			intervals [2324]:
				xmin = 885.1946
				xmax = 885.7337
				text = ""
			intervals [2325]:
				xmin = 885.7337
				xmax = 885.8537
				text = "sil"
			intervals [2326]:
				xmin = 885.8537
				xmax = 885.9037
				text = "W"
			intervals [2327]:
				xmin = 885.9037
				xmax = 885.9337
				text = "EH1"
			intervals [2328]:
				xmin = 885.9337
				xmax = 885.9737
				text = "N"
			intervals [2329]:
				xmin = 885.9737
				xmax = 886.0237
				text = "D"
			intervals [2330]:
				xmin = 886.0237
				xmax = 886.0537
				text = "IH0"
			intervals [2331]:
				xmin = 886.0537
				xmax = 886.1237
				text = "D"
			intervals [2332]:
				xmin = 886.1237
				xmax = 886.1537
				text = "Y"
			intervals [2333]:
				xmin = 886.1537
				xmax = 886.2037
				text = "UW1"
			intervals [2334]:
				xmin = 886.2037
				xmax = 886.2737
				text = "G"
			intervals [2335]:
				xmin = 886.2737
				xmax = 886.3537
				text = "OW1"
			intervals [2336]:
				xmin = 886.3537
				xmax = 886.3937
				text = "T"
			intervals [2337]:
				xmin = 886.3937
				xmax = 886.4837
				text = "AH0"
			intervals [2338]:
				xmin = 886.4837
				xmax = 886.5237
				text = "W"
			intervals [2339]:
				xmin = 886.5237
				xmax = 886.5537
				text = "ER1"
			intervals [2340]:
				xmin = 886.5537
				xmax = 886.6137
				text = "K"
			intervals [2341]:
				xmin = 886.6137
				xmax = 889.5131
				text = "sp"
			intervals [2342]:
				xmin = 889.5131
				xmax = 889.5431
				text = "AY1"
			intervals [2343]:
				xmin = 889.5431
				xmax = 889.6231
				text = "M"
			intervals [2344]:
				xmin = 889.6231
				xmax = 889.6831
				text = "IY1"
			intervals [2345]:
				xmin = 889.6831
				xmax = 889.7531
				text = "N"
			intervals [2346]:
				xmin = 889.7531
				xmax = 889.8131
				text = "W"
			intervals [2347]:
				xmin = 889.8131
				xmax = 889.8731
				text = "IH1"
			intervals [2348]:
				xmin = 889.8731
				xmax = 889.9931
				text = "N"
			intervals [2349]:
				xmin = 889.9931
				xmax = 890.1431
				text = "sp"
			intervals [2350]:
				xmin = 890.1431
				xmax = 890.2531
				text = "HH"
			intervals [2351]:
				xmin = 890.2531
				xmax = 890.2931
				text = "W"
			intervals [2352]:
				xmin = 890.2931
				xmax = 890.3431
				text = "AH1"
			intervals [2353]:
				xmin = 890.3431
				xmax = 890.3931
				text = "T"
			intervals [2354]:
				xmin = 890.3931
				xmax = 890.5231
				text = "T"
			intervals [2355]:
				xmin = 890.5231
				xmax = 890.5731
				text = "AY1"
			intervals [2356]:
				xmin = 890.5731
				xmax = 890.6231
				text = "M"
			intervals [2357]:
				xmin = 890.6231
				xmax = 890.6531
				text = "AH0"
			intervals [2358]:
				xmin = 890.6531
				xmax = 890.6931
				text = "V"
			intervals [2359]:
				xmin = 890.6931
				xmax = 890.7431
				text = "DH"
			intervals [2360]:
				xmin = 890.7431
				xmax = 890.7831
				text = "AH0"
			intervals [2361]:
				xmin = 890.7831
				xmax = 890.8831
				text = "D"
			intervals [2362]:
				xmin = 890.8831
				xmax = 891.0231
				text = "EY1"
			intervals [2363]:
				xmin = 891.0231
				xmax = 891.2231
				text = "sp"
			intervals [2364]:
				xmin = 891.2231
				xmax = 895.8636
				text = ""
			intervals [2365]:
				xmin = 895.8636
				xmax = 896.1036
				text = "M"
			intervals [2366]:
				xmin = 896.1036
				xmax = 896.2336
				text = "HH"
			intervals [2367]:
				xmin = 896.2336
				xmax = 896.2636
				text = "M"
			intervals [2368]:
				xmin = 896.2636
				xmax = 911.7995
				text = ""
			intervals [2369]:
				xmin = 911.7995
				xmax = 911.8295
				text = "sil"
			intervals [2370]:
				xmin = 911.8295
				xmax = 911.9395
				text = "Y"
			intervals [2371]:
				xmin = 911.9395
				xmax = 912.0195
				text = "UW1"
			intervals [2372]:
				xmin = 912.0195
				xmax = 912.0595
				text = "W"
			intervals [2373]:
				xmin = 912.0595
				xmax = 912.0895
				text = "ER1"
			intervals [2374]:
				xmin = 912.0895
				xmax = 912.1295
				text = "K"
			intervals [2375]:
				xmin = 912.1295
				xmax = 912.1595
				text = "T"
			intervals [2376]:
				xmin = 912.1595
				xmax = 912.2195
				text = "F"
			intervals [2377]:
				xmin = 912.2195
				xmax = 912.2795
				text = "ER0"
			intervals [2378]:
				xmin = 912.2795
				xmax = 912.3395
				text = "M"
			intervals [2379]:
				xmin = 912.3395
				xmax = 912.4795
				text = "F"
			intervals [2380]:
				xmin = 912.4795
				xmax = 912.6395
				text = "AY1"
			intervals [2381]:
				xmin = 912.6395
				xmax = 912.6995
				text = "V"
			intervals [2382]:
				xmin = 912.6995
				xmax = 912.7295
				text = "T"
			intervals [2383]:
				xmin = 912.7295
				xmax = 912.7695
				text = "IH1"
			intervals [2384]:
				xmin = 912.7695
				xmax = 912.8195
				text = "L"
			intervals [2385]:
				xmin = 912.8195
				xmax = 912.9395
				text = "F"
			intervals [2386]:
				xmin = 912.9395
				xmax = 913.0195
				text = "AO1"
			intervals [2387]:
				xmin = 913.0195
				xmax = 913.0995
				text = "R"
			intervals [2388]:
				xmin = 913.0995
				xmax = 913.1295
				text = "sp"
			intervals [2389]:
				xmin = 913.1295
				xmax = 913.1595
				text = "DH"
			intervals [2390]:
				xmin = 913.1595
				xmax = 913.1895
				text = "AH0"
			intervals [2391]:
				xmin = 913.1895
				xmax = 913.2395
				text = "N"
			intervals [2392]:
				xmin = 913.2395
				xmax = 913.2995
				text = "EH1"
			intervals [2393]:
				xmin = 913.2995
				xmax = 913.3695
				text = "K"
			intervals [2394]:
				xmin = 913.3695
				xmax = 913.4595
				text = "S"
			intervals [2395]:
				xmin = 913.4595
				xmax = 913.5195
				text = "M"
			intervals [2396]:
				xmin = 913.5195
				xmax = 913.5795
				text = "AO1"
			intervals [2397]:
				xmin = 913.5795
				xmax = 913.6295
				text = "R"
			intervals [2398]:
				xmin = 913.6295
				xmax = 913.6595
				text = "N"
			intervals [2399]:
				xmin = 913.6595
				xmax = 913.6895
				text = "IH0"
			intervals [2400]:
				xmin = 913.6895
				xmax = 913.8495
				text = "N"
			intervals [2401]:
				xmin = 913.8495
				xmax = 914.099
				text = ""
			intervals [2402]:
				xmin = 914.099
				xmax = 914.189
				text = "sil"
			intervals [2403]:
				xmin = 914.189
				xmax = 914.279
				text = "EH1"
			intervals [2404]:
				xmin = 914.279
				xmax = 914.319
				text = "V"
			intervals [2405]:
				xmin = 914.319
				xmax = 914.379
				text = "R"
			intervals [2406]:
				xmin = 914.379
				xmax = 914.449
				text = "IY0"
			intervals [2407]:
				xmin = 914.449
				xmax = 914.529
				text = "D"
			intervals [2408]:
				xmin = 914.529
				xmax = 914.619
				text = "EY1"
			intervals [2409]:
				xmin = 914.619
				xmax = 915.8979
				text = "sp"
			intervals [2410]:
				xmin = 915.8979
				xmax = 915.9979
				text = "OW1"
			intervals [2411]:
				xmin = 915.9979
				xmax = 924.1663
				text = "sp"
			intervals [2412]:
				xmin = 924.1663
				xmax = 924.2663
				text = "M"
			intervals [2413]:
				xmin = 924.2663
				xmax = 924.3863
				text = "HH"
			intervals [2414]:
				xmin = 924.3863
				xmax = 924.5763
				text = "M"
			intervals [2415]:
				xmin = 924.5763
				xmax = 932.3328
				text = ""
			intervals [2416]:
				xmin = 932.3328
				xmax = 933.0328
				text = "spn"
			intervals [2417]:
				xmin = 933.0328
				xmax = 941.9695
				text = ""
			intervals [2418]:
				xmin = 941.9695
				xmax = 942.1595
				text = "Y"
			intervals [2419]:
				xmin = 942.1595
				xmax = 942.3295
				text = "AE1"
			intervals [2420]:
				xmin = 942.3295
				xmax = 942.7013
				text = "sp"
			intervals [2421]:
				xmin = 942.7013
				xmax = 942.7413
				text = "spn"
			intervals [2422]:
				xmin = 942.7413
				xmax = 943.2813
				text = "sp"
			intervals [2423]:
				xmin = 943.2813
				xmax = 943.6783
				text = ""
			intervals [2424]:
				xmin = 943.6783
				xmax = 943.7083
				text = "DH"
			intervals [2425]:
				xmin = 943.7083
				xmax = 943.7383
				text = "AH0"
			intervals [2426]:
				xmin = 943.7383
				xmax = 943.7683
				text = "T"
			intervals [2427]:
				xmin = 943.7683
				xmax = 943.7983
				text = "K"
			intervals [2428]:
				xmin = 943.7983
				xmax = 943.8383
				text = "AY1"
			intervals [2429]:
				xmin = 943.8383
				xmax = 943.8883
				text = "N"
			intervals [2430]:
				xmin = 943.8883
				xmax = 943.9183
				text = "D"
			intervals [2431]:
				xmin = 943.9183
				xmax = 943.9483
				text = "AH0"
			intervals [2432]:
				xmin = 943.9483
				xmax = 943.9783
				text = "V"
			intervals [2433]:
				xmin = 943.9783
				xmax = 944.1083
				text = "SH"
			intervals [2434]:
				xmin = 944.1083
				xmax = 944.1783
				text = "AA1"
			intervals [2435]:
				xmin = 944.1783
				xmax = 944.2683
				text = "T"
			intervals [2436]:
				xmin = 944.2683
				xmax = 944.3483
				text = "Y"
			intervals [2437]:
				xmin = 944.3483
				xmax = 944.3783
				text = "UH1"
			intervals [2438]:
				xmin = 944.3783
				xmax = 944.4283
				text = "R"
			intervals [2439]:
				xmin = 944.4283
				xmax = 944.4983
				text = "D"
			intervals [2440]:
				xmin = 944.4983
				xmax = 944.6183
				text = "EY1"
			intervals [2441]:
				xmin = 944.6183
				xmax = 944.6983
				text = "AE1"
			intervals [2442]:
				xmin = 944.6983
				xmax = 944.7983
				text = "F"
			intervals [2443]:
				xmin = 944.7983
				xmax = 944.8783
				text = "T"
			intervals [2444]:
				xmin = 944.8783
				xmax = 944.9683
				text = "ER0"
			intervals [2445]:
				xmin = 944.9683
				xmax = 945.0483
				text = "S"
			intervals [2446]:
				xmin = 945.0483
				xmax = 945.0783
				text = "K"
			intervals [2447]:
				xmin = 945.0783
				xmax = 945.1083
				text = "UW1"
			intervals [2448]:
				xmin = 945.1083
				xmax = 945.1383
				text = "L"
			intervals [2449]:
				xmin = 945.1383
				xmax = 947.3797
				text = ""
			intervals [2450]:
				xmin = 947.3797
				xmax = 947.4297
				text = "sil"
			intervals [2451]:
				xmin = 947.4297
				xmax = 947.4597
				text = "Y"
			intervals [2452]:
				xmin = 947.4597
				xmax = 947.7297
				text = "AE1"
			intervals [2453]:
				xmin = 947.7297
				xmax = 948.9835
				text = "sp"
			intervals [2454]:
				xmin = 948.9835
				xmax = 949.2035
				text = "AH1"
			intervals [2455]:
				xmin = 949.2035
				xmax = 949.2535
				text = "M"
			intervals [2456]:
				xmin = 949.2535
				xmax = 950.9209
				text = "sp"
			intervals [2457]:
				xmin = 950.9209
				xmax = 950.9509
				text = "W"
			intervals [2458]:
				xmin = 950.9509
				xmax = 950.9809
				text = "AH0"
			intervals [2459]:
				xmin = 950.9809
				xmax = 951.0109
				text = "Z"
			intervals [2460]:
				xmin = 951.0109
				xmax = 951.0609
				text = "DH"
			intervals [2461]:
				xmin = 951.0609
				xmax = 951.0909
				text = "EH1"
			intervals [2462]:
				xmin = 951.0909
				xmax = 951.1409
				text = "R"
			intervals [2463]:
				xmin = 951.1409
				xmax = 951.1709
				text = "EH1"
			intervals [2464]:
				xmin = 951.1709
				xmax = 951.2209
				text = "V"
			intervals [2465]:
				xmin = 951.2209
				xmax = 951.3009
				text = "ER0"
			intervals [2466]:
				xmin = 951.3009
				xmax = 951.3909
				text = "EY1"
			intervals [2467]:
				xmin = 951.3909
				xmax = 951.4909
				text = "T"
			intervals [2468]:
				xmin = 951.4909
				xmax = 951.6009
				text = "IY1"
			intervals [2469]:
				xmin = 951.6009
				xmax = 951.7109
				text = "CH"
			intervals [2470]:
				xmin = 951.7109
				xmax = 951.7709
				text = "ER0"
			intervals [2471]:
				xmin = 951.7709
				xmax = 951.8509
				text = "EH1"
			intervals [2472]:
				xmin = 951.8509
				xmax = 951.9009
				text = "N"
			intervals [2473]:
				xmin = 951.9009
				xmax = 952.0009
				text = "IY0"
			intervals [2474]:
				xmin = 952.0009
				xmax = 952.0809
				text = "W"
			intervals [2475]:
				xmin = 952.0809
				xmax = 952.1609
				text = "EH2"
			intervals [2476]:
				xmin = 952.1609
				xmax = 952.3409
				text = "R"
			intervals [2477]:
				xmin = 952.3409
				xmax = 952.3709
				text = "sp"
			intervals [2478]:
				xmin = 952.3709
				xmax = 952.4209
				text = "AE1"
			intervals [2479]:
				xmin = 952.4209
				xmax = 952.4509
				text = "T"
			intervals [2480]:
				xmin = 952.4509
				xmax = 952.4809
				text = "EH1"
			intervals [2481]:
				xmin = 952.4809
				xmax = 952.5209
				text = "N"
			intervals [2482]:
				xmin = 952.5209
				xmax = 952.6109
				text = "IY0"
			intervals [2483]:
				xmin = 952.6109
				xmax = 952.6509
				text = "AH0"
			intervals [2484]:
				xmin = 952.6509
				xmax = 952.6809
				text = "V"
			intervals [2485]:
				xmin = 952.6809
				xmax = 952.7109
				text = "sp"
			intervals [2486]:
				xmin = 952.7109
				xmax = 952.7509
				text = "DH"
			intervals [2487]:
				xmin = 952.7509
				xmax = 952.8309
				text = "AH0"
			intervals [2488]:
				xmin = 952.8309
				xmax = 952.9209
				text = "S"
			intervals [2489]:
				xmin = 952.9209
				xmax = 952.9909
				text = "K"
			intervals [2490]:
				xmin = 952.9909
				xmax = 953.0409
				text = "UW1"
			intervals [2491]:
				xmin = 953.0409
				xmax = 953.1409
				text = "L"
			intervals [2492]:
				xmin = 953.1409
				xmax = 953.1909
				text = "Z"
			intervals [2493]:
				xmin = 953.1909
				xmax = 953.2209
				text = "Y"
			intervals [2494]:
				xmin = 953.2209
				xmax = 953.2709
				text = "UW1"
			intervals [2495]:
				xmin = 953.2709
				xmax = 953.3509
				text = "W"
			intervals [2496]:
				xmin = 953.3509
				xmax = 953.3809
				text = "EH1"
			intervals [2497]:
				xmin = 953.3809
				xmax = 953.4109
				text = "N"
			intervals [2498]:
				xmin = 953.4109
				xmax = 953.4409
				text = "T"
			intervals [2499]:
				xmin = 953.4409
				xmax = 953.4709
				text = "sp"
			intervals [2500]:
				xmin = 953.4709
				xmax = 953.5409
				text = "T"
			intervals [2501]:
				xmin = 953.5409
				xmax = 953.5809
				text = "IH0"
			intervals [2502]:
				xmin = 953.5809
				xmax = 953.6709
				text = "DH"
			intervals [2503]:
				xmin = 953.6709
				xmax = 953.7109
				text = "AH0"
			intervals [2504]:
				xmin = 953.7109
				xmax = 953.7409
				text = "T"
			intervals [2505]:
				xmin = 953.7409
				xmax = 953.8209
				text = "HH"
			intervals [2506]:
				xmin = 953.8209
				xmax = 953.9009
				text = "AA1"
			intervals [2507]:
				xmin = 953.9009
				xmax = 954.0209
				text = "L"
			intervals [2508]:
				xmin = 954.0209
				xmax = 954.1209
				text = "ER0"
			intervals [2509]:
				xmin = 954.1209
				xmax = 954.1509
				text = "D"
			intervals [2510]:
				xmin = 954.1509
				xmax = 954.2709
				text = "AH0"
			intervals [2511]:
				xmin = 954.2709
				xmax = 954.3409
				text = "L"
			intervals [2512]:
				xmin = 954.3409
				xmax = 954.4309
				text = "AA1"
			intervals [2513]:
				xmin = 954.4309
				xmax = 954.4909
				text = "T"
			intervals [2514]:
				xmin = 954.4909
				xmax = 955.7087
				text = "sp"
			intervals [2515]:
				xmin = 955.7087
				xmax = 955.7487
				text = "AE1"
			intervals [2516]:
				xmin = 955.7487
				xmax = 955.8087
				text = "T"
			intervals [2517]:
				xmin = 955.8087
				xmax = 955.9487
				text = "K"
			intervals [2518]:
				xmin = 955.9487
				xmax = 956.0087
				text = "IH1"
			intervals [2519]:
				xmin = 956.0087
				xmax = 956.0687
				text = "D"
			intervals [2520]:
				xmin = 956.0687
				xmax = 956.2487
				text = "Z"
			intervals [2521]:
				xmin = 956.2487
				xmax = 956.2987
				text = "sp"
			intervals [2522]:
				xmin = 956.2987
				xmax = 964.7912
				text = ""
			intervals [2523]:
				xmin = 964.7912
				xmax = 964.8212
				text = "OW1"
			intervals [2524]:
				xmin = 964.8212
				xmax = 964.8512
				text = "sp"
			intervals [2525]:
				xmin = 964.8512
				xmax = 964.8812
				text = "Y"
			intervals [2526]:
				xmin = 964.8812
				xmax = 965.1412
				text = "AE1"
			intervals [2527]:
				xmin = 965.1412
				xmax = 965.3812
				text = "sp"
			intervals [2528]:
				xmin = 965.3812
				xmax = 969.1592
				text = ""
			intervals [2529]:
				xmin = 969.1592
				xmax = 969.5792
				text = "M"
			intervals [2530]:
				xmin = 969.5792
				xmax = 969.6092
				text = "HH"
			intervals [2531]:
				xmin = 969.6092
				xmax = 969.6992
				text = "M"
			intervals [2532]:
				xmin = 969.6992
				xmax = 970.9218
				text = ""
			intervals [2533]:
				xmin = 970.9218
				xmax = 971.1118
				text = "M"
			intervals [2534]:
				xmin = 971.1118
				xmax = 971.1518
				text = "HH"
			intervals [2535]:
				xmin = 971.1518
				xmax = 971.4218
				text = "M"
			intervals [2536]:
				xmin = 971.4218
				xmax = 971.4618
				text = "sp"
			intervals [2537]:
				xmin = 971.4618
				xmax = 981.1126
				text = ""
			intervals [2538]:
				xmin = 981.1126
				xmax = 981.5826
				text = "OW1"
			intervals [2539]:
				xmin = 981.5826
				xmax = 981.6326
				text = "N"
			intervals [2540]:
				xmin = 981.6326
				xmax = 981.7726
				text = "OW1"
			intervals [2541]:
				xmin = 981.7726
				xmax = 981.8026
				text = "sp"
			intervals [2542]:
				xmin = 981.8026
				xmax = 984.9023
				text = ""
			intervals [2543]:
				xmin = 984.9023
				xmax = 985.0923
				text = "HH"
			intervals [2544]:
				xmin = 985.0923
				xmax = 985.2023
				text = "M"
			intervals [2545]:
				xmin = 985.2023
				xmax = 987.3878
				text = ""
			intervals [2546]:
				xmin = 987.3878
				xmax = 987.4578
				text = "sil"
			intervals [2547]:
				xmin = 987.4578
				xmax = 987.7378
				text = "spn"
			intervals [2548]:
				xmin = 987.7378
				xmax = 991.4826
				text = "sp"
			intervals [2549]:
				xmin = 991.4826
				xmax = 991.8326
				text = "OW1"
			intervals [2550]:
				xmin = 991.8326
				xmax = 992.0026
				text = "sp"
			intervals [2551]:
				xmin = 992.0026
				xmax = 992.0326
				text = "M"
			intervals [2552]:
				xmin = 992.0326
				xmax = 992.0926
				text = "AE1"
			intervals [2553]:
				xmin = 992.0926
				xmax = 992.1226
				text = "N"
			intervals [2554]:
				xmin = 992.1226
				xmax = 992.3126
				text = "sp"
			intervals [2555]:
				xmin = 992.3126
				xmax = 996.8687
				text = ""
			intervals [2556]:
				xmin = 996.8687
				xmax = 997.1087
				text = "HH"
			intervals [2557]:
				xmin = 997.1087
				xmax = 997.2287
				text = "M"
			intervals [2558]:
				xmin = 997.2287
				xmax = 997.3087
				text = "sp"
			intervals [2559]:
				xmin = 997.3087
				xmax = 997.5167
				text = ""
			intervals [2560]:
				xmin = 997.5167
				xmax = 997.6067
				text = "SH"
			intervals [2561]:
				xmin = 997.6067
				xmax = 997.6367
				text = "IY1"
			intervals [2562]:
				xmin = 997.6367
				xmax = 997.6667
				text = "K"
			intervals [2563]:
				xmin = 997.6667
				xmax = 997.6967
				text = "AY1"
			intervals [2564]:
				xmin = 997.6967
				xmax = 997.7267
				text = "N"
			intervals [2565]:
				xmin = 997.7267
				xmax = 997.7667
				text = "sp"
			intervals [2566]:
				xmin = 997.7667
				xmax = 997.7967
				text = "AH0"
			intervals [2567]:
				xmin = 997.7967
				xmax = 997.8267
				text = "V"
			intervals [2568]:
				xmin = 997.8267
				xmax = 997.9267
				text = "sp"
			intervals [2569]:
				xmin = 997.9267
				xmax = 997.9867
				text = "L"
			intervals [2570]:
				xmin = 997.9867
				xmax = 998.0167
				text = "AY1"
			intervals [2571]:
				xmin = 998.0167
				xmax = 998.0767
				text = "K"
			intervals [2572]:
				xmin = 998.0767
				xmax = 998.1267
				text = "sp"
			intervals [2573]:
				xmin = 998.1267
				xmax = 998.1767
				text = "AH0"
			intervals [2574]:
				xmin = 998.1767
				xmax = 998.2067
				text = "N"
			intervals [2575]:
				xmin = 998.2067
				xmax = 998.2867
				text = "sp"
			intervals [2576]:
				xmin = 998.2867
				xmax = 998.3167
				text = "OW1"
			intervals [2577]:
				xmin = 998.3167
				xmax = 998.3567
				text = "L"
			intervals [2578]:
				xmin = 998.3567
				xmax = 998.4367
				text = "D"
			intervals [2579]:
				xmin = 998.4367
				xmax = 998.4767
				text = "sp"
			intervals [2580]:
				xmin = 998.4767
				xmax = 998.5267
				text = "W"
			intervals [2581]:
				xmin = 998.5267
				xmax = 998.6467
				text = "IH1"
			intervals [2582]:
				xmin = 998.6467
				xmax = 998.8467
				text = "CH"
			intervals [2583]:
				xmin = 998.8467
				xmax = 998.8767
				text = "sp"
			intervals [2584]:
				xmin = 998.8767
				xmax = 999.7267
				text = "spn"
			intervals [2585]:
				xmin = 999.7267
				xmax = 1001.7972
				text = ""
			intervals [2586]:
				xmin = 1001.7972
				xmax = 1001.8572
				text = "Y"
			intervals [2587]:
				xmin = 1001.8572
				xmax = 1001.8972
				text = "UW1"
			intervals [2588]:
				xmin = 1001.8972
				xmax = 1002.0272
				text = "TH"
			intervals [2589]:
				xmin = 1002.0272
				xmax = 1002.0772
				text = "IH1"
			intervals [2590]:
				xmin = 1002.0772
				xmax = 1002.1272
				text = "NG"
			intervals [2591]:
				xmin = 1002.1272
				xmax = 1002.3372
				text = "K"
			intervals [2592]:
				xmin = 1002.3372
				xmax = 1002.4081
				text = ""
			intervals [2593]:
				xmin = 1002.4081
				xmax = 1002.4381
				text = "D"
			intervals [2594]:
				xmin = 1002.4381
				xmax = 1002.4681
				text = "UW1"
			intervals [2595]:
				xmin = 1002.4681
				xmax = 1002.4981
				text = "Y"
			intervals [2596]:
				xmin = 1002.4981
				xmax = 1002.5281
				text = "UW1"
			intervals [2597]:
				xmin = 1002.5281
				xmax = 1002.5581
				text = "TH"
			intervals [2598]:
				xmin = 1002.5581
				xmax = 1002.5981
				text = "IH1"
			intervals [2599]:
				xmin = 1002.5981
				xmax = 1002.6581
				text = "NG"
			intervals [2600]:
				xmin = 1002.6581
				xmax = 1002.6881
				text = "K"
			intervals [2601]:
				xmin = 1002.6881
				xmax = 1002.7481
				text = "IH0"
			intervals [2602]:
				xmin = 1002.7481
				xmax = 1002.7781
				text = "T"
			intervals [2603]:
				xmin = 1002.7781
				xmax = 1002.8281
				text = "W"
			intervals [2604]:
				xmin = 1002.8281
				xmax = 1002.8781
				text = "AO1"
			intervals [2605]:
				xmin = 1002.8781
				xmax = 1002.9781
				text = "Z"
			intervals [2606]:
				xmin = 1002.9781
				xmax = 1003.1481
				text = "F"
			intervals [2607]:
				xmin = 1003.1481
				xmax = 1003.2981
				text = "EH1"
			intervals [2608]:
				xmin = 1003.2981
				xmax = 1003.4181
				text = "R"
			intervals [2609]:
				xmin = 1003.4181
				xmax = 1003.5581
				text = "sp"
			intervals [2610]:
				xmin = 1003.5581
				xmax = 1003.9235
				text = ""
			intervals [2611]:
				xmin = 1003.9235
				xmax = 1004.0735
				text = "HH"
			intervals [2612]:
				xmin = 1004.0735
				xmax = 1004.1035
				text = "W"
			intervals [2613]:
				xmin = 1004.1035
				xmax = 1004.1435
				text = "AH1"
			intervals [2614]:
				xmin = 1004.1435
				xmax = 1004.1735
				text = "T"
			intervals [2615]:
				xmin = 1004.1735
				xmax = 1004.2035
				text = "sp"
			intervals [2616]:
				xmin = 1004.2035
				xmax = 1004.3035
				text = "SH"
			intervals [2617]:
				xmin = 1004.3035
				xmax = 1004.3735
				text = "IY1"
			intervals [2618]:
				xmin = 1004.3735
				xmax = 1004.4335
				text = "sp"
			intervals [2619]:
				xmin = 1004.4335
				xmax = 1004.4835
				text = "P"
			intervals [2620]:
				xmin = 1004.4835
				xmax = 1004.5235
				text = "AH1"
			intervals [2621]:
				xmin = 1004.5235
				xmax = 1004.5635
				text = "N"
			intervals [2622]:
				xmin = 1004.5635
				xmax = 1004.6235
				text = "IH0"
			intervals [2623]:
				xmin = 1004.6235
				xmax = 1004.7135
				text = "SH"
			intervals [2624]:
				xmin = 1004.7135
				xmax = 1004.7435
				text = "T"
			intervals [2625]:
				xmin = 1004.7435
				xmax = 1004.7735
				text = "DH"
			intervals [2626]:
				xmin = 1004.7735
				xmax = 1004.8035
				text = "IY0"
			intervals [2627]:
				xmin = 1004.8035
				xmax = 1004.9035
				text = "K"
			intervals [2628]:
				xmin = 1004.9035
				xmax = 1004.9535
				text = "IH1"
			intervals [2629]:
				xmin = 1004.9535
				xmax = 1005.0435
				text = "D"
			intervals [2630]:
				xmin = 1005.0435
				xmax = 1005.1035
				text = "Z"
			intervals [2631]:
				xmin = 1005.1035
				xmax = 1005.2235
				text = "F"
			intervals [2632]:
				xmin = 1005.2235
				xmax = 1005.4335
				text = "ER0"
			intervals [2633]:
				xmin = 1005.4335
				xmax = 1005.7514
				text = ""
			intervals [2634]:
				xmin = 1005.7514
				xmax = 1005.7814
				text = "sil"
			intervals [2635]:
				xmin = 1005.7814
				xmax = 1006.4314
				text = "spn"
			intervals [2636]:
				xmin = 1006.4314
				xmax = 1020.2402
				text = ""
			intervals [2637]:
				xmin = 1020.2402
				xmax = 1020.3802
				text = "Y"
			intervals [2638]:
				xmin = 1020.3802
				xmax = 1020.4702
				text = "UW1"
			intervals [2639]:
				xmin = 1020.4702
				xmax = 1020.5202
				text = "Z"
			intervals [2640]:
				xmin = 1020.5202
				xmax = 1020.5502
				text = "D"
			intervals [2641]:
				xmin = 1020.5502
				xmax = 1020.5802
				text = "IH0"
			intervals [2642]:
				xmin = 1020.5802
				xmax = 1020.6202
				text = "T"
			intervals [2643]:
				xmin = 1020.6202
				xmax = 1020.7102
				text = "AH1"
			intervals [2644]:
				xmin = 1020.7102
				xmax = 1020.7602
				text = "P"
			intervals [2645]:
				xmin = 1020.7602
				xmax = 1020.8202
				text = "sp"
			intervals [2646]:
				xmin = 1020.8202
				xmax = 1020.8902
				text = "Y"
			intervals [2647]:
				xmin = 1020.8902
				xmax = 1021.0602
				text = "ER0"
			intervals [2648]:
				xmin = 1021.0602
				xmax = 1021.1302
				text = "Z"
			intervals [2649]:
				xmin = 1021.1302
				xmax = 1021.2102
				text = "AH0"
			intervals [2650]:
				xmin = 1021.2102
				xmax = 1021.2402
				text = "G"
			intervals [2651]:
				xmin = 1021.2402
				xmax = 1021.4602
				text = "OW1"
			intervals [2652]:
				xmin = 1021.4602
				xmax = 1021.5902
				text = "sp"
			intervals [2653]:
				xmin = 1021.5902
				xmax = 1024.5301
				text = ""
			intervals [2654]:
				xmin = 1024.5301
				xmax = 1025.2101
				text = "spn"
			intervals [2655]:
				xmin = 1025.2101
				xmax = 1026.3241
				text = ""
			intervals [2656]:
				xmin = 1026.3241
				xmax = 1027.7641
				text = "spn"
			intervals [2657]:
				xmin = 1027.7641
				xmax = 1031.6154
				text = ""
			intervals [2658]:
				xmin = 1031.6154
				xmax = 1031.6454
				text = "sil"
			intervals [2659]:
				xmin = 1031.6454
				xmax = 1031.6954
				text = "AY1"
			intervals [2660]:
				xmin = 1031.6954
				xmax = 1031.7754
				text = "G"
			intervals [2661]:
				xmin = 1031.7754
				xmax = 1031.8454
				text = "EH1"
			intervals [2662]:
				xmin = 1031.8454
				xmax = 1031.9154
				text = "S"
			intervals [2663]:
				xmin = 1031.9154
				xmax = 1031.9654
				text = "IH0"
			intervals [2664]:
				xmin = 1031.9654
				xmax = 1032.0154
				text = "F"
			intervals [2665]:
				xmin = 1032.0154
				xmax = 1032.0454
				text = "AY1"
			intervals [2666]:
				xmin = 1032.0454
				xmax = 1032.1054
				text = "W"
			intervals [2667]:
				xmin = 1032.1054
				xmax = 1032.1754
				text = "ER0"
			intervals [2668]:
				xmin = 1032.1754
				xmax = 1032.2154
				text = "T"
			intervals [2669]:
				xmin = 1032.2154
				xmax = 1032.2554
				text = "AH0"
			intervals [2670]:
				xmin = 1032.2554
				xmax = 1032.3754
				text = "AE1"
			intervals [2671]:
				xmin = 1032.3754
				xmax = 1032.4754
				text = "S"
			intervals [2672]:
				xmin = 1032.4754
				xmax = 1032.5054
				text = "K"
			intervals [2673]:
				xmin = 1032.5054
				xmax = 1032.5454
				text = "Y"
			intervals [2674]:
				xmin = 1032.5454
				xmax = 1032.5854
				text = "UW1"
			intervals [2675]:
				xmin = 1032.5854
				xmax = 1032.6254
				text = "IH0"
			intervals [2676]:
				xmin = 1032.6254
				xmax = 1032.6954
				text = "F"
			intervals [2677]:
				xmin = 1032.6954
				xmax = 1032.7254
				text = "Y"
			intervals [2678]:
				xmin = 1032.7254
				xmax = 1032.7554
				text = "UW1"
			intervals [2679]:
				xmin = 1032.7554
				xmax = 1032.7954
				text = "EH1"
			intervals [2680]:
				xmin = 1032.7954
				xmax = 1032.8354
				text = "V"
			intervals [2681]:
				xmin = 1032.8354
				xmax = 1032.9254
				text = "ER0"
			intervals [2682]:
				xmin = 1032.9254
				xmax = 1032.9754
				text = "HH"
			intervals [2683]:
				xmin = 1032.9754
				xmax = 1033.0354
				text = "AE1"
			intervals [2684]:
				xmin = 1033.0354
				xmax = 1033.0754
				text = "D"
			intervals [2685]:
				xmin = 1033.0754
				xmax = 1033.1354
				text = "AH0"
			intervals [2686]:
				xmin = 1033.1354
				xmax = 1033.2254
				text = "T"
			intervals [2687]:
				xmin = 1033.2254
				xmax = 1033.3454
				text = "IY1"
			intervals [2688]:
				xmin = 1033.3454
				xmax = 1033.4754
				text = "CH"
			intervals [2689]:
				xmin = 1033.4754
				xmax = 1033.5054
				text = "ER0"
			intervals [2690]:
				xmin = 1033.5054
				xmax = 1033.5354
				text = "Y"
			intervals [2691]:
				xmin = 1033.5354
				xmax = 1033.5654
				text = "UW1"
			intervals [2692]:
				xmin = 1033.5654
				xmax = 1033.6554
				text = "K"
			intervals [2693]:
				xmin = 1033.6554
				xmax = 1033.7154
				text = "UH1"
			intervals [2694]:
				xmin = 1033.7154
				xmax = 1033.7454
				text = "D"
			intervals [2695]:
				xmin = 1033.7454
				xmax = 1033.7754
				text = "AH0"
			intervals [2696]:
				xmin = 1033.7754
				xmax = 1033.8054
				text = "N"
			intervals [2697]:
				xmin = 1033.8054
				xmax = 1033.8754
				text = "T"
			intervals [2698]:
				xmin = 1033.8754
				xmax = 1033.9454
				text = "S"
			intervals [2699]:
				xmin = 1033.9454
				xmax = 1033.9954
				text = "T"
			intervals [2700]:
				xmin = 1033.9954
				xmax = 1034.1554
				text = "AE1"
			intervals [2701]:
				xmin = 1034.1554
				xmax = 1034.2454
				text = "N"
			intervals [2702]:
				xmin = 1034.2454
				xmax = 1034.2854
				text = "D"
			intervals [2703]:
				xmin = 1034.2854
				xmax = 1034.3854
				text = "SH"
			intervals [2704]:
				xmin = 1034.3854
				xmax = 1034.4654
				text = "IY1"
			intervals [2705]:
				xmin = 1034.4654
				xmax = 1034.5154
				text = "W"
			intervals [2706]:
				xmin = 1034.5154
				xmax = 1034.5854
				text = "UH1"
			intervals [2707]:
				xmin = 1034.5854
				xmax = 1034.6354
				text = "D"
			intervals [2708]:
				xmin = 1034.6354
				xmax = 1034.6854
				text = "B"
			intervals [2709]:
				xmin = 1034.6854
				xmax = 1034.7954
				text = "IY1"
			intervals [2710]:
				xmin = 1034.7954
				xmax = 1034.8554
				text = "IH1"
			intervals [2711]:
				xmin = 1034.8554
				xmax = 1034.9354
				text = "T"
			intervals [2712]:
				xmin = 1034.9354
				xmax = 1034.9954
				text = "sp"
			intervals [2713]:
				xmin = 1034.9954
				xmax = 1039.3258
				text = ""
			intervals [2714]:
				xmin = 1039.3258
				xmax = 1039.6258
				text = "M"
			intervals [2715]:
				xmin = 1039.6258
				xmax = 1039.6658
				text = "sp"
			intervals [2716]:
				xmin = 1039.6658
				xmax = 1042.9544
				text = ""
			intervals [2717]:
				xmin = 1042.9544
				xmax = 1042.9844
				text = "D"
			intervals [2718]:
				xmin = 1042.9844
				xmax = 1043.0144
				text = "IH0"
			intervals [2719]:
				xmin = 1043.0144
				xmax = 1043.0444
				text = "D"
			intervals [2720]:
				xmin = 1043.0444
				xmax = 1043.0844
				text = "Y"
			intervals [2721]:
				xmin = 1043.0844
				xmax = 1043.1444
				text = "UW1"
			intervals [2722]:
				xmin = 1043.1444
				xmax = 1043.2044
				text = "W"
			intervals [2723]:
				xmin = 1043.2044
				xmax = 1043.2444
				text = "ER0"
			intervals [2724]:
				xmin = 1043.2444
				xmax = 1043.2744
				text = "Y"
			intervals [2725]:
				xmin = 1043.2744
				xmax = 1043.3044
				text = "UW1"
			intervals [2726]:
				xmin = 1043.3044
				xmax = 1043.4144
				text = "EH1"
			intervals [2727]:
				xmin = 1043.4144
				xmax = 1043.4544
				text = "V"
			intervals [2728]:
				xmin = 1043.4544
				xmax = 1043.5044
				text = "ER0"
			intervals [2729]:
				xmin = 1043.5044
				xmax = 1043.5744
				text = "IH1"
			intervals [2730]:
				xmin = 1043.5744
				xmax = 1043.6044
				text = "N"
			intervals [2731]:
				xmin = 1043.6044
				xmax = 1043.6344
				text = "AH0"
			intervals [2732]:
				xmin = 1043.6344
				xmax = 1043.7344
				text = "K"
			intervals [2733]:
				xmin = 1043.7344
				xmax = 1043.7944
				text = "L"
			intervals [2734]:
				xmin = 1043.7944
				xmax = 1043.8944
				text = "AE1"
			intervals [2735]:
				xmin = 1043.8944
				xmax = 1044.0144
				text = "S"
			intervals [2736]:
				xmin = 1044.0144
				xmax = 1044.0544
				text = "W"
			intervals [2737]:
				xmin = 1044.0544
				xmax = 1044.0844
				text = "EH1"
			intervals [2738]:
				xmin = 1044.0844
				xmax = 1044.1244
				text = "R"
			intervals [2739]:
				xmin = 1044.1244
				xmax = 1044.1644
				text = "DH"
			intervals [2740]:
				xmin = 1044.1644
				xmax = 1044.2144
				text = "IY0"
			intervals [2741]:
				xmin = 1044.2144
				xmax = 1044.2944
				text = "K"
			intervals [2742]:
				xmin = 1044.2944
				xmax = 1044.3444
				text = "IH1"
			intervals [2743]:
				xmin = 1044.3444
				xmax = 1044.4044
				text = "D"
			intervals [2744]:
				xmin = 1044.4044
				xmax = 1044.4444
				text = "Z"
			intervals [2745]:
				xmin = 1044.4444
				xmax = 1044.5444
				text = "P"
			intervals [2746]:
				xmin = 1044.5444
				xmax = 1044.5944
				text = "L"
			intervals [2747]:
				xmin = 1044.5944
				xmax = 1044.6544
				text = "EY1"
			intervals [2748]:
				xmin = 1044.6544
				xmax = 1044.6944
				text = "D"
			intervals [2749]:
				xmin = 1044.6944
				xmax = 1044.7544
				text = "AH0"
			intervals [2750]:
				xmin = 1044.7544
				xmax = 1044.8644
				text = "T"
			intervals [2751]:
				xmin = 1044.8644
				xmax = 1044.9044
				text = "R"
			intervals [2752]:
				xmin = 1044.9044
				xmax = 1044.9744
				text = "IH1"
			intervals [2753]:
				xmin = 1044.9744
				xmax = 1045.0644
				text = "K"
			intervals [2754]:
				xmin = 1045.0644
				xmax = 1045.0944
				text = "AA1"
			intervals [2755]:
				xmin = 1045.0944
				xmax = 1045.1344
				text = "N"
			intervals [2756]:
				xmin = 1045.1344
				xmax = 1045.1644
				text = "sp"
			intervals [2757]:
				xmin = 1045.1644
				xmax = 1045.2444
				text = "AH0"
			intervals [2758]:
				xmin = 1045.2444
				xmax = 1045.2844
				text = "sp"
			intervals [2759]:
				xmin = 1045.2844
				xmax = 1045.3844
				text = "T"
			intervals [2760]:
				xmin = 1045.3844
				xmax = 1045.4744
				text = "IY1"
			intervals [2761]:
				xmin = 1045.4744
				xmax = 1045.5844
				text = "CH"
			intervals [2762]:
				xmin = 1045.5844
				xmax = 1045.7844
				text = "ER0"
			intervals [2763]:
				xmin = 1045.7844
				xmax = 1045.9044
				text = "sp"
			intervals [2764]:
				xmin = 1045.9044
				xmax = 1045.9344
				text = "AH0"
			intervals [2765]:
				xmin = 1045.9344
				xmax = 1046.2244
				text = "sp"
			intervals [2766]:
				xmin = 1046.2244
				xmax = 1046.2644
				text = "P"
			intervals [2767]:
				xmin = 1046.2644
				xmax = 1046.2944
				text = "R"
			intervals [2768]:
				xmin = 1046.2944
				xmax = 1046.3744
				text = "AE1"
			intervals [2769]:
				xmin = 1046.3744
				xmax = 1046.4344
				text = "K"
			intervals [2770]:
				xmin = 1046.4344
				xmax = 1046.4744
				text = "T"
			intervals [2771]:
				xmin = 1046.4744
				xmax = 1046.5044
				text = "AH0"
			intervals [2772]:
				xmin = 1046.5044
				xmax = 1046.5744
				text = "K"
			intervals [2773]:
				xmin = 1046.5744
				xmax = 1046.6244
				text = "AH0"
			intervals [2774]:
				xmin = 1046.6244
				xmax = 1046.6744
				text = "L"
			intervals [2775]:
				xmin = 1046.6744
				xmax = 1046.7944
				text = "sp"
			intervals [2776]:
				xmin = 1046.7944
				xmax = 1046.8244
				text = "JH"
			intervals [2777]:
				xmin = 1046.8244
				xmax = 1046.8544
				text = "OW1"
			intervals [2778]:
				xmin = 1046.8544
				xmax = 1046.8844
				text = "K"
			intervals [2779]:
				xmin = 1046.8844
				xmax = 1047.2144
				text = "sp"
			intervals [2780]:
				xmin = 1047.2144
				xmax = 1050.0677
				text = ""
			intervals [2781]:
				xmin = 1050.0677
				xmax = 1051.4277
				text = "spn"
			intervals [2782]:
				xmin = 1051.4277
				xmax = 1052.4224
				text = ""
			intervals [2783]:
				xmin = 1052.4224
				xmax = 1052.7024
				text = "spn"
			intervals [2784]:
				xmin = 1052.7024
				xmax = 1052.7424
				text = "AE1"
			intervals [2785]:
				xmin = 1052.7424
				xmax = 1052.8624
				text = "S"
			intervals [2786]:
				xmin = 1052.8624
				xmax = 1052.8924
				text = "K"
			intervals [2787]:
				xmin = 1052.8924
				xmax = 1052.9224
				text = "DH"
			intervals [2788]:
				xmin = 1052.9224
				xmax = 1052.9924
				text = "IH0"
			intervals [2789]:
				xmin = 1052.9924
				xmax = 1053.0824
				text = "S"
			intervals [2790]:
				xmin = 1053.0824
				xmax = 1053.1624
				text = "K"
			intervals [2791]:
				xmin = 1053.1624
				xmax = 1053.1924
				text = "W"
			intervals [2792]:
				xmin = 1053.1924
				xmax = 1053.2624
				text = "EH1"
			intervals [2793]:
				xmin = 1053.2624
				xmax = 1053.3924
				text = "S"
			intervals [2794]:
				xmin = 1053.3924
				xmax = 1053.4224
				text = "CH"
			intervals [2795]:
				xmin = 1053.4224
				xmax = 1053.4524
				text = "AH0"
			intervals [2796]:
				xmin = 1053.4524
				xmax = 1053.4824
				text = "N"
			intervals [2797]:
				xmin = 1053.4824
				xmax = 1072.4148
				text = ""
			intervals [2798]:
				xmin = 1072.4148
				xmax = 1072.4848
				text = "sil"
			intervals [2799]:
				xmin = 1072.4848
				xmax = 1072.6148
				text = "AH1"
			intervals [2800]:
				xmin = 1072.6148
				xmax = 1072.6748
				text = "HH"
			intervals [2801]:
				xmin = 1072.6748
				xmax = 1072.8448
				text = "AH1"
			intervals [2802]:
				xmin = 1072.8448
				xmax = 1080.197
				text = "sp"
			intervals [2803]:
				xmin = 1080.197
				xmax = 1081.297
				text = "spn"
			intervals [2804]:
				xmin = 1081.297
				xmax = 1083.5089
				text = ""
			intervals [2805]:
				xmin = 1083.5089
				xmax = 1083.6389
				text = "M"
			intervals [2806]:
				xmin = 1083.6389
				xmax = 1083.6989
				text = "HH"
			intervals [2807]:
				xmin = 1083.6989
				xmax = 1084.0689
				text = "M"
			intervals [2808]:
				xmin = 1084.0689
				xmax = 1093.4154
				text = "sp"
			intervals [2809]:
				xmin = 1093.4154
				xmax = 1093.4654
				text = "AO1"
			intervals [2810]:
				xmin = 1093.4654
				xmax = 1093.5054
				text = "sp"
			intervals [2811]:
				xmin = 1093.5054
				xmax = 1093.5554
				text = "Y"
			intervals [2812]:
				xmin = 1093.5554
				xmax = 1093.7254
				text = "AE1"
			intervals [2813]:
				xmin = 1093.7254
				xmax = 1093.9754
				text = "sp"
			intervals [2814]:
				xmin = 1093.9754
				xmax = 1097.1295
				text = ""
			intervals [2815]:
				xmin = 1097.1295
				xmax = 1097.1695
				text = "M"
			intervals [2816]:
				xmin = 1097.1695
				xmax = 1097.2295
				text = "HH"
			intervals [2817]:
				xmin = 1097.2295
				xmax = 1097.5895
				text = "M"
			intervals [2818]:
				xmin = 1097.5895
				xmax = 1097.6195
				text = "sp"
			intervals [2819]:
				xmin = 1097.6195
				xmax = 1112.0028
				text = ""
			intervals [2820]:
				xmin = 1112.0028
				xmax = 1112.1628
				text = "M"
			intervals [2821]:
				xmin = 1112.1628
				xmax = 1112.2928
				text = "HH"
			intervals [2822]:
				xmin = 1112.2928
				xmax = 1112.3528
				text = "M"
			intervals [2823]:
				xmin = 1112.3528
				xmax = 1118.8328
				text = ""
			intervals [2824]:
				xmin = 1118.8328
				xmax = 1119.0428
				text = "sil"
			intervals [2825]:
				xmin = 1119.0428
				xmax = 1119.0728
				text = "N"
			intervals [2826]:
				xmin = 1119.0728
				xmax = 1119.1928
				text = "OW1"
			intervals [2827]:
				xmin = 1119.1928
				xmax = 1119.2228
				text = "K"
			intervals [2828]:
				xmin = 1119.2228
				xmax = 1119.3128
				text = "IH1"
			intervals [2829]:
				xmin = 1119.3128
				xmax = 1119.3428
				text = "D"
			intervals [2830]:
				xmin = 1119.3428
				xmax = 1119.3728
				text = "IH0"
			intervals [2831]:
				xmin = 1119.3728
				xmax = 1119.4328
				text = "N"
			intervals [2832]:
				xmin = 1119.4328
				xmax = 1119.5328
				text = "sp"
			intervals [2833]:
				xmin = 1119.5328
				xmax = 1121.8921
				text = ""
			intervals [2834]:
				xmin = 1121.8921
				xmax = 1122.5521
				text = "spn"
			intervals [2835]:
				xmin = 1122.5521
				xmax = 1126.4166
				text = "sp"
			intervals [2836]:
				xmin = 1126.4166
				xmax = 1126.5966
				text = "M"
			intervals [2837]:
				xmin = 1126.5966
				xmax = 1129.9608
				text = ""
			intervals [2838]:
				xmin = 1129.9608
				xmax = 1130.0908
				text = "SH"
			intervals [2839]:
				xmin = 1130.0908
				xmax = 1130.1808
				text = "IY1"
			intervals [2840]:
				xmin = 1130.1808
				xmax = 1130.2208
				text = "DH"
			intervals [2841]:
				xmin = 1130.2208
				xmax = 1130.2908
				text = "AH0"
			intervals [2842]:
				xmin = 1130.2908
				xmax = 1130.3408
				text = "B"
			intervals [2843]:
				xmin = 1130.3408
				xmax = 1130.4208
				text = "EH1"
			intervals [2844]:
				xmin = 1130.4208
				xmax = 1130.5108
				text = "S"
			intervals [2845]:
				xmin = 1130.5108
				xmax = 1130.5408
				text = "T"
			intervals [2846]:
				xmin = 1130.5408
				xmax = 1130.5908
				text = "T"
			intervals [2847]:
				xmin = 1130.5908
				xmax = 1130.7008
				text = "IY1"
			intervals [2848]:
				xmin = 1130.7008
				xmax = 1130.8008
				text = "CH"
			intervals [2849]:
				xmin = 1130.8008
				xmax = 1130.8408
				text = "ER0"
			intervals [2850]:
				xmin = 1130.8408
				xmax = 1130.9508
				text = "Y"
			intervals [2851]:
				xmin = 1130.9508
				xmax = 1130.9808
				text = "UW1"
			intervals [2852]:
				xmin = 1130.9808
				xmax = 1131.0108
				text = "EH1"
			intervals [2853]:
				xmin = 1131.0108
				xmax = 1131.0708
				text = "V"
			intervals [2854]:
				xmin = 1131.0708
				xmax = 1131.1608
				text = "ER0"
			intervals [2855]:
				xmin = 1131.1608
				xmax = 1131.2508
				text = "sp"
			intervals [2856]:
				xmin = 1131.2508
				xmax = 1131.2908
				text = "HH"
			intervals [2857]:
				xmin = 1131.2908
				xmax = 1131.3208
				text = "AE1"
			intervals [2858]:
				xmin = 1131.3208
				xmax = 1131.3608
				text = "D"
			intervals [2859]:
				xmin = 1131.3608
				xmax = 1131.8308
				text = "sp"
			intervals [2860]:
				xmin = 1131.8308
				xmax = 1134.9154
				text = ""
			intervals [2861]:
				xmin = 1134.9154
				xmax = 1136.1554
				text = "spn"
			intervals [2862]:
				xmin = 1136.1554
				xmax = 1144.2284
				text = ""
			intervals [2863]:
				xmin = 1144.2284
				xmax = 1144.2584
				text = "M"
			intervals [2864]:
				xmin = 1144.2584
				xmax = 1144.2884
				text = "HH"
			intervals [2865]:
				xmin = 1144.2884
				xmax = 1144.6484
				text = "M"
			intervals [2866]:
				xmin = 1144.6484
				xmax = 1144.6784
				text = "sp"
			intervals [2867]:
				xmin = 1144.6784
				xmax = 1155.9567
				text = ""
			intervals [2868]:
				xmin = 1155.9567
				xmax = 1156.1167
				text = "M"
			intervals [2869]:
				xmin = 1156.1167
				xmax = 1156.2267
				text = "HH"
			intervals [2870]:
				xmin = 1156.2267
				xmax = 1156.3567
				text = "M"
			intervals [2871]:
				xmin = 1156.3567
				xmax = 1158.1656
				text = ""
			intervals [2872]:
				xmin = 1158.1656
				xmax = 1158.2356
				text = "sil"
			intervals [2873]:
				xmin = 1158.2356
				xmax = 1158.3556
				text = "M"
			intervals [2874]:
				xmin = 1158.3556
				xmax = 1158.4256
				text = "HH"
			intervals [2875]:
				xmin = 1158.4256
				xmax = 1158.6656
				text = "M"
			intervals [2876]:
				xmin = 1158.6656
				xmax = 1161.5079
				text = ""
			intervals [2877]:
				xmin = 1161.5079
				xmax = 1161.8179
				text = "spn"
			intervals [2878]:
				xmin = 1161.8179
				xmax = 1161.9079
				text = "sp"
			intervals [2879]:
				xmin = 1161.9079
				xmax = 1163.7749
				text = ""
			intervals [2880]:
				xmin = 1163.7749
				xmax = 1163.8249
				text = "M"
			intervals [2881]:
				xmin = 1163.8249
				xmax = 1163.8549
				text = "HH"
			intervals [2882]:
				xmin = 1163.8549
				xmax = 1164.1749
				text = "M"
			intervals [2883]:
				xmin = 1164.1749
				xmax = 1164.2249
				text = "sp"
			intervals [2884]:
				xmin = 1164.2249
				xmax = 1166.6715
				text = ""
			intervals [2885]:
				xmin = 1166.6715
				xmax = 1166.7715
				text = "M"
			intervals [2886]:
				xmin = 1166.7715
				xmax = 1166.8015
				text = "HH"
			intervals [2887]:
				xmin = 1166.8015
				xmax = 1167.1015
				text = "M"
			intervals [2888]:
				xmin = 1167.1015
				xmax = 1167.1515
				text = "sp"
			intervals [2889]:
				xmin = 1167.1515
				xmax = 1167.8166
				text = ""
			intervals [2890]:
				xmin = 1167.8166
				xmax = 1167.8866
				text = "HH"
			intervals [2891]:
				xmin = 1167.8866
				xmax = 1167.9266
				text = "W"
			intervals [2892]:
				xmin = 1167.9266
				xmax = 1167.9666
				text = "AH1"
			intervals [2893]:
				xmin = 1167.9666
				xmax = 1168.0366
				text = "T"
			intervals [2894]:
				xmin = 1168.0366
				xmax = 1168.0866
				text = "IH0"
			intervals [2895]:
				xmin = 1168.0866
				xmax = 1168.1666
				text = "Z"
			intervals [2896]:
				xmin = 1168.1666
				xmax = 1168.2166
				text = "DH"
			intervals [2897]:
				xmin = 1168.2166
				xmax = 1168.2766
				text = "EH1"
			intervals [2898]:
				xmin = 1168.2766
				xmax = 1168.3766
				text = "R"
			intervals [2899]:
				xmin = 1168.3766
				xmax = 1168.4066
				text = "DH"
			intervals [2900]:
				xmin = 1168.4066
				xmax = 1168.4366
				text = "AH0"
			intervals [2901]:
				xmin = 1168.4366
				xmax = 1168.4666
				text = "T"
			intervals [2902]:
				xmin = 1168.4666
				xmax = 1168.5266
				text = "M"
			intervals [2903]:
				xmin = 1168.5266
				xmax = 1168.5566
				text = "EY1"
			intervals [2904]:
				xmin = 1168.5566
				xmax = 1168.6566
				text = "K"
			intervals [2905]:
				xmin = 1168.6566
				xmax = 1168.7266
				text = "S"
			intervals [2906]:
				xmin = 1168.7266
				xmax = 1168.7566
				text = "AH0"
			intervals [2907]:
				xmin = 1168.7566
				xmax = 1168.8366
				text = "T"
			intervals [2908]:
				xmin = 1168.8366
				xmax = 1168.9466
				text = "IY1"
			intervals [2909]:
				xmin = 1168.9466
				xmax = 1169.0666
				text = "CH"
			intervals [2910]:
				xmin = 1169.0666
				xmax = 1169.1866
				text = "ER0"
			intervals [2911]:
				xmin = 1169.1866
[truncated: 3,050,774 more chars]
