# Supplementary material for: Considering Performance in the Automated and Manual Coding of Sociolinguistic Variables: Lessons From Variable (ING)
Source: Front Artif Intell. 2021 Apr 29;4:648543. doi: 10.3389/frai.2021.648543 (PMC8117961; doi:10.3389/frai.2021.648543)
Supplement: Supplementary file 5 [file Data_Sheet_5.ZIP › CORAAL_VARAligned_as_TextGrids_p1/DCA_se1_ag3_f_01_1.TextGrid]

File type = "ooTextFile"
Object class = "TextGrid"

xmin = 0.0
xmax = 1926.799977324263
tiers? <exists>
size = 4
item []:
	item [1]:
		class = "IntervalTier"
		name = "DCA_int_03 - words"
		xmin = 0.0
		xmax = 1926.799977324263
		intervals: size = 2844
			intervals [1]:
				xmin = 0.0
				xmax = 0.4482
				text = ""
			intervals [2]:
				xmin = 0.4482
				xmax = 0.5582
				text = "what"
			intervals [3]:
				xmin = 0.5582
				xmax = 0.7582
				text = "kind"
			intervals [4]:
				xmin = 0.7582
				xmax = 0.8182
				text = "of"
			intervals [5]:
				xmin = 0.8182
				xmax = 0.8882
				text = ""
			intervals [6]:
				xmin = 0.8882
				xmax = 1.1482
				text = "games"
			intervals [7]:
				xmin = 1.1482
				xmax = 1.1782
				text = ""
			intervals [8]:
				xmin = 1.1782
				xmax = 1.2682
				text = "did"
			intervals [9]:
				xmin = 1.2682
				xmax = 1.2982
				text = ""
			intervals [10]:
				xmin = 1.2982
				xmax = 1.3782
				text = "you"
			intervals [11]:
				xmin = 1.3782
				xmax = 1.4682
				text = ""
			intervals [12]:
				xmin = 1.4682
				xmax = 1.7182
				text = "play"
			intervals [13]:
				xmin = 1.7182
				xmax = 1.7482
				text = ""
			intervals [14]:
				xmin = 1.7482
				xmax = 1.9382
				text = "when"
			intervals [15]:
				xmin = 1.9382
				xmax = 2.0082
				text = "you"
			intervals [16]:
				xmin = 2.0082
				xmax = 2.0982
				text = "were"
			intervals [17]:
				xmin = 2.0982
				xmax = 2.1282
				text = ""
			intervals [18]:
				xmin = 2.1282
				xmax = 2.1582
				text = "a"
			intervals [19]:
				xmin = 2.1582
				xmax = 2.5682
				text = "child"
			intervals [20]:
				xmin = 2.5682
				xmax = 15.6003
				text = ""
			intervals [21]:
				xmin = 15.6003
				xmax = 15.7803
				text = "mm"
			intervals [22]:
				xmin = 15.7803
				xmax = 16.4108
				text = ""
			intervals [23]:
				xmin = 16.4108
				xmax = 16.7708
				text = "mm-hm"
			intervals [24]:
				xmin = 16.7708
				xmax = 18.0229
				text = ""
			intervals [25]:
				xmin = 18.0229
				xmax = 18.5429
				text = "mm-hm"
			intervals [26]:
				xmin = 18.5429
				xmax = 24.6119
				text = ""
			intervals [27]:
				xmin = 24.6119
				xmax = 24.8719
				text = "oh"
			intervals [28]:
				xmin = 24.8719
				xmax = 24.9019
				text = ""
			intervals [29]:
				xmin = 24.9019
				xmax = 25.3419
				text = "wow"
			intervals [30]:
				xmin = 25.3419
				xmax = 25.7331
				text = ""
			intervals [31]:
				xmin = 25.7331
				xmax = 25.8731
				text = "well"
			intervals [32]:
				xmin = 25.8731
				xmax = 25.9831
				text = "we've"
			intervals [33]:
				xmin = 25.9831
				xmax = 26.0331
				text = ""
			intervals [34]:
				xmin = 26.0331
				xmax = 26.1531
				text = "got"
			intervals [35]:
				xmin = 26.1531
				xmax = 26.1831
				text = "a"
			intervals [36]:
				xmin = 26.1831
				xmax = 26.3831
				text = "lot"
			intervals [37]:
				xmin = 26.3831
				xmax = 26.4231
				text = ""
			intervals [38]:
				xmin = 26.4231
				xmax = 26.4831
				text = "to"
			intervals [39]:
				xmin = 26.4831
				xmax = 26.7131
				text = "talk"
			intervals [40]:
				xmin = 26.7131
				xmax = 26.9931
				text = "about"
			intervals [41]:
				xmin = 26.9931
				xmax = 27.3659
				text = ""
			intervals [42]:
				xmin = 27.3659
				xmax = 27.5559
				text = "well"
			intervals [43]:
				xmin = 27.5559
				xmax = 27.7159
				text = "let"
			intervals [44]:
				xmin = 27.7159
				xmax = 27.7559
				text = "s"
			intervals [45]:
				xmin = 27.7559
				xmax = 27.8559
				text = "see"
			intervals [46]:
				xmin = 27.8559
				xmax = 28.1059
				text = "you"
			intervals [47]:
				xmin = 28.1059
				xmax = 28.5259
				text = "started"
			intervals [48]:
				xmin = 28.5259
				xmax = 28.6559
				text = "with"
			intervals [49]:
				xmin = 28.6559
				xmax = 29.2359
				text = "hopscotch"
			intervals [50]:
				xmin = 29.2359
				xmax = 29.2659
				text = ""
			intervals [51]:
				xmin = 29.2659
				xmax = 29.3659
				text = "could"
			intervals [52]:
				xmin = 29.3659
				xmax = 29.4459
				text = ""
			intervals [53]:
				xmin = 29.4459
				xmax = 29.5159
				text = "you"
			intervals [54]:
				xmin = 29.5159
				xmax = 29.9859
				text = "explain"
			intervals [55]:
				xmin = 29.9859
				xmax = 30.0259
				text = ""
			intervals [56]:
				xmin = 30.0259
				xmax = 30.2859
				text = "how"
			intervals [57]:
				xmin = 30.2859
				xmax = 30.3259
				text = ""
			intervals [58]:
				xmin = 30.3259
				xmax = 30.8759
				text = "hopscotch"
			intervals [59]:
				xmin = 30.8759
				xmax = 30.9759
				text = ""
			intervals [60]:
				xmin = 30.9759
				xmax = 31.1759
				text = "was"
			intervals [61]:
				xmin = 31.1759
				xmax = 31.2059
				text = ""
			intervals [62]:
				xmin = 31.2059
				xmax = 31.4459
				text = "played"
			intervals [63]:
				xmin = 31.4459
				xmax = 31.7059
				text = ""
			intervals [64]:
				xmin = 31.7059
				xmax = 31.8659
				text = "when"
			intervals [65]:
				xmin = 31.8659
				xmax = 31.8959
				text = ""
			intervals [66]:
				xmin = 31.8959
				xmax = 32.0159
				text = "you"
			intervals [67]:
				xmin = 32.0159
				xmax = 32.0459
				text = ""
			intervals [68]:
				xmin = 32.0459
				xmax = 32.1359
				text = "were"
			intervals [69]:
				xmin = 32.1359
				xmax = 32.1759
				text = ""
			intervals [70]:
				xmin = 32.1759
				xmax = 32.2059
				text = "a"
			intervals [71]:
				xmin = 32.2059
				xmax = 32.5659
				text = "child"
			intervals [72]:
				xmin = 32.5659
				xmax = 41.9854
				text = ""
			intervals [73]:
				xmin = 41.9854
				xmax = 42.3654
				text = "mm-hm"
			intervals [74]:
				xmin = 42.3654
				xmax = 47.9936
				text = ""
			intervals [75]:
				xmin = 47.9936
				xmax = 48.6336
				text = "mm-hm"
			intervals [76]:
				xmin = 48.6336
				xmax = 49.4444
				text = ""
			intervals [77]:
				xmin = 49.4444
				xmax = 50.1144
				text = "uh"
			intervals [78]:
				xmin = 50.1144
				xmax = 50.2044
				text = "let"
			intervals [79]:
				xmin = 50.2044
				xmax = 50.8144
				text = "s"
			intervals [80]:
				xmin = 50.8144
				xmax = 50.8944
				text = "see"
			intervals [81]:
				xmin = 50.8944
				xmax = 51.0644
				text = "what"
			intervals [82]:
				xmin = 51.0644
				xmax = 51.1944
				text = "else"
			intervals [83]:
				xmin = 51.1944
				xmax = 51.3644
				text = "did"
			intervals [84]:
				xmin = 51.3644
				xmax = 51.4844
				text = "you"
			intervals [85]:
				xmin = 51.4844
				xmax = 51.5144
				text = ""
			intervals [86]:
				xmin = 51.5144
				xmax = 51.5744
				text = "say"
			intervals [87]:
				xmin = 51.5744
				xmax = 52.9263
				text = ""
			intervals [88]:
				xmin = 52.9263
				xmax = 53.2163
				text = "playing"
			intervals [89]:
				xmin = 53.2163
				xmax = 53.7063
				text = "dolls"
			intervals [90]:
				xmin = 53.7063
				xmax = 53.8263
				text = "what"
			intervals [91]:
				xmin = 53.8263
				xmax = 54.0863
				text = "kind"
			intervals [92]:
				xmin = 54.0863
				xmax = 54.1863
				text = "of"
			intervals [93]:
				xmin = 54.1863
				xmax = 54.2963
				text = "how"
			intervals [94]:
				xmin = 54.2963
				xmax = 54.4463
				text = "did"
			intervals [95]:
				xmin = 54.4463
				xmax = 54.5263
				text = "you"
			intervals [96]:
				xmin = 54.5263
				xmax = 54.7863
				text = "play"
			intervals [97]:
				xmin = 54.7863
				xmax = 55.4463
				text = "dolls"
			intervals [98]:
				xmin = 55.4463
				xmax = 55.876
				text = ""
			intervals [99]:
				xmin = 55.876
				xmax = 56.046
				text = "and"
			intervals [100]:
				xmin = 56.046
				xmax = 56.166
				text = ""
			intervals [101]:
				xmin = 56.166
				xmax = 56.426
				text = "such"
			intervals [102]:
				xmin = 56.426
				xmax = 62.8624
				text = ""
			intervals [103]:
				xmin = 62.8624
				xmax = 63.3224
				text = "mm-hm"
			intervals [104]:
				xmin = 63.3224
				xmax = 68.7069
				text = ""
			intervals [105]:
				xmin = 68.7069
				xmax = 69.1469
				text = "mm-hm"
			intervals [106]:
				xmin = 69.1469
				xmax = 73.0582
				text = ""
			intervals [107]:
				xmin = 73.0582
				xmax = 73.3782
				text = "mm-hm"
			intervals [108]:
				xmin = 73.3782
				xmax = 78.3412
				text = ""
			intervals [109]:
				xmin = 78.3412
				xmax = 79.0812
				text = "<unk>"
			intervals [110]:
				xmin = 79.0812
				xmax = 79.1512
				text = "i"
			intervals [111]:
				xmin = 79.1512
				xmax = 79.2812
				text = "can"
			intervals [112]:
				xmin = 79.2812
				xmax = 80.0212
				text = ""
			intervals [113]:
				xmin = 80.0212
				xmax = 80.2512
				text = "imagine"
			intervals [114]:
				xmin = 80.2512
				xmax = 80.5228
				text = ""
			intervals [115]:
				xmin = 80.5228
				xmax = 81.2428
				text = "<unk>"
			intervals [116]:
				xmin = 81.2428
				xmax = 81.7303
				text = ""
			intervals [117]:
				xmin = 81.7303
				xmax = 82.2803
				text = "um"
			intervals [118]:
				xmin = 82.2803
				xmax = 82.4003
				text = ""
			intervals [119]:
				xmin = 82.4003
				xmax = 82.5603
				text = "did"
			intervals [120]:
				xmin = 82.5603
				xmax = 82.6303
				text = "you"
			intervals [121]:
				xmin = 82.6303
				xmax = 82.7803
				text = "ever"
			intervals [122]:
				xmin = 82.7803
				xmax = 83.0203
				text = "play"
			intervals [123]:
				xmin = 83.0203
				xmax = 83.2503
				text = "hide"
			intervals [124]:
				xmin = 83.2503
				xmax = 83.3903
				text = "and"
			intervals [125]:
				xmin = 83.3903
				xmax = 83.4903
				text = ""
			intervals [126]:
				xmin = 83.4903
				xmax = 83.6503
				text = "seek"
			intervals [127]:
				xmin = 83.6503
				xmax = 84.9212
				text = ""
			intervals [128]:
				xmin = 84.9212
				xmax = 85.4512
				text = "okay"
			intervals [129]:
				xmin = 85.4512
				xmax = 85.4812
				text = ""
			intervals [130]:
				xmin = 85.4812
				xmax = 85.6312
				text = "what"
			intervals [131]:
				xmin = 85.6312
				xmax = 85.7612
				text = "was"
			intervals [132]:
				xmin = 85.7612
				xmax = 85.9112
				text = "your"
			intervals [133]:
				xmin = 85.9112
				xmax = 86.3612
				text = "version"
			intervals [134]:
				xmin = 86.3612
				xmax = 86.4512
				text = "of"
			intervals [135]:
				xmin = 86.4512
				xmax = 86.6812
				text = "hide"
			intervals [136]:
				xmin = 86.6812
				xmax = 86.7412
				text = "and"
			intervals [137]:
				xmin = 86.7412
				xmax = 86.8912
				text = ""
			intervals [138]:
				xmin = 86.8912
				xmax = 87.0012
				text = "seek"
			intervals [139]:
				xmin = 87.0012
				xmax = 89.4644
				text = ""
			intervals [140]:
				xmin = 89.4644
				xmax = 90.3944
				text = "<unk>"
			intervals [141]:
				xmin = 90.3944
				xmax = 93.9879
				text = ""
			intervals [142]:
				xmin = 93.9879
				xmax = 94.9179
				text = "<unk>"
			intervals [143]:
				xmin = 94.9179
				xmax = 96.8216
				text = ""
			intervals [144]:
				xmin = 96.8216
				xmax = 97.1316
				text = "uh"
			intervals [145]:
				xmin = 97.1316
				xmax = 97.1816
				text = ""
			intervals [146]:
				xmin = 97.1816
				xmax = 97.4416
				text = "what"
			intervals [147]:
				xmin = 97.4416
				xmax = 97.5316
				text = ""
			intervals [148]:
				xmin = 97.5316
				xmax = 97.8716
				text = "what"
			intervals [149]:
				xmin = 97.8716
				xmax = 98.0716
				text = "was"
			intervals [150]:
				xmin = 98.0716
				xmax = 98.1016
				text = ""
			intervals [151]:
				xmin = 98.1016
				xmax = 98.2016
				text = "the"
			intervals [152]:
				xmin = 98.2016
				xmax = 98.2316
				text = ""
			intervals [153]:
				xmin = 98.2316
				xmax = 98.5916
				text = "best"
			intervals [154]:
				xmin = 98.5916
				xmax = 98.8816
				text = "age"
			intervals [155]:
				xmin = 98.8816
				xmax = 99.7114
				text = ""
			intervals [156]:
				xmin = 99.7114
				xmax = 99.8414
				text = "for"
			intervals [157]:
				xmin = 99.8414
				xmax = 100.0014
				text = "you"
			intervals [158]:
				xmin = 100.0014
				xmax = 100.2414
				text = "w"
			intervals [159]:
				xmin = 100.2414
				xmax = 100.3214
				text = ""
			intervals [160]:
				xmin = 100.3214
				xmax = 100.5414
				text = "when"
			intervals [161]:
				xmin = 100.5414
				xmax = 100.7014
				text = "you"
			intervals [162]:
				xmin = 100.7014
				xmax = 100.7914
				text = "were"
			intervals [163]:
				xmin = 100.7914
				xmax = 100.8214
				text = ""
			intervals [164]:
				xmin = 100.8214
				xmax = 100.8514
				text = "a"
			intervals [165]:
				xmin = 100.8514
				xmax = 101.2514
				text = "child"
			intervals [166]:
				xmin = 101.2514
				xmax = 101.4614
				text = ""
			intervals [167]:
				xmin = 101.4614
				xmax = 101.5914
				text = "what"
			intervals [168]:
				xmin = 101.5914
				xmax = 101.7014
				text = "was"
			intervals [169]:
				xmin = 101.7014
				xmax = 101.7314
				text = ""
			intervals [170]:
				xmin = 101.7314
				xmax = 101.8414
				text = "your"
			intervals [171]:
				xmin = 101.8414
				xmax = 101.8814
				text = ""
			intervals [172]:
				xmin = 101.8814
				xmax = 102.0514
				text = "best"
			intervals [173]:
				xmin = 102.0514
				xmax = 102.1514
				text = ""
			intervals [174]:
				xmin = 102.1514
				xmax = 102.2114
				text = "age"
			intervals [175]:
				xmin = 102.2114
				xmax = 105.4934
				text = ""
			intervals [176]:
				xmin = 105.4934
				xmax = 105.6334
				text = "and"
			intervals [177]:
				xmin = 105.6334
				xmax = 105.8334
				text = "why"
			intervals [178]:
				xmin = 105.8334
				xmax = 105.8634
				text = ""
			intervals [179]:
				xmin = 105.8634
				xmax = 105.9734
				text = "was"
			intervals [180]:
				xmin = 105.9734
				xmax = 106.0434
				text = ""
			intervals [181]:
				xmin = 106.0434
				xmax = 106.3634
				text = "that"
			intervals [182]:
				xmin = 106.3634
				xmax = 112.4566
				text = ""
			intervals [183]:
				xmin = 112.4566
				xmax = 112.9066
				text = "mm-hm"
			intervals [184]:
				xmin = 112.9066
				xmax = 113.7658
				text = ""
			intervals [185]:
				xmin = 113.7658
				xmax = 114.1158
				text = "mm-hm"
			intervals [186]:
				xmin = 114.1158
				xmax = 114.7199
				text = ""
			intervals [187]:
				xmin = 114.7199
				xmax = 114.8999
				text = "any"
			intervals [188]:
				xmin = 114.8999
				xmax = 115.0899
				text = "other"
			intervals [189]:
				xmin = 115.0899
				xmax = 115.4499
				text = "reasons"
			intervals [190]:
				xmin = 115.4499
				xmax = 115.8785
				text = ""
			intervals [191]:
				xmin = 115.8785
				xmax = 115.9885
				text = "did"
			intervals [192]:
				xmin = 115.9885
				xmax = 116.0485
				text = "you"
			intervals [193]:
				xmin = 116.0485
				xmax = 116.1585
				text = "have"
			intervals [194]:
				xmin = 116.1585
				xmax = 116.2685
				text = "any"
			intervals [195]:
				xmin = 116.2685
				xmax = 117.1885
				text = "responsibilities"
			intervals [196]:
				xmin = 117.1885
				xmax = 117.2185
				text = ""
			intervals [197]:
				xmin = 117.2185
				xmax = 117.3485
				text = "or"
			intervals [198]:
				xmin = 117.3485
				xmax = 117.3785
				text = ""
			intervals [199]:
				xmin = 117.3785
				xmax = 117.5685
				text = "anything"
			intervals [200]:
				xmin = 117.5685
				xmax = 117.5985
				text = ""
			intervals [201]:
				xmin = 117.5985
				xmax = 117.7185
				text = "like"
			intervals [202]:
				xmin = 117.7185
				xmax = 117.7985
				text = ""
			intervals [203]:
				xmin = 117.7985
				xmax = 117.9285
				text = "that"
			intervals [204]:
				xmin = 117.9285
				xmax = 133.6273
				text = ""
			intervals [205]:
				xmin = 133.6273
				xmax = 134.0973
				text = "mm-hm"
			intervals [206]:
				xmin = 134.0973
				xmax = 138.2648
				text = ""
			intervals [207]:
				xmin = 138.2648
				xmax = 138.6848
				text = "mm-hm"
			intervals [208]:
				xmin = 138.6848
				xmax = 139.7599
				text = ""
			intervals [209]:
				xmin = 139.7599
				xmax = 140.1199
				text = "um"
			intervals [210]:
				xmin = 140.1199
				xmax = 140.4399
				text = ""
			intervals [211]:
				xmin = 140.4399
				xmax = 140.5899
				text = "did"
			intervals [212]:
				xmin = 140.5899
				xmax = 140.6699
				text = "you"
			intervals [213]:
				xmin = 140.6699
				xmax = 140.8399
				text = "ever"
			intervals [214]:
				xmin = 140.8399
				xmax = 141.0599
				text = "play"
			intervals [215]:
				xmin = 141.0599
				xmax = 141.3799
				text = "mother"
			intervals [216]:
				xmin = 141.3799
				xmax = 141.6199
				text = "may"
			intervals [217]:
				xmin = 141.6199
				xmax = 141.8199
				text = "i"
			intervals [218]:
				xmin = 141.8199
				xmax = 145.5965
				text = ""
			intervals [219]:
				xmin = 145.5965
				xmax = 145.6565
				text = "is"
			intervals [220]:
				xmin = 145.6565
				xmax = 145.7965
				text = "that"
			intervals [221]:
				xmin = 145.7965
				xmax = 145.8965
				text = "a"
			intervals [222]:
				xmin = 145.8965
				xmax = 146.4765
				text = "washington"
			intervals [223]:
				xmin = 146.4765
				xmax = 146.5365
				text = ""
			intervals [224]:
				xmin = 146.5365
				xmax = 146.8265
				text = "game"
			intervals [225]:
				xmin = 146.8265
				xmax = 147.9295
				text = ""
			intervals [226]:
				xmin = 147.9295
				xmax = 148.2395
				text = "more"
			intervals [227]:
				xmin = 148.2395
				xmax = 148.4695
				text = "or"
			intervals [228]:
				xmin = 148.4695
				xmax = 148.4995
				text = ""
			intervals [229]:
				xmin = 148.4995
				xmax = 148.5895
				text = "less"
			intervals [230]:
				xmin = 148.5895
				xmax = 151.4998
				text = ""
			intervals [231]:
				xmin = 151.4998
				xmax = 151.6398
				text = "are"
			intervals [232]:
				xmin = 151.6398
				xmax = 151.8198
				text = "there"
			intervals [233]:
				xmin = 151.8198
				xmax = 151.9598
				text = "any"
			intervals [234]:
				xmin = 151.9598
				xmax = 151.9898
				text = ""
			intervals [235]:
				xmin = 151.9898
				xmax = 152.2298
				text = "games"
			intervals [236]:
				xmin = 152.2298
				xmax = 152.3298
				text = "that"
			intervals [237]:
				xmin = 152.3298
				xmax = 152.3898
				text = ""
			intervals [238]:
				xmin = 152.3898
				xmax = 152.5098
				text = "you"
			intervals [239]:
				xmin = 152.5098
				xmax = 152.6398
				text = "used"
			intervals [240]:
				xmin = 152.6398
				xmax = 152.6998
				text = "to"
			intervals [241]:
				xmin = 152.6998
				xmax = 152.7398
				text = ""
			intervals [242]:
				xmin = 152.7398
				xmax = 153.0198
				text = "play"
			intervals [243]:
				xmin = 153.0198
				xmax = 153.1798
				text = "that"
			intervals [244]:
				xmin = 153.1798
				xmax = 153.3198
				text = "were"
			intervals [245]:
				xmin = 153.3198
				xmax = 153.5153
				text = ""
			intervals [246]:
				xmin = 153.5153
				xmax = 153.6653
				text = "you"
			intervals [247]:
				xmin = 153.6653
				xmax = 153.8053
				text = "know"
			intervals [248]:
				xmin = 153.8053
				xmax = 154.0153
				text = "more"
			intervals [249]:
				xmin = 154.0153
				xmax = 154.0453
				text = "or"
			intervals [250]:
				xmin = 154.0453
				xmax = 154.2453
				text = "less"
			intervals [251]:
				xmin = 154.2453
				xmax = 154.8559
				text = ""
			intervals [252]:
				xmin = 154.8559
				xmax = 155.1859
				text = "played"
			intervals [253]:
				xmin = 155.1859
				xmax = 155.2159
				text = ""
			intervals [254]:
				xmin = 155.2159
				xmax = 155.3259
				text = "here"
			intervals [255]:
				xmin = 155.3259
				xmax = 155.3859
				text = "in"
			intervals [256]:
				xmin = 155.3859
				xmax = 155.4459
				text = ""
			intervals [257]:
				xmin = 155.4459
				xmax = 156.1359
				text = "washington"
			intervals [258]:
				xmin = 156.1359
				xmax = 159.9899
				text = ""
			intervals [259]:
				xmin = 159.9899
				xmax = 160.0799
				text = "that"
			intervals [260]:
				xmin = 160.0799
				xmax = 160.1399
				text = "you"
			intervals [261]:
				xmin = 160.1399
				xmax = 160.5399
				text = "know"
			intervals [262]:
				xmin = 160.5399
				xmax = 160.6699
				text = "of"
			intervals [263]:
				xmin = 160.6699
				xmax = 163.3413
				text = ""
			intervals [264]:
				xmin = 163.3413
				xmax = 163.4813
				text = "uh-huh"
			intervals [265]:
				xmin = 163.4813
				xmax = 164.6262
				text = ""
			intervals [266]:
				xmin = 164.6262
				xmax = 165.0562
				text = "um"
			intervals [267]:
				xmin = 165.0562
				xmax = 166.0706
				text = ""
			intervals [268]:
				xmin = 166.0706
				xmax = 166.3506
				text = "did"
			intervals [269]:
				xmin = 166.3506
				xmax = 166.3806
				text = ""
			intervals [270]:
				xmin = 166.3806
				xmax = 166.5606
				text = "you"
			intervals [271]:
				xmin = 166.5606
				xmax = 166.7906
				text = "ever"
			intervals [272]:
				xmin = 166.7906
				xmax = 166.9206
				text = ""
			intervals [273]:
				xmin = 166.9206
				xmax = 167.1106
				text = "play"
			intervals [274]:
				xmin = 167.1106
				xmax = 167.3006
				text = ""
			intervals [275]:
				xmin = 167.3006
				xmax = 167.7706
				text = "um"
			intervals [276]:
				xmin = 167.7706
				xmax = 168.4269
				text = ""
			intervals [277]:
				xmin = 168.4269
				xmax = 168.8669
				text = "um"
			intervals [278]:
				xmin = 168.8669
				xmax = 169.7318
				text = ""
			intervals [279]:
				xmin = 169.7318
				xmax = 169.8418
				text = "what"
			intervals [280]:
				xmin = 169.8418
				xmax = 169.8718
				text = ""
			intervals [281]:
				xmin = 169.8718
				xmax = 169.9018
				text = "s"
			intervals [282]:
				xmin = 169.9018
				xmax = 169.9518
				text = ""
			intervals [283]:
				xmin = 169.9518
				xmax = 170.1318
				text = "that"
			intervals [284]:
				xmin = 170.1318
				xmax = 170.1818
				text = ""
			intervals [285]:
				xmin = 170.1818
				xmax = 170.4318
				text = "game"
			intervals [286]:
				xmin = 170.4318
				xmax = 170.7083
				text = ""
			intervals [287]:
				xmin = 170.7083
				xmax = 171.0783
				text = "tag"
			intervals [288]:
				xmin = 171.0783
				xmax = 171.1483
				text = ""
			intervals [289]:
				xmin = 171.1483
				xmax = 171.2183
				text = "i"
			intervals [290]:
				xmin = 171.2183
				xmax = 171.3383
				text = ""
			intervals [291]:
				xmin = 171.3383
				xmax = 171.4583
				text = "think"
			intervals [292]:
				xmin = 171.4583
				xmax = 171.6183
				text = ""
			intervals [293]:
				xmin = 171.6183
				xmax = 171.7083
				text = "you"
			intervals [294]:
				xmin = 171.7083
				xmax = 171.7383
				text = ""
			intervals [295]:
				xmin = 171.7383
				xmax = 171.8083
				text = "know"
			intervals [296]:
				xmin = 171.8083
				xmax = 171.9583
				text = ""
			intervals [297]:
				xmin = 171.9583
				xmax = 172.2083
				text = "tag"
			intervals [298]:
				xmin = 172.2083
				xmax = 173.2015
				text = ""
			intervals [299]:
				xmin = 173.2015
				xmax = 173.3715
				text = "tag"
			intervals [300]:
				xmin = 173.3715
				xmax = 173.4215
				text = ""
			intervals [301]:
				xmin = 173.4215
				xmax = 173.5515
				text = "now"
			intervals [302]:
				xmin = 173.5515
				xmax = 173.7115
				text = "how"
			intervals [303]:
				xmin = 173.7115
				xmax = 173.7815
				text = "d"
			intervals [304]:
				xmin = 173.7815
				xmax = 173.8615
				text = "you"
			intervals [305]:
				xmin = 173.8615
				xmax = 174.0915
				text = "play"
			intervals [306]:
				xmin = 174.0915
				xmax = 174.2215
				text = ""
			intervals [307]:
				xmin = 174.2215
				xmax = 174.5215
				text = "tag"
			intervals [308]:
				xmin = 174.5215
				xmax = 182.8516
				text = ""
			intervals [309]:
				xmin = 182.8516
				xmax = 183.2216
				text = "mm-hm"
			intervals [310]:
				xmin = 183.2216
				xmax = 186.604
				text = ""
			intervals [311]:
				xmin = 186.604
				xmax = 187.074
				text = "mm-hm"
			intervals [312]:
				xmin = 187.074
				xmax = 189.0579
				text = ""
			intervals [313]:
				xmin = 189.0579
				xmax = 189.3279
				text = "now"
			intervals [314]:
				xmin = 189.3279
				xmax = 189.5179
				text = "when"
			intervals [315]:
				xmin = 189.5179
				xmax = 189.6479
				text = "you're"
			intervals [316]:
				xmin = 189.6479
				xmax = 190.2379
				text = "selecting"
			intervals [317]:
				xmin = 190.2379
				xmax = 190.3179
				text = "the"
			intervals [318]:
				xmin = 190.3179
				xmax = 190.5379
				text = "one"
			intervals [319]:
				xmin = 190.5379
				xmax = 190.6579
				text = "who"
			intervals [320]:
				xmin = 190.6579
				xmax = 190.6879
				text = ""
			intervals [321]:
				xmin = 190.6879
				xmax = 190.7179
				text = "s"
			intervals [322]:
				xmin = 190.7179
				xmax = 190.7679
				text = ""
			intervals [323]:
				xmin = 190.7679
				xmax = 190.9779
				text = "gonna"
			intervals [324]:
				xmin = 190.9779
				xmax = 191.0079
				text = ""
			intervals [325]:
				xmin = 191.0079
				xmax = 191.2379
				text = "be"
			intervals [326]:
				xmin = 191.2379
				xmax = 191.3479
				text = "it"
			intervals [327]:
				xmin = 191.3479
				xmax = 191.3879
				text = ""
			intervals [328]:
				xmin = 191.3879
				xmax = 191.4779
				text = "did"
			intervals [329]:
				xmin = 191.4779
				xmax = 191.5179
				text = ""
			intervals [330]:
				xmin = 191.5179
				xmax = 191.6379
				text = "you"
			intervals [331]:
				xmin = 191.6379
				xmax = 191.7779
				text = "ever"
			intervals [332]:
				xmin = 191.7779
				xmax = 191.8179
				text = ""
			intervals [333]:
				xmin = 191.8179
				xmax = 192.1079
				text = "have"
			intervals [334]:
				xmin = 192.1079
				xmax = 192.3179
				text = "any"
			intervals [335]:
				xmin = 192.3179
				xmax = 192.7634
				text = ""
			intervals [336]:
				xmin = 192.7634
				xmax = 193.0834
				text = "um"
			intervals [337]:
				xmin = 193.0834
				xmax = 193.2534
				text = ""
			intervals [338]:
				xmin = 193.2534
				xmax = 193.8834
				text = "rhymes"
			intervals [339]:
				xmin = 193.8834
				xmax = 193.9334
				text = ""
			intervals [340]:
				xmin = 193.9334
				xmax = 193.9934
				text = "to"
			intervals [341]:
				xmin = 193.9934
				xmax = 194.0434
				text = ""
			intervals [342]:
				xmin = 194.0434
				xmax = 194.5334
				text = "say"
			intervals [343]:
				xmin = 194.5334
				xmax = 194.5634
				text = ""
			intervals [344]:
				xmin = 194.5634
				xmax = 194.8334
				text = "or"
			intervals [345]:
				xmin = 194.8334
				xmax = 195.1977
				text = ""
			intervals [346]:
				xmin = 195.1977
				xmax = 195.3477
				text = "any"
			intervals [347]:
				xmin = 195.3477
				xmax = 195.4677
				text = ""
			intervals [348]:
				xmin = 195.4677
				xmax = 195.6677
				text = "kind"
			intervals [349]:
				xmin = 195.6677
				xmax = 195.7277
				text = ""
			intervals [350]:
				xmin = 195.7277
				xmax = 195.7877
				text = "of"
			intervals [351]:
				xmin = 195.7877
				xmax = 196.2477
				text = "chants"
			intervals [352]:
				xmin = 196.2477
				xmax = 196.3977
				text = "or"
			intervals [353]:
				xmin = 196.3977
				xmax = 196.5277
				text = ""
			intervals [354]:
				xmin = 196.5277
				xmax = 196.8577
				text = "whatever"
			intervals [355]:
				xmin = 196.8577
				xmax = 197.6679
				text = ""
			intervals [356]:
				xmin = 197.6679
				xmax = 197.7379
				text = "you"
			intervals [357]:
				xmin = 197.7379
				xmax = 198.1379
				text = "choose"
			intervals [358]:
				xmin = 198.1379
				xmax = 198.1679
				text = ""
			intervals [359]:
				xmin = 198.1679
				xmax = 198.2279
				text = "the"
			intervals [360]:
				xmin = 198.2279
				xmax = 198.4679
				text = "one"
			intervals [361]:
				xmin = 198.4679
				xmax = 198.5679
				text = "that"
			intervals [362]:
				xmin = 198.5679
				xmax = 198.5979
				text = ""
			intervals [363]:
				xmin = 198.5979
				xmax = 198.6279
				text = "s"
			intervals [364]:
				xmin = 198.6279
				xmax = 198.6579
				text = ""
			intervals [365]:
				xmin = 198.6579
				xmax = 198.8279
				text = "gonna"
			intervals [366]:
				xmin = 198.8279
				xmax = 198.9979
				text = "be"
			intervals [367]:
				xmin = 198.9979
				xmax = 199.0579
				text = "it"
			intervals [368]:
				xmin = 199.0579
				xmax = 201.2132
				text = ""
			intervals [369]:
				xmin = 201.2132
				xmax = 201.3232
				text = "that"
			intervals [370]:
				xmin = 201.3232
				xmax = 201.7232
				text = "s"
			intervals [371]:
				xmin = 201.7232
				xmax = 202.1032
				text = "good"
			intervals [372]:
				xmin = 202.1032
				xmax = 203.3967
				text = ""
			intervals [373]:
				xmin = 203.3967
				xmax = 203.7967
				text = "mm-hm"
			intervals [374]:
				xmin = 203.7967
				xmax = 204.0144
				text = ""
			intervals [375]:
				xmin = 204.0144
				xmax = 204.2944
				text = "mm-hm"
			intervals [376]:
				xmin = 204.2944
				xmax = 204.8734
				text = ""
			intervals [377]:
				xmin = 204.8734
				xmax = 205.0934
				text = "if"
			intervals [378]:
				xmin = 205.0934
				xmax = 205.2262
				text = ""
			intervals [379]:
				xmin = 205.2262
				xmax = 205.4162
				text = "if"
			intervals [380]:
				xmin = 205.4162
				xmax = 205.5162
				text = "you"
			intervals [381]:
				xmin = 205.5162
				xmax = 205.8762
				text = "played"
			intervals [382]:
				xmin = 205.8762
				xmax = 206.0962
				text = "say"
			intervals [383]:
				xmin = 206.0962
				xmax = 206.2962
				text = "on"
			intervals [384]:
				xmin = 206.2962
				xmax = 206.9362
				text = "teams"
			intervals [385]:
				xmin = 206.9362
				xmax = 207.3379
				text = ""
			intervals [386]:
				xmin = 207.3379
				xmax = 207.5079
				text = "how"
			intervals [387]:
				xmin = 207.5079
				xmax = 207.6779
				text = "did"
			intervals [388]:
				xmin = 207.6779
				xmax = 207.7979
				text = "you"
			intervals [389]:
				xmin = 207.7979
				xmax = 207.8379
				text = ""
			intervals [390]:
				xmin = 207.8379
				xmax = 208.4779
				text = "choose"
			intervals [391]:
				xmin = 208.4779
				xmax = 209.0454
				text = ""
			intervals [392]:
				xmin = 209.0454
				xmax = 209.1954
				text = "you"
			intervals [393]:
				xmin = 209.1954
				xmax = 209.5554
				text = "know"
			intervals [394]:
				xmin = 209.5554
				xmax = 209.6154
				text = ""
			intervals [395]:
				xmin = 209.6154
				xmax = 209.7554
				text = "who"
			intervals [396]:
				xmin = 209.7554
				xmax = 209.8354
				text = "s"
			intervals [397]:
				xmin = 209.8354
				xmax = 209.9854
				text = "going"
			intervals [398]:
				xmin = 209.9854
				xmax = 210.0454
				text = "to"
			intervals [399]:
				xmin = 210.0454
				xmax = 210.1054
				text = "be"
			intervals [400]:
				xmin = 210.1054
				xmax = 210.1854
				text = "the"
			intervals [401]:
				xmin = 210.1854
				xmax = 210.7054
				text = "captain"
			intervals [402]:
				xmin = 210.7054
				xmax = 210.8954
				text = "or"
			intervals [403]:
				xmin = 210.8954
				xmax = 211.1154
				text = "any"
			intervals [404]:
				xmin = 211.1154
				xmax = 212.2204
				text = ""
			intervals [405]:
				xmin = 212.2204
				xmax = 212.3504
				text = "or"
			intervals [406]:
				xmin = 212.3504
				xmax = 212.5004
				text = "who"
			intervals [407]:
				xmin = 212.5004
				xmax = 212.5604
				text = "s"
			intervals [408]:
				xmin = 212.5604
				xmax = 212.7104
				text = "going"
			intervals [409]:
				xmin = 212.7104
				xmax = 212.8004
				text = "to"
			intervals [410]:
				xmin = 212.8004
				xmax = 212.8604
				text = "be"
			intervals [411]:
				xmin = 212.8604
				xmax = 212.8904
				text = ""
			intervals [412]:
				xmin = 212.8904
				xmax = 213.3204
				text = "first"
			intervals [413]:
				xmin = 213.3204
				xmax = 213.4304
				text = "or"
			intervals [414]:
				xmin = 213.4304
				xmax = 213.7704
				text = "something"
			intervals [415]:
				xmin = 213.7704
				xmax = 213.8604
				text = "like"
			intervals [416]:
				xmin = 213.8604
				xmax = 213.9504
				text = "that"
			intervals [417]:
				xmin = 213.9504
				xmax = 223.5405
				text = ""
			intervals [418]:
				xmin = 223.5405
				xmax = 224.0505
				text = "mm-hm"
			intervals [419]:
				xmin = 224.0505
				xmax = 230.3998
				text = ""
			intervals [420]:
				xmin = 230.3998
				xmax = 230.7198
				text = "mm-hm"
			intervals [421]:
				xmin = 230.7198
				xmax = 232.0222
				text = ""
			intervals [422]:
				xmin = 232.0222
				xmax = 232.3622
				text = "mm-hm"
			intervals [423]:
				xmin = 232.3622
				xmax = 233.6301
				text = ""
			intervals [424]:
				xmin = 233.6301
				xmax = 234.0001
				text = "mm-hm"
			intervals [425]:
				xmin = 234.0001
				xmax = 235.0138
				text = ""
			intervals [426]:
				xmin = 235.0138
				xmax = 235.4938
				text = "uh"
			intervals [427]:
				xmin = 235.4938
				xmax = 235.5638
				text = ""
			intervals [428]:
				xmin = 235.5638
				xmax = 235.6538
				text = "let"
			intervals [429]:
				xmin = 235.6538
				xmax = 235.6938
				text = "s"
			intervals [430]:
				xmin = 235.6938
				xmax = 235.7338
				text = ""
			intervals [431]:
				xmin = 235.7338
				xmax = 235.9238
				text = "see"
			intervals [432]:
				xmin = 235.9238
				xmax = 236.1238
				text = "what"
			intervals [433]:
				xmin = 236.1238
				xmax = 236.2138
				text = "was"
			intervals [434]:
				xmin = 236.2138
				xmax = 236.2438
				text = ""
			intervals [435]:
				xmin = 236.2438
				xmax = 236.5638
				text = "another"
			intervals [436]:
				xmin = 236.5638
				xmax = 236.6438
				text = ""
			intervals [437]:
				xmin = 236.6438
				xmax = 236.7338
				text = "game"
			intervals [438]:
				xmin = 236.7338
				xmax = 236.7638
				text = ""
			intervals [439]:
				xmin = 236.7638
				xmax = 237.0838
				text = "you"
			intervals [440]:
				xmin = 237.0838
				xmax = 237.4638
				text = ""
			intervals [441]:
				xmin = 237.4638
				xmax = 237.6738
				text = "told"
			intervals [442]:
				xmin = 237.6738
				xmax = 237.8238
				text = ""
			intervals [443]:
				xmin = 237.8238
				xmax = 237.8838
				text = "me"
			intervals [444]:
				xmin = 237.8838
				xmax = 237.9438
				text = ""
			intervals [445]:
				xmin = 237.9438
				xmax = 238.1238
				text = "about"
			intervals [446]:
				xmin = 238.1238
				xmax = 241.3433
				text = ""
			intervals [447]:
				xmin = 241.3433
				xmax = 241.4933
				text = "you"
			intervals [448]:
				xmin = 241.4933
				xmax = 241.5233
				text = ""
			intervals [449]:
				xmin = 241.5233
				xmax = 241.6833
				text = "knew"
			intervals [450]:
				xmin = 241.6833
				xmax = 241.8533
				text = ""
			intervals [451]:
				xmin = 241.8533
				xmax = 242.4833
				text = "hopscotch"
			intervals [452]:
				xmin = 242.4833
				xmax = 242.9997
				text = ""
			intervals [453]:
				xmin = 242.9997
				xmax = 243.2897
				text = "dolls"
			intervals [454]:
				xmin = 243.2897
				xmax = 243.7097
				text = ""
			intervals [455]:
				xmin = 243.7097
				xmax = 244.5297
				text = "basketball"
			intervals [456]:
				xmin = 244.5297
				xmax = 244.5597
				text = ""
			intervals [457]:
				xmin = 244.5597
				xmax = 244.7497
				text = "okay"
			intervals [458]:
				xmin = 244.7497
				xmax = 245.0573
				text = ""
			intervals [459]:
				xmin = 245.0573
				xmax = 245.1973
				text = "did"
			intervals [460]:
				xmin = 245.1973
				xmax = 245.2973
				text = "you"
			intervals [461]:
				xmin = 245.2973
				xmax = 245.5473
				text = "play"
			intervals [462]:
				xmin = 245.5473
				xmax = 245.6173
				text = "it"
			intervals [463]:
				xmin = 245.6173
				xmax = 245.6673
				text = ""
			intervals [464]:
				xmin = 245.6673
				xmax = 245.7773
				text = "the"
			intervals [465]:
				xmin = 245.7773
				xmax = 246.1273
				text = "girl"
			intervals [466]:
				xmin = 246.1273
				xmax = 246.1973
				text = "s"
			intervals [467]:
				xmin = 246.1973
				xmax = 246.7473
				text = "version"
			intervals [468]:
				xmin = 246.7473
				xmax = 246.9673
				text = "or"
			intervals [469]:
				xmin = 246.9673
				xmax = 246.9973
				text = ""
			intervals [470]:
				xmin = 246.9973
				xmax = 247.1073
				text = "just"
			intervals [471]:
				xmin = 247.1073
				xmax = 247.2773
				text = ""
			intervals [472]:
				xmin = 247.2773
				xmax = 247.5273
				text = "boy"
			intervals [473]:
				xmin = 247.5273
				xmax = 247.5973
				text = "s"
			intervals [474]:
				xmin = 247.5973
				xmax = 247.6373
				text = ""
			intervals [475]:
				xmin = 247.6373
				xmax = 247.8473
				text = "version"
			intervals [476]:
				xmin = 247.8473
				xmax = 247.8773
				text = ""
			intervals [477]:
				xmin = 247.8773
				xmax = 248.1273
				text = "or"
			intervals [478]:
				xmin = 248.1273
				xmax = 248.1773
				text = ""
			intervals [479]:
				xmin = 248.1773
				xmax = 248.3373
				text = "what"
			intervals [480]:
				xmin = 248.3373
				xmax = 259.2455
				text = ""
			intervals [481]:
				xmin = 259.2455
				xmax = 259.6155
				text = "mm-hm"
			intervals [482]:
				xmin = 259.6155
				xmax = 271.5846
				text = ""
			intervals [483]:
				xmin = 271.5846
				xmax = 272.1846
				text = "mm-hm"
			intervals [484]:
				xmin = 272.1846
				xmax = 277.7605
				text = ""
			intervals [485]:
				xmin = 277.7605
				xmax = 278.3305
				text = "mm-hm"
			intervals [486]:
				xmin = 278.3305
				xmax = 278.4923
				text = ""
			intervals [487]:
				xmin = 278.4923
				xmax = 278.8423
				text = "mm-hm"
			intervals [488]:
				xmin = 278.8423
				xmax = 278.9523
				text = ""
			intervals [489]:
				xmin = 278.9523
				xmax = 279.0823
				text = "i"
			intervals [490]:
				xmin = 279.0823
				xmax = 279.2523
				text = "did"
			intervals [491]:
				xmin = 279.2523
				xmax = 279.3423
				text = ""
			intervals [492]:
				xmin = 279.3423
				xmax = 279.4023
				text = "the"
			intervals [493]:
				xmin = 279.4023
				xmax = 279.4523
				text = ""
			intervals [494]:
				xmin = 279.4523
				xmax = 279.7123
				text = "same"
			intervals [495]:
				xmin = 279.7123
				xmax = 279.7923
				text = ""
			intervals [496]:
				xmin = 279.7923
				xmax = 279.9923
				text = "thing"
			intervals [497]:
				xmin = 279.9923
				xmax = 281.1519
				text = ""
			intervals [498]:
				xmin = 281.1519
				xmax = 281.4019
				text = "well"
			intervals [499]:
				xmin = 281.4019
				xmax = 281.6019
				text = "what"
			intervals [500]:
				xmin = 281.6019
				xmax = 281.6319
				text = ""
			intervals [501]:
				xmin = 281.6319
				xmax = 282.0319
				text = "was"
			intervals [502]:
				xmin = 282.0319
				xmax = 282.4319
				text = "um"
			intervals [503]:
				xmin = 282.4319
				xmax = 282.8412
				text = ""
			intervals [504]:
				xmin = 282.8412
				xmax = 283.0512
				text = "how"
			intervals [505]:
				xmin = 283.0512
				xmax = 283.2912
				text = "was"
			intervals [506]:
				xmin = 283.2912
				xmax = 283.4112
				text = "it"
			intervals [507]:
				xmin = 283.4112
				xmax = 283.4612
				text = ""
			intervals [508]:
				xmin = 283.4612
				xmax = 283.7312
				text = "playing"
			intervals [509]:
				xmin = 283.7312
				xmax = 284.6512
				text = "basketball"
			intervals [510]:
				xmin = 284.6512
				xmax = 284.7715
				text = ""
			intervals [511]:
				xmin = 284.7715
				xmax = 285.0215
				text = "<unk>"
			intervals [512]:
				xmin = 285.0215
				xmax = 286.1937
				text = ""
			intervals [513]:
				xmin = 286.1937
				xmax = 286.3337
				text = "rough"
			intervals [514]:
				xmin = 286.3337
				xmax = 287.2437
				text = "<unk>"
			intervals [515]:
				xmin = 287.2437
				xmax = 288.6909
				text = ""
			intervals [516]:
				xmin = 288.6909
				xmax = 288.8809
				text = "did"
			intervals [517]:
				xmin = 288.8809
				xmax = 288.9809
				text = "you"
			intervals [518]:
				xmin = 288.9809
				xmax = 289.1609
				text = "ever"
			intervals [519]:
				xmin = 289.1609
				xmax = 289.1909
				text = ""
			intervals [520]:
				xmin = 289.1909
				xmax = 289.3209
				text = "get"
			intervals [521]:
				xmin = 289.3209
				xmax = 289.3509
				text = ""
			intervals [522]:
				xmin = 289.3509
				xmax = 289.4209
				text = "to"
			intervals [523]:
				xmin = 289.4209
				xmax = 289.4609
				text = ""
			intervals [524]:
				xmin = 289.4609
				xmax = 289.7009
				text = "play"
			intervals [525]:
				xmin = 289.7009
				xmax = 289.8009
				text = "the"
			intervals [526]:
				xmin = 289.8009
				xmax = 290.2409
				text = "important"
			intervals [527]:
				xmin = 290.2409
				xmax = 290.5687
				text = ""
			intervals [528]:
				xmin = 290.5687
				xmax = 291.1387
				text = "spots"
			intervals [529]:
				xmin = 291.1387
				xmax = 291.4387
				text = "uh"
			intervals [530]:
				xmin = 291.4387
				xmax = 291.4687
				text = ""
			intervals [531]:
				xmin = 291.4687
				xmax = 291.6087
				text = "on"
			intervals [532]:
				xmin = 291.6087
				xmax = 291.6387
				text = ""
			intervals [533]:
				xmin = 291.6387
				xmax = 291.7087
				text = "the"
			intervals [534]:
				xmin = 291.7087
				xmax = 291.7387
				text = ""
			intervals [535]:
				xmin = 291.7387
				xmax = 292.1087
				text = "team"
			intervals [536]:
				xmin = 292.1087
				xmax = 292.1687
				text = ""
			intervals [537]:
				xmin = 292.1687
				xmax = 292.3587
				text = "like"
			intervals [538]:
				xmin = 292.3587
				xmax = 292.8457
				text = ""
			intervals [539]:
				xmin = 292.8457
				xmax = 293.1457
				text = "center"
			intervals [540]:
				xmin = 293.1457
				xmax = 293.2857
				text = "or"
			intervals [541]:
				xmin = 293.2857
				xmax = 293.3157
				text = ""
			intervals [542]:
				xmin = 293.3157
				xmax = 293.5457
				text = "anything"
			intervals [543]:
				xmin = 293.5457
				xmax = 293.5757
				text = ""
			intervals [544]:
				xmin = 293.5757
				xmax = 293.7357
				text = "like"
			intervals [545]:
				xmin = 293.7357
				xmax = 293.8257
				text = ""
			intervals [546]:
				xmin = 293.8257
				xmax = 294.1757
				text = "that"
			intervals [547]:
				xmin = 294.1757
				xmax = 294.6161
				text = ""
			intervals [548]:
				xmin = 294.6161
				xmax = 294.9161
				text = "or"
			intervals [549]:
				xmin = 294.9161
				xmax = 296.4963
				text = ""
			intervals [550]:
				xmin = 296.4963
				xmax = 296.6763
				text = "or"
			intervals [551]:
				xmin = 296.6763
				xmax = 296.7063
				text = ""
			intervals [552]:
				xmin = 296.7063
				xmax = 296.7963
				text = "did"
			intervals [553]:
				xmin = 296.7963
				xmax = 296.8263
				text = ""
			intervals [554]:
				xmin = 296.8263
				xmax = 296.8863
				text = "you"
			intervals [555]:
				xmin = 296.8863
				xmax = 296.9563
				text = ""
			intervals [556]:
				xmin = 296.9563
				xmax = 297.1063
				text = "just"
			intervals [557]:
				xmin = 297.1063
				xmax = 297.2511
				text = ""
			intervals [558]:
				xmin = 297.2511
				xmax = 297.4811
				text = "do"
			intervals [559]:
				xmin = 297.4811
				xmax = 297.6811
				text = "well"
			intervals [560]:
				xmin = 297.6811
				xmax = 297.7611
				text = "to"
			intervals [561]:
				xmin = 297.7611
				xmax = 297.7911
				text = ""
			intervals [562]:
				xmin = 297.7911
				xmax = 298.0211
				text = "keep"
			intervals [563]:
				xmin = 298.0211
				xmax = 298.1111
				text = "up"
			intervals [564]:
				xmin = 298.1111
				xmax = 299.3611
				text = "<unk>"
			intervals [565]:
				xmin = 299.3611
				xmax = 299.6696
				text = ""
			intervals [566]:
				xmin = 299.6696
				xmax = 300.3496
				text = "uh-huh"
			intervals [567]:
				xmin = 300.3496
				xmax = 301.9596
				text = ""
			intervals [568]:
				xmin = 301.9596
				xmax = 302.4596
				text = "mm-hm"
			intervals [569]:
				xmin = 302.4596
				xmax = 302.6048
				text = ""
			intervals [570]:
				xmin = 302.6048
				xmax = 302.7448
				text = "were"
			intervals [571]:
				xmin = 302.7448
				xmax = 302.8548
				text = "you"
			intervals [572]:
				xmin = 302.8548
				xmax = 303.1948
				text = "very"
			intervals [573]:
				xmin = 303.1948
				xmax = 303.5748
				text = "athletic"
			intervals [574]:
				xmin = 303.5748
				xmax = 306.9434
				text = ""
			intervals [575]:
				xmin = 306.9434
				xmax = 307.4634
				text = "mm-hm"
			intervals [576]:
				xmin = 307.4634
				xmax = 307.7302
				text = ""
			intervals [577]:
				xmin = 307.7302
				xmax = 308.1802
				text = "mm-hm"
			intervals [578]:
				xmin = 308.1802
				xmax = 308.3059
				text = ""
			intervals [579]:
				xmin = 308.3059
				xmax = 308.5359
				text = "hm"
			intervals [580]:
				xmin = 308.5359
				xmax = 308.6959
				text = ""
			intervals [581]:
				xmin = 308.6959
				xmax = 308.9959
				text = "mm-hm"
			intervals [582]:
				xmin = 308.9959
				xmax = 309.6766
				text = ""
			intervals [583]:
				xmin = 309.6766
				xmax = 309.9666
				text = "um"
			intervals [584]:
				xmin = 309.9666
				xmax = 313.6662
				text = ""
			intervals [585]:
				xmin = 313.6662
				xmax = 313.8362
				text = "can"
			intervals [586]:
				xmin = 313.8362
				xmax = 313.9662
				text = "you"
			intervals [587]:
				xmin = 313.9662
				xmax = 314.3662
				text = "remember"
			intervals [588]:
				xmin = 314.3662
				xmax = 314.3962
				text = ""
			intervals [589]:
				xmin = 314.3962
				xmax = 314.7462
				text = "any"
			intervals [590]:
				xmin = 314.7462
				xmax = 314.8162
				text = ""
			intervals [591]:
				xmin = 314.8162
				xmax = 314.9462
				text = "did"
			intervals [592]:
				xmin = 314.9462
				xmax = 315.0262
				text = "you"
			intervals [593]:
				xmin = 315.0262
				xmax = 315.1962
				text = "ever"
			intervals [594]:
				xmin = 315.1962
				xmax = 315.3862
				text = "jump"
			intervals [595]:
				xmin = 315.3862
				xmax = 315.7162
				text = "rope"
			intervals [596]:
				xmin = 315.7162
				xmax = 316.800
				text = ""
			intervals [597]:
				xmin = 316.800
				xmax = 317.160
				text = "okay"
			intervals [598]:
				xmin = 317.160
				xmax = 317.210
				text = ""
			intervals [599]:
				xmin = 317.210
				xmax = 317.350
				text = "can"
			intervals [600]:
				xmin = 317.350
				xmax = 317.460
				text = "you"
			intervals [601]:
				xmin = 317.460
				xmax = 317.500
				text = "r-"
			intervals [602]:
				xmin = 317.500
				xmax = 317.8638
				text = ""
			intervals [603]:
				xmin = 317.8638
				xmax = 318.3138
				text = "remember"
			intervals [604]:
				xmin = 318.3138
				xmax = 318.5838
				text = "any"
			intervals [605]:
				xmin = 318.5838
				xmax = 318.6538
				text = "of"
			intervals [606]:
				xmin = 318.6538
				xmax = 318.6838
				text = ""
			intervals [607]:
				xmin = 318.6838
				xmax = 318.9638
				text = "those"
			intervals [608]:
				xmin = 318.9638
				xmax = 319.1324
				text = ""
			intervals [609]:
				xmin = 319.1324
				xmax = 319.7824
				text = "rhymes"
			intervals [610]:
				xmin = 319.7824
				xmax = 319.9324
				text = ""
			intervals [611]:
				xmin = 319.9324
				xmax = 320.0924
				text = "that"
			intervals [612]:
				xmin = 320.0924
				xmax = 320.1424
				text = ""
			intervals [613]:
				xmin = 320.1424
				xmax = 320.2424
				text = "you"
			intervals [614]:
				xmin = 320.2424
				xmax = 320.2724
				text = ""
			intervals [615]:
				xmin = 320.2724
				xmax = 320.3924
				text = "used"
			intervals [616]:
				xmin = 320.3924
				xmax = 320.4524
				text = "to"
			intervals [617]:
				xmin = 320.4524
				xmax = 320.5524
				text = ""
			intervals [618]:
				xmin = 320.5524
				xmax = 320.6824
				text = "say"
			intervals [619]:
				xmin = 320.6824
				xmax = 320.9424
				text = "while"
			intervals [620]:
				xmin = 320.9424
				xmax = 321.0224
				text = ""
			intervals [621]:
				xmin = 321.0224
				xmax = 321.3224
				text = "jumping"
			intervals [622]:
				xmin = 321.3224
				xmax = 321.3524
				text = ""
			intervals [623]:
				xmin = 321.3524
				xmax = 321.5424
				text = "rope"
			intervals [624]:
				xmin = 321.5424
				xmax = 339.5924
				text = ""
			intervals [625]:
				xmin = 339.5924
				xmax = 340.1524
				text = "mm-hm"
			intervals [626]:
				xmin = 340.1524
				xmax = 340.8553
				text = ""
			intervals [627]:
				xmin = 340.8553
				xmax = 341.1453
				text = "can"
			intervals [628]:
				xmin = 341.1453
				xmax = 341.2053
				text = "you"
			intervals [629]:
				xmin = 341.2053
				xmax = 341.3453
				text = "say"
			intervals [630]:
				xmin = 341.3453
				xmax = 341.4853
				text = "the"
			intervals [631]:
				xmin = 341.4853
				xmax = 341.7353
				text = "whole"
			intervals [632]:
				xmin = 341.7353
				xmax = 341.7653
				text = ""
			intervals [633]:
				xmin = 341.7653
				xmax = 341.9753
				text = "thing"
			intervals [634]:
				xmin = 341.9753
				xmax = 342.5225
				text = ""
			intervals [635]:
				xmin = 342.5225
				xmax = 342.7825
				text = "hard"
			intervals [636]:
				xmin = 342.7825
				xmax = 342.9725
				text = ""
			intervals [637]:
				xmin = 342.9725
				xmax = 343.0325
				text = "to"
			intervals [638]:
				xmin = 343.0325
				xmax = 343.2825
				text = "remember"
			intervals [639]:
				xmin = 343.2825
				xmax = 344.6939
				text = ""
			intervals [640]:
				xmin = 344.6939
				xmax = 344.8939
				text = "that"
			intervals [641]:
				xmin = 344.8939
				xmax = 352.9111
				text = ""
			intervals [642]:
				xmin = 352.9111
				xmax = 353.3811
				text = "yeah"
			intervals [643]:
				xmin = 353.3811
				xmax = 360.4483
				text = ""
			intervals [644]:
				xmin = 360.4483
				xmax = 360.8483
				text = "mm-hm"
			intervals [645]:
				xmin = 360.8483
				xmax = 367.303
				text = ""
			intervals [646]:
				xmin = 367.303
				xmax = 367.783
				text = "mm-hm"
			intervals [647]:
				xmin = 367.783
				xmax = 369.515
				text = ""
			intervals [648]:
				xmin = 369.515
				xmax = 369.935
				text = "right"
			intervals [649]:
				xmin = 369.935
				xmax = 371.1084
				text = ""
			intervals [650]:
				xmin = 371.1084
				xmax = 371.4784
				text = "mm-hm"
			intervals [651]:
				xmin = 371.4784
				xmax = 372.4282
				text = ""
			intervals [652]:
				xmin = 372.4282
				xmax = 372.7182
				text = "uh"
			intervals [653]:
				xmin = 372.7182
				xmax = 372.8975
				text = ""
			intervals [654]:
				xmin = 372.8975
				xmax = 373.0675
				text = "can"
			intervals [655]:
				xmin = 373.0675
				xmax = 373.1275
				text = "you"
			intervals [656]:
				xmin = 373.1275
				xmax = 373.4575
				text = "remember"
			intervals [657]:
				xmin = 373.4575
				xmax = 373.6075
				text = "any"
			intervals [658]:
				xmin = 373.6075
				xmax = 374.0875
				text = "more"
			intervals [659]:
				xmin = 374.0875
				xmax = 375.2594
				text = ""
			intervals [660]:
				xmin = 375.2594
				xmax = 375.3894
				text = "they're"
			intervals [661]:
				xmin = 375.3894
				xmax = 375.5994
				text = "all"
			intervals [662]:
				xmin = 375.5994
				xmax = 375.6294
				text = ""
			intervals [663]:
				xmin = 375.6294
				xmax = 375.7894
				text = "coming"
			intervals [664]:
				xmin = 375.7894
				xmax = 375.8194
				text = ""
			intervals [665]:
				xmin = 375.8194
				xmax = 375.9494
				text = "back"
			intervals [666]:
				xmin = 375.9494
				xmax = 376.0594
				text = ""
			intervals [667]:
				xmin = 376.0594
				xmax = 376.2994
				text = "to"
			intervals [668]:
				xmin = 376.2994
				xmax = 376.3694
				text = ""
			intervals [669]:
				xmin = 376.3694
				xmax = 376.4494
				text = "me"
			intervals [670]:
				xmin = 376.4494
				xmax = 376.5294
				text = ""
			intervals [671]:
				xmin = 376.5294
				xmax = 376.6194
				text = "now"
			intervals [672]:
				xmin = 376.6194
				xmax = 386.5831
				text = ""
			intervals [673]:
				xmin = 386.5831
				xmax = 387.1431
				text = "<unk>"
			intervals [674]:
				xmin = 387.1431
				xmax = 395.9212
				text = ""
			intervals [675]:
				xmin = 395.9212
				xmax = 396.4212
				text = "mm-hm"
			intervals [676]:
				xmin = 396.4212
				xmax = 398.0054
				text = ""
			intervals [677]:
				xmin = 398.0054
				xmax = 398.4454
				text = "mm-hm"
			intervals [678]:
				xmin = 398.4454
				xmax = 405.6788
				text = ""
			intervals [679]:
				xmin = 405.6788
				xmax = 406.0088
				text = "oh"
			intervals [680]:
				xmin = 406.0088
				xmax = 406.1888
				text = "wow"
			intervals [681]:
				xmin = 406.1888
				xmax = 406.8488
				text = "<unk>"
			intervals [682]:
				xmin = 406.8488
				xmax = 407.1941
				text = ""
			intervals [683]:
				xmin = 407.1941
				xmax = 407.3141
				text = "how"
			intervals [684]:
				xmin = 407.3141
				xmax = 407.6241
				text = "old"
			intervals [685]:
				xmin = 407.6241
				xmax = 407.7541
				text = "were"
			intervals [686]:
				xmin = 407.7541
				xmax = 407.8141
				text = "you"
			intervals [687]:
				xmin = 407.8141
				xmax = 408.3641
				text = "<unk>"
			intervals [688]:
				xmin = 408.3641
				xmax = 412.7197
				text = ""
			intervals [689]:
				xmin = 412.7197
				xmax = 412.8797
				text = "do"
			intervals [690]:
				xmin = 412.8797
				xmax = 412.9897
				text = "you"
			intervals [691]:
				xmin = 412.9897
				xmax = 413.2797
				text = "watch"
			intervals [692]:
				xmin = 413.2797
				xmax = 413.7197
				text = "television"
			intervals [693]:
				xmin = 413.7197
				xmax = 413.9497
				text = "very"
			intervals [694]:
				xmin = 413.9497
				xmax = 414.1197
				text = "much"
			intervals [695]:
				xmin = 414.1197
				xmax = 414.972
				text = ""
			intervals [696]:
				xmin = 414.972
				xmax = 415.312
				text = "now"
			intervals [697]:
				xmin = 415.312
				xmax = 417.4145
				text = ""
			intervals [698]:
				xmin = 417.4145
				xmax = 418.0045
				text = "hm"
			intervals [699]:
				xmin = 418.0045
				xmax = 418.3971
				text = ""
			intervals [700]:
				xmin = 418.3971
				xmax = 418.9371
				text = "well"
			intervals [701]:
				xmin = 418.9371
				xmax = 418.9771
				text = ""
			intervals [702]:
				xmin = 418.9771
				xmax = 419.0671
				text = "do"
			intervals [703]:
				xmin = 419.0671
				xmax = 419.2271
				text = "you"
			intervals [704]:
				xmin = 419.2271
				xmax = 419.4571
				text = "have"
			intervals [705]:
				xmin = 419.4571
				xmax = 419.6371
				text = "any"
			intervals [706]:
				xmin = 419.6371
				xmax = 420.3971
				text = "particular"
			intervals [707]:
				xmin = 420.3971
				xmax = 420.4271
				text = ""
			intervals [708]:
				xmin = 420.4271
				xmax = 420.5271
				text = "you"
			intervals [709]:
				xmin = 420.5271
				xmax = 420.5571
				text = ""
			intervals [710]:
				xmin = 420.5571
				xmax = 420.6971
				text = "know"
			intervals [711]:
				xmin = 420.6971
				xmax = 420.7771
				text = ""
			intervals [712]:
				xmin = 420.7771
				xmax = 421.0071
				text = "tv"
			intervals [713]:
				xmin = 421.0071
				xmax = 421.1271
				text = ""
			intervals [714]:
				xmin = 421.1271
				xmax = 421.4371
				text = "shows"
			intervals [715]:
				xmin = 421.4371
				xmax = 421.6271
				text = ""
			intervals [716]:
				xmin = 421.6271
				xmax = 421.7471
				text = "that"
			intervals [717]:
				xmin = 421.7471
				xmax = 421.8671
				text = ""
			intervals [718]:
				xmin = 421.8671
				xmax = 421.9371
				text = "you"
			intervals [719]:
				xmin = 421.9371
				xmax = 422.7632
				text = ""
			intervals [720]:
				xmin = 422.7632
				xmax = 423.6332
				text = "<unk>"
			intervals [721]:
				xmin = 423.6332
				xmax = 427.3665
				text = ""
			intervals [722]:
				xmin = 427.3665
				xmax = 427.6265
				text = "oh"
			intervals [723]:
				xmin = 427.6265
				xmax = 427.8865
				text = ""
			intervals [724]:
				xmin = 427.8865
				xmax = 427.9965
				text = "yes"
			intervals [725]:
				xmin = 427.9965
				xmax = 428.2899
				text = ""
			intervals [726]:
				xmin = 428.2899
				xmax = 428.4599
				text = "can"
			intervals [727]:
				xmin = 428.4599
				xmax = 428.6399
				text = "you"
			intervals [728]:
				xmin = 428.6399
				xmax = 428.9666
				text = ""
			intervals [729]:
				xmin = 428.9666
				xmax = 429.0966
				text = "can"
			intervals [730]:
				xmin = 429.0966
				xmax = 429.1566
				text = "you"
			intervals [731]:
				xmin = 429.1566
				xmax = 429.6266
				text = "remember"
			intervals [732]:
				xmin = 429.6266
				xmax = 429.6766
				text = ""
			intervals [733]:
				xmin = 429.6766
				xmax = 429.8566
				text = "uh"
			intervals [734]:
				xmin = 429.8566
				xmax = 430.0466
				text = "an"
			intervals [735]:
				xmin = 430.0466
				xmax = 430.5566
				text = "episode"
			intervals [736]:
				xmin = 430.5566
				xmax = 430.7066
				text = ""
			intervals [737]:
				xmin = 430.7066
				xmax = 430.9366
				text = "like"
			intervals [738]:
				xmin = 430.9366
				xmax = 431.2249
				text = ""
			intervals [739]:
				xmin = 431.2249
				xmax = 431.3749
				text = "one"
			intervals [740]:
				xmin = 431.3749
				xmax = 431.4049
				text = ""
			intervals [741]:
				xmin = 431.4049
				xmax = 431.4949
				text = "of"
			intervals [742]:
				xmin = 431.4949
				xmax = 431.5649
				text = ""
			intervals [743]:
				xmin = 431.5649
				xmax = 431.6649
				text = "your"
			intervals [744]:
				xmin = 431.6649
				xmax = 431.8749
				text = "favorite"
			intervals [745]:
				xmin = 431.8749
				xmax = 432.4549
				text = "episodes"
			intervals [746]:
				xmin = 432.4549
				xmax = 432.5349
				text = "or"
			intervals [747]:
				xmin = 432.5349
				xmax = 432.7449
				text = "one"
			intervals [748]:
				xmin = 432.7449
				xmax = 433.262
				text = ""
			intervals [749]:
				xmin = 433.262
				xmax = 433.362
				text = "you"
			intervals [750]:
				xmin = 433.362
				xmax = 433.412
				text = ""
			intervals [751]:
				xmin = 433.412
				xmax = 433.472
				text = "know"
			intervals [752]:
				xmin = 433.472
				xmax = 433.572
				text = "that"
			intervals [753]:
				xmin = 433.572
				xmax = 433.632
				text = ""
			intervals [754]:
				xmin = 433.632
				xmax = 433.712
				text = "you"
			intervals [755]:
				xmin = 433.712
				xmax = 433.802
				text = "can"
			intervals [756]:
				xmin = 433.802
				xmax = 433.882
				text = ""
			intervals [757]:
				xmin = 433.882
				xmax = 434.042
				text = "tell"
			intervals [758]:
				xmin = 434.042
				xmax = 434.142
				text = "me"
			intervals [759]:
				xmin = 434.142
				xmax = 434.182
				text = ""
			intervals [760]:
				xmin = 434.182
				xmax = 434.262
				text = "the"
			intervals [761]:
				xmin = 434.262
				xmax = 434.292
				text = ""
			intervals [762]:
				xmin = 434.292
				xmax = 434.452
				text = "whole"
			intervals [763]:
				xmin = 434.452
				xmax = 434.562
				text = ""
			intervals [764]:
				xmin = 434.562
				xmax = 434.932
				text = "story"
			intervals [765]:
				xmin = 434.932
				xmax = 434.972
				text = ""
			intervals [766]:
				xmin = 434.972
				xmax = 435.182
				text = "about"
			intervals [767]:
				xmin = 435.182
				xmax = 438.053
				text = ""
			intervals [768]:
				xmin = 438.053
				xmax = 438.193
				text = "did"
			intervals [769]:
				xmin = 438.193
				xmax = 438.343
				text = "you"
			intervals [770]:
				xmin = 438.343
				xmax = 438.383
				text = ""
			intervals [771]:
				xmin = 438.383
				xmax = 438.513
				text = "see"
			intervals [772]:
				xmin = 438.513
				xmax = 438.613
				text = "it"
			intervals [773]:
				xmin = 438.613
				xmax = 438.863
				text = "last"
			intervals [774]:
				xmin = 438.863
				xmax = 438.923
				text = ""
			intervals [775]:
				xmin = 438.923
				xmax = 439.143
				text = "night"
			intervals [776]:
				xmin = 439.143
				xmax = 455.8883
				text = ""
			intervals [777]:
				xmin = 455.8883
				xmax = 456.1583
				text = "mm"
			intervals [778]:
				xmin = 456.1583
				xmax = 469.3722
				text = ""
			intervals [779]:
				xmin = 469.3722
				xmax = 469.7722
				text = "mm-hm"
			intervals [780]:
				xmin = 469.7722
				xmax = 477.1337
				text = ""
			intervals [781]:
				xmin = 477.1337
				xmax = 477.5337
				text = "mm-hm"
			intervals [782]:
				xmin = 477.5337
				xmax = 485.9967
				text = ""
			intervals [783]:
				xmin = 485.9967
				xmax = 486.0867
				text = "i"
			intervals [784]:
				xmin = 486.0867
				xmax = 486.3767
				text = "remember"
			intervals [785]:
				xmin = 486.3767
				xmax = 486.8367
				text = ""
			intervals [786]:
				xmin = 486.8367
				xmax = 487.0167
				text = "that"
			intervals [787]:
				xmin = 487.0167
				xmax = 487.1767
				text = "one"
			intervals [788]:
				xmin = 487.1767
				xmax = 488.1705
				text = ""
			intervals [789]:
				xmin = 488.1705
				xmax = 488.7805
				text = "mm-hm"
			intervals [790]:
				xmin = 488.7805
				xmax = 494.068
				text = ""
			intervals [791]:
				xmin = 494.068
				xmax = 494.388
				text = "mm-hm"
			intervals [792]:
				xmin = 494.388
				xmax = 496.408
				text = ""
			intervals [793]:
				xmin = 496.408
				xmax = 496.768
				text = "mm-hm"
			intervals [794]:
				xmin = 496.768
				xmax = 496.838
				text = ""
			intervals [795]:
				xmin = 496.838
				xmax = 496.998
				text = "how"
			intervals [796]:
				xmin = 496.998
				xmax = 497.058
				text = "d"
			intervals [797]:
				xmin = 497.058
				xmax = 497.148
				text = "they"
			intervals [798]:
				xmin = 497.148
				xmax = 497.298
				text = "go"
			intervals [799]:
				xmin = 497.298
				xmax = 497.598
				text = "about"
			intervals [800]:
				xmin = 497.598
				xmax = 497.738
				text = "it"
			intervals [801]:
				xmin = 497.738
				xmax = 520.6346
				text = ""
			intervals [802]:
				xmin = 520.6346
				xmax = 521.0646
				text = "mm-hm"
			intervals [803]:
				xmin = 521.0646
				xmax = 527.1298
				text = ""
			intervals [804]:
				xmin = 527.1298
				xmax = 527.3298
				text = "oh"
			intervals [805]:
				xmin = 527.3298
				xmax = 527.7698
				text = "yeah"
			intervals [806]:
				xmin = 527.7698
				xmax = 528.636
				text = ""
			intervals [807]:
				xmin = 528.636
				xmax = 529.116
				text = "mm-hm"
			intervals [808]:
				xmin = 529.116
				xmax = 546.7379
				text = ""
			intervals [809]:
				xmin = 546.7379
				xmax = 547.3279
				text = "mm-hm"
			intervals [810]:
				xmin = 547.3279
				xmax = 548.0874
				text = ""
			intervals [811]:
				xmin = 548.0874
				xmax = 548.5374
				text = "mm"
			intervals [812]:
				xmin = 548.5374
				xmax = 548.7523
				text = ""
			intervals [813]:
				xmin = 548.7523
				xmax = 549.1523
				text = "mm-hm"
			intervals [814]:
				xmin = 549.1523
				xmax = 557.5081
				text = ""
			intervals [815]:
				xmin = 557.5081
				xmax = 558.0081
				text = "mm-hm"
			intervals [816]:
				xmin = 558.0081
				xmax = 560.1313
				text = ""
			intervals [817]:
				xmin = 560.1313
				xmax = 560.7113
				text = "mm-hm"
			intervals [818]:
				xmin = 560.7113
				xmax = 565.5046
				text = ""
			intervals [819]:
				xmin = 565.5046
				xmax = 565.6146
				text = "it"
			intervals [820]:
				xmin = 565.6146
				xmax = 565.6646
				text = "s"
			intervals [821]:
				xmin = 565.6646
				xmax = 566.0446
				text = "amazing"
			intervals [822]:
				xmin = 566.0446
				xmax = 566.2246
				text = "how"
			intervals [823]:
				xmin = 566.2246
				xmax = 566.3346
				text = "they"
			intervals [824]:
				xmin = 566.3346
				xmax = 566.4346
				text = ""
			intervals [825]:
				xmin = 566.4346
				xmax = 566.5646
				text = "do"
			intervals [826]:
				xmin = 566.5646
				xmax = 566.5946
				text = ""
			intervals [827]:
				xmin = 566.5946
				xmax = 566.7646
				text = "those"
			intervals [828]:
				xmin = 566.7646
				xmax = 566.7946
				text = ""
			intervals [829]:
				xmin = 566.7946
				xmax = 567.1246
				text = "things"
			intervals [830]:
				xmin = 567.1246
				xmax = 567.6016
				text = ""
			intervals [831]:
				xmin = 567.6016
				xmax = 567.7316
				text = "and"
			intervals [832]:
				xmin = 567.7316
				xmax = 567.8316
				text = "they"
			intervals [833]:
				xmin = 567.8316
				xmax = 568.1916
				text = "never"
			intervals [834]:
				xmin = 568.1916
				xmax = 568.2216
				text = ""
			intervals [835]:
				xmin = 568.2216
				xmax = 568.6416
				text = "fail"
			intervals [836]:
				xmin = 568.6416
				xmax = 568.8316
				text = "either"
			intervals [837]:
				xmin = 568.8316
				xmax = 569.0354
				text = ""
			intervals [838]:
				xmin = 569.0354
				xmax = 569.3554
				text = "don't"
			intervals [839]:
				xmin = 569.3554
				xmax = 569.4554
				text = "they"
			intervals [840]:
				xmin = 569.4554
				xmax = 570.1354
				text = "<unk>"
			intervals [841]:
				xmin = 570.1354
				xmax = 570.9988
				text = ""
			intervals [842]:
				xmin = 570.9988
				xmax = 571.4188
				text = "um"
			intervals [843]:
				xmin = 571.4188
				xmax = 571.7992
				text = ""
			intervals [844]:
				xmin = 571.7992
				xmax = 571.9192
				text = "do"
			intervals [845]:
				xmin = 571.9192
				xmax = 571.9792
				text = "you"
			intervals [846]:
				xmin = 571.9792
				xmax = 572.1092
				text = "have"
			intervals [847]:
				xmin = 572.1092
				xmax = 572.2992
				text = "any"
			intervals [848]:
				xmin = 572.2992
				xmax = 572.3992
				text = "other"
			intervals [849]:
				xmin = 572.3992
				xmax = 572.4792
				text = ""
			intervals [850]:
				xmin = 572.4792
				xmax = 572.7992
				text = "favorite"
			intervals [851]:
				xmin = 572.7992
				xmax = 573.0092
				text = "tv"
			intervals [852]:
				xmin = 573.0092
				xmax = 573.1792
				text = ""
			intervals [853]:
				xmin = 573.1792
				xmax = 573.3592
				text = "shows"
			intervals [854]:
				xmin = 573.3592
				xmax = 579.0643
				text = ""
			intervals [855]:
				xmin = 579.0643
				xmax = 579.7343
				text = "mm-hm"
			intervals [856]:
				xmin = 579.7343
				xmax = 580.2279
				text = ""
			intervals [857]:
				xmin = 580.2279
				xmax = 580.7679
				text = "mm-hm"
			intervals [858]:
				xmin = 580.7679
				xmax = 584.613
				text = ""
			intervals [859]:
				xmin = 584.613
				xmax = 584.953
				text = "mm-hm"
			intervals [860]:
				xmin = 584.953
				xmax = 589.354
				text = ""
			intervals [861]:
				xmin = 589.354
				xmax = 589.774
				text = "mm-hm"
			intervals [862]:
				xmin = 589.774
				xmax = 591.3878
				text = ""
			intervals [863]:
				xmin = 591.3878
				xmax = 591.5778
				text = "ah"
			intervals [864]:
				xmin = 591.5778
				xmax = 591.9408
				text = ""
			intervals [865]:
				xmin = 591.9408
				xmax = 592.0908
				text = "did"
			intervals [866]:
				xmin = 592.0908
				xmax = 592.2108
				text = ""
			intervals [867]:
				xmin = 592.2108
				xmax = 592.4108
				text = "you"
			intervals [868]:
				xmin = 592.4108
				xmax = 592.4408
				text = ""
			intervals [869]:
				xmin = 592.4408
				xmax = 592.5208
				text = "go"
			intervals [870]:
				xmin = 592.5208
				xmax = 592.5808
				text = "to"
			intervals [871]:
				xmin = 592.5808
				xmax = 592.6408
				text = "the"
			intervals [872]:
				xmin = 592.6408
				xmax = 592.9008
				text = "movies"
			intervals [873]:
				xmin = 592.9008
				xmax = 592.9808
				text = ""
			intervals [874]:
				xmin = 592.9808
				xmax = 593.2008
				text = "very"
			intervals [875]:
				xmin = 593.2008
				xmax = 593.2308
				text = ""
			intervals [876]:
				xmin = 593.2308
				xmax = 593.3608
				text = "much"
			intervals [877]:
				xmin = 593.3608
				xmax = 594.580
				text = ""
			intervals [878]:
				xmin = 594.580
				xmax = 594.810
				text = "you"
			intervals [879]:
				xmin = 594.810
				xmax = 594.930
				text = "ever"
			intervals [880]:
				xmin = 594.930
				xmax = 595.040
				text = "go"
			intervals [881]:
				xmin = 595.040
				xmax = 595.110
				text = "to"
			intervals [882]:
				xmin = 595.110
				xmax = 595.530
				text = "plays"
			intervals [883]:
				xmin = 595.530
				xmax = 601.1582
				text = ""
			intervals [884]:
				xmin = 601.1582
				xmax = 601.6282
				text = "mm-hm"
			intervals [885]:
				xmin = 601.6282
				xmax = 604.4833
				text = ""
			intervals [886]:
				xmin = 604.4833
				xmax = 605.5233
				text = "<unk>"
			intervals [887]:
				xmin = 605.5233
				xmax = 606.5987
				text = ""
			intervals [888]:
				xmin = 606.5987
				xmax = 606.6887
				text = "what"
			intervals [889]:
				xmin = 606.6887
				xmax = 606.8587
				text = "kind"
			intervals [890]:
				xmin = 606.8587
				xmax = 606.9287
				text = "of"
			intervals [891]:
				xmin = 606.9287
				xmax = 606.9587
				text = ""
			intervals [892]:
				xmin = 606.9587
				xmax = 607.1387
				text = "things"
			intervals [893]:
				xmin = 607.1387
				xmax = 607.1687
				text = ""
			intervals [894]:
				xmin = 607.1687
				xmax = 607.3487
				text = "do"
			intervals [895]:
				xmin = 607.3487
				xmax = 607.4087
				text = ""
			intervals [896]:
				xmin = 607.4087
				xmax = 607.4987
				text = "you"
			intervals [897]:
				xmin = 607.4987
				xmax = 607.5487
				text = ""
			intervals [898]:
				xmin = 607.5487
				xmax = 607.6787
				text = "them"
			intervals [899]:
				xmin = 607.6787
				xmax = 607.8687
				text = ""
			intervals [900]:
				xmin = 607.8687
				xmax = 607.9387
				text = "to"
			intervals [901]:
				xmin = 607.9387
				xmax = 608.0587
				text = ""
			intervals [902]:
				xmin = 608.0587
				xmax = 608.1387
				text = "see"
			intervals [903]:
				xmin = 608.1387
				xmax = 613.6478
				text = ""
			intervals [904]:
				xmin = 613.6478
				xmax = 613.8978
				text = "mm"
			intervals [905]:
				xmin = 613.8978
				xmax = 614.3879
				text = ""
			intervals [906]:
				xmin = 614.3879
				xmax = 614.4779
				text = "it"
			intervals [907]:
				xmin = 614.4779
				xmax = 614.6079
				text = "was"
			intervals [908]:
				xmin = 614.6079
				xmax = 614.6379
				text = ""
			intervals [909]:
				xmin = 614.6379
				xmax = 614.8379
				text = "worth"
			intervals [910]:
				xmin = 614.8379
				xmax = 614.8779
				text = ""
			intervals [911]:
				xmin = 614.8779
				xmax = 614.9679
				text = "it"
			intervals [912]:
				xmin = 614.9679
				xmax = 615.1279
				text = ""
			intervals [913]:
				xmin = 615.1279
				xmax = 615.3179
				text = "<unk>"
			intervals [914]:
				xmin = 615.3179
				xmax = 619.7131
				text = ""
			intervals [915]:
				xmin = 619.7131
				xmax = 620.2031
				text = "mm-hm"
			intervals [916]:
				xmin = 620.2031
				xmax = 625.6804
				text = ""
			intervals [917]:
				xmin = 625.6804
				xmax = 625.8604
				text = "mm-hm"
			intervals [918]:
				xmin = 625.8604
				xmax = 632.3912
				text = ""
			intervals [919]:
				xmin = 632.3912
				xmax = 632.6212
				text = "oh"
			intervals [920]:
				xmin = 632.6212
				xmax = 633.7557
				text = ""
			intervals [921]:
				xmin = 633.7557
				xmax = 633.9257
				text = "that"
			intervals [922]:
				xmin = 633.9257
				xmax = 633.9557
				text = ""
			intervals [923]:
				xmin = 633.9557
				xmax = 633.9957
				text = "s"
			intervals [924]:
				xmin = 633.9957
				xmax = 634.0357
				text = ""
			intervals [925]:
				xmin = 634.0357
				xmax = 634.1957
				text = "that"
			intervals [926]:
				xmin = 634.1957
				xmax = 634.2257
				text = ""
			intervals [927]:
				xmin = 634.2257
				xmax = 634.3157
				text = "s"
			intervals [928]:
				xmin = 634.3157
				xmax = 634.3557
				text = ""
			intervals [929]:
				xmin = 634.3557
				xmax = 634.5257
				text = "really"
			intervals [930]:
				xmin = 634.5257
				xmax = 634.5857
				text = ""
			intervals [931]:
				xmin = 634.5857
				xmax = 634.6957
				text = "nice"
			intervals [932]:
				xmin = 634.6957
				xmax = 635.0543
				text = ""
			intervals [933]:
				xmin = 635.0543
				xmax = 635.1443
				text = "that"
			intervals [934]:
				xmin = 635.1443
				xmax = 635.1843
				text = ""
			intervals [935]:
				xmin = 635.1843
				xmax = 635.2143
				text = "s"
			intervals [936]:
				xmin = 635.2143
				xmax = 635.2843
				text = ""
			intervals [937]:
				xmin = 635.2843
				xmax = 635.4243
				text = "good"
			intervals [938]:
				xmin = 635.4243
				xmax = 635.6743
				text = ""
			intervals [939]:
				xmin = 635.6743
				xmax = 635.7343
				text = "for"
			intervals [940]:
				xmin = 635.7343
				xmax = 635.8943
				text = ""
			intervals [941]:
				xmin = 635.8943
				xmax = 635.9643
				text = "'em"
			intervals [942]:
				xmin = 635.9643
				xmax = 636.8345
				text = ""
			intervals [943]:
				xmin = 636.8345
				xmax = 637.2745
				text = "um"
			intervals [944]:
				xmin = 637.2745
				xmax = 637.6991
				text = ""
			intervals [945]:
				xmin = 637.6991
				xmax = 637.7991
				text = "do"
			intervals [946]:
				xmin = 637.7991
				xmax = 637.9091
				text = "you"
			intervals [947]:
				xmin = 637.9091
				xmax = 638.0591
				text = "have"
			intervals [948]:
				xmin = 638.0591
				xmax = 638.1191
				text = "a"
			intervals [949]:
				xmin = 638.1191
				xmax = 638.2491
				text = ""
			intervals [950]:
				xmin = 638.2491
				xmax = 638.3991
				text = "pet"
			intervals [951]:
				xmin = 638.3991
				xmax = 638.4591
				text = ""
			intervals [952]:
				xmin = 638.4591
				xmax = 638.7291
				text = "now"
			intervals [953]:
				xmin = 638.7291
				xmax = 639.3684
				text = ""
			intervals [954]:
				xmin = 639.3684
				xmax = 640.9684
				text = "<unk>"
			intervals [955]:
				xmin = 640.9684
				xmax = 642.6779
				text = ""
			intervals [956]:
				xmin = 642.6779
				xmax = 642.7979
				text = "oh"
			intervals [957]:
				xmin = 642.7979
				xmax = 642.9279
				text = ""
			intervals [958]:
				xmin = 642.9279
				xmax = 643.3579
				text = "allergies"
			intervals [959]:
				xmin = 643.3579
				xmax = 644.342
				text = ""
			intervals [960]:
				xmin = 644.342
				xmax = 644.492
				text = "okay"
			intervals [961]:
				xmin = 644.492
				xmax = 645.142
				text = "<unk>"
			intervals [962]:
				xmin = 645.142
				xmax = 645.6357
				text = ""
			intervals [963]:
				xmin = 645.6357
				xmax = 645.7557
				text = "good"
			intervals [964]:
				xmin = 645.7557
				xmax = 645.8157
				text = ""
			intervals [965]:
				xmin = 645.8157
				xmax = 645.9557
				text = "thing"
			intervals [966]:
				xmin = 645.9557
				xmax = 646.3057
				text = "<unk>"
			intervals [967]:
				xmin = 646.3057
				xmax = 646.4357
				text = "have"
			intervals [968]:
				xmin = 646.4357
				xmax = 646.5057
				text = "you"
			intervals [969]:
				xmin = 646.5057
				xmax = 646.6757
				text = "ever"
			intervals [970]:
				xmin = 646.6757
				xmax = 646.8357
				text = "had"
			intervals [971]:
				xmin = 646.8357
				xmax = 647.1057
				text = "any"
			intervals [972]:
				xmin = 647.1057
				xmax = 647.3657
				text = "bad"
			intervals [973]:
				xmin = 647.3657
				xmax = 648.1157
				text = "experiences"
			intervals [974]:
				xmin = 648.1157
				xmax = 648.1457
				text = ""
			intervals [975]:
				xmin = 648.1457
				xmax = 648.2757
				text = "with"
			intervals [976]:
				xmin = 648.2757
				xmax = 648.3057
				text = ""
			intervals [977]:
				xmin = 648.3057
				xmax = 648.4657
				text = "them"
			intervals [978]:
				xmin = 648.4657
				xmax = 649.8899
				text = ""
			intervals [979]:
				xmin = 649.8899
				xmax = 649.9899
				text = "you"
			intervals [980]:
				xmin = 649.9899
				xmax = 650.3499
				text = "or"
			intervals [981]:
				xmin = 650.3499
				xmax = 656.2633
				text = ""
			intervals [982]:
				xmin = 656.2633
				xmax = 656.8133
				text = "mm-hm"
			intervals [983]:
				xmin = 656.8133
				xmax = 659.048
				text = ""
			intervals [984]:
				xmin = 659.048
				xmax = 659.228
				text = "how"
			intervals [985]:
				xmin = 659.228
				xmax = 659.368
				text = "long"
			intervals [986]:
				xmin = 659.368
				xmax = 659.488
				text = "did"
			intervals [987]:
				xmin = 659.488
				xmax = 659.538
				text = ""
			intervals [988]:
				xmin = 659.538
				xmax = 659.628
				text = "you"
			intervals [989]:
				xmin = 659.628
				xmax = 659.658
				text = ""
			intervals [990]:
				xmin = 659.658
				xmax = 659.778
				text = "have"
			intervals [991]:
				xmin = 659.778
				xmax = 659.888
				text = "him"
			intervals [992]:
				xmin = 659.888
				xmax = 664.7008
				text = ""
			intervals [993]:
				xmin = 664.7008
				xmax = 665.2508
				text = "mm-hm"
			intervals [994]:
				xmin = 665.2508
				xmax = 673.6151
				text = ""
			intervals [995]:
				xmin = 673.6151
				xmax = 674.1651
				text = "mm-hm"
			intervals [996]:
				xmin = 674.1651
				xmax = 675.4663
				text = ""
			intervals [997]:
				xmin = 675.4663
				xmax = 675.4963
				text = "i"
			intervals [998]:
				xmin = 675.4963
				xmax = 675.5463
				text = ""
			intervals [999]:
				xmin = 675.5463
				xmax = 675.6663
				text = "bet"
			intervals [1000]:
				xmin = 675.6663
				xmax = 675.7063
				text = ""
			intervals [1001]:
				xmin = 675.7063
				xmax = 675.8863
				text = "that"
			intervals [1002]:
				xmin = 675.8863
				xmax = 676.0263
				text = "was"
			intervals [1003]:
				xmin = 676.0263
				xmax = 676.0863
				text = ""
			intervals [1004]:
				xmin = 676.0863
				xmax = 676.2363
				text = "pretty"
			intervals [1005]:
				xmin = 676.2363
				xmax = 676.2663
				text = ""
			intervals [1006]:
				xmin = 676.2663
				xmax = 676.5163
				text = "sad"
			intervals [1007]:
				xmin = 676.5163
				xmax = 679.3214
				text = ""
			intervals [1008]:
				xmin = 679.3214
				xmax = 679.7914
				text = "oh"
			intervals [1009]:
				xmin = 679.7914
				xmax = 684.3003
				text = ""
			intervals [1010]:
				xmin = 684.3003
				xmax = 684.3603
				text = "yeah"
			intervals [1011]:
				xmin = 684.3603
				xmax = 686.1174
				text = ""
			intervals [1012]:
				xmin = 686.1174
				xmax = 686.2074
				text = "i"
			intervals [1013]:
				xmin = 686.2074
				xmax = 686.2374
				text = ""
			intervals [1014]:
				xmin = 686.2374
				xmax = 686.3574
				text = "guess"
			intervals [1015]:
				xmin = 686.3574
				xmax = 686.4374
				text = "it"
			intervals [1016]:
				xmin = 686.4374
				xmax = 686.6074
				text = "was"
			intervals [1017]:
				xmin = 686.6074
				xmax = 686.7874
				text = "like"
			intervals [1018]:
				xmin = 686.7874
				xmax = 686.8174
				text = ""
			intervals [1019]:
				xmin = 686.8174
				xmax = 686.8774
				text = "a"
			intervals [1020]:
				xmin = 686.8774
				xmax = 687.1474
				text = "member"
			intervals [1021]:
				xmin = 687.1474
				xmax = 687.2074
				text = "of"
			intervals [1022]:
				xmin = 687.2074
				xmax = 687.2874
				text = "the"
			intervals [1023]:
				xmin = 687.2874
				xmax = 687.3474
				text = ""
			intervals [1024]:
				xmin = 687.3474
				xmax = 687.6474
				text = "family"
			intervals [1025]:
				xmin = 687.6474
				xmax = 687.7874
				text = "i've"
			intervals [1026]:
				xmin = 687.7874
				xmax = 687.9974
				text = "never"
			intervals [1027]:
				xmin = 687.9974
				xmax = 688.1574
				text = "had"
			intervals [1028]:
				xmin = 688.1574
				xmax = 688.2374
				text = "a"
			intervals [1029]:
				xmin = 688.2374
				xmax = 688.2674
				text = ""
			intervals [1030]:
				xmin = 688.2674
				xmax = 688.4474
				text = "pet"
			intervals [1031]:
				xmin = 688.4474
				xmax = 688.4774
				text = ""
			intervals [1032]:
				xmin = 688.4774
				xmax = 689.0874
				text = "myself"
			intervals [1033]:
				xmin = 689.0874
				xmax = 689.4236
				text = ""
			intervals [1034]:
				xmin = 689.4236
				xmax = 689.6036
				text = "but"
			intervals [1035]:
				xmin = 689.6036
				xmax = 689.6736
				text = ""
			intervals [1036]:
				xmin = 689.6736
				xmax = 689.9236
				text = "uh"
			intervals [1037]:
				xmin = 689.9236
				xmax = 690.2736
				text = ""
			intervals [1038]:
				xmin = 690.2736
				xmax = 690.3336
				text = "you"
			intervals [1039]:
				xmin = 690.3336
				xmax = 690.5836
				text = ""
			intervals [1040]:
				xmin = 690.5836
				xmax = 690.7636
				text = "know"
			intervals [1041]:
				xmin = 690.7636
				xmax = 690.8236
				text = "i"
			intervals [1042]:
				xmin = 690.8236
				xmax = 690.9136
				text = ""
			intervals [1043]:
				xmin = 690.9136
				xmax = 691.0036
				text = "can"
			intervals [1044]:
				xmin = 691.0036
				xmax = 691.0336
				text = ""
			intervals [1045]:
				xmin = 691.0336
				xmax = 691.2936
				text = "remember"
			intervals [1046]:
				xmin = 691.2936
				xmax = 691.4436
				text = ""
			intervals [1047]:
				xmin = 691.4436
				xmax = 691.6936
				text = "people"
			intervals [1048]:
				xmin = 691.6936
				xmax = 691.7936
				text = ""
			intervals [1049]:
				xmin = 691.7936
				xmax = 692.0236
				text = "telling"
			intervals [1050]:
				xmin = 692.0236
				xmax = 692.0536
				text = ""
			intervals [1051]:
				xmin = 692.0536
				xmax = 692.3536
				text = "me"
			intervals [1052]:
				xmin = 692.3536
				xmax = 692.4736
				text = "about"
			intervals [1053]:
				xmin = 692.4736
				xmax = 692.5036
				text = ""
			intervals [1054]:
				xmin = 692.5036
				xmax = 692.6036
				text = "how"
			intervals [1055]:
				xmin = 692.6036
				xmax = 692.6536
				text = ""
			intervals [1056]:
				xmin = 692.6536
				xmax = 692.7236
				text = "they"
			intervals [1057]:
				xmin = 692.7236
				xmax = 692.8036
				text = ""
			intervals [1058]:
				xmin = 692.8036
				xmax = 693.2236
				text = "cried"
			intervals [1059]:
				xmin = 693.2236
				xmax = 693.2636
				text = ""
			intervals [1060]:
				xmin = 693.2636
				xmax = 693.3936
				text = "when"
			intervals [1061]:
				xmin = 693.3936
				xmax = 693.4236
				text = ""
			intervals [1062]:
				xmin = 693.4236
				xmax = 693.5336
				text = "their"
			intervals [1063]:
				xmin = 693.5336
				xmax = 693.6136
				text = ""
			intervals [1064]:
				xmin = 693.6136
				xmax = 693.9936
				text = "dogs"
			intervals [1065]:
				xmin = 693.9936
				xmax = 694.2536
				text = ""
			intervals [1066]:
				xmin = 694.2536
				xmax = 694.4836
				text = "died"
			intervals [1067]:
				xmin = 694.4836
				xmax = 694.5436
				text = "you"
			intervals [1068]:
				xmin = 694.5436
				xmax = 694.8736
				text = "know"
			intervals [1069]:
				xmin = 694.8736
				xmax = 700.0979
				text = ""
			intervals [1070]:
				xmin = 700.0979
				xmax = 700.1779
				text = "in"
			intervals [1071]:
				xmin = 700.1779
				xmax = 700.3579
				text = ""
			intervals [1072]:
				xmin = 700.3579
				xmax = 700.4579
				text = "other"
			intervals [1073]:
				xmin = 700.4579
				xmax = 700.6479
				text = "words"
			intervals [1074]:
				xmin = 700.6479
				xmax = 700.7179
				text = "you"
			intervals [1075]:
				xmin = 700.7179
				xmax = 700.9279
				text = "didn't"
			intervals [1076]:
				xmin = 700.9279
				xmax = 701.2079
				text = "love"
			intervals [1077]:
				xmin = 701.2079
				xmax = 701.4279
				text = "him"
			intervals [1078]:
				xmin = 701.4279
				xmax = 714.8784
				text = ""
			intervals [1079]:
				xmin = 714.8784
				xmax = 714.9884
				text = "mm-hm"
			intervals [1080]:
				xmin = 714.9884
				xmax = 715.0184
				text = "i"
			intervals [1081]:
				xmin = 715.0184
				xmax = 715.9384
				text = ""
			intervals [1082]:
				xmin = 715.9384
				xmax = 716.0484
				text = "see"
			intervals [1083]:
				xmin = 716.0484
				xmax = 716.8355
				text = ""
			intervals [1084]:
				xmin = 716.8355
				xmax = 717.2155
				text = "oh"
			intervals [1085]:
				xmin = 717.2155
				xmax = 717.3355
				text = "yeah"
			intervals [1086]:
				xmin = 717.3355
				xmax = 717.3655
				text = "i"
			intervals [1087]:
				xmin = 717.3655
				xmax = 717.5255
				text = "didn't"
			intervals [1088]:
				xmin = 717.5255
				xmax = 718.0955
				text = ""
			intervals [1089]:
				xmin = 718.0955
				xmax = 718.2355
				text = "think"
			intervals [1090]:
				xmin = 718.2355
				xmax = 718.2855
				text = ""
			intervals [1091]:
				xmin = 718.2855
				xmax = 718.4055
				text = "about"
			intervals [1092]:
				xmin = 718.4055
				xmax = 718.5155
				text = "that"
			intervals [1093]:
				xmin = 718.5155
				xmax = 720.4261
				text = ""
			intervals [1094]:
				xmin = 720.4261
				xmax = 721.0261
				text = "mm-hm"
			intervals [1095]:
				xmin = 721.0261
				xmax = 723.8294
				text = ""
			intervals [1096]:
				xmin = 723.8294
				xmax = 724.2094
				text = "um"
			intervals [1097]:
				xmin = 724.2094
				xmax = 725.2838
				text = ""
			intervals [1098]:
				xmin = 725.2838
				xmax = 725.3738
				text = "let"
			intervals [1099]:
				xmin = 725.3738
				xmax = 725.4038
				text = "s"
			intervals [1100]:
				xmin = 725.4038
				xmax = 725.4538
				text = ""
			intervals [1101]:
				xmin = 725.4538
				xmax = 725.5138
				text = "see"
			intervals [1102]:
				xmin = 725.5138
				xmax = 725.6738
				text = "back"
			intervals [1103]:
				xmin = 725.6738
				xmax = 725.7638
				text = "to"
			intervals [1104]:
				xmin = 725.7638
				xmax = 725.8338
				text = "the"
			intervals [1105]:
				xmin = 725.8338
				xmax = 725.9538
				text = "good"
			intervals [1106]:
				xmin = 725.9538
				xmax = 726.0838
				text = "ol'"
			intervals [1107]:
				xmin = 726.0838
				xmax = 726.1138
				text = ""
			intervals [1108]:
				xmin = 726.1138
				xmax = 726.5638
				text = "school"
			intervals [1109]:
				xmin = 726.5638
				xmax = 726.6138
				text = ""
			intervals [1110]:
				xmin = 726.6138
				xmax = 727.1438
				text = "days"
			intervals [1111]:
				xmin = 727.1438
				xmax = 727.2701
				text = ""
			intervals [1112]:
				xmin = 727.2701
				xmax = 727.4701
				text = "did"
			intervals [1113]:
				xmin = 727.4701
				xmax = 727.6301
				text = ""
			intervals [1114]:
				xmin = 727.6301
				xmax = 727.7901
				text = "did"
			intervals [1115]:
				xmin = 727.7901
				xmax = 727.8701
				text = "you"
			intervals [1116]:
				xmin = 727.8701
				xmax = 727.9801
				text = "go"
			intervals [1117]:
				xmin = 727.9801
				xmax = 728.1001
				text = "to"
			intervals [1118]:
				xmin = 728.1001
				xmax = 728.3401
				text = "school"
			intervals [1119]:
				xmin = 728.3401
				xmax = 728.5301
				text = "near"
			intervals [1120]:
				xmin = 728.5301
				xmax = 728.6201
				text = "here"
			intervals [1121]:
				xmin = 728.6201
				xmax = 729.3357
				text = ""
			intervals [1122]:
				xmin = 729.3357
				xmax = 729.6857
				text = "mm-hm"
			intervals [1123]:
				xmin = 729.6857
				xmax = 729.7957
				text = "what"
			intervals [1124]:
				xmin = 729.7957
				xmax = 729.8257
				text = ""
			intervals [1125]:
				xmin = 729.8257
				xmax = 730.0657
				text = "schools"
			intervals [1126]:
				xmin = 730.0657
				xmax = 730.1157
				text = ""
			intervals [1127]:
				xmin = 730.1157
				xmax = 730.2057
				text = "did"
			intervals [1128]:
				xmin = 730.2057
				xmax = 730.2357
				text = ""
			intervals [1129]:
				xmin = 730.2357
				xmax = 730.2957
				text = "you"
			intervals [1130]:
				xmin = 730.2957
				xmax = 730.3257
				text = ""
			intervals [1131]:
				xmin = 730.3257
				xmax = 730.4157
				text = "go"
			intervals [1132]:
				xmin = 730.4157
				xmax = 730.5457
				text = ""
			intervals [1133]:
				xmin = 730.5457
				xmax = 730.6057
				text = "to"
			intervals [1134]:
				xmin = 730.6057
				xmax = 738.1929
				text = ""
			intervals [1135]:
				xmin = 738.1929
				xmax = 738.7829
				text = "mm-hm"
			intervals [1136]:
				xmin = 738.7829
				xmax = 739.7664
				text = ""
			intervals [1137]:
				xmin = 739.7664
				xmax = 740.3564
				text = "um"
			intervals [1138]:
				xmin = 740.3564
				xmax = 740.5151
				text = ""
			intervals [1139]:
				xmin = 740.5151
				xmax = 740.6251
				text = "let"
			intervals [1140]:
				xmin = 740.6251
				xmax = 740.7251
				text = ""
			intervals [1141]:
				xmin = 740.7251
				xmax = 740.7951
				text = "s"
			intervals [1142]:
				xmin = 740.7951
				xmax = 740.8251
				text = ""
			intervals [1143]:
				xmin = 740.8251
				xmax = 740.9451
				text = "see"
			intervals [1144]:
				xmin = 740.9451
				xmax = 741.7723
				text = ""
			intervals [1145]:
				xmin = 741.7723
				xmax = 741.8423
				text = "i"
			intervals [1146]:
				xmin = 741.8423
				xmax = 741.8723
				text = ""
			intervals [1147]:
				xmin = 741.8723
				xmax = 742.0923
				text = "never"
			intervals [1148]:
				xmin = 742.0923
				xmax = 742.2723
				text = "went"
			intervals [1149]:
				xmin = 742.2723
				xmax = 742.3123
				text = ""
			intervals [1150]:
				xmin = 742.3123
				xmax = 742.3723
				text = "to"
			intervals [1151]:
				xmin = 742.3723
				xmax = 742.5023
				text = "any"
			intervals [1152]:
				xmin = 742.5023
				xmax = 742.5323
				text = ""
			intervals [1153]:
				xmin = 742.5323
				xmax = 742.6023
				text = "of"
			intervals [1154]:
				xmin = 742.6023
				xmax = 742.9123
				text = "those"
			intervals [1155]:
				xmin = 742.9123
				xmax = 742.9423
				text = ""
			intervals [1156]:
				xmin = 742.9423
				xmax = 743.2323
				text = "schools"
			intervals [1157]:
				xmin = 743.2323
				xmax = 743.2723
				text = ""
			intervals [1158]:
				xmin = 743.2723
				xmax = 743.3723
				text = "but"
			intervals [1159]:
				xmin = 743.3723
				xmax = 743.4123
				text = ""
			intervals [1160]:
				xmin = 743.4123
				xmax = 743.4423
				text = "i"
			intervals [1161]:
				xmin = 743.4423
				xmax = 743.4823
				text = ""
			intervals [1162]:
				xmin = 743.4823
				xmax = 743.6323
				text = "am"
			intervals [1163]:
				xmin = 743.6323
				xmax = 743.9023
				text = ""
			intervals [1164]:
				xmin = 743.9023
				xmax = 744.2523
				text = "familiar"
			intervals [1165]:
				xmin = 744.2523
				xmax = 744.2923
				text = ""
			intervals [1166]:
				xmin = 744.2923
				xmax = 744.5323
				text = "with"
			intervals [1167]:
				xmin = 744.5323
				xmax = 744.6523
				text = ""
			intervals [1168]:
				xmin = 744.6523
				xmax = 744.8823
				text = "them"
			intervals [1169]:
				xmin = 744.8823
				xmax = 745.5852
				text = ""
			intervals [1170]:
				xmin = 745.5852
				xmax = 745.9952
				text = "um"
			intervals [1171]:
				xmin = 745.9952
				xmax = 747.4597
				text = ""
			intervals [1172]:
				xmin = 747.4597
				xmax = 747.5497
				text = "let"
			intervals [1173]:
				xmin = 747.5497
				xmax = 747.5797
				text = "s"
			intervals [1174]:
				xmin = 747.5797
				xmax = 747.6197
				text = ""
			intervals [1175]:
				xmin = 747.6197
				xmax = 747.6797
				text = "see"
			intervals [1176]:
				xmin = 747.6797
				xmax = 747.7697
				text = "let"
			intervals [1177]:
				xmin = 747.7697
				xmax = 747.7997
				text = ""
			intervals [1178]:
				xmin = 747.7997
				xmax = 747.8397
				text = "s"
			intervals [1179]:
				xmin = 747.8397
				xmax = 748.1497
				text = "start"
			intervals [1180]:
				xmin = 748.1497
				xmax = 748.2097
				text = "at"
			intervals [1181]:
				xmin = 748.2097
				xmax = 748.6689
				text = ""
			intervals [1182]:
				xmin = 748.6689
				xmax = 748.7589
				text = "at"
			intervals [1183]:
				xmin = 748.7589
				xmax = 749.1578
				text = ""
			intervals [1184]:
				xmin = 749.1578
				xmax = 749.3878
				text = "payne"
			intervals [1185]:
				xmin = 749.3878
				xmax = 749.7278
				text = "or"
			intervals [1186]:
				xmin = 749.7278
				xmax = 749.7919
				text = ""
			intervals [1187]:
				xmin = 749.7919
				xmax = 750.0519
				text = "what"
			intervals [1188]:
				xmin = 750.0519
				xmax = 750.2419
				text = ""
			intervals [1189]:
				xmin = 750.2419
				xmax = 750.4319
				text = "when"
			intervals [1190]:
				xmin = 750.4319
				xmax = 750.5719
				text = "did"
			intervals [1191]:
				xmin = 750.5719
				xmax = 750.7019
				text = "you"
			intervals [1192]:
				xmin = 750.7019
				xmax = 750.8419
				text = "leave"
			intervals [1193]:
				xmin = 750.8419
				xmax = 751.0119
				text = ""
			intervals [1194]:
				xmin = 751.0119
				xmax = 751.2619
				text = "payne"
			intervals [1195]:
				xmin = 751.2619
				xmax = 756.2343
				text = ""
			intervals [1196]:
				xmin = 756.2343
				xmax = 756.7643
				text = "uh-huh"
			intervals [1197]:
				xmin = 756.7643
				xmax = 763.3074
				text = ""
			intervals [1198]:
				xmin = 763.3074
				xmax = 763.8474
				text = "mm-hm"
			intervals [1199]:
				xmin = 763.8474
				xmax = 766.6589
				text = ""
			intervals [1200]:
				xmin = 766.6589
				xmax = 767.1689
				text = "mm-hm"
			intervals [1201]:
				xmin = 767.1689
				xmax = 767.3024
				text = ""
			intervals [1202]:
				xmin = 767.3024
				xmax = 767.4324
				text = "which"
			intervals [1203]:
				xmin = 767.4324
				xmax = 767.5724
				text = "one"
			intervals [1204]:
				xmin = 767.5724
				xmax = 767.6824
				text = "did"
			intervals [1205]:
				xmin = 767.6824
				xmax = 767.7524
				text = ""
			intervals [1206]:
				xmin = 767.7524
				xmax = 767.9324
				text = "you"
			intervals [1207]:
				xmin = 767.9324
				xmax = 768.1624
				text = ""
			intervals [1208]:
				xmin = 768.1624
				xmax = 768.2624
				text = "like"
			intervals [1209]:
				xmin = 768.2624
				xmax = 768.4024
				text = ""
			intervals [1210]:
				xmin = 768.4024
				xmax = 768.6024
				text = "best"
			intervals [1211]:
				xmin = 768.6024
				xmax = 777.1912
				text = ""
			intervals [1212]:
				xmin = 777.1912
				xmax = 777.8112
				text = "mm-hm"
			intervals [1213]:
				xmin = 777.8112
				xmax = 784.6169
				text = ""
			intervals [1214]:
				xmin = 784.6169
				xmax = 785.0669
				text = "mm-hm"
			intervals [1215]:
				xmin = 785.0669
				xmax = 787.1675
				text = ""
			intervals [1216]:
				xmin = 787.1675
				xmax = 787.6675
				text = "yeah"
			intervals [1217]:
				xmin = 787.6675
				xmax = 787.7575
				text = "right"
			intervals [1218]:
				xmin = 787.7575
				xmax = 788.3475
				text = "<unk>"
			intervals [1219]:
				xmin = 788.3475
				xmax = 789.1906
				text = ""
			intervals [1220]:
				xmin = 789.1906
				xmax = 789.5906
				text = "um"
			intervals [1221]:
				xmin = 789.5906
				xmax = 790.0041
				text = ""
			intervals [1222]:
				xmin = 790.0041
				xmax = 790.1641
				text = "what"
			intervals [1223]:
				xmin = 790.1641
				xmax = 790.3841
				text = "kind"
			intervals [1224]:
				xmin = 790.3841
				xmax = 790.4641
				text = "of"
			intervals [1225]:
				xmin = 790.4641
				xmax = 790.5041
				text = ""
			intervals [1226]:
				xmin = 790.5041
				xmax = 790.8041
				text = "things"
			intervals [1227]:
				xmin = 790.8041
				xmax = 790.8441
				text = ""
			intervals [1228]:
				xmin = 790.8441
				xmax = 790.9641
				text = "did"
			intervals [1229]:
				xmin = 790.9641
				xmax = 791.0241
				text = ""
			intervals [1230]:
				xmin = 791.0241
				xmax = 791.2341
				text = "you"
			intervals [1231]:
				xmin = 791.2341
				xmax = 792.0997
				text = ""
			intervals [1232]:
				xmin = 792.0997
				xmax = 792.2497
				text = "did"
			intervals [1233]:
				xmin = 792.2497
				xmax = 792.2797
				text = ""
			intervals [1234]:
				xmin = 792.2797
				xmax = 792.4197
				text = "you"
			intervals [1235]:
				xmin = 792.4197
				xmax = 792.4797
				text = ""
			intervals [1236]:
				xmin = 792.4797
				xmax = 792.6197
				text = "take"
			intervals [1237]:
				xmin = 792.6197
				xmax = 792.7397
				text = ""
			intervals [1238]:
				xmin = 792.7397
				xmax = 792.9997
				text = "in"
			intervals [1239]:
				xmin = 792.9997
				xmax = 793.0397
				text = ""
			intervals [1240]:
				xmin = 793.0397
				xmax = 793.4497
				text = "um"
			intervals [1241]:
				xmin = 793.4497
				xmax = 794.0148
				text = ""
			intervals [1242]:
				xmin = 794.0148
				xmax = 794.1048
				text = "let"
			intervals [1243]:
				xmin = 794.1048
				xmax = 794.1448
				text = ""
			intervals [1244]:
				xmin = 794.1448
				xmax = 794.1748
				text = "s"
			intervals [1245]:
				xmin = 794.1748
				xmax = 794.2448
				text = ""
			intervals [1246]:
				xmin = 794.2448
				xmax = 794.3448
				text = "say"
			intervals [1247]:
				xmin = 794.3448
				xmax = 794.4948
				text = ""
			intervals [1248]:
				xmin = 794.4948
				xmax = 794.7448
				text = "junior"
			intervals [1249]:
				xmin = 794.7448
				xmax = 794.7748
				text = ""
			intervals [1250]:
				xmin = 794.7748
				xmax = 794.9348
				text = "high"
			intervals [1251]:
				xmin = 794.9348
				xmax = 794.9748
				text = ""
			intervals [1252]:
				xmin = 794.9748
				xmax = 795.2648
				text = "school"
			intervals [1253]:
				xmin = 795.2648
				xmax = 814.6962
				text = ""
			intervals [1254]:
				xmin = 814.6962
				xmax = 815.3062
				text = "mm-hm"
			intervals [1255]:
				xmin = 815.3062
				xmax = 815.750
				text = ""
			intervals [1256]:
				xmin = 815.750
				xmax = 816.260
				text = "mm-hm"
			intervals [1257]:
				xmin = 816.260
				xmax = 819.8807
				text = ""
			intervals [1258]:
				xmin = 819.8807
				xmax = 820.0607
				text = "like"
			intervals [1259]:
				xmin = 820.0607
				xmax = 820.1307
				text = ""
			intervals [1260]:
				xmin = 820.1307
				xmax = 820.3407
				text = "what"
			intervals [1261]:
				xmin = 820.3407
				xmax = 820.3707
				text = ""
			intervals [1262]:
				xmin = 820.3707
				xmax = 820.6007
				text = "what"
			intervals [1263]:
				xmin = 820.6007
				xmax = 820.6807
				text = "were"
			intervals [1264]:
				xmin = 820.6807
				xmax = 820.8207
				text = "your"
			intervals [1265]:
				xmin = 820.8207
				xmax = 821.1607
				text = "most"
			intervals [1266]:
				xmin = 821.1607
				xmax = 821.4922
				text = ""
			intervals [1267]:
				xmin = 821.4922
				xmax = 822.3622
				text = "influential"
			intervals [1268]:
				xmin = 822.3622
				xmax = 822.5522
				text = ""
			intervals [1269]:
				xmin = 822.5522
				xmax = 822.9122
				text = "courses"
			intervals [1270]:
				xmin = 822.9122
				xmax = 830.3379
				text = ""
			intervals [1271]:
				xmin = 830.3379
				xmax = 830.8779
				text = "mm-hm"
			intervals [1272]:
				xmin = 830.8779
				xmax = 834.5194
				text = ""
			intervals [1273]:
				xmin = 834.5194
				xmax = 835.1594
				text = "mm-hm"
			intervals [1274]:
				xmin = 835.1594
				xmax = 837.1632
				text = ""
			intervals [1275]:
				xmin = 837.1632
				xmax = 837.5832
				text = "mm-hm"
			intervals [1276]:
				xmin = 837.5832
				xmax = 839.8992
				text = ""
			intervals [1277]:
				xmin = 839.8992
				xmax = 840.4492
				text = "mm-hm"
			intervals [1278]:
				xmin = 840.4492
				xmax = 841.4176
				text = ""
			intervals [1279]:
				xmin = 841.4176
				xmax = 841.8376
				text = "well"
			intervals [1280]:
				xmin = 841.8376
				xmax = 842.5238
				text = ""
			intervals [1281]:
				xmin = 842.5238
				xmax = 842.9238
				text = "um"
			intervals [1282]:
				xmin = 842.9238
				xmax = 845.5575
				text = ""
			intervals [1283]:
				xmin = 845.5575
				xmax = 845.8375
				text = "those"
			intervals [1284]:
				xmin = 845.8375
				xmax = 845.9475
				text = "were"
			intervals [1285]:
				xmin = 845.9475
				xmax = 846.1675
				text = "your"
			intervals [1286]:
				xmin = 846.1675
				xmax = 846.5275
				text = "most"
			intervals [1287]:
				xmin = 846.5275
				xmax = 847.1075
				text = "influential"
			intervals [1288]:
				xmin = 847.1075
				xmax = 847.4775
				text = "courses"
			intervals [1289]:
				xmin = 847.4775
				xmax = 847.5075
				text = ""
			intervals [1290]:
				xmin = 847.5075
				xmax = 847.5875
				text = "do"
			intervals [1291]:
				xmin = 847.5875
				xmax = 847.7175
				text = "you"
			intervals [1292]:
				xmin = 847.7175
				xmax = 847.7475
				text = ""
			intervals [1293]:
				xmin = 847.7475
				xmax = 847.8875
				text = "think"
			intervals [1294]:
				xmin = 847.8875
				xmax = 848.0375
				text = ""
			intervals [1295]:
				xmin = 848.0375
				xmax = 848.0975
				text = "the"
			intervals [1296]:
				xmin = 848.0975
				xmax = 848.4375
				text = "teachers"
			intervals [1297]:
				xmin = 848.4375
				xmax = 848.4675
				text = ""
			intervals [1298]:
				xmin = 848.4675
				xmax = 848.5775
				text = "had"
			intervals [1299]:
				xmin = 848.5775
				xmax = 848.6075
				text = ""
			intervals [1300]:
				xmin = 848.6075
				xmax = 848.9775
				text = "anything"
			intervals [1301]:
				xmin = 848.9775
				xmax = 849.0075
				text = ""
			intervals [1302]:
				xmin = 849.0075
				xmax = 849.0675
				text = "to"
			intervals [1303]:
				xmin = 849.0675
				xmax = 849.1075
				text = ""
			intervals [1304]:
				xmin = 849.1075
				xmax = 849.2475
				text = "do"
			intervals [1305]:
				xmin = 849.2475
				xmax = 849.2775
				text = ""
			intervals [1306]:
				xmin = 849.2775
				xmax = 849.3775
				text = "with"
			intervals [1307]:
				xmin = 849.3775
				xmax = 849.4575
				text = ""
			intervals [1308]:
				xmin = 849.4575
				xmax = 849.5275
				text = "it"
			intervals [1309]:
				xmin = 849.5275
				xmax = 850.9013
				text = ""
			intervals [1310]:
				xmin = 850.9013
				xmax = 851.2313
				text = "those"
			intervals [1311]:
				xmin = 851.2313
				xmax = 851.2613
				text = "are"
			intervals [1312]:
				xmin = 851.2613
				xmax = 851.3413
				text = ""
			intervals [1313]:
				xmin = 851.3413
				xmax = 851.4813
				text = "just"
			intervals [1314]:
				xmin = 851.4813
				xmax = 851.5213
				text = ""
			intervals [1315]:
				xmin = 851.5213
				xmax = 851.6913
				text = "your"
			intervals [1316]:
				xmin = 851.6913
				xmax = 852.1313
				text = "interests"
			intervals [1317]:
				xmin = 852.1313
				xmax = 855.3264
				text = ""
			intervals [1318]:
				xmin = 855.3264
				xmax = 855.4964
				text = "did"
			intervals [1319]:
				xmin = 855.4964
				xmax = 855.5264
				text = ""
			intervals [1320]:
				xmin = 855.5264
				xmax = 855.6164
				text = "you"
			intervals [1321]:
				xmin = 855.6164
				xmax = 855.9064
				text = "have"
			intervals [1322]:
				xmin = 855.9064
				xmax = 856.2998
				text = ""
			intervals [1323]:
				xmin = 856.2998
				xmax = 856.4298
				text = "did"
			intervals [1324]:
				xmin = 856.4298
				xmax = 856.4898
				text = "you"
			intervals [1325]:
				xmin = 856.4898
				xmax = 856.7398
				text = "like"
			intervals [1326]:
				xmin = 856.7398
				xmax = 856.7898
				text = ""
			intervals [1327]:
				xmin = 856.7898
				xmax = 857.0398
				text = "them"
			intervals [1328]:
				xmin = 857.0398
				xmax = 857.1798
				text = "or"
			intervals [1329]:
				xmin = 857.1798
				xmax = 857.2098
				text = ""
			intervals [1330]:
				xmin = 857.2098
				xmax = 857.2798
				text = "you"
			intervals [1331]:
				xmin = 857.2798
				xmax = 857.6381
				text = ""
			intervals [1332]:
				xmin = 857.6381
				xmax = 857.8981
				text = "not"
			intervals [1333]:
				xmin = 857.8981
				xmax = 857.9281
				text = ""
			intervals [1334]:
				xmin = 857.9281
				xmax = 858.1181
				text = "like"
			intervals [1335]:
				xmin = 858.1181
				xmax = 858.1981
				text = ""
			intervals [1336]:
				xmin = 858.1981
				xmax = 858.5381
				text = "them"
			intervals [1337]:
				xmin = 858.5381
				xmax = 858.5681
				text = ""
			intervals [1338]:
				xmin = 858.5681
				xmax = 858.6081
				text = "or"
			intervals [1339]:
				xmin = 858.6081
				xmax = 877.2748
				text = ""
			intervals [1340]:
				xmin = 877.2748
				xmax = 877.9748
				text = "mm-hm"
			intervals [1341]:
				xmin = 877.9748
				xmax = 880.2439
				text = ""
			intervals [1342]:
				xmin = 880.2439
				xmax = 880.7839
				text = "mm-hm"
			intervals [1343]:
				xmin = 880.7839
				xmax = 885.1399
				text = ""
			intervals [1344]:
				xmin = 885.1399
				xmax = 885.5599
				text = "right"
			intervals [1345]:
				xmin = 885.5599
				xmax = 886.575
				text = ""
			intervals [1346]:
				xmin = 886.575
				xmax = 886.735
				text = "so"
			intervals [1347]:
				xmin = 886.735
				xmax = 886.945
				text = "you"
			intervals [1348]:
				xmin = 886.945
				xmax = 887.195
				text = "got"
			intervals [1349]:
				xmin = 887.195
				xmax = 887.255
				text = ""
			intervals [1350]:
				xmin = 887.255
				xmax = 887.555
				text = "you"
			intervals [1351]:
				xmin = 887.555
				xmax = 887.8805
				text = ""
			intervals [1352]:
				xmin = 887.8805
				xmax = 888.1005
				text = "stay"
			intervals [1353]:
				xmin = 888.1005
				xmax = 888.1505
				text = ""
			intervals [1354]:
				xmin = 888.1505
				xmax = 888.5405
				text = "fairly"
			intervals [1355]:
				xmin = 888.5405
				xmax = 888.5705
				text = ""
			intervals [1356]:
				xmin = 888.5705
				xmax = 889.3005
				text = "motivated"
			intervals [1357]:
				xmin = 889.3005
				xmax = 889.8405
				text = "anyway"
			intervals [1358]:
				xmin = 889.8405
				xmax = 890.184
				text = ""
			intervals [1359]:
				xmin = 890.184
				xmax = 890.674
				text = "<unk>"
			intervals [1360]:
				xmin = 890.674
				xmax = 891.1492
				text = ""
			intervals [1361]:
				xmin = 891.1492
				xmax = 891.4192
				text = "where"
			intervals [1362]:
				xmin = 891.4192
				xmax = 891.4792
				text = "do"
			intervals [1363]:
				xmin = 891.4792
				xmax = 891.5492
				text = "you"
			intervals [1364]:
				xmin = 891.5492
				xmax = 891.7292
				text = "think"
			intervals [1365]:
				xmin = 891.7292
				xmax = 891.7992
				text = ""
			intervals [1366]:
				xmin = 891.7992
				xmax = 891.8992
				text = "you"
			intervals [1367]:
				xmin = 891.8992
				xmax = 891.9292
				text = ""
			intervals [1368]:
				xmin = 891.9292
				xmax = 892.0792
				text = "got"
			intervals [1369]:
				xmin = 892.0792
				xmax = 892.1292
				text = ""
			intervals [1370]:
				xmin = 892.1292
				xmax = 892.2692
				text = "that"
			intervals [1371]:
				xmin = 892.2692
				xmax = 892.3692
				text = ""
			intervals [1372]:
				xmin = 892.3692
				xmax = 892.5692
				text = "from"
			intervals [1373]:
				xmin = 892.5692
				xmax = 897.3031
				text = ""
			intervals [1374]:
				xmin = 897.3031
				xmax = 897.6331
				text = "where"
			intervals [1375]:
				xmin = 897.6331
				xmax = 897.6831
				text = ""
			intervals [1376]:
				xmin = 897.6831
				xmax = 897.7731
				text = "does"
			intervals [1377]:
				xmin = 897.7731
				xmax = 897.8031
				text = ""
			intervals [1378]:
				xmin = 897.8031
				xmax = 897.8331
				text = "a"
			intervals [1379]:
				xmin = 897.8331
				xmax = 898.1931
				text = "person"
			intervals [1380]:
				xmin = 898.1931
				xmax = 898.2531
				text = ""
			intervals [1381]:
				xmin = 898.2531
				xmax = 898.3831
				text = "get"
			intervals [1382]:
				xmin = 898.3831
				xmax = 898.4131
				text = ""
			intervals [1383]:
				xmin = 898.4131
				xmax = 899.0631
				text = "motivated"
			intervals [1384]:
				xmin = 899.0631
				xmax = 899.2131
				text = ""
			intervals [1385]:
				xmin = 899.2131
				xmax = 899.2931
				text = "for"
			intervals [1386]:
				xmin = 899.2931
				xmax = 899.3831
				text = ""
			intervals [1387]:
				xmin = 899.3831
				xmax = 899.5231
				text = "things"
			intervals [1388]:
				xmin = 899.5231
				xmax = 911.0226
				text = ""
			intervals [1389]:
				xmin = 911.0226
				xmax = 911.4726
				text = "mm-hm"
			intervals [1390]:
				xmin = 911.4726
				xmax = 924.6367
				text = ""
			intervals [1391]:
				xmin = 924.6367
				xmax = 924.7667
				text = "d"
			intervals [1392]:
				xmin = 924.7667
				xmax = 924.8367
				text = ""
			intervals [1393]:
				xmin = 924.8367
				xmax = 925.0667
				text = "what"
			intervals [1394]:
				xmin = 925.0667
				xmax = 925.3467
				text = "about"
			intervals [1395]:
				xmin = 925.3467
				xmax = 925.3767
				text = ""
			intervals [1396]:
				xmin = 925.3767
				xmax = 925.5267
				text = "your"
			intervals [1397]:
				xmin = 925.5267
				xmax = 925.6067
				text = ""
			intervals [1398]:
				xmin = 925.6067
				xmax = 925.6967
				text = "do"
			intervals [1399]:
				xmin = 925.6967
				xmax = 925.7867
				text = "you"
			intervals [1400]:
				xmin = 925.7867
				xmax = 925.8367
				text = ""
			intervals [1401]:
				xmin = 925.8367
				xmax = 925.9767
				text = "think"
			intervals [1402]:
				xmin = 925.9767
				xmax = 926.0367
				text = ""
			intervals [1403]:
				xmin = 926.0367
				xmax = 926.1667
				text = "your"
			intervals [1404]:
				xmin = 926.1667
				xmax = 926.2367
				text = ""
			intervals [1405]:
				xmin = 926.2367
				xmax = 926.6767
				text = "parents"
			intervals [1406]:
				xmin = 926.6767
				xmax = 927.7927
				text = ""
			intervals [1407]:
				xmin = 927.7927
				xmax = 928.0227
				text = "played"
			intervals [1408]:
				xmin = 928.0227
				xmax = 928.7527
				text = ""
			intervals [1409]:
				xmin = 928.7527
				xmax = 928.8427
				text = "some"
			intervals [1410]:
				xmin = 928.8427
				xmax = 929.1027
				text = "part"
			intervals [1411]:
				xmin = 929.1027
				xmax = 936.9903
				text = ""
			intervals [1412]:
				xmin = 936.9903
				xmax = 937.4903
				text = "mm-hm"
			intervals [1413]:
				xmin = 937.4903
				xmax = 940.3651
				text = ""
			intervals [1414]:
				xmin = 940.3651
				xmax = 940.5551
				text = "well"
			intervals [1415]:
				xmin = 940.5551
				xmax = 940.6151
				text = "you"
			intervals [1416]:
				xmin = 940.6151
				xmax = 940.7751
				text = "see"
			intervals [1417]:
				xmin = 940.7751
				xmax = 940.9251
				text = "what"
			intervals [1418]:
				xmin = 940.9251
				xmax = 941.0051
				text = "i'm"
			intervals [1419]:
				xmin = 941.0051
				xmax = 941.1251
				text = ""
			intervals [1420]:
				xmin = 941.1251
				xmax = 941.4051
				text = "saying"
			intervals [1421]:
				xmin = 941.4051
				xmax = 941.4851
				text = "a"
			intervals [1422]:
				xmin = 941.4851
				xmax = 941.6951
				text = "lot"
			intervals [1423]:
				xmin = 941.6951
				xmax = 941.8051
				text = "of"
			intervals [1424]:
				xmin = 941.8051
				xmax = 942.2351
				text = "people"
			intervals [1425]:
				xmin = 942.2351
				xmax = 942.3551
				text = "have"
			intervals [1426]:
				xmin = 942.3551
				xmax = 942.3851
				text = ""
			intervals [1427]:
				xmin = 942.3851
				xmax = 942.7151
				text = "had"
			intervals [1428]:
				xmin = 942.7151
				xmax = 943.1022
				text = ""
			intervals [1429]:
				xmin = 943.1022
				xmax = 943.8822
				text = "disadvantages"
			intervals [1430]:
				xmin = 943.8822
				xmax = 943.9122
				text = ""
			intervals [1431]:
				xmin = 943.9122
				xmax = 944.0122
				text = "you"
			intervals [1432]:
				xmin = 944.0122
				xmax = 944.1322
				text = "know"
			intervals [1433]:
				xmin = 944.1322
				xmax = 944.2722
				text = "like"
			intervals [1434]:
				xmin = 944.2722
				xmax = 944.3022
				text = ""
			intervals [1435]:
				xmin = 944.3022
				xmax = 944.5222
				text = "maybe"
			intervals [1436]:
				xmin = 944.5222
				xmax = 944.5522
				text = ""
			intervals [1437]:
				xmin = 944.5522
				xmax = 944.6722
				text = "your"
			intervals [1438]:
				xmin = 944.6722
				xmax = 945.1022
				text = "parents"
			intervals [1439]:
				xmin = 945.1022
				xmax = 945.1322
				text = ""
			intervals [1440]:
				xmin = 945.1322
				xmax = 945.2722
				text = "didn't"
			intervals [1441]:
				xmin = 945.2722
				xmax = 945.3922
				text = ""
			intervals [1442]:
				xmin = 945.3922
				xmax = 945.5622
				text = "finish"
			intervals [1443]:
				xmin = 945.5622
				xmax = 945.8222
				text = ""
			intervals [1444]:
				xmin = 945.8222
				xmax = 946.0622
				text = "uh"
			intervals [1445]:
				xmin = 946.0622
				xmax = 946.0922
				text = ""
			intervals [1446]:
				xmin = 946.0922
				xmax = 946.2622
				text = "high"
			intervals [1447]:
				xmin = 946.2622
				xmax = 946.3522
				text = ""
			intervals [1448]:
				xmin = 946.3522
				xmax = 946.5322
				text = "school"
			intervals [1449]:
				xmin = 946.5322
				xmax = 946.7022
				text = "or"
			intervals [1450]:
				xmin = 946.7022
				xmax = 946.7322
				text = ""
			intervals [1451]:
				xmin = 946.7322
				xmax = 947.0422
				text = "something"
			intervals [1452]:
				xmin = 947.0422
				xmax = 947.1422
				text = ""
			intervals [1453]:
				xmin = 947.1422
				xmax = 947.2622
				text = "who"
			intervals [1454]:
				xmin = 947.2622
				xmax = 947.2922
				text = ""
			intervals [1455]:
				xmin = 947.2922
				xmax = 947.4122
				text = "knows"
			intervals [1456]:
				xmin = 947.4122
				xmax = 947.8106
				text = ""
			intervals [1457]:
				xmin = 947.8106
				xmax = 947.9306
				text = "and"
			intervals [1458]:
				xmin = 947.9306
				xmax = 948.2006
				text = "yet"
			intervals [1459]:
				xmin = 948.2006
				xmax = 948.2606
				text = ""
			intervals [1460]:
				xmin = 948.2606
				xmax = 948.6706
				text = "they"
			intervals [1461]:
				xmin = 948.6706
				xmax = 949.2885
				text = ""
			intervals [1462]:
				xmin = 949.2885
				xmax = 949.4385
				text = "from"
			intervals [1463]:
				xmin = 949.4385
				xmax = 949.4685
				text = ""
			intervals [1464]:
				xmin = 949.4685
				xmax = 950.1985
				text = "somewhere"
			intervals [1465]:
				xmin = 950.1985
				xmax = 950.8042
				text = ""
			intervals [1466]:
				xmin = 950.8042
				xmax = 950.9842
				text = "you"
			intervals [1467]:
				xmin = 950.9842
				xmax = 951.2642
				text = "know"
			intervals [1468]:
				xmin = 951.2642
				xmax = 952.1999
				text = ""
			intervals [1469]:
				xmin = 952.1999
				xmax = 952.6099
				text = "reaches"
			intervals [1470]:
				xmin = 952.6099
				xmax = 952.9853
				text = ""
			intervals [1471]:
				xmin = 952.9853
				xmax = 953.1353
				text = "you"
			intervals [1472]:
				xmin = 953.1353
				xmax = 953.2353
				text = "know"
			intervals [1473]:
				xmin = 953.2353
				xmax = 953.2753
				text = ""
			intervals [1474]:
				xmin = 953.2753
				xmax = 953.6553
				text = "tried"
			intervals [1475]:
				xmin = 953.6553
				xmax = 953.7053
				text = ""
			intervals [1476]:
				xmin = 953.7053
				xmax = 953.9553
				text = "for"
			intervals [1477]:
				xmin = 953.9553
				xmax = 953.9853
				text = ""
			intervals [1478]:
				xmin = 953.9853
				xmax = 954.1353
				text = "a"
			intervals [1479]:
				xmin = 954.1353
				xmax = 954.1853
				text = ""
			intervals [1480]:
				xmin = 954.1853
				xmax = 954.5253
				text = "goal"
			intervals [1481]:
				xmin = 954.5253
				xmax = 954.5553
				text = ""
			intervals [1482]:
				xmin = 954.5553
				xmax = 954.7453
				text = "you"
			intervals [1483]:
				xmin = 954.7453
				xmax = 954.8953
				text = "know"
			intervals [1484]:
				xmin = 954.8953
				xmax = 954.9253
				text = ""
			intervals [1485]:
				xmin = 954.9253
				xmax = 955.0353
				text = "that"
			intervals [1486]:
				xmin = 955.0353
				xmax = 955.0953
				text = ""
			intervals [1487]:
				xmin = 955.0953
				xmax = 955.1253
				text = "s"
			intervals [1488]:
				xmin = 955.1253
				xmax = 955.1653
				text = ""
			intervals [1489]:
				xmin = 955.1653
				xmax = 955.2053
				text = "a"
			intervals [1490]:
				xmin = 955.2053
				xmax = 955.2353
				text = ""
			intervals [1491]:
				xmin = 955.2353
				xmax = 955.4653
				text = "little"
			intervals [1492]:
				xmin = 955.4653
				xmax = 955.4953
				text = ""
			intervals [1493]:
				xmin = 955.4953
				xmax = 955.8753
				text = "higher"
			intervals [1494]:
				xmin = 955.8753
				xmax = 956.1153
				text = "up"
			intervals [1495]:
				xmin = 956.1153
				xmax = 956.7016
				text = ""
			intervals [1496]:
				xmin = 956.7016
				xmax = 956.8816
				text = "you"
			intervals [1497]:
				xmin = 956.8816
				xmax = 957.0516
				text = "know"
			intervals [1498]:
				xmin = 957.0516
				xmax = 964.0713
				text = ""
			intervals [1499]:
				xmin = 964.0713
				xmax = 964.5013
				text = "mm-hm"
			intervals [1500]:
				xmin = 964.5013
				xmax = 970.315
				text = ""
			intervals [1501]:
				xmin = 970.315
				xmax = 970.705
				text = "mm-hm"
			intervals [1502]:
				xmin = 970.705
				xmax = 972.6079
				text = ""
			intervals [1503]:
				xmin = 972.6079
				xmax = 972.8079
				text = "mm"
			intervals [1504]:
				xmin = 972.8079
				xmax = 990.0904
				text = ""
			intervals [1505]:
				xmin = 990.0904
				xmax = 990.4404
				text = "mm-hm"
			intervals [1506]:
				xmin = 990.4404
				xmax = 992.0768
				text = ""
			intervals [1507]:
				xmin = 992.0768
				xmax = 992.2868
				text = "some"
			intervals [1508]:
				xmin = 992.2868
				xmax = 992.5268
				text = ""
			intervals [1509]:
				xmin = 992.5268
				xmax = 992.6268
				text = "i"
			intervals [1510]:
				xmin = 992.6268
				xmax = 992.7568
				text = "don't"
			intervals [1511]:
				xmin = 992.7568
				xmax = 992.7968
				text = ""
			intervals [1512]:
				xmin = 992.7968
				xmax = 993.0668
				text = "know"
			intervals [1513]:
				xmin = 993.0668
				xmax = 993.0968
				text = ""
			intervals [1514]:
				xmin = 993.0968
				xmax = 993.2168
				text = "that"
			intervals [1515]:
				xmin = 993.2168
				xmax = 993.2468
				text = ""
			intervals [1516]:
				xmin = 993.2468
				xmax = 993.3368
				text = "s"
			intervals [1517]:
				xmin = 993.3368
				xmax = 994.3536
				text = ""
			intervals [1518]:
				xmin = 994.3536
				xmax = 994.7136
				text = "amazing"
			intervals [1519]:
				xmin = 994.7136
				xmax = 994.9736
				text = ""
			intervals [1520]:
				xmin = 994.9736
				xmax = 995.3336
				text = "to"
			intervals [1521]:
				xmin = 995.3336
				xmax = 995.4236
				text = ""
			intervals [1522]:
				xmin = 995.4236
				xmax = 995.5236
				text = "me"
			intervals [1523]:
				xmin = 995.5236
				xmax = 995.7136
				text = ""
			intervals [1524]:
				xmin = 995.7136
				xmax = 995.8736
				text = "<unk>"
			intervals [1525]:
				xmin = 995.8736
				xmax = 995.9736
				text = ""
			intervals [1526]:
				xmin = 995.9736
				xmax = 996.0736
				text = "i"
			intervals [1527]:
				xmin = 996.0736
				xmax = 996.1536
				text = ""
			intervals [1528]:
				xmin = 996.1536
				xmax = 996.3936
				text = "always"
			intervals [1529]:
				xmin = 996.3936
				xmax = 996.4236
				text = ""
			intervals [1530]:
				xmin = 996.4236
				xmax = 996.7636
				text = "wonder"
			intervals [1531]:
				xmin = 996.7636
				xmax = 997.4892
				text = ""
			intervals [1532]:
				xmin = 997.4892
				xmax = 997.5692
				text = "you"
			intervals [1533]:
				xmin = 997.5692
				xmax = 997.5992
				text = ""
			intervals [1534]:
				xmin = 997.5992
				xmax = 997.7492
				text = "know"
			intervals [1535]:
				xmin = 997.7492
				xmax = 997.7792
				text = ""
			intervals [1536]:
				xmin = 997.7792
				xmax = 997.9492
				text = "what"
			intervals [1537]:
				xmin = 997.9492
				xmax = 997.9792
				text = ""
			intervals [1538]:
				xmin = 997.9792
				xmax = 998.1992
				text = "what"
			intervals [1539]:
				xmin = 998.1992
				xmax = 998.2592
				text = ""
			intervals [1540]:
				xmin = 998.2592
				xmax = 998.5492
				text = "things"
			intervals [1541]:
				xmin = 998.5492
				xmax = 999.0692
				text = "influence"
			intervals [1542]:
				xmin = 999.0692
				xmax = 999.1692
				text = ""
			intervals [1543]:
				xmin = 999.1692
				xmax = 999.4492
				text = "people"
			intervals [1544]:
				xmin = 999.4492
				xmax = 1007.4143
				text = ""
			intervals [1545]:
				xmin = 1007.4143
				xmax = 1008.0243
				text = "mm-hm"
			intervals [1546]:
				xmin = 1008.0243
				xmax = 1021.605
				text = ""
			intervals [1547]:
				xmin = 1021.605
				xmax = 1021.805
				text = "right"
			intervals [1548]:
				xmin = 1021.805
				xmax = 1024.7848
				text = ""
			intervals [1549]:
				xmin = 1024.7848
				xmax = 1025.1448
				text = "mm-hm"
			intervals [1550]:
				xmin = 1025.1448
				xmax = 1025.680
				text = ""
			intervals [1551]:
				xmin = 1025.680
				xmax = 1026.310
				text = "mm-hm"
			intervals [1552]:
				xmin = 1026.310
				xmax = 1027.3334
				text = ""
			intervals [1553]:
				xmin = 1027.3334
				xmax = 1027.7234
				text = "um"
			intervals [1554]:
				xmin = 1027.7234
				xmax = 1029.6155
				text = ""
			intervals [1555]:
				xmin = 1029.6155
				xmax = 1029.8355
				text = "what"
			intervals [1556]:
				xmin = 1029.8355
				xmax = 1029.8655
				text = ""
			intervals [1557]:
				xmin = 1029.8655
				xmax = 1029.9755
				text = "did"
			intervals [1558]:
				xmin = 1029.9755
				xmax = 1030.1055
				text = ""
			intervals [1559]:
				xmin = 1030.1055
				xmax = 1030.5055
				text = "you"
			intervals [1560]:
				xmin = 1030.5055
				xmax = 1030.9806
				text = ""
			intervals [1561]:
				xmin = 1030.9806
				xmax = 1031.3306
				text = "do"
			intervals [1562]:
				xmin = 1031.3306
				xmax = 1031.6406
				text = "after"
			intervals [1563]:
				xmin = 1031.6406
				xmax = 1032.1306
				text = "school"
			intervals [1564]:
				xmin = 1032.1306
				xmax = 1032.1706
				text = ""
			intervals [1565]:
				xmin = 1032.1706
				xmax = 1032.3806
				text = "say"
			intervals [1566]:
				xmin = 1032.3806
				xmax = 1032.4106
				text = ""
			intervals [1567]:
				xmin = 1032.4106
				xmax = 1032.4606
				text = "a"
			intervals [1568]:
				xmin = 1032.4606
				xmax = 1032.5006
				text = ""
			intervals [1569]:
				xmin = 1032.5006
				xmax = 1033.1206
				text = "typical"
			intervals [1570]:
				xmin = 1033.1206
				xmax = 1033.4892
				text = ""
			intervals [1571]:
				xmin = 1033.4892
				xmax = 1033.7892
				text = "back"
			intervals [1572]:
				xmin = 1033.7892
				xmax = 1033.8192
				text = ""
			intervals [1573]:
				xmin = 1033.8192
				xmax = 1033.8892
				text = "in"
			intervals [1574]:
				xmin = 1033.8892
				xmax = 1033.9692
				text = "the"
			intervals [1575]:
				xmin = 1033.9692
				xmax = 1034.0992
				text = "good"
			intervals [1576]:
				xmin = 1034.0992
				xmax = 1034.2792
				text = "old"
			intervals [1577]:
				xmin = 1034.2792
				xmax = 1034.4992
				text = "days"
			intervals [1578]:
				xmin = 1034.4992
				xmax = 1034.5292
				text = ""
			intervals [1579]:
				xmin = 1034.5292
				xmax = 1034.6092
				text = "of"
			intervals [1580]:
				xmin = 1034.6092
				xmax = 1034.6592
				text = ""
			intervals [1581]:
				xmin = 1034.6592
				xmax = 1035.0692
				text = "payne"
			intervals [1582]:
				xmin = 1035.0692
				xmax = 1036.1506
				text = ""
			intervals [1583]:
				xmin = 1036.1506
				xmax = 1036.2606
				text = "like"
			intervals [1584]:
				xmin = 1036.2606
				xmax = 1036.5006
				text = "what"
			intervals [1585]:
				xmin = 1036.5006
				xmax = 1036.6206
				text = "was"
			intervals [1586]:
				xmin = 1036.6206
				xmax = 1036.6706
				text = "a"
			intervals [1587]:
				xmin = 1036.6706
				xmax = 1036.7306
				text = ""
			intervals [1588]:
				xmin = 1036.7306
				xmax = 1037.1606
				text = "typical"
			intervals [1589]:
				xmin = 1037.1606
				xmax = 1037.1906
				text = ""
			intervals [1590]:
				xmin = 1037.1906
				xmax = 1037.4406
				text = "day"
			intervals [1591]:
				xmin = 1037.4406
				xmax = 1037.7806
				text = "after"
			intervals [1592]:
				xmin = 1037.7806
				xmax = 1038.2406
				text = "school"
			intervals [1593]:
				xmin = 1038.2406
				xmax = 1059.858
				text = ""
			intervals [1594]:
				xmin = 1059.858
				xmax = 1060.238
				text = "mm-hm"
			intervals [1595]:
				xmin = 1060.238
				xmax = 1075.5639
				text = ""
			intervals [1596]:
				xmin = 1075.5639
				xmax = 1075.6339
				text = "at"
			intervals [1597]:
				xmin = 1075.6339
				xmax = 1075.7339
				text = "that"
			intervals [1598]:
				xmin = 1075.7339
				xmax = 1075.7939
				text = "age"
			intervals [1599]:
				xmin = 1075.7939
				xmax = 1081.2887
				text = ""
			intervals [1600]:
				xmin = 1081.2887
				xmax = 1081.4787
				text = "that"
			intervals [1601]:
				xmin = 1081.4787
				xmax = 1081.5087
				text = ""
			intervals [1602]:
				xmin = 1081.5087
				xmax = 1081.5387
				text = "s"
			intervals [1603]:
				xmin = 1081.5387
				xmax = 1081.5687
				text = ""
			intervals [1604]:
				xmin = 1081.5687
				xmax = 1081.8187
				text = "very"
			intervals [1605]:
				xmin = 1081.8187
				xmax = 1081.8487
				text = ""
			intervals [1606]:
				xmin = 1081.8487
				xmax = 1082.2587
				text = "good"
			intervals [1607]:
				xmin = 1082.2587
				xmax = 1082.4731
				text = ""
			intervals [1608]:
				xmin = 1082.4731
				xmax = 1082.5731
				text = "that"
			intervals [1609]:
				xmin = 1082.5731
				xmax = 1082.6231
				text = "s"
			intervals [1610]:
				xmin = 1082.6231
				xmax = 1082.8531
				text = "very"
			intervals [1611]:
				xmin = 1082.8531
				xmax = 1082.8931
				text = ""
			intervals [1612]:
				xmin = 1082.8931
				xmax = 1083.1131
				text = "good"
			intervals [1613]:
				xmin = 1083.1131
				xmax = 1084.0398
				text = ""
			intervals [1614]:
				xmin = 1084.0398
				xmax = 1084.2798
				text = "did"
			intervals [1615]:
				xmin = 1084.2798
				xmax = 1084.5698
				text = "you"
			intervals [1616]:
				xmin = 1084.5698
				xmax = 1084.8198
				text = "um"
			intervals [1617]:
				xmin = 1084.8198
				xmax = 1084.9498
				text = ""
			intervals [1618]:
				xmin = 1084.9498
				xmax = 1085.0998
				text = "were"
			intervals [1619]:
				xmin = 1085.0998
				xmax = 1085.2898
				text = "you"
			intervals [1620]:
				xmin = 1085.2898
				xmax = 1085.4298
				text = "a"
			intervals [1621]:
				xmin = 1085.4298
				xmax = 1085.6898
				text = "good"
			intervals [1622]:
				xmin = 1085.6898
				xmax = 1086.2398
				text = "child"
			intervals [1623]:
				xmin = 1086.2398
				xmax = 1086.9623
				text = ""
			intervals [1624]:
				xmin = 1086.9623
				xmax = 1087.0523
				text = "when"
			intervals [1625]:
				xmin = 1087.0523
				xmax = 1087.1223
				text = ""
			intervals [1626]:
				xmin = 1087.1223
				xmax = 1087.2923
				text = "you"
			intervals [1627]:
				xmin = 1087.2923
				xmax = 1087.3823
				text = "were"
			intervals [1628]:
				xmin = 1087.3823
				xmax = 1087.4223
				text = ""
			intervals [1629]:
				xmin = 1087.4223
				xmax = 1087.6623
				text = "little"
			intervals [1630]:
				xmin = 1087.6623
				xmax = 1093.5265
				text = ""
			intervals [1631]:
				xmin = 1093.5265
				xmax = 1093.8965
				text = "mm-hm"
			intervals [1632]:
				xmin = 1093.8965
				xmax = 1096.1226
				text = ""
			intervals [1633]:
				xmin = 1096.1226
				xmax = 1096.7326
				text = "mm-hm"
			intervals [1634]:
				xmin = 1096.7326
				xmax = 1098.2815
				text = ""
			intervals [1635]:
				xmin = 1098.2815
				xmax = 1098.7515
				text = "mm-hm"
			intervals [1636]:
				xmin = 1098.7515
				xmax = 1099.8949
				text = ""
			intervals [1637]:
				xmin = 1099.8949
				xmax = 1100.0349
				text = "so"
			intervals [1638]:
				xmin = 1100.0349
				xmax = 1100.2049
				text = "you"
			intervals [1639]:
				xmin = 1100.2049
				xmax = 1100.4449
				text = "weren't"
			intervals [1640]:
				xmin = 1100.4449
				xmax = 1100.5949
				text = ""
			intervals [1641]:
				xmin = 1100.5949
				xmax = 1100.7449
				text = "you"
			intervals [1642]:
				xmin = 1100.7449
				xmax = 1100.9849
				text = "weren't"
			intervals [1643]:
				xmin = 1100.9849
				xmax = 1101.3149
				text = "really"
			intervals [1644]:
				xmin = 1101.3149
				xmax = 1101.7549
				text = "bad"
			intervals [1645]:
				xmin = 1101.7549
				xmax = 1103.9645
				text = ""
			intervals [1646]:
				xmin = 1103.9645
				xmax = 1104.0545
				text = "okay"
			intervals [1647]:
				xmin = 1104.0545
				xmax = 1104.9945
				text = "<unk>"
			intervals [1648]:
				xmin = 1104.9945
				xmax = 1105.4667
				text = ""
			intervals [1649]:
				xmin = 1105.4667
				xmax = 1105.8767
				text = "um"
			intervals [1650]:
				xmin = 1105.8767
				xmax = 1106.4451
				text = ""
			intervals [1651]:
				xmin = 1106.4451
				xmax = 1106.5451
				text = "did"
			intervals [1652]:
				xmin = 1106.5451
				xmax = 1106.6451
				text = "you"
			intervals [1653]:
				xmin = 1106.6451
				xmax = 1106.8251
				text = "ever"
			intervals [1654]:
				xmin = 1106.8251
				xmax = 1106.9951
				text = "have"
			intervals [1655]:
				xmin = 1106.9951
				xmax = 1107.0951
				text = "a"
			intervals [1656]:
				xmin = 1107.0951
				xmax = 1107.1251
				text = ""
			intervals [1657]:
				xmin = 1107.1251
				xmax = 1107.3851
				text = "teacher"
			intervals [1658]:
				xmin = 1107.3851
				xmax = 1107.5151
				text = "that"
			intervals [1659]:
				xmin = 1107.5151
				xmax = 1107.9551
				text = "hollered"
			intervals [1660]:
				xmin = 1107.9551
				xmax = 1108.0651
				text = "at"
			intervals [1661]:
				xmin = 1108.0651
				xmax = 1108.1451
				text = ""
			intervals [1662]:
				xmin = 1108.1451
				xmax = 1108.3151
				text = "you"
			intervals [1663]:
				xmin = 1108.3151
				xmax = 1109.7779
				text = ""
			intervals [1664]:
				xmin = 1109.7779
				xmax = 1109.8979
				text = "were"
			intervals [1665]:
				xmin = 1109.8979
				xmax = 1110.0579
				text = "you"
			intervals [1666]:
				xmin = 1110.0579
				xmax = 1110.1079
				text = ""
			intervals [1667]:
				xmin = 1110.1079
				xmax = 1110.4779
				text = "hollered"
			intervals [1668]:
				xmin = 1110.4779
				xmax = 1110.5779
				text = "at"
			intervals [1669]:
				xmin = 1110.5779
				xmax = 1110.6279
				text = ""
			intervals [1670]:
				xmin = 1110.6279
				xmax = 1110.8279
				text = "very"
			intervals [1671]:
				xmin = 1110.8279
				xmax = 1110.8879
				text = ""
			intervals [1672]:
				xmin = 1110.8879
				xmax = 1111.0679
				text = "much"
			intervals [1673]:
				xmin = 1111.0679
				xmax = 1112.0721
				text = ""
			intervals [1674]:
				xmin = 1112.0721
				xmax = 1112.4621
				text = "not"
			intervals [1675]:
				xmin = 1112.4621
				xmax = 1112.4921
				text = ""
			intervals [1676]:
				xmin = 1112.4921
				xmax = 1112.5521
				text = "at"
			intervals [1677]:
				xmin = 1112.5521
				xmax = 1112.5821
				text = ""
			intervals [1678]:
				xmin = 1112.5821
				xmax = 1112.7321
				text = "all"
			intervals [1679]:
				xmin = 1112.7321
				xmax = 1117.5918
				text = ""
			intervals [1680]:
				xmin = 1117.5918
				xmax = 1118.2618
				text = "mm-hm"
			intervals [1681]:
				xmin = 1118.2618
				xmax = 1118.5577
				text = ""
			intervals [1682]:
				xmin = 1118.5577
				xmax = 1118.9577
				text = "mm-hm"
			intervals [1683]:
				xmin = 1118.9577
				xmax = 1119.5316
				text = ""
			intervals [1684]:
				xmin = 1119.5316
				xmax = 1119.7316
				text = "did"
			intervals [1685]:
				xmin = 1119.7316
				xmax = 1119.8016
				text = "you"
			intervals [1686]:
				xmin = 1119.8016
				xmax = 1119.9616
				text = "ever"
			intervals [1687]:
				xmin = 1119.9616
				xmax = 1120.1616
				text = "have"
			intervals [1688]:
				xmin = 1120.1616
				xmax = 1120.2116
				text = "a"
			intervals [1689]:
				xmin = 1120.2116
				xmax = 1120.2516
				text = ""
			intervals [1690]:
				xmin = 1120.2516
				xmax = 1120.7016
				text = "teacher"
			intervals [1691]:
				xmin = 1120.7016
				xmax = 1120.7416
				text = ""
			intervals [1692]:
				xmin = 1120.7416
				xmax = 1120.9516
				text = "that"
			intervals [1693]:
				xmin = 1120.9516
				xmax = 1121.1216
				text = ""
			intervals [1694]:
				xmin = 1121.1216
				xmax = 1121.4216
				text = "uh"
			intervals [1695]:
				xmin = 1121.4216
				xmax = 1123.422
				text = ""
			intervals [1696]:
				xmin = 1123.422
				xmax = 1123.602
				text = "that"
			intervals [1697]:
				xmin = 1123.602
				xmax = 1124.0529
				text = ""
			intervals [1698]:
				xmin = 1124.0529
				xmax = 1124.3129
				text = "just"
			intervals [1699]:
				xmin = 1124.3129
				xmax = 1124.4729
				text = ""
			intervals [1700]:
				xmin = 1124.4729
				xmax = 1124.6529
				text = "didn't"
			intervals [1701]:
				xmin = 1124.6529
				xmax = 1124.7229
				text = ""
			intervals [1702]:
				xmin = 1124.7229
				xmax = 1124.9029
				text = "like"
			intervals [1703]:
				xmin = 1124.9029
				xmax = 1125.0029
				text = ""
			intervals [1704]:
				xmin = 1125.0029
				xmax = 1125.4829
				text = "yourself"
			intervals [1705]:
				xmin = 1125.4829
				xmax = 1125.5129
				text = ""
			intervals [1706]:
				xmin = 1125.5129
				xmax = 1125.5929
				text = "i"
			intervals [1707]:
				xmin = 1125.5929
				xmax = 1125.6329
				text = ""
			intervals [1708]:
				xmin = 1125.6329
				xmax = 1125.7929
				text = "mean"
			intervals [1709]:
				xmin = 1125.7929
				xmax = 1125.8229
				text = ""
			intervals [1710]:
				xmin = 1125.8229
				xmax = 1125.8829
				text = "it"
			intervals [1711]:
				xmin = 1125.8829
				xmax = 1126.1829
				text = "wasn't"
			intervals [1712]:
				xmin = 1126.1829
				xmax = 1126.6329
				text = "necessarily"
			intervals [1713]:
				xmin = 1126.6329
				xmax = 1126.6829
				text = ""
			intervals [1714]:
				xmin = 1126.6829
				xmax = 1126.8029
				text = "she"
			intervals [1715]:
				xmin = 1126.8029
				xmax = 1126.9329
				text = "didn't"
			intervals [1716]:
				xmin = 1126.9329
				xmax = 1126.9629
				text = ""
			intervals [1717]:
				xmin = 1126.9629
				xmax = 1127.0929
				text = "like"
			intervals [1718]:
				xmin = 1127.0929
				xmax = 1127.2029
				text = ""
			intervals [1719]:
				xmin = 1127.2029
				xmax = 1127.4329
				text = "you"
			intervals [1720]:
				xmin = 1127.4329
				xmax = 1127.4829
				text = ""
			intervals [1721]:
				xmin = 1127.4829
				xmax = 1127.6429
				text = "but"
			intervals [1722]:
				xmin = 1127.6429
				xmax = 1128.2676
				text = ""
			intervals [1723]:
				xmin = 1128.2676
				xmax = 1128.3676
				text = "you"
			intervals [1724]:
				xmin = 1128.3676
				xmax = 1128.4076
				text = ""
			intervals [1725]:
				xmin = 1128.4076
				xmax = 1128.5676
				text = "just"
			intervals [1726]:
				xmin = 1128.5676
				xmax = 1128.5976
				text = ""
			intervals [1727]:
				xmin = 1128.5976
				xmax = 1128.8076
				text = "couldn't"
			intervals [1728]:
				xmin = 1128.8076
				xmax = 1128.8876
				text = ""
			intervals [1729]:
				xmin = 1128.8876
				xmax = 1129.1276
				text = "stand"
			intervals [1730]:
				xmin = 1129.1276
				xmax = 1129.2676
				text = "her"
			intervals [1731]:
				xmin = 1129.2676
				xmax = 1129.3376
				text = ""
			intervals [1732]:
				xmin = 1129.3376
				xmax = 1129.4376
				text = "for"
			intervals [1733]:
				xmin = 1129.4376
				xmax = 1129.5476
				text = "any"
			intervals [1734]:
				xmin = 1129.5476
				xmax = 1129.5776
				text = ""
			intervals [1735]:
				xmin = 1129.5776
				xmax = 1129.7776
				text = "reason"
			intervals [1736]:
				xmin = 1129.7776
				xmax = 1130.4591
				text = ""
			intervals [1737]:
				xmin = 1130.4591
				xmax = 1131.7691
				text = "<unk>"
			intervals [1738]:
				xmin = 1131.7691
				xmax = 1134.4448
				text = ""
			intervals [1739]:
				xmin = 1134.4448
				xmax = 1134.5448
				text = "that"
			intervals [1740]:
				xmin = 1134.5448
				xmax = 1134.7048
				text = "s"
			intervals [1741]:
				xmin = 1134.7048
				xmax = 1134.7348
				text = ""
			intervals [1742]:
				xmin = 1134.7348
				xmax = 1134.9248
				text = "very"
			intervals [1743]:
				xmin = 1134.9248
				xmax = 1135.0448
				text = ""
			intervals [1744]:
				xmin = 1135.0448
				xmax = 1135.3648
				text = "good"
			intervals [1745]:
				xmin = 1135.3648
				xmax = 1135.6848
				text = "very"
			intervals [1746]:
				xmin = 1135.6848
				xmax = 1136.3548
				text = "<unk>"
			intervals [1747]:
				xmin = 1136.3548
				xmax = 1160.5098
				text = ""
			intervals [1748]:
				xmin = 1160.5098
				xmax = 1160.6298
				text = "that"
			intervals [1749]:
				xmin = 1160.6298
				xmax = 1160.6798
				text = "s"
			intervals [1750]:
				xmin = 1160.6798
				xmax = 1160.7298
				text = ""
			intervals [1751]:
				xmin = 1160.7298
				xmax = 1160.8798
				text = "pretty"
			intervals [1752]:
				xmin = 1160.8798
				xmax = 1161.1598
				text = "good"
			intervals [1753]:
				xmin = 1161.1598
				xmax = 1161.7298
				text = "considering"
			intervals [1754]:
				xmin = 1161.7298
				xmax = 1161.8598
				text = "your"
			intervals [1755]:
				xmin = 1161.8598
				xmax = 1161.8998
				text = ""
			intervals [1756]:
				xmin = 1161.8998
				xmax = 1162.2498
				text = "talking"
			intervals [1757]:
				xmin = 1162.2498
				xmax = 1162.2798
				text = ""
			intervals [1758]:
				xmin = 1162.2798
				xmax = 1162.5798
				text = "about"
			intervals [1759]:
				xmin = 1162.5798
				xmax = 1162.6198
				text = ""
			intervals [1760]:
				xmin = 1162.6198
				xmax = 1163.2398
				text = "teachers"
			intervals [1761]:
				xmin = 1163.2398
				xmax = 1166.7902
				text = ""
			intervals [1762]:
				xmin = 1166.7902
				xmax = 1167.5402
				text = "yeah"
			intervals [1763]:
				xmin = 1167.5402
				xmax = 1167.6109
				text = ""
			intervals [1764]:
				xmin = 1167.6109
				xmax = 1167.7409
				text = "but"
			intervals [1765]:
				xmin = 1167.7409
				xmax = 1168.3709
				text = ""
			intervals [1766]:
				xmin = 1168.3709
				xmax = 1168.5909
				text = "usually"
			intervals [1767]:
				xmin = 1168.5909
				xmax = 1168.6409
				text = ""
			intervals [1768]:
				xmin = 1168.6409
				xmax = 1169.0209
				text = "almost"
			intervals [1769]:
				xmin = 1169.0209
				xmax = 1169.5309
				text = "everybody"
			intervals [1770]:
				xmin = 1169.5309
				xmax = 1169.6309
				text = "i"
			intervals [1771]:
				xmin = 1169.6309
				xmax = 1169.8609
				text = "ask"
			intervals [1772]:
				xmin = 1169.8609
				xmax = 1170.6592
				text = ""
			intervals [1773]:
				xmin = 1170.6592
				xmax = 1170.7492
				text = "you"
			intervals [1774]:
				xmin = 1170.7492
				xmax = 1170.8992
				text = "know"
			intervals [1775]:
				xmin = 1170.8992
				xmax = 1171.1292
				text = "has"
			intervals [1776]:
				xmin = 1171.1292
				xmax = 1171.3092
				text = "at"
			intervals [1777]:
				xmin = 1171.3092
				xmax = 1171.4292
				text = "least"
			intervals [1778]:
				xmin = 1171.4292
				xmax = 1171.4592
				text = ""
			intervals [1779]:
				xmin = 1171.4592
				xmax = 1171.8292
				text = "one"
			intervals [1780]:
				xmin = 1171.8292
				xmax = 1171.8592
				text = ""
			intervals [1781]:
				xmin = 1171.8592
				xmax = 1172.1592
				text = "teacher"
			intervals [1782]:
				xmin = 1172.1592
				xmax = 1172.1992
				text = ""
			intervals [1783]:
				xmin = 1172.1992
				xmax = 1172.3392
				text = "that"
			intervals [1784]:
				xmin = 1172.3392
				xmax = 1172.3692
				text = ""
			intervals [1785]:
				xmin = 1172.3692
				xmax = 1172.5192
				text = "they"
			intervals [1786]:
				xmin = 1172.5192
				xmax = 1172.9892
				text = "remember"
			intervals [1787]:
				xmin = 1172.9892
				xmax = 1173.900
				text = ""
			intervals [1788]:
				xmin = 1173.900
				xmax = 1174.010
				text = "you"
			intervals [1789]:
				xmin = 1174.010
				xmax = 1174.110
				text = "know"
			intervals [1790]:
				xmin = 1174.110
				xmax = 1174.140
				text = ""
			intervals [1791]:
				xmin = 1174.140
				xmax = 1174.270
				text = "that"
			intervals [1792]:
				xmin = 1174.270
				xmax = 1174.300
				text = ""
			intervals [1793]:
				xmin = 1174.300
				xmax = 1174.380
				text = "they"
			intervals [1794]:
				xmin = 1174.380
				xmax = 1174.500
				text = ""
			intervals [1795]:
				xmin = 1174.500
				xmax = 1174.660
				text = "just"
			intervals [1796]:
				xmin = 1174.660
				xmax = 1174.750
				text = ""
			intervals [1797]:
				xmin = 1174.750
				xmax = 1174.910
				text = "didn't"
			intervals [1798]:
				xmin = 1174.910
				xmax = 1174.950
				text = ""
			intervals [1799]:
				xmin = 1174.950
				xmax = 1175.150
				text = "like"
			intervals [1800]:
				xmin = 1175.150
				xmax = 1175.230
				text = ""
			intervals [1801]:
				xmin = 1175.230
				xmax = 1175.300
				text = "at"
			intervals [1802]:
				xmin = 1175.300
				xmax = 1175.360
				text = ""
			intervals [1803]:
				xmin = 1175.360
				xmax = 1175.600
				text = "all"
			intervals [1804]:
				xmin = 1175.600
				xmax = 1186.0048
				text = ""
			intervals [1805]:
				xmin = 1186.0048
				xmax = 1186.1248
				text = "mm-hm"
			intervals [1806]:
				xmin = 1186.1248
				xmax = 1187.2148
				text = "mm-hm"
			intervals [1807]:
				xmin = 1187.2148
				xmax = 1188.6826
				text = ""
			intervals [1808]:
				xmin = 1188.6826
				xmax = 1189.2526
				text = "mm-hm"
			intervals [1809]:
				xmin = 1189.2526
				xmax = 1194.4101
				text = ""
			intervals [1810]:
				xmin = 1194.4101
				xmax = 1194.6801
				text = "yeah"
			intervals [1811]:
				xmin = 1194.6801
				xmax = 1194.7801
				text = "i"
			intervals [1812]:
				xmin = 1194.7801
				xmax = 1195.0001
				text = "think"
			intervals [1813]:
				xmin = 1195.0001
				xmax = 1195.0301
				text = ""
			intervals [1814]:
				xmin = 1195.0301
				xmax = 1195.8301
				text = "<unk>"
			intervals [1815]:
				xmin = 1195.8301
				xmax = 1196.024
				text = ""
			intervals [1816]:
				xmin = 1196.024
				xmax = 1197.034
				text = "<unk>"
			intervals [1817]:
				xmin = 1197.034
				xmax = 1199.4003
				text = ""
			intervals [1818]:
				xmin = 1199.4003
				xmax = 1199.9303
				text = "mm-hm"
			intervals [1819]:
				xmin = 1199.9303
				xmax = 1201.0602
				text = ""
			intervals [1820]:
				xmin = 1201.0602
				xmax = 1201.2002
				text = "did"
			intervals [1821]:
				xmin = 1201.2002
				xmax = 1201.3302
				text = "you"
			intervals [1822]:
				xmin = 1201.3302
				xmax = 1201.5302
				text = "ever"
			intervals [1823]:
				xmin = 1201.5302
				xmax = 1201.7602
				text = "have"
			intervals [1824]:
				xmin = 1201.7602
				xmax = 1202.0802
				text = "a"
			intervals [1825]:
				xmin = 1202.0802
				xmax = 1202.1202
				text = ""
			intervals [1826]:
				xmin = 1202.1202
				xmax = 1202.2202
				text = "a"
			intervals [1827]:
				xmin = 1202.2202
				xmax = 1202.3402
				text = ""
			intervals [1828]:
				xmin = 1202.3402
				xmax = 1202.7602
				text = "favorite"
			intervals [1829]:
				xmin = 1202.7602
				xmax = 1202.8202
				text = ""
			intervals [1830]:
				xmin = 1202.8202
				xmax = 1203.1402
				text = "teacher"
			intervals [1831]:
				xmin = 1203.1402
				xmax = 1205.3956
				text = ""
			intervals [1832]:
				xmin = 1205.3956
				xmax = 1205.5256
				text = "and"
			intervals [1833]:
				xmin = 1205.5256
				xmax = 1205.6456
				text = "who"
			intervals [1834]:
				xmin = 1205.6456
				xmax = 1205.6756
				text = ""
			intervals [1835]:
				xmin = 1205.6756
				xmax = 1205.7956
				text = "was"
			intervals [1836]:
				xmin = 1205.7956
				xmax = 1205.8656
				text = ""
			intervals [1837]:
				xmin = 1205.8656
				xmax = 1206.1156
				text = "that"
			intervals [1838]:
				xmin = 1206.1156
				xmax = 1222.8547
				text = ""
			intervals [1839]:
				xmin = 1222.8547
				xmax = 1223.3847
				text = "mm-hm"
			intervals [1840]:
				xmin = 1223.3847
				xmax = 1224.9903
				text = ""
			intervals [1841]:
				xmin = 1224.9903
				xmax = 1225.2503
				text = "w"
			intervals [1842]:
				xmin = 1225.2503
				xmax = 1225.4603
				text = "w"
			intervals [1843]:
				xmin = 1225.4603
				xmax = 1225.6103
				text = "what"
			intervals [1844]:
				xmin = 1225.6103
				xmax = 1225.8103
				text = "was"
			intervals [1845]:
				xmin = 1225.8103
				xmax = 1225.8803
				text = "it"
			intervals [1846]:
				xmin = 1225.8803
				xmax = 1226.2103
				text = "about"
			intervals [1847]:
				xmin = 1226.2103
				xmax = 1226.2403
				text = ""
			intervals [1848]:
				xmin = 1226.2403
				xmax = 1226.4603
				text = "her"
			intervals [1849]:
				xmin = 1226.4603
				xmax = 1226.4903
				text = ""
			intervals [1850]:
				xmin = 1226.4903
				xmax = 1226.6003
				text = "that"
			intervals [1851]:
				xmin = 1226.6003
				xmax = 1226.7303
				text = ""
			intervals [1852]:
				xmin = 1226.7303
				xmax = 1226.9303
				text = "you"
			intervals [1853]:
				xmin = 1226.9303
				xmax = 1227.4803
				text = ""
			intervals [1854]:
				xmin = 1227.4803
				xmax = 1227.6703
				text = "you"
			intervals [1855]:
				xmin = 1227.6703
				xmax = 1227.8403
				text = ""
			intervals [1856]:
				xmin = 1227.8403
				xmax = 1228.1003
				text = "you"
			intervals [1857]:
				xmin = 1228.1003
				xmax = 1228.2303
				text = ""
			intervals [1858]:
				xmin = 1228.2303
				xmax = 1228.4203
				text = "think"
			intervals [1859]:
				xmin = 1228.4203
				xmax = 1228.6003
				text = ""
			intervals [1860]:
				xmin = 1228.6003
				xmax = 1228.7903
				text = "um"
			intervals [1861]:
				xmin = 1228.7903
				xmax = 1228.8903
				text = ""
			intervals [1862]:
				xmin = 1228.8903
				xmax = 1229.0203
				text = "you"
			intervals [1863]:
				xmin = 1229.0203
				xmax = 1229.1603
				text = "know"
			intervals [1864]:
				xmin = 1229.1603
				xmax = 1229.1903
				text = ""
			intervals [1865]:
				xmin = 1229.1903
				xmax = 1229.2803
				text = "what"
			intervals [1866]:
				xmin = 1229.2803
				xmax = 1229.3203
				text = "s"
			intervals [1867]:
				xmin = 1229.3203
				xmax = 1229.4203
				text = "your"
			intervals [1868]:
				xmin = 1229.4203
				xmax = 1229.7703
				text = "opinion"
			intervals [1869]:
				xmin = 1229.7703
				xmax = 1229.8303
				text = "of"
			intervals [1870]:
				xmin = 1229.8303
				xmax = 1229.8903
				text = "her"
			intervals [1871]:
				xmin = 1229.8903
				xmax = 1233.0187
				text = ""
			intervals [1872]:
				xmin = 1233.0187
				xmax = 1233.6387
				text = "mm-hm"
			intervals [1873]:
				xmin = 1233.6387
				xmax = 1243.4167
				text = ""
			intervals [1874]:
				xmin = 1243.4167
				xmax = 1243.8867
				text = "mm-hm"
			intervals [1875]:
				xmin = 1243.8867
				xmax = 1249.6897
				text = ""
			intervals [1876]:
				xmin = 1249.6897
				xmax = 1249.8697
				text = "well"
			intervals [1877]:
				xmin = 1249.8697
				xmax = 1250.1597
				text = "maybe"
			intervals [1878]:
				xmin = 1250.1597
				xmax = 1250.1897
				text = ""
			intervals [1879]:
				xmin = 1250.1897
				xmax = 1250.3897
				text = "that"
			intervals [1880]:
				xmin = 1250.3897
				xmax = 1250.5197
				text = "was"
			intervals [1881]:
				xmin = 1250.5197
				xmax = 1250.5497
				text = ""
			intervals [1882]:
				xmin = 1250.5497
				xmax = 1250.9097
				text = "your"
			intervals [1883]:
				xmin = 1250.9097
				xmax = 1251.2798
				text = ""
			intervals [1884]:
				xmin = 1251.2798
				xmax = 1251.8898
				text = "deciding"
			intervals [1885]:
				xmin = 1251.8898
				xmax = 1252.4498
				text = "influence"
			intervals [1886]:
				xmin = 1252.4498
				xmax = 1252.5398
				text = ""
			intervals [1887]:
				xmin = 1252.5398
				xmax = 1252.6898
				text = "in"
			intervals [1888]:
				xmin = 1252.6898
				xmax = 1252.7198
				text = ""
			intervals [1889]:
				xmin = 1252.7198
				xmax = 1252.8598
				text = "life"
			intervals [1890]:
				xmin = 1252.8598
				xmax = 1256.0861
				text = ""
			intervals [1891]:
				xmin = 1256.0861
				xmax = 1256.5361
				text = "mm-hm"
			intervals [1892]:
				xmin = 1256.5361
				xmax = 1257.4943
				text = ""
			intervals [1893]:
				xmin = 1257.4943
				xmax = 1257.6043
				text = "did"
			intervals [1894]:
				xmin = 1257.6043
				xmax = 1257.6643
				text = "you"
			intervals [1895]:
				xmin = 1257.6643
				xmax = 1257.9643
				text = "ever"
			intervals [1896]:
				xmin = 1257.9643
				xmax = 1259.0772
				text = ""
			intervals [1897]:
				xmin = 1259.0772
				xmax = 1259.5872
				text = "obviously"
			intervals [1898]:
				xmin = 1259.5872
				xmax = 1259.6772
				text = "you"
			intervals [1899]:
				xmin = 1259.6772
				xmax = 1260.1072
				text = "probably"
			intervals [1900]:
				xmin = 1260.1072
				xmax = 1260.4972
				text = "wanted"
			intervals [1901]:
				xmin = 1260.4972
				xmax = 1260.5272
				text = ""
			intervals [1902]:
				xmin = 1260.5272
				xmax = 1260.5872
				text = "to"
			intervals [1903]:
				xmin = 1260.5872
				xmax = 1260.6672
				text = ""
			intervals [1904]:
				xmin = 1260.6672
				xmax = 1260.8472
				text = "be"
			intervals [1905]:
				xmin = 1260.8472
				xmax = 1260.8772
				text = ""
			intervals [1906]:
				xmin = 1260.8772
				xmax = 1261.0972
				text = "very"
			intervals [1907]:
				xmin = 1261.0972
				xmax = 1261.3372
				text = "much"
			intervals [1908]:
				xmin = 1261.3372
				xmax = 1261.3672
				text = ""
			intervals [1909]:
				xmin = 1261.3672
				xmax = 1261.6072
				text = "like"
			intervals [1910]:
				xmin = 1261.6072
				xmax = 1261.6972
				text = ""
			intervals [1911]:
				xmin = 1261.6972
				xmax = 1261.8272
				text = "her"
			intervals [1912]:
				xmin = 1261.8272
				xmax = 1284.953
				text = ""
			intervals [1913]:
				xmin = 1284.953
				xmax = 1285.473
				text = "mm-hm"
			intervals [1914]:
				xmin = 1285.473
				xmax = 1288.2532
				text = ""
			intervals [1915]:
				xmin = 1288.2532
				xmax = 1288.4532
				text = "well"
			intervals [1916]:
				xmin = 1288.4532
				xmax = 1288.5732
				text = "that"
			intervals [1917]:
				xmin = 1288.5732
				xmax = 1288.6432
				text = "s"
			intervals [1918]:
				xmin = 1288.6432
				xmax = 1289.0032
				text = "very"
			intervals [1919]:
				xmin = 1289.0032
				xmax = 1289.2132
				text = ""
			intervals [1920]:
				xmin = 1289.2132
				xmax = 1289.3632
				text = "good"
			intervals [1921]:
				xmin = 1289.3632
				xmax = 1289.4632
				text = "um"
			intervals [1922]:
				xmin = 1289.4632
				xmax = 1290.4761
				text = ""
			intervals [1923]:
				xmin = 1290.4761
				xmax = 1290.5361
				text = "the"
			intervals [1924]:
				xmin = 1290.5361
				xmax = 1290.8161
				text = "most"
			intervals [1925]:
				xmin = 1290.8161
				xmax = 1291.3661
				text = "different"
			intervals [1926]:
				xmin = 1291.3661
				xmax = 1291.6961
				text = "answers"
			intervals [1927]:
				xmin = 1291.6961
				xmax = 1291.7561
				text = "i've"
			intervals [1928]:
				xmin = 1291.7561
				xmax = 1291.8461
				text = "ever"
			intervals [1929]:
				xmin = 1291.8461
				xmax = 1291.9461
				text = "had"
			intervals [1930]:
				xmin = 1291.9461
				xmax = 1293.3061
				text = "<unk>"
			intervals [1931]:
				xmin = 1293.3061
				xmax = 1293.9728
				text = ""
			intervals [1932]:
				xmin = 1293.9728
				xmax = 1294.4728
				text = "mm-hm"
			intervals [1933]:
				xmin = 1294.4728
				xmax = 1318.0947
				text = ""
			intervals [1934]:
				xmin = 1318.0947
				xmax = 1318.7147
				text = "mm-hm"
			intervals [1935]:
				xmin = 1318.7147
				xmax = 1322.0488
				text = ""
			intervals [1936]:
				xmin = 1322.0488
				xmax = 1322.6088
				text = "mm-hm"
			intervals [1937]:
				xmin = 1322.6088
				xmax = 1323.4477
				text = ""
			intervals [1938]:
				xmin = 1323.4477
				xmax = 1323.5977
				text = "how"
			intervals [1939]:
				xmin = 1323.5977
				xmax = 1323.8077
				text = "old"
			intervals [1940]:
				xmin = 1323.8077
				xmax = 1323.8377
				text = ""
			intervals [1941]:
				xmin = 1323.8377
				xmax = 1323.9477
				text = "is"
			intervals [1942]:
				xmin = 1323.9477
				xmax = 1324.0077
				text = "she"
			intervals [1943]:
				xmin = 1324.0077
				xmax = 1326.5079
				text = ""
			intervals [1944]:
				xmin = 1326.5079
				xmax = 1326.6679
				text = "ten"
			intervals [1945]:
				xmin = 1326.6679
				xmax = 1327.1079
				text = "<unk>"
			intervals [1946]:
				xmin = 1327.1079
				xmax = 1328.7376
				text = ""
			intervals [1947]:
				xmin = 1328.7376
				xmax = 1328.9076
				text = "and"
			intervals [1948]:
				xmin = 1328.9076
				xmax = 1328.9376
				text = ""
			intervals [1949]:
				xmin = 1328.9376
				xmax = 1329.1676
				text = "and"
			intervals [1950]:
				xmin = 1329.1676
				xmax = 1329.2276
				text = "you"
			intervals [1951]:
				xmin = 1329.2276
				xmax = 1329.3476
				text = "have"
			intervals [1952]:
				xmin = 1329.3476
				xmax = 1329.6976
				text = "another"
			intervals [1953]:
				xmin = 1329.6976
				xmax = 1329.9176
				text = "one"
			intervals [1954]:
				xmin = 1329.9176
				xmax = 1330.8454
				text = ""
			intervals [1955]:
				xmin = 1330.8454
				xmax = 1331.0854
				text = "nine"
			intervals [1956]:
				xmin = 1331.0854
				xmax = 1331.1754
				text = "nine"
			intervals [1957]:
				xmin = 1331.1754
				xmax = 1331.3754
				text = ""
			intervals [1958]:
				xmin = 1331.3754
				xmax = 1331.9954
				text = "and"
			intervals [1959]:
				xmin = 1331.9954
				xmax = 1332.0254
				text = ""
			intervals [1960]:
				xmin = 1332.0254
				xmax = 1332.2554
				text = "ten"
			intervals [1961]:
				xmin = 1332.2554
				xmax = 1332.3054
				text = ""
			intervals [1962]:
				xmin = 1332.3054
				xmax = 1332.3354
				text = "s"
			intervals [1963]:
				xmin = 1332.3354
				xmax = 1332.3654
				text = ""
			intervals [1964]:
				xmin = 1332.3654
				xmax = 1332.4554
				text = "nice"
			intervals [1965]:
				xmin = 1332.4554
				xmax = 1332.6546
				text = ""
			intervals [1966]:
				xmin = 1332.6546
				xmax = 1332.7146
				text = "<unk>"
			intervals [1967]:
				xmin = 1332.7146
				xmax = 1334.2586
				text = ""
			intervals [1968]:
				xmin = 1334.2586
				xmax = 1334.4786
				text = "is"
			intervals [1969]:
				xmin = 1334.4786
				xmax = 1334.6886
				text = ""
			intervals [1970]:
				xmin = 1334.6886
				xmax = 1334.9386
				text = "is"
			intervals [1971]:
				xmin = 1334.9386
				xmax = 1334.9686
				text = ""
			intervals [1972]:
				xmin = 1334.9686
				xmax = 1335.2186
				text = "she"
			intervals [1973]:
				xmin = 1335.2186
				xmax = 1335.2686
				text = ""
			intervals [1974]:
				xmin = 1335.2686
				xmax = 1335.4286
				text = "um"
			intervals [1975]:
				xmin = 1335.4286
				xmax = 1335.8448
				text = ""
			intervals [1976]:
				xmin = 1335.8448
				xmax = 1335.9248
				text = "two"
			intervals [1977]:
				xmin = 1335.9248
				xmax = 1336.0048
				text = ""
			intervals [1978]:
				xmin = 1336.0048
				xmax = 1336.4448
				text = "girls"
			intervals [1979]:
				xmin = 1336.4448
				xmax = 1336.6548
				text = "or"
			intervals [1980]:
				xmin = 1336.6548
				xmax = 1338.2069
				text = ""
			intervals [1981]:
				xmin = 1338.2069
				xmax = 1338.6269
				text = "mm-hm"
			intervals [1982]:
				xmin = 1338.6269
				xmax = 1340.0348
				text = ""
			intervals [1983]:
				xmin = 1340.0348
				xmax = 1340.2948
				text = "mm"
			intervals [1984]:
				xmin = 1340.2948
				xmax = 1340.9554
				text = ""
			intervals [1985]:
				xmin = 1340.9554
				xmax = 1341.0854
				text = "that"
			intervals [1986]:
				xmin = 1341.0854
				xmax = 1341.1354
				text = "s"
			intervals [1987]:
				xmin = 1341.1354
				xmax = 1341.2154
				text = ""
			intervals [1988]:
				xmin = 1341.2154
				xmax = 1341.4454
				text = "very"
			intervals [1989]:
				xmin = 1341.4454
				xmax = 1341.4754
				text = ""
			intervals [1990]:
				xmin = 1341.4754
				xmax = 1341.6254
				text = "nice"
			intervals [1991]:
				xmin = 1341.6254
				xmax = 1341.7854
				text = ""
			intervals [1992]:
				xmin = 1341.7854
				xmax = 1341.8654
				text = "i"
			intervals [1993]:
				xmin = 1341.8654
				xmax = 1341.9054
				text = ""
			intervals [1994]:
				xmin = 1341.9054
				xmax = 1341.9354
				text = "d"
			intervals [1995]:
				xmin = 1341.9354
				xmax = 1341.9654
				text = ""
			intervals [1996]:
				xmin = 1341.9654
				xmax = 1342.0854
				text = "like"
			intervals [1997]:
				xmin = 1342.0854
				xmax = 1342.1954
				text = ""
			intervals [1998]:
				xmin = 1342.1954
				xmax = 1342.3554
				text = "some"
			intervals [1999]:
				xmin = 1342.3554
				xmax = 1342.3854
				text = ""
			intervals [2000]:
				xmin = 1342.3854
				xmax = 1342.5254
				text = "day"
			intervals [2001]:
				xmin = 1342.5254
				xmax = 1342.5554
				text = ""
			intervals [2002]:
				xmin = 1342.5554
				xmax = 1342.6154
				text = "to"
			intervals [2003]:
				xmin = 1342.6154
				xmax = 1342.6454
				text = ""
			intervals [2004]:
				xmin = 1342.6454
				xmax = 1342.7854
				text = "have"
			intervals [2005]:
				xmin = 1342.7854
				xmax = 1342.9254
				text = ""
			intervals [2006]:
				xmin = 1342.9254
				xmax = 1343.2654
				text = "children"
			intervals [2007]:
				xmin = 1343.2654
				xmax = 1345.1769
				text = ""
			intervals [2008]:
				xmin = 1345.1769
				xmax = 1345.6769
				text = "um"
			intervals [2009]:
				xmin = 1345.6769
				xmax = 1347.6149
				text = ""
			intervals [2010]:
				xmin = 1347.6149
				xmax = 1347.7949
				text = "is"
			intervals [2011]:
				xmin = 1347.7949
				xmax = 1348.0549
				text = "there"
			intervals [2012]:
				xmin = 1348.0549
				xmax = 1348.0949
				text = "a"
			intervals [2013]:
				xmin = 1348.0949
				xmax = 1348.4149
				text = "group"
			intervals [2014]:
				xmin = 1348.4149
				xmax = 1348.7349
				text = "of"
			intervals [2015]:
				xmin = 1348.7349
				xmax = 1349.1449
				text = "uh"
			intervals [2016]:
				xmin = 1349.1449
				xmax = 1349.3549
				text = ""
			intervals [2017]:
				xmin = 1349.3549
				xmax = 1349.9249
				text = "people"
			intervals [2018]:
				xmin = 1349.9249
				xmax = 1350.1749
				text = "or"
			intervals [2019]:
				xmin = 1350.1749
				xmax = 1350.3149
				text = ""
			intervals [2020]:
				xmin = 1350.3149
				xmax = 1350.7649
				text = "friends"
			intervals [2021]:
				xmin = 1350.7649
				xmax = 1351.415
				text = ""
			intervals [2022]:
				xmin = 1351.415
				xmax = 1351.635
				text = "that"
			intervals [2023]:
				xmin = 1351.635
				xmax = 1351.705
				text = ""
			intervals [2024]:
				xmin = 1351.705
				xmax = 1351.965
				text = "you"
			intervals [2025]:
				xmin = 1351.965
				xmax = 1353.3038
				text = ""
			intervals [2026]:
				xmin = 1353.3038
				xmax = 1354.0238
				text = "socialize"
			intervals [2027]:
				xmin = 1354.0238
				xmax = 1354.0538
				text = ""
			intervals [2028]:
				xmin = 1354.0538
				xmax = 1354.2438
				text = "with"
			intervals [2029]:
				xmin = 1354.2438
				xmax = 1354.4238
				text = ""
			intervals [2030]:
				xmin = 1354.4238
				xmax = 1354.6238
				text = "most"
			intervals [2031]:
				xmin = 1354.6238
				xmax = 1354.7638
				text = ""
			intervals [2032]:
				xmin = 1354.7638
				xmax = 1354.8238
				text = "of"
			intervals [2033]:
				xmin = 1354.8238
				xmax = 1355.0138
				text = ""
			intervals [2034]:
				xmin = 1355.0138
				xmax = 1355.0738
				text = "the"
			intervals [2035]:
				xmin = 1355.0738
				xmax = 1355.1238
				text = ""
			intervals [2036]:
				xmin = 1355.1238
				xmax = 1355.3338
				text = "time"
			intervals [2037]:
				xmin = 1355.3338
				xmax = 1366.7941
				text = ""
			intervals [2038]:
				xmin = 1366.7941
				xmax = 1367.1741
				text = "mm-hm"
			intervals [2039]:
				xmin = 1367.1741
				xmax = 1378.5703
				text = ""
			intervals [2040]:
				xmin = 1378.5703
				xmax = 1378.9903
				text = "mm-hm"
			intervals [2041]:
				xmin = 1378.9903
				xmax = 1379.694
				text = ""
			intervals [2042]:
				xmin = 1379.694
				xmax = 1380.204
				text = "mm-hm"
			intervals [2043]:
				xmin = 1380.204
				xmax = 1382.2446
				text = ""
			intervals [2044]:
				xmin = 1382.2446
				xmax = 1382.3646
				text = "well"
			intervals [2045]:
				xmin = 1382.3646
				xmax = 1382.5646
				text = "that"
			intervals [2046]:
				xmin = 1382.5646
				xmax = 1382.7946
				text = "s"
			intervals [2047]:
				xmin = 1382.7946
				xmax = 1382.8346
				text = ""
			intervals [2048]:
				xmin = 1382.8346
				xmax = 1382.9846
				text = "that"
			intervals [2049]:
				xmin = 1382.9846
				xmax = 1383.0146
				text = ""
			intervals [2050]:
				xmin = 1383.0146
				xmax = 1383.1046
				text = "s"
			intervals [2051]:
				xmin = 1383.1046
				xmax = 1383.1346
				text = ""
			intervals [2052]:
				xmin = 1383.1346
				xmax = 1383.3146
				text = "good"
			intervals [2053]:
				xmin = 1383.3146
				xmax = 1383.6246
				text = "well"
			intervals [2054]:
				xmin = 1383.6246
				xmax = 1384.0019
				text = ""
			intervals [2055]:
				xmin = 1384.0019
				xmax = 1384.3719
				text = "um"
			intervals [2056]:
				xmin = 1384.3719
				xmax = 1384.7419
				text = "between"
			intervals [2057]:
				xmin = 1384.7419
				xmax = 1384.8819
				text = "the"
			intervals [2058]:
				xmin = 1384.8819
				xmax = 1385.1519
				text = "two"
			intervals [2059]:
				xmin = 1385.1519
				xmax = 1385.2119
				text = "of"
			intervals [2060]:
				xmin = 1385.2119
				xmax = 1385.2519
				text = ""
			intervals [2061]:
				xmin = 1385.2519
				xmax = 1385.3719
				text = "you"
			intervals [2062]:
				xmin = 1385.3719
				xmax = 1385.4019
				text = ""
			intervals [2063]:
				xmin = 1385.4019
				xmax = 1385.6019
				text = "which"
			intervals [2064]:
				xmin = 1385.6019
				xmax = 1385.8219
				text = "one"
			intervals [2065]:
				xmin = 1385.8219
				xmax = 1385.8819
				text = "do"
			intervals [2066]:
				xmin = 1385.8819
				xmax = 1386.0319
				text = "you"
			intervals [2067]:
				xmin = 1386.0319
				xmax = 1386.0619
				text = ""
			intervals [2068]:
				xmin = 1386.0619
				xmax = 1386.2419
				text = "think"
			intervals [2069]:
				xmin = 1386.2419
				xmax = 1386.2819
				text = ""
			intervals [2070]:
				xmin = 1386.2819
				xmax = 1386.4419
				text = "is"
			intervals [2071]:
				xmin = 1386.4419
				xmax = 1386.5119
				text = ""
			intervals [2072]:
				xmin = 1386.5119
				xmax = 1386.7119
				text = "the"
			intervals [2073]:
				xmin = 1386.7119
				xmax = 1387.8603
				text = ""
			intervals [2074]:
				xmin = 1387.8603
				xmax = 1388.4103
				text = "um"
			intervals [2075]:
				xmin = 1388.4103
				xmax = 1389.3918
				text = ""
			intervals [2076]:
				xmin = 1389.3918
				xmax = 1389.4818
				text = "the"
			intervals [2077]:
				xmin = 1389.4818
				xmax = 1389.5118
				text = ""
			intervals [2078]:
				xmin = 1389.5118
				xmax = 1389.7918
				text = "leader"
			intervals [2079]:
				xmin = 1389.7918
				xmax = 1389.8518
				text = "or"
			intervals [2080]:
				xmin = 1389.8518
				xmax = 1390.1718
				text = "more"
			intervals [2081]:
				xmin = 1390.1718
				xmax = 1390.3118
				text = "less"
			intervals [2082]:
				xmin = 1390.3118
				xmax = 1390.4718
				text = ""
			intervals [2083]:
				xmin = 1390.4718
				xmax = 1390.5818
				text = "and"
			intervals [2084]:
				xmin = 1390.5818
				xmax = 1390.6118
				text = ""
			intervals [2085]:
				xmin = 1390.6118
				xmax = 1390.8318
				text = "don't"
			intervals [2086]:
				xmin = 1390.8318
				xmax = 1390.9118
				text = "be"
			intervals [2087]:
				xmin = 1390.9118
				xmax = 1391.4718
				text = "modest"
			intervals [2088]:
				xmin = 1391.4718
				xmax = 1391.5418
				text = "if"
			intervals [2089]:
				xmin = 1391.5418
				xmax = 1391.5918
				text = ""
			intervals [2090]:
				xmin = 1391.5918
				xmax = 1391.6718
				text = "it"
			intervals [2091]:
				xmin = 1391.6718
				xmax = 1392.3418
				text = "s"
			intervals [2092]:
				xmin = 1392.3418
				xmax = 1392.3718
				text = ""
			intervals [2093]:
				xmin = 1392.3718
				xmax = 1392.4318
				text = "you"
			intervals [2094]:
				xmin = 1392.4318
				xmax = 1392.4618
				text = "<unk>"
			intervals [2095]:
				xmin = 1392.4618
				xmax = 1392.5218
				text = "you"
			intervals [2096]:
				xmin = 1392.5218
				xmax = 1392.5818
				text = "know"
			intervals [2097]:
				xmin = 1392.5818
				xmax = 1392.7818
				text = "honestly"
			intervals [2098]:
				xmin = 1392.7818
				xmax = 1395.0574
				text = ""
			intervals [2099]:
				xmin = 1395.0574
				xmax = 1395.3774
				text = "really"
			intervals [2100]:
				xmin = 1395.3774
				xmax = 1396.4617
				text = ""
			intervals [2101]:
				xmin = 1396.4617
				xmax = 1396.6817
				text = "i"
			intervals [2102]:
				xmin = 1396.6817
				xmax = 1396.7117
				text = ""
			intervals [2103]:
				xmin = 1396.7117
				xmax = 1396.9117
				text = "can't"
			intervals [2104]:
				xmin = 1396.9117
				xmax = 1397.2117
				text = "imagine"
			intervals [2105]:
				xmin = 1397.2117
				xmax = 1397.4217
				text = ""
			intervals [2106]:
				xmin = 1397.4217
				xmax = 1397.4817
				text = "two"
			intervals [2107]:
				xmin = 1397.4817
				xmax = 1397.7617
				text = "women"
			intervals [2108]:
				xmin = 1397.7617
				xmax = 1397.7917
				text = ""
			intervals [2109]:
				xmin = 1397.7917
				xmax = 1398.3517
				text = "breaking"
			intervals [2110]:
				xmin = 1398.3517
				xmax = 1398.5417
				text = "even"
			intervals [2111]:
				xmin = 1398.5417
				xmax = 1409.5029
				text = ""
			intervals [2112]:
				xmin = 1409.5029
				xmax = 1409.9529
				text = "mm-hm"
			intervals [2113]:
				xmin = 1409.9529
				xmax = 1415.7919
				text = ""
			intervals [2114]:
				xmin = 1415.7919
				xmax = 1416.2519
				text = "mm-hm"
			intervals [2115]:
				xmin = 1416.2519
				xmax = 1435.3867
				text = ""
			intervals [2116]:
				xmin = 1435.3867
				xmax = 1435.9267
				text = "mm-hm"
			intervals [2117]:
				xmin = 1435.9267
				xmax = 1441.2189
				text = ""
			intervals [2118]:
				xmin = 1441.2189
				xmax = 1441.4489
				text = "well"
			intervals [2119]:
				xmin = 1441.4489
				xmax = 1441.5489
				text = "let"
			intervals [2120]:
				xmin = 1441.5489
				xmax = 1441.6089
				text = "s"
			intervals [2121]:
				xmin = 1441.6089
				xmax = 1441.6389
				text = ""
			intervals [2122]:
				xmin = 1441.6389
				xmax = 1441.7989
				text = "see"
			intervals [2123]:
				xmin = 1441.7989
				xmax = 1442.1594
				text = ""
			intervals [2124]:
				xmin = 1442.1594
				xmax = 1442.2094
				text = "i"
			intervals [2125]:
				xmin = 1442.2094
				xmax = 1442.3594
				text = ""
			intervals [2126]:
				xmin = 1442.3594
				xmax = 1442.5194
				text = "guess"
			intervals [2127]:
				xmin = 1442.5194
				xmax = 1442.5794
				text = ""
			intervals [2128]:
				xmin = 1442.5794
				xmax = 1442.6494
				text = "you"
			intervals [2129]:
				xmin = 1442.6494
				xmax = 1442.8394
				text = "don't"
			intervals [2130]:
				xmin = 1442.8394
				xmax = 1442.8994
				text = ""
			intervals [2131]:
				xmin = 1442.8994
				xmax = 1443.0794
				text = "belong"
			intervals [2132]:
				xmin = 1443.0794
				xmax = 1443.1094
				text = ""
			intervals [2133]:
				xmin = 1443.1094
				xmax = 1443.1694
				text = "to"
			intervals [2134]:
				xmin = 1443.1694
				xmax = 1443.1994
				text = "a"
			intervals [2135]:
				xmin = 1443.1994
				xmax = 1443.3194
				text = "group"
			intervals [2136]:
				xmin = 1443.3194
				xmax = 1443.3794
				text = "now"
			intervals [2137]:
				xmin = 1443.3794
				xmax = 1444.5257
				text = ""
			intervals [2138]:
				xmin = 1444.5257
				xmax = 1444.6057
				text = "i"
			intervals [2139]:
				xmin = 1444.6057
				xmax = 1444.8157
				text = "mean"
			intervals [2140]:
				xmin = 1444.8157
				xmax = 1444.8957
				text = "you"
			intervals [2141]:
				xmin = 1444.8957
				xmax = 1444.9457
				text = ""
			intervals [2142]:
				xmin = 1444.9457
				xmax = 1445.0957
				text = "know"
			intervals [2143]:
				xmin = 1445.0957
				xmax = 1445.1257
				text = ""
			intervals [2144]:
				xmin = 1445.1257
				xmax = 1445.3257
				text = "some"
			intervals [2145]:
				xmin = 1445.3257
				xmax = 1445.6257
				text = "people"
			intervals [2146]:
				xmin = 1445.6257
				xmax = 1446.0657
				text = "travel"
			intervals [2147]:
				xmin = 1446.0657
				xmax = 1446.1357
				text = "in"
			intervals [2148]:
				xmin = 1446.1357
				xmax = 1453.3614
				text = ""
			intervals [2149]:
				xmin = 1453.3614
				xmax = 1453.6714
				text = "oh"
			intervals [2150]:
				xmin = 1453.6714
				xmax = 1454.365
				text = ""
			intervals [2151]:
				xmin = 1454.365
				xmax = 1455.115
				text = "<unk>"
			intervals [2152]:
				xmin = 1455.115
				xmax = 1464.4681
				text = ""
			intervals [2153]:
				xmin = 1464.4681
				xmax = 1465.0581
				text = "mm-hm"
			intervals [2154]:
				xmin = 1465.0581
				xmax = 1471.7597
				text = ""
			intervals [2155]:
				xmin = 1471.7597
				xmax = 1472.1697
				text = "mm-hm"
			intervals [2156]:
				xmin = 1472.1697
				xmax = 1481.8945
				text = ""
			intervals [2157]:
				xmin = 1481.8945
				xmax = 1482.4945
				text = "mm-hm"
			intervals [2158]:
				xmin = 1482.4945
				xmax = 1482.6126
				text = ""
			intervals [2159]:
				xmin = 1482.6126
				xmax = 1483.4326
				text = "mm-hm"
			intervals [2160]:
				xmin = 1483.4326
				xmax = 1483.5226
				text = "mm-hm"
			intervals [2161]:
				xmin = 1483.5226
				xmax = 1483.8529
				text = ""
			intervals [2162]:
				xmin = 1483.8529
				xmax = 1483.9829
				text = "what"
			intervals [2163]:
				xmin = 1483.9829
				xmax = 1484.1129
				text = "did"
			intervals [2164]:
				xmin = 1484.1129
				xmax = 1484.2229
				text = "you"
			intervals [2165]:
				xmin = 1484.2229
				xmax = 1484.4329
				text = "do"
			intervals [2166]:
				xmin = 1484.4329
				xmax = 1484.6029
				text = "up"
			intervals [2167]:
				xmin = 1484.6029
				xmax = 1484.8229
				text = "there"
			intervals [2168]:
				xmin = 1484.8229
				xmax = 1484.9329
				text = ""
			intervals [2169]:
				xmin = 1484.9329
				xmax = 1485.1029
				text = "there"
			intervals [2170]:
				xmin = 1485.1029
				xmax = 1485.1829
				text = "at"
			intervals [2171]:
				xmin = 1485.1829
				xmax = 1486.0229
				text = "rdx"
			intervals [2172]:
				xmin = 1486.0229
				xmax = 1503.7414
				text = ""
			intervals [2173]:
				xmin = 1503.7414
				xmax = 1504.2314
				text = "mm-hm"
			intervals [2174]:
				xmin = 1504.2314
				xmax = 1513.9788
				text = ""
			intervals [2175]:
				xmin = 1513.9788
				xmax = 1514.2688
				text = "mm-hm"
			intervals [2176]:
				xmin = 1514.2688
				xmax = 1524.1417
				text = ""
			intervals [2177]:
				xmin = 1524.1417
				xmax = 1524.6717
				text = "mm-hm"
			intervals [2178]:
				xmin = 1524.6717
				xmax = 1525.1395
				text = ""
			intervals [2179]:
				xmin = 1525.1395
				xmax = 1525.4495
				text = "mm-hm"
			intervals [2180]:
				xmin = 1525.4495
				xmax = 1526.763
				text = ""
			intervals [2181]:
				xmin = 1526.763
				xmax = 1526.823
				text = "you"
			intervals [2182]:
				xmin = 1526.823
				xmax = 1527.013
				text = "had"
			intervals [2183]:
				xmin = 1527.013
				xmax = 1527.183
				text = "your"
			intervals [2184]:
				xmin = 1527.183
				xmax = 1527.593
				text = "children"
			intervals [2185]:
				xmin = 1527.593
				xmax = 1527.673
				text = "at"
			intervals [2186]:
				xmin = 1527.673
				xmax = 1527.733
				text = ""
			intervals [2187]:
				xmin = 1527.733
				xmax = 1527.873
				text = "that"
			intervals [2188]:
				xmin = 1527.873
				xmax = 1527.963
				text = ""
			intervals [2189]:
				xmin = 1527.963
				xmax = 1528.213
				text = "time"
			intervals [2190]:
				xmin = 1528.213
				xmax = 1528.505
				text = ""
			intervals [2191]:
				xmin = 1528.505
				xmax = 1528.665
				text = "when"
			intervals [2192]:
				xmin = 1528.665
				xmax = 1528.695
				text = ""
			intervals [2193]:
				xmin = 1528.695
				xmax = 1528.775
				text = "you"
			intervals [2194]:
				xmin = 1528.775
				xmax = 1528.805
				text = ""
			intervals [2195]:
				xmin = 1528.805
				xmax = 1528.915
				text = "were"
			intervals [2196]:
				xmin = 1528.915
				xmax = 1528.975
				text = "up"
			intervals [2197]:
				xmin = 1528.975
				xmax = 1529.075
				text = ""
			intervals [2198]:
				xmin = 1529.075
				xmax = 1529.225
				text = "there"
			intervals [2199]:
				xmin = 1529.225
				xmax = 1531.0976
				text = ""
			intervals [2200]:
				xmin = 1531.0976
				xmax = 1531.2176
				text = "were"
			intervals [2201]:
				xmin = 1531.2176
				xmax = 1531.2776
				text = "they"
			intervals [2202]:
				xmin = 1531.2776
				xmax = 1531.6276
				text = ""
			intervals [2203]:
				xmin = 1531.6276
				xmax = 1532.1576
				text = "involved"
			intervals [2204]:
				xmin = 1532.1576
				xmax = 1532.2176
				text = "in"
			intervals [2205]:
				xmin = 1532.2176
				xmax = 1532.2776
				text = "the"
			intervals [2206]:
				xmin = 1532.2776
				xmax = 1532.7076
				text = "program"
			intervals [2207]:
				xmin = 1532.7076
				xmax = 1532.7376
				text = "or"
			intervals [2208]:
				xmin = 1532.7376
				xmax = 1542.1031
				text = ""
			intervals [2209]:
				xmin = 1542.1031
				xmax = 1542.7431
				text = "mm-hm"
			intervals [2210]:
				xmin = 1542.7431
				xmax = 1546.1005
				text = ""
			intervals [2211]:
				xmin = 1546.1005
				xmax = 1546.5105
				text = "yeah"
			intervals [2212]:
				xmin = 1546.5105
				xmax = 1546.7105
				text = ""
			intervals [2213]:
				xmin = 1546.7105
				xmax = 1547.1805
				text = "mm-hm"
			intervals [2214]:
				xmin = 1547.1805
				xmax = 1548.3919
				text = ""
			intervals [2215]:
				xmin = 1548.3919
				xmax = 1548.9219
				text = "mm"
			intervals [2216]:
				xmin = 1548.9219
				xmax = 1550.6934
				text = ""
			intervals [2217]:
				xmin = 1550.6934
				xmax = 1550.7934
				text = "do"
			intervals [2218]:
				xmin = 1550.7934
				xmax = 1550.8534
				text = "you"
			intervals [2219]:
				xmin = 1550.8534
				xmax = 1550.9434
				text = "know"
			intervals [2220]:
				xmin = 1550.9434
				xmax = 1551.5434
				text = "rdx"
			intervals [2221]:
				xmin = 1551.5434
				xmax = 1551.5734
				text = ""
			intervals [2222]:
				xmin = 1551.5734
				xmax = 1551.6634
				text = "up"
			intervals [2223]:
				xmin = 1551.6634
				xmax = 1551.7434
				text = ""
			intervals [2224]:
				xmin = 1551.7434
				xmax = 1551.8634
				text = "there"
			intervals [2225]:
				xmin = 1551.8634
				xmax = 1552.7463
				text = ""
			intervals [2226]:
				xmin = 1552.7463
				xmax = 1553.2363
				text = "uh-huh"
			intervals [2227]:
				xmin = 1553.2363
				xmax = 1554.0163
				text = "<unk>"
			intervals [2228]:
				xmin = 1554.0163
				xmax = 1556.3363
				text = ""
			intervals [2229]:
				xmin = 1556.3363
				xmax = 1556.4263
				text = "she"
			intervals [2230]:
				xmin = 1556.4263
				xmax = 1556.6063
				text = "live"
			intervals [2231]:
				xmin = 1556.6063
				xmax = 1556.7863
				text = "on"
			intervals [2232]:
				xmin = 1556.7863
				xmax = 1556.8163
				text = ""
			intervals [2233]:
				xmin = 1556.8163
				xmax = 1557.0663
				text = "seaton"
			intervals [2234]:
				xmin = 1557.0663
				xmax = 1557.2463
				text = "place"
			intervals [2235]:
				xmin = 1557.2463
				xmax = 1557.2863
				text = ""
			intervals [2236]:
				xmin = 1557.2863
				xmax = 1557.7863
				text = "right"
			intervals [2237]:
				xmin = 1557.7863
				xmax = 1557.8463
				text = ""
			intervals [2238]:
				xmin = 1557.8463
				xmax = 1558.2263
				text = "yes"
			intervals [2239]:
				xmin = 1558.2263
				xmax = 1558.2563
				text = ""
			intervals [2240]:
				xmin = 1558.2563
				xmax = 1558.3763
				text = "i"
			intervals [2241]:
				xmin = 1558.3763
				xmax = 1558.5663
				text = ""
			intervals [2242]:
				xmin = 1558.5663
				xmax = 1558.9263
				text = "used"
			intervals [2243]:
				xmin = 1558.9263
				xmax = 1559.0263
				text = "i"
			intervals [2244]:
				xmin = 1559.0263
				xmax = 1559.2363
				text = "used"
			intervals [2245]:
				xmin = 1559.2363
				xmax = 1559.2863
				text = ""
			intervals [2246]:
				xmin = 1559.2863
				xmax = 1559.3763
				text = "to"
			intervals [2247]:
				xmin = 1559.3763
				xmax = 1559.6263
				text = "be"
			intervals [2248]:
				xmin = 1559.6263
				xmax = 1559.6963
				text = "up"
			intervals [2249]:
				xmin = 1559.6963
				xmax = 1559.7863
				text = ""
			intervals [2250]:
				xmin = 1559.7863
				xmax = 1559.9463
				text = "there"
			intervals [2251]:
				xmin = 1559.9463
				xmax = 1559.9763
				text = ""
			intervals [2252]:
				xmin = 1559.9763
				xmax = 1560.2363
				text = "no"
			intervals [2253]:
				xmin = 1560.2363
				xmax = 1560.2963
				text = ""
			intervals [2254]:
				xmin = 1560.2963
				xmax = 1560.3463
				text = "i"
			intervals [2255]:
				xmin = 1560.3463
				xmax = 1560.5063
				text = "can't"
			intervals [2256]:
				xmin = 1560.5063
				xmax = 1560.5363
				text = ""
			intervals [2257]:
				xmin = 1560.5363
				xmax = 1560.6363
				text = "be"
			intervals [2258]:
				xmin = 1560.6363
				xmax = 1561.0863
				text = "talking"
			intervals [2259]:
				xmin = 1561.0863
				xmax = 1561.3963
				text = "about"
			intervals [2260]:
				xmin = 1561.3963
				xmax = 1561.4763
				text = ""
			intervals [2261]:
				xmin = 1561.4763
				xmax = 1561.5863
				text = "this"
			intervals [2262]:
				xmin = 1561.5863
				xmax = 1561.6963
				text = ""
			intervals [2263]:
				xmin = 1561.6963
				xmax = 1561.9363
				text = "on"
			intervals [2264]:
				xmin = 1561.9363
				xmax = 1561.9663
				text = ""
			intervals [2265]:
				xmin = 1561.9663
				xmax = 1562.2063
				text = "tape"
			intervals [2266]:
				xmin = 1562.2063
				xmax = 1562.7645
				text = ""
			intervals [2267]:
				xmin = 1562.7645
				xmax = 1562.8445
				text = "i"
			intervals [2268]:
				xmin = 1562.8445
				xmax = 1563.0645
				text = "used"
			intervals [2269]:
				xmin = 1563.0645
				xmax = 1563.1745
				text = "to"
			intervals [2270]:
				xmin = 1563.1745
				xmax = 1563.4745
				text = "work"
			intervals [2271]:
				xmin = 1563.4745
				xmax = 1563.5745
				text = "up"
			intervals [2272]:
				xmin = 1563.5745
				xmax = 1563.6245
				text = ""
			intervals [2273]:
				xmin = 1563.6245
				xmax = 1563.7745
				text = "there"
			intervals [2274]:
				xmin = 1563.7745
				xmax = 1564.1145
				text = "well"
			intervals [2275]:
				xmin = 1564.1145
				xmax = 1564.4491
				text = ""
			intervals [2276]:
				xmin = 1564.4491
				xmax = 1564.5991
				text = "in"
			intervals [2277]:
				xmin = 1564.5991
				xmax = 1565.0591
				text = "connection"
			intervals [2278]:
				xmin = 1565.0591
				xmax = 1565.2091
				text = "with"
			intervals [2279]:
				xmin = 1565.2091
				xmax = 1565.2391
				text = ""
			intervals [2280]:
				xmin = 1565.2391
				xmax = 1566.9091
				text = "rdx"
			intervals [2281]:
				xmin = 1566.9091
				xmax = 1572.8345
				text = ""
			intervals [2282]:
				xmin = 1572.8345
				xmax = 1572.9245
				text = "when"
			intervals [2283]:
				xmin = 1572.9245
				xmax = 1572.9545
				text = ""
			intervals [2284]:
				xmin = 1572.9545
				xmax = 1573.0445
				text = "was"
			intervals [2285]:
				xmin = 1573.0445
				xmax = 1573.1045
				text = ""
			intervals [2286]:
				xmin = 1573.1045
				xmax = 1573.2745
				text = "that"
			intervals [2287]:
				xmin = 1573.2745
				xmax = 1573.3345
				text = ""
			intervals [2288]:
				xmin = 1573.3345
				xmax = 1573.6545
				text = "no"
			intervals [2289]:
				xmin = 1573.6545
				xmax = 1573.7145
				text = "i"
			intervals [2290]:
				xmin = 1573.7145
				xmax = 1573.8545
				text = "didn't"
			intervals [2291]:
				xmin = 1573.8545
				xmax = 1574.0545
				text = "even"
			intervals [2292]:
				xmin = 1574.0545
				xmax = 1574.2945
				text = ""
			intervals [2293]:
				xmin = 1574.2945
				xmax = 1574.4845
				text = "come"
			intervals [2294]:
				xmin = 1574.4845
				xmax = 1574.5645
				text = "to"
			intervals [2295]:
				xmin = 1574.5645
				xmax = 1574.7645
				text = "work"
			intervals [2296]:
				xmin = 1574.7645
				xmax = 1574.8245
				text = ""
			intervals [2297]:
				xmin = 1574.8245
				xmax = 1574.9145
				text = "there"
			intervals [2298]:
				xmin = 1574.9145
				xmax = 1574.9845
				text = ""
			intervals [2299]:
				xmin = 1574.9845
				xmax = 1575.0745
				text = "til"
			intervals [2300]:
				xmin = 1575.0745
				xmax = 1575.1445
				text = ""
			intervals [2301]:
				xmin = 1575.1445
				xmax = 1575.9145
				text = "sixty"
			intervals [2302]:
				xmin = 1575.9145
				xmax = 1575.9445
				text = ""
			intervals [2303]:
				xmin = 1575.9445
				xmax = 1576.0645
				text = "six"
			intervals [2304]:
				xmin = 1576.0645
				xmax = 1576.7645
				text = "<unk>"
			intervals [2305]:
				xmin = 1576.7645
				xmax = 1577.2179
				text = ""
			intervals [2306]:
				xmin = 1577.2179
				xmax = 1577.5779
				text = "mm-hm"
			intervals [2307]:
				xmin = 1577.5779
				xmax = 1577.9173
				text = ""
			intervals [2308]:
				xmin = 1577.9173
				xmax = 1578.1173
				text = "i"
			intervals [2309]:
				xmin = 1578.1173
				xmax = 1578.3773
				text = "really"
			intervals [2310]:
				xmin = 1578.3773
				xmax = 1578.7873
				text = "enjoyed"
			intervals [2311]:
				xmin = 1578.7873
				xmax = 1579.0273
				text = "that"
			intervals [2312]:
				xmin = 1579.0273
				xmax = 1579.470
				text = ""
			intervals [2313]:
				xmin = 1579.470
				xmax = 1579.550
				text = "you"
			intervals [2314]:
				xmin = 1579.550
				xmax = 1579.590
				text = ""
			intervals [2315]:
				xmin = 1579.590
				xmax = 1579.660
				text = "know"
			intervals [2316]:
				xmin = 1579.660
				xmax = 1579.690
				text = ""
			intervals [2317]:
				xmin = 1579.690
				xmax = 1579.810
				text = "it"
			intervals [2318]:
				xmin = 1579.810
				xmax = 1579.920
				text = "was"
			intervals [2319]:
				xmin = 1579.920
				xmax = 1579.950
				text = ""
			intervals [2320]:
				xmin = 1579.950
				xmax = 1580.130
				text = "very"
			intervals [2321]:
				xmin = 1580.130
				xmax = 1586.911
				text = ""
			intervals [2322]:
				xmin = 1586.911
				xmax = 1587.341
				text = "mm-hm"
			intervals [2323]:
				xmin = 1587.341
				xmax = 1588.4521
				text = ""
			intervals [2324]:
				xmin = 1588.4521
				xmax = 1589.1121
				text = "mm-hm"
			intervals [2325]:
				xmin = 1589.1121
				xmax = 1593.2544
				text = ""
			intervals [2326]:
				xmin = 1593.2544
				xmax = 1593.4744
				text = "that"
			intervals [2327]:
				xmin = 1593.4744
				xmax = 1593.5144
				text = ""
			intervals [2328]:
				xmin = 1593.5144
				xmax = 1593.6344
				text = "s"
			intervals [2329]:
				xmin = 1593.6344
				xmax = 1593.7044
				text = ""
			intervals [2330]:
				xmin = 1593.7044
				xmax = 1593.7944
				text = "for"
			intervals [2331]:
				xmin = 1593.7944
				xmax = 1593.8244
				text = ""
			intervals [2332]:
				xmin = 1593.8244
				xmax = 1594.0944
				text = "sure"
			intervals [2333]:
				xmin = 1594.0944
				xmax = 1594.3444
				text = ""
			intervals [2334]:
				xmin = 1594.3444
				xmax = 1594.4744
				text = "that"
			intervals [2335]:
				xmin = 1594.4744
				xmax = 1594.5044
				text = ""
			intervals [2336]:
				xmin = 1594.5044
				xmax = 1594.5544
				text = "s"
			intervals [2337]:
				xmin = 1594.5544
				xmax = 1594.5844
				text = ""
			intervals [2338]:
				xmin = 1594.5844
				xmax = 1594.6444
				text = "for"
			intervals [2339]:
				xmin = 1594.6444
				xmax = 1594.7944
				text = ""
			intervals [2340]:
				xmin = 1594.7944
				xmax = 1594.9144
				text = "sure"
			intervals [2341]:
				xmin = 1594.9144
				xmax = 1599.1046
				text = ""
			intervals [2342]:
				xmin = 1599.1046
				xmax = 1599.5046
				text = "mm-hm"
			intervals [2343]:
				xmin = 1599.5046
				xmax = 1602.0473
				text = ""
			intervals [2344]:
				xmin = 1602.0473
				xmax = 1602.2573
				text = "that"
			intervals [2345]:
				xmin = 1602.2573
				xmax = 1602.2973
				text = ""
			intervals [2346]:
				xmin = 1602.2973
				xmax = 1602.3373
				text = "s"
			intervals [2347]:
				xmin = 1602.3373
				xmax = 1602.4073
				text = ""
			intervals [2348]:
				xmin = 1602.4073
				xmax = 1602.5773
				text = "that"
			intervals [2349]:
				xmin = 1602.5773
				xmax = 1602.6173
				text = "s"
			intervals [2350]:
				xmin = 1602.6173
				xmax = 1605.4886
				text = ""
			intervals [2351]:
				xmin = 1605.4886
				xmax = 1606.0686
				text = "mm-hm"
			intervals [2352]:
				xmin = 1606.0686
				xmax = 1606.9622
				text = ""
			intervals [2353]:
				xmin = 1606.9622
				xmax = 1607.0722
				text = "that"
			intervals [2354]:
				xmin = 1607.0722
				xmax = 1607.1222
				text = "s"
			intervals [2355]:
				xmin = 1607.1222
				xmax = 1607.3622
				text = "very"
			intervals [2356]:
				xmin = 1607.3622
				xmax = 1607.4822
				text = "true"
			intervals [2357]:
				xmin = 1607.4822
				xmax = 1607.5522
				text = "i"
			intervals [2358]:
				xmin = 1607.5522
				xmax = 1607.5822
				text = ""
			intervals [2359]:
				xmin = 1607.5822
				xmax = 1607.7122
				text = "grew"
			intervals [2360]:
				xmin = 1607.7122
				xmax = 1607.7622
				text = ""
			intervals [2361]:
				xmin = 1607.7622
				xmax = 1607.9722
				text = "quite"
			intervals [2362]:
				xmin = 1607.9722
				xmax = 1608.4613
				text = ""
			intervals [2363]:
				xmin = 1608.4613
				xmax = 1608.9313
				text = "attached"
			intervals [2364]:
				xmin = 1608.9313
				xmax = 1609.0213
				text = ""
			intervals [2365]:
				xmin = 1609.0213
				xmax = 1609.1313
				text = "to"
			intervals [2366]:
				xmin = 1609.1313
				xmax = 1609.1813
				text = "a"
			intervals [2367]:
				xmin = 1609.1813
				xmax = 1609.3513
				text = "lot"
			intervals [2368]:
				xmin = 1609.3513
				xmax = 1609.4613
				text = "of"
			intervals [2369]:
				xmin = 1609.4613
				xmax = 1609.5313
				text = ""
			intervals [2370]:
				xmin = 1609.5313
				xmax = 1609.5913
				text = "the"
			intervals [2371]:
				xmin = 1609.5913
				xmax = 1609.6913
				text = ""
			intervals [2372]:
				xmin = 1609.6913
				xmax = 1609.9313
				text = "children"
			intervals [2373]:
				xmin = 1609.9313
				xmax = 1609.9613
				text = ""
			intervals [2374]:
				xmin = 1609.9613
				xmax = 1610.0413
				text = "i"
			intervals [2375]:
				xmin = 1610.0413
				xmax = 1610.3513
				text = "worked"
			intervals [2376]:
				xmin = 1610.3513
				xmax = 1610.6813
				text = "mostly"
			intervals [2377]:
				xmin = 1610.6813
				xmax = 1610.8313
				text = ""
			intervals [2378]:
				xmin = 1610.8313
				xmax = 1610.9313
				text = "with"
			intervals [2379]:
				xmin = 1610.9313
				xmax = 1610.9613
				text = ""
			intervals [2380]:
				xmin = 1610.9613
				xmax = 1611.0213
				text = "the"
			intervals [2381]:
				xmin = 1611.0213
				xmax = 1611.2813
				text = "children"
			intervals [2382]:
				xmin = 1611.2813
				xmax = 1611.3813
				text = ""
			intervals [2383]:
				xmin = 1611.3813
				xmax = 1611.4113
				text = "<unk>"
			intervals [2384]:
				xmin = 1611.4113
				xmax = 1614.228
				text = ""
			intervals [2385]:
				xmin = 1614.228
				xmax = 1614.378
				text = "well"
			intervals [2386]:
				xmin = 1614.378
				xmax = 1615.7776
				text = ""
			intervals [2387]:
				xmin = 1615.7776
				xmax = 1615.8676
				text = "that"
			intervals [2388]:
				xmin = 1615.8676
				xmax = 1615.9476
				text = ""
			intervals [2389]:
				xmin = 1615.9476
				xmax = 1616.0276
				text = "s"
			intervals [2390]:
				xmin = 1616.0276
				xmax = 1616.5276
				text = "interesting"
			intervals [2391]:
				xmin = 1616.5276
				xmax = 1616.6676
				text = ""
			intervals [2392]:
				xmin = 1616.6676
				xmax = 1616.7276
				text = "to"
			intervals [2393]:
				xmin = 1616.7276
				xmax = 1616.7576
				text = ""
			intervals [2394]:
				xmin = 1616.7576
				xmax = 1617.1176
				text = "know"
			intervals [2395]:
				xmin = 1617.1176
				xmax = 1618.300
				text = ""
			intervals [2396]:
				xmin = 1618.300
				xmax = 1618.740
				text = "um"
			intervals [2397]:
				xmin = 1618.740
				xmax = 1621.1629
				text = ""
			intervals [2398]:
				xmin = 1621.1629
				xmax = 1621.3329
				text = "did"
			intervals [2399]:
				xmin = 1621.3329
				xmax = 1621.5329
				text = "you"
			intervals [2400]:
				xmin = 1621.5329
				xmax = 1621.5829
				text = ""
			intervals [2401]:
				xmin = 1621.5829
				xmax = 1621.7629
				text = "did"
			intervals [2402]:
				xmin = 1621.7629
				xmax = 1621.9829
				text = "you"
			intervals [2403]:
				xmin = 1621.9829
				xmax = 1622.1029
				text = ""
			intervals [2404]:
				xmin = 1622.1029
				xmax = 1622.5229
				text = "um"
			intervals [2405]:
				xmin = 1622.5229
				xmax = 1623.0029
				text = ""
			intervals [2406]:
				xmin = 1623.0029
				xmax = 1623.5529
				text = "ever"
			intervals [2407]:
				xmin = 1623.5529
				xmax = 1624.5724
				text = ""
			intervals [2408]:
				xmin = 1624.5724
				xmax = 1624.6824
				text = "have"
			intervals [2409]:
				xmin = 1624.6824
				xmax = 1624.7824
				text = "you"
			intervals [2410]:
				xmin = 1624.7824
				xmax = 1625.0224
				text = "ever"
			intervals [2411]:
				xmin = 1625.0224
				xmax = 1625.1924
				text = "been"
			intervals [2412]:
				xmin = 1625.1924
				xmax = 1625.5524
				text = "much"
			intervals [2413]:
				xmin = 1625.5524
				xmax = 1625.7224
				text = "of"
			intervals [2414]:
				xmin = 1625.7224
				xmax = 1625.7924
				text = "a"
			intervals [2415]:
				xmin = 1625.7924
				xmax = 1625.8524
				text = ""
			intervals [2416]:
				xmin = 1625.8524
				xmax = 1626.3524
				text = "joiner"
			intervals [2417]:
				xmin = 1626.3524
				xmax = 1626.4924
				text = ""
			intervals [2418]:
				xmin = 1626.4924
				xmax = 1626.5724
				text = "i"
			intervals [2419]:
				xmin = 1626.5724
				xmax = 1626.8324
				text = "mean"
			intervals [2420]:
				xmin = 1626.8324
				xmax = 1627.8856
				text = ""
			intervals [2421]:
				xmin = 1627.8856
				xmax = 1628.1656
				text = "seems"
			intervals [2422]:
				xmin = 1628.1656
				xmax = 1628.2756
				text = "to"
			intervals [2423]:
				xmin = 1628.2756
				xmax = 1628.4756
				text = "me"
			intervals [2424]:
				xmin = 1628.4756
				xmax = 1628.6556
				text = "that"
			intervals [2425]:
				xmin = 1628.6556
				xmax = 1629.0254
				text = ""
			intervals [2426]:
				xmin = 1629.0254
				xmax = 1629.2954
				text = "my"
			intervals [2427]:
				xmin = 1629.2954
				xmax = 1629.7554
				text = "impression"
			intervals [2428]:
				xmin = 1629.7554
				xmax = 1629.8154
				text = "is"
			intervals [2429]:
				xmin = 1629.8154
				xmax = 1629.8654
				text = ""
			intervals [2430]:
				xmin = 1629.8654
				xmax = 1630.0654
				text = "that"
			intervals [2431]:
				xmin = 1630.0654
				xmax = 1630.2054
				text = ""
			intervals [2432]:
				xmin = 1630.2054
				xmax = 1630.3954
				text = "you"
			intervals [2433]:
				xmin = 1630.3954
				xmax = 1630.5354
				text = "were"
			intervals [2434]:
				xmin = 1630.5354
				xmax = 1630.8354
				text = "more"
			intervals [2435]:
				xmin = 1630.8354
				xmax = 1630.9554
				text = "or"
			intervals [2436]:
				xmin = 1630.9554
				xmax = 1631.1254
				text = "less"
			intervals [2437]:
				xmin = 1631.1254
				xmax = 1631.3354
				text = ""
			intervals [2438]:
				xmin = 1631.3354
				xmax = 1631.4654
				text = "the"
			intervals [2439]:
				xmin = 1631.4654
				xmax = 1632.1654
				text = "independent"
			intervals [2440]:
				xmin = 1632.1654
				xmax = 1632.2554
				text = ""
			intervals [2441]:
				xmin = 1632.2554
				xmax = 1632.8554
				text = "child"
			intervals [2442]:
				xmin = 1632.8554
				xmax = 1633.5659
				text = ""
			intervals [2443]:
				xmin = 1633.5659
				xmax = 1633.6859
				text = "you"
			intervals [2444]:
				xmin = 1633.6859
				xmax = 1633.8859
				text = "know"
			intervals [2445]:
				xmin = 1633.8859
				xmax = 1633.9159
				text = ""
			intervals [2446]:
				xmin = 1633.9159
				xmax = 1634.0159
				text = "in"
			intervals [2447]:
				xmin = 1634.0159
				xmax = 1634.0759
				text = "the"
			intervals [2448]:
				xmin = 1634.0759
				xmax = 1634.1959
				text = ""
			intervals [2449]:
				xmin = 1634.1959
				xmax = 1634.4859
				text = "past"
			intervals [2450]:
				xmin = 1634.4859
				xmax = 1634.5459
				text = ""
			intervals [2451]:
				xmin = 1634.5459
				xmax = 1634.6559
				text = "did"
			intervals [2452]:
				xmin = 1634.6559
				xmax = 1634.6959
				text = ""
			intervals [2453]:
				xmin = 1634.6959
				xmax = 1634.8359
				text = "you"
			intervals [2454]:
				xmin = 1634.8359
				xmax = 1635.1559
				text = "ever"
			intervals [2455]:
				xmin = 1635.1559
				xmax = 1635.1859
				text = ""
			intervals [2456]:
				xmin = 1635.1859
				xmax = 1635.3959
				text = "have"
			intervals [2457]:
				xmin = 1635.3959
				xmax = 1635.5359
				text = "a"
			intervals [2458]:
				xmin = 1635.5359
				xmax = 1635.7559
				text = "lot"
			intervals [2459]:
				xmin = 1635.7559
				xmax = 1635.9159
				text = "of"
			intervals [2460]:
				xmin = 1635.9159
				xmax = 1635.9859
				text = ""
			intervals [2461]:
				xmin = 1635.9859
				xmax = 1636.1659
				text = "uh"
			intervals [2462]:
				xmin = 1636.1659
				xmax = 1636.2459
				text = "a"
			intervals [2463]:
				xmin = 1636.2459
				xmax = 1636.3259
				text = ""
			intervals [2464]:
				xmin = 1636.3259
				xmax = 1636.6559
				text = "group"
			intervals [2465]:
				xmin = 1636.6559
				xmax = 1636.8159
				text = "that"
			intervals [2466]:
				xmin = 1636.8159
				xmax = 1636.8859
				text = ""
			intervals [2467]:
				xmin = 1636.8859
				xmax = 1636.9859
				text = "you"
			intervals [2468]:
				xmin = 1636.9859
				xmax = 1637.0259
				text = ""
			intervals [2469]:
				xmin = 1637.0259
				xmax = 1637.1759
				text = "went"
			intervals [2470]:
				xmin = 1637.1759
				xmax = 1637.4859
				text = "around"
			intervals [2471]:
				xmin = 1637.4859
				xmax = 1637.5959
				text = "with"
			intervals [2472]:
				xmin = 1637.5959
				xmax = 1637.6459
				text = ""
			intervals [2473]:
				xmin = 1637.6459
				xmax = 1637.9159
				text = "most"
			intervals [2474]:
				xmin = 1637.9159
				xmax = 1637.9459
				text = ""
			intervals [2475]:
				xmin = 1637.9459
				xmax = 1638.0659
				text = "of"
			intervals [2476]:
				xmin = 1638.0659
				xmax = 1638.1859
				text = ""
			intervals [2477]:
				xmin = 1638.1859
				xmax = 1638.2459
				text = "the"
			intervals [2478]:
				xmin = 1638.2459
				xmax = 1638.3659
				text = "time"
			intervals [2479]:
				xmin = 1638.3659
				xmax = 1638.8708
				text = ""
			intervals [2480]:
				xmin = 1638.8708
				xmax = 1639.0508
				text = "or"
			intervals [2481]:
				xmin = 1639.0508
				xmax = 1639.1608
				text = "were"
			intervals [2482]:
				xmin = 1639.1608
				xmax = 1639.2708
				text = "you"
			intervals [2483]:
				xmin = 1639.2708
				xmax = 1639.7308
				text = "mostly"
			intervals [2484]:
				xmin = 1639.7308
				xmax = 1659.2486
				text = ""
			intervals [2485]:
				xmin = 1659.2486
				xmax = 1659.7186
				text = "mm"
			intervals [2486]:
				xmin = 1659.7186
				xmax = 1660.041
				text = ""
			intervals [2487]:
				xmin = 1660.041
				xmax = 1660.081
				text = "i"
			intervals [2488]:
				xmin = 1660.081
				xmax = 1660.271
				text = ""
			intervals [2489]:
				xmin = 1660.271
				xmax = 1660.361
				text = "see"
			intervals [2490]:
				xmin = 1660.361
				xmax = 1671.2431
				text = ""
			intervals [2491]:
				xmin = 1671.2431
				xmax = 1671.4931
				text = "mm-hm"
			intervals [2492]:
				xmin = 1671.4931
				xmax = 1675.1977
				text = ""
			intervals [2493]:
				xmin = 1675.1977
				xmax = 1676.5677
				text = "<unk>"
			intervals [2494]:
				xmin = 1676.5677
				xmax = 1681.5119
				text = ""
			intervals [2495]:
				xmin = 1681.5119
				xmax = 1681.9519
				text = "right"
			intervals [2496]:
				xmin = 1681.9519
				xmax = 1685.7892
				text = ""
			intervals [2497]:
				xmin = 1685.7892
				xmax = 1686.2192
				text = "well"
			intervals [2498]:
				xmin = 1686.2192
				xmax = 1693.6603
				text = ""
			intervals [2499]:
				xmin = 1693.6603
				xmax = 1694.0403
				text = "mm-hm"
			intervals [2500]:
				xmin = 1694.0403
				xmax = 1701.7941
				text = ""
			intervals [2501]:
				xmin = 1701.7941
				xmax = 1702.7741
				text = "<unk>"
			intervals [2502]:
				xmin = 1702.7741
				xmax = 1704.7504
				text = ""
			intervals [2503]:
				xmin = 1704.7504
				xmax = 1705.2204
				text = "yes"
			intervals [2504]:
				xmin = 1705.2204
				xmax = 1705.2504
				text = ""
			intervals [2505]:
				xmin = 1705.2504
				xmax = 1705.2804
				text = "i"
			intervals [2506]:
				xmin = 1705.2804
				xmax = 1706.0504
				text = ""
			intervals [2507]:
				xmin = 1706.0504
				xmax = 1706.1104
				text = "d"
			intervals [2508]:
				xmin = 1706.1104
				xmax = 1706.2804
				text = "say"
			intervals [2509]:
				xmin = 1706.2804
				xmax = 1706.3104
				text = ""
			intervals [2510]:
				xmin = 1706.3104
				xmax = 1706.3704
				text = "so"
			intervals [2511]:
				xmin = 1706.3704
				xmax = 1706.4304
				text = "too"
			intervals [2512]:
				xmin = 1706.4304
				xmax = 1707.4391
				text = ""
			intervals [2513]:
				xmin = 1707.4391
				xmax = 1707.8791
				text = "um"
			intervals [2514]:
				xmin = 1707.8791
				xmax = 1709.7386
				text = ""
			intervals [2515]:
				xmin = 1709.7386
				xmax = 1709.8386
				text = "do"
			intervals [2516]:
				xmin = 1709.8386
				xmax = 1710.0086
				text = "you"
			intervals [2517]:
				xmin = 1710.0086
				xmax = 1710.2586
				text = "have"
			intervals [2518]:
				xmin = 1710.2586
				xmax = 1710.5286
				text = "any"
			intervals [2519]:
				xmin = 1710.5286
				xmax = 1711.3186
				text = "associates"
			intervals [2520]:
				xmin = 1711.3186
				xmax = 1711.3586
				text = ""
			intervals [2521]:
				xmin = 1711.3586
				xmax = 1711.5586
				text = "that"
			intervals [2522]:
				xmin = 1711.5586
				xmax = 1711.5986
				text = ""
			intervals [2523]:
				xmin = 1711.5986
				xmax = 1711.8486
				text = "speak"
			intervals [2524]:
				xmin = 1711.8486
				xmax = 1711.9986
				text = ""
			intervals [2525]:
				xmin = 1711.9986
				xmax = 1712.3186
				text = "foreign"
			intervals [2526]:
				xmin = 1712.3186
				xmax = 1712.6086
				text = "languages"
			intervals [2527]:
				xmin = 1712.6086
				xmax = 1727.8645
				text = ""
			intervals [2528]:
				xmin = 1727.8645
				xmax = 1728.3645
				text = "mm-hm"
			intervals [2529]:
				xmin = 1728.3645
				xmax = 1729.0975
				text = ""
			intervals [2530]:
				xmin = 1729.0975
				xmax = 1729.4675
				text = "uh"
			intervals [2531]:
				xmin = 1729.4675
				xmax = 1729.5975
				text = ""
			intervals [2532]:
				xmin = 1729.5975
				xmax = 1729.6775
				text = "do"
			intervals [2533]:
				xmin = 1729.6775
				xmax = 1729.7075
				text = ""
			intervals [2534]:
				xmin = 1729.7075
				xmax = 1729.7775
				text = "you"
			intervals [2535]:
				xmin = 1729.7775
				xmax = 1729.9075
				text = "have"
			intervals [2536]:
				xmin = 1729.9075
				xmax = 1730.0575
				text = "any"
			intervals [2537]:
				xmin = 1730.0575
				xmax = 1730.0975
				text = ""
			intervals [2538]:
				xmin = 1730.0975
				xmax = 1730.2775
				text = "white"
			intervals [2539]:
				xmin = 1730.2775
				xmax = 1730.4075
				text = ""
			intervals [2540]:
				xmin = 1730.4075
				xmax = 1730.6975
				text = "friends"
			intervals [2541]:
				xmin = 1730.6975
				xmax = 1730.7775
				text = ""
			intervals [2542]:
				xmin = 1730.7775
				xmax = 1731.1175
				text = "or"
			intervals [2543]:
				xmin = 1731.1175
				xmax = 1731.1675
				text = ""
			intervals [2544]:
				xmin = 1731.1675
				xmax = 1731.4375
				text = "associates"
			intervals [2545]:
				xmin = 1731.4375
				xmax = 1731.9527
				text = ""
			intervals [2546]:
				xmin = 1731.9527
				xmax = 1732.3927
				text = "mm-hm"
			intervals [2547]:
				xmin = 1732.3927
				xmax = 1733.2856
				text = ""
			intervals [2548]:
				xmin = 1733.2856
				xmax = 1733.6756
				text = "um"
			intervals [2549]:
				xmin = 1733.6756
				xmax = 1737.5397
				text = ""
			intervals [2550]:
				xmin = 1737.5397
				xmax = 1737.8297
				text = "how"
			intervals [2551]:
				xmin = 1737.8297
				xmax = 1737.8797
				text = "are"
			intervals [2552]:
				xmin = 1737.8797
				xmax = 1738.0597
				text = "you"
			intervals [2553]:
				xmin = 1738.0597
				xmax = 1738.0897
				text = ""
			intervals [2554]:
				xmin = 1738.0897
				xmax = 1738.6997
				text = "regarded"
			intervals [2555]:
				xmin = 1738.6997
				xmax = 1738.7897
				text = ""
			intervals [2556]:
				xmin = 1738.7897
				xmax = 1739.1597
				text = "among"
			intervals [2557]:
				xmin = 1739.1597
				xmax = 1739.2197
				text = ""
			intervals [2558]:
				xmin = 1739.2197
				xmax = 1739.5697
				text = "people"
			intervals [2559]:
				xmin = 1739.5697
				xmax = 1739.5997
				text = "i"
			intervals [2560]:
				xmin = 1739.5997
				xmax = 1739.7097
				text = "mean"
			intervals [2561]:
				xmin = 1739.7097
				xmax = 1739.8097
				text = "how"
			intervals [2562]:
				xmin = 1739.8097
				xmax = 1739.8997
				text = "to"
			intervals [2563]:
				xmin = 1739.8997
				xmax = 1739.9997
				text = ""
			intervals [2564]:
				xmin = 1739.9997
				xmax = 1740.1497
				text = "people"
			intervals [2565]:
				xmin = 1740.1497
				xmax = 1740.3897
				text = ""
			intervals [2566]:
				xmin = 1740.3897
				xmax = 1740.4997
				text = "take"
			intervals [2567]:
				xmin = 1740.4997
				xmax = 1740.6297
				text = ""
			intervals [2568]:
				xmin = 1740.6297
				xmax = 1740.7097
				text = "you"
			intervals [2569]:
				xmin = 1740.7097
				xmax = 1740.7597
				text = ""
			intervals [2570]:
				xmin = 1740.7597
				xmax = 1740.8497
				text = "in"
			intervals [2571]:
				xmin = 1740.8497
				xmax = 1740.9797
				text = ""
			intervals [2572]:
				xmin = 1740.9797
				xmax = 1741.3297
				text = "generally"
			intervals [2573]:
				xmin = 1741.3297
				xmax = 1741.3897
				text = ""
			intervals [2574]:
				xmin = 1741.3897
				xmax = 1741.5097
				text = "do"
			intervals [2575]:
				xmin = 1741.5097
				xmax = 1741.5397
				text = ""
			intervals [2576]:
				xmin = 1741.5397
				xmax = 1741.7197
				text = "they"
			intervals [2577]:
				xmin = 1741.7197
				xmax = 1742.1893
				text = ""
			intervals [2578]:
				xmin = 1742.1893
				xmax = 1742.6993
				text = "um"
			intervals [2579]:
				xmin = 1742.6993
				xmax = 1743.174
				text = ""
			intervals [2580]:
				xmin = 1743.174
				xmax = 1743.644
				text = "sort"
			intervals [2581]:
				xmin = 1743.644
				xmax = 1743.804
				text = "of"
			intervals [2582]:
				xmin = 1743.804
				xmax = 1744.8106
				text = ""
			intervals [2583]:
				xmin = 1744.8106
				xmax = 1745.2906
				text = "believe"
			intervals [2584]:
				xmin = 1745.2906
				xmax = 1745.4006
				text = "what"
			intervals [2585]:
				xmin = 1745.4006
				xmax = 1745.4806
				text = ""
			intervals [2586]:
				xmin = 1745.4806
				xmax = 1745.5706
				text = "you"
			intervals [2587]:
				xmin = 1745.5706
				xmax = 1745.6006
				text = ""
			intervals [2588]:
				xmin = 1745.6006
				xmax = 1745.7706
				text = "have"
			intervals [2589]:
				xmin = 1745.7706
				xmax = 1745.9606
				text = ""
			intervals [2590]:
				xmin = 1745.9606
				xmax = 1746.0306
				text = "to"
			intervals [2591]:
				xmin = 1746.0306
				xmax = 1746.4006
				text = "say"
			intervals [2592]:
				xmin = 1746.4006
				xmax = 1746.4906
				text = ""
			intervals [2593]:
				xmin = 1746.4906
				xmax = 1746.6006
				text = "and"
			intervals [2594]:
				xmin = 1746.6006
				xmax = 1746.6506
				text = ""
			intervals [2595]:
				xmin = 1746.6506
				xmax = 1746.7806
				text = "can"
			intervals [2596]:
				xmin = 1746.7806
				xmax = 1746.8806
				text = ""
			intervals [2597]:
				xmin = 1746.8806
				xmax = 1747.2406
				text = "you"
			intervals [2598]:
				xmin = 1747.2406
				xmax = 1747.5897
				text = ""
			intervals [2599]:
				xmin = 1747.5897
				xmax = 1748.0797
				text = "tell"
			intervals [2600]:
				xmin = 1748.0797
				xmax = 1748.1197
				text = ""
			intervals [2601]:
				xmin = 1748.1197
				xmax = 1748.2597
				text = "if"
			intervals [2602]:
				xmin = 1748.2597
				xmax = 1748.3097
				text = ""
			intervals [2603]:
				xmin = 1748.3097
				xmax = 1748.5097
				text = "they"
			intervals [2604]:
				xmin = 1748.5097
				xmax = 1748.5397
				text = ""
			intervals [2605]:
				xmin = 1748.5397
				xmax = 1749.0197
				text = "respect"
			intervals [2606]:
				xmin = 1749.0197
				xmax = 1749.1397
				text = ""
			intervals [2607]:
				xmin = 1749.1397
				xmax = 1749.3797
				text = "you"
			intervals [2608]:
				xmin = 1749.3797
				xmax = 1749.4097
				text = ""
			intervals [2609]:
				xmin = 1749.4097
				xmax = 1749.5697
				text = "more"
			intervals [2610]:
				xmin = 1749.5697
				xmax = 1749.8197
				text = "or"
			intervals [2611]:
				xmin = 1749.8197
				xmax = 1749.8497
				text = ""
			intervals [2612]:
				xmin = 1749.8497
				xmax = 1749.9597
				text = "less"
			intervals [2613]:
				xmin = 1749.9597
				xmax = 1752.9975
				text = ""
			intervals [2614]:
				xmin = 1752.9975
				xmax = 1753.4275
				text = "mm-hm"
			intervals [2615]:
				xmin = 1753.4275
				xmax = 1755.178
				text = ""
			intervals [2616]:
				xmin = 1755.178
				xmax = 1755.548
				text = "um"
			intervals [2617]:
				xmin = 1755.548
				xmax = 1757.650
				text = ""
			intervals [2618]:
				xmin = 1757.650
				xmax = 1757.890
				text = "when"
			intervals [2619]:
				xmin = 1757.890
				xmax = 1757.990
				text = "you"
			intervals [2620]:
				xmin = 1757.990
				xmax = 1758.130
				text = "were"
			intervals [2621]:
				xmin = 1758.130
				xmax = 1758.160
				text = ""
			intervals [2622]:
				xmin = 1758.160
				xmax = 1758.190
				text = "a"
			intervals [2623]:
				xmin = 1758.190
				xmax = 1758.220
				text = ""
			intervals [2624]:
				xmin = 1758.220
				xmax = 1758.740
				text = "child"
			intervals [2625]:
				xmin = 1758.740
				xmax = 1759.5617
				text = ""
			intervals [2626]:
				xmin = 1759.5617
				xmax = 1759.8017
				text = "what"
			intervals [2627]:
				xmin = 1759.8017
				xmax = 1759.8317
				text = ""
			intervals [2628]:
				xmin = 1759.8317
				xmax = 1759.9217
				text = "did"
			intervals [2629]:
				xmin = 1759.9217
				xmax = 1760.0017
				text = ""
			intervals [2630]:
				xmin = 1760.0017
				xmax = 1760.1317
				text = "you"
			intervals [2631]:
				xmin = 1760.1317
				xmax = 1760.1617
				text = ""
			intervals [2632]:
				xmin = 1760.1617
				xmax = 1760.3017
				text = "want"
			intervals [2633]:
				xmin = 1760.3017
				xmax = 1760.5717
				text = ""
			intervals [2634]:
				xmin = 1760.5717
				xmax = 1760.6517
				text = "to"
			intervals [2635]:
				xmin = 1760.6517
				xmax = 1760.7117
				text = "be"
			intervals [2636]:
				xmin = 1760.7117
				xmax = 1762.8852
				text = ""
			intervals [2637]:
				xmin = 1762.8852
				xmax = 1763.6052
				text = "professionally"
			intervals [2638]:
				xmin = 1763.6052
				xmax = 1790.9641
				text = ""
			intervals [2639]:
				xmin = 1790.9641
				xmax = 1791.9141
				text = "<unk>"
			intervals [2640]:
				xmin = 1791.9141
				xmax = 1792.1041
				text = "mm-hm"
			intervals [2641]:
				xmin = 1792.1041
				xmax = 1794.6385
				text = ""
			intervals [2642]:
				xmin = 1794.6385
				xmax = 1794.8385
				text = "well"
			intervals [2643]:
				xmin = 1794.8385
				xmax = 1795.2785
				text = "um"
			intervals [2644]:
				xmin = 1795.2785
				xmax = 1795.3785
				text = ""
			intervals [2645]:
				xmin = 1795.3785
				xmax = 1795.5485
				text = "well"
			intervals [2646]:
				xmin = 1795.5485
				xmax = 1795.6685
				text = "what"
			intervals [2647]:
				xmin = 1795.6685
				xmax = 1795.8385
				text = "do"
			intervals [2648]:
				xmin = 1795.8385
				xmax = 1795.8985
				text = ""
			intervals [2649]:
				xmin = 1795.8985
				xmax = 1796.0385
				text = "you"
			intervals [2650]:
				xmin = 1796.0385
				xmax = 1796.0685
				text = ""
			intervals [2651]:
				xmin = 1796.0685
				xmax = 1796.3285
				text = "now"
			intervals [2652]:
				xmin = 1796.3285
				xmax = 1802.0623
				text = ""
			intervals [2653]:
				xmin = 1802.0623
				xmax = 1802.4223
				text = "oh"
			intervals [2654]:
				xmin = 1802.4223
				xmax = 1802.5623
				text = ""
			intervals [2655]:
				xmin = 1802.5623
				xmax = 1802.9523
				text = "i"
			intervals [2656]:
				xmin = 1802.9523
				xmax = 1803.0223
				text = ""
			intervals [2657]:
				xmin = 1803.0223
				xmax = 1803.1223
				text = "see"
			intervals [2658]:
				xmin = 1803.1223
				xmax = 1803.2223
				text = "well"
			intervals [2659]:
				xmin = 1803.2223
				xmax = 1803.2923
				text = ""
			intervals [2660]:
				xmin = 1803.2923
				xmax = 1803.3923
				text = "that"
			intervals [2661]:
				xmin = 1803.3923
				xmax = 1803.5423
				text = "sounds"
			intervals [2662]:
				xmin = 1803.5423
				xmax = 1803.9723
				text = ""
			intervals [2663]:
				xmin = 1803.9723
				xmax = 1804.1223
				text = "pretty"
			intervals [2664]:
				xmin = 1804.1223
				xmax = 1804.6923
				text = "interesting"
			intervals [2665]:
				xmin = 1804.6923
				xmax = 1805.0605
				text = ""
			intervals [2666]:
				xmin = 1805.0605
				xmax = 1805.2505
				text = "uh"
			intervals [2667]:
				xmin = 1805.2505
				xmax = 1806.3513
				text = ""
			intervals [2668]:
				xmin = 1806.3513
				xmax = 1806.4313
				text = "it"
			intervals [2669]:
				xmin = 1806.4313
				xmax = 1806.6513
				text = "isn't"
			intervals [2670]:
				xmin = 1806.6513
				xmax = 1806.6813
				text = "oh"
			intervals [2671]:
				xmin = 1806.6813
				xmax = 1806.9013
				text = "yeah"
			intervals [2672]:
				xmin = 1806.9013
				xmax = 1807.0513
				text = "sounds"
			intervals [2673]:
				xmin = 1807.0513
				xmax = 1808.3013
				text = ""
			intervals [2674]:
				xmin = 1808.3013
				xmax = 1808.3913
				text = "good"
			intervals [2675]:
				xmin = 1808.3913
				xmax = 1808.5813
				text = "anyway"
			intervals [2676]:
				xmin = 1808.5813
				xmax = 1808.9013
				text = "<unk>"
			intervals [2677]:
				xmin = 1808.9013
				xmax = 1809.8734
				text = ""
			intervals [2678]:
				xmin = 1809.8734
				xmax = 1810.2434
				text = "sounds"
			intervals [2679]:
				xmin = 1810.2434
				xmax = 1810.4434
				text = "real"
			intervals [2680]:
				xmin = 1810.4434
				xmax = 1810.7134
				text = "good"
			intervals [2681]:
				xmin = 1810.7134
				xmax = 1812.8487
				text = ""
			intervals [2682]:
				xmin = 1812.8487
				xmax = 1813.4087
				text = "um"
			intervals [2683]:
				xmin = 1813.4087
				xmax = 1816.1345
				text = ""
			intervals [2684]:
				xmin = 1816.1345
				xmax = 1816.2845
				text = "what"
			intervals [2685]:
				xmin = 1816.2845
				xmax = 1816.3945
				text = "was"
			intervals [2686]:
				xmin = 1816.3945
				xmax = 1816.4445
				text = "i"
			intervals [2687]:
				xmin = 1816.4445
				xmax = 1816.6345
				text = ""
			intervals [2688]:
				xmin = 1816.6345
				xmax = 1816.7645
				text = "gonna"
			intervals [2689]:
				xmin = 1816.7645
				xmax = 1816.9645
				text = "oh"
			intervals [2690]:
				xmin = 1816.9645
				xmax = 1818.3441
				text = ""
			intervals [2691]:
				xmin = 1818.3441
				xmax = 1818.4641
				text = "is"
			intervals [2692]:
				xmin = 1818.4641
				xmax = 1818.5041
				text = ""
			intervals [2693]:
				xmin = 1818.5041
				xmax = 1818.7641
				text = "there"
			intervals [2694]:
				xmin = 1818.7641
				xmax = 1819.3641
				text = "anything"
			intervals [2695]:
				xmin = 1819.3641
				xmax = 1819.4241
				text = "in"
			intervals [2696]:
				xmin = 1819.4241
				xmax = 1819.6441
				text = "your"
			intervals [2697]:
				xmin = 1819.6441
				xmax = 1819.7541
				text = ""
			intervals [2698]:
				xmin = 1819.7541
				xmax = 1820.1641
				text = "past"
			intervals [2699]:
				xmin = 1820.1641
				xmax = 1820.2841
				text = ""
			intervals [2700]:
				xmin = 1820.2841
				xmax = 1820.4641
				text = "that"
			intervals [2701]:
				xmin = 1820.4641
				xmax = 1820.5141
				text = ""
			intervals [2702]:
				xmin = 1820.5141
				xmax = 1820.8441
				text = "you"
			intervals [2703]:
				xmin = 1820.8441
				xmax = 1822.0552
				text = ""
			intervals [2704]:
				xmin = 1822.0552
				xmax = 1822.2852
				text = "would"
			intervals [2705]:
				xmin = 1822.2852
				xmax = 1822.7152
				text = "rather"
			intervals [2706]:
				xmin = 1822.7152
				xmax = 1822.9152
				text = "have"
			intervals [2707]:
				xmin = 1822.9152
				xmax = 1822.9652
				text = ""
			intervals [2708]:
				xmin = 1822.9652
				xmax = 1823.2152
				text = "done"
			intervals [2709]:
				xmin = 1823.2152
				xmax = 1823.2452
				text = ""
			intervals [2710]:
				xmin = 1823.2452
				xmax = 1823.4852
				text = "over"
			intervals [2711]:
				xmin = 1823.4852
				xmax = 1823.6152
				text = ""
			intervals [2712]:
				xmin = 1823.6152
				xmax = 1823.7452
				text = "again"
			intervals [2713]:
				xmin = 1823.7452
				xmax = 1823.9052
				text = ""
			intervals [2714]:
				xmin = 1823.9052
				xmax = 1823.9752
				text = "if"
			intervals [2715]:
				xmin = 1823.9752
				xmax = 1824.0452
				text = ""
			intervals [2716]:
				xmin = 1824.0452
				xmax = 1824.1952
				text = "you"
			intervals [2717]:
				xmin = 1824.1952
				xmax = 1824.2252
				text = ""
			intervals [2718]:
				xmin = 1824.2252
				xmax = 1824.3952
				text = "had"
			intervals [2719]:
				xmin = 1824.3952
				xmax = 1824.4652
				text = ""
			intervals [2720]:
				xmin = 1824.4652
				xmax = 1824.5252
				text = "the"
			intervals [2721]:
				xmin = 1824.5252
				xmax = 1824.6152
				text = ""
			intervals [2722]:
				xmin = 1824.6152
				xmax = 1824.7652
				text = "chance"
			intervals [2723]:
				xmin = 1824.7652
				xmax = 1826.4026
				text = ""
			intervals [2724]:
				xmin = 1826.4026
				xmax = 1826.5426
				text = "is"
			intervals [2725]:
				xmin = 1826.5426
				xmax = 1826.5726
				text = ""
			intervals [2726]:
				xmin = 1826.5726
				xmax = 1826.7626
				text = "there"
			intervals [2727]:
				xmin = 1826.7626
				xmax = 1827.2426
				text = "anything"
			intervals [2728]:
				xmin = 1827.2426
				xmax = 1827.2726
				text = ""
			intervals [2729]:
				xmin = 1827.2726
				xmax = 1827.4226
				text = "that"
			intervals [2730]:
				xmin = 1827.4226
				xmax = 1827.5726
				text = ""
			intervals [2731]:
				xmin = 1827.5726
				xmax = 1827.8926
				text = "uh"
			intervals [2732]:
				xmin = 1827.8926
				xmax = 1828.6148
				text = ""
			intervals [2733]:
				xmin = 1828.6148
				xmax = 1828.7348
				text = "you"
			intervals [2734]:
				xmin = 1828.7348
				xmax = 1828.7648
				text = ""
			intervals [2735]:
				xmin = 1828.7648
				xmax = 1828.9748
				text = "wish"
			intervals [2736]:
				xmin = 1828.9748
				xmax = 1829.0748
				text = "you"
			intervals [2737]:
				xmin = 1829.0748
				xmax = 1829.4348
				text = "had"
			intervals [2738]:
				xmin = 1829.4348
				xmax = 1829.7048
				text = "done"
			intervals [2739]:
				xmin = 1829.7048
				xmax = 1841.3509
				text = ""
			intervals [2740]:
				xmin = 1841.3509
				xmax = 1841.5809
				text = "you're"
			intervals [2741]:
				xmin = 1841.5809
				xmax = 1844.9288
				text = ""
			intervals [2742]:
				xmin = 1844.9288
				xmax = 1845.2188
				text = "very"
			intervals [2743]:
				xmin = 1845.2188
				xmax = 1845.4788
				text = "good"
			intervals [2744]:
				xmin = 1845.4788
				xmax = 1846.8807
				text = ""
			intervals [2745]:
				xmin = 1846.8807
				xmax = 1847.1207
				text = "very"
			intervals [2746]:
				xmin = 1847.1207
				xmax = 1847.1707
				text = ""
			intervals [2747]:
				xmin = 1847.1707
				xmax = 1847.3607
				text = "good"
			intervals [2748]:
				xmin = 1847.3607
				xmax = 1848.1979
				text = ""
			intervals [2749]:
				xmin = 1848.1979
				xmax = 1848.5579
				text = "um"
			intervals [2750]:
				xmin = 1848.5579
				xmax = 1850.9082
				text = ""
			intervals [2751]:
				xmin = 1850.9082
				xmax = 1851.1182
				text = "what"
			intervals [2752]:
				xmin = 1851.1182
				xmax = 1851.1482
				text = ""
			intervals [2753]:
				xmin = 1851.1482
				xmax = 1851.2182
				text = "s"
			intervals [2754]:
				xmin = 1851.2182
				xmax = 1851.2482
				text = ""
			intervals [2755]:
				xmin = 1851.2482
				xmax = 1851.3682
				text = "your"
			intervals [2756]:
				xmin = 1851.3682
				xmax = 1851.6682
				text = "favorite"
			intervals [2757]:
				xmin = 1851.6682
				xmax = 1851.6982
				text = ""
			intervals [2758]:
				xmin = 1851.6982
				xmax = 1852.1182
				text = "holiday"
			intervals [2759]:
				xmin = 1852.1182
				xmax = 1854.6012
				text = ""
			intervals [2760]:
				xmin = 1854.6012
				xmax = 1854.8012
				text = "mm-hm"
			intervals [2761]:
				xmin = 1854.8012
				xmax = 1855.6212
				text = "mm-hm"
			intervals [2762]:
				xmin = 1855.6212
				xmax = 1859.0112
				text = ""
			intervals [2763]:
				xmin = 1859.0112
				xmax = 1859.0712
				text = "of"
			intervals [2764]:
				xmin = 1859.0712
				xmax = 1859.1812
				text = ""
			intervals [2765]:
				xmin = 1859.1812
				xmax = 1859.4812
				text = "course"
			intervals [2766]:
				xmin = 1859.4812
				xmax = 1860.8912
				text = "<unk>"
			intervals [2767]:
				xmin = 1860.8912
				xmax = 1861.6737
				text = ""
			intervals [2768]:
				xmin = 1861.6737
				xmax = 1861.7837
				text = "i"
			intervals [2769]:
				xmin = 1861.7837
				xmax = 1862.0137
				text = "knew"
			intervals [2770]:
				xmin = 1862.0137
				xmax = 1862.3337
				text = "that"
			intervals [2771]:
				xmin = 1862.3337
				xmax = 1862.6237
				text = "and"
			intervals [2772]:
				xmin = 1862.6237
				xmax = 1863.1837
				text = "why"
			intervals [2773]:
				xmin = 1863.1837
				xmax = 1879.5104
				text = ""
			intervals [2774]:
				xmin = 1879.5104
				xmax = 1880.1004
				text = "mm-hm"
			intervals [2775]:
				xmin = 1880.1004
				xmax = 1886.9442
				text = ""
			intervals [2776]:
				xmin = 1886.9442
				xmax = 1886.9742
				text = "uh"
			intervals [2777]:
				xmin = 1886.9742
				xmax = 1890.0789
				text = ""
			intervals [2778]:
				xmin = 1890.0789
				xmax = 1890.3289
				text = "what"
			intervals [2779]:
				xmin = 1890.3289
				xmax = 1890.3989
				text = ""
			intervals [2780]:
				xmin = 1890.3989
				xmax = 1890.5989
				text = "what"
			intervals [2781]:
				xmin = 1890.5989
				xmax = 1890.7489
				text = "is"
			intervals [2782]:
				xmin = 1890.7489
				xmax = 1890.9289
				text = "there"
			intervals [2783]:
				xmin = 1890.9289
				xmax = 1891.4989
				text = "anything"
			intervals [2784]:
				xmin = 1891.4989
				xmax = 1891.5989
				text = ""
			intervals [2785]:
				xmin = 1891.5989
				xmax = 1892.2889
				text = "special"
			intervals [2786]:
				xmin = 1892.2889
				xmax = 1892.3189
				text = ""
			intervals [2787]:
				xmin = 1892.3189
				xmax = 1892.5189
				text = "that"
			intervals [2788]:
				xmin = 1892.5189
				xmax = 1892.5889
				text = ""
			intervals [2789]:
				xmin = 1892.5889
				xmax = 1892.6489
				text = "you"
			intervals [2790]:
				xmin = 1892.6489
				xmax = 1892.7963
				text = ""
			intervals [2791]:
				xmin = 1892.7963
				xmax = 1893.2563
				text = "you"
			intervals [2792]:
				xmin = 1893.2563
				xmax = 1893.5063
				text = "your"
			intervals [2793]:
				xmin = 1893.5063
				xmax = 1893.5463
				text = ""
			intervals [2794]:
				xmin = 1893.5463
				xmax = 1894.0963
				text = "family"
			intervals [2795]:
				xmin = 1894.0963
				xmax = 1894.5775
				text = ""
			intervals [2796]:
				xmin = 1894.5775
				xmax = 1895.0475
				text = "uh"
			intervals [2797]:
				xmin = 1895.0475
				xmax = 1895.2375
				text = ""
			intervals [2798]:
				xmin = 1895.2375
				xmax = 1895.6775
				text = "does"
			intervals [2799]:
				xmin = 1895.6775
				xmax = 1896.4214
				text = ""
			intervals [2800]:
				xmin = 1896.4214
				xmax = 1896.8314
				text = "christmas"
			intervals [2801]:
				xmin = 1896.8314
				xmax = 1901.9624
				text = ""
			intervals [2802]:
				xmin = 1901.9624
				xmax = 1902.4824
				text = "mm-hm"
			intervals [2803]:
				xmin = 1902.4824
				xmax = 1904.0747
				text = ""
			intervals [2804]:
				xmin = 1904.0747
				xmax = 1904.2247
				text = "what"
			intervals [2805]:
				xmin = 1904.2247
				xmax = 1904.4647
				text = "kind"
			intervals [2806]:
				xmin = 1904.4647
				xmax = 1904.5847
				text = "of"
			intervals [2807]:
				xmin = 1904.5847
				xmax = 1904.8014
				text = ""
			intervals [2808]:
				xmin = 1904.8014
				xmax = 1904.9614
				text = "you"
			intervals [2809]:
				xmin = 1904.9614
				xmax = 1905.1314
				text = "know"
			intervals [2810]:
				xmin = 1905.1314
				xmax = 1905.1614
				text = ""
			intervals [2811]:
				xmin = 1905.1614
				xmax = 1905.3814
				text = "like"
			intervals [2812]:
				xmin = 1905.3814
				xmax = 1905.7195
				text = ""
			intervals [2813]:
				xmin = 1905.7195
				xmax = 1906.2695
				text = "decorations"
			intervals [2814]:
				xmin = 1906.2695
				xmax = 1906.2995
				text = ""
			intervals [2815]:
				xmin = 1906.2995
				xmax = 1906.7895
				text = "or"
			intervals [2816]:
				xmin = 1906.7895
				xmax = 1906.8895
				text = ""
			intervals [2817]:
				xmin = 1906.8895
				xmax = 1907.0995
				text = "anything"
			intervals [2818]:
				xmin = 1907.0995
				xmax = 1907.9764
				text = ""
			intervals [2819]:
				xmin = 1907.9764
				xmax = 1908.2764
				text = "are"
			intervals [2820]:
				xmin = 1908.2764
				xmax = 1908.5164
				text = "you"
			intervals [2821]:
				xmin = 1908.5164
				xmax = 1908.6164
				text = "much"
			intervals [2822]:
				xmin = 1908.6164
				xmax = 1908.6564
				text = ""
			intervals [2823]:
				xmin = 1908.6564
				xmax = 1908.7164
				text = "on"
			intervals [2824]:
				xmin = 1908.7164
				xmax = 1908.8664
				text = "that"
			intervals [2825]:
				xmin = 1908.8664
				xmax = 1909.4364
				text = "<unk>"
			intervals [2826]:
				xmin = 1909.4364
				xmax = 1920.5499
				text = ""
			intervals [2827]:
				xmin = 1920.5499
				xmax = 1921.2399
				text = "mm-hm"
			intervals [2828]:
				xmin = 1921.2399
				xmax = 1921.3646
				text = ""
			intervals [2829]:
				xmin = 1921.3646
				xmax = 1921.6446
				text = "very"
			intervals [2830]:
				xmin = 1921.6446
				xmax = 1921.8546
				text = "good"
			intervals [2831]:
				xmin = 1921.8546
				xmax = 1922.3946
				text = "<unk>"
			intervals [2832]:
				xmin = 1922.3946
				xmax = 1924.4729
				text = ""
			intervals [2833]:
				xmin = 1924.4729
				xmax = 1924.8729
				text = "um"
			intervals [2834]:
				xmin = 1924.8729
				xmax = 1925.1277
				text = ""
			intervals [2835]:
				xmin = 1925.1277
				xmax = 1925.3077
				text = "let"
			intervals [2836]:
				xmin = 1925.3077
				xmax = 1925.3677
				text = ""
			intervals [2837]:
				xmin = 1925.3677
				xmax = 1925.4677
				text = "s"
			intervals [2838]:
				xmin = 1925.4677
				xmax = 1925.4977
				text = ""
			intervals [2839]:
				xmin = 1925.4977
				xmax = 1925.5777
				text = "see"
			intervals [2840]:
				xmin = 1925.5777
				xmax = 1925.7477
				text = ""
			intervals [2841]:
				xmin = 1925.7477
				xmax = 1925.8577
				text = "now"
			intervals [2842]:
				xmin = 1925.8577
				xmax = 1926.0277
				text = ""
			intervals [2843]:
				xmin = 1926.0277
				xmax = 1926.3177
				text = "okay"
			intervals [2844]:
				xmin = 1926.3177
				xmax = 1926.799977324263
				text = ""
	item [2]:
		class = "IntervalTier"
		name = "DCA_int_03 - phones"
		xmin = 0.0
		xmax = 1926.799977324263
		intervals: size = 6435
			intervals [1]:
				xmin = 0.0
				xmax = 0.4482
				text = ""
			intervals [2]:
				xmin = 0.4482
				xmax = 0.4982
				text = "W"
			intervals [3]:
				xmin = 0.4982
				xmax = 0.5282
				text = "AH1"
			intervals [4]:
				xmin = 0.5282
				xmax = 0.5582
				text = "T"
			intervals [5]:
				xmin = 0.5582
				xmax = 0.6382
				text = "K"
			intervals [6]:
				xmin = 0.6382
				xmax = 0.6982
				text = "AY1"
			intervals [7]:
				xmin = 0.6982
				xmax = 0.7582
				text = "N"
			intervals [8]:
				xmin = 0.7582
				xmax = 0.7882
				text = "AH0"
			intervals [9]:
				xmin = 0.7882
				xmax = 0.8182
				text = "V"
			intervals [10]:
				xmin = 0.8182
				xmax = 0.8882
				text = "sp"
			intervals [11]:
				xmin = 0.8882
				xmax = 0.9482
				text = "G"
			intervals [12]:
				xmin = 0.9482
				xmax = 1.0282
				text = "EY1"
			intervals [13]:
				xmin = 1.0282
				xmax = 1.0982
				text = "M"
			intervals [14]:
				xmin = 1.0982
				xmax = 1.1482
				text = "Z"
			intervals [15]:
				xmin = 1.1482
				xmax = 1.1782
				text = "sp"
			intervals [16]:
				xmin = 1.1782
				xmax = 1.2082
				text = "D"
			intervals [17]:
				xmin = 1.2082
				xmax = 1.2382
				text = "IH0"
			intervals [18]:
				xmin = 1.2382
				xmax = 1.2682
				text = "D"
			intervals [19]:
				xmin = 1.2682
				xmax = 1.2982
				text = "sp"
			intervals [20]:
				xmin = 1.2982
				xmax = 1.3482
				text = "Y"
			intervals [21]:
				xmin = 1.3482
				xmax = 1.3782
				text = "UW1"
			intervals [22]:
				xmin = 1.3782
				xmax = 1.4682
				text = "sp"
			intervals [23]:
				xmin = 1.4682
				xmax = 1.5082
				text = "P"
			intervals [24]:
				xmin = 1.5082
				xmax = 1.5882
				text = "L"
			intervals [25]:
				xmin = 1.5882
				xmax = 1.7182
				text = "EY1"
			intervals [26]:
				xmin = 1.7182
				xmax = 1.7482
				text = "sp"
			intervals [27]:
				xmin = 1.7482
				xmax = 1.7982
				text = "W"
			intervals [28]:
				xmin = 1.7982
				xmax = 1.8382
				text = "EH1"
			intervals [29]:
				xmin = 1.8382
				xmax = 1.9382
				text = "N"
			intervals [30]:
				xmin = 1.9382
				xmax = 1.9682
				text = "Y"
			intervals [31]:
				xmin = 1.9682
				xmax = 2.0082
				text = "UW1"
			intervals [32]:
				xmin = 2.0082
				xmax = 2.0382
				text = "W"
			intervals [33]:
				xmin = 2.0382
				xmax = 2.0982
				text = "ER0"
			intervals [34]:
				xmin = 2.0982
				xmax = 2.1282
				text = "sp"
			intervals [35]:
				xmin = 2.1282
				xmax = 2.1582
				text = "AH0"
			intervals [36]:
				xmin = 2.1582
				xmax = 2.2282
				text = "CH"
			intervals [37]:
				xmin = 2.2282
				xmax = 2.3982
				text = "AY1"
			intervals [38]:
				xmin = 2.3982
				xmax = 2.5182
				text = "L"
			intervals [39]:
				xmin = 2.5182
				xmax = 2.5682
				text = "D"
			intervals [40]:
				xmin = 2.5682
				xmax = 2.6182
				text = "sp"
			intervals [41]:
				xmin = 2.6182
				xmax = 15.6003
				text = ""
			intervals [42]:
				xmin = 15.6003
				xmax = 15.7803
				text = "M"
			intervals [43]:
				xmin = 15.7803
				xmax = 15.9103
				text = "sp"
			intervals [44]:
				xmin = 15.9103
				xmax = 16.4108
				text = ""
			intervals [45]:
				xmin = 16.4108
				xmax = 16.7108
				text = "M"
			intervals [46]:
				xmin = 16.7108
				xmax = 16.7408
				text = "HH"
			intervals [47]:
				xmin = 16.7408
				xmax = 16.7708
				text = "M"
			intervals [48]:
				xmin = 16.7708
				xmax = 18.0229
				text = ""
			intervals [49]:
				xmin = 18.0229
				xmax = 18.3429
				text = "M"
			intervals [50]:
				xmin = 18.3429
				xmax = 18.3729
				text = "HH"
			intervals [51]:
				xmin = 18.3729
				xmax = 18.5429
				text = "M"
			intervals [52]:
				xmin = 18.5429
				xmax = 18.6429
				text = "sp"
			intervals [53]:
				xmin = 18.6429
				xmax = 24.6119
				text = ""
			intervals [54]:
				xmin = 24.6119
				xmax = 24.8719
				text = "OW1"
			intervals [55]:
				xmin = 24.8719
				xmax = 24.9019
				text = "sp"
			intervals [56]:
				xmin = 24.9019
				xmax = 24.9719
				text = "W"
			intervals [57]:
				xmin = 24.9719
				xmax = 25.3419
				text = "AW1"
			intervals [58]:
				xmin = 25.3419
				xmax = 25.7331
				text = ""
			intervals [59]:
				xmin = 25.7331
				xmax = 25.8131
				text = "W"
			intervals [60]:
				xmin = 25.8131
				xmax = 25.8431
				text = "EH1"
			intervals [61]:
				xmin = 25.8431
				xmax = 25.8731
				text = "L"
			intervals [62]:
				xmin = 25.8731
				xmax = 25.9131
				text = "W"
			intervals [63]:
				xmin = 25.9131
				xmax = 25.9531
				text = "IY1"
			intervals [64]:
				xmin = 25.9531
				xmax = 25.9831
				text = "V"
			intervals [65]:
				xmin = 25.9831
				xmax = 26.0331
				text = "sp"
			intervals [66]:
				xmin = 26.0331
				xmax = 26.0731
				text = "G"
			intervals [67]:
				xmin = 26.0731
				xmax = 26.1131
				text = "AA1"
			intervals [68]:
				xmin = 26.1131
				xmax = 26.1531
				text = "T"
			intervals [69]:
				xmin = 26.1531
				xmax = 26.1831
				text = "AH0"
			intervals [70]:
				xmin = 26.1831
				xmax = 26.2431
				text = "L"
			intervals [71]:
				xmin = 26.2431
				xmax = 26.3131
				text = "AA1"
			intervals [72]:
				xmin = 26.3131
				xmax = 26.3831
				text = "T"
			intervals [73]:
				xmin = 26.3831
				xmax = 26.4231
				text = "sp"
			intervals [74]:
				xmin = 26.4231
				xmax = 26.4531
				text = "T"
			intervals [75]:
				xmin = 26.4531
				xmax = 26.4831
				text = "AH0"
			intervals [76]:
				xmin = 26.4831
				xmax = 26.5331
				text = "T"
			intervals [77]:
				xmin = 26.5331
				xmax = 26.6231
				text = "AO1"
			intervals [78]:
				xmin = 26.6231
				xmax = 26.7131
				text = "K"
			intervals [79]:
				xmin = 26.7131
				xmax = 26.7631
				text = "AH0"
			intervals [80]:
				xmin = 26.7631
				xmax = 26.8231
				text = "B"
			intervals [81]:
				xmin = 26.8231
				xmax = 26.9331
				text = "AW1"
			intervals [82]:
				xmin = 26.9331
				xmax = 26.9931
				text = "T"
			intervals [83]:
				xmin = 26.9931
				xmax = 27.3659
				text = ""
			intervals [84]:
				xmin = 27.3659
				xmax = 27.4359
				text = "W"
			intervals [85]:
				xmin = 27.4359
				xmax = 27.5259
				text = "EH1"
			intervals [86]:
				xmin = 27.5259
				xmax = 27.5559
				text = "L"
			intervals [87]:
				xmin = 27.5559
				xmax = 27.5859
				text = "L"
			intervals [88]:
				xmin = 27.5859
				xmax = 27.6259
				text = "EH1"
			intervals [89]:
				xmin = 27.6259
				xmax = 27.7159
				text = "T"
			intervals [90]:
				xmin = 27.7159
				xmax = 27.7559
				text = "Z"
			intervals [91]:
				xmin = 27.7559
				xmax = 27.8059
				text = "S"
			intervals [92]:
				xmin = 27.8059
				xmax = 27.8559
				text = "IY1"
			intervals [93]:
				xmin = 27.8559
				xmax = 28.0559
				text = "Y"
			intervals [94]:
				xmin = 28.0559
				xmax = 28.1059
				text = "UW1"
			intervals [95]:
				xmin = 28.1059
				xmax = 28.2059
				text = "S"
			intervals [96]:
				xmin = 28.2059
				xmax = 28.2659
				text = "T"
			intervals [97]:
				xmin = 28.2659
				xmax = 28.3859
				text = "AA1"
			intervals [98]:
				xmin = 28.3859
				xmax = 28.4259
				text = "R"
			intervals [99]:
				xmin = 28.4259
				xmax = 28.4559
				text = "T"
			intervals [100]:
				xmin = 28.4559
				xmax = 28.4959
				text = "AH0"
			intervals [101]:
				xmin = 28.4959
				xmax = 28.5259
				text = "D"
			intervals [102]:
				xmin = 28.5259
				xmax = 28.5859
				text = "W"
			intervals [103]:
				xmin = 28.5859
				xmax = 28.6259
				text = "IH0"
			intervals [104]:
				xmin = 28.6259
				xmax = 28.6559
				text = "TH"
			intervals [105]:
				xmin = 28.6559
				xmax = 28.7159
				text = "HH"
			intervals [106]:
				xmin = 28.7159
				xmax = 28.8259
				text = "AA1"
			intervals [107]:
				xmin = 28.8259
				xmax = 28.9059
				text = "P"
			intervals [108]:
				xmin = 28.9059
				xmax = 28.9859
				text = "S"
			intervals [109]:
				xmin = 28.9859
				xmax = 29.0659
				text = "K"
			intervals [110]:
				xmin = 29.0659
				xmax = 29.1759
				text = "AA2"
			intervals [111]:
				xmin = 29.1759
				xmax = 29.2359
				text = "CH"
			intervals [112]:
				xmin = 29.2359
				xmax = 29.2659
				text = "sp"
			intervals [113]:
				xmin = 29.2659
				xmax = 29.2959
				text = "K"
			intervals [114]:
				xmin = 29.2959
				xmax = 29.3259
				text = "UH1"
			intervals [115]:
				xmin = 29.3259
				xmax = 29.3659
				text = "D"
			intervals [116]:
				xmin = 29.3659
				xmax = 29.4459
				text = "sp"
			intervals [117]:
				xmin = 29.4459
				xmax = 29.4859
				text = "Y"
			intervals [118]:
				xmin = 29.4859
				xmax = 29.5159
				text = "UW1"
			intervals [119]:
				xmin = 29.5159
				xmax = 29.5459
				text = "IH0"
			intervals [120]:
				xmin = 29.5459
				xmax = 29.6259
				text = "K"
			intervals [121]:
				xmin = 29.6259
				xmax = 29.6759
				text = "S"
			intervals [122]:
				xmin = 29.6759
				xmax = 29.7059
				text = "P"
			intervals [123]:
				xmin = 29.7059
				xmax = 29.8359
				text = "L"
			intervals [124]:
				xmin = 29.8359
				xmax = 29.9059
				text = "EY1"
			intervals [125]:
				xmin = 29.9059
				xmax = 29.9859
				text = "N"
			intervals [126]:
				xmin = 29.9859
				xmax = 30.0259
				text = "sp"
			intervals [127]:
				xmin = 30.0259
				xmax = 30.0859
				text = "HH"
			intervals [128]:
				xmin = 30.0859
				xmax = 30.2859
				text = "AW1"
			intervals [129]:
				xmin = 30.2859
				xmax = 30.3259
				text = "sp"
			intervals [130]:
				xmin = 30.3259
				xmax = 30.3659
				text = "HH"
			intervals [131]:
				xmin = 30.3659
				xmax = 30.4359
				text = "AA1"
			intervals [132]:
				xmin = 30.4359
				xmax = 30.5459
				text = "P"
			intervals [133]:
				xmin = 30.5459
				xmax = 30.6259
				text = "S"
			intervals [134]:
				xmin = 30.6259
				xmax = 30.6959
				text = "K"
			intervals [135]:
				xmin = 30.6959
				xmax = 30.7759
				text = "AA2"
			intervals [136]:
				xmin = 30.7759
				xmax = 30.8759
				text = "CH"
			intervals [137]:
				xmin = 30.8759
				xmax = 30.9759
				text = "sp"
			intervals [138]:
				xmin = 30.9759
				xmax = 31.0359
				text = "W"
			intervals [139]:
				xmin = 31.0359
				xmax = 31.0659
				text = "AO1"
			intervals [140]:
				xmin = 31.0659
				xmax = 31.1759
				text = "Z"
			intervals [141]:
				xmin = 31.1759
				xmax = 31.2059
				text = "sp"
			intervals [142]:
				xmin = 31.2059
				xmax = 31.2959
				text = "P"
			intervals [143]:
				xmin = 31.2959
				xmax = 31.3559
				text = "L"
			intervals [144]:
				xmin = 31.3559
				xmax = 31.4159
				text = "EY1"
			intervals [145]:
				xmin = 31.4159
				xmax = 31.4459
				text = "D"
			intervals [146]:
				xmin = 31.4459
				xmax = 31.7059
				text = "sp"
			intervals [147]:
				xmin = 31.7059
				xmax = 31.7559
				text = "HH"
			intervals [148]:
				xmin = 31.7559
				xmax = 31.7859
				text = "W"
			intervals [149]:
				xmin = 31.7859
				xmax = 31.8159
				text = "EH1"
			intervals [150]:
				xmin = 31.8159
				xmax = 31.8659
				text = "N"
			intervals [151]:
				xmin = 31.8659
				xmax = 31.8959
				text = "sp"
			intervals [152]:
				xmin = 31.8959
				xmax = 31.9359
				text = "Y"
			intervals [153]:
				xmin = 31.9359
				xmax = 32.0159
				text = "UW1"
			intervals [154]:
				xmin = 32.0159
				xmax = 32.0459
				text = "sp"
			intervals [155]:
				xmin = 32.0459
				xmax = 32.0859
				text = "W"
			intervals [156]:
				xmin = 32.0859
				xmax = 32.1359
				text = "ER0"
			intervals [157]:
				xmin = 32.1359
				xmax = 32.1759
				text = "sp"
			intervals [158]:
				xmin = 32.1759
				xmax = 32.2059
				text = "AH0"
			intervals [159]:
				xmin = 32.2059
				xmax = 32.2759
				text = "CH"
			intervals [160]:
				xmin = 32.2759
				xmax = 32.4759
				text = "AY1"
			intervals [161]:
				xmin = 32.4759
				xmax = 32.5059
				text = "L"
			intervals [162]:
				xmin = 32.5059
				xmax = 32.5659
				text = "D"
			intervals [163]:
				xmin = 32.5659
				xmax = 41.9554
				text = ""
			intervals [164]:
				xmin = 41.9554
				xmax = 41.9854
				text = "sil"
			intervals [165]:
				xmin = 41.9854
				xmax = 42.1454
				text = "M"
			intervals [166]:
				xmin = 42.1454
				xmax = 42.2854
				text = "HH"
			intervals [167]:
				xmin = 42.2854
				xmax = 42.3654
				text = "M"
			intervals [168]:
				xmin = 42.3654
				xmax = 42.4554
				text = "sp"
			intervals [169]:
				xmin = 42.4554
				xmax = 47.9936
				text = ""
			intervals [170]:
				xmin = 47.9936
				xmax = 48.3836
				text = "M"
			intervals [171]:
				xmin = 48.3836
				xmax = 48.4536
				text = "HH"
			intervals [172]:
				xmin = 48.4536
				xmax = 48.6336
				text = "M"
			intervals [173]:
				xmin = 48.6336
				xmax = 49.4444
				text = ""
			intervals [174]:
				xmin = 49.4444
				xmax = 50.1144
				text = "AH1"
			intervals [175]:
				xmin = 50.1144
				xmax = 50.1444
				text = "L"
			intervals [176]:
				xmin = 50.1444
				xmax = 50.1744
				text = "EH1"
			intervals [177]:
				xmin = 50.1744
				xmax = 50.2044
				text = "T"
			intervals [178]:
				xmin = 50.2044
				xmax = 50.7844
				text = "EH1"
			intervals [179]:
				xmin = 50.7844
				xmax = 50.8144
				text = "S"
			intervals [180]:
				xmin = 50.8144
				xmax = 50.8444
				text = "S"
			intervals [181]:
				xmin = 50.8444
				xmax = 50.8944
				text = "IY1"
			intervals [182]:
				xmin = 50.8944
				xmax = 51.0044
				text = "W"
			intervals [183]:
				xmin = 51.0044
				xmax = 51.0344
				text = "AH1"
			intervals [184]:
				xmin = 51.0344
				xmax = 51.0644
				text = "T"
			intervals [185]:
				xmin = 51.0644
				xmax = 51.1244
				text = "EH1"
			intervals [186]:
				xmin = 51.1244
				xmax = 51.1644
				text = "L"
			intervals [187]:
				xmin = 51.1644
				xmax = 51.1944
				text = "S"
			intervals [188]:
				xmin = 51.1944
				xmax = 51.2244
				text = "D"
			intervals [189]:
				xmin = 51.2244
				xmax = 51.3344
				text = "IH0"
			intervals [190]:
				xmin = 51.3344
				xmax = 51.3644
				text = "D"
			intervals [191]:
				xmin = 51.3644
				xmax = 51.3944
				text = "Y"
			intervals [192]:
				xmin = 51.3944
				xmax = 51.4844
				text = "UW1"
			intervals [193]:
				xmin = 51.4844
				xmax = 51.5144
				text = "sp"
			intervals [194]:
				xmin = 51.5144
				xmax = 51.5444
				text = "S"
			intervals [195]:
				xmin = 51.5444
				xmax = 51.5744
				text = "EY1"
			intervals [196]:
				xmin = 51.5744
				xmax = 52.9263
				text = ""
			intervals [197]:
				xmin = 52.9263
				xmax = 52.9863
				text = "P"
			intervals [198]:
				xmin = 52.9863
				xmax = 53.0363
				text = "L"
			intervals [199]:
				xmin = 53.0363
				xmax = 53.0663
				text = "EY1"
			intervals [200]:
				xmin = 53.0663
				xmax = 53.0963
				text = "IH0"
			intervals [201]:
				xmin = 53.0963
				xmax = 53.2163
				text = "NG"
			intervals [202]:
				xmin = 53.2163
				xmax = 53.3063
				text = "D"
			intervals [203]:
				xmin = 53.3063
				xmax = 53.5563
				text = "AA1"
			intervals [204]:
				xmin = 53.5563
				xmax = 53.6463
				text = "L"
			intervals [205]:
				xmin = 53.6463
				xmax = 53.7063
				text = "Z"
			intervals [206]:
				xmin = 53.7063
				xmax = 53.7563
				text = "W"
			intervals [207]:
				xmin = 53.7563
				xmax = 53.7863
				text = "AH1"
			intervals [208]:
				xmin = 53.7863
				xmax = 53.8263
				text = "T"
			intervals [209]:
				xmin = 53.8263
				xmax = 53.9063
				text = "K"
			intervals [210]:
				xmin = 53.9063
				xmax = 53.9863
				text = "AY1"
			intervals [211]:
				xmin = 53.9863
				xmax = 54.0863
				text = "N"
			intervals [212]:
				xmin = 54.0863
				xmax = 54.1263
				text = "AH1"
			intervals [213]:
				xmin = 54.1263
				xmax = 54.1863
				text = "V"
			intervals [214]:
				xmin = 54.1863
				xmax = 54.2463
				text = "HH"
			intervals [215]:
				xmin = 54.2463
				xmax = 54.2963
				text = "AW1"
			intervals [216]:
				xmin = 54.2963
				xmax = 54.3463
				text = "D"
			intervals [217]:
				xmin = 54.3463
				xmax = 54.3963
				text = "IH0"
			intervals [218]:
				xmin = 54.3963
				xmax = 54.4463
				text = "D"
			intervals [219]:
				xmin = 54.4463
				xmax = 54.4863
				text = "Y"
			intervals [220]:
				xmin = 54.4863
				xmax = 54.5263
				text = "UW1"
			intervals [221]:
				xmin = 54.5263
				xmax = 54.6563
				text = "P"
			intervals [222]:
				xmin = 54.6563
				xmax = 54.7063
				text = "L"
			intervals [223]:
				xmin = 54.7063
				xmax = 54.7863
				text = "EY1"
			intervals [224]:
				xmin = 54.7863
				xmax = 54.8863
				text = "D"
			intervals [225]:
				xmin = 54.8863
				xmax = 55.0863
				text = "AA1"
			intervals [226]:
				xmin = 55.0863
				xmax = 55.3363
				text = "L"
			intervals [227]:
				xmin = 55.3363
				xmax = 55.4463
				text = "Z"
			intervals [228]:
				xmin = 55.4463
				xmax = 55.6563
				text = "sp"
			intervals [229]:
				xmin = 55.6563
				xmax = 55.876
				text = ""
			intervals [230]:
				xmin = 55.876
				xmax = 56.016
				text = "AH0"
			intervals [231]:
				xmin = 56.016
				xmax = 56.046
				text = "N"
			intervals [232]:
				xmin = 56.046
				xmax = 56.166
				text = "sp"
			intervals [233]:
				xmin = 56.166
				xmax = 56.226
				text = "S"
			intervals [234]:
				xmin = 56.226
				xmax = 56.296
				text = "AH1"
			intervals [235]:
				xmin = 56.296
				xmax = 56.426
				text = "CH"
			intervals [236]:
				xmin = 56.426
				xmax = 56.476
				text = "sp"
			intervals [237]:
				xmin = 56.476
				xmax = 62.8624
				text = ""
			intervals [238]:
				xmin = 62.8624
				xmax = 63.2224
				text = "M"
			intervals [239]:
				xmin = 63.2224
				xmax = 63.2524
				text = "HH"
			intervals [240]:
				xmin = 63.2524
				xmax = 63.3224
				text = "M"
			intervals [241]:
				xmin = 63.3224
				xmax = 63.4624
				text = "sp"
			intervals [242]:
				xmin = 63.4624
				xmax = 68.7069
				text = ""
			intervals [243]:
				xmin = 68.7069
				xmax = 69.0869
				text = "M"
			intervals [244]:
				xmin = 69.0869
				xmax = 69.1169
				text = "HH"
			intervals [245]:
				xmin = 69.1169
				xmax = 69.1469
				text = "M"
			intervals [246]:
				xmin = 69.1469
				xmax = 73.0582
				text = ""
			intervals [247]:
				xmin = 73.0582
				xmax = 73.3182
				text = "M"
			intervals [248]:
				xmin = 73.3182
				xmax = 73.3482
				text = "HH"
			intervals [249]:
				xmin = 73.3482
				xmax = 73.3782
				text = "M"
			intervals [250]:
				xmin = 73.3782
				xmax = 73.6282
				text = "sp"
			intervals [251]:
				xmin = 73.6282
				xmax = 78.3412
				text = ""
			intervals [252]:
				xmin = 78.3412
				xmax = 79.0812
				text = "spn"
			intervals [253]:
				xmin = 79.0812
				xmax = 79.1512
				text = "AY1"
			intervals [254]:
				xmin = 79.1512
				xmax = 79.2212
				text = "K"
			intervals [255]:
				xmin = 79.2212
				xmax = 79.2512
				text = "AH0"
			intervals [256]:
				xmin = 79.2512
				xmax = 79.2812
				text = "N"
			intervals [257]:
				xmin = 79.2812
				xmax = 80.0212
				text = "sp"
			intervals [258]:
				xmin = 80.0212
				xmax = 80.0612
				text = "IH0"
			intervals [259]:
				xmin = 80.0612
				xmax = 80.0912
				text = "M"
			intervals [260]:
				xmin = 80.0912
				xmax = 80.1412
				text = "AE1"
			intervals [261]:
				xmin = 80.1412
				xmax = 80.1712
				text = "JH"
			intervals [262]:
				xmin = 80.1712
				xmax = 80.2012
				text = "AH0"
			intervals [263]:
				xmin = 80.2012
				xmax = 80.2512
				text = "N"
			intervals [264]:
				xmin = 80.2512
				xmax = 80.5228
				text = "sp"
			intervals [265]:
				xmin = 80.5228
				xmax = 81.2428
				text = "spn"
			intervals [266]:
				xmin = 81.2428
				xmax = 81.7303
				text = "sp"
			intervals [267]:
				xmin = 81.7303
				xmax = 82.0803
				text = "AH1"
			intervals [268]:
				xmin = 82.0803
				xmax = 82.2803
				text = "M"
			intervals [269]:
				xmin = 82.2803
				xmax = 82.4003
				text = "sp"
			intervals [270]:
				xmin = 82.4003
				xmax = 82.4503
				text = "D"
			intervals [271]:
				xmin = 82.4503
				xmax = 82.4903
				text = "IH0"
			intervals [272]:
				xmin = 82.4903
				xmax = 82.5603
				text = "D"
			intervals [273]:
				xmin = 82.5603
				xmax = 82.6003
				text = "Y"
			intervals [274]:
				xmin = 82.6003
				xmax = 82.6303
				text = "UW1"
			intervals [275]:
				xmin = 82.6303
				xmax = 82.6603
				text = "EH1"
			intervals [276]:
				xmin = 82.6603
				xmax = 82.7003
				text = "V"
			intervals [277]:
				xmin = 82.7003
				xmax = 82.7803
				text = "ER0"
			intervals [278]:
				xmin = 82.7803
				xmax = 82.8503
				text = "P"
			intervals [279]:
				xmin = 82.8503
				xmax = 82.9103
				text = "L"
			intervals [280]:
				xmin = 82.9103
				xmax = 83.0203
				text = "EY1"
			intervals [281]:
				xmin = 83.0203
				xmax = 83.1103
				text = "HH"
			intervals [282]:
				xmin = 83.1103
				xmax = 83.2103
				text = "AY1"
			intervals [283]:
				xmin = 83.2103
				xmax = 83.2503
				text = "D"
			intervals [284]:
				xmin = 83.2503
				xmax = 83.2803
				text = "AH0"
			intervals [285]:
				xmin = 83.2803
				xmax = 83.3303
				text = "N"
			intervals [286]:
				xmin = 83.3303
				xmax = 83.3903
				text = "D"
			intervals [287]:
				xmin = 83.3903
				xmax = 83.4903
				text = "sp"
			intervals [288]:
				xmin = 83.4903
				xmax = 83.5403
				text = "S"
			intervals [289]:
				xmin = 83.5403
				xmax = 83.6203
				text = "IY1"
			intervals [290]:
				xmin = 83.6203
				xmax = 83.6503
				text = "K"
			intervals [291]:
				xmin = 83.6503
				xmax = 83.7703
				text = "sp"
			intervals [292]:
				xmin = 83.7703
				xmax = 84.9212
				text = ""
			intervals [293]:
				xmin = 84.9212
				xmax = 85.2112
				text = "OW2"
			intervals [294]:
				xmin = 85.2112
				xmax = 85.2812
				text = "K"
			intervals [295]:
				xmin = 85.2812
				xmax = 85.4512
				text = "EY1"
			intervals [296]:
				xmin = 85.4512
				xmax = 85.4812
				text = "sp"
			intervals [297]:
				xmin = 85.4812
				xmax = 85.5512
				text = "W"
			intervals [298]:
				xmin = 85.5512
				xmax = 85.5812
				text = "AH1"
			intervals [299]:
				xmin = 85.5812
				xmax = 85.6312
				text = "T"
			intervals [300]:
				xmin = 85.6312
				xmax = 85.6812
				text = "W"
			intervals [301]:
				xmin = 85.6812
				xmax = 85.7112
				text = "AH0"
			intervals [302]:
				xmin = 85.7112
				xmax = 85.7612
				text = "Z"
			intervals [303]:
				xmin = 85.7612
				xmax = 85.8012
				text = "Y"
			intervals [304]:
				xmin = 85.8012
				xmax = 85.8412
				text = "UH1"
			intervals [305]:
				xmin = 85.8412
				xmax = 85.9112
				text = "R"
			intervals [306]:
				xmin = 85.9112
				xmax = 86.0412
				text = "V"
			intervals [307]:
				xmin = 86.0412
				xmax = 86.1912
				text = "ER1"
			intervals [308]:
				xmin = 86.1912
				xmax = 86.2412
				text = "ZH"
			intervals [309]:
				xmin = 86.2412
				xmax = 86.2912
				text = "AH0"
			intervals [310]:
				xmin = 86.2912
				xmax = 86.3612
				text = "N"
			intervals [311]:
				xmin = 86.3612
				xmax = 86.4212
				text = "AH0"
			intervals [312]:
				xmin = 86.4212
				xmax = 86.4512
				text = "V"
			intervals [313]:
				xmin = 86.4512
				xmax = 86.5212
				text = "HH"
			intervals [314]:
				xmin = 86.5212
				xmax = 86.6412
				text = "AY1"
			intervals [315]:
				xmin = 86.6412
				xmax = 86.6812
				text = "D"
			intervals [316]:
				xmin = 86.6812
				xmax = 86.7112
				text = "AH0"
			intervals [317]:
				xmin = 86.7112
				xmax = 86.7412
				text = "N"
			intervals [318]:
				xmin = 86.7412
				xmax = 86.8912
				text = "sp"
			intervals [319]:
				xmin = 86.8912
				xmax = 86.9212
				text = "S"
			intervals [320]:
				xmin = 86.9212
				xmax = 86.9512
				text = "IY1"
			intervals [321]:
				xmin = 86.9512
				xmax = 87.0012
				text = "K"
			intervals [322]:
				xmin = 87.0012
				xmax = 87.1612
				text = "sp"
			intervals [323]:
				xmin = 87.1612
				xmax = 89.4644
				text = ""
			intervals [324]:
				xmin = 89.4644
				xmax = 90.3944
				text = "spn"
			intervals [325]:
				xmin = 90.3944
				xmax = 93.9879
				text = ""
			intervals [326]:
				xmin = 93.9879
				xmax = 94.9179
				text = "spn"
			intervals [327]:
				xmin = 94.9179
				xmax = 96.7616
				text = ""
			intervals [328]:
				xmin = 96.7616
				xmax = 96.8216
				text = "sil"
			intervals [329]:
				xmin = 96.8216
				xmax = 97.1316
				text = "AH1"
			intervals [330]:
				xmin = 97.1316
				xmax = 97.1816
				text = "sp"
			intervals [331]:
				xmin = 97.1816
				xmax = 97.2316
				text = "HH"
			intervals [332]:
				xmin = 97.2316
				xmax = 97.2716
				text = "W"
			intervals [333]:
				xmin = 97.2716
				xmax = 97.3416
				text = "AH1"
			intervals [334]:
				xmin = 97.3416
				xmax = 97.4416
				text = "T"
			intervals [335]:
				xmin = 97.4416
				xmax = 97.5316
				text = "sp"
			intervals [336]:
				xmin = 97.5316
				xmax = 97.6716
				text = "HH"
			intervals [337]:
				xmin = 97.6716
				xmax = 97.7216
				text = "W"
			intervals [338]:
				xmin = 97.7216
				xmax = 97.7616
				text = "AH1"
			intervals [339]:
				xmin = 97.7616
				xmax = 97.8716
				text = "T"
			intervals [340]:
				xmin = 97.8716
				xmax = 97.9116
				text = "W"
			intervals [341]:
				xmin = 97.9116
				xmax = 97.9616
				text = "AH1"
			intervals [342]:
				xmin = 97.9616
				xmax = 98.0716
				text = "Z"
			intervals [343]:
				xmin = 98.0716
				xmax = 98.1016
				text = "sp"
			intervals [344]:
				xmin = 98.1016
				xmax = 98.1416
				text = "DH"
			intervals [345]:
				xmin = 98.1416
				xmax = 98.2016
				text = "AH0"
			intervals [346]:
				xmin = 98.2016
				xmax = 98.2316
				text = "sp"
			intervals [347]:
				xmin = 98.2316
				xmax = 98.2816
				text = "B"
			intervals [348]:
				xmin = 98.2816
				xmax = 98.3916
				text = "EH1"
			intervals [349]:
				xmin = 98.3916
				xmax = 98.5316
				text = "S"
			intervals [350]:
				xmin = 98.5316
				xmax = 98.5916
				text = "T"
			intervals [351]:
				xmin = 98.5916
				xmax = 98.8516
				text = "EY1"
			intervals [352]:
				xmin = 98.8516
				xmax = 98.8816
				text = "JH"
			intervals [353]:
				xmin = 98.8816
				xmax = 99.0616
				text = "sp"
			intervals [354]:
				xmin = 99.0616
				xmax = 99.7114
				text = ""
			intervals [355]:
				xmin = 99.7114
				xmax = 99.7514
				text = "F"
			intervals [356]:
				xmin = 99.7514
				xmax = 99.7814
				text = "R"
			intervals [357]:
				xmin = 99.7814
				xmax = 99.8414
				text = "ER0"
			intervals [358]:
				xmin = 99.8414
				xmax = 99.9714
				text = "Y"
			intervals [359]:
				xmin = 99.9714
				xmax = 100.0014
				text = "UW1"
			intervals [360]:
				xmin = 100.0014
				xmax = 100.0314
				text = "D"
			intervals [361]:
				xmin = 100.0314
				xmax = 100.0614
				text = "AH1"
			intervals [362]:
				xmin = 100.0614
				xmax = 100.1214
				text = "B"
			intervals [363]:
				xmin = 100.1214
				xmax = 100.1514
				text = "AH0"
			intervals [364]:
				xmin = 100.1514
				xmax = 100.1814
				text = "L"
			intervals [365]:
				xmin = 100.1814
				xmax = 100.2114
				text = "Y"
			intervals [366]:
				xmin = 100.2114
				xmax = 100.2414
				text = "UW0"
			intervals [367]:
				xmin = 100.2414
				xmax = 100.3214
				text = "sp"
			intervals [368]:
				xmin = 100.3214
				xmax = 100.4714
				text = "W"
			intervals [369]:
				xmin = 100.4714
				xmax = 100.5114
				text = "EH1"
			intervals [370]:
				xmin = 100.5114
				xmax = 100.5414
				text = "N"
			intervals [371]:
				xmin = 100.5414
				xmax = 100.5714
				text = "Y"
			intervals [372]:
				xmin = 100.5714
				xmax = 100.7014
				text = "UW1"
			intervals [373]:
				xmin = 100.7014
				xmax = 100.7514
				text = "W"
			intervals [374]:
				xmin = 100.7514
				xmax = 100.7914
				text = "ER0"
			intervals [375]:
				xmin = 100.7914
				xmax = 100.8214
				text = "sp"
			intervals [376]:
				xmin = 100.8214
				xmax = 100.8514
				text = "AH0"
			intervals [377]:
				xmin = 100.8514
				xmax = 100.9414
				text = "CH"
			intervals [378]:
				xmin = 100.9414
				xmax = 101.0714
				text = "AY1"
			intervals [379]:
				xmin = 101.0714
				xmax = 101.1614
				text = "L"
			intervals [380]:
				xmin = 101.1614
				xmax = 101.2514
				text = "D"
			intervals [381]:
				xmin = 101.2514
				xmax = 101.4614
				text = "sp"
			intervals [382]:
				xmin = 101.4614
				xmax = 101.5014
				text = "HH"
			intervals [383]:
				xmin = 101.5014
				xmax = 101.5314
				text = "W"
			intervals [384]:
				xmin = 101.5314
				xmax = 101.5614
				text = "AH1"
			intervals [385]:
				xmin = 101.5614
				xmax = 101.5914
				text = "T"
			intervals [386]:
				xmin = 101.5914
				xmax = 101.6214
				text = "W"
			intervals [387]:
				xmin = 101.6214
				xmax = 101.6514
				text = "AO1"
			intervals [388]:
				xmin = 101.6514
				xmax = 101.7014
				text = "Z"
			intervals [389]:
				xmin = 101.7014
				xmax = 101.7314
				text = "sp"
			intervals [390]:
				xmin = 101.7314
				xmax = 101.7614
				text = "Y"
			intervals [391]:
				xmin = 101.7614
				xmax = 101.7914
				text = "UH1"
			intervals [392]:
				xmin = 101.7914
				xmax = 101.8414
				text = "R"
			intervals [393]:
				xmin = 101.8414
				xmax = 101.8814
				text = "sp"
			intervals [394]:
				xmin = 101.8814
				xmax = 101.9314
				text = "B"
			intervals [395]:
				xmin = 101.9314
				xmax = 101.9914
				text = "EH1"
			intervals [396]:
				xmin = 101.9914
				xmax = 102.0214
				text = "S"
			intervals [397]:
				xmin = 102.0214
				xmax = 102.0514
				text = "T"
			intervals [398]:
				xmin = 102.0514
				xmax = 102.1514
				text = "sp"
			intervals [399]:
				xmin = 102.1514
				xmax = 102.1814
				text = "EY1"
			intervals [400]:
				xmin = 102.1814
				xmax = 102.2114
				text = "JH"
			intervals [401]:
				xmin = 102.2114
				xmax = 105.4934
				text = "sp"
			intervals [402]:
				xmin = 105.4934
				xmax = 105.5334
				text = "AH0"
			intervals [403]:
				xmin = 105.5334
				xmax = 105.6334
				text = "N"
			intervals [404]:
				xmin = 105.6334
				xmax = 105.7134
				text = "W"
			intervals [405]:
				xmin = 105.7134
				xmax = 105.8334
				text = "AY1"
			intervals [406]:
				xmin = 105.8334
				xmax = 105.8634
				text = "sp"
			intervals [407]:
				xmin = 105.8634
				xmax = 105.8934
				text = "W"
			intervals [408]:
				xmin = 105.8934
				xmax = 105.9234
				text = "AO1"
			intervals [409]:
				xmin = 105.9234
				xmax = 105.9734
				text = "Z"
			intervals [410]:
				xmin = 105.9734
				xmax = 106.0434
				text = "sp"
			intervals [411]:
				xmin = 106.0434
				xmax = 106.1134
				text = "DH"
			intervals [412]:
				xmin = 106.1134
				xmax = 106.2234
				text = "AH0"
			intervals [413]:
				xmin = 106.2234
				xmax = 106.3634
				text = "T"
			intervals [414]:
				xmin = 106.3634
				xmax = 112.4566
				text = ""
			intervals [415]:
				xmin = 112.4566
				xmax = 112.7066
				text = "M"
			intervals [416]:
				xmin = 112.7066
				xmax = 112.7866
				text = "HH"
			intervals [417]:
				xmin = 112.7866
				xmax = 112.9066
				text = "M"
			intervals [418]:
				xmin = 112.9066
				xmax = 113.0766
				text = "sp"
			intervals [419]:
				xmin = 113.0766
				xmax = 113.7658
				text = ""
			intervals [420]:
				xmin = 113.7658
				xmax = 114.0558
				text = "M"
			intervals [421]:
				xmin = 114.0558
				xmax = 114.0858
				text = "HH"
			intervals [422]:
				xmin = 114.0858
				xmax = 114.1158
				text = "M"
			intervals [423]:
				xmin = 114.1158
				xmax = 114.7199
				text = "sp"
			intervals [424]:
				xmin = 114.7199
				xmax = 114.7499
				text = "EH1"
			intervals [425]:
				xmin = 114.7499
				xmax = 114.8299
				text = "N"
			intervals [426]:
				xmin = 114.8299
				xmax = 114.8999
				text = "IY0"
			intervals [427]:
				xmin = 114.8999
				xmax = 114.9499
				text = "AH1"
			intervals [428]:
				xmin = 114.9499
				xmax = 115.0299
				text = "DH"
			intervals [429]:
				xmin = 115.0299
				xmax = 115.0899
				text = "ER0"
			intervals [430]:
				xmin = 115.0899
				xmax = 115.1399
				text = "R"
			intervals [431]:
				xmin = 115.1399
				xmax = 115.1799
				text = "IY1"
			intervals [432]:
				xmin = 115.1799
				xmax = 115.2099
				text = "Z"
			intervals [433]:
				xmin = 115.2099
				xmax = 115.2399
				text = "AH0"
			intervals [434]:
				xmin = 115.2399
				xmax = 115.2699
				text = "N"
			intervals [435]:
				xmin = 115.2699
				xmax = 115.4499
				text = "Z"
			intervals [436]:
				xmin = 115.4499
				xmax = 115.6599
				text = "sp"
			intervals [437]:
				xmin = 115.6599
				xmax = 115.8785
				text = ""
			intervals [438]:
				xmin = 115.8785
				xmax = 115.9085
				text = "D"
			intervals [439]:
				xmin = 115.9085
				xmax = 115.9485
				text = "IH0"
			intervals [440]:
				xmin = 115.9485
				xmax = 115.9885
				text = "D"
			intervals [441]:
				xmin = 115.9885
				xmax = 116.0185
				text = "Y"
			intervals [442]:
				xmin = 116.0185
				xmax = 116.0485
				text = "UW1"
			intervals [443]:
				xmin = 116.0485
				xmax = 116.0785
				text = "HH"
			intervals [444]:
				xmin = 116.0785
				xmax = 116.1085
				text = "AE1"
			intervals [445]:
				xmin = 116.1085
				xmax = 116.1585
				text = "V"
			intervals [446]:
				xmin = 116.1585
				xmax = 116.1885
				text = "EH1"
			intervals [447]:
				xmin = 116.1885
				xmax = 116.2285
				text = "N"
			intervals [448]:
				xmin = 116.2285
				xmax = 116.2685
				text = "IY0"
			intervals [449]:
				xmin = 116.2685
				xmax = 116.2985
				text = "R"
			intervals [450]:
				xmin = 116.2985
				xmax = 116.3485
				text = "IY0"
			intervals [451]:
				xmin = 116.3485
				xmax = 116.3785
				text = "S"
			intervals [452]:
				xmin = 116.3785
				xmax = 116.5185
				text = "P"
			intervals [453]:
				xmin = 116.5185
				xmax = 116.5985
				text = "AA2"
			intervals [454]:
				xmin = 116.5985
				xmax = 116.6885
				text = "N"
			intervals [455]:
				xmin = 116.6885
				xmax = 116.7285
				text = "S"
			intervals [456]:
				xmin = 116.7285
				xmax = 116.7885
				text = "AH0"
			intervals [457]:
				xmin = 116.7885
				xmax = 116.8285
				text = "B"
			intervals [458]:
				xmin = 116.8285
				xmax = 116.8685
				text = "IH1"
			intervals [459]:
				xmin = 116.8685
				xmax = 116.9685
				text = "L"
			intervals [460]:
				xmin = 116.9685
				xmax = 117.0185
				text = "AH0"
			intervals [461]:
				xmin = 117.0185
				xmax = 117.0585
				text = "T"
			intervals [462]:
				xmin = 117.0585
				xmax = 117.0985
				text = "IY0"
			intervals [463]:
				xmin = 117.0985
				xmax = 117.1885
				text = "Z"
			intervals [464]:
				xmin = 117.1885
				xmax = 117.2185
				text = "sp"
			intervals [465]:
				xmin = 117.2185
				xmax = 117.3485
				text = "ER0"
			intervals [466]:
				xmin = 117.3485
				xmax = 117.3785
				text = "sp"
			intervals [467]:
				xmin = 117.3785
				xmax = 117.4085
				text = "EH1"
			intervals [468]:
				xmin = 117.4085
				xmax = 117.4385
				text = "N"
			intervals [469]:
				xmin = 117.4385
				xmax = 117.4685
				text = "IY0"
			intervals [470]:
				xmin = 117.4685
				xmax = 117.4985
				text = "TH"
			intervals [471]:
				xmin = 117.4985
				xmax = 117.5285
				text = "IH2"
			intervals [472]:
				xmin = 117.5285
				xmax = 117.5685
				text = "N"
			intervals [473]:
				xmin = 117.5685
				xmax = 117.5985
				text = "sp"
			intervals [474]:
				xmin = 117.5985
				xmax = 117.6585
				text = "L"
			intervals [475]:
				xmin = 117.6585
				xmax = 117.6885
				text = "AY1"
			intervals [476]:
				xmin = 117.6885
				xmax = 117.7185
				text = "K"
			intervals [477]:
				xmin = 117.7185
				xmax = 117.7985
				text = "sp"
			intervals [478]:
				xmin = 117.7985
				xmax = 117.8585
				text = "DH"
			intervals [479]:
				xmin = 117.8585
				xmax = 117.8985
				text = "AH0"
			intervals [480]:
				xmin = 117.8985
				xmax = 117.9285
				text = "T"
			intervals [481]:
				xmin = 117.9285
				xmax = 118.0585
				text = "sp"
			intervals [482]:
				xmin = 118.0585
				xmax = 133.6273
				text = ""
			intervals [483]:
				xmin = 133.6273
				xmax = 133.8873
				text = "M"
			intervals [484]:
				xmin = 133.8873
				xmax = 133.9173
				text = "HH"
			intervals [485]:
				xmin = 133.9173
				xmax = 134.0973
				text = "M"
			intervals [486]:
				xmin = 134.0973
				xmax = 134.1973
				text = "sp"
			intervals [487]:
				xmin = 134.1973
				xmax = 138.2648
				text = ""
			intervals [488]:
				xmin = 138.2648
				xmax = 138.5148
				text = "M"
			intervals [489]:
				xmin = 138.5148
				xmax = 138.5748
				text = "HH"
			intervals [490]:
				xmin = 138.5748
				xmax = 138.6848
				text = "M"
			intervals [491]:
				xmin = 138.6848
				xmax = 139.7599
				text = "sp"
			intervals [492]:
				xmin = 139.7599
				xmax = 139.9699
				text = "AH1"
			intervals [493]:
				xmin = 139.9699
				xmax = 140.1199
				text = "M"
			intervals [494]:
				xmin = 140.1199
				xmax = 140.4399
				text = "sp"
			intervals [495]:
				xmin = 140.4399
				xmax = 140.4799
				text = "D"
			intervals [496]:
				xmin = 140.4799
				xmax = 140.5199
				text = "IH0"
			intervals [497]:
				xmin = 140.5199
				xmax = 140.5899
				text = "D"
			intervals [498]:
				xmin = 140.5899
				xmax = 140.6399
				text = "Y"
			intervals [499]:
				xmin = 140.6399
				xmax = 140.6699
				text = "UW1"
			intervals [500]:
				xmin = 140.6699
				xmax = 140.7099
				text = "EH1"
			intervals [501]:
				xmin = 140.7099
				xmax = 140.7899
				text = "V"
			intervals [502]:
				xmin = 140.7899
				xmax = 140.8399
				text = "ER0"
			intervals [503]:
				xmin = 140.8399
				xmax = 140.9399
				text = "P"
			intervals [504]:
				xmin = 140.9399
				xmax = 140.9899
				text = "L"
			intervals [505]:
				xmin = 140.9899
				xmax = 141.0599
				text = "EY1"
			intervals [506]:
				xmin = 141.0599
				xmax = 141.1699
				text = "M"
			intervals [507]:
				xmin = 141.1699
				xmax = 141.2399
				text = "AH1"
			intervals [508]:
				xmin = 141.2399
				xmax = 141.2999
				text = "DH"
			intervals [509]:
				xmin = 141.2999
				xmax = 141.3799
				text = "ER0"
			intervals [510]:
				xmin = 141.3799
				xmax = 141.4699
				text = "M"
			intervals [511]:
				xmin = 141.4699
				xmax = 141.6199
				text = "EY1"
			intervals [512]:
				xmin = 141.6199
				xmax = 141.8199
				text = "AY1"
			intervals [513]:
				xmin = 141.8199
				xmax = 141.9099
				text = "sp"
			intervals [514]:
				xmin = 141.9099
				xmax = 145.5965
				text = ""
			intervals [515]:
				xmin = 145.5965
				xmax = 145.6265
				text = "IH0"
			intervals [516]:
				xmin = 145.6265
				xmax = 145.6565
				text = "Z"
			intervals [517]:
				xmin = 145.6565
				xmax = 145.7165
				text = "DH"
			intervals [518]:
				xmin = 145.7165
				xmax = 145.7565
				text = "AE1"
			intervals [519]:
				xmin = 145.7565
				xmax = 145.7965
				text = "T"
			intervals [520]:
				xmin = 145.7965
				xmax = 145.8965
				text = "AH0"
			intervals [521]:
				xmin = 145.8965
				xmax = 145.9865
				text = "W"
			intervals [522]:
				xmin = 145.9865
				xmax = 146.1165
				text = "AA1"
			intervals [523]:
				xmin = 146.1165
				xmax = 146.2065
				text = "SH"
			intervals [524]:
				xmin = 146.2065
				xmax = 146.2365
				text = "IH0"
			intervals [525]:
				xmin = 146.2365
				xmax = 146.2865
				text = "NG"
			intervals [526]:
				xmin = 146.2865
				xmax = 146.3665
				text = "T"
			intervals [527]:
				xmin = 146.3665
				xmax = 146.3965
				text = "AH0"
			intervals [528]:
				xmin = 146.3965
				xmax = 146.4765
				text = "N"
			intervals [529]:
				xmin = 146.4765
				xmax = 146.5365
				text = "sp"
			intervals [530]:
				xmin = 146.5365
				xmax = 146.5765
				text = "G"
			intervals [531]:
				xmin = 146.5765
				xmax = 146.6065
				text = "EY1"
			intervals [532]:
				xmin = 146.6065
				xmax = 146.8265
				text = "M"
			intervals [533]:
				xmin = 146.8265
				xmax = 146.9365
				text = "sp"
			intervals [534]:
				xmin = 146.9365
				xmax = 147.9295
				text = ""
			intervals [535]:
				xmin = 147.9295
				xmax = 148.1095
				text = "M"
			intervals [536]:
				xmin = 148.1095
				xmax = 148.2095
				text = "AO1"
			intervals [537]:
				xmin = 148.2095
				xmax = 148.2395
				text = "R"
			intervals [538]:
				xmin = 148.2395
				xmax = 148.4695
				text = "ER0"
			intervals [539]:
				xmin = 148.4695
				xmax = 148.4995
				text = "sp"
			intervals [540]:
				xmin = 148.4995
				xmax = 148.5295
				text = "L"
			intervals [541]:
				xmin = 148.5295
				xmax = 148.5595
				text = "EH1"
			intervals [542]:
				xmin = 148.5595
				xmax = 148.5895
				text = "S"
			intervals [543]:
				xmin = 148.5895
				xmax = 151.4998
				text = "sp"
			intervals [544]:
				xmin = 151.4998
				xmax = 151.5798
				text = "AA1"
			intervals [545]:
				xmin = 151.5798
				xmax = 151.6398
				text = "R"
			intervals [546]:
				xmin = 151.6398
				xmax = 151.6898
				text = "DH"
			intervals [547]:
				xmin = 151.6898
				xmax = 151.7698
				text = "EH1"
			intervals [548]:
				xmin = 151.7698
				xmax = 151.8198
				text = "R"
			intervals [549]:
				xmin = 151.8198
				xmax = 151.8498
				text = "EH1"
			intervals [550]:
				xmin = 151.8498
				xmax = 151.9098
				text = "N"
			intervals [551]:
				xmin = 151.9098
				xmax = 151.9598
				text = "IY0"
			intervals [552]:
				xmin = 151.9598
				xmax = 151.9898
				text = "sp"
			intervals [553]:
				xmin = 151.9898
				xmax = 152.0498
				text = "G"
			intervals [554]:
				xmin = 152.0498
				xmax = 152.0798
				text = "EY1"
			intervals [555]:
				xmin = 152.0798
				xmax = 152.1998
				text = "M"
			intervals [556]:
				xmin = 152.1998
				xmax = 152.2298
				text = "Z"
			intervals [557]:
				xmin = 152.2298
				xmax = 152.2698
				text = "DH"
			intervals [558]:
				xmin = 152.2698
				xmax = 152.2998
				text = "AH0"
			intervals [559]:
				xmin = 152.2998
				xmax = 152.3298
				text = "T"
			intervals [560]:
				xmin = 152.3298
				xmax = 152.3898
				text = "sp"
			intervals [561]:
				xmin = 152.3898
				xmax = 152.4698
				text = "Y"
			intervals [562]:
				xmin = 152.4698
				xmax = 152.5098
				text = "UW1"
			intervals [563]:
				xmin = 152.5098
				xmax = 152.5398
				text = "Y"
			intervals [564]:
				xmin = 152.5398
				xmax = 152.5698
				text = "UW1"
			intervals [565]:
				xmin = 152.5698
				xmax = 152.6098
				text = "Z"
			intervals [566]:
				xmin = 152.6098
				xmax = 152.6398
				text = "D"
			intervals [567]:
				xmin = 152.6398
				xmax = 152.6698
				text = "T"
			intervals [568]:
				xmin = 152.6698
				xmax = 152.6998
				text = "IH0"
			intervals [569]:
				xmin = 152.6998
				xmax = 152.7398
				text = "sp"
			intervals [570]:
				xmin = 152.7398
				xmax = 152.8198
				text = "P"
			intervals [571]:
				xmin = 152.8198
				xmax = 152.8998
				text = "L"
			intervals [572]:
				xmin = 152.8998
				xmax = 153.0198
				text = "EY1"
			intervals [573]:
				xmin = 153.0198
				xmax = 153.0898
				text = "DH"
			intervals [574]:
				xmin = 153.0898
				xmax = 153.1398
				text = "AH0"
			intervals [575]:
				xmin = 153.1398
				xmax = 153.1798
				text = "T"
			intervals [576]:
				xmin = 153.1798
				xmax = 153.2898
				text = "W"
			intervals [577]:
				xmin = 153.2898
				xmax = 153.3198
				text = "ER1"
			intervals [578]:
				xmin = 153.3198
				xmax = 153.3998
				text = "sp"
			intervals [579]:
				xmin = 153.3998
				xmax = 153.5153
				text = ""
			intervals [580]:
				xmin = 153.5153
				xmax = 153.6253
				text = "Y"
			intervals [581]:
				xmin = 153.6253
				xmax = 153.6653
				text = "UW1"
			intervals [582]:
				xmin = 153.6653
				xmax = 153.7253
				text = "N"
			intervals [583]:
				xmin = 153.7253
				xmax = 153.8053
				text = "OW1"
			intervals [584]:
				xmin = 153.8053
				xmax = 153.9053
				text = "M"
			intervals [585]:
				xmin = 153.9053
				xmax = 153.9853
				text = "AO1"
			intervals [586]:
				xmin = 153.9853
				xmax = 154.0153
				text = "R"
			intervals [587]:
				xmin = 154.0153
				xmax = 154.0453
				text = "ER0"
			intervals [588]:
				xmin = 154.0453
				xmax = 154.1153
				text = "L"
			intervals [589]:
				xmin = 154.1153
				xmax = 154.2153
				text = "EH1"
			intervals [590]:
				xmin = 154.2153
				xmax = 154.2453
				text = "S"
			intervals [591]:
				xmin = 154.2453
				xmax = 154.2953
				text = "sp"
			intervals [592]:
				xmin = 154.2953
				xmax = 154.8559
				text = ""
			intervals [593]:
				xmin = 154.8559
				xmax = 154.9759
				text = "P"
			intervals [594]:
				xmin = 154.9759
				xmax = 155.0459
				text = "L"
			intervals [595]:
				xmin = 155.0459
				xmax = 155.1359
				text = "EY1"
			intervals [596]:
				xmin = 155.1359
				xmax = 155.1859
				text = "D"
			intervals [597]:
				xmin = 155.1859
				xmax = 155.2159
				text = "sp"
			intervals [598]:
				xmin = 155.2159
				xmax = 155.2559
				text = "HH"
			intervals [599]:
				xmin = 155.2559
				xmax = 155.2959
				text = "IY1"
			intervals [600]:
				xmin = 155.2959
				xmax = 155.3259
				text = "R"
			intervals [601]:
				xmin = 155.3259
				xmax = 155.3559
				text = "IH0"
			intervals [602]:
				xmin = 155.3559
				xmax = 155.3859
				text = "N"
			intervals [603]:
				xmin = 155.3859
				xmax = 155.4459
				text = "sp"
			intervals [604]:
				xmin = 155.4459
				xmax = 155.5059
				text = "W"
			intervals [605]:
				xmin = 155.5059
				xmax = 155.6759
				text = "AO1"
			intervals [606]:
				xmin = 155.6759
				xmax = 155.7759
				text = "SH"
			intervals [607]:
				xmin = 155.7759
				xmax = 155.8159
				text = "IH0"
			intervals [608]:
				xmin = 155.8159
				xmax = 155.8459
				text = "NG"
			intervals [609]:
				xmin = 155.8459
				xmax = 155.9659
				text = "T"
			intervals [610]:
				xmin = 155.9659
				xmax = 155.9959
				text = "AH0"
			intervals [611]:
				xmin = 155.9959
				xmax = 156.1359
				text = "N"
			intervals [612]:
				xmin = 156.1359
				xmax = 156.3059
				text = "sp"
			intervals [613]:
				xmin = 156.3059
				xmax = 159.9899
				text = ""
			intervals [614]:
				xmin = 159.9899
				xmax = 160.0199
				text = "DH"
			intervals [615]:
				xmin = 160.0199
				xmax = 160.0499
				text = "AH0"
			intervals [616]:
				xmin = 160.0499
				xmax = 160.0799
				text = "T"
			intervals [617]:
				xmin = 160.0799
				xmax = 160.1099
				text = "Y"
			intervals [618]:
				xmin = 160.1099
				xmax = 160.1399
				text = "UW1"
			intervals [619]:
				xmin = 160.1399
				xmax = 160.1699
				text = "N"
			intervals [620]:
				xmin = 160.1699
				xmax = 160.5399
				text = "OW1"
			intervals [621]:
				xmin = 160.5399
				xmax = 160.5699
				text = "AH1"
			intervals [622]:
				xmin = 160.5699
				xmax = 160.6699
				text = "V"
			intervals [623]:
				xmin = 160.6699
				xmax = 160.6999
				text = "sp"
			intervals [624]:
				xmin = 160.6999
				xmax = 163.3413
				text = ""
			intervals [625]:
				xmin = 163.3413
				xmax = 163.4213
				text = "AH1"
			intervals [626]:
				xmin = 163.4213
				xmax = 163.4513
				text = "HH"
			intervals [627]:
				xmin = 163.4513
				xmax = 163.4813
				text = "AH1"
			intervals [628]:
				xmin = 163.4813
				xmax = 164.6262
				text = "sp"
			intervals [629]:
				xmin = 164.6262
				xmax = 164.8762
				text = "AH1"
			intervals [630]:
				xmin = 164.8762
				xmax = 165.0562
				text = "M"
			intervals [631]:
				xmin = 165.0562
				xmax = 165.2062
				text = "sp"
			intervals [632]:
				xmin = 165.2062
				xmax = 166.0706
				text = ""
			intervals [633]:
				xmin = 166.0706
				xmax = 166.2506
				text = "D"
			intervals [634]:
				xmin = 166.2506
				xmax = 166.2806
				text = "IH0"
			intervals [635]:
				xmin = 166.2806
				xmax = 166.3506
				text = "D"
			intervals [636]:
				xmin = 166.3506
				xmax = 166.3806
				text = "sp"
			intervals [637]:
				xmin = 166.3806
				xmax = 166.4306
				text = "Y"
			intervals [638]:
				xmin = 166.4306
				xmax = 166.5606
				text = "UW1"
			intervals [639]:
				xmin = 166.5606
				xmax = 166.6406
				text = "EH1"
			intervals [640]:
				xmin = 166.6406
				xmax = 166.7106
				text = "V"
			intervals [641]:
				xmin = 166.7106
				xmax = 166.7906
				text = "ER0"
			intervals [642]:
				xmin = 166.7906
				xmax = 166.9206
				text = "sp"
			intervals [643]:
				xmin = 166.9206
				xmax = 166.9606
				text = "P"
			intervals [644]:
				xmin = 166.9606
				xmax = 167.0506
				text = "L"
			intervals [645]:
				xmin = 167.0506
				xmax = 167.1106
				text = "EY1"
			intervals [646]:
				xmin = 167.1106
				xmax = 167.3006
				text = "sp"
			intervals [647]:
				xmin = 167.3006
				xmax = 167.5706
				text = "AH1"
			intervals [648]:
				xmin = 167.5706
				xmax = 167.7706
				text = "M"
			intervals [649]:
				xmin = 167.7706
				xmax = 168.4269
				text = "sp"
			intervals [650]:
				xmin = 168.4269
				xmax = 168.5069
				text = "AH1"
			intervals [651]:
				xmin = 168.5069
				xmax = 168.8669
				text = "M"
			intervals [652]:
				xmin = 168.8669
				xmax = 169.7318
				text = "sp"
			intervals [653]:
				xmin = 169.7318
				xmax = 169.7718
				text = "W"
			intervals [654]:
				xmin = 169.7718
				xmax = 169.8018
				text = "AH1"
			intervals [655]:
				xmin = 169.8018
				xmax = 169.8418
				text = "T"
			intervals [656]:
				xmin = 169.8418
				xmax = 169.8718
				text = "sp"
			intervals [657]:
				xmin = 169.8718
				xmax = 169.9018
				text = "Z"
			intervals [658]:
				xmin = 169.9018
				xmax = 169.9518
				text = "sp"
			intervals [659]:
				xmin = 169.9518
				xmax = 170.0218
				text = "DH"
			intervals [660]:
				xmin = 170.0218
				xmax = 170.0918
				text = "AH0"
			intervals [661]:
				xmin = 170.0918
				xmax = 170.1318
				text = "T"
			intervals [662]:
				xmin = 170.1318
				xmax = 170.1818
				text = "sp"
			intervals [663]:
				xmin = 170.1818
				xmax = 170.2218
				text = "G"
			intervals [664]:
				xmin = 170.2218
				xmax = 170.2518
				text = "EY1"
			intervals [665]:
				xmin = 170.2518
				xmax = 170.4318
				text = "M"
			intervals [666]:
				xmin = 170.4318
				xmax = 170.5218
				text = "sp"
			intervals [667]:
				xmin = 170.5218
				xmax = 170.7083
				text = ""
			intervals [668]:
				xmin = 170.7083
				xmax = 170.7983
				text = "T"
			intervals [669]:
				xmin = 170.7983
				xmax = 171.0483
				text = "AE1"
			intervals [670]:
				xmin = 171.0483
				xmax = 171.0783
				text = "G"
			intervals [671]:
				xmin = 171.0783
				xmax = 171.1483
				text = "sp"
			intervals [672]:
				xmin = 171.1483
				xmax = 171.2183
				text = "AY1"
			intervals [673]:
				xmin = 171.2183
				xmax = 171.3383
				text = "sp"
			intervals [674]:
				xmin = 171.3383
				xmax = 171.3683
				text = "TH"
			intervals [675]:
				xmin = 171.3683
				xmax = 171.3983
				text = "IH1"
			intervals [676]:
				xmin = 171.3983
				xmax = 171.4283
				text = "NG"
			intervals [677]:
				xmin = 171.4283
				xmax = 171.4583
				text = "K"
			intervals [678]:
				xmin = 171.4583
				xmax = 171.6183
				text = "sp"
			intervals [679]:
				xmin = 171.6183
				xmax = 171.6583
				text = "Y"
			intervals [680]:
				xmin = 171.6583
				xmax = 171.7083
				text = "UW1"
			intervals [681]:
				xmin = 171.7083
				xmax = 171.7383
				text = "sp"
			intervals [682]:
				xmin = 171.7383
				xmax = 171.7683
				text = "N"
			intervals [683]:
				xmin = 171.7683
				xmax = 171.8083
				text = "OW1"
			intervals [684]:
				xmin = 171.8083
				xmax = 171.9583
				text = "sp"
			intervals [685]:
				xmin = 171.9583
				xmax = 171.9883
				text = "T"
			intervals [686]:
				xmin = 171.9883
				xmax = 172.1583
				text = "AE1"
			intervals [687]:
				xmin = 172.1583
				xmax = 172.2083
				text = "G"
			intervals [688]:
				xmin = 172.2083
				xmax = 173.2015
				text = "sp"
			intervals [689]:
				xmin = 173.2015
				xmax = 173.2315
				text = "T"
			intervals [690]:
				xmin = 173.2315
				xmax = 173.3415
				text = "AE1"
			intervals [691]:
				xmin = 173.3415
				xmax = 173.3715
				text = "G"
			intervals [692]:
				xmin = 173.3715
				xmax = 173.4215
				text = "sp"
			intervals [693]:
				xmin = 173.4215
				xmax = 173.5115
				text = "N"
			intervals [694]:
				xmin = 173.5115
				xmax = 173.5515
				text = "AW1"
			intervals [695]:
				xmin = 173.5515
				xmax = 173.6215
				text = "HH"
			intervals [696]:
				xmin = 173.6215
				xmax = 173.7115
				text = "AW1"
			intervals [697]:
				xmin = 173.7115
				xmax = 173.7815
				text = "D"
			intervals [698]:
				xmin = 173.7815
				xmax = 173.8215
				text = "Y"
			intervals [699]:
				xmin = 173.8215
				xmax = 173.8615
				text = "UW1"
			intervals [700]:
				xmin = 173.8615
				xmax = 173.9615
				text = "P"
			intervals [701]:
				xmin = 173.9615
				xmax = 174.0215
				text = "L"
			intervals [702]:
				xmin = 174.0215
				xmax = 174.0915
				text = "EY1"
			intervals [703]:
				xmin = 174.0915
				xmax = 174.2215
				text = "sp"
			intervals [704]:
				xmin = 174.2215
				xmax = 174.2715
				text = "T"
			intervals [705]:
				xmin = 174.2715
				xmax = 174.4915
				text = "AE1"
			intervals [706]:
				xmin = 174.4915
				xmax = 174.5215
				text = "G"
			intervals [707]:
				xmin = 174.5215
				xmax = 174.8215
				text = "sp"
			intervals [708]:
				xmin = 174.8215
				xmax = 182.8516
				text = ""
			intervals [709]:
				xmin = 182.8516
				xmax = 183.0316
				text = "M"
			intervals [710]:
				xmin = 183.0316
				xmax = 183.1016
				text = "HH"
			intervals [711]:
				xmin = 183.1016
				xmax = 183.2216
				text = "M"
			intervals [712]:
				xmin = 183.2216
				xmax = 183.3116
				text = "sp"
			intervals [713]:
				xmin = 183.3116
				xmax = 186.604
				text = ""
			intervals [714]:
				xmin = 186.604
				xmax = 187.004
				text = "M"
			intervals [715]:
				xmin = 187.004
				xmax = 187.034
				text = "HH"
			intervals [716]:
				xmin = 187.034
				xmax = 187.074
				text = "M"
			intervals [717]:
				xmin = 187.074
				xmax = 189.0079
				text = ""
			intervals [718]:
				xmin = 189.0079
				xmax = 189.0579
				text = "sil"
			intervals [719]:
				xmin = 189.0579
				xmax = 189.2079
				text = "N"
			intervals [720]:
				xmin = 189.2079
				xmax = 189.3279
				text = "AW1"
			intervals [721]:
				xmin = 189.3279
				xmax = 189.4079
				text = "W"
			intervals [722]:
				xmin = 189.4079
				xmax = 189.4479
				text = "EH1"
			intervals [723]:
				xmin = 189.4479
				xmax = 189.5179
				text = "N"
			intervals [724]:
				xmin = 189.5179
				xmax = 189.5879
				text = "Y"
			intervals [725]:
				xmin = 189.5879
				xmax = 189.6179
				text = "UW1"
			intervals [726]:
				xmin = 189.6179
				xmax = 189.6479
				text = "R"
			intervals [727]:
				xmin = 189.6479
				xmax = 189.7579
				text = "S"
			intervals [728]:
				xmin = 189.7579
				xmax = 189.8079
				text = "AH0"
			intervals [729]:
				xmin = 189.8079
				xmax = 189.9179
				text = "L"
			intervals [730]:
				xmin = 189.9179
				xmax = 189.9879
				text = "EH1"
			intervals [731]:
				xmin = 189.9879
				xmax = 190.0879
				text = "K"
			intervals [732]:
				xmin = 190.0879
				xmax = 190.1279
				text = "T"
			intervals [733]:
				xmin = 190.1279
				xmax = 190.1579
				text = "IH0"
			intervals [734]:
				xmin = 190.1579
				xmax = 190.2379
				text = "NG"
			intervals [735]:
				xmin = 190.2379
				xmax = 190.2679
				text = "DH"
			intervals [736]:
				xmin = 190.2679
				xmax = 190.3179
				text = "AH0"
			intervals [737]:
				xmin = 190.3179
				xmax = 190.4479
				text = "W"
			intervals [738]:
				xmin = 190.4479
				xmax = 190.4979
				text = "AH1"
			intervals [739]:
				xmin = 190.4979
				xmax = 190.5379
				text = "N"
			intervals [740]:
				xmin = 190.5379
				xmax = 190.5779
				text = "HH"
			intervals [741]:
				xmin = 190.5779
				xmax = 190.6579
				text = "UW1"
			intervals [742]:
				xmin = 190.6579
				xmax = 190.6879
				text = "sp"
			intervals [743]:
				xmin = 190.6879
				xmax = 190.7179
				text = "Z"
			intervals [744]:
				xmin = 190.7179
				xmax = 190.7679
				text = "sp"
			intervals [745]:
				xmin = 190.7679
				xmax = 190.8179
				text = "G"
			intervals [746]:
				xmin = 190.8179
				xmax = 190.8779
				text = "AH1"
			intervals [747]:
				xmin = 190.8779
				xmax = 190.9179
				text = "N"
			intervals [748]:
				xmin = 190.9179
				xmax = 190.9779
				text = "AH0"
			intervals [749]:
				xmin = 190.9779
				xmax = 191.0079
				text = "sp"
			intervals [750]:
				xmin = 191.0079
				xmax = 191.0679
				text = "B"
			intervals [751]:
				xmin = 191.0679
				xmax = 191.2379
				text = "IY0"
			intervals [752]:
				xmin = 191.2379
				xmax = 191.3179
				text = "IH0"
			intervals [753]:
				xmin = 191.3179
				xmax = 191.3479
				text = "T"
			intervals [754]:
				xmin = 191.3479
				xmax = 191.3879
				text = "sp"
			intervals [755]:
				xmin = 191.3879
				xmax = 191.4179
				text = "D"
			intervals [756]:
				xmin = 191.4179
				xmax = 191.4479
				text = "IH0"
			intervals [757]:
				xmin = 191.4479
				xmax = 191.4779
				text = "D"
			intervals [758]:
				xmin = 191.4779
				xmax = 191.5179
				text = "sp"
			intervals [759]:
				xmin = 191.5179
				xmax = 191.5779
				text = "Y"
			intervals [760]:
				xmin = 191.5779
				xmax = 191.6379
				text = "UW1"
			intervals [761]:
				xmin = 191.6379
				xmax = 191.6679
				text = "EH1"
			intervals [762]:
				xmin = 191.6679
				xmax = 191.7279
				text = "V"
			intervals [763]:
				xmin = 191.7279
				xmax = 191.7779
				text = "ER0"
			intervals [764]:
				xmin = 191.7779
				xmax = 191.8179
				text = "sp"
			intervals [765]:
				xmin = 191.8179
				xmax = 191.9079
				text = "HH"
			intervals [766]:
				xmin = 191.9079
				xmax = 192.0179
				text = "AE1"
			intervals [767]:
				xmin = 192.0179
				xmax = 192.1079
				text = "V"
			intervals [768]:
				xmin = 192.1079
				xmax = 192.1379
				text = "EH1"
			intervals [769]:
				xmin = 192.1379
				xmax = 192.2379
				text = "N"
			intervals [770]:
				xmin = 192.2379
				xmax = 192.3179
				text = "IY0"
			intervals [771]:
				xmin = 192.3179
				xmax = 192.7634
				text = "sp"
			intervals [772]:
				xmin = 192.7634
				xmax = 192.9134
				text = "AH1"
			intervals [773]:
				xmin = 192.9134
				xmax = 193.0834
				text = "M"
			intervals [774]:
				xmin = 193.0834
				xmax = 193.2534
				text = "sp"
			intervals [775]:
				xmin = 193.2534
				xmax = 193.4134
				text = "R"
			intervals [776]:
				xmin = 193.4134
				xmax = 193.6834
				text = "AY1"
			intervals [777]:
				xmin = 193.6834
				xmax = 193.7634
				text = "M"
			intervals [778]:
				xmin = 193.7634
				xmax = 193.8834
				text = "Z"
			intervals [779]:
				xmin = 193.8834
				xmax = 193.9334
				text = "sp"
			intervals [780]:
				xmin = 193.9334
				xmax = 193.9634
				text = "T"
			intervals [781]:
				xmin = 193.9634
				xmax = 193.9934
				text = "IH0"
			intervals [782]:
				xmin = 193.9934
				xmax = 194.0434
				text = "sp"
			intervals [783]:
				xmin = 194.0434
				xmax = 194.1734
				text = "S"
			intervals [784]:
				xmin = 194.1734
				xmax = 194.5334
				text = "EY1"
			intervals [785]:
				xmin = 194.5334
				xmax = 194.5634
				text = "sp"
			intervals [786]:
				xmin = 194.5634
				xmax = 194.7234
				text = "AO1"
			intervals [787]:
				xmin = 194.7234
				xmax = 194.8334
				text = "R"
			intervals [788]:
				xmin = 194.8334
				xmax = 195.1977
				text = "sp"
			intervals [789]:
				xmin = 195.1977
				xmax = 195.2377
				text = "EH1"
			intervals [790]:
				xmin = 195.2377
				xmax = 195.3177
				text = "N"
			intervals [791]:
				xmin = 195.3177
				xmax = 195.3477
				text = "IY0"
			intervals [792]:
				xmin = 195.3477
				xmax = 195.4677
				text = "sp"
			intervals [793]:
				xmin = 195.4677
				xmax = 195.5077
				text = "K"
			intervals [794]:
				xmin = 195.5077
				xmax = 195.5477
				text = "AY1"
			intervals [795]:
				xmin = 195.5477
				xmax = 195.6677
				text = "N"
			intervals [796]:
				xmin = 195.6677
				xmax = 195.7277
				text = "sp"
			intervals [797]:
				xmin = 195.7277
				xmax = 195.7577
				text = "AH0"
			intervals [798]:
				xmin = 195.7577
				xmax = 195.7877
				text = "V"
			intervals [799]:
				xmin = 195.7877
				xmax = 195.8677
				text = "CH"
			intervals [800]:
				xmin = 195.8677
				xmax = 196.0377
				text = "AE1"
			intervals [801]:
				xmin = 196.0377
				xmax = 196.0977
				text = "N"
			intervals [802]:
				xmin = 196.0977
				xmax = 196.1977
				text = "T"
			intervals [803]:
				xmin = 196.1977
				xmax = 196.2477
				text = "S"
			intervals [804]:
				xmin = 196.2477
				xmax = 196.3977
				text = "ER0"
			intervals [805]:
				xmin = 196.3977
				xmax = 196.5277
				text = "sp"
			intervals [806]:
				xmin = 196.5277
				xmax = 196.5777
				text = "W"
			intervals [807]:
				xmin = 196.5777
				xmax = 196.6077
				text = "AH2"
			intervals [808]:
				xmin = 196.6077
				xmax = 196.6477
				text = "T"
			intervals [809]:
				xmin = 196.6477
				xmax = 196.6977
				text = "EH1"
			intervals [810]:
				xmin = 196.6977
				xmax = 196.7277
				text = "V"
			intervals [811]:
				xmin = 196.7277
				xmax = 196.8577
				text = "ER0"
			intervals [812]:
				xmin = 196.8577
				xmax = 197.6679
				text = "sp"
			intervals [813]:
				xmin = 197.6679
				xmax = 197.6979
				text = "Y"
			intervals [814]:
				xmin = 197.6979
				xmax = 197.7379
				text = "UW1"
			intervals [815]:
				xmin = 197.7379
				xmax = 197.8879
				text = "CH"
			intervals [816]:
				xmin = 197.8879
				xmax = 198.0479
				text = "UW1"
			intervals [817]:
				xmin = 198.0479
				xmax = 198.1379
				text = "Z"
			intervals [818]:
				xmin = 198.1379
				xmax = 198.1679
				text = "sp"
			intervals [819]:
				xmin = 198.1679
				xmax = 198.1979
				text = "DH"
			intervals [820]:
				xmin = 198.1979
				xmax = 198.2279
				text = "AH0"
			intervals [821]:
				xmin = 198.2279
				xmax = 198.3179
				text = "HH"
			intervals [822]:
				xmin = 198.3179
				xmax = 198.3579
				text = "W"
			intervals [823]:
				xmin = 198.3579
				xmax = 198.4079
				text = "AH1"
			intervals [824]:
				xmin = 198.4079
				xmax = 198.4679
				text = "N"
			intervals [825]:
				xmin = 198.4679
				xmax = 198.4979
				text = "DH"
			intervals [826]:
				xmin = 198.4979
				xmax = 198.5279
				text = "AH0"
			intervals [827]:
				xmin = 198.5279
				xmax = 198.5679
				text = "T"
			intervals [828]:
				xmin = 198.5679
				xmax = 198.5979
				text = "sp"
			intervals [829]:
				xmin = 198.5979
				xmax = 198.6279
				text = "Z"
			intervals [830]:
				xmin = 198.6279
				xmax = 198.6579
				text = "sp"
			intervals [831]:
				xmin = 198.6579
				xmax = 198.6879
				text = "G"
			intervals [832]:
				xmin = 198.6879
				xmax = 198.7279
				text = "AH1"
			intervals [833]:
				xmin = 198.7279
				xmax = 198.7579
				text = "N"
			intervals [834]:
				xmin = 198.7579
				xmax = 198.8279
				text = "AH0"
			intervals [835]:
				xmin = 198.8279
				xmax = 198.9279
				text = "B"
			intervals [836]:
				xmin = 198.9279
				xmax = 198.9979
				text = "IY0"
			intervals [837]:
				xmin = 198.9979
				xmax = 199.0279
				text = "IH1"
			intervals [838]:
				xmin = 199.0279
				xmax = 199.0579
				text = "T"
			intervals [839]:
				xmin = 199.0579
				xmax = 199.1879
				text = "sp"
			intervals [840]:
				xmin = 199.1879
				xmax = 201.2132
				text = ""
			intervals [841]:
				xmin = 201.2132
				xmax = 201.2432
				text = "DH"
			intervals [842]:
				xmin = 201.2432
				xmax = 201.2732
				text = "AH0"
			intervals [843]:
				xmin = 201.2732
				xmax = 201.3232
				text = "T"
			intervals [844]:
				xmin = 201.3232
				xmax = 201.6532
				text = "EH1"
			intervals [845]:
				xmin = 201.6532
				xmax = 201.7232
				text = "S"
			intervals [846]:
				xmin = 201.7232
				xmax = 201.7632
				text = "G"
			intervals [847]:
				xmin = 201.7632
				xmax = 202.0132
				text = "UH1"
			intervals [848]:
				xmin = 202.0132
				xmax = 202.1032
				text = "D"
			intervals [849]:
				xmin = 202.1032
				xmax = 202.1332
				text = "sp"
			intervals [850]:
				xmin = 202.1332
				xmax = 203.3967
				text = ""
			intervals [851]:
				xmin = 203.3967
				xmax = 203.5867
				text = "M"
			intervals [852]:
				xmin = 203.5867
				xmax = 203.6367
				text = "HH"
			intervals [853]:
				xmin = 203.6367
				xmax = 203.7967
				text = "M"
			intervals [854]:
				xmin = 203.7967
				xmax = 203.8467
				text = "sp"
			intervals [855]:
				xmin = 203.8467
				xmax = 204.0144
				text = ""
			intervals [856]:
				xmin = 204.0144
				xmax = 204.2144
				text = "M"
			intervals [857]:
				xmin = 204.2144
				xmax = 204.2644
				text = "HH"
			intervals [858]:
				xmin = 204.2644
				xmax = 204.2944
				text = "M"
			intervals [859]:
				xmin = 204.2944
				xmax = 204.8734
				text = "sp"
			intervals [860]:
				xmin = 204.8734
				xmax = 204.9834
				text = "IH1"
			intervals [861]:
				xmin = 204.9834
				xmax = 205.0934
				text = "F"
			intervals [862]:
				xmin = 205.0934
				xmax = 205.2262
				text = ""
			intervals [863]:
				xmin = 205.2262
				xmax = 205.3362
				text = "IH1"
			intervals [864]:
				xmin = 205.3362
				xmax = 205.4162
				text = "F"
			intervals [865]:
				xmin = 205.4162
				xmax = 205.4562
				text = "Y"
			intervals [866]:
				xmin = 205.4562
				xmax = 205.5162
				text = "UW1"
			intervals [867]:
				xmin = 205.5162
				xmax = 205.6062
				text = "P"
			intervals [868]:
				xmin = 205.6062
				xmax = 205.6862
				text = "L"
			intervals [869]:
				xmin = 205.6862
				xmax = 205.8062
				text = "EY1"
			intervals [870]:
				xmin = 205.8062
				xmax = 205.8762
				text = "D"
			intervals [871]:
				xmin = 205.8762
				xmax = 205.9662
				text = "S"
			intervals [872]:
				xmin = 205.9662
				xmax = 206.0962
				text = "EY1"
			intervals [873]:
				xmin = 206.0962
				xmax = 206.1962
				text = "AA1"
			intervals [874]:
				xmin = 206.1962
				xmax = 206.2962
				text = "N"
			intervals [875]:
				xmin = 206.2962
				xmax = 206.4862
				text = "T"
			intervals [876]:
				xmin = 206.4862
				xmax = 206.7162
				text = "IY1"
			intervals [877]:
				xmin = 206.7162
				xmax = 206.8362
				text = "M"
			intervals [878]:
				xmin = 206.8362
				xmax = 206.9362
				text = "Z"
			intervals [879]:
				xmin = 206.9362
				xmax = 207.0062
				text = "sp"
			intervals [880]:
				xmin = 207.0062
				xmax = 207.3379
				text = ""
			intervals [881]:
				xmin = 207.3379
				xmax = 207.4479
				text = "HH"
			intervals [882]:
				xmin = 207.4479
				xmax = 207.5079
				text = "AW1"
			intervals [883]:
				xmin = 207.5079
				xmax = 207.5679
				text = "D"
			intervals [884]:
				xmin = 207.5679
				xmax = 207.5979
				text = "IH0"
			intervals [885]:
				xmin = 207.5979
				xmax = 207.6779
				text = "D"
			intervals [886]:
				xmin = 207.6779
				xmax = 207.7279
				text = "Y"
			intervals [887]:
				xmin = 207.7279
				xmax = 207.7979
				text = "UW1"
			intervals [888]:
				xmin = 207.7979
				xmax = 207.8379
				text = "sp"
			intervals [889]:
				xmin = 207.8379
				xmax = 207.9579
				text = "CH"
			intervals [890]:
				xmin = 207.9579
				xmax = 208.2779
				text = "UW1"
			intervals [891]:
				xmin = 208.2779
				xmax = 208.4779
				text = "Z"
			intervals [892]:
				xmin = 208.4779
				xmax = 208.5979
				text = "sp"
			intervals [893]:
				xmin = 208.5979
				xmax = 209.0454
				text = ""
			intervals [894]:
				xmin = 209.0454
				xmax = 209.1254
				text = "Y"
			intervals [895]:
				xmin = 209.1254
				xmax = 209.1954
				text = "UW1"
			intervals [896]:
				xmin = 209.1954
				xmax = 209.2554
				text = "N"
			intervals [897]:
				xmin = 209.2554
				xmax = 209.5554
				text = "OW1"
			intervals [898]:
				xmin = 209.5554
				xmax = 209.6154
				text = "sp"
			intervals [899]:
				xmin = 209.6154
				xmax = 209.6654
				text = "HH"
			intervals [900]:
				xmin = 209.6654
				xmax = 209.7554
				text = "UW1"
			intervals [901]:
				xmin = 209.7554
				xmax = 209.8354
				text = "Z"
			intervals [902]:
				xmin = 209.8354
				xmax = 209.8754
				text = "G"
			intervals [903]:
				xmin = 209.8754
				xmax = 209.9154
				text = "OW1"
			intervals [904]:
				xmin = 209.9154
				xmax = 209.9454
				text = "IH0"
			intervals [905]:
				xmin = 209.9454
				xmax = 209.9854
				text = "N"
			intervals [906]:
				xmin = 209.9854
				xmax = 210.0154
				text = "T"
			intervals [907]:
				xmin = 210.0154
				xmax = 210.0454
				text = "AH0"
			intervals [908]:
				xmin = 210.0454
				xmax = 210.0754
				text = "B"
			intervals [909]:
				xmin = 210.0754
				xmax = 210.1054
				text = "IY0"
			intervals [910]:
				xmin = 210.1054
				xmax = 210.1354
				text = "DH"
			intervals [911]:
				xmin = 210.1354
				xmax = 210.1854
				text = "IY0"
			intervals [912]:
				xmin = 210.1854
				xmax = 210.3054
				text = "K"
			intervals [913]:
				xmin = 210.3054
				xmax = 210.4554
				text = "AE1"
			intervals [914]:
				xmin = 210.4554
				xmax = 210.5354
				text = "P"
			intervals [915]:
				xmin = 210.5354
				xmax = 210.5754
				text = "T"
			intervals [916]:
				xmin = 210.5754
				xmax = 210.6454
				text = "AH0"
			intervals [917]:
				xmin = 210.6454
				xmax = 210.7054
				text = "N"
			intervals [918]:
				xmin = 210.7054
				xmax = 210.8954
				text = "ER0"
			intervals [919]:
				xmin = 210.8954
				xmax = 210.9254
				text = "EH1"
			intervals [920]:
				xmin = 210.9254
				xmax = 211.0854
				text = "N"
			intervals [921]:
				xmin = 211.0854
				xmax = 211.1154
				text = "IY0"
			intervals [922]:
				xmin = 211.1154
				xmax = 212.2204
				text = "sp"
			intervals [923]:
				xmin = 212.2204
				xmax = 212.3204
				text = "AO1"
			intervals [924]:
				xmin = 212.3204
				xmax = 212.3504
				text = "R"
			intervals [925]:
				xmin = 212.3504
				xmax = 212.4104
				text = "HH"
			intervals [926]:
				xmin = 212.4104
				xmax = 212.5004
				text = "UW1"
			intervals [927]:
				xmin = 212.5004
				xmax = 212.5604
				text = "Z"
			intervals [928]:
				xmin = 212.5604
				xmax = 212.6104
				text = "G"
			intervals [929]:
				xmin = 212.6104
				xmax = 212.6404
				text = "OW1"
			intervals [930]:
				xmin = 212.6404
				xmax = 212.6804
				text = "IH0"
			intervals [931]:
				xmin = 212.6804
				xmax = 212.7104
				text = "N"
			intervals [932]:
				xmin = 212.7104
				xmax = 212.7504
				text = "T"
			intervals [933]:
				xmin = 212.7504
				xmax = 212.8004
				text = "IH0"
			intervals [934]:
				xmin = 212.8004
				xmax = 212.8304
				text = "B"
			intervals [935]:
				xmin = 212.8304
				xmax = 212.8604
				text = "IY0"
			intervals [936]:
				xmin = 212.8604
				xmax = 212.8904
				text = "sp"
			intervals [937]:
				xmin = 212.8904
				xmax = 212.9604
				text = "F"
			intervals [938]:
				xmin = 212.9604
				xmax = 213.1404
				text = "ER1"
			intervals [939]:
				xmin = 213.1404
				xmax = 213.2404
				text = "S"
			intervals [940]:
				xmin = 213.2404
				xmax = 213.3204
				text = "T"
			intervals [941]:
				xmin = 213.3204
				xmax = 213.4304
				text = "ER0"
			intervals [942]:
				xmin = 213.4304
				xmax = 213.5204
				text = "S"
			intervals [943]:
				xmin = 213.5204
				xmax = 213.5604
				text = "AH1"
			intervals [944]:
				xmin = 213.5604
				xmax = 213.5904
				text = "M"
			intervals [945]:
				xmin = 213.5904
				xmax = 213.6904
				text = "TH"
			intervals [946]:
				xmin = 213.6904
				xmax = 213.7304
				text = "IH0"
			intervals [947]:
				xmin = 213.7304
				xmax = 213.7704
				text = "N"
			intervals [948]:
				xmin = 213.7704
				xmax = 213.8004
				text = "L"
			intervals [949]:
				xmin = 213.8004
				xmax = 213.8304
				text = "AY1"
			intervals [950]:
				xmin = 213.8304
				xmax = 213.8604
				text = "K"
			intervals [951]:
				xmin = 213.8604
				xmax = 213.8904
				text = "DH"
			intervals [952]:
				xmin = 213.8904
				xmax = 213.9204
				text = "AE1"
			intervals [953]:
				xmin = 213.9204
				xmax = 213.9504
				text = "T"
			intervals [954]:
				xmin = 213.9504
				xmax = 214.1204
				text = "sp"
			intervals [955]:
				xmin = 214.1204
				xmax = 223.5405
				text = ""
			intervals [956]:
				xmin = 223.5405
				xmax = 223.7705
				text = "M"
			intervals [957]:
				xmin = 223.7705
				xmax = 223.8005
				text = "HH"
			intervals [958]:
				xmin = 223.8005
				xmax = 224.0505
				text = "M"
			intervals [959]:
				xmin = 224.0505
				xmax = 230.3998
				text = "sp"
			intervals [960]:
				xmin = 230.3998
				xmax = 230.6098
				text = "M"
			intervals [961]:
				xmin = 230.6098
				xmax = 230.6398
				text = "HH"
			intervals [962]:
				xmin = 230.6398
				xmax = 230.7198
				text = "M"
			intervals [963]:
				xmin = 230.7198
				xmax = 232.0222
				text = ""
			intervals [964]:
				xmin = 232.0222
				xmax = 232.1822
				text = "M"
			intervals [965]:
				xmin = 232.1822
				xmax = 232.2522
				text = "HH"
			intervals [966]:
				xmin = 232.2522
				xmax = 232.3622
				text = "M"
			intervals [967]:
				xmin = 232.3622
				xmax = 232.4322
				text = "sp"
			intervals [968]:
				xmin = 232.4322
				xmax = 233.6301
				text = ""
			intervals [969]:
				xmin = 233.6301
				xmax = 233.8601
				text = "M"
			intervals [970]:
				xmin = 233.8601
				xmax = 233.8901
				text = "HH"
			intervals [971]:
				xmin = 233.8901
				xmax = 234.0001
				text = "M"
			intervals [972]:
				xmin = 234.0001
				xmax = 235.0138
				text = "sp"
			intervals [973]:
				xmin = 235.0138
				xmax = 235.4938
				text = "AH1"
			intervals [974]:
				xmin = 235.4938
				xmax = 235.5638
				text = "sp"
			intervals [975]:
				xmin = 235.5638
				xmax = 235.5938
				text = "L"
			intervals [976]:
				xmin = 235.5938
				xmax = 235.6238
				text = "EH1"
			intervals [977]:
				xmin = 235.6238
				xmax = 235.6538
				text = "T"
			intervals [978]:
				xmin = 235.6538
				xmax = 235.6938
				text = "S"
			intervals [979]:
				xmin = 235.6938
				xmax = 235.7338
				text = "sp"
			intervals [980]:
				xmin = 235.7338
				xmax = 235.8638
				text = "S"
			intervals [981]:
				xmin = 235.8638
				xmax = 235.9238
				text = "IY1"
			intervals [982]:
				xmin = 235.9238
				xmax = 235.9938
				text = "W"
			intervals [983]:
				xmin = 235.9938
				xmax = 236.0238
				text = "AH1"
			intervals [984]:
				xmin = 236.0238
				xmax = 236.1238
				text = "T"
			intervals [985]:
				xmin = 236.1238
				xmax = 236.1538
				text = "W"
			intervals [986]:
				xmin = 236.1538
				xmax = 236.1838
				text = "AO1"
			intervals [987]:
				xmin = 236.1838
				xmax = 236.2138
				text = "Z"
			intervals [988]:
				xmin = 236.2138
				xmax = 236.2438
				text = "sp"
			intervals [989]:
				xmin = 236.2438
				xmax = 236.3038
				text = "AH0"
			intervals [990]:
				xmin = 236.3038
				xmax = 236.3738
				text = "N"
			intervals [991]:
				xmin = 236.3738
				xmax = 236.4338
				text = "AH1"
			intervals [992]:
				xmin = 236.4338
				xmax = 236.4938
				text = "DH"
			intervals [993]:
				xmin = 236.4938
				xmax = 236.5638
				text = "ER0"
			intervals [994]:
				xmin = 236.5638
				xmax = 236.6438
				text = "sp"
			intervals [995]:
				xmin = 236.6438
				xmax = 236.6738
				text = "G"
			intervals [996]:
				xmin = 236.6738
				xmax = 236.7038
				text = "EY1"
			intervals [997]:
				xmin = 236.7038
				xmax = 236.7338
				text = "M"
			intervals [998]:
				xmin = 236.7338
				xmax = 236.7638
				text = "sp"
			intervals [999]:
				xmin = 236.7638
				xmax = 236.7938
				text = "Y"
			intervals [1000]:
				xmin = 236.7938
				xmax = 237.0838
				text = "UW1"
			intervals [1001]:
				xmin = 237.0838
				xmax = 237.4638
				text = "sp"
			intervals [1002]:
				xmin = 237.4638
				xmax = 237.5138
				text = "T"
			intervals [1003]:
				xmin = 237.5138
				xmax = 237.5438
				text = "OW1"
			intervals [1004]:
				xmin = 237.5438
				xmax = 237.6438
				text = "L"
			intervals [1005]:
				xmin = 237.6438
				xmax = 237.6738
				text = "D"
			intervals [1006]:
				xmin = 237.6738
				xmax = 237.8238
				text = "sp"
			intervals [1007]:
				xmin = 237.8238
				xmax = 237.8538
				text = "M"
			intervals [1008]:
				xmin = 237.8538
				xmax = 237.8838
				text = "IY1"
			intervals [1009]:
				xmin = 237.8838
				xmax = 237.9438
				text = "sp"
			intervals [1010]:
				xmin = 237.9438
				xmax = 238.0138
				text = "AH0"
			intervals [1011]:
				xmin = 238.0138
				xmax = 238.0438
				text = "B"
			intervals [1012]:
				xmin = 238.0438
				xmax = 238.0738
				text = "AW1"
			intervals [1013]:
				xmin = 238.0738
				xmax = 238.1238
				text = "T"
			intervals [1014]:
				xmin = 238.1238
				xmax = 238.2738
				text = "sp"
			intervals [1015]:
				xmin = 238.2738
				xmax = 241.3433
				text = ""
			intervals [1016]:
				xmin = 241.3433
				xmax = 241.4233
				text = "Y"
			intervals [1017]:
				xmin = 241.4233
				xmax = 241.4933
				text = "UW1"
			intervals [1018]:
				xmin = 241.4933
				xmax = 241.5233
				text = "sp"
			intervals [1019]:
				xmin = 241.5233
				xmax = 241.5533
				text = "N"
			intervals [1020]:
				xmin = 241.5533
				xmax = 241.6833
				text = "UW1"
			intervals [1021]:
				xmin = 241.6833
				xmax = 241.8533
				text = "sp"
			intervals [1022]:
				xmin = 241.8533
				xmax = 241.9533
				text = "HH"
			intervals [1023]:
				xmin = 241.9533
				xmax = 241.9833
				text = "AA1"
			intervals [1024]:
				xmin = 241.9833
				xmax = 242.1333
				text = "P"
			intervals [1025]:
				xmin = 242.1333
				xmax = 242.1933
				text = "S"
			intervals [1026]:
				xmin = 242.1933
				xmax = 242.2833
				text = "K"
			intervals [1027]:
				xmin = 242.2833
				xmax = 242.3433
				text = "AA2"
			intervals [1028]:
				xmin = 242.3433
				xmax = 242.4833
				text = "CH"
			intervals [1029]:
				xmin = 242.4833
				xmax = 242.5733
				text = "sp"
			intervals [1030]:
				xmin = 242.5733
				xmax = 242.9997
				text = ""
			intervals [1031]:
				xmin = 242.9997
				xmax = 243.0297
				text = "D"
			intervals [1032]:
				xmin = 243.0297
				xmax = 243.1697
				text = "AA1"
			intervals [1033]:
				xmin = 243.1697
				xmax = 243.2097
				text = "L"
			intervals [1034]:
				xmin = 243.2097
				xmax = 243.2897
				text = "Z"
			intervals [1035]:
				xmin = 243.2897
				xmax = 243.7097
				text = "sp"
			intervals [1036]:
				xmin = 243.7097
				xmax = 243.7397
				text = "B"
			intervals [1037]:
				xmin = 243.7397
				xmax = 243.9397
				text = "AE1"
			intervals [1038]:
				xmin = 243.9397
				xmax = 244.0197
				text = "S"
			intervals [1039]:
				xmin = 244.0197
				xmax = 244.0597
				text = "K"
			intervals [1040]:
				xmin = 244.0597
				xmax = 244.0997
				text = "AH0"
			intervals [1041]:
				xmin = 244.0997
				xmax = 244.1697
				text = "T"
			intervals [1042]:
				xmin = 244.1697
				xmax = 244.2097
				text = "B"
			intervals [1043]:
				xmin = 244.2097
				xmax = 244.4397
				text = "AO2"
			intervals [1044]:
				xmin = 244.4397
				xmax = 244.5297
				text = "L"
			intervals [1045]:
				xmin = 244.5297
				xmax = 244.5597
				text = "sp"
			intervals [1046]:
				xmin = 244.5597
				xmax = 244.5897
				text = "OW2"
			intervals [1047]:
				xmin = 244.5897
				xmax = 244.6397
				text = "K"
			intervals [1048]:
				xmin = 244.6397
				xmax = 244.7497
				text = "EY1"
			intervals [1049]:
				xmin = 244.7497
				xmax = 244.7797
				text = "sp"
			intervals [1050]:
				xmin = 244.7797
				xmax = 245.0573
				text = ""
			intervals [1051]:
				xmin = 245.0573
				xmax = 245.1073
				text = "D"
			intervals [1052]:
				xmin = 245.1073
				xmax = 245.1373
				text = "IH0"
			intervals [1053]:
				xmin = 245.1373
				xmax = 245.1973
				text = "D"
			intervals [1054]:
				xmin = 245.1973
				xmax = 245.2473
				text = "Y"
			intervals [1055]:
				xmin = 245.2473
				xmax = 245.2973
				text = "UW1"
			intervals [1056]:
				xmin = 245.2973
				xmax = 245.3973
				text = "P"
			intervals [1057]:
				xmin = 245.3973
				xmax = 245.4573
				text = "L"
			intervals [1058]:
				xmin = 245.4573
				xmax = 245.5473
				text = "EY1"
			intervals [1059]:
				xmin = 245.5473
				xmax = 245.5773
				text = "IH1"
			intervals [1060]:
				xmin = 245.5773
				xmax = 245.6173
				text = "T"
			intervals [1061]:
				xmin = 245.6173
				xmax = 245.6673
				text = "sp"
			intervals [1062]:
				xmin = 245.6673
				xmax = 245.7073
				text = "DH"
			intervals [1063]:
				xmin = 245.7073
				xmax = 245.7773
				text = "AH0"
			intervals [1064]:
				xmin = 245.7773
				xmax = 245.8673
				text = "G"
			intervals [1065]:
				xmin = 245.8673
				xmax = 246.0073
				text = "ER1"
			intervals [1066]:
				xmin = 246.0073
				xmax = 246.1273
				text = "L"
			intervals [1067]:
				xmin = 246.1273
				xmax = 246.1973
				text = "Z"
			intervals [1068]:
				xmin = 246.1973
				xmax = 246.2973
				text = "V"
			intervals [1069]:
				xmin = 246.2973
				xmax = 246.4673
				text = "ER1"
			intervals [1070]:
				xmin = 246.4673
				xmax = 246.5573
				text = "ZH"
			intervals [1071]:
				xmin = 246.5573
				xmax = 246.5973
				text = "AH0"
			intervals [1072]:
				xmin = 246.5973
				xmax = 246.7473
				text = "N"
			intervals [1073]:
				xmin = 246.7473
				xmax = 246.8973
				text = "AO1"
			intervals [1074]:
				xmin = 246.8973
				xmax = 246.9673
				text = "R"
			intervals [1075]:
				xmin = 246.9673
				xmax = 246.9973
				text = "sp"
			intervals [1076]:
				xmin = 246.9973
				xmax = 247.0273
				text = "JH"
			intervals [1077]:
				xmin = 247.0273
				xmax = 247.0673
				text = "IH0"
			intervals [1078]:
				xmin = 247.0673
				xmax = 247.1073
				text = "S"
			intervals [1079]:
				xmin = 247.1073
				xmax = 247.2773
				text = "sp"
			intervals [1080]:
				xmin = 247.2773
				xmax = 247.3573
				text = "B"
			intervals [1081]:
				xmin = 247.3573
				xmax = 247.5273
				text = "OY1"
			intervals [1082]:
				xmin = 247.5273
				xmax = 247.5973
				text = "Z"
			intervals [1083]:
				xmin = 247.5973
				xmax = 247.6373
				text = "sp"
			intervals [1084]:
				xmin = 247.6373
				xmax = 247.7273
				text = "V"
			intervals [1085]:
				xmin = 247.7273
				xmax = 247.7573
				text = "ER1"
			intervals [1086]:
				xmin = 247.7573
				xmax = 247.7873
				text = "ZH"
			intervals [1087]:
				xmin = 247.7873
				xmax = 247.8173
				text = "AH0"
			intervals [1088]:
				xmin = 247.8173
				xmax = 247.8473
				text = "N"
			intervals [1089]:
				xmin = 247.8473
				xmax = 247.8773
				text = "sp"
			intervals [1090]:
				xmin = 247.8773
				xmax = 248.1273
				text = "ER0"
			intervals [1091]:
				xmin = 248.1273
				xmax = 248.1773
				text = "sp"
			intervals [1092]:
				xmin = 248.1773
				xmax = 248.2773
				text = "W"
			intervals [1093]:
				xmin = 248.2773
				xmax = 248.3073
				text = "AH1"
			intervals [1094]:
				xmin = 248.3073
				xmax = 248.3373
				text = "T"
			intervals [1095]:
				xmin = 248.3373
				xmax = 248.4473
				text = "sp"
			intervals [1096]:
				xmin = 248.4473
				xmax = 259.2455
				text = ""
			intervals [1097]:
				xmin = 259.2455
				xmax = 259.4055
				text = "M"
			intervals [1098]:
				xmin = 259.4055
				xmax = 259.4555
				text = "HH"
			intervals [1099]:
				xmin = 259.4555
				xmax = 259.6155
				text = "M"
			intervals [1100]:
				xmin = 259.6155
				xmax = 259.7355
				text = "sp"
			intervals [1101]:
				xmin = 259.7355
				xmax = 271.5846
				text = ""
			intervals [1102]:
				xmin = 271.5846
				xmax = 271.7346
				text = "M"
			intervals [1103]:
				xmin = 271.7346
				xmax = 271.7646
				text = "HH"
			intervals [1104]:
				xmin = 271.7646
				xmax = 272.1846
				text = "M"
			intervals [1105]:
				xmin = 272.1846
				xmax = 277.7605
				text = ""
			intervals [1106]:
				xmin = 277.7605
				xmax = 277.8605
				text = "M"
			intervals [1107]:
				xmin = 277.8605
				xmax = 277.8905
				text = "HH"
			intervals [1108]:
				xmin = 277.8905
				xmax = 278.3305
				text = "M"
			intervals [1109]:
				xmin = 278.3305
				xmax = 278.4923
				text = ""
			intervals [1110]:
				xmin = 278.4923
				xmax = 278.6723
				text = "M"
			intervals [1111]:
				xmin = 278.6723
				xmax = 278.7023
				text = "HH"
			intervals [1112]:
				xmin = 278.7023
				xmax = 278.8423
				text = "M"
			intervals [1113]:
				xmin = 278.8423
				xmax = 278.9523
				text = "sp"
			intervals [1114]:
				xmin = 278.9523
				xmax = 279.0823
				text = "AY1"
			intervals [1115]:
				xmin = 279.0823
				xmax = 279.1623
				text = "D"
			intervals [1116]:
				xmin = 279.1623
				xmax = 279.2223
				text = "IH0"
			intervals [1117]:
				xmin = 279.2223
				xmax = 279.2523
				text = "D"
			intervals [1118]:
				xmin = 279.2523
				xmax = 279.3423
				text = "sp"
			intervals [1119]:
				xmin = 279.3423
				xmax = 279.3723
				text = "DH"
			intervals [1120]:
				xmin = 279.3723
				xmax = 279.4023
				text = "AH0"
			intervals [1121]:
				xmin = 279.4023
				xmax = 279.4523
				text = "sp"
			intervals [1122]:
				xmin = 279.4523
				xmax = 279.5223
				text = "S"
			intervals [1123]:
				xmin = 279.5223
				xmax = 279.5923
				text = "EY1"
			intervals [1124]:
				xmin = 279.5923
				xmax = 279.7123
				text = "M"
			intervals [1125]:
				xmin = 279.7123
				xmax = 279.7923
				text = "sp"
			intervals [1126]:
				xmin = 279.7923
				xmax = 279.8323
				text = "TH"
			intervals [1127]:
				xmin = 279.8323
				xmax = 279.9023
				text = "IH1"
			intervals [1128]:
				xmin = 279.9023
				xmax = 279.9923
				text = "NG"
			intervals [1129]:
				xmin = 279.9923
				xmax = 280.1223
				text = "sp"
			intervals [1130]:
				xmin = 280.1223
				xmax = 281.1519
				text = ""
			intervals [1131]:
				xmin = 281.1519
				xmax = 281.2619
				text = "W"
			intervals [1132]:
				xmin = 281.2619
				xmax = 281.3219
				text = "EH1"
			intervals [1133]:
				xmin = 281.3219
				xmax = 281.4019
				text = "L"
			intervals [1134]:
				xmin = 281.4019
				xmax = 281.4719
				text = "W"
			intervals [1135]:
				xmin = 281.4719
				xmax = 281.5419
				text = "AH1"
			intervals [1136]:
				xmin = 281.5419
				xmax = 281.6019
				text = "T"
			intervals [1137]:
				xmin = 281.6019
				xmax = 281.6319
				text = "sp"
			intervals [1138]:
				xmin = 281.6319
				xmax = 281.7119
				text = "W"
			intervals [1139]:
				xmin = 281.7119
				xmax = 281.7819
				text = "AO1"
			intervals [1140]:
				xmin = 281.7819
				xmax = 282.0319
				text = "Z"
			intervals [1141]:
				xmin = 282.0319
				xmax = 282.2719
				text = "AH1"
			intervals [1142]:
				xmin = 282.2719
				xmax = 282.4319
				text = "M"
			intervals [1143]:
				xmin = 282.4319
				xmax = 282.8412
				text = "sp"
			intervals [1144]:
				xmin = 282.8412
				xmax = 282.9412
				text = "HH"
			intervals [1145]:
				xmin = 282.9412
				xmax = 283.0512
				text = "AW1"
			intervals [1146]:
				xmin = 283.0512
				xmax = 283.1312
				text = "W"
			intervals [1147]:
				xmin = 283.1312
				xmax = 283.2212
				text = "AA1"
			intervals [1148]:
				xmin = 283.2212
				xmax = 283.2912
				text = "Z"
			intervals [1149]:
				xmin = 283.2912
				xmax = 283.3412
				text = "IH0"
			intervals [1150]:
				xmin = 283.3412
				xmax = 283.4112
				text = "T"
			intervals [1151]:
				xmin = 283.4112
				xmax = 283.4612
				text = "sp"
			intervals [1152]:
				xmin = 283.4612
				xmax = 283.5012
				text = "P"
			intervals [1153]:
				xmin = 283.5012
				xmax = 283.5612
				text = "L"
			intervals [1154]:
				xmin = 283.5612
				xmax = 283.5912
				text = "EY1"
			intervals [1155]:
				xmin = 283.5912
				xmax = 283.6212
				text = "IH0"
			intervals [1156]:
				xmin = 283.6212
				xmax = 283.7312
				text = "NG"
			intervals [1157]:
				xmin = 283.7312
				xmax = 283.8112
				text = "B"
			intervals [1158]:
				xmin = 283.8112
				xmax = 284.0012
				text = "AE1"
			intervals [1159]:
				xmin = 284.0012
				xmax = 284.0912
				text = "S"
			intervals [1160]:
				xmin = 284.0912
				xmax = 284.1312
				text = "K"
			intervals [1161]:
				xmin = 284.1312
				xmax = 284.1812
				text = "AH0"
			intervals [1162]:
				xmin = 284.1812
				xmax = 284.2812
				text = "T"
			intervals [1163]:
				xmin = 284.2812
				xmax = 284.3212
				text = "B"
			intervals [1164]:
				xmin = 284.3212
				xmax = 284.4312
				text = "AO2"
			intervals [1165]:
				xmin = 284.4312
				xmax = 284.6512
				text = "L"
			intervals [1166]:
				xmin = 284.6512
				xmax = 284.7115
				text = ""
			intervals [1167]:
				xmin = 284.7115
				xmax = 284.7715
				text = "sil"
			intervals [1168]:
				xmin = 284.7715
				xmax = 285.0215
				text = "spn"
			intervals [1169]:
				xmin = 285.0215
				xmax = 285.2115
				text = "sp"
			intervals [1170]:
				xmin = 285.2115
				xmax = 286.1937
				text = ""
			intervals [1171]:
				xmin = 286.1937
				xmax = 286.2737
				text = "R"
			intervals [1172]:
				xmin = 286.2737
				xmax = 286.3037
				text = "AH1"
			intervals [1173]:
				xmin = 286.3037
				xmax = 286.3337
				text = "F"
			intervals [1174]:
				xmin = 286.3337
				xmax = 287.2437
				text = "spn"
			intervals [1175]:
				xmin = 287.2437
				xmax = 288.6909
				text = "sp"
			intervals [1176]:
				xmin = 288.6909
				xmax = 288.7709
				text = "D"
			intervals [1177]:
				xmin = 288.7709
				xmax = 288.8009
				text = "IH0"
			intervals [1178]:
				xmin = 288.8009
				xmax = 288.8809
				text = "D"
			intervals [1179]:
				xmin = 288.8809
				xmax = 288.9409
				text = "Y"
			intervals [1180]:
				xmin = 288.9409
				xmax = 288.9809
				text = "UW1"
			intervals [1181]:
				xmin = 288.9809
				xmax = 289.0309
				text = "EH1"
			intervals [1182]:
				xmin = 289.0309
				xmax = 289.0709
				text = "V"
			intervals [1183]:
				xmin = 289.0709
				xmax = 289.1609
				text = "ER0"
			intervals [1184]:
				xmin = 289.1609
				xmax = 289.1909
				text = "sp"
			intervals [1185]:
				xmin = 289.1909
				xmax = 289.2309
				text = "G"
			intervals [1186]:
				xmin = 289.2309
				xmax = 289.2709
				text = "IH1"
			intervals [1187]:
				xmin = 289.2709
				xmax = 289.3209
				text = "T"
			intervals [1188]:
				xmin = 289.3209
				xmax = 289.3509
				text = "sp"
			intervals [1189]:
				xmin = 289.3509
				xmax = 289.3809
				text = "T"
			intervals [1190]:
				xmin = 289.3809
				xmax = 289.4209
				text = "IH0"
			intervals [1191]:
				xmin = 289.4209
				xmax = 289.4609
				text = "sp"
			intervals [1192]:
				xmin = 289.4609
				xmax = 289.5209
				text = "P"
			intervals [1193]:
				xmin = 289.5209
				xmax = 289.6009
				text = "L"
			intervals [1194]:
				xmin = 289.6009
				xmax = 289.7009
				text = "EY1"
			intervals [1195]:
				xmin = 289.7009
				xmax = 289.7609
				text = "DH"
			intervals [1196]:
				xmin = 289.7609
				xmax = 289.8009
				text = "IY0"
			intervals [1197]:
				xmin = 289.8009
				xmax = 289.8409
				text = "IH0"
			intervals [1198]:
				xmin = 289.8409
				xmax = 289.9109
				text = "M"
			intervals [1199]:
				xmin = 289.9109
				xmax = 289.9809
				text = "P"
			intervals [1200]:
				xmin = 289.9809
				xmax = 290.0809
				text = "AO1"
			intervals [1201]:
				xmin = 290.0809
				xmax = 290.1209
				text = "R"
			intervals [1202]:
				xmin = 290.1209
				xmax = 290.1509
				text = "T"
			intervals [1203]:
				xmin = 290.1509
				xmax = 290.1809
				text = "AH0"
			intervals [1204]:
				xmin = 290.1809
				xmax = 290.2109
				text = "N"
			intervals [1205]:
				xmin = 290.2109
				xmax = 290.2409
				text = "T"
			intervals [1206]:
				xmin = 290.2409
				xmax = 290.3009
				text = "sp"
			intervals [1207]:
				xmin = 290.3009
				xmax = 290.5687
				text = ""
			intervals [1208]:
				xmin = 290.5687
				xmax = 290.7387
				text = "S"
			intervals [1209]:
				xmin = 290.7387
				xmax = 290.8087
				text = "P"
			intervals [1210]:
				xmin = 290.8087
				xmax = 290.9287
				text = "AA1"
			intervals [1211]:
				xmin = 290.9287
				xmax = 291.0887
				text = "T"
			intervals [1212]:
				xmin = 291.0887
				xmax = 291.1387
				text = "S"
			intervals [1213]:
				xmin = 291.1387
				xmax = 291.4387
				text = "AH1"
			intervals [1214]:
				xmin = 291.4387
				xmax = 291.4687
				text = "sp"
			intervals [1215]:
				xmin = 291.4687
				xmax = 291.5387
				text = "AO1"
			intervals [1216]:
				xmin = 291.5387
				xmax = 291.6087
				text = "N"
			intervals [1217]:
				xmin = 291.6087
				xmax = 291.6387
				text = "sp"
			intervals [1218]:
				xmin = 291.6387
				xmax = 291.6687
				text = "DH"
			intervals [1219]:
				xmin = 291.6687
				xmax = 291.7087
				text = "AH0"
			intervals [1220]:
				xmin = 291.7087
				xmax = 291.7387
				text = "sp"
			intervals [1221]:
				xmin = 291.7387
				xmax = 291.8487
				text = "T"
			intervals [1222]:
				xmin = 291.8487
				xmax = 291.8787
				text = "IY1"
			intervals [1223]:
				xmin = 291.8787
				xmax = 292.1087
				text = "M"
			intervals [1224]:
				xmin = 292.1087
				xmax = 292.1687
				text = "sp"
			intervals [1225]:
				xmin = 292.1687
				xmax = 292.2987
				text = "L"
			intervals [1226]:
				xmin = 292.2987
				xmax = 292.3287
				text = "AY1"
			intervals [1227]:
				xmin = 292.3287
				xmax = 292.3587
				text = "K"
			intervals [1228]:
				xmin = 292.3587
				xmax = 292.4887
				text = "sp"
			intervals [1229]:
				xmin = 292.4887
				xmax = 292.8457
				text = ""
			intervals [1230]:
				xmin = 292.8457
				xmax = 292.9057
				text = "S"
			intervals [1231]:
				xmin = 292.9057
				xmax = 292.9957
				text = "EH1"
			intervals [1232]:
				xmin = 292.9957
				xmax = 293.0357
				text = "N"
			intervals [1233]:
				xmin = 293.0357
				xmax = 293.1457
				text = "ER0"
			intervals [1234]:
				xmin = 293.1457
				xmax = 293.2857
				text = "ER0"
			intervals [1235]:
				xmin = 293.2857
				xmax = 293.3157
				text = "sp"
			intervals [1236]:
				xmin = 293.3157
				xmax = 293.3457
				text = "EH1"
			intervals [1237]:
				xmin = 293.3457
				xmax = 293.3757
				text = "N"
			intervals [1238]:
				xmin = 293.3757
				xmax = 293.4057
				text = "IY0"
			intervals [1239]:
				xmin = 293.4057
				xmax = 293.4857
				text = "TH"
			intervals [1240]:
				xmin = 293.4857
				xmax = 293.5157
				text = "IH2"
			intervals [1241]:
				xmin = 293.5157
				xmax = 293.5457
				text = "N"
			intervals [1242]:
				xmin = 293.5457
				xmax = 293.5757
				text = "sp"
			intervals [1243]:
				xmin = 293.5757
				xmax = 293.6557
				text = "L"
			intervals [1244]:
				xmin = 293.6557
				xmax = 293.6857
				text = "AY1"
			intervals [1245]:
				xmin = 293.6857
				xmax = 293.7357
				text = "K"
			intervals [1246]:
				xmin = 293.7357
				xmax = 293.8257
				text = "sp"
			intervals [1247]:
				xmin = 293.8257
				xmax = 293.9057
				text = "DH"
			intervals [1248]:
				xmin = 293.9057
				xmax = 294.0857
				text = "AH0"
			intervals [1249]:
				xmin = 294.0857
				xmax = 294.1757
				text = "T"
			intervals [1250]:
				xmin = 294.1757
				xmax = 294.6161
				text = ""
			intervals [1251]:
				xmin = 294.6161
				xmax = 294.7861
				text = "AO1"
			intervals [1252]:
				xmin = 294.7861
				xmax = 294.9161
				text = "R"
			intervals [1253]:
				xmin = 294.9161
				xmax = 295.0761
				text = "sp"
			intervals [1254]:
				xmin = 295.0761
				xmax = 296.4963
				text = ""
			intervals [1255]:
				xmin = 296.4963
				xmax = 296.6763
				text = "ER0"
			intervals [1256]:
				xmin = 296.6763
				xmax = 296.7063
				text = "sp"
			intervals [1257]:
				xmin = 296.7063
				xmax = 296.7363
				text = "D"
			intervals [1258]:
				xmin = 296.7363
				xmax = 296.7663
				text = "IH0"
			intervals [1259]:
				xmin = 296.7663
				xmax = 296.7963
				text = "D"
			intervals [1260]:
				xmin = 296.7963
				xmax = 296.8263
				text = "sp"
			intervals [1261]:
				xmin = 296.8263
				xmax = 296.8563
				text = "Y"
			intervals [1262]:
				xmin = 296.8563
				xmax = 296.8863
				text = "UW1"
			intervals [1263]:
				xmin = 296.8863
				xmax = 296.9563
				text = "sp"
			intervals [1264]:
				xmin = 296.9563
				xmax = 297.0163
				text = "JH"
			intervals [1265]:
				xmin = 297.0163
				xmax = 297.0463
				text = "IH0"
			intervals [1266]:
				xmin = 297.0463
				xmax = 297.1063
				text = "S"
			intervals [1267]:
				xmin = 297.1063
				xmax = 297.2511
				text = ""
			intervals [1268]:
				xmin = 297.2511
				xmax = 297.3911
				text = "D"
			intervals [1269]:
				xmin = 297.3911
				xmax = 297.4811
				text = "UW1"
			intervals [1270]:
				xmin = 297.4811
				xmax = 297.5411
				text = "W"
			intervals [1271]:
				xmin = 297.5411
				xmax = 297.5911
				text = "EH1"
			intervals [1272]:
				xmin = 297.5911
				xmax = 297.6811
				text = "L"
			intervals [1273]:
				xmin = 297.6811
				xmax = 297.7311
				text = "T"
			intervals [1274]:
				xmin = 297.7311
				xmax = 297.7611
				text = "AH0"
			intervals [1275]:
				xmin = 297.7611
				xmax = 297.7911
				text = "sp"
			intervals [1276]:
				xmin = 297.7911
				xmax = 297.8211
				text = "K"
			intervals [1277]:
				xmin = 297.8211
				xmax = 297.8611
				text = "IY1"
			intervals [1278]:
				xmin = 297.8611
				xmax = 298.0211
				text = "P"
			intervals [1279]:
				xmin = 298.0211
				xmax = 298.0811
				text = "AH1"
			intervals [1280]:
				xmin = 298.0811
				xmax = 298.1111
				text = "P"
			intervals [1281]:
				xmin = 298.1111
				xmax = 299.3611
				text = "spn"
			intervals [1282]:
				xmin = 299.3611
				xmax = 299.6696
				text = "sp"
			intervals [1283]:
				xmin = 299.6696
				xmax = 299.8796
				text = "AH1"
			intervals [1284]:
				xmin = 299.8796
				xmax = 299.9196
				text = "HH"
			intervals [1285]:
				xmin = 299.9196
				xmax = 300.3496
				text = "AH1"
			intervals [1286]:
				xmin = 300.3496
				xmax = 301.9596
				text = ""
			intervals [1287]:
				xmin = 301.9596
				xmax = 301.9896
				text = "M"
			intervals [1288]:
				xmin = 301.9896
				xmax = 302.0396
				text = "HH"
			intervals [1289]:
				xmin = 302.0396
				xmax = 302.4596
				text = "M"
			intervals [1290]:
				xmin = 302.4596
				xmax = 302.6048
				text = ""
			intervals [1291]:
				xmin = 302.6048
				xmax = 302.6748
				text = "W"
			intervals [1292]:
				xmin = 302.6748
				xmax = 302.7448
				text = "ER0"
			intervals [1293]:
				xmin = 302.7448
				xmax = 302.8148
				text = "Y"
			intervals [1294]:
				xmin = 302.8148
				xmax = 302.8548
				text = "UW1"
			intervals [1295]:
				xmin = 302.8548
				xmax = 302.9448
				text = "V"
			intervals [1296]:
				xmin = 302.9448
				xmax = 302.9848
				text = "EH1"
			intervals [1297]:
				xmin = 302.9848
				xmax = 303.1048
				text = "R"
			intervals [1298]:
				xmin = 303.1048
				xmax = 303.1948
				text = "IY0"
			intervals [1299]:
				xmin = 303.1948
				xmax = 303.2348
				text = "AE0"
			intervals [1300]:
				xmin = 303.2348
				xmax = 303.3448
				text = "TH"
			intervals [1301]:
				xmin = 303.3448
				xmax = 303.4148
				text = "L"
			intervals [1302]:
				xmin = 303.4148
				xmax = 303.4748
				text = "EH1"
			intervals [1303]:
				xmin = 303.4748
				xmax = 303.5048
				text = "T"
			intervals [1304]:
				xmin = 303.5048
				xmax = 303.5448
				text = "IH0"
			intervals [1305]:
				xmin = 303.5448
				xmax = 303.5748
				text = "K"
			intervals [1306]:
				xmin = 303.5748
				xmax = 303.6848
				text = "sp"
			intervals [1307]:
				xmin = 303.6848
				xmax = 306.9434
				text = ""
			intervals [1308]:
				xmin = 306.9434
				xmax = 307.0234
				text = "M"
			intervals [1309]:
				xmin = 307.0234
				xmax = 307.0734
				text = "HH"
			intervals [1310]:
				xmin = 307.0734
				xmax = 307.4634
				text = "M"
			intervals [1311]:
				xmin = 307.4634
				xmax = 307.7302
				text = ""
			intervals [1312]:
				xmin = 307.7302
				xmax = 307.9902
				text = "M"
			intervals [1313]:
				xmin = 307.9902
				xmax = 308.0202
				text = "HH"
			intervals [1314]:
				xmin = 308.0202
				xmax = 308.1802
				text = "M"
			intervals [1315]:
				xmin = 308.1802
				xmax = 308.2502
				text = "sp"
			intervals [1316]:
				xmin = 308.2502
				xmax = 308.3059
				text = ""
			intervals [1317]:
				xmin = 308.3059
				xmax = 308.3959
				text = "HH"
			intervals [1318]:
				xmin = 308.3959
				xmax = 308.5359
				text = "M"
			intervals [1319]:
				xmin = 308.5359
				xmax = 308.6359
				text = "sp"
			intervals [1320]:
				xmin = 308.6359
				xmax = 308.6959
				text = ""
			intervals [1321]:
				xmin = 308.6959
				xmax = 308.8459
				text = "M"
			intervals [1322]:
				xmin = 308.8459
				xmax = 308.8959
				text = "HH"
			intervals [1323]:
				xmin = 308.8959
				xmax = 308.9959
				text = "M"
			intervals [1324]:
				xmin = 308.9959
				xmax = 309.6766
				text = "sp"
			intervals [1325]:
				xmin = 309.6766
				xmax = 309.8366
				text = "AH1"
			intervals [1326]:
				xmin = 309.8366
				xmax = 309.9666
				text = "M"
			intervals [1327]:
				xmin = 309.9666
				xmax = 310.0766
				text = "sp"
			intervals [1328]:
				xmin = 310.0766
				xmax = 313.6662
				text = ""
			intervals [1329]:
				xmin = 313.6662
				xmax = 313.7162
				text = "K"
			intervals [1330]:
				xmin = 313.7162
				xmax = 313.7662
				text = "AH0"
			intervals [1331]:
				xmin = 313.7662
				xmax = 313.8362
				text = "N"
			intervals [1332]:
				xmin = 313.8362
				xmax = 313.8662
				text = "Y"
			intervals [1333]:
				xmin = 313.8662
				xmax = 313.9662
				text = "UW1"
			intervals [1334]:
				xmin = 313.9662
				xmax = 313.9962
				text = "R"
			intervals [1335]:
				xmin = 313.9962
				xmax = 314.0362
				text = "IY0"
			intervals [1336]:
				xmin = 314.0362
				xmax = 314.1462
				text = "M"
			intervals [1337]:
				xmin = 314.1462
				xmax = 314.1862
				text = "EH1"
			intervals [1338]:
				xmin = 314.1862
				xmax = 314.2562
				text = "M"
			intervals [1339]:
				xmin = 314.2562
				xmax = 314.2962
				text = "B"
			intervals [1340]:
				xmin = 314.2962
				xmax = 314.3662
				text = "ER0"
			intervals [1341]:
				xmin = 314.3662
				xmax = 314.3962
				text = "sp"
			intervals [1342]:
				xmin = 314.3962
				xmax = 314.5062
				text = "EH1"
			intervals [1343]:
				xmin = 314.5062
				xmax = 314.5762
				text = "N"
			intervals [1344]:
				xmin = 314.5762
				xmax = 314.7462
				text = "IY0"
			intervals [1345]:
				xmin = 314.7462
				xmax = 314.8162
				text = "sp"
			intervals [1346]:
				xmin = 314.8162
				xmax = 314.8462
				text = "D"
			intervals [1347]:
				xmin = 314.8462
				xmax = 314.8762
				text = "IH0"
			intervals [1348]:
				xmin = 314.8762
				xmax = 314.9462
				text = "D"
			intervals [1349]:
				xmin = 314.9462
				xmax = 314.9862
				text = "Y"
			intervals [1350]:
				xmin = 314.9862
				xmax = 315.0262
				text = "UW1"
			intervals [1351]:
				xmin = 315.0262
				xmax = 315.0562
				text = "EH1"
			intervals [1352]:
				xmin = 315.0562
				xmax = 315.1062
				text = "V"
			intervals [1353]:
				xmin = 315.1062
				xmax = 315.1962
				text = "ER0"
			intervals [1354]:
				xmin = 315.1962
				xmax = 315.2662
				text = "JH"
			intervals [1355]:
				xmin = 315.2662
				xmax = 315.3162
				text = "AH1"
			intervals [1356]:
				xmin = 315.3162
				xmax = 315.3562
				text = "M"
			intervals [1357]:
				xmin = 315.3562
				xmax = 315.3862
				text = "P"
			intervals [1358]:
				xmin = 315.3862
				xmax = 315.5062
				text = "R"
			intervals [1359]:
				xmin = 315.5062
				xmax = 315.6162
				text = "OW1"
			intervals [1360]:
				xmin = 315.6162
				xmax = 315.7162
				text = "P"
			intervals [1361]:
				xmin = 315.7162
				xmax = 316.730
				text = ""
			intervals [1362]:
				xmin = 316.730
				xmax = 316.800
				text = "sil"
			intervals [1363]:
				xmin = 316.800
				xmax = 316.960
				text = "OW2"
			intervals [1364]:
				xmin = 316.960
				xmax = 317.020
				text = "K"
			intervals [1365]:
				xmin = 317.020
				xmax = 317.160
				text = "EY1"
			intervals [1366]:
				xmin = 317.160
				xmax = 317.210
				text = "sp"
			intervals [1367]:
				xmin = 317.210
				xmax = 317.260
				text = "K"
			intervals [1368]:
				xmin = 317.260
				xmax = 317.290
				text = "AH0"
			intervals [1369]:
				xmin = 317.290
				xmax = 317.350
				text = "N"
			intervals [1370]:
				xmin = 317.350
				xmax = 317.410
				text = "Y"
			intervals [1371]:
				xmin = 317.410
				xmax = 317.460
				text = "UW1"
			intervals [1372]:
				xmin = 317.460
				xmax = 317.500
				text = "R"
			intervals [1373]:
				xmin = 317.500
				xmax = 317.8638
				text = "sp"
			intervals [1374]:
				xmin = 317.8638
				xmax = 317.9438
				text = "R"
			intervals [1375]:
				xmin = 317.9438
				xmax = 317.9738
				text = "IY0"
			intervals [1376]:
				xmin = 317.9738
				xmax = 318.0538
				text = "M"
			intervals [1377]:
				xmin = 318.0538
				xmax = 318.1238
				text = "EH1"
			intervals [1378]:
				xmin = 318.1238
				xmax = 318.1638
				text = "M"
			intervals [1379]:
				xmin = 318.1638
				xmax = 318.2238
				text = "B"
			intervals [1380]:
				xmin = 318.2238
				xmax = 318.3138
				text = "ER0"
			intervals [1381]:
				xmin = 318.3138
				xmax = 318.3838
				text = "EH1"
			intervals [1382]:
				xmin = 318.3838
				xmax = 318.4538
				text = "N"
			intervals [1383]:
				xmin = 318.4538
				xmax = 318.5838
				text = "IY0"
			intervals [1384]:
				xmin = 318.5838
				xmax = 318.6238
				text = "AH0"
			intervals [1385]:
				xmin = 318.6238
				xmax = 318.6538
				text = "V"
			intervals [1386]:
				xmin = 318.6538
				xmax = 318.6838
				text = "sp"
			intervals [1387]:
				xmin = 318.6838
				xmax = 318.7238
				text = "DH"
			intervals [1388]:
				xmin = 318.7238
				xmax = 318.8938
				text = "OW1"
			intervals [1389]:
				xmin = 318.8938
				xmax = 318.9638
				text = "Z"
			intervals [1390]:
				xmin = 318.9638
				xmax = 319.1324
				text = "sp"
			intervals [1391]:
				xmin = 319.1324
				xmax = 319.4024
				text = "R"
			intervals [1392]:
				xmin = 319.4024
				xmax = 319.6624
				text = "AY1"
			intervals [1393]:
				xmin = 319.6624
				xmax = 319.7224
				text = "M"
			intervals [1394]:
				xmin = 319.7224
				xmax = 319.7824
				text = "Z"
			intervals [1395]:
				xmin = 319.7824
				xmax = 319.9324
				text = "sp"
			intervals [1396]:
				xmin = 319.9324
				xmax = 320.0024
				text = "DH"
			intervals [1397]:
				xmin = 320.0024
				xmax = 320.0424
				text = "AH0"
			intervals [1398]:
				xmin = 320.0424
				xmax = 320.0924
				text = "T"
			intervals [1399]:
				xmin = 320.0924
				xmax = 320.1424
				text = "sp"
			intervals [1400]:
				xmin = 320.1424
				xmax = 320.1924
				text = "Y"
			intervals [1401]:
				xmin = 320.1924
				xmax = 320.2424
				text = "UW1"
			intervals [1402]:
				xmin = 320.2424
				xmax = 320.2724
				text = "sp"
			intervals [1403]:
				xmin = 320.2724
				xmax = 320.3024
				text = "Y"
			intervals [1404]:
				xmin = 320.3024
				xmax = 320.3324
				text = "UW1"
			intervals [1405]:
				xmin = 320.3324
				xmax = 320.3624
				text = "Z"
			intervals [1406]:
				xmin = 320.3624
				xmax = 320.3924
				text = "D"
			intervals [1407]:
				xmin = 320.3924
				xmax = 320.4224
				text = "T"
			intervals [1408]:
				xmin = 320.4224
				xmax = 320.4524
				text = "IH0"
			intervals [1409]:
				xmin = 320.4524
				xmax = 320.5524
				text = "sp"
			intervals [1410]:
				xmin = 320.5524
				xmax = 320.6224
				text = "S"
			intervals [1411]:
				xmin = 320.6224
				xmax = 320.6824
				text = "EY1"
			intervals [1412]:
				xmin = 320.6824
				xmax = 320.7424
				text = "HH"
			intervals [1413]:
				xmin = 320.7424
				xmax = 320.7724
				text = "W"
			intervals [1414]:
				xmin = 320.7724
				xmax = 320.8024
				text = "AY1"
			intervals [1415]:
				xmin = 320.8024
				xmax = 320.9424
				text = "L"
			intervals [1416]:
				xmin = 320.9424
				xmax = 321.0224
				text = "sp"
			intervals [1417]:
				xmin = 321.0224
				xmax = 321.0624
				text = "JH"
			intervals [1418]:
				xmin = 321.0624
				xmax = 321.1124
				text = "AH1"
			intervals [1419]:
				xmin = 321.1124
				xmax = 321.1624
				text = "M"
			intervals [1420]:
				xmin = 321.1624
				xmax = 321.2224
				text = "P"
			intervals [1421]:
				xmin = 321.2224
				xmax = 321.2524
				text = "IH0"
			intervals [1422]:
				xmin = 321.2524
				xmax = 321.3224
				text = "N"
			intervals [1423]:
				xmin = 321.3224
				xmax = 321.3524
				text = "sp"
			intervals [1424]:
				xmin = 321.3524
				xmax = 321.4024
				text = "R"
			intervals [1425]:
				xmin = 321.4024
				xmax = 321.4624
				text = "OW1"
			intervals [1426]:
				xmin = 321.4624
				xmax = 321.5424
				text = "P"
			intervals [1427]:
				xmin = 321.5424
				xmax = 339.5924
				text = ""
			intervals [1428]:
				xmin = 339.5924
				xmax = 339.9024
				text = "M"
			intervals [1429]:
				xmin = 339.9024
				xmax = 339.9324
				text = "HH"
			intervals [1430]:
				xmin = 339.9324
				xmax = 340.1524
				text = "M"
			intervals [1431]:
				xmin = 340.1524
				xmax = 340.3124
				text = "sp"
			intervals [1432]:
				xmin = 340.3124
				xmax = 340.8553
				text = ""
			intervals [1433]:
				xmin = 340.8553
				xmax = 340.8853
				text = "K"
			intervals [1434]:
				xmin = 340.8853
				xmax = 341.1153
				text = "AE1"
			intervals [1435]:
				xmin = 341.1153
				xmax = 341.1453
				text = "N"
			intervals [1436]:
				xmin = 341.1453
				xmax = 341.1753
				text = "Y"
			intervals [1437]:
				xmin = 341.1753
				xmax = 341.2053
				text = "UW1"
			intervals [1438]:
				xmin = 341.2053
				xmax = 341.2653
				text = "S"
			intervals [1439]:
				xmin = 341.2653
				xmax = 341.3453
				text = "EY1"
			intervals [1440]:
				xmin = 341.3453
				xmax = 341.3853
				text = "DH"
			intervals [1441]:
				xmin = 341.3853
				xmax = 341.4853
				text = "AH1"
			intervals [1442]:
				xmin = 341.4853
				xmax = 341.5253
				text = "HH"
			intervals [1443]:
				xmin = 341.5253
				xmax = 341.6453
				text = "OW1"
			intervals [1444]:
				xmin = 341.6453
				xmax = 341.7353
				text = "L"
			intervals [1445]:
				xmin = 341.7353
				xmax = 341.7653
				text = "sp"
			intervals [1446]:
				xmin = 341.7653
				xmax = 341.7953
				text = "TH"
			intervals [1447]:
				xmin = 341.7953
				xmax = 341.9053
				text = "IH1"
			intervals [1448]:
				xmin = 341.9053
				xmax = 341.9753
				text = "NG"
			intervals [1449]:
				xmin = 341.9753
				xmax = 342.0053
				text = "sp"
			intervals [1450]:
				xmin = 342.0053
				xmax = 342.5225
				text = ""
			intervals [1451]:
				xmin = 342.5225
				xmax = 342.6025
				text = "HH"
			intervals [1452]:
				xmin = 342.6025
				xmax = 342.7225
				text = "AA1"
			intervals [1453]:
				xmin = 342.7225
				xmax = 342.7525
				text = "R"
			intervals [1454]:
				xmin = 342.7525
				xmax = 342.7825
				text = "D"
			intervals [1455]:
				xmin = 342.7825
				xmax = 342.9725
				text = "sp"
			intervals [1456]:
				xmin = 342.9725
				xmax = 343.0025
				text = "T"
			intervals [1457]:
				xmin = 343.0025
				xmax = 343.0325
				text = "AH0"
			intervals [1458]:
				xmin = 343.0325
				xmax = 343.0625
				text = "R"
			intervals [1459]:
				xmin = 343.0625
				xmax = 343.0925
				text = "IH0"
			intervals [1460]:
				xmin = 343.0925
				xmax = 343.1225
				text = "M"
			intervals [1461]:
				xmin = 343.1225
				xmax = 343.1725
				text = "EH1"
			intervals [1462]:
				xmin = 343.1725
				xmax = 343.2025
				text = "M"
			intervals [1463]:
				xmin = 343.2025
				xmax = 343.2525
				text = "B"
			intervals [1464]:
				xmin = 343.2525
				xmax = 343.2825
				text = "ER0"
			intervals [1465]:
				xmin = 343.2825
				xmax = 344.6939
				text = "sp"
			intervals [1466]:
				xmin = 344.6939
				xmax = 344.7239
				text = "DH"
			intervals [1467]:
				xmin = 344.7239
				xmax = 344.8339
				text = "AE1"
			intervals [1468]:
				xmin = 344.8339
				xmax = 344.8939
				text = "T"
			intervals [1469]:
				xmin = 344.8939
				xmax = 344.9539
				text = "sp"
			intervals [1470]:
				xmin = 344.9539
				xmax = 352.9111
				text = ""
			intervals [1471]:
				xmin = 352.9111
				xmax = 353.0111
				text = "Y"
			intervals [1472]:
				xmin = 353.0111
				xmax = 353.3811
				text = "AE1"
			intervals [1473]:
				xmin = 353.3811
				xmax = 353.4511
				text = "sp"
			intervals [1474]:
				xmin = 353.4511
				xmax = 360.4483
				text = ""
			intervals [1475]:
				xmin = 360.4483
				xmax = 360.6483
				text = "M"
			intervals [1476]:
				xmin = 360.6483
				xmax = 360.6983
				text = "HH"
			intervals [1477]:
				xmin = 360.6983
				xmax = 360.8483
				text = "M"
			intervals [1478]:
				xmin = 360.8483
				xmax = 367.303
				text = ""
			intervals [1479]:
				xmin = 367.303
				xmax = 367.373
				text = "M"
			intervals [1480]:
				xmin = 367.373
				xmax = 367.423
				text = "HH"
			intervals [1481]:
				xmin = 367.423
				xmax = 367.783
				text = "M"
			intervals [1482]:
				xmin = 367.783
				xmax = 369.515
				text = ""
			intervals [1483]:
				xmin = 369.515
				xmax = 369.715
				text = "R"
			intervals [1484]:
				xmin = 369.715
				xmax = 369.795
				text = "AY1"
			intervals [1485]:
				xmin = 369.795
				xmax = 369.935
				text = "T"
			intervals [1486]:
				xmin = 369.935
				xmax = 371.1084
				text = ""
			intervals [1487]:
				xmin = 371.1084
				xmax = 371.2884
				text = "M"
			intervals [1488]:
				xmin = 371.2884
				xmax = 371.3384
				text = "HH"
			intervals [1489]:
				xmin = 371.3384
				xmax = 371.4784
				text = "M"
			intervals [1490]:
				xmin = 371.4784
				xmax = 372.4282
				text = "sp"
			intervals [1491]:
				xmin = 372.4282
				xmax = 372.7182
				text = "AH1"
			intervals [1492]:
				xmin = 372.7182
				xmax = 372.7482
				text = "sp"
			intervals [1493]:
				xmin = 372.7482
				xmax = 372.8975
				text = ""
			intervals [1494]:
				xmin = 372.8975
				xmax = 372.9675
				text = "K"
			intervals [1495]:
				xmin = 372.9675
				xmax = 373.0275
				text = "AH0"
			intervals [1496]:
				xmin = 373.0275
				xmax = 373.0675
				text = "N"
			intervals [1497]:
				xmin = 373.0675
				xmax = 373.0975
				text = "Y"
			intervals [1498]:
				xmin = 373.0975
				xmax = 373.1275
				text = "UW1"
			intervals [1499]:
				xmin = 373.1275
				xmax = 373.1875
				text = "R"
			intervals [1500]:
				xmin = 373.1875
				xmax = 373.2175
				text = "IH0"
			intervals [1501]:
				xmin = 373.2175
				xmax = 373.2575
				text = "M"
			intervals [1502]:
				xmin = 373.2575
				xmax = 373.2975
				text = "EH1"
			intervals [1503]:
				xmin = 373.2975
				xmax = 373.3575
				text = "M"
			intervals [1504]:
				xmin = 373.3575
				xmax = 373.4175
				text = "B"
			intervals [1505]:
				xmin = 373.4175
				xmax = 373.4575
				text = "ER0"
			intervals [1506]:
				xmin = 373.4575
				xmax = 373.5175
				text = "EH1"
			intervals [1507]:
				xmin = 373.5175
				xmax = 373.5675
				text = "N"
			intervals [1508]:
				xmin = 373.5675
				xmax = 373.6075
				text = "IY0"
			intervals [1509]:
				xmin = 373.6075
				xmax = 373.7275
				text = "M"
			intervals [1510]:
				xmin = 373.7275
				xmax = 373.8875
				text = "AO1"
			intervals [1511]:
				xmin = 373.8875
				xmax = 374.0875
				text = "R"
			intervals [1512]:
				xmin = 374.0875
				xmax = 375.1794
				text = ""
			intervals [1513]:
				xmin = 375.1794
				xmax = 375.2594
				text = "sil"
			intervals [1514]:
				xmin = 375.2594
				xmax = 375.2894
				text = "DH"
			intervals [1515]:
				xmin = 375.2894
				xmax = 375.3194
				text = "EH1"
			intervals [1516]:
				xmin = 375.3194
				xmax = 375.3894
				text = "R"
			intervals [1517]:
				xmin = 375.3894
				xmax = 375.4194
				text = "AO1"
			intervals [1518]:
				xmin = 375.4194
				xmax = 375.5994
				text = "L"
			intervals [1519]:
				xmin = 375.5994
				xmax = 375.6294
				text = "sp"
			intervals [1520]:
				xmin = 375.6294
				xmax = 375.6594
				text = "K"
			intervals [1521]:
				xmin = 375.6594
				xmax = 375.6894
				text = "AH1"
			intervals [1522]:
				xmin = 375.6894
				xmax = 375.7294
				text = "M"
			intervals [1523]:
				xmin = 375.7294
				xmax = 375.7594
				text = "IH0"
			intervals [1524]:
				xmin = 375.7594
				xmax = 375.7894
				text = "N"
			intervals [1525]:
				xmin = 375.7894
				xmax = 375.8194
				text = "sp"
			intervals [1526]:
				xmin = 375.8194
				xmax = 375.8494
				text = "B"
			intervals [1527]:
				xmin = 375.8494
				xmax = 375.8894
				text = "AE1"
			intervals [1528]:
				xmin = 375.8894
				xmax = 375.9494
				text = "K"
			intervals [1529]:
				xmin = 375.9494
				xmax = 376.0594
				text = "sp"
			intervals [1530]:
				xmin = 376.0594
				xmax = 376.0894
				text = "T"
			intervals [1531]:
				xmin = 376.0894
				xmax = 376.2994
				text = "UW1"
			intervals [1532]:
				xmin = 376.2994
				xmax = 376.3694
				text = "sp"
			intervals [1533]:
				xmin = 376.3694
				xmax = 376.4194
				text = "M"
			intervals [1534]:
				xmin = 376.4194
				xmax = 376.4494
				text = "IY1"
			intervals [1535]:
				xmin = 376.4494
				xmax = 376.5294
				text = "sp"
			intervals [1536]:
				xmin = 376.5294
				xmax = 376.5594
				text = "N"
			intervals [1537]:
				xmin = 376.5594
				xmax = 376.6194
				text = "AW1"
			intervals [1538]:
				xmin = 376.6194
				xmax = 376.6994
				text = "sp"
			intervals [1539]:
				xmin = 376.6994
				xmax = 386.5831
				text = ""
			intervals [1540]:
				xmin = 386.5831
				xmax = 387.1431
				text = "spn"
			intervals [1541]:
				xmin = 387.1431
				xmax = 395.9212
				text = ""
			intervals [1542]:
				xmin = 395.9212
				xmax = 395.9812
				text = "M"
			intervals [1543]:
				xmin = 395.9812
				xmax = 396.0412
				text = "HH"
			intervals [1544]:
				xmin = 396.0412
				xmax = 396.4212
				text = "M"
			intervals [1545]:
				xmin = 396.4212
				xmax = 398.0054
				text = ""
			intervals [1546]:
				xmin = 398.0054
				xmax = 398.2654
				text = "M"
			intervals [1547]:
				xmin = 398.2654
				xmax = 398.3454
				text = "HH"
			intervals [1548]:
				xmin = 398.3454
				xmax = 398.4454
				text = "M"
			intervals [1549]:
				xmin = 398.4454
				xmax = 405.6788
				text = "sp"
			intervals [1550]:
				xmin = 405.6788
				xmax = 406.0088
				text = "OW1"
			intervals [1551]:
				xmin = 406.0088
				xmax = 406.0788
				text = "W"
			intervals [1552]:
				xmin = 406.0788
				xmax = 406.1888
				text = "AW1"
			intervals [1553]:
				xmin = 406.1888
				xmax = 406.8488
				text = "spn"
			intervals [1554]:
				xmin = 406.8488
				xmax = 407.1941
				text = ""
			intervals [1555]:
				xmin = 407.1941
				xmax = 407.2841
				text = "HH"
			intervals [1556]:
				xmin = 407.2841
				xmax = 407.3141
				text = "AW1"
			intervals [1557]:
				xmin = 407.3141
				xmax = 407.4141
				text = "OW1"
			intervals [1558]:
				xmin = 407.4141
				xmax = 407.5941
				text = "L"
			intervals [1559]:
				xmin = 407.5941
				xmax = 407.6241
				text = "D"
			intervals [1560]:
				xmin = 407.6241
				xmax = 407.6741
				text = "W"
			intervals [1561]:
				xmin = 407.6741
				xmax = 407.7541
				text = "ER1"
			intervals [1562]:
				xmin = 407.7541
				xmax = 407.7841
				text = "Y"
			intervals [1563]:
				xmin = 407.7841
				xmax = 407.8141
				text = "UW1"
			intervals [1564]:
				xmin = 407.8141
				xmax = 408.3641
				text = "spn"
			intervals [1565]:
				xmin = 408.3641
				xmax = 412.6697
				text = ""
			intervals [1566]:
				xmin = 412.6697
				xmax = 412.7197
				text = "sil"
			intervals [1567]:
				xmin = 412.7197
				xmax = 412.8197
				text = "D"
			intervals [1568]:
				xmin = 412.8197
				xmax = 412.8797
				text = "UW1"
			intervals [1569]:
				xmin = 412.8797
				xmax = 412.9197
				text = "Y"
			intervals [1570]:
				xmin = 412.9197
				xmax = 412.9897
				text = "UW1"
			intervals [1571]:
				xmin = 412.9897
				xmax = 413.0797
				text = "W"
			intervals [1572]:
				xmin = 413.0797
				xmax = 413.2097
				text = "AA1"
			intervals [1573]:
				xmin = 413.2097
				xmax = 413.2797
				text = "CH"
			intervals [1574]:
				xmin = 413.2797
				xmax = 413.3397
				text = "T"
			intervals [1575]:
				xmin = 413.3397
				xmax = 413.3797
				text = "EH1"
			intervals [1576]:
				xmin = 413.3797
				xmax = 413.4497
				text = "L"
			intervals [1577]:
				xmin = 413.4497
				xmax = 413.4897
				text = "AH0"
			intervals [1578]:
				xmin = 413.4897
				xmax = 413.5197
				text = "V"
			intervals [1579]:
				xmin = 413.5197
				xmax = 413.5497
				text = "IH2"
			intervals [1580]:
				xmin = 413.5497
				xmax = 413.6097
				text = "ZH"
			intervals [1581]:
				xmin = 413.6097
				xmax = 413.6497
				text = "AH0"
			intervals [1582]:
				xmin = 413.6497
				xmax = 413.7197
				text = "N"
			intervals [1583]:
				xmin = 413.7197
				xmax = 413.7497
				text = "V"
			intervals [1584]:
				xmin = 413.7497
				xmax = 413.7797
				text = "EH1"
			intervals [1585]:
				xmin = 413.7797
				xmax = 413.9097
				text = "R"
			intervals [1586]:
				xmin = 413.9097
				xmax = 413.9497
				text = "IY0"
			intervals [1587]:
				xmin = 413.9497
				xmax = 413.9897
				text = "M"
			intervals [1588]:
				xmin = 413.9897
				xmax = 414.0897
				text = "AH1"
			intervals [1589]:
				xmin = 414.0897
				xmax = 414.1197
				text = "CH"
			intervals [1590]:
				xmin = 414.1197
				xmax = 414.2597
				text = "sp"
			intervals [1591]:
				xmin = 414.2597
				xmax = 414.972
				text = ""
			intervals [1592]:
				xmin = 414.972
				xmax = 415.072
				text = "N"
			intervals [1593]:
				xmin = 415.072
				xmax = 415.312
				text = "AW1"
			intervals [1594]:
				xmin = 415.312
				xmax = 415.362
				text = "sp"
			intervals [1595]:
				xmin = 415.362
				xmax = 417.4145
				text = ""
			intervals [1596]:
				xmin = 417.4145
				xmax = 417.5345
				text = "HH"
			intervals [1597]:
				xmin = 417.5345
				xmax = 418.0045
				text = "M"
			intervals [1598]:
				xmin = 418.0045
				xmax = 418.0445
				text = "sp"
			intervals [1599]:
				xmin = 418.0445
				xmax = 418.3971
				text = ""
			intervals [1600]:
				xmin = 418.3971
				xmax = 418.5171
				text = "W"
			intervals [1601]:
				xmin = 418.5171
				xmax = 418.5971
				text = "EH1"
			intervals [1602]:
				xmin = 418.5971
				xmax = 418.9371
				text = "L"
			intervals [1603]:
				xmin = 418.9371
				xmax = 418.9771
				text = "sp"
			intervals [1604]:
				xmin = 418.9771
				xmax = 419.0271
				text = "D"
			intervals [1605]:
				xmin = 419.0271
				xmax = 419.0671
				text = "UW1"
			intervals [1606]:
				xmin = 419.0671
				xmax = 419.1971
				text = "Y"
			intervals [1607]:
				xmin = 419.1971
				xmax = 419.2271
				text = "UW1"
			intervals [1608]:
				xmin = 419.2271
				xmax = 419.2871
				text = "HH"
			intervals [1609]:
				xmin = 419.2871
				xmax = 419.3671
				text = "AE1"
			intervals [1610]:
				xmin = 419.3671
				xmax = 419.4571
				text = "V"
			intervals [1611]:
				xmin = 419.4571
				xmax = 419.4971
				text = "EH1"
			intervals [1612]:
				xmin = 419.4971
				xmax = 419.5871
				text = "N"
			intervals [1613]:
				xmin = 419.5871
				xmax = 419.6371
				text = "IY0"
			intervals [1614]:
				xmin = 419.6371
				xmax = 419.7271
				text = "P"
			intervals [1615]:
				xmin = 419.7271
				xmax = 419.7671
				text = "ER0"
			intervals [1616]:
				xmin = 419.7671
				xmax = 419.8771
				text = "T"
			intervals [1617]:
				xmin = 419.8771
				xmax = 419.9471
				text = "IH1"
			intervals [1618]:
				xmin = 419.9471
				xmax = 420.0471
				text = "K"
			intervals [1619]:
				xmin = 420.0471
				xmax = 420.0771
				text = "Y"
			intervals [1620]:
				xmin = 420.0771
				xmax = 420.1071
				text = "AH0"
			intervals [1621]:
				xmin = 420.1071
				xmax = 420.1571
				text = "L"
			intervals [1622]:
				xmin = 420.1571
				xmax = 420.3971
				text = "ER0"
			intervals [1623]:
				xmin = 420.3971
				xmax = 420.4271
				text = "sp"
			intervals [1624]:
				xmin = 420.4271
				xmax = 420.4571
				text = "Y"
			intervals [1625]:
				xmin = 420.4571
				xmax = 420.5271
				text = "UW1"
			intervals [1626]:
				xmin = 420.5271
				xmax = 420.5571
				text = "sp"
			intervals [1627]:
				xmin = 420.5571
				xmax = 420.5971
				text = "N"
			intervals [1628]:
				xmin = 420.5971
				xmax = 420.6971
				text = "OW1"
			intervals [1629]:
				xmin = 420.6971
				xmax = 420.7771
				text = "sp"
			intervals [1630]:
				xmin = 420.7771
				xmax = 420.8171
				text = "T"
			intervals [1631]:
				xmin = 420.8171
				xmax = 420.8471
				text = "IY1"
			intervals [1632]:
				xmin = 420.8471
				xmax = 420.9471
				text = "V"
			intervals [1633]:
				xmin = 420.9471
				xmax = 421.0071
				text = "IY1"
			intervals [1634]:
				xmin = 421.0071
				xmax = 421.1271
				text = "sp"
			intervals [1635]:
				xmin = 421.1271
				xmax = 421.1771
				text = "SH"
			intervals [1636]:
				xmin = 421.1771
				xmax = 421.2971
				text = "OW1"
			intervals [1637]:
				xmin = 421.2971
				xmax = 421.4371
				text = "Z"
			intervals [1638]:
				xmin = 421.4371
				xmax = 421.6271
				text = "sp"
			intervals [1639]:
				xmin = 421.6271
				xmax = 421.6571
				text = "DH"
			intervals [1640]:
				xmin = 421.6571
				xmax = 421.6871
				text = "AH0"
			intervals [1641]:
				xmin = 421.6871
				xmax = 421.7471
				text = "T"
			intervals [1642]:
				xmin = 421.7471
				xmax = 421.8671
				text = "sp"
			intervals [1643]:
				xmin = 421.8671
				xmax = 421.8971
				text = "Y"
			intervals [1644]:
				xmin = 421.8971
				xmax = 421.9371
				text = "UW1"
			intervals [1645]:
				xmin = 421.9371
				xmax = 422.6471
				text = "sp"
			intervals [1646]:
				xmin = 422.6471
				xmax = 422.7632
				text = ""
			intervals [1647]:
				xmin = 422.7632
				xmax = 423.6332
				text = "spn"
			intervals [1648]:
				xmin = 423.6332
				xmax = 423.6732
				text = "sp"
			intervals [1649]:
				xmin = 423.6732
				xmax = 427.3665
				text = ""
			intervals [1650]:
				xmin = 427.3665
				xmax = 427.6265
				text = "OW1"
			intervals [1651]:
				xmin = 427.6265
				xmax = 427.8865
				text = "sp"
			intervals [1652]:
				xmin = 427.8865
				xmax = 427.9165
				text = "Y"
			intervals [1653]:
				xmin = 427.9165
				xmax = 427.9465
				text = "EH1"
			intervals [1654]:
				xmin = 427.9465
				xmax = 427.9965
				text = "S"
			intervals [1655]:
				xmin = 427.9965
				xmax = 428.2899
				text = ""
			intervals [1656]:
				xmin = 428.2899
				xmax = 428.3899
				text = "K"
			intervals [1657]:
				xmin = 428.3899
				xmax = 428.4199
				text = "AH0"
			intervals [1658]:
				xmin = 428.4199
				xmax = 428.4599
				text = "N"
			intervals [1659]:
				xmin = 428.4599
				xmax = 428.5699
				text = "Y"
			intervals [1660]:
				xmin = 428.5699
				xmax = 428.6399
				text = "UW1"
			intervals [1661]:
				xmin = 428.6399
				xmax = 428.7599
				text = "sp"
			intervals [1662]:
				xmin = 428.7599
				xmax = 428.9666
				text = ""
			intervals [1663]:
				xmin = 428.9666
				xmax = 429.0266
				text = "K"
			intervals [1664]:
				xmin = 429.0266
				xmax = 429.0566
				text = "AH0"
			intervals [1665]:
				xmin = 429.0566
				xmax = 429.0966
				text = "N"
			intervals [1666]:
				xmin = 429.0966
				xmax = 429.1266
				text = "Y"
			intervals [1667]:
				xmin = 429.1266
				xmax = 429.1566
				text = "UW1"
			intervals [1668]:
				xmin = 429.1566
				xmax = 429.1866
				text = "R"
			intervals [1669]:
				xmin = 429.1866
				xmax = 429.2466
				text = "IH0"
			intervals [1670]:
				xmin = 429.2466
				xmax = 429.2766
				text = "M"
			intervals [1671]:
				xmin = 429.2766
				xmax = 429.3366
				text = "EH1"
			intervals [1672]:
				xmin = 429.3366
				xmax = 429.3966
				text = "M"
			intervals [1673]:
				xmin = 429.3966
				xmax = 429.4366
				text = "B"
			intervals [1674]:
				xmin = 429.4366
				xmax = 429.6266
				text = "ER0"
			intervals [1675]:
				xmin = 429.6266
				xmax = 429.6766
				text = "sp"
			intervals [1676]:
				xmin = 429.6766
				xmax = 429.8566
				text = "AH1"
			intervals [1677]:
				xmin = 429.8566
				xmax = 429.9966
				text = "AH0"
			intervals [1678]:
				xmin = 429.9966
				xmax = 430.0466
				text = "N"
			intervals [1679]:
				xmin = 430.0466
				xmax = 430.1166
				text = "EH1"
			intervals [1680]:
				xmin = 430.1166
				xmax = 430.2166
				text = "P"
			intervals [1681]:
				xmin = 430.2166
				xmax = 430.2466
				text = "AH0"
			intervals [1682]:
				xmin = 430.2466
				xmax = 430.3866
				text = "S"
			intervals [1683]:
				xmin = 430.3866
				xmax = 430.5166
				text = "OW2"
			intervals [1684]:
				xmin = 430.5166
				xmax = 430.5566
				text = "D"
			intervals [1685]:
				xmin = 430.5566
				xmax = 430.7066
				text = "sp"
			intervals [1686]:
				xmin = 430.7066
				xmax = 430.8266
				text = "L"
			intervals [1687]:
				xmin = 430.8266
				xmax = 430.9066
				text = "AY1"
			intervals [1688]:
				xmin = 430.9066
				xmax = 430.9366
				text = "K"
			intervals [1689]:
				xmin = 430.9366
				xmax = 431.0266
				text = "sp"
			intervals [1690]:
				xmin = 431.0266
				xmax = 431.2249
				text = ""
			intervals [1691]:
				xmin = 431.2249
				xmax = 431.3049
				text = "W"
			intervals [1692]:
				xmin = 431.3049
				xmax = 431.3349
				text = "AH1"
			intervals [1693]:
				xmin = 431.3349
				xmax = 431.3749
				text = "N"
			intervals [1694]:
				xmin = 431.3749
				xmax = 431.4049
				text = "sp"
			intervals [1695]:
				xmin = 431.4049
				xmax = 431.4649
				text = "AH0"
			intervals [1696]:
				xmin = 431.4649
				xmax = 431.4949
				text = "V"
			intervals [1697]:
				xmin = 431.4949
				xmax = 431.5649
				text = "sp"
			intervals [1698]:
				xmin = 431.5649
				xmax = 431.6049
				text = "Y"
			intervals [1699]:
				xmin = 431.6049
				xmax = 431.6349
				text = "UH1"
			intervals [1700]:
				xmin = 431.6349
				xmax = 431.6649
				text = "R"
			intervals [1701]:
				xmin = 431.6649
				xmax = 431.6949
				text = "F"
			intervals [1702]:
				xmin = 431.6949
				xmax = 431.7249
				text = "EY1"
			intervals [1703]:
				xmin = 431.7249
				xmax = 431.7649
				text = "V"
			intervals [1704]:
				xmin = 431.7649
				xmax = 431.8049
				text = "R"
			intervals [1705]:
				xmin = 431.8049
				xmax = 431.8349
				text = "AH0"
			intervals [1706]:
				xmin = 431.8349
				xmax = 431.8749
				text = "T"
			intervals [1707]:
				xmin = 431.8749
				xmax = 431.9249
				text = "EH1"
			intervals [1708]:
				xmin = 431.9249
				xmax = 432.0249
				text = "P"
			intervals [1709]:
				xmin = 432.0249
				xmax = 432.0849
				text = "AH0"
			intervals [1710]:
				xmin = 432.0849
				xmax = 432.1949
				text = "S"
			intervals [1711]:
				xmin = 432.1949
				xmax = 432.3549
				text = "OW2"
			intervals [1712]:
				xmin = 432.3549
				xmax = 432.4249
				text = "D"
			intervals [1713]:
				xmin = 432.4249
				xmax = 432.4549
				text = "Z"
			intervals [1714]:
				xmin = 432.4549
				xmax = 432.5349
				text = "ER0"
			intervals [1715]:
				xmin = 432.5349
				xmax = 432.6549
				text = "W"
			intervals [1716]:
				xmin = 432.6549
				xmax = 432.6849
				text = "AH1"
			intervals [1717]:
				xmin = 432.6849
				xmax = 432.7449
				text = "N"
			intervals [1718]:
				xmin = 432.7449
				xmax = 432.8749
				text = "sp"
			intervals [1719]:
				xmin = 432.8749
				xmax = 433.262
				text = ""
			intervals [1720]:
				xmin = 433.262
				xmax = 433.332
				text = "Y"
			intervals [1721]:
				xmin = 433.332
				xmax = 433.362
				text = "UW1"
			intervals [1722]:
				xmin = 433.362
				xmax = 433.412
				text = "sp"
			intervals [1723]:
				xmin = 433.412
				xmax = 433.442
				text = "N"
			intervals [1724]:
				xmin = 433.442
				xmax = 433.472
				text = "OW1"
			intervals [1725]:
				xmin = 433.472
				xmax = 433.502
				text = "DH"
			intervals [1726]:
				xmin = 433.502
				xmax = 433.532
				text = "AH0"
			intervals [1727]:
				xmin = 433.532
				xmax = 433.572
				text = "T"
			intervals [1728]:
				xmin = 433.572
				xmax = 433.632
				text = "sp"
			intervals [1729]:
				xmin = 433.632
				xmax = 433.672
				text = "Y"
			intervals [1730]:
				xmin = 433.672
				xmax = 433.712
				text = "UW1"
			intervals [1731]:
				xmin = 433.712
				xmax = 433.742
				text = "K"
			intervals [1732]:
				xmin = 433.742
				xmax = 433.772
				text = "AH0"
			intervals [1733]:
				xmin = 433.772
				xmax = 433.802
				text = "N"
			intervals [1734]:
				xmin = 433.802
				xmax = 433.882
				text = "sp"
			intervals [1735]:
				xmin = 433.882
				xmax = 433.922
				text = "T"
			intervals [1736]:
				xmin = 433.922
				xmax = 433.962
				text = "EH1"
			intervals [1737]:
				xmin = 433.962
				xmax = 434.042
				text = "L"
			intervals [1738]:
				xmin = 434.042
				xmax = 434.112
				text = "M"
			intervals [1739]:
				xmin = 434.112
				xmax = 434.142
				text = "IY1"
			intervals [1740]:
				xmin = 434.142
				xmax = 434.182
				text = "sp"
			intervals [1741]:
				xmin = 434.182
				xmax = 434.212
				text = "DH"
			intervals [1742]:
				xmin = 434.212
				xmax = 434.262
				text = "AH0"
			intervals [1743]:
				xmin = 434.262
				xmax = 434.292
				text = "sp"
			intervals [1744]:
				xmin = 434.292
				xmax = 434.322
				text = "HH"
			intervals [1745]:
				xmin = 434.322
				xmax = 434.352
				text = "OW1"
			intervals [1746]:
				xmin = 434.352
				xmax = 434.452
				text = "L"
			intervals [1747]:
				xmin = 434.452
				xmax = 434.562
				text = "sp"
			intervals [1748]:
				xmin = 434.562
				xmax = 434.592
				text = "S"
			intervals [1749]:
				xmin = 434.592
				xmax = 434.632
				text = "T"
			intervals [1750]:
				xmin = 434.632
				xmax = 434.762
				text = "AO1"
			intervals [1751]:
				xmin = 434.762
				xmax = 434.802
				text = "R"
			intervals [1752]:
				xmin = 434.802
				xmax = 434.932
				text = "IY0"
			intervals [1753]:
				xmin = 434.932
				xmax = 434.972
				text = "sp"
			intervals [1754]:
				xmin = 434.972
				xmax = 435.012
				text = "AH0"
			intervals [1755]:
				xmin = 435.012
				xmax = 435.042
				text = "B"
			intervals [1756]:
				xmin = 435.042
				xmax = 435.132
				text = "AW1"
			intervals [1757]:
				xmin = 435.132
				xmax = 435.182
				text = "T"
			intervals [1758]:
				xmin = 435.182
				xmax = 435.242
				text = "sp"
			intervals [1759]:
				xmin = 435.242
				xmax = 438.053
				text = ""
			intervals [1760]:
				xmin = 438.053
				xmax = 438.123
				text = "D"
			intervals [1761]:
				xmin = 438.123
				xmax = 438.153
				text = "IH1"
			intervals [1762]:
				xmin = 438.153
				xmax = 438.193
				text = "D"
			intervals [1763]:
				xmin = 438.193
				xmax = 438.263
				text = "Y"
			intervals [1764]:
				xmin = 438.263
				xmax = 438.343
				text = "UW1"
			intervals [1765]:
				xmin = 438.343
				xmax = 438.383
				text = "sp"
			intervals [1766]:
				xmin = 438.383
				xmax = 438.423
				text = "S"
			intervals [1767]:
				xmin = 438.423
				xmax = 438.513
				text = "IY1"
			intervals [1768]:
				xmin = 438.513
				xmax = 438.583
				text = "IH0"
			intervals [1769]:
				xmin = 438.583
				xmax = 438.613
				text = "T"
			intervals [1770]:
				xmin = 438.613
				xmax = 438.683
				text = "L"
			intervals [1771]:
				xmin = 438.683
				xmax = 438.823
				text = "AE1"
			intervals [1772]:
				xmin = 438.823
				xmax = 438.863
				text = "S"
			intervals [1773]:
				xmin = 438.863
				xmax = 438.923
				text = "sp"
			intervals [1774]:
				xmin = 438.923
				xmax = 438.973
				text = "N"
			intervals [1775]:
				xmin = 438.973
				xmax = 439.103
				text = "AY1"
			intervals [1776]:
				xmin = 439.103
				xmax = 439.143
				text = "T"
			intervals [1777]:
				xmin = 439.143
				xmax = 439.173
				text = "sp"
			intervals [1778]:
				xmin = 439.173
				xmax = 455.8883
				text = ""
			intervals [1779]:
				xmin = 455.8883
				xmax = 456.1583
				text = "M"
			intervals [1780]:
				xmin = 456.1583
				xmax = 456.2583
				text = "sp"
			intervals [1781]:
				xmin = 456.2583
				xmax = 469.3722
				text = ""
			intervals [1782]:
				xmin = 469.3722
				xmax = 469.7122
				text = "M"
			intervals [1783]:
				xmin = 469.7122
				xmax = 469.7422
				text = "HH"
			intervals [1784]:
				xmin = 469.7422
				xmax = 469.7722
				text = "M"
			intervals [1785]:
				xmin = 469.7722
				xmax = 469.9422
				text = "sp"
			intervals [1786]:
				xmin = 469.9422
				xmax = 477.1337
				text = ""
			intervals [1787]:
				xmin = 477.1337
				xmax = 477.3437
				text = "M"
			intervals [1788]:
				xmin = 477.3437
				xmax = 477.3837
				text = "HH"
			intervals [1789]:
				xmin = 477.3837
				xmax = 477.5337
				text = "M"
			intervals [1790]:
				xmin = 477.5337
				xmax = 485.9967
				text = "sp"
			intervals [1791]:
				xmin = 485.9967
				xmax = 486.0867
				text = "AY1"
			intervals [1792]:
				xmin = 486.0867
				xmax = 486.1267
				text = "R"
			intervals [1793]:
				xmin = 486.1267
				xmax = 486.1567
				text = "IH0"
			intervals [1794]:
				xmin = 486.1567
				xmax = 486.1867
				text = "M"
			intervals [1795]:
				xmin = 486.1867
				xmax = 486.2167
				text = "EH1"
			intervals [1796]:
				xmin = 486.2167
				xmax = 486.2467
				text = "M"
			intervals [1797]:
				xmin = 486.2467
				xmax = 486.2767
				text = "B"
			intervals [1798]:
				xmin = 486.2767
				xmax = 486.3767
				text = "ER0"
			intervals [1799]:
				xmin = 486.3767
				xmax = 486.8367
				text = "sp"
			intervals [1800]:
				xmin = 486.8367
				xmax = 486.8867
				text = "DH"
			intervals [1801]:
				xmin = 486.8867
				xmax = 486.9867
				text = "AE1"
			intervals [1802]:
				xmin = 486.9867
				xmax = 487.0167
				text = "T"
			intervals [1803]:
				xmin = 487.0167
				xmax = 487.0467
				text = "W"
			intervals [1804]:
				xmin = 487.0467
				xmax = 487.0767
				text = "AH1"
			intervals [1805]:
				xmin = 487.0767
				xmax = 487.1767
				text = "N"
			intervals [1806]:
				xmin = 487.1767
				xmax = 488.1705
				text = ""
			intervals [1807]:
				xmin = 488.1705
				xmax = 488.3305
				text = "M"
			intervals [1808]:
				xmin = 488.3305
				xmax = 488.3705
				text = "HH"
			intervals [1809]:
				xmin = 488.3705
				xmax = 488.7805
				text = "M"
			intervals [1810]:
				xmin = 488.7805
				xmax = 494.068
				text = ""
			intervals [1811]:
				xmin = 494.068
				xmax = 494.238
				text = "M"
			intervals [1812]:
				xmin = 494.238
				xmax = 494.308
				text = "HH"
			intervals [1813]:
				xmin = 494.308
				xmax = 494.388
				text = "M"
			intervals [1814]:
				xmin = 494.388
				xmax = 494.478
				text = "sp"
			intervals [1815]:
				xmin = 494.478
				xmax = 496.408
				text = ""
			intervals [1816]:
				xmin = 496.408
				xmax = 496.628
				text = "M"
			intervals [1817]:
				xmin = 496.628
				xmax = 496.668
				text = "HH"
			intervals [1818]:
				xmin = 496.668
				xmax = 496.768
				text = "M"
			intervals [1819]:
				xmin = 496.768
				xmax = 496.838
				text = "sp"
			intervals [1820]:
				xmin = 496.838
				xmax = 496.908
				text = "HH"
			intervals [1821]:
				xmin = 496.908
				xmax = 496.998
				text = "AW1"
			intervals [1822]:
				xmin = 496.998
				xmax = 497.058
				text = "D"
			intervals [1823]:
				xmin = 497.058
				xmax = 497.108
				text = "DH"
			intervals [1824]:
				xmin = 497.108
				xmax = 497.148
				text = "EY1"
			intervals [1825]:
				xmin = 497.148
				xmax = 497.268
				text = "G"
			intervals [1826]:
				xmin = 497.268
				xmax = 497.298
				text = "OW1"
			intervals [1827]:
				xmin = 497.298
				xmax = 497.368
				text = "AH0"
			intervals [1828]:
				xmin = 497.368
				xmax = 497.428
				text = "B"
			intervals [1829]:
				xmin = 497.428
				xmax = 497.558
				text = "AW1"
			intervals [1830]:
				xmin = 497.558
				xmax = 497.598
				text = "T"
			intervals [1831]:
				xmin = 497.598
				xmax = 497.648
				text = "IH0"
			intervals [1832]:
				xmin = 497.648
				xmax = 497.738
				text = "T"
			intervals [1833]:
				xmin = 497.738
				xmax = 497.808
				text = "sp"
			intervals [1834]:
				xmin = 497.808
				xmax = 520.6346
				text = ""
			intervals [1835]:
				xmin = 520.6346
				xmax = 520.8446
				text = "M"
			intervals [1836]:
				xmin = 520.8446
				xmax = 520.8946
				text = "HH"
			intervals [1837]:
				xmin = 520.8946
				xmax = 521.0646
				text = "M"
			intervals [1838]:
				xmin = 521.0646
				xmax = 527.1298
				text = "sp"
			intervals [1839]:
				xmin = 527.1298
				xmax = 527.3298
				text = "OW1"
			intervals [1840]:
				xmin = 527.3298
				xmax = 527.3598
				text = "Y"
			intervals [1841]:
				xmin = 527.3598
				xmax = 527.7698
				text = "AE1"
			intervals [1842]:
				xmin = 527.7698
				xmax = 528.636
				text = ""
			intervals [1843]:
				xmin = 528.636
				xmax = 528.946
				text = "M"
			intervals [1844]:
				xmin = 528.946
				xmax = 528.976
				text = "HH"
			intervals [1845]:
				xmin = 528.976
				xmax = 529.116
				text = "M"
			intervals [1846]:
				xmin = 529.116
				xmax = 529.216
				text = "sp"
			intervals [1847]:
				xmin = 529.216
				xmax = 546.7379
				text = ""
			intervals [1848]:
				xmin = 546.7379
				xmax = 546.9779
				text = "M"
			intervals [1849]:
				xmin = 546.9779
				xmax = 547.0379
				text = "HH"
			intervals [1850]:
				xmin = 547.0379
				xmax = 547.3279
				text = "M"
			intervals [1851]:
				xmin = 547.3279
				xmax = 548.0874
				text = ""
			intervals [1852]:
				xmin = 548.0874
				xmax = 548.5374
				text = "M"
			intervals [1853]:
				xmin = 548.5374
				xmax = 548.7523
				text = ""
			intervals [1854]:
				xmin = 548.7523
				xmax = 548.9823
				text = "M"
			intervals [1855]:
				xmin = 548.9823
				xmax = 549.0123
				text = "HH"
			intervals [1856]:
				xmin = 549.0123
				xmax = 549.1523
				text = "M"
			intervals [1857]:
				xmin = 549.1523
				xmax = 549.3123
				text = "sp"
			intervals [1858]:
				xmin = 549.3123
				xmax = 557.5081
				text = ""
			intervals [1859]:
				xmin = 557.5081
				xmax = 557.5381
				text = "M"
			intervals [1860]:
				xmin = 557.5381
				xmax = 557.5681
				text = "HH"
			intervals [1861]:
				xmin = 557.5681
				xmax = 558.0081
				text = "M"
			intervals [1862]:
				xmin = 558.0081
				xmax = 560.1313
				text = ""
			intervals [1863]:
				xmin = 560.1313
				xmax = 560.1613
				text = "M"
			intervals [1864]:
				xmin = 560.1613
				xmax = 560.1913
				text = "HH"
			intervals [1865]:
				xmin = 560.1913
				xmax = 560.7113
				text = "M"
			intervals [1866]:
				xmin = 560.7113
				xmax = 565.5046
				text = ""
			intervals [1867]:
				xmin = 565.5046
				xmax = 565.5846
				text = "IH0"
			intervals [1868]:
				xmin = 565.5846
				xmax = 565.6146
				text = "T"
			intervals [1869]:
				xmin = 565.6146
				xmax = 565.6646
				text = "S"
			intervals [1870]:
				xmin = 565.6646
				xmax = 565.6946
				text = "AH0"
			intervals [1871]:
				xmin = 565.6946
				xmax = 565.7546
				text = "M"
			intervals [1872]:
				xmin = 565.7546
				xmax = 565.8946
				text = "EY1"
			intervals [1873]:
				xmin = 565.8946
				xmax = 565.9546
				text = "Z"
			intervals [1874]:
				xmin = 565.9546
				xmax = 565.9946
				text = "IH0"
			intervals [1875]:
				xmin = 565.9946
				xmax = 566.0446
				text = "N"
			intervals [1876]:
				xmin = 566.0446
				xmax = 566.1246
				text = "HH"
			intervals [1877]:
				xmin = 566.1246
				xmax = 566.2246
				text = "AW1"
			intervals [1878]:
				xmin = 566.2246
				xmax = 566.2846
				text = "DH"
			intervals [1879]:
				xmin = 566.2846
				xmax = 566.3346
				text = "EY1"
			intervals [1880]:
				xmin = 566.3346
				xmax = 566.4346
				text = "sp"
			intervals [1881]:
				xmin = 566.4346
				xmax = 566.4646
				text = "D"
			intervals [1882]:
				xmin = 566.4646
				xmax = 566.5646
				text = "UW1"
			intervals [1883]:
				xmin = 566.5646
				xmax = 566.5946
				text = "sp"
			intervals [1884]:
				xmin = 566.5946
				xmax = 566.6346
				text = "DH"
			intervals [1885]:
				xmin = 566.6346
				xmax = 566.7246
				text = "OW1"
			intervals [1886]:
				xmin = 566.7246
				xmax = 566.7646
				text = "Z"
			intervals [1887]:
				xmin = 566.7646
				xmax = 566.7946
				text = "sp"
			intervals [1888]:
				xmin = 566.7946
				xmax = 566.8246
				text = "TH"
			intervals [1889]:
				xmin = 566.8246
				xmax = 566.8546
				text = "IH1"
			intervals [1890]:
				xmin = 566.8546
				xmax = 566.8946
				text = "NG"
			intervals [1891]:
				xmin = 566.8946
				xmax = 567.1246
				text = "Z"
			intervals [1892]:
				xmin = 567.1246
				xmax = 567.1546
				text = "sp"
			intervals [1893]:
				xmin = 567.1546
				xmax = 567.6016
				text = ""
			intervals [1894]:
				xmin = 567.6016
				xmax = 567.6516
				text = "AH0"
			intervals [1895]:
				xmin = 567.6516
				xmax = 567.7316
				text = "N"
			intervals [1896]:
				xmin = 567.7316
				xmax = 567.7616
				text = "DH"
			intervals [1897]:
				xmin = 567.7616
				xmax = 567.8316
				text = "EY1"
			intervals [1898]:
				xmin = 567.8316
				xmax = 567.9116
				text = "N"
			intervals [1899]:
				xmin = 567.9116
				xmax = 567.9916
				text = "EH1"
			intervals [1900]:
				xmin = 567.9916
				xmax = 568.0316
				text = "V"
			intervals [1901]:
				xmin = 568.0316
				xmax = 568.1916
				text = "ER0"
			intervals [1902]:
				xmin = 568.1916
				xmax = 568.2216
				text = "sp"
			intervals [1903]:
				xmin = 568.2216
				xmax = 568.2816
				text = "F"
			intervals [1904]:
				xmin = 568.2816
				xmax = 568.5016
				text = "EY1"
			intervals [1905]:
				xmin = 568.5016
				xmax = 568.6416
				text = "L"
			intervals [1906]:
				xmin = 568.6416
				xmax = 568.6816
				text = "IY1"
			intervals [1907]:
				xmin = 568.6816
				xmax = 568.7516
				text = "DH"
			intervals [1908]:
				xmin = 568.7516
				xmax = 568.8316
				text = "ER0"
			intervals [1909]:
				xmin = 568.8316
				xmax = 568.8616
				text = "sp"
			intervals [1910]:
				xmin = 568.8616
				xmax = 569.0354
				text = ""
			intervals [1911]:
				xmin = 569.0354
				xmax = 569.0654
				text = "D"
			intervals [1912]:
				xmin = 569.0654
				xmax = 569.3254
				text = "OW1"
			intervals [1913]:
				xmin = 569.3254
				xmax = 569.3554
				text = "N"
			intervals [1914]:
				xmin = 569.3554
				xmax = 569.3854
				text = "DH"
			intervals [1915]:
				xmin = 569.3854
				xmax = 569.4554
				text = "EY1"
			intervals [1916]:
				xmin = 569.4554
				xmax = 570.1354
				text = "spn"
			intervals [1917]:
				xmin = 570.1354
				xmax = 570.9488
				text = ""
			intervals [1918]:
				xmin = 570.9488
				xmax = 570.9988
				text = "sil"
			intervals [1919]:
				xmin = 570.9988
				xmax = 571.2988
				text = "AH1"
			intervals [1920]:
				xmin = 571.2988
				xmax = 571.4188
				text = "M"
			intervals [1921]:
				xmin = 571.4188
				xmax = 571.7992
				text = "sp"
			intervals [1922]:
				xmin = 571.7992
				xmax = 571.8892
				text = "D"
			intervals [1923]:
				xmin = 571.8892
				xmax = 571.9192
				text = "UW1"
			intervals [1924]:
				xmin = 571.9192
				xmax = 571.9492
				text = "Y"
			intervals [1925]:
				xmin = 571.9492
				xmax = 571.9792
				text = "UW1"
			intervals [1926]:
				xmin = 571.9792
				xmax = 572.0192
				text = "HH"
			intervals [1927]:
				xmin = 572.0192
				xmax = 572.0592
				text = "AE1"
			intervals [1928]:
				xmin = 572.0592
				xmax = 572.1092
				text = "V"
			intervals [1929]:
				xmin = 572.1092
				xmax = 572.1492
				text = "EH1"
			intervals [1930]:
				xmin = 572.1492
				xmax = 572.2092
				text = "N"
			intervals [1931]:
				xmin = 572.2092
				xmax = 572.2992
				text = "IY0"
			intervals [1932]:
				xmin = 572.2992
				xmax = 572.3392
				text = "AH1"
			intervals [1933]:
				xmin = 572.3392
				xmax = 572.3692
				text = "DH"
			intervals [1934]:
				xmin = 572.3692
				xmax = 572.3992
				text = "ER0"
			intervals [1935]:
				xmin = 572.3992
				xmax = 572.4792
				text = "sp"
			intervals [1936]:
				xmin = 572.4792
				xmax = 572.5392
				text = "F"
			intervals [1937]:
				xmin = 572.5392
				xmax = 572.5992
				text = "EY1"
			intervals [1938]:
				xmin = 572.5992
				xmax = 572.6792
				text = "V"
			intervals [1939]:
				xmin = 572.6792
				xmax = 572.7192
				text = "R"
			intervals [1940]:
				xmin = 572.7192
				xmax = 572.7492
				text = "AH0"
			intervals [1941]:
				xmin = 572.7492
				xmax = 572.7992
				text = "T"
			intervals [1942]:
				xmin = 572.7992
				xmax = 572.8692
				text = "T"
			intervals [1943]:
				xmin = 572.8692
				xmax = 572.9092
				text = "IY1"
			intervals [1944]:
				xmin = 572.9092
				xmax = 572.9692
				text = "V"
			intervals [1945]:
				xmin = 572.9692
				xmax = 573.0092
				text = "IY1"
			intervals [1946]:
				xmin = 573.0092
				xmax = 573.1792
				text = "sp"
			intervals [1947]:
				xmin = 573.1792
				xmax = 573.2192
				text = "SH"
			intervals [1948]:
				xmin = 573.2192
				xmax = 573.3292
				text = "OW1"
			intervals [1949]:
				xmin = 573.3292
				xmax = 573.3592
				text = "Z"
			intervals [1950]:
				xmin = 573.3592
				xmax = 573.6692
				text = "sp"
			intervals [1951]:
				xmin = 573.6692
				xmax = 579.0643
				text = ""
			intervals [1952]:
				xmin = 579.0643
				xmax = 579.4043
				text = "M"
			intervals [1953]:
				xmin = 579.4043
				xmax = 579.4843
				text = "HH"
			intervals [1954]:
				xmin = 579.4843
				xmax = 579.7343
				text = "M"
			intervals [1955]:
				xmin = 579.7343
				xmax = 580.2279
				text = ""
			intervals [1956]:
				xmin = 580.2279
				xmax = 580.3079
				text = "M"
			intervals [1957]:
				xmin = 580.3079
				xmax = 580.3379
				text = "HH"
			intervals [1958]:
				xmin = 580.3379
				xmax = 580.7679
				text = "M"
			intervals [1959]:
				xmin = 580.7679
				xmax = 584.613
				text = ""
			intervals [1960]:
				xmin = 584.613
				xmax = 584.833
				text = "M"
			intervals [1961]:
				xmin = 584.833
				xmax = 584.873
				text = "HH"
			intervals [1962]:
				xmin = 584.873
				xmax = 584.953
				text = "M"
			intervals [1963]:
				xmin = 584.953
				xmax = 585.153
				text = "sp"
			intervals [1964]:
				xmin = 585.153
				xmax = 589.354
				text = ""
			intervals [1965]:
				xmin = 589.354
				xmax = 589.714
				text = "M"
			intervals [1966]:
				xmin = 589.714
				xmax = 589.744
				text = "HH"
			intervals [1967]:
				xmin = 589.744
				xmax = 589.774
				text = "M"
			intervals [1968]:
				xmin = 589.774
				xmax = 591.3878
				text = "sp"
			intervals [1969]:
				xmin = 591.3878
				xmax = 591.5778
				text = "AA1"
			intervals [1970]:
				xmin = 591.5778
				xmax = 591.7378
				text = "sp"
			intervals [1971]:
				xmin = 591.7378
				xmax = 591.9408
				text = ""
			intervals [1972]:
				xmin = 591.9408
				xmax = 592.0108
				text = "D"
			intervals [1973]:
				xmin = 592.0108
				xmax = 592.0608
				text = "IH0"
			intervals [1974]:
				xmin = 592.0608
				xmax = 592.0908
				text = "D"
			intervals [1975]:
				xmin = 592.0908
				xmax = 592.2108
				text = "sp"
			intervals [1976]:
				xmin = 592.2108
				xmax = 592.2508
				text = "Y"
			intervals [1977]:
				xmin = 592.2508
				xmax = 592.4108
				text = "UW1"
			intervals [1978]:
				xmin = 592.4108
				xmax = 592.4408
				text = "sp"
			intervals [1979]:
				xmin = 592.4408
				xmax = 592.4808
				text = "G"
			intervals [1980]:
				xmin = 592.4808
				xmax = 592.5208
				text = "OW1"
			intervals [1981]:
				xmin = 592.5208
				xmax = 592.5508
				text = "T"
			intervals [1982]:
				xmin = 592.5508
				xmax = 592.5808
				text = "AH0"
			intervals [1983]:
				xmin = 592.5808
				xmax = 592.6108
				text = "DH"
			intervals [1984]:
				xmin = 592.6108
				xmax = 592.6408
				text = "AH0"
			intervals [1985]:
				xmin = 592.6408
				xmax = 592.7308
				text = "M"
			intervals [1986]:
				xmin = 592.7308
				xmax = 592.7908
				text = "UW1"
			intervals [1987]:
				xmin = 592.7908
				xmax = 592.8208
				text = "V"
			intervals [1988]:
				xmin = 592.8208
				xmax = 592.8508
				text = "IY0"
			intervals [1989]:
				xmin = 592.8508
				xmax = 592.9008
				text = "Z"
			intervals [1990]:
				xmin = 592.9008
				xmax = 592.9808
				text = "sp"
			intervals [1991]:
				xmin = 592.9808
				xmax = 593.0508
				text = "V"
			intervals [1992]:
				xmin = 593.0508
				xmax = 593.1008
				text = "EH1"
			intervals [1993]:
				xmin = 593.1008
				xmax = 593.1308
				text = "R"
			intervals [1994]:
				xmin = 593.1308
				xmax = 593.2008
				text = "IY0"
			intervals [1995]:
				xmin = 593.2008
				xmax = 593.2308
				text = "sp"
			intervals [1996]:
				xmin = 593.2308
				xmax = 593.2608
				text = "M"
			intervals [1997]:
				xmin = 593.2608
				xmax = 593.3308
				text = "AH1"
			intervals [1998]:
				xmin = 593.3308
				xmax = 593.3608
				text = "CH"
			intervals [1999]:
				xmin = 593.3608
				xmax = 593.5308
				text = "sp"
			intervals [2000]:
				xmin = 593.5308
				xmax = 594.580
				text = ""
			intervals [2001]:
				xmin = 594.580
				xmax = 594.780
				text = "Y"
			intervals [2002]:
				xmin = 594.780
				xmax = 594.810
				text = "UW1"
			intervals [2003]:
				xmin = 594.810
				xmax = 594.840
				text = "EH1"
			intervals [2004]:
				xmin = 594.840
				xmax = 594.870
				text = "V"
			intervals [2005]:
				xmin = 594.870
				xmax = 594.930
				text = "ER0"
			intervals [2006]:
				xmin = 594.930
				xmax = 594.990
				text = "G"
			intervals [2007]:
				xmin = 594.990
				xmax = 595.040
				text = "OW1"
			intervals [2008]:
				xmin = 595.040
				xmax = 595.080
				text = "T"
			intervals [2009]:
				xmin = 595.080
				xmax = 595.110
				text = "AH0"
			intervals [2010]:
				xmin = 595.110
				xmax = 595.240
				text = "P"
			intervals [2011]:
				xmin = 595.240
				xmax = 595.320
				text = "L"
			intervals [2012]:
				xmin = 595.320
				xmax = 595.390
				text = "EY1"
			intervals [2013]:
				xmin = 595.390
				xmax = 595.530
				text = "Z"
			intervals [2014]:
				xmin = 595.530
				xmax = 595.880
				text = "sp"
			intervals [2015]:
				xmin = 595.880
				xmax = 601.1582
				text = ""
			intervals [2016]:
				xmin = 601.1582
				xmax = 601.5682
				text = "M"
			intervals [2017]:
				xmin = 601.5682
				xmax = 601.5982
				text = "HH"
			intervals [2018]:
				xmin = 601.5982
				xmax = 601.6282
				text = "M"
			intervals [2019]:
				xmin = 601.6282
				xmax = 601.7282
				text = "sp"
			intervals [2020]:
				xmin = 601.7282
				xmax = 604.4833
				text = ""
			intervals [2021]:
				xmin = 604.4833
				xmax = 605.5233
				text = "spn"
			intervals [2022]:
				xmin = 605.5233
				xmax = 606.5287
				text = ""
			intervals [2023]:
				xmin = 606.5287
				xmax = 606.5987
				text = "sil"
			intervals [2024]:
				xmin = 606.5987
				xmax = 606.6287
				text = "W"
			intervals [2025]:
				xmin = 606.6287
				xmax = 606.6587
				text = "AH1"
			intervals [2026]:
				xmin = 606.6587
				xmax = 606.6887
				text = "T"
			intervals [2027]:
				xmin = 606.6887
				xmax = 606.7187
				text = "K"
			intervals [2028]:
				xmin = 606.7187
				xmax = 606.7987
				text = "AY1"
			intervals [2029]:
				xmin = 606.7987
				xmax = 606.8587
				text = "N"
			intervals [2030]:
				xmin = 606.8587
				xmax = 606.8987
				text = "AH0"
			intervals [2031]:
				xmin = 606.8987
				xmax = 606.9287
				text = "V"
			intervals [2032]:
				xmin = 606.9287
				xmax = 606.9587
				text = "sp"
			intervals [2033]:
				xmin = 606.9587
				xmax = 606.9887
				text = "TH"
			intervals [2034]:
				xmin = 606.9887
				xmax = 607.0287
				text = "IH1"
			intervals [2035]:
				xmin = 607.0287
				xmax = 607.0687
				text = "NG"
			intervals [2036]:
				xmin = 607.0687
				xmax = 607.1387
				text = "Z"
			intervals [2037]:
				xmin = 607.1387
				xmax = 607.1687
				text = "sp"
			intervals [2038]:
				xmin = 607.1687
				xmax = 607.2287
				text = "D"
			intervals [2039]:
				xmin = 607.2287
				xmax = 607.3487
				text = "UW1"
			intervals [2040]:
				xmin = 607.3487
				xmax = 607.4087
				text = "sp"
			intervals [2041]:
				xmin = 607.4087
				xmax = 607.4487
				text = "Y"
			intervals [2042]:
				xmin = 607.4487
				xmax = 607.4987
				text = "UW1"
			intervals [2043]:
				xmin = 607.4987
				xmax = 607.5487
				text = "sp"
			intervals [2044]:
				xmin = 607.5487
				xmax = 607.5787
				text = "DH"
			intervals [2045]:
				xmin = 607.5787
				xmax = 607.6087
				text = "AH0"
			intervals [2046]:
				xmin = 607.6087
				xmax = 607.6787
				text = "M"
			intervals [2047]:
				xmin = 607.6787
				xmax = 607.8687
				text = "sp"
			intervals [2048]:
				xmin = 607.8687
				xmax = 607.9087
				text = "T"
			intervals [2049]:
				xmin = 607.9087
				xmax = 607.9387
				text = "IH0"
			intervals [2050]:
				xmin = 607.9387
				xmax = 608.0587
				text = "sp"
			intervals [2051]:
				xmin = 608.0587
				xmax = 608.1087
				text = "S"
			intervals [2052]:
				xmin = 608.1087
				xmax = 608.1387
				text = "IY1"
			intervals [2053]:
				xmin = 608.1387
				xmax = 608.5187
				text = "sp"
			intervals [2054]:
				xmin = 608.5187
				xmax = 613.6478
				text = ""
			intervals [2055]:
				xmin = 613.6478
				xmax = 613.8978
				text = "M"
			intervals [2056]:
				xmin = 613.8978
				xmax = 614.3879
				text = "sp"
			intervals [2057]:
				xmin = 614.3879
				xmax = 614.4379
				text = "IH0"
			intervals [2058]:
				xmin = 614.4379
				xmax = 614.4779
				text = "T"
			intervals [2059]:
				xmin = 614.4779
				xmax = 614.5079
				text = "W"
			intervals [2060]:
				xmin = 614.5079
				xmax = 614.5379
				text = "AO1"
			intervals [2061]:
				xmin = 614.5379
				xmax = 614.6079
				text = "Z"
			intervals [2062]:
				xmin = 614.6079
				xmax = 614.6379
				text = "sp"
			intervals [2063]:
				xmin = 614.6379
				xmax = 614.7579
				text = "W"
			intervals [2064]:
				xmin = 614.7579
				xmax = 614.8079
				text = "ER1"
			intervals [2065]:
				xmin = 614.8079
				xmax = 614.8379
				text = "TH"
			intervals [2066]:
				xmin = 614.8379
				xmax = 614.8779
				text = "sp"
			intervals [2067]:
				xmin = 614.8779
				xmax = 614.9379
				text = "IH0"
			intervals [2068]:
				xmin = 614.9379
				xmax = 614.9679
				text = "T"
			intervals [2069]:
				xmin = 614.9679
				xmax = 615.1279
				text = "sp"
			intervals [2070]:
				xmin = 615.1279
				xmax = 615.3179
				text = "spn"
			intervals [2071]:
				xmin = 615.3179
				xmax = 615.3879
				text = "sp"
			intervals [2072]:
				xmin = 615.3879
				xmax = 619.7131
				text = ""
			intervals [2073]:
				xmin = 619.7131
				xmax = 620.1331
				text = "M"
			intervals [2074]:
				xmin = 620.1331
				xmax = 620.1631
				text = "HH"
			intervals [2075]:
				xmin = 620.1631
				xmax = 620.2031
				text = "M"
			intervals [2076]:
				xmin = 620.2031
				xmax = 620.2431
				text = "sp"
			intervals [2077]:
				xmin = 620.2431
				xmax = 625.6804
				text = ""
			intervals [2078]:
				xmin = 625.6804
				xmax = 625.8004
				text = "M"
			intervals [2079]:
				xmin = 625.8004
				xmax = 625.8304
				text = "HH"
			intervals [2080]:
				xmin = 625.8304
				xmax = 625.8604
				text = "M"
			intervals [2081]:
				xmin = 625.8604
				xmax = 626.1604
				text = "sp"
			intervals [2082]:
				xmin = 626.1604
				xmax = 632.3912
				text = ""
			intervals [2083]:
				xmin = 632.3912
				xmax = 632.6212
				text = "OW1"
			intervals [2084]:
				xmin = 632.6212
				xmax = 633.7557
				text = "sp"
			intervals [2085]:
				xmin = 633.7557
				xmax = 633.7957
				text = "DH"
			intervals [2086]:
				xmin = 633.7957
				xmax = 633.8757
				text = "AH0"
			intervals [2087]:
				xmin = 633.8757
				xmax = 633.9257
				text = "T"
			intervals [2088]:
				xmin = 633.9257
				xmax = 633.9557
				text = "sp"
			intervals [2089]:
				xmin = 633.9557
				xmax = 633.9957
				text = "Z"
			intervals [2090]:
				xmin = 633.9957
				xmax = 634.0357
				text = "sp"
			intervals [2091]:
				xmin = 634.0357
				xmax = 634.0857
				text = "DH"
			intervals [2092]:
				xmin = 634.0857
				xmax = 634.1557
				text = "AE1"
			intervals [2093]:
				xmin = 634.1557
				xmax = 634.1957
				text = "T"
			intervals [2094]:
				xmin = 634.1957
				xmax = 634.2257
				text = "sp"
			intervals [2095]:
				xmin = 634.2257
				xmax = 634.3157
				text = "Z"
			intervals [2096]:
				xmin = 634.3157
				xmax = 634.3557
				text = "sp"
			intervals [2097]:
				xmin = 634.3557
				xmax = 634.4357
				text = "R"
			intervals [2098]:
				xmin = 634.4357
				xmax = 634.4657
				text = "IY1"
			intervals [2099]:
				xmin = 634.4657
				xmax = 634.4957
				text = "L"
			intervals [2100]:
				xmin = 634.4957
				xmax = 634.5257
				text = "IY0"
			intervals [2101]:
				xmin = 634.5257
				xmax = 634.5857
				text = "sp"
			intervals [2102]:
				xmin = 634.5857
				xmax = 634.6157
				text = "N"
			intervals [2103]:
				xmin = 634.6157
				xmax = 634.6457
				text = "AY1"
			intervals [2104]:
				xmin = 634.6457
				xmax = 634.6957
				text = "S"
			intervals [2105]:
				xmin = 634.6957
				xmax = 634.9957
				text = "sp"
			intervals [2106]:
				xmin = 634.9957
				xmax = 635.0543
				text = ""
			intervals [2107]:
				xmin = 635.0543
				xmax = 635.0843
				text = "DH"
			intervals [2108]:
				xmin = 635.0843
				xmax = 635.1143
				text = "AH0"
			intervals [2109]:
				xmin = 635.1143
				xmax = 635.1443
				text = "T"
			intervals [2110]:
				xmin = 635.1443
				xmax = 635.1843
				text = "sp"
			intervals [2111]:
				xmin = 635.1843
				xmax = 635.2143
				text = "Z"
			intervals [2112]:
				xmin = 635.2143
				xmax = 635.2843
				text = "sp"
			intervals [2113]:
				xmin = 635.2843
				xmax = 635.3343
				text = "G"
			intervals [2114]:
				xmin = 635.3343
				xmax = 635.3743
				text = "IH0"
			intervals [2115]:
				xmin = 635.3743
				xmax = 635.4243
				text = "D"
			intervals [2116]:
				xmin = 635.4243
				xmax = 635.6743
				text = "sp"
			intervals [2117]:
				xmin = 635.6743
				xmax = 635.7043
				text = "F"
			intervals [2118]:
				xmin = 635.7043
				xmax = 635.7343
				text = "ER0"
			intervals [2119]:
				xmin = 635.7343
				xmax = 635.8943
				text = "sp"
			intervals [2120]:
				xmin = 635.8943
				xmax = 635.9343
				text = "AH0"
			intervals [2121]:
				xmin = 635.9343
				xmax = 635.9643
				text = "M"
			intervals [2122]:
				xmin = 635.9643
				xmax = 636.8345
				text = "sp"
			intervals [2123]:
				xmin = 636.8345
				xmax = 637.0345
				text = "AH1"
			intervals [2124]:
				xmin = 637.0345
				xmax = 637.2745
				text = "M"
			intervals [2125]:
				xmin = 637.2745
				xmax = 637.3945
				text = "sp"
			intervals [2126]:
				xmin = 637.3945
				xmax = 637.6991
				text = ""
			intervals [2127]:
				xmin = 637.6991
				xmax = 637.7691
				text = "D"
			intervals [2128]:
				xmin = 637.7691
				xmax = 637.7991
				text = "UW1"
			intervals [2129]:
				xmin = 637.7991
				xmax = 637.8791
				text = "Y"
			intervals [2130]:
				xmin = 637.8791
				xmax = 637.9091
				text = "UW1"
			intervals [2131]:
				xmin = 637.9091
				xmax = 637.9691
				text = "HH"
			intervals [2132]:
				xmin = 637.9691
				xmax = 637.9991
				text = "AE1"
			intervals [2133]:
				xmin = 637.9991
				xmax = 638.0591
				text = "V"
			intervals [2134]:
				xmin = 638.0591
				xmax = 638.1191
				text = "AH0"
			intervals [2135]:
				xmin = 638.1191
				xmax = 638.2491
				text = "sp"
			intervals [2136]:
				xmin = 638.2491
				xmax = 638.3091
				text = "P"
			intervals [2137]:
				xmin = 638.3091
				xmax = 638.3591
				text = "EH1"
			intervals [2138]:
				xmin = 638.3591
				xmax = 638.3991
				text = "T"
			intervals [2139]:
				xmin = 638.3991
				xmax = 638.4591
				text = "sp"
			intervals [2140]:
				xmin = 638.4591
				xmax = 638.5691
				text = "N"
			intervals [2141]:
				xmin = 638.5691
				xmax = 638.7291
				text = "AW1"
			intervals [2142]:
				xmin = 638.7291
				xmax = 638.9291
				text = "sp"
			intervals [2143]:
				xmin = 638.9291
				xmax = 639.3684
				text = ""
			intervals [2144]:
				xmin = 639.3684
				xmax = 640.9684
				text = "spn"
			intervals [2145]:
				xmin = 640.9684
				xmax = 642.6079
				text = ""
			intervals [2146]:
				xmin = 642.6079
				xmax = 642.6779
				text = "sil"
			intervals [2147]:
				xmin = 642.6779
				xmax = 642.7979
				text = "OW1"
			intervals [2148]:
				xmin = 642.7979
				xmax = 642.9279
				text = "sp"
			intervals [2149]:
				xmin = 642.9279
				xmax = 643.0779
				text = "AE1"
			intervals [2150]:
				xmin = 643.0779
				xmax = 643.1979
				text = "L"
			intervals [2151]:
				xmin = 643.1979
				xmax = 643.2679
				text = "ER0"
			intervals [2152]:
				xmin = 643.2679
				xmax = 643.2979
				text = "JH"
			intervals [2153]:
				xmin = 643.2979
				xmax = 643.3279
				text = "IY0"
			intervals [2154]:
				xmin = 643.3279
				xmax = 643.3579
				text = "Z"
			intervals [2155]:
				xmin = 643.3579
				xmax = 644.342
				text = "sp"
			intervals [2156]:
				xmin = 644.342
				xmax = 644.382
				text = "OW2"
			intervals [2157]:
				xmin = 644.382
				xmax = 644.412
				text = "K"
			intervals [2158]:
				xmin = 644.412
				xmax = 644.492
				text = "EY1"
			intervals [2159]:
				xmin = 644.492
				xmax = 645.142
				text = "spn"
			intervals [2160]:
				xmin = 645.142
				xmax = 645.6357
				text = "sp"
			intervals [2161]:
				xmin = 645.6357
				xmax = 645.6857
				text = "G"
			intervals [2162]:
				xmin = 645.6857
				xmax = 645.7257
				text = "IH0"
			intervals [2163]:
				xmin = 645.7257
				xmax = 645.7557
				text = "D"
			intervals [2164]:
				xmin = 645.7557
				xmax = 645.8157
				text = "sp"
			intervals [2165]:
				xmin = 645.8157
				xmax = 645.8557
				text = "TH"
			intervals [2166]:
				xmin = 645.8557
				xmax = 645.9257
				text = "IH1"
			intervals [2167]:
				xmin = 645.9257
				xmax = 645.9557
				text = "NG"
			intervals [2168]:
				xmin = 645.9557
				xmax = 646.3057
				text = "spn"
			intervals [2169]:
				xmin = 646.3057
				xmax = 646.3457
				text = "HH"
			intervals [2170]:
				xmin = 646.3457
				xmax = 646.3757
				text = "AE1"
			intervals [2171]:
				xmin = 646.3757
				xmax = 646.4357
				text = "V"
			intervals [2172]:
				xmin = 646.4357
				xmax = 646.4757
				text = "Y"
			intervals [2173]:
				xmin = 646.4757
				xmax = 646.5057
				text = "UW1"
			intervals [2174]:
				xmin = 646.5057
				xmax = 646.5357
				text = "EH1"
			intervals [2175]:
				xmin = 646.5357
				xmax = 646.6057
				text = "V"
			intervals [2176]:
				xmin = 646.6057
				xmax = 646.6757
				text = "ER0"
			intervals [2177]:
				xmin = 646.6757
				xmax = 646.7157
				text = "HH"
			intervals [2178]:
				xmin = 646.7157
				xmax = 646.7457
				text = "AE1"
			intervals [2179]:
				xmin = 646.7457
				xmax = 646.8357
				text = "D"
			intervals [2180]:
				xmin = 646.8357
				xmax = 646.8657
				text = "EH1"
			intervals [2181]:
				xmin = 646.8657
				xmax = 647.0157
				text = "N"
			intervals [2182]:
				xmin = 647.0157
				xmax = 647.1057
				text = "IY0"
			intervals [2183]:
				xmin = 647.1057
				xmax = 647.1557
				text = "B"
			intervals [2184]:
				xmin = 647.1557
				xmax = 647.3157
				text = "AE1"
			intervals [2185]:
				xmin = 647.3157
				xmax = 647.3657
				text = "D"
			intervals [2186]:
				xmin = 647.3657
				xmax = 647.4157
				text = "IH0"
			intervals [2187]:
				xmin = 647.4157
				xmax = 647.5057
				text = "K"
			intervals [2188]:
				xmin = 647.5057
				xmax = 647.5557
				text = "S"
			intervals [2189]:
				xmin = 647.5557
				xmax = 647.6157
				text = "P"
			intervals [2190]:
				xmin = 647.6157
				xmax = 647.7357
				text = "IH1"
			intervals [2191]:
				xmin = 647.7357
				xmax = 647.7657
				text = "R"
			intervals [2192]:
				xmin = 647.7657
				xmax = 647.8057
				text = "IY0"
			intervals [2193]:
				xmin = 647.8057
				xmax = 647.8457
				text = "AH0"
			intervals [2194]:
				xmin = 647.8457
				xmax = 647.9357
				text = "N"
			intervals [2195]:
				xmin = 647.9357
				xmax = 647.9857
				text = "S"
			intervals [2196]:
				xmin = 647.9857
				xmax = 648.0557
				text = "IH0"
			intervals [2197]:
				xmin = 648.0557
				xmax = 648.1157
				text = "Z"
			intervals [2198]:
				xmin = 648.1157
				xmax = 648.1457
				text = "sp"
			intervals [2199]:
				xmin = 648.1457
				xmax = 648.2157
				text = "W"
			intervals [2200]:
				xmin = 648.2157
				xmax = 648.2457
				text = "IH0"
			intervals [2201]:
				xmin = 648.2457
				xmax = 648.2757
				text = "DH"
			intervals [2202]:
				xmin = 648.2757
				xmax = 648.3057
				text = "sp"
			intervals [2203]:
				xmin = 648.3057
				xmax = 648.3757
				text = "DH"
			intervals [2204]:
				xmin = 648.3757
				xmax = 648.4257
				text = "AH0"
			intervals [2205]:
				xmin = 648.4257
				xmax = 648.4657
				text = "M"
			intervals [2206]:
				xmin = 648.4657
				xmax = 649.5499
				text = ""
			intervals [2207]:
				xmin = 649.5499
				xmax = 649.8899
				text = "sil"
			intervals [2208]:
				xmin = 649.8899
				xmax = 649.9199
				text = "Y"
			intervals [2209]:
				xmin = 649.9199
				xmax = 649.9899
				text = "UW1"
			intervals [2210]:
				xmin = 649.9899
				xmax = 650.3499
				text = "ER0"
			intervals [2211]:
				xmin = 650.3499
				xmax = 650.4399
				text = "sp"
			intervals [2212]:
				xmin = 650.4399
				xmax = 656.2633
				text = ""
			intervals [2213]:
				xmin = 656.2633
				xmax = 656.7533
				text = "M"
			intervals [2214]:
				xmin = 656.7533
				xmax = 656.7833
				text = "HH"
			intervals [2215]:
				xmin = 656.7833
				xmax = 656.8133
				text = "M"
			intervals [2216]:
				xmin = 656.8133
				xmax = 658.948
				text = ""
			intervals [2217]:
				xmin = 658.948
				xmax = 659.048
				text = "sil"
			intervals [2218]:
				xmin = 659.048
				xmax = 659.138
				text = "HH"
			intervals [2219]:
				xmin = 659.138
				xmax = 659.228
				text = "AW1"
			intervals [2220]:
				xmin = 659.228
				xmax = 659.268
				text = "L"
			intervals [2221]:
				xmin = 659.268
				xmax = 659.308
				text = "AO1"
			intervals [2222]:
				xmin = 659.308
				xmax = 659.368
				text = "NG"
			intervals [2223]:
				xmin = 659.368
				xmax = 659.398
				text = "D"
			intervals [2224]:
				xmin = 659.398
				xmax = 659.438
				text = "IH0"
			intervals [2225]:
				xmin = 659.438
				xmax = 659.488
				text = "D"
			intervals [2226]:
				xmin = 659.488
				xmax = 659.538
				text = "sp"
			intervals [2227]:
				xmin = 659.538
				xmax = 659.578
				text = "Y"
			intervals [2228]:
				xmin = 659.578
				xmax = 659.628
				text = "UW1"
			intervals [2229]:
				xmin = 659.628
				xmax = 659.658
				text = "sp"
			intervals [2230]:
				xmin = 659.658
				xmax = 659.708
				text = "HH"
			intervals [2231]:
				xmin = 659.708
				xmax = 659.748
				text = "AE1"
			intervals [2232]:
				xmin = 659.748
				xmax = 659.778
				text = "V"
			intervals [2233]:
				xmin = 659.778
				xmax = 659.818
				text = "IH0"
			intervals [2234]:
				xmin = 659.818
				xmax = 659.888
				text = "M"
			intervals [2235]:
				xmin = 659.888
				xmax = 660.168
				text = "sp"
			intervals [2236]:
				xmin = 660.168
				xmax = 664.7008
				text = ""
			intervals [2237]:
				xmin = 664.7008
				xmax = 664.9508
				text = "M"
			intervals [2238]:
				xmin = 664.9508
				xmax = 665.0008
				text = "HH"
			intervals [2239]:
				xmin = 665.0008
				xmax = 665.2508
				text = "M"
			intervals [2240]:
				xmin = 665.2508
				xmax = 673.6151
				text = ""
			intervals [2241]:
				xmin = 673.6151
				xmax = 674.0951
				text = "M"
			intervals [2242]:
				xmin = 674.0951
				xmax = 674.1351
				text = "HH"
			intervals [2243]:
				xmin = 674.1351
				xmax = 674.1651
				text = "M"
			intervals [2244]:
				xmin = 674.1651
				xmax = 674.2151
				text = "sp"
			intervals [2245]:
				xmin = 674.2151
				xmax = 675.4663
				text = ""
			intervals [2246]:
				xmin = 675.4663
				xmax = 675.4963
				text = "AY1"
			intervals [2247]:
				xmin = 675.4963
				xmax = 675.5463
				text = "sp"
			intervals [2248]:
				xmin = 675.5463
				xmax = 675.5963
				text = "B"
			intervals [2249]:
				xmin = 675.5963
				xmax = 675.6363
				text = "EH1"
			intervals [2250]:
				xmin = 675.6363
				xmax = 675.6663
				text = "T"
			intervals [2251]:
				xmin = 675.6663
				xmax = 675.7063
				text = "sp"
			intervals [2252]:
				xmin = 675.7063
				xmax = 675.7863
				text = "DH"
			intervals [2253]:
				xmin = 675.7863
				xmax = 675.8263
				text = "AH0"
			intervals [2254]:
				xmin = 675.8263
				xmax = 675.8863
				text = "T"
			intervals [2255]:
				xmin = 675.8863
				xmax = 675.9163
				text = "W"
			intervals [2256]:
				xmin = 675.9163
				xmax = 675.9463
				text = "AO1"
			intervals [2257]:
				xmin = 675.9463
				xmax = 676.0263
				text = "Z"
			intervals [2258]:
				xmin = 676.0263
				xmax = 676.0863
				text = "sp"
			intervals [2259]:
				xmin = 676.0863
				xmax = 676.1163
				text = "P"
			intervals [2260]:
				xmin = 676.1163
				xmax = 676.1463
				text = "R"
			intervals [2261]:
				xmin = 676.1463
				xmax = 676.1763
				text = "IH1"
			intervals [2262]:
				xmin = 676.1763
				xmax = 676.2063
				text = "T"
			intervals [2263]:
				xmin = 676.2063
				xmax = 676.2363
				text = "IY0"
			intervals [2264]:
				xmin = 676.2363
				xmax = 676.2663
				text = "sp"
			intervals [2265]:
				xmin = 676.2663
				xmax = 676.4563
				text = "S"
			intervals [2266]:
				xmin = 676.4563
				xmax = 676.4863
				text = "AE1"
			intervals [2267]:
				xmin = 676.4863
				xmax = 676.5163
				text = "D"
			intervals [2268]:
				xmin = 676.5163
				xmax = 677.1363
				text = "sp"
			intervals [2269]:
				xmin = 677.1363
				xmax = 679.3214
				text = ""
			intervals [2270]:
				xmin = 679.3214
				xmax = 679.7914
				text = "OW1"
			intervals [2271]:
				xmin = 679.7914
				xmax = 684.3003
				text = "sp"
			intervals [2272]:
				xmin = 684.3003
				xmax = 684.3303
				text = "Y"
			intervals [2273]:
				xmin = 684.3303
				xmax = 684.3603
				text = "AE1"
			intervals [2274]:
				xmin = 684.3603
				xmax = 686.1174
				text = "sp"
			intervals [2275]:
				xmin = 686.1174
				xmax = 686.2074
				text = "AY1"
			intervals [2276]:
				xmin = 686.2074
				xmax = 686.2374
				text = "sp"
			intervals [2277]:
				xmin = 686.2374
				xmax = 686.2774
				text = "G"
			intervals [2278]:
				xmin = 686.2774
				xmax = 686.3274
				text = "EH1"
			intervals [2279]:
				xmin = 686.3274
				xmax = 686.3574
				text = "S"
			intervals [2280]:
				xmin = 686.3574
				xmax = 686.4074
				text = "IH0"
			intervals [2281]:
				xmin = 686.4074
				xmax = 686.4374
				text = "T"
			intervals [2282]:
				xmin = 686.4374
				xmax = 686.4674
				text = "W"
			intervals [2283]:
				xmin = 686.4674
				xmax = 686.5174
				text = "AO1"
			intervals [2284]:
				xmin = 686.5174
				xmax = 686.6074
				text = "Z"
			intervals [2285]:
				xmin = 686.6074
				xmax = 686.6674
				text = "L"
			intervals [2286]:
				xmin = 686.6674
				xmax = 686.7074
				text = "AY1"
			intervals [2287]:
				xmin = 686.7074
				xmax = 686.7874
				text = "K"
			intervals [2288]:
				xmin = 686.7874
				xmax = 686.8174
				text = "sp"
			intervals [2289]:
				xmin = 686.8174
				xmax = 686.8774
				text = "AH0"
			intervals [2290]:
				xmin = 686.8774
				xmax = 686.9474
				text = "M"
			intervals [2291]:
				xmin = 686.9474
				xmax = 687.0374
				text = "EH1"
			intervals [2292]:
				xmin = 687.0374
				xmax = 687.0874
				text = "M"
			intervals [2293]:
				xmin = 687.0874
				xmax = 687.1174
				text = "B"
			intervals [2294]:
				xmin = 687.1174
				xmax = 687.1474
				text = "ER0"
			intervals [2295]:
				xmin = 687.1474
				xmax = 687.1774
				text = "AH0"
			intervals [2296]:
				xmin = 687.1774
				xmax = 687.2074
				text = "V"
			intervals [2297]:
				xmin = 687.2074
				xmax = 687.2374
				text = "DH"
			intervals [2298]:
				xmin = 687.2374
				xmax = 687.2874
				text = "AH0"
			intervals [2299]:
				xmin = 687.2874
				xmax = 687.3474
				text = "sp"
			intervals [2300]:
				xmin = 687.3474
				xmax = 687.3774
				text = "F"
			intervals [2301]:
				xmin = 687.3774
				xmax = 687.4674
				text = "AE1"
			intervals [2302]:
				xmin = 687.4674
				xmax = 687.5574
				text = "M"
			intervals [2303]:
				xmin = 687.5574
				xmax = 687.5974
				text = "L"
			intervals [2304]:
				xmin = 687.5974
				xmax = 687.6474
				text = "IY0"
			intervals [2305]:
				xmin = 687.6474
				xmax = 687.7074
				text = "AY1"
			intervals [2306]:
				xmin = 687.7074
				xmax = 687.7874
				text = "V"
			intervals [2307]:
				xmin = 687.7874
				xmax = 687.8274
				text = "N"
			intervals [2308]:
				xmin = 687.8274
				xmax = 687.8874
				text = "EH1"
			intervals [2309]:
				xmin = 687.8874
				xmax = 687.9274
				text = "V"
			intervals [2310]:
				xmin = 687.9274
				xmax = 687.9974
				text = "ER0"
			intervals [2311]:
				xmin = 687.9974
				xmax = 688.0874
				text = "HH"
			intervals [2312]:
				xmin = 688.0874
				xmax = 688.1174
				text = "AE1"
			intervals [2313]:
				xmin = 688.1174
				xmax = 688.1574
				text = "D"
			intervals [2314]:
				xmin = 688.1574
				xmax = 688.2374
				text = "AH0"
			intervals [2315]:
				xmin = 688.2374
				xmax = 688.2674
				text = "sp"
			intervals [2316]:
				xmin = 688.2674
				xmax = 688.3374
				text = "P"
			intervals [2317]:
				xmin = 688.3374
				xmax = 688.3774
				text = "EH1"
			intervals [2318]:
				xmin = 688.3774
				xmax = 688.4474
				text = "T"
			intervals [2319]:
				xmin = 688.4474
				xmax = 688.4774
				text = "sp"
			intervals [2320]:
				xmin = 688.4774
				xmax = 688.5574
				text = "M"
			intervals [2321]:
				xmin = 688.5574
				xmax = 688.6974
				text = "AY2"
			intervals [2322]:
				xmin = 688.6974
				xmax = 688.8174
				text = "S"
			intervals [2323]:
				xmin = 688.8174
				xmax = 688.8974
				text = "EH1"
			intervals [2324]:
				xmin = 688.8974
				xmax = 689.0274
				text = "L"
			intervals [2325]:
				xmin = 689.0274
				xmax = 689.0874
				text = "F"
			intervals [2326]:
				xmin = 689.0874
				xmax = 689.3536
				text = ""
			intervals [2327]:
				xmin = 689.3536
				xmax = 689.4236
				text = "sil"
			intervals [2328]:
				xmin = 689.4236
				xmax = 689.4536
				text = "B"
			intervals [2329]:
				xmin = 689.4536
				xmax = 689.5036
				text = "AH1"
			intervals [2330]:
				xmin = 689.5036
				xmax = 689.6036
				text = "T"
			intervals [2331]:
				xmin = 689.6036
				xmax = 689.6736
				text = "sp"
			intervals [2332]:
				xmin = 689.6736
				xmax = 689.9236
				text = "AH1"
			intervals [2333]:
				xmin = 689.9236
				xmax = 690.2736
				text = "sp"
			intervals [2334]:
				xmin = 690.2736
				xmax = 690.3036
				text = "Y"
			intervals [2335]:
				xmin = 690.3036
				xmax = 690.3336
				text = "UW1"
			intervals [2336]:
				xmin = 690.3336
				xmax = 690.5836
				text = "sp"
			intervals [2337]:
				xmin = 690.5836
				xmax = 690.7236
				text = "N"
			intervals [2338]:
				xmin = 690.7236
				xmax = 690.7636
				text = "OW1"
			intervals [2339]:
				xmin = 690.7636
				xmax = 690.8236
				text = "AY1"
			intervals [2340]:
				xmin = 690.8236
				xmax = 690.9136
				text = "sp"
			intervals [2341]:
				xmin = 690.9136
				xmax = 690.9436
				text = "K"
			intervals [2342]:
				xmin = 690.9436
				xmax = 690.9736
				text = "AH0"
			intervals [2343]:
				xmin = 690.9736
				xmax = 691.0036
				text = "N"
			intervals [2344]:
				xmin = 691.0036
				xmax = 691.0336
				text = "sp"
			intervals [2345]:
				xmin = 691.0336
				xmax = 691.0636
				text = "R"
			intervals [2346]:
				xmin = 691.0636
				xmax = 691.0936
				text = "IH0"
			intervals [2347]:
				xmin = 691.0936
				xmax = 691.1536
				text = "M"
			intervals [2348]:
				xmin = 691.1536
				xmax = 691.2036
				text = "EH1"
			intervals [2349]:
				xmin = 691.2036
				xmax = 691.2336
				text = "M"
			intervals [2350]:
				xmin = 691.2336
				xmax = 691.2636
				text = "B"
			intervals [2351]:
				xmin = 691.2636
				xmax = 691.2936
				text = "ER0"
			intervals [2352]:
				xmin = 691.2936
				xmax = 691.4436
				text = "sp"
			intervals [2353]:
				xmin = 691.4436
				xmax = 691.4736
				text = "P"
			intervals [2354]:
				xmin = 691.4736
				xmax = 691.5036
				text = "IY1"
			intervals [2355]:
				xmin = 691.5036
				xmax = 691.6236
				text = "P"
			intervals [2356]:
				xmin = 691.6236
				xmax = 691.6536
				text = "AH0"
			intervals [2357]:
				xmin = 691.6536
				xmax = 691.6936
[truncated: 1,482,307 more chars]
