# Supplementary material for: Considering Performance in the Automated and Manual Coding of Sociolinguistic Variables: Lessons From Variable (ING)
Source: Front Artif Intell. 2021 Apr 29;4:648543. doi: 10.3389/frai.2021.648543 (PMC8117961; doi:10.3389/frai.2021.648543)
Supplement: Supplementary file 5 [file Data_Sheet_5.ZIP › CORAAL_VARAligned_as_TextGrids_p1/DCA_se3_ag2_m_02_1.TextGrid]

File type = "ooTextFile"
Object class = "TextGrid"

xmin = 0.0
xmax = 1368.2
tiers? <exists>
size = 4
item []:
	item [1]:
		class = "IntervalTier"
		name = "DCA_int_05 - words"
		xmin = 0.0
		xmax = 1368.2
		intervals: size = 1182
			intervals [1]:
				xmin = 0.0
				xmax = 0.393
				text = ""
			intervals [2]:
				xmin = 0.393
				xmax = 1.073
				text = "okay"
			intervals [3]:
				xmin = 1.073
				xmax = 1.3495
				text = ""
			intervals [4]:
				xmin = 1.3495
				xmax = 1.5195
				text = "could"
			intervals [5]:
				xmin = 1.5195
				xmax = 1.5995
				text = "you"
			intervals [6]:
				xmin = 1.5995
				xmax = 1.8295
				text = "tell"
			intervals [7]:
				xmin = 1.8295
				xmax = 1.9295
				text = "me"
			intervals [8]:
				xmin = 1.9295
				xmax = 2.0795
				text = "what"
			intervals [9]:
				xmin = 2.0795
				xmax = 2.2795
				text = "kind"
			intervals [10]:
				xmin = 2.2795
				xmax = 2.3395
				text = "of"
			intervals [11]:
				xmin = 2.3395
				xmax = 2.6495
				text = "games"
			intervals [12]:
				xmin = 2.6495
				xmax = 2.7695
				text = "you"
			intervals [13]:
				xmin = 2.7695
				xmax = 3.0295
				text = "played"
			intervals [14]:
				xmin = 3.0295
				xmax = 3.1295
				text = "when"
			intervals [15]:
				xmin = 3.1295
				xmax = 3.2495
				text = "you"
			intervals [16]:
				xmin = 3.2495
				xmax = 3.3295
				text = "were"
			intervals [17]:
				xmin = 3.3295
				xmax = 3.7295
				text = "younger"
			intervals [18]:
				xmin = 3.7295
				xmax = 27.5924
				text = ""
			intervals [19]:
				xmin = 27.5924
				xmax = 27.9924
				text = "mm"
			intervals [20]:
				xmin = 27.9924
				xmax = 28.1524
				text = "think"
			intervals [21]:
				xmin = 28.1524
				xmax = 28.3024
				text = "that"
			intervals [22]:
				xmin = 28.3024
				xmax = 28.3324
				text = ""
			intervals [23]:
				xmin = 28.3324
				xmax = 28.4224
				text = "s"
			intervals [24]:
				xmin = 28.4224
				xmax = 28.6924
				text = "enough"
			intervals [25]:
				xmin = 28.6924
				xmax = 29.1431
				text = ""
			intervals [26]:
				xmin = 29.1431
				xmax = 29.4231
				text = "um"
			intervals [27]:
				xmin = 29.4231
				xmax = 29.4831
				text = "how"
			intervals [28]:
				xmin = 29.4831
				xmax = 29.6031
				text = "did"
			intervals [29]:
				xmin = 29.6031
				xmax = 29.6831
				text = "you"
			intervals [30]:
				xmin = 29.6831
				xmax = 29.7131
				text = ""
			intervals [31]:
				xmin = 29.7131
				xmax = 29.9031
				text = "play"
			intervals [32]:
				xmin = 29.9031
				xmax = 30.0831
				text = "kick"
			intervals [33]:
				xmin = 30.0831
				xmax = 30.1131
				text = ""
			intervals [34]:
				xmin = 30.1131
				xmax = 30.1731
				text = "the"
			intervals [35]:
				xmin = 30.1731
				xmax = 30.2031
				text = ""
			intervals [36]:
				xmin = 30.2031
				xmax = 30.4531
				text = "can"
			intervals [37]:
				xmin = 30.4531
				xmax = 127.7201
				text = ""
			intervals [38]:
				xmin = 127.7201
				xmax = 128.6601
				text = "<unk>"
			intervals [39]:
				xmin = 128.6601
				xmax = 150.3117
				text = ""
			intervals [40]:
				xmin = 150.3117
				xmax = 150.7217
				text = "mm"
			intervals [41]:
				xmin = 150.7217
				xmax = 155.307
				text = ""
			intervals [42]:
				xmin = 155.307
				xmax = 156.217
				text = "<unk>"
			intervals [43]:
				xmin = 156.217
				xmax = 189.2871
				text = ""
			intervals [44]:
				xmin = 189.2871
				xmax = 189.4171
				text = "oh"
			intervals [45]:
				xmin = 189.4171
				xmax = 189.5271
				text = "but"
			intervals [46]:
				xmin = 189.5271
				xmax = 189.6571
				text = "he"
			intervals [47]:
				xmin = 189.6571
				xmax = 189.8071
				text = "had"
			intervals [48]:
				xmin = 189.8071
				xmax = 189.8671
				text = "to"
			intervals [49]:
				xmin = 189.8671
				xmax = 190.1271
				text = "catch"
			intervals [50]:
				xmin = 190.1271
				xmax = 190.6971
				text = "everybody"
			intervals [51]:
				xmin = 190.6971
				xmax = 190.8071
				text = "else"
			intervals [52]:
				xmin = 190.8071
				xmax = 190.9571
				text = "first"
			intervals [53]:
				xmin = 190.9571
				xmax = 192.563
				text = ""
			intervals [54]:
				xmin = 192.563
				xmax = 193.363
				text = "<unk>"
			intervals [55]:
				xmin = 193.363
				xmax = 194.003
				text = ""
			intervals [56]:
				xmin = 194.003
				xmax = 194.123
				text = "beat"
			intervals [57]:
				xmin = 194.123
				xmax = 194.153
				text = ""
			intervals [58]:
				xmin = 194.153
				xmax = 194.333
				text = "you"
			intervals [59]:
				xmin = 194.333
				xmax = 195.4244
				text = ""
			intervals [60]:
				xmin = 195.4244
				xmax = 195.6044
				text = "um"
			intervals [61]:
				xmin = 195.6044
				xmax = 195.6644
				text = "how"
			intervals [62]:
				xmin = 195.6644
				xmax = 195.7544
				text = "d"
			intervals [63]:
				xmin = 195.7544
				xmax = 195.8644
				text = "you"
			intervals [64]:
				xmin = 195.8644
				xmax = 195.8944
				text = ""
			intervals [65]:
				xmin = 195.8944
				xmax = 196.1044
				text = "play"
			intervals [66]:
				xmin = 196.1044
				xmax = 196.5244
				text = "devil"
			intervals [67]:
				xmin = 196.5244
				xmax = 196.6344
				text = "and"
			intervals [68]:
				xmin = 196.6344
				xmax = 196.6944
				text = "the"
			intervals [69]:
				xmin = 196.6944
				xmax = 196.7644
				text = ""
			intervals [70]:
				xmin = 196.7644
				xmax = 197.3044
				text = "pitchfork"
			intervals [71]:
				xmin = 197.3044
				xmax = 222.5416
				text = ""
			intervals [72]:
				xmin = 222.5416
				xmax = 223.2516
				text = "mm-hm"
			intervals [73]:
				xmin = 223.2516
				xmax = 224.0002
				text = ""
			intervals [74]:
				xmin = 224.0002
				xmax = 224.1302
				text = "i"
			intervals [75]:
				xmin = 224.1302
				xmax = 224.3002
				text = ""
			intervals [76]:
				xmin = 224.3002
				xmax = 224.5302
				text = "see"
			intervals [77]:
				xmin = 224.5302
				xmax = 226.3039
				text = ""
			intervals [78]:
				xmin = 226.3039
				xmax = 227.0039
				text = "mm-hm"
			intervals [79]:
				xmin = 227.0039
				xmax = 228.4627
				text = ""
			intervals [80]:
				xmin = 228.4627
				xmax = 229.0127
				text = "um"
			intervals [81]:
				xmin = 229.0127
				xmax = 229.8293
				text = ""
			intervals [82]:
				xmin = 229.8293
				xmax = 229.9493
				text = "how"
			intervals [83]:
				xmin = 229.9493
				xmax = 230.0293
				text = "d"
			intervals [84]:
				xmin = 230.0293
				xmax = 230.1393
				text = "you"
			intervals [85]:
				xmin = 230.1393
				xmax = 230.1793
				text = ""
			intervals [86]:
				xmin = 230.1793
				xmax = 230.5393
				text = "play"
			intervals [87]:
				xmin = 230.5393
				xmax = 230.7293
				text = "um"
			intervals [88]:
				xmin = 230.7293
				xmax = 230.7593
				text = ""
			intervals [89]:
				xmin = 230.7593
				xmax = 231.4093
				text = "marbles"
			intervals [90]:
				xmin = 231.4093
				xmax = 274.3738
				text = ""
			intervals [91]:
				xmin = 274.3738
				xmax = 274.9338
				text = "mm-hm"
			intervals [92]:
				xmin = 274.9338
				xmax = 280.9627
				text = ""
			intervals [93]:
				xmin = 280.9627
				xmax = 281.0227
				text = "i"
			intervals [94]:
				xmin = 281.0227
				xmax = 281.5327
				text = ""
			intervals [95]:
				xmin = 281.5327
				xmax = 281.5927
				text = "see"
			intervals [96]:
				xmin = 281.5927
				xmax = 282.6793
				text = ""
			intervals [97]:
				xmin = 282.6793
				xmax = 283.0693
				text = "um"
			intervals [98]:
				xmin = 283.0693
				xmax = 284.3481
				text = ""
			intervals [99]:
				xmin = 284.3481
				xmax = 284.4481
				text = "you"
			intervals [100]:
				xmin = 284.4481
				xmax = 284.6281
				text = "don't"
			intervals [101]:
				xmin = 284.6281
				xmax = 285.1081
				text = "remember"
			intervals [102]:
				xmin = 285.1081
				xmax = 285.2281
				text = "a"
			intervals [103]:
				xmin = 285.2281
				xmax = 285.4681
				text = "um"
			intervals [104]:
				xmin = 285.4681
				xmax = 285.5381
				text = "do"
			intervals [105]:
				xmin = 285.5381
				xmax = 285.6181
				text = "you"
			intervals [106]:
				xmin = 285.6181
				xmax = 285.9581
				text = "remember"
			intervals [107]:
				xmin = 285.9581
				xmax = 286.0781
				text = "any"
			intervals [108]:
				xmin = 286.0781
				xmax = 286.1381
				text = "of"
			intervals [109]:
				xmin = 286.1381
				xmax = 286.1681
				text = ""
			intervals [110]:
				xmin = 286.1681
				xmax = 286.2581
				text = "the"
			intervals [111]:
				xmin = 286.2581
				xmax = 286.2881
				text = ""
			intervals [112]:
				xmin = 286.2881
				xmax = 286.8081
				text = "rhymes"
			intervals [113]:
				xmin = 286.8081
				xmax = 286.9281
				text = "that"
			intervals [114]:
				xmin = 286.9281
				xmax = 287.0181
				text = "you"
			intervals [115]:
				xmin = 287.0181
				xmax = 287.2181
				text = "used"
			intervals [116]:
				xmin = 287.2181
				xmax = 287.2781
				text = "to"
			intervals [117]:
				xmin = 287.2781
				xmax = 287.4081
				text = "say"
			intervals [118]:
				xmin = 287.4081
				xmax = 287.4381
				text = ""
			intervals [119]:
				xmin = 287.4381
				xmax = 287.6381
				text = "when"
			intervals [120]:
				xmin = 287.6381
				xmax = 287.6681
				text = ""
			intervals [121]:
				xmin = 287.6681
				xmax = 287.7481
				text = "you"
			intervals [122]:
				xmin = 287.7481
				xmax = 287.7781
				text = ""
			intervals [123]:
				xmin = 287.7781
				xmax = 287.9281
				text = "were"
			intervals [124]:
				xmin = 287.9281
				xmax = 287.9781
				text = ""
			intervals [125]:
				xmin = 287.9781
				xmax = 288.0681
				text = "young"
			intervals [126]:
				xmin = 288.0681
				xmax = 298.2898
				text = ""
			intervals [127]:
				xmin = 298.2898
				xmax = 298.7498
				text = "mm"
			intervals [128]:
				xmin = 298.7498
				xmax = 298.8298
				text = ""
			intervals [129]:
				xmin = 298.8298
				xmax = 298.8898
				text = "you"
			intervals [130]:
				xmin = 298.8898
				xmax = 298.9398
				text = ""
			intervals [131]:
				xmin = 298.9398
				xmax = 299.3698
				text = "remember"
			intervals [132]:
				xmin = 299.3698
				xmax = 299.6098
				text = "any"
			intervals [133]:
				xmin = 299.6098
				xmax = 299.8498
				text = "others"
			intervals [134]:
				xmin = 299.8498
				xmax = 315.1589
				text = ""
			intervals [135]:
				xmin = 315.1589
				xmax = 316.1389
				text = "<unk>"
			intervals [136]:
				xmin = 316.1389
				xmax = 317.5889
				text = ""
			intervals [137]:
				xmin = 317.5889
				xmax = 318.0789
				text = "<unk>"
			intervals [138]:
				xmin = 318.0789
				xmax = 318.1389
				text = ""
			intervals [139]:
				xmin = 318.1389
				xmax = 318.3489
				text = "oh"
			intervals [140]:
				xmin = 318.3489
				xmax = 318.5189
				text = "you"
			intervals [141]:
				xmin = 318.5189
				xmax = 318.7889
				text = "remember"
			intervals [142]:
				xmin = 318.7889
				xmax = 319.0289
				text = "any"
			intervals [143]:
				xmin = 319.0289
				xmax = 319.4089
				text = "others"
			intervals [144]:
				xmin = 319.4089
				xmax = 333.1043
				text = ""
			intervals [145]:
				xmin = 333.1043
				xmax = 333.7243
				text = "mm-hm"
			intervals [146]:
				xmin = 333.7243
				xmax = 346.978
				text = ""
			intervals [147]:
				xmin = 346.978
				xmax = 347.438
				text = "yeah"
			intervals [148]:
				xmin = 347.438
				xmax = 347.7624
				text = ""
			intervals [149]:
				xmin = 347.7624
				xmax = 347.8524
				text = "do"
			intervals [150]:
				xmin = 347.8524
				xmax = 347.9424
				text = "you"
			intervals [151]:
				xmin = 347.9424
				xmax = 348.2524
				text = "remember"
			intervals [152]:
				xmin = 348.2524
				xmax = 348.3624
				text = "any"
			intervals [153]:
				xmin = 348.3624
				xmax = 348.4224
				text = "of"
			intervals [154]:
				xmin = 348.4224
				xmax = 348.5024
				text = "the"
			intervals [155]:
				xmin = 348.5024
				xmax = 348.7024
				text = "ones"
			intervals [156]:
				xmin = 348.7024
				xmax = 348.8324
				text = "that"
			intervals [157]:
				xmin = 348.8324
				xmax = 348.9024
				text = "you"
			intervals [158]:
				xmin = 348.9024
				xmax = 349.0724
				text = "said"
			intervals [159]:
				xmin = 349.0724
				xmax = 349.1924
				text = "when"
			intervals [160]:
				xmin = 349.1924
				xmax = 349.2524
				text = "you"
			intervals [161]:
				xmin = 349.2524
				xmax = 349.3124
				text = "were"
			intervals [162]:
				xmin = 349.3124
				xmax = 349.6924
				text = "jumping"
			intervals [163]:
				xmin = 349.6924
				xmax = 349.8924
				text = "rope"
			intervals [164]:
				xmin = 349.8924
				xmax = 350.6549
				text = ""
			intervals [165]:
				xmin = 350.6549
				xmax = 350.9549
				text = "or"
			intervals [166]:
				xmin = 350.9549
				xmax = 351.0549
				text = ""
			intervals [167]:
				xmin = 351.0549
				xmax = 351.4749
				text = "playing"
			intervals [168]:
				xmin = 351.4749
				xmax = 351.9776
				text = ""
			intervals [169]:
				xmin = 351.9776
				xmax = 352.1276
				text = "you"
			intervals [170]:
				xmin = 352.1276
				xmax = 352.3976
				text = "know"
			intervals [171]:
				xmin = 352.3976
				xmax = 352.4276
				text = ""
			intervals [172]:
				xmin = 352.4276
				xmax = 352.8476
				text = "outdoor"
			intervals [173]:
				xmin = 352.8476
				xmax = 352.8876
				text = ""
			intervals [174]:
				xmin = 352.8876
				xmax = 353.3276
				text = "games"
			intervals [175]:
				xmin = 353.3276
				xmax = 362.3605
				text = ""
			intervals [176]:
				xmin = 362.3605
				xmax = 362.4905
				text = "do"
			intervals [177]:
				xmin = 362.4905
				xmax = 362.6005
				text = "you"
			intervals [178]:
				xmin = 362.6005
				xmax = 362.9005
				text = "watch"
			intervals [179]:
				xmin = 362.9005
				xmax = 363.1405
				text = "much"
			intervals [180]:
				xmin = 363.1405
				xmax = 363.4205
				text = "tv"
			intervals [181]:
				xmin = 363.4205
				xmax = 363.6605
				text = "now"
			intervals [182]:
				xmin = 363.6605
				xmax = 365.6652
				text = ""
			intervals [183]:
				xmin = 365.6652
				xmax = 366.0752
				text = "oh"
			intervals [184]:
				xmin = 366.0752
				xmax = 366.1052
				text = ""
			intervals [185]:
				xmin = 366.1052
				xmax = 366.3752
				text = "um"
			intervals [186]:
				xmin = 366.3752
				xmax = 366.5436
				text = ""
			intervals [187]:
				xmin = 366.5436
				xmax = 366.7836
				text = "when"
			intervals [188]:
				xmin = 366.7836
				xmax = 366.9136
				text = "you"
			intervals [189]:
				xmin = 366.9136
				xmax = 367.1236
				text = "do"
			intervals [190]:
				xmin = 367.1236
				xmax = 367.4736
				text = "watch"
			intervals [191]:
				xmin = 367.4736
				xmax = 367.6136
				text = "what"
			intervals [192]:
				xmin = 367.6136
				xmax = 367.6436
				text = "are"
			intervals [193]:
				xmin = 367.6436
				xmax = 367.6736
				text = ""
			intervals [194]:
				xmin = 367.6736
				xmax = 367.8336
				text = "some"
			intervals [195]:
				xmin = 367.8336
				xmax = 367.8936
				text = "of"
			intervals [196]:
				xmin = 367.8936
				xmax = 367.9236
				text = ""
			intervals [197]:
				xmin = 367.9236
				xmax = 368.0136
				text = "your"
			intervals [198]:
				xmin = 368.0136
				xmax = 368.0536
				text = ""
			intervals [199]:
				xmin = 368.0536
				xmax = 368.2436
				text = "favorite"
			intervals [200]:
				xmin = 368.2436
				xmax = 368.3436
				text = ""
			intervals [201]:
				xmin = 368.3436
				xmax = 368.6836
				text = "shows"
			intervals [202]:
				xmin = 368.6836
				xmax = 378.6026
				text = ""
			intervals [203]:
				xmin = 378.6026
				xmax = 379.0726
				text = "mm"
			intervals [204]:
				xmin = 379.0726
				xmax = 380.4347
				text = ""
			intervals [205]:
				xmin = 380.4347
				xmax = 380.9847
				text = "um"
			intervals [206]:
				xmin = 380.9847
				xmax = 381.0147
				text = ""
			intervals [207]:
				xmin = 381.0147
				xmax = 381.0847
				text = "do"
			intervals [208]:
				xmin = 381.0847
				xmax = 381.1747
				text = "you"
			intervals [209]:
				xmin = 381.1747
				xmax = 381.4647
				text = "remember"
			intervals [210]:
				xmin = 381.4647
				xmax = 381.5547
				text = "an"
			intervals [211]:
				xmin = 381.5547
				xmax = 382.1147
				text = "episode"
			intervals [212]:
				xmin = 382.1147
				xmax = 382.2347
				text = "in"
			intervals [213]:
				xmin = 382.2347
				xmax = 382.4647
				text = "any"
			intervals [214]:
				xmin = 382.4647
				xmax = 382.5647
				text = "of"
			intervals [215]:
				xmin = 382.5647
				xmax = 382.7247
				text = "them"
			intervals [216]:
				xmin = 382.7247
				xmax = 382.9147
				text = "that"
			intervals [217]:
				xmin = 382.9147
				xmax = 383.0747
				text = "you"
			intervals [218]:
				xmin = 383.0747
				xmax = 383.1047
				text = ""
			intervals [219]:
				xmin = 383.1047
				xmax = 383.2547
				text = "can"
			intervals [220]:
				xmin = 383.2547
				xmax = 383.7326
				text = ""
			intervals [221]:
				xmin = 383.7326
				xmax = 383.9926
				text = "tell"
			intervals [222]:
				xmin = 383.9926
				xmax = 384.0326
				text = ""
			intervals [223]:
				xmin = 384.0326
				xmax = 384.2026
				text = "about"
			intervals [224]:
				xmin = 384.2026
				xmax = 480.2469
				text = ""
			intervals [225]:
				xmin = 480.2469
				xmax = 480.5469
				text = "hm"
			intervals [226]:
				xmin = 480.5469
				xmax = 559.3759
				text = ""
			intervals [227]:
				xmin = 559.3759
				xmax = 560.6259
				text = "<unk>"
			intervals [228]:
				xmin = 560.6259
				xmax = 562.5432
				text = ""
			intervals [229]:
				xmin = 562.5432
				xmax = 563.2032
				text = "um"
			intervals [230]:
				xmin = 563.2032
				xmax = 563.4132
				text = "what"
			intervals [231]:
				xmin = 563.4132
				xmax = 563.6532
				text = "school"
			intervals [232]:
				xmin = 563.6532
				xmax = 563.8132
				text = "did"
			intervals [233]:
				xmin = 563.8132
				xmax = 563.9432
				text = "you"
			intervals [234]:
				xmin = 563.9432
				xmax = 564.1132
				text = "go"
			intervals [235]:
				xmin = 564.1132
				xmax = 564.1632
				text = ""
			intervals [236]:
				xmin = 564.1632
				xmax = 564.4032
				text = "to"
			intervals [237]:
				xmin = 564.4032
				xmax = 565.9246
				text = ""
			intervals [238]:
				xmin = 565.9246
				xmax = 566.3446
				text = "cardozo"
			intervals [239]:
				xmin = 566.3446
				xmax = 566.8977
				text = ""
			intervals [240]:
				xmin = 566.8977
				xmax = 567.2077
				text = "um"
			intervals [241]:
				xmin = 567.2077
				xmax = 567.3677
				text = "could"
			intervals [242]:
				xmin = 567.3677
				xmax = 567.4477
				text = "you"
			intervals [243]:
				xmin = 567.4477
				xmax = 567.6277
				text = "tell"
			intervals [244]:
				xmin = 567.6277
				xmax = 567.7677
				text = "me"
			intervals [245]:
				xmin = 567.7677
				xmax = 568.1477
				text = "something"
			intervals [246]:
				xmin = 568.1477
				xmax = 568.3877
				text = "about"
			intervals [247]:
				xmin = 568.3877
				xmax = 568.4477
				text = ""
			intervals [248]:
				xmin = 568.4477
				xmax = 568.5077
				text = "it"
			intervals [249]:
				xmin = 568.5077
				xmax = 568.5377
				text = ""
			intervals [250]:
				xmin = 568.5377
				xmax = 568.6177
				text = "how"
			intervals [251]:
				xmin = 568.6177
				xmax = 568.7877
				text = "d"
			intervals [252]:
				xmin = 568.7877
				xmax = 568.9177
				text = "you"
			intervals [253]:
				xmin = 568.9177
				xmax = 569.2377
				text = "like"
			intervals [254]:
				xmin = 569.2377
				xmax = 569.3477
				text = "it"
			intervals [255]:
				xmin = 569.3477
				xmax = 569.7102
				text = ""
			intervals [256]:
				xmin = 569.7102
				xmax = 569.7802
				text = "the"
			intervals [257]:
				xmin = 569.7802
				xmax = 570.3302
				text = "teachers"
			intervals [258]:
				xmin = 570.3302
				xmax = 570.4202
				text = ""
			intervals [259]:
				xmin = 570.4202
				xmax = 570.5702
				text = "um"
			intervals [260]:
				xmin = 570.5702
				xmax = 617.6402
				text = ""
			intervals [261]:
				xmin = 617.6402
				xmax = 617.7502
				text = "i"
			intervals [262]:
				xmin = 617.7502
				xmax = 617.8402
				text = ""
			intervals [263]:
				xmin = 617.8402
				xmax = 617.9802
				text = "see"
			intervals [264]:
				xmin = 617.9802
				xmax = 618.0102
				text = ""
			intervals [265]:
				xmin = 618.0102
				xmax = 618.1702
				text = "what"
			intervals [266]:
				xmin = 618.1702
				xmax = 618.3302
				text = "did"
			intervals [267]:
				xmin = 618.3302
				xmax = 618.4202
				text = "you"
			intervals [268]:
				xmin = 618.4202
				xmax = 618.8002
				text = "study"
			intervals [269]:
				xmin = 618.8002
				xmax = 620.3739
				text = ""
			intervals [270]:
				xmin = 620.3739
				xmax = 620.8839
				text = "mm-hm"
			intervals [271]:
				xmin = 620.8839
				xmax = 656.2589
				text = ""
			intervals [272]:
				xmin = 656.2589
				xmax = 656.7489
				text = "mm-hm"
			intervals [273]:
				xmin = 656.7489
				xmax = 668.8854
				text = ""
			intervals [274]:
				xmin = 668.8854
				xmax = 668.9254
				text = "i"
			intervals [275]:
				xmin = 668.9254
				xmax = 669.2154
				text = ""
			intervals [276]:
				xmin = 669.2154
				xmax = 669.6454
				text = "see"
			intervals [277]:
				xmin = 669.6454
				xmax = 678.350
				text = ""
			intervals [278]:
				xmin = 678.350
				xmax = 678.400
				text = "i"
			intervals [279]:
				xmin = 678.400
				xmax = 678.680
				text = ""
			intervals [280]:
				xmin = 678.680
				xmax = 678.740
				text = "see"
			intervals [281]:
				xmin = 678.740
				xmax = 679.6006
				text = ""
			intervals [282]:
				xmin = 679.6006
				xmax = 679.6606
				text = "uh"
			intervals [283]:
				xmin = 679.6606
				xmax = 679.9706
				text = "what"
			intervals [284]:
				xmin = 679.9706
				xmax = 680.1606
				text = "did"
			intervals [285]:
				xmin = 680.1606
				xmax = 680.2806
				text = "the"
			intervals [286]:
				xmin = 680.2806
				xmax = 680.6006
				text = "kids"
			intervals [287]:
				xmin = 680.6006
				xmax = 680.7606
				text = "do"
			intervals [288]:
				xmin = 680.7606
				xmax = 681.1106
				text = "after"
			intervals [289]:
				xmin = 681.1106
				xmax = 681.5006
				text = "school"
			intervals [290]:
				xmin = 681.5006
				xmax = 682.2237
				text = ""
			intervals [291]:
				xmin = 682.2237
				xmax = 682.2537
				text = "<unk>"
			intervals [292]:
				xmin = 682.2537
				xmax = 684.8741
				text = ""
			intervals [293]:
				xmin = 684.8741
				xmax = 685.0341
				text = "no"
			intervals [294]:
				xmin = 685.0341
				xmax = 685.4441
				text = "after"
			intervals [295]:
				xmin = 685.4441
				xmax = 685.7841
				text = "school"
			intervals [296]:
				xmin = 685.7841
				xmax = 685.8141
				text = ""
			intervals [297]:
				xmin = 685.8141
				xmax = 686.1741
				text = "well"
			intervals [298]:
				xmin = 686.1741
				xmax = 686.2041
				text = ""
			intervals [299]:
				xmin = 686.2041
				xmax = 686.3541
				text = "you"
			intervals [300]:
				xmin = 686.3541
				xmax = 686.6141
				text = "know"
			intervals [301]:
				xmin = 686.6141
				xmax = 686.7141
				text = "a"
			intervals [302]:
				xmin = 686.7141
				xmax = 686.7441
				text = ""
			intervals [303]:
				xmin = 686.7441
				xmax = 687.0041
				text = "right"
			intervals [304]:
				xmin = 687.0041
				xmax = 687.3241
				text = "after"
			intervals [305]:
				xmin = 687.3241
				xmax = 687.6741
				text = "school"
			intervals [306]:
				xmin = 687.6741
				xmax = 687.8041
				text = "when"
			intervals [307]:
				xmin = 687.8041
				xmax = 687.9441
				text = "you"
			intervals [308]:
				xmin = 687.9441
				xmax = 687.9741
				text = ""
			intervals [309]:
				xmin = 687.9741
				xmax = 688.1641
				text = "fir-"
			intervals [310]:
				xmin = 688.1641
				xmax = 688.3041
				text = ""
			intervals [311]:
				xmin = 688.3041
				xmax = 688.5941
				text = "first"
			intervals [312]:
				xmin = 688.5941
				xmax = 688.8541
				text = "came"
			intervals [313]:
				xmin = 688.8541
				xmax = 689.0541
				text = "out"
			intervals [314]:
				xmin = 689.0541
				xmax = 689.1941
				text = ""
			intervals [315]:
				xmin = 689.1941
				xmax = 689.3941
				text = "or"
			intervals [316]:
				xmin = 689.3941
				xmax = 690.293
				text = ""
			intervals [317]:
				xmin = 690.293
				xmax = 690.413
				text = "you"
			intervals [318]:
				xmin = 690.413
				xmax = 690.563
				text = "know"
			intervals [319]:
				xmin = 690.563
				xmax = 690.593
				text = ""
			intervals [320]:
				xmin = 690.593
				xmax = 690.723
				text = "when"
			intervals [321]:
				xmin = 690.723
				xmax = 690.823
				text = "you"
			intervals [322]:
				xmin = 690.823
				xmax = 690.883
				text = "were"
			intervals [323]:
				xmin = 690.883
				xmax = 691.143
				text = "on"
			intervals [324]:
				xmin = 691.143
				xmax = 691.263
				text = "your"
			intervals [325]:
				xmin = 691.263
				xmax = 691.433
				text = "way"
			intervals [326]:
				xmin = 691.433
				xmax = 691.893
				text = "home"
			intervals [327]:
				xmin = 691.893
				xmax = 710.8997
				text = ""
			intervals [328]:
				xmin = 710.8997
				xmax = 711.0297
				text = "i"
			intervals [329]:
				xmin = 711.0297
				xmax = 711.2697
				text = ""
			intervals [330]:
				xmin = 711.2697
				xmax = 711.3397
				text = "see"
			intervals [331]:
				xmin = 711.3397
				xmax = 712.6829
				text = ""
			intervals [332]:
				xmin = 712.6829
				xmax = 713.3729
				text = "um"
			intervals [333]:
				xmin = 713.3729
				xmax = 715.0461
				text = ""
			intervals [334]:
				xmin = 715.0461
				xmax = 715.2261
				text = "did"
			intervals [335]:
				xmin = 715.2261
				xmax = 715.3261
				text = "you"
			intervals [336]:
				xmin = 715.3261
				xmax = 715.4761
				text = "ever"
			intervals [337]:
				xmin = 715.4761
				xmax = 715.7061
				text = "have"
			intervals [338]:
				xmin = 715.7061
				xmax = 715.7661
				text = "a"
			intervals [339]:
				xmin = 715.7661
				xmax = 716.0961
				text = "teacher"
			intervals [340]:
				xmin = 716.0961
				xmax = 716.1861
				text = "that"
			intervals [341]:
				xmin = 716.1861
				xmax = 716.5461
				text = "hollered"
			intervals [342]:
				xmin = 716.5461
				xmax = 716.5861
				text = "a"
			intervals [343]:
				xmin = 716.5861
				xmax = 716.8961
				text = "lot"
			intervals [344]:
				xmin = 716.8961
				xmax = 721.5155
				text = ""
			intervals [345]:
				xmin = 721.5155
				xmax = 721.7755
				text = "no"
			intervals [346]:
				xmin = 721.7755
				xmax = 723.010
				text = ""
			intervals [347]:
				xmin = 723.010
				xmax = 723.590
				text = "hm"
			intervals [348]:
				xmin = 723.590
				xmax = 724.4186
				text = ""
			intervals [349]:
				xmin = 724.4186
				xmax = 724.6186
				text = "did"
			intervals [350]:
				xmin = 724.6186
				xmax = 724.7886
				text = "you"
			intervals [351]:
				xmin = 724.7886
				xmax = 725.1486
				text = "um"
			intervals [352]:
				xmin = 725.1486
				xmax = 725.6476
				text = ""
			intervals [353]:
				xmin = 725.6476
				xmax = 725.7776
				text = "ever"
			intervals [354]:
				xmin = 725.7776
				xmax = 725.9476
				text = "have"
			intervals [355]:
				xmin = 725.9476
				xmax = 725.9876
				text = "a"
			intervals [356]:
				xmin = 725.9876
				xmax = 726.2976
				text = "teacher"
			intervals [357]:
				xmin = 726.2976
				xmax = 726.3876
				text = "that"
			intervals [358]:
				xmin = 726.3876
				xmax = 726.4476
				text = "you"
			intervals [359]:
				xmin = 726.4476
				xmax = 726.7076
				text = "couldn't"
			intervals [360]:
				xmin = 726.7076
				xmax = 727.2176
				text = "stand"
			intervals [361]:
				xmin = 727.2176
				xmax = 728.535
				text = ""
			intervals [362]:
				xmin = 728.535
				xmax = 729.085
				text = "<unk>"
			intervals [363]:
				xmin = 729.085
				xmax = 729.7328
				text = ""
			intervals [364]:
				xmin = 729.7328
				xmax = 729.9528
				text = "could"
			intervals [365]:
				xmin = 729.9528
				xmax = 730.0328
				text = "you"
			intervals [366]:
				xmin = 730.0328
				xmax = 730.3028
				text = "tell"
			intervals [367]:
				xmin = 730.3028
				xmax = 730.4428
				text = "us"
			intervals [368]:
				xmin = 730.4428
				xmax = 730.5028
				text = ""
			intervals [369]:
				xmin = 730.5028
				xmax = 730.6928
				text = "tell"
			intervals [370]:
				xmin = 730.6928
				xmax = 730.8028
				text = "me"
			intervals [371]:
				xmin = 730.8028
				xmax = 731.0528
				text = "about"
			intervals [372]:
				xmin = 731.0528
				xmax = 731.0828
				text = ""
			intervals [373]:
				xmin = 731.0828
				xmax = 731.3828
				text = "one"
			intervals [374]:
				xmin = 731.3828
				xmax = 782.6575
				text = ""
			intervals [375]:
				xmin = 782.6575
				xmax = 782.9575
				text = "mm"
			intervals [376]:
				xmin = 782.9575
				xmax = 783.5912
				text = ""
			intervals [377]:
				xmin = 783.5912
				xmax = 783.8312
				text = "well"
			intervals [378]:
				xmin = 783.8312
				xmax = 783.9512
				text = "do"
			intervals [379]:
				xmin = 783.9512
				xmax = 784.1912
				text = "you"
			intervals [380]:
				xmin = 784.1912
				xmax = 784.2212
				text = ""
			intervals [381]:
				xmin = 784.2212
				xmax = 784.4312
				text = "think"
			intervals [382]:
				xmin = 784.4312
				xmax = 784.5212
				text = ""
			intervals [383]:
				xmin = 784.5212
				xmax = 784.7612
				text = "that"
			intervals [384]:
				xmin = 784.7612
				xmax = 785.1012
				text = "um"
			intervals [385]:
				xmin = 785.1012
				xmax = 785.5281
				text = ""
			intervals [386]:
				xmin = 785.5281
				xmax = 785.8181
				text = "this"
			intervals [387]:
				xmin = 785.8181
				xmax = 785.9781
				text = "was"
			intervals [388]:
				xmin = 785.9781
				xmax = 786.3081
				text = "fair"
			intervals [389]:
				xmin = 786.3081
				xmax = 786.4481
				text = "what"
			intervals [390]:
				xmin = 786.4481
				xmax = 786.5481
				text = "he"
			intervals [391]:
				xmin = 786.5481
				xmax = 786.7181
				text = "was"
			intervals [392]:
				xmin = 786.7181
				xmax = 786.8781
				text = "trying"
			intervals [393]:
				xmin = 786.8781
				xmax = 786.9381
				text = "to"
			intervals [394]:
				xmin = 786.9381
				xmax = 787.0581
				text = ""
			intervals [395]:
				xmin = 787.0581
				xmax = 787.2581
				text = "do"
			intervals [396]:
				xmin = 787.2581
				xmax = 787.5188
				text = ""
			intervals [397]:
				xmin = 787.5188
				xmax = 787.6088
				text = "what"
			intervals [398]:
				xmin = 787.6088
				xmax = 787.6388
				text = ""
			intervals [399]:
				xmin = 787.6388
				xmax = 787.6988
				text = "he"
			intervals [400]:
				xmin = 787.6988
				xmax = 787.7588
				text = ""
			intervals [401]:
				xmin = 787.7588
				xmax = 787.8488
				text = "was"
			intervals [402]:
				xmin = 787.8488
				xmax = 788.1688
				text = "saying"
			intervals [403]:
				xmin = 788.1688
				xmax = 799.5979
				text = ""
			intervals [404]:
				xmin = 799.5979
				xmax = 799.6279
				text = "i"
			intervals [405]:
				xmin = 799.6279
				xmax = 800.0479
				text = ""
			intervals [406]:
				xmin = 800.0479
				xmax = 800.1279
				text = "see"
			intervals [407]:
				xmin = 800.1279
				xmax = 800.8145
				text = ""
			intervals [408]:
				xmin = 800.8145
				xmax = 800.9545
				text = "do"
			intervals [409]:
				xmin = 800.9545
				xmax = 801.0745
				text = "you"
			intervals [410]:
				xmin = 801.0745
				xmax = 801.3845
				text = "remember"
			intervals [411]:
				xmin = 801.3845
				xmax = 801.5645
				text = "your"
			intervals [412]:
				xmin = 801.5645
				xmax = 801.9345
				text = "favorite"
			intervals [413]:
				xmin = 801.9345
				xmax = 802.2645
				text = "teacher"
			intervals [414]:
				xmin = 802.2645
				xmax = 810.0829
				text = ""
			intervals [415]:
				xmin = 810.0829
				xmax = 811.0429
				text = "<unk>"
			intervals [416]:
				xmin = 811.0429
				xmax = 824.0333
				text = ""
			intervals [417]:
				xmin = 824.0333
				xmax = 824.5533
				text = "<unk>"
			intervals [418]:
				xmin = 824.5533
				xmax = 827.7971
				text = ""
			intervals [419]:
				xmin = 827.7971
				xmax = 828.4171
				text = "mm-hm"
			intervals [420]:
				xmin = 828.4171
				xmax = 842.6585
				text = ""
			intervals [421]:
				xmin = 842.6585
				xmax = 843.1085
				text = "mm"
			intervals [422]:
				xmin = 843.1085
				xmax = 843.2185
				text = ""
			intervals [423]:
				xmin = 843.2185
				xmax = 843.4085
				text = "was"
			intervals [424]:
				xmin = 843.4085
				xmax = 843.5185
				text = "she"
			intervals [425]:
				xmin = 843.5185
				xmax = 843.5985
				text = "a"
			intervals [426]:
				xmin = 843.5985
				xmax = 843.7485
				text = "good"
			intervals [427]:
				xmin = 843.7485
				xmax = 844.1385
				text = "teacher"
			intervals [428]:
				xmin = 844.1385
				xmax = 844.1785
				text = ""
			intervals [429]:
				xmin = 844.1785
				xmax = 844.4685
				text = "um"
			intervals [430]:
				xmin = 844.4685
				xmax = 844.5785
				text = ""
			intervals [431]:
				xmin = 844.5785
				xmax = 844.7085
				text = "in"
			intervals [432]:
				xmin = 844.7085
				xmax = 844.7785
				text = "the"
			intervals [433]:
				xmin = 844.7785
				xmax = 845.2785
				text = "classroom"
			intervals [434]:
				xmin = 845.2785
				xmax = 845.3085
				text = ""
			intervals [435]:
				xmin = 845.3085
				xmax = 845.3785
				text = "do"
			intervals [436]:
				xmin = 845.3785
				xmax = 845.4785
				text = "you"
			intervals [437]:
				xmin = 845.4785
				xmax = 845.5085
				text = ""
			intervals [438]:
				xmin = 845.5085
				xmax = 845.8385
				text = "remember"
			intervals [439]:
				xmin = 845.8385
				xmax = 848.9644
				text = ""
			intervals [440]:
				xmin = 848.9644
				xmax = 849.0644
				text = "oh"
			intervals [441]:
				xmin = 849.0644
				xmax = 849.4544
				text = ""
			intervals [442]:
				xmin = 849.4544
				xmax = 849.5144
				text = "i"
			intervals [443]:
				xmin = 849.5144
				xmax = 849.8344
				text = ""
			intervals [444]:
				xmin = 849.8344
				xmax = 849.8944
				text = "see"
			intervals [445]:
				xmin = 849.8944
				xmax = 851.3667
				text = ""
			intervals [446]:
				xmin = 851.3667
				xmax = 851.6467
				text = "uh"
			intervals [447]:
				xmin = 851.6467
				xmax = 851.7967
				text = "is"
			intervals [448]:
				xmin = 851.7967
				xmax = 851.9467
				text = "there"
			intervals [449]:
				xmin = 851.9467
				xmax = 851.9967
				text = "a"
			intervals [450]:
				xmin = 851.9967
				xmax = 852.2167
				text = "group"
			intervals [451]:
				xmin = 852.2167
				xmax = 852.2767
				text = "of"
			intervals [452]:
				xmin = 852.2767
				xmax = 852.6967
				text = "kids"
			intervals [453]:
				xmin = 852.6967
				xmax = 852.7867
				text = "uh"
			intervals [454]:
				xmin = 852.7867
				xmax = 853.0167
				text = ""
			intervals [455]:
				xmin = 853.0167
				xmax = 853.3067
				text = "not"
			intervals [456]:
				xmin = 853.3067
				xmax = 853.6667
				text = "kids"
			intervals [457]:
				xmin = 853.6667
				xmax = 853.8967
				text = "now"
			intervals [458]:
				xmin = 853.8967
				xmax = 853.9367
				text = ""
			intervals [459]:
				xmin = 853.9367
				xmax = 854.2067
				text = "but"
			intervals [460]:
				xmin = 854.2067
				xmax = 854.3767
				text = "uh"
			intervals [461]:
				xmin = 854.3767
				xmax = 854.4367
				text = ""
			intervals [462]:
				xmin = 854.4367
				xmax = 854.4667
				text = "a"
			intervals [463]:
				xmin = 854.4667
				xmax = 854.6067
				text = ""
			intervals [464]:
				xmin = 854.6067
				xmax = 854.8067
				text = "group"
			intervals [465]:
				xmin = 854.8067
				xmax = 854.8667
				text = "of"
			intervals [466]:
				xmin = 854.8667
				xmax = 854.8967
				text = ""
			intervals [467]:
				xmin = 854.8967
				xmax = 855.1467
				text = "people"
			intervals [468]:
				xmin = 855.1467
				xmax = 855.2967
				text = "that"
			intervals [469]:
				xmin = 855.2967
				xmax = 855.4167
				text = "you"
			intervals [470]:
				xmin = 855.4167
				xmax = 855.6567
				text = "hang"
			intervals [471]:
				xmin = 855.6567
				xmax = 855.9067
				text = "around"
			intervals [472]:
				xmin = 855.9067
				xmax = 855.9767
				text = ""
			intervals [473]:
				xmin = 855.9767
				xmax = 856.1167
				text = "with"
			intervals [474]:
				xmin = 856.1167
				xmax = 859.058
				text = ""
			intervals [475]:
				xmin = 859.058
				xmax = 859.378
				text = "no"
			intervals [476]:
				xmin = 859.378
				xmax = 861.8252
				text = ""
			intervals [477]:
				xmin = 861.8252
				xmax = 862.1752
				text = "oh"
			intervals [478]:
				xmin = 862.1752
				xmax = 862.2052
				text = ""
			intervals [479]:
				xmin = 862.2052
				xmax = 862.5552
				text = "well"
			intervals [480]:
				xmin = 862.5552
				xmax = 862.6952
				text = "when"
			intervals [481]:
				xmin = 862.6952
				xmax = 862.7952
				text = "you"
			intervals [482]:
				xmin = 862.7952
				xmax = 862.8952
				text = "were"
			intervals [483]:
				xmin = 862.8952
				xmax = 863.2352
				text = "younger"
			intervals [484]:
				xmin = 863.2352
				xmax = 863.2752
				text = ""
			intervals [485]:
				xmin = 863.2752
				xmax = 863.4552
				text = "was"
			intervals [486]:
				xmin = 863.4552
				xmax = 863.4852
				text = ""
			intervals [487]:
				xmin = 863.4852
				xmax = 863.5952
				text = "there"
			intervals [488]:
				xmin = 863.5952
				xmax = 863.6352
				text = "a"
			intervals [489]:
				xmin = 863.6352
				xmax = 863.7952
				text = "group"
			intervals [490]:
				xmin = 863.7952
				xmax = 863.8652
				text = ""
			intervals [491]:
				xmin = 863.8652
				xmax = 863.9752
				text = "that"
			intervals [492]:
				xmin = 863.9752
				xmax = 864.0452
				text = "you"
			intervals [493]:
				xmin = 864.0452
				xmax = 864.0752
				text = ""
			intervals [494]:
				xmin = 864.0752
				xmax = 864.2552
				text = "hung"
			intervals [495]:
				xmin = 864.2552
				xmax = 864.3352
				text = ""
			intervals [496]:
				xmin = 864.3352
				xmax = 864.4752
				text = "around"
			intervals [497]:
				xmin = 864.4752
				xmax = 864.6452
				text = ""
			intervals [498]:
				xmin = 864.6452
				xmax = 864.8652
				text = "with"
			intervals [499]:
				xmin = 864.8652
				xmax = 866.471
				text = ""
			intervals [500]:
				xmin = 866.471
				xmax = 866.671
				text = "well"
			intervals [501]:
				xmin = 866.671
				xmax = 866.801
				text = "what"
			intervals [502]:
				xmin = 866.801
				xmax = 866.911
				text = "were"
			intervals [503]:
				xmin = 866.911
				xmax = 866.941
				text = ""
			intervals [504]:
				xmin = 866.941
				xmax = 867.101
				text = "they"
			intervals [505]:
				xmin = 867.101
				xmax = 867.141
				text = ""
			intervals [506]:
				xmin = 867.141
				xmax = 867.231
				text = "like"
			intervals [507]:
				xmin = 867.231
				xmax = 868.4139
				text = ""
			intervals [508]:
				xmin = 868.4139
				xmax = 868.5239
				text = "what"
			intervals [509]:
				xmin = 868.5239
				xmax = 868.5539
				text = ""
			intervals [510]:
				xmin = 868.5539
				xmax = 868.7039
				text = "did"
			intervals [511]:
				xmin = 868.7039
				xmax = 868.7639
				text = "you"
			intervals [512]:
				xmin = 868.7639
				xmax = 869.2939
				text = ""
			intervals [513]:
				xmin = 869.2939
				xmax = 869.3639
				text = "do"
			intervals [514]:
				xmin = 869.3639
				xmax = 871.1418
				text = ""
			intervals [515]:
				xmin = 871.1418
				xmax = 871.9118
				text = "<unk>"
			intervals [516]:
				xmin = 871.9118
				xmax = 872.959
				text = ""
			intervals [517]:
				xmin = 872.959
				xmax = 873.129
				text = "what"
			intervals [518]:
				xmin = 873.129
				xmax = 873.359
				text = "type"
			intervals [519]:
				xmin = 873.359
				xmax = 873.479
				text = "of"
			intervals [520]:
				xmin = 873.479
				xmax = 873.699
				text = "things"
			intervals [521]:
				xmin = 873.699
				xmax = 873.879
				text = "did"
			intervals [522]:
				xmin = 873.879
				xmax = 873.979
				text = "you"
			intervals [523]:
				xmin = 873.979
				xmax = 874.099
				text = ""
			intervals [524]:
				xmin = 874.099
				xmax = 874.189
				text = "do"
			intervals [525]:
				xmin = 874.189
				xmax = 881.5867
				text = ""
			intervals [526]:
				xmin = 881.5867
				xmax = 883.0067
				text = "<unk>"
			intervals [527]:
				xmin = 883.0067
				xmax = 885.1788
				text = ""
			intervals [528]:
				xmin = 885.1788
				xmax = 885.3488
				text = "so"
			intervals [529]:
				xmin = 885.3488
				xmax = 885.4088
				text = "you"
			intervals [530]:
				xmin = 885.4088
				xmax = 885.4688
				text = "were"
			intervals [531]:
				xmin = 885.4688
				xmax = 886.0888
				text = "saying"
			intervals [532]:
				xmin = 886.0888
				xmax = 886.1288
				text = ""
			intervals [533]:
				xmin = 886.1288
				xmax = 886.2388
				text = "you"
			intervals [534]:
				xmin = 886.2388
				xmax = 886.3188
				text = "were"
			intervals [535]:
				xmin = 886.3188
				xmax = 886.5488
				text = "telling"
			intervals [536]:
				xmin = 886.5488
				xmax = 886.6188
				text = "me"
			intervals [537]:
				xmin = 886.6188
				xmax = 886.9188
				text = "about"
			intervals [538]:
				xmin = 886.9188
				xmax = 887.1188
				text = "the"
			intervals [539]:
				xmin = 887.1188
				xmax = 887.2788
				text = "um"
			intervals [540]:
				xmin = 887.2788
				xmax = 887.5388
				text = "people"
			intervals [541]:
				xmin = 887.5388
				xmax = 887.6788
				text = "that"
			intervals [542]:
				xmin = 887.6788
				xmax = 887.7488
				text = "you"
			intervals [543]:
				xmin = 887.7488
				xmax = 887.7888
				text = ""
			intervals [544]:
				xmin = 887.7888
				xmax = 887.9488
				text = "hung"
			intervals [545]:
				xmin = 887.9488
				xmax = 888.2788
				text = "around"
			intervals [546]:
				xmin = 888.2788
				xmax = 888.4188
				text = "with"
			intervals [547]:
				xmin = 888.4188
				xmax = 901.8571
				text = ""
			intervals [548]:
				xmin = 901.8571
				xmax = 902.0671
				text = "well"
			intervals [549]:
				xmin = 902.0671
				xmax = 902.2771
				text = "what"
			intervals [550]:
				xmin = 902.2771
				xmax = 902.3971
				text = "were"
			intervals [551]:
				xmin = 902.3971
				xmax = 902.5971
				text = "they"
			intervals [552]:
				xmin = 902.5971
				xmax = 902.9871
				text = "like"
			intervals [553]:
				xmin = 902.9871
				xmax = 903.3871
				text = ""
			intervals [554]:
				xmin = 903.3871
				xmax = 903.7571
				text = "um"
			intervals [555]:
				xmin = 903.7571
				xmax = 903.9971
				text = ""
			intervals [556]:
				xmin = 903.9971
				xmax = 904.0971
				text = "when"
			intervals [557]:
				xmin = 904.0971
				xmax = 904.1771
				text = "you"
			intervals [558]:
				xmin = 904.1771
				xmax = 904.4071
				text = "said"
			intervals [559]:
				xmin = 904.4071
				xmax = 904.7371
				text = "tough"
			intervals [560]:
				xmin = 904.7371
				xmax = 905.0071
				text = "guys"
			intervals [561]:
				xmin = 905.0071
				xmax = 905.5171
				text = "<unk>"
			intervals [562]:
				xmin = 905.5171
				xmax = 914.7138
				text = ""
			intervals [563]:
				xmin = 914.7138
				xmax = 915.4038
				text = "mm-hm"
			intervals [564]:
				xmin = 915.4038
				xmax = 919.4098
				text = ""
			intervals [565]:
				xmin = 919.4098
				xmax = 919.5598
				text = "were"
			intervals [566]:
				xmin = 919.5598
				xmax = 919.8798
				text = "these"
			intervals [567]:
				xmin = 919.8798
				xmax = 920.1598
				text = "um"
			intervals [568]:
				xmin = 920.1598
				xmax = 920.3998
				text = "kids"
			intervals [569]:
				xmin = 920.3998
				xmax = 920.5098
				text = "in"
			intervals [570]:
				xmin = 920.5098
				xmax = 920.6498
				text = "your"
			intervals [571]:
				xmin = 920.6498
				xmax = 921.2498
				text = "neighborhood"
			intervals [572]:
				xmin = 921.2498
				xmax = 921.3398
				text = "or"
			intervals [573]:
				xmin = 921.3398
				xmax = 921.5198
				text = "were"
			intervals [574]:
				xmin = 921.5198
				xmax = 921.7498
				text = "they"
			intervals [575]:
				xmin = 921.7498
				xmax = 922.7052
				text = ""
			intervals [576]:
				xmin = 922.7052
				xmax = 923.2452
				text = "neighborhood"
			intervals [577]:
				xmin = 923.2452
				xmax = 924.4622
				text = ""
			intervals [578]:
				xmin = 924.4622
				xmax = 924.6322
				text = "<unk>"
			intervals [579]:
				xmin = 924.6322
				xmax = 925.1065
				text = ""
			intervals [580]:
				xmin = 925.1065
				xmax = 925.8465
				text = "um"
			intervals [581]:
				xmin = 925.8465
				xmax = 926.2686
				text = ""
			intervals [582]:
				xmin = 926.2686
				xmax = 926.5986
				text = "what"
			intervals [583]:
				xmin = 926.5986
				xmax = 927.161
				text = ""
			intervals [584]:
				xmin = 927.161
				xmax = 927.301
				text = "in"
			intervals [585]:
				xmin = 927.301
				xmax = 927.521
				text = "this"
			intervals [586]:
				xmin = 927.521
				xmax = 927.801
				text = "group"
			intervals [587]:
				xmin = 927.801
				xmax = 928.111
				text = "was"
			intervals [588]:
				xmin = 928.111
				xmax = 928.461
				text = "um"
			intervals [589]:
				xmin = 928.461
				xmax = 928.581
				text = "there"
			intervals [590]:
				xmin = 928.581
				xmax = 928.981
				text = "anyone"
			intervals [591]:
				xmin = 928.981
				xmax = 929.081
				text = "that"
			intervals [592]:
				xmin = 929.081
				xmax = 929.361
				text = "seemed"
			intervals [593]:
				xmin = 929.361
				xmax = 929.451
				text = "to"
			intervals [594]:
				xmin = 929.451
				xmax = 929.581
				text = "be"
			intervals [595]:
				xmin = 929.581
				xmax = 929.651
				text = "a"
			intervals [596]:
				xmin = 929.651
				xmax = 930.051
				text = "leader"
			intervals [597]:
				xmin = 930.051
				xmax = 930.081
				text = ""
			intervals [598]:
				xmin = 930.081
				xmax = 930.281
				text = "that"
			intervals [599]:
				xmin = 930.281
				xmax = 930.930
				text = ""
			intervals [600]:
				xmin = 930.930
				xmax = 931.360
				text = "everyone"
			intervals [601]:
				xmin = 931.360
				xmax = 931.550
				text = "seemed"
			intervals [602]:
				xmin = 931.550
				xmax = 931.660
				text = "to"
			intervals [603]:
				xmin = 931.660
				xmax = 931.920
				text = "listen"
			intervals [604]:
				xmin = 931.920
				xmax = 931.980
				text = ""
			intervals [605]:
				xmin = 931.980
				xmax = 932.170
				text = "to"
			intervals [606]:
				xmin = 932.170
				xmax = 933.6176
				text = ""
			intervals [607]:
				xmin = 933.6176
				xmax = 933.7776
				text = "and"
			intervals [608]:
				xmin = 933.7776
				xmax = 933.8876
				text = "who"
			intervals [609]:
				xmin = 933.8876
				xmax = 933.9176
				text = ""
			intervals [610]:
				xmin = 933.9176
				xmax = 934.0776
				text = "was"
			intervals [611]:
				xmin = 934.0776
				xmax = 934.1076
				text = ""
			intervals [612]:
				xmin = 934.1076
				xmax = 934.3776
				text = "that"
			intervals [613]:
				xmin = 934.3776
				xmax = 934.4076
				text = ""
			intervals [614]:
				xmin = 934.4076
				xmax = 934.4676
				text = "do"
			intervals [615]:
				xmin = 934.4676
				xmax = 934.5276
				text = "you"
			intervals [616]:
				xmin = 934.5276
				xmax = 934.8176
				text = "remember"
			intervals [617]:
				xmin = 934.8176
				xmax = 936.5829
				text = ""
			intervals [618]:
				xmin = 936.5829
				xmax = 936.9929
				text = "um"
			intervals [619]:
				xmin = 936.9929
				xmax = 937.1129
				text = ""
			intervals [620]:
				xmin = 937.1129
				xmax = 937.3429
				text = "why"
			intervals [621]:
				xmin = 937.3429
				xmax = 937.5429
				text = "did"
			intervals [622]:
				xmin = 937.5429
				xmax = 938.0535
				text = ""
			intervals [623]:
				xmin = 938.0535
				xmax = 938.2235
				text = "this"
			intervals [624]:
				xmin = 938.2235
				xmax = 938.6135
				text = "person"
			intervals [625]:
				xmin = 938.6135
				xmax = 938.6435
				text = ""
			intervals [626]:
				xmin = 938.6435
				xmax = 938.9235
				text = "seem"
			intervals [627]:
				xmin = 938.9235
				xmax = 938.9535
				text = ""
			intervals [628]:
				xmin = 938.9535
				xmax = 939.0135
				text = "to"
			intervals [629]:
				xmin = 939.0135
				xmax = 939.0535
				text = ""
			intervals [630]:
				xmin = 939.0535
				xmax = 939.1135
				text = "be"
			intervals [631]:
				xmin = 939.1135
				xmax = 939.1435
				text = ""
			intervals [632]:
				xmin = 939.1435
				xmax = 939.3135
				text = "the"
			intervals [633]:
				xmin = 939.3135
				xmax = 939.3835
				text = ""
			intervals [634]:
				xmin = 939.3835
				xmax = 939.5235
				text = "leader"
			intervals [635]:
				xmin = 939.5235
				xmax = 942.2539
				text = ""
			intervals [636]:
				xmin = 942.2539
				xmax = 943.0039
				text = "<unk>"
			intervals [637]:
				xmin = 943.0039
				xmax = 944.8889
				text = ""
			intervals [638]:
				xmin = 944.8889
				xmax = 944.9989
				text = "i"
			intervals [639]:
				xmin = 944.9989
				xmax = 945.3589
				text = "assume"
			intervals [640]:
				xmin = 945.3589
				xmax = 945.4389
				text = "he"
			intervals [641]:
				xmin = 945.4389
				xmax = 945.5989
				text = "could"
			intervals [642]:
				xmin = 945.5989
				xmax = 945.7589
				text = "beat"
			intervals [643]:
				xmin = 945.7589
				xmax = 946.3389
				text = "everybody"
			intervals [644]:
				xmin = 946.3389
				xmax = 946.6189
				text = "else"
			intervals [645]:
				xmin = 946.6189
				xmax = 949.0175
				text = ""
			intervals [646]:
				xmin = 949.0175
				xmax = 949.7575
				text = "um"
			intervals [647]:
				xmin = 949.7575
				xmax = 950.154
				text = ""
			intervals [648]:
				xmin = 950.154
				xmax = 950.504
				text = "um"
			intervals [649]:
				xmin = 950.504
				xmax = 950.704
				text = "are"
			intervals [650]:
				xmin = 950.704
				xmax = 950.864
				text = "there"
			intervals [651]:
				xmin = 950.864
				xmax = 951.064
				text = "any"
			intervals [652]:
				xmin = 951.064
				xmax = 951.344
				text = "people"
			intervals [653]:
				xmin = 951.344
				xmax = 951.744
				text = "one"
			intervals [654]:
				xmin = 951.744
				xmax = 951.834
				text = "in"
			intervals [655]:
				xmin = 951.834
				xmax = 951.984
				text = "your"
			intervals [656]:
				xmin = 951.984
				xmax = 952.244
				text = "group"
			intervals [657]:
				xmin = 952.244
				xmax = 952.814
				text = "now"
			intervals [658]:
				xmin = 952.814
				xmax = 953.4706
				text = ""
			intervals [659]:
				xmin = 953.4706
				xmax = 953.6706
				text = "you"
			intervals [660]:
				xmin = 953.6706
				xmax = 953.9606
				text = "know"
			intervals [661]:
				xmin = 953.9606
				xmax = 954.427
				text = ""
			intervals [662]:
				xmin = 954.427
				xmax = 954.517
				text = "you"
			intervals [663]:
				xmin = 954.517
				xmax = 954.547
				text = ""
			intervals [664]:
				xmin = 954.547
				xmax = 954.607
				text = "know"
			intervals [665]:
				xmin = 954.607
				xmax = 954.667
				text = "i'm"
			intervals [666]:
				xmin = 954.667
				xmax = 954.817
				text = "sure"
			intervals [667]:
				xmin = 954.817
				xmax = 954.877
				text = "you"
			intervals [668]:
				xmin = 954.877
				xmax = 955.047
				text = "have"
			intervals [669]:
				xmin = 955.047
				xmax = 955.417
				text = "several"
			intervals [670]:
				xmin = 955.417
				xmax = 955.917
				text = "<unk>"
			intervals [671]:
				xmin = 955.917
				xmax = 955.947
				text = ""
			intervals [672]:
				xmin = 955.947
				xmax = 956.207
				text = "friends"
			intervals [673]:
				xmin = 956.207
				xmax = 956.297
				text = ""
			intervals [674]:
				xmin = 956.297
				xmax = 956.327
				text = "or"
			intervals [675]:
				xmin = 956.327
				xmax = 956.637
				text = "whatever"
			intervals [676]:
				xmin = 956.637
				xmax = 957.1381
				text = ""
			intervals [677]:
				xmin = 957.1381
				xmax = 957.2481
				text = "do"
			intervals [678]:
				xmin = 957.2481
				xmax = 957.4281
				text = "any"
			intervals [679]:
				xmin = 957.4281
				xmax = 957.4881
				text = "of"
			intervals [680]:
				xmin = 957.4881
				xmax = 957.5581
				text = "the"
			intervals [681]:
				xmin = 957.5581
				xmax = 957.5881
				text = ""
			intervals [682]:
				xmin = 957.5881
				xmax = 957.9181
				text = "people"
			intervals [683]:
				xmin = 957.9181
				xmax = 958.2581
				text = "speak"
			intervals [684]:
				xmin = 958.2581
				xmax = 958.3181
				text = "a"
			intervals [685]:
				xmin = 958.3181
				xmax = 958.3581
				text = ""
			intervals [686]:
				xmin = 958.3581
				xmax = 958.6581
				text = "foreign"
			intervals [687]:
				xmin = 958.6581
				xmax = 959.1481
				text = "language"
			intervals [688]:
				xmin = 959.1481
				xmax = 959.1781
				text = ""
			intervals [689]:
				xmin = 959.1781
				xmax = 959.4581
				text = "naturally"
			intervals [690]:
				xmin = 959.4581
				xmax = 959.4981
				text = ""
			intervals [691]:
				xmin = 959.4981
				xmax = 959.5781
				text = "you"
			intervals [692]:
				xmin = 959.5781
				xmax = 959.6481
				text = "know"
			intervals [693]:
				xmin = 959.6481
				xmax = 959.8281
				text = ""
			intervals [694]:
				xmin = 959.8281
				xmax = 960.0881
				text = "as"
			intervals [695]:
				xmin = 960.0881
				xmax = 960.1181
				text = ""
			intervals [696]:
				xmin = 960.1181
				xmax = 960.2081
				text = "their"
			intervals [697]:
				xmin = 960.2081
				xmax = 960.5481
				text = "native"
			intervals [698]:
				xmin = 960.5481
				xmax = 960.5881
				text = ""
			intervals [699]:
				xmin = 960.5881
				xmax = 960.8181
				text = "tongue"
			intervals [700]:
				xmin = 960.8181
				xmax = 961.6174
				text = ""
			intervals [701]:
				xmin = 961.6174
				xmax = 961.9674
				text = "no"
			intervals [702]:
				xmin = 961.9674
				xmax = 961.9974
				text = ""
			intervals [703]:
				xmin = 961.9974
				xmax = 962.1674
				text = "are"
			intervals [704]:
				xmin = 962.1674
				xmax = 962.2874
				text = "there"
			intervals [705]:
				xmin = 962.2874
				xmax = 962.4374
				text = "any"
			intervals [706]:
				xmin = 962.4374
				xmax = 962.7774
				text = "whites"
			intervals [707]:
				xmin = 962.7774
				xmax = 962.8374
				text = "in"
			intervals [708]:
				xmin = 962.8374
				xmax = 962.8674
				text = ""
			intervals [709]:
				xmin = 962.8674
				xmax = 962.9674
				text = "your"
			intervals [710]:
				xmin = 962.9674
				xmax = 963.0174
				text = ""
			intervals [711]:
				xmin = 963.0174
				xmax = 963.3574
				text = "group"
			intervals [712]:
				xmin = 963.3574
				xmax = 970.0095
				text = ""
			intervals [713]:
				xmin = 970.0095
				xmax = 970.1595
				text = "if"
			intervals [714]:
				xmin = 970.1595
				xmax = 970.3295
				text = "you"
			intervals [715]:
				xmin = 970.3295
				xmax = 970.5395
				text = "want"
			intervals [716]:
				xmin = 970.5395
				xmax = 970.6795
				text = "if"
			intervals [717]:
				xmin = 970.6795
				xmax = 971.2195
				text = "someone"
			intervals [718]:
				xmin = 971.2195
				xmax = 971.5695
				text = "new"
			intervals [719]:
				xmin = 971.5695
				xmax = 972.1517
				text = ""
			intervals [720]:
				xmin = 972.1517
				xmax = 972.4517
				text = "came"
			intervals [721]:
				xmin = 972.4517
				xmax = 972.6217
				text = "into"
			intervals [722]:
				xmin = 972.6217
				xmax = 972.6517
				text = ""
			intervals [723]:
				xmin = 972.6517
				xmax = 973.1217
				text = "town"
			intervals [724]:
				xmin = 973.1217
				xmax = 973.6084
				text = ""
			intervals [725]:
				xmin = 973.6084
				xmax = 973.7384
				text = "and"
			intervals [726]:
				xmin = 973.7384
				xmax = 973.8584
				text = "they"
			intervals [727]:
				xmin = 973.8584
				xmax = 973.8984
				text = ""
			intervals [728]:
				xmin = 973.8984
				xmax = 974.0984
				text = "wanted"
			intervals [729]:
				xmin = 974.0984
				xmax = 974.1884
				text = "to"
			intervals [730]:
				xmin = 974.1884
				xmax = 974.2184
				text = ""
			intervals [731]:
				xmin = 974.2184
				xmax = 974.3484
				text = "be"
			intervals [732]:
				xmin = 974.3484
				xmax = 974.3884
				text = "a"
			intervals [733]:
				xmin = 974.3884
				xmax = 974.6284
				text = "good"
			intervals [734]:
				xmin = 974.6284
				xmax = 974.8184
				text = "friend"
			intervals [735]:
				xmin = 974.8184
				xmax = 974.8884
				text = "of"
			intervals [736]:
				xmin = 974.8884
				xmax = 975.0284
				text = ""
			intervals [737]:
				xmin = 975.0284
				xmax = 975.5084
				text = "yours"
			intervals [738]:
				xmin = 975.5084
				xmax = 975.6184
				text = ""
			intervals [739]:
				xmin = 975.6184
				xmax = 975.7584
				text = "what"
			intervals [740]:
				xmin = 975.7584
				xmax = 975.8784
				text = "would"
			intervals [741]:
				xmin = 975.8784
				xmax = 975.9784
				text = "they"
			intervals [742]:
				xmin = 975.9784
				xmax = 976.0084
				text = ""
			intervals [743]:
				xmin = 976.0084
				xmax = 976.1584
				text = "have"
			intervals [744]:
				xmin = 976.1584
				xmax = 976.2284
				text = ""
			intervals [745]:
				xmin = 976.2284
				xmax = 976.2984
				text = "to"
			intervals [746]:
				xmin = 976.2984
				xmax = 976.3384
				text = ""
			intervals [747]:
				xmin = 976.3384
				xmax = 976.5384
				text = "do"
			intervals [748]:
				xmin = 976.5384
				xmax = 977.5333
				text = ""
			intervals [749]:
				xmin = 977.5333
				xmax = 977.7133
				text = "and"
			intervals [750]:
				xmin = 977.7133
				xmax = 977.8333
				text = "what"
			intervals [751]:
				xmin = 977.8333
				xmax = 977.9333
				text = "would"
			intervals [752]:
				xmin = 977.9333
				xmax = 978.0633
				text = "they"
			intervals [753]:
				xmin = 978.0633
				xmax = 978.2433
				text = "have"
			intervals [754]:
				xmin = 978.2433
				xmax = 978.3133
				text = "to"
			intervals [755]:
				xmin = 978.3133
				xmax = 978.3633
				text = ""
			intervals [756]:
				xmin = 978.3633
				xmax = 978.5433
				text = "be"
			intervals [757]:
				xmin = 978.5433
				xmax = 978.5733
				text = ""
			intervals [758]:
				xmin = 978.5733
				xmax = 978.8433
				text = "like"
			intervals [759]:
				xmin = 978.8433
				xmax = 990.9803
				text = ""
			intervals [760]:
				xmin = 990.9803
				xmax = 991.1603
				text = "what"
			intervals [761]:
				xmin = 991.1603
				xmax = 991.1903
				text = ""
			intervals [762]:
				xmin = 991.1903
				xmax = 991.2203
				text = "s"
			intervals [763]:
				xmin = 991.2203
				xmax = 991.2503
				text = ""
			intervals [764]:
				xmin = 991.2503
				xmax = 991.3103
				text = "a"
			intervals [765]:
				xmin = 991.3103
				xmax = 991.3403
				text = ""
			intervals [766]:
				xmin = 991.3403
				xmax = 991.7803
				text = "square"
			intervals [767]:
				xmin = 991.7803
				xmax = 1002.7159
				text = ""
			intervals [768]:
				xmin = 1002.7159
				xmax = 1002.8559
				text = "you"
			intervals [769]:
				xmin = 1002.8559
				xmax = 1003.2759
				text = "mean"
			intervals [770]:
				xmin = 1003.2759
				xmax = 1003.7776
				text = ""
			intervals [771]:
				xmin = 1003.7776
				xmax = 1003.9576
				text = "what"
			intervals [772]:
				xmin = 1003.9576
				xmax = 1004.0276
				text = "s"
			intervals [773]:
				xmin = 1004.0276
				xmax = 1004.3676
				text = "going"
			intervals [774]:
				xmin = 1004.3676
				xmax = 1004.6376
				text = "on"
			intervals [775]:
				xmin = 1004.6376
				xmax = 1005.6643
				text = ""
			intervals [776]:
				xmin = 1005.6643
				xmax = 1005.8643
				text = "as"
			intervals [777]:
				xmin = 1005.8643
				xmax = 1006.0443
				text = "far"
			intervals [778]:
				xmin = 1006.0443
				xmax = 1006.1643
				text = "as"
			intervals [779]:
				xmin = 1006.1643
				xmax = 1006.3243
				text = "you're"
			intervals [780]:
				xmin = 1006.3243
				xmax = 1006.7243
				text = "concerned"
			intervals [781]:
				xmin = 1006.7243
				xmax = 1006.8943
				text = "what"
			intervals [782]:
				xmin = 1006.8943
				xmax = 1006.9643
				text = "s"
			intervals [783]:
				xmin = 1006.9643
				xmax = 1007.2343
				text = "going"
			intervals [784]:
				xmin = 1007.2343
				xmax = 1007.3743
				text = "on"
			intervals [785]:
				xmin = 1007.3743
				xmax = 1007.5043
				text = "in"
			intervals [786]:
				xmin = 1007.5043
				xmax = 1007.5643
				text = "the"
			intervals [787]:
				xmin = 1007.5643
				xmax = 1007.5943
				text = ""
			intervals [788]:
				xmin = 1007.5943
				xmax = 1007.9343
				text = "world"
			intervals [789]:
				xmin = 1007.9343
				xmax = 1008.0343
				text = "or"
			intervals [790]:
				xmin = 1008.0343
				xmax = 1008.0643
				text = ""
			intervals [791]:
				xmin = 1008.0643
				xmax = 1008.2543
				text = "what"
			intervals [792]:
				xmin = 1008.2543
				xmax = 1014.7335
				text = ""
			intervals [793]:
				xmin = 1014.7335
				xmax = 1014.9235
				text = "i"
			intervals [794]:
				xmin = 1014.9235
				xmax = 1015.0135
				text = ""
			intervals [795]:
				xmin = 1015.0135
				xmax = 1015.0935
				text = "see"
			intervals [796]:
				xmin = 1015.0935
				xmax = 1019.7796
				text = ""
			intervals [797]:
				xmin = 1019.7796
				xmax = 1020.3596
				text = "mm-hm"
			intervals [798]:
				xmin = 1020.3596
				xmax = 1021.7818
				text = ""
			intervals [799]:
				xmin = 1021.7818
				xmax = 1022.1618
				text = "well"
			intervals [800]:
				xmin = 1022.1618
				xmax = 1022.3118
				text = "would"
			intervals [801]:
				xmin = 1022.3118
				xmax = 1022.4518
				text = "this"
			intervals [802]:
				xmin = 1022.4518
				xmax = 1022.7218
				text = "person"
			intervals [803]:
				xmin = 1022.7218
				xmax = 1022.8718
				text = "have"
			intervals [804]:
				xmin = 1022.8718
				xmax = 1022.9718
				text = "to"
			intervals [805]:
				xmin = 1022.9718
				xmax = 1023.1918
				text = "do"
			intervals [806]:
				xmin = 1023.1918
				xmax = 1023.5118
				text = "anythi-"
			intervals [807]:
				xmin = 1023.5118
				xmax = 1023.8918
				text = "any"
			intervals [808]:
				xmin = 1023.8918
				xmax = 1024.0018
				text = ""
			intervals [809]:
				xmin = 1024.0018
				xmax = 1024.5818
				text = "particular"
			intervals [810]:
				xmin = 1024.5818
				xmax = 1024.6518
				text = ""
			intervals [811]:
				xmin = 1024.6518
				xmax = 1024.8618
				text = "thing"
			intervals [812]:
				xmin = 1024.8618
				xmax = 1025.4173
				text = ""
			intervals [813]:
				xmin = 1025.4173
				xmax = 1025.4773
				text = "to"
			intervals [814]:
				xmin = 1025.4773
				xmax = 1025.7673
				text = "become"
			intervals [815]:
				xmin = 1025.7673
				xmax = 1025.8673
				text = ""
			intervals [816]:
				xmin = 1025.8673
				xmax = 1026.4573
				text = "friends"
			intervals [817]:
				xmin = 1026.4573
				xmax = 1037.5216
				text = ""
			intervals [818]:
				xmin = 1037.5216
				xmax = 1038.2316
				text = "mm-hm"
			intervals [819]:
				xmin = 1038.2316
				xmax = 1045.6664
				text = ""
			intervals [820]:
				xmin = 1045.6664
				xmax = 1045.9364
				text = "mm"
			intervals [821]:
				xmin = 1045.9364
				xmax = 1048.2954
				text = ""
			intervals [822]:
				xmin = 1048.2954
				xmax = 1048.7454
				text = "um"
			intervals [823]:
				xmin = 1048.7454
				xmax = 1048.9854
				text = "when"
			intervals [824]:
				xmin = 1048.9854
				xmax = 1049.1154
				text = "you"
			intervals [825]:
				xmin = 1049.1154
				xmax = 1049.2054
				text = "were"
			intervals [826]:
				xmin = 1049.2054
				xmax = 1049.6054
				text = "younger"
			intervals [827]:
				xmin = 1049.6054
				xmax = 1049.7354
				text = "what"
			intervals [828]:
				xmin = 1049.7354
				xmax = 1049.8854
				text = "did"
			intervals [829]:
				xmin = 1049.8854
				xmax = 1050.0054
				text = "you"
			intervals [830]:
				xmin = 1050.0054
				xmax = 1050.1354
				text = "want"
			intervals [831]:
				xmin = 1050.1354
				xmax = 1050.2254
				text = "to"
			intervals [832]:
				xmin = 1050.2254
				xmax = 1050.3754
				text = "be"
			intervals [833]:
				xmin = 1050.3754
				xmax = 1050.5654
				text = "when"
			intervals [834]:
				xmin = 1050.5654
				xmax = 1050.6754
				text = "you"
			intervals [835]:
				xmin = 1050.6754
				xmax = 1050.7054
				text = ""
			intervals [836]:
				xmin = 1050.7054
				xmax = 1050.9354
				text = "grew"
			intervals [837]:
				xmin = 1050.9354
				xmax = 1051.1354
				text = "up"
			intervals [838]:
				xmin = 1051.1354
				xmax = 1058.7505
				text = ""
			intervals [839]:
				xmin = 1058.7505
				xmax = 1059.2505
				text = "um"
			intervals [840]:
				xmin = 1059.2505
				xmax = 1061.527
				text = ""
			intervals [841]:
				xmin = 1061.527
				xmax = 1061.727
				text = "well"
			intervals [842]:
				xmin = 1061.727
				xmax = 1061.897
				text = "what"
			intervals [843]:
				xmin = 1061.897
				xmax = 1062.137
				text = "made"
			intervals [844]:
				xmin = 1062.137
				xmax = 1062.307
				text = "you"
			intervals [845]:
				xmin = 1062.307
				xmax = 1062.5567
				text = ""
			intervals [846]:
				xmin = 1062.5567
				xmax = 1062.8967
				text = "change"
			intervals [847]:
				xmin = 1062.8967
				xmax = 1062.9867
				text = "your"
			intervals [848]:
				xmin = 1062.9867
				xmax = 1063.4867
				text = "mind"
			intervals [849]:
				xmin = 1063.4867
				xmax = 1063.7532
				text = ""
			intervals [850]:
				xmin = 1063.7532
				xmax = 1063.9632
				text = "or"
			intervals [851]:
				xmin = 1063.9632
				xmax = 1064.1332
				text = "why"
			intervals [852]:
				xmin = 1064.1332
				xmax = 1064.3232
				text = "did"
			intervals [853]:
				xmin = 1064.3232
				xmax = 1064.3932
				text = "you"
			intervals [854]:
				xmin = 1064.3932
				xmax = 1064.4232
				text = ""
			intervals [855]:
				xmin = 1064.4232
				xmax = 1064.6832
				text = "change"
			intervals [856]:
				xmin = 1064.6832
				xmax = 1064.7732
				text = "your"
			intervals [857]:
				xmin = 1064.7732
				xmax = 1064.8032
				text = ""
			intervals [858]:
				xmin = 1064.8032
				xmax = 1064.9232
				text = "mind"
			intervals [859]:
				xmin = 1064.9232
				xmax = 1084.1197
				text = ""
			intervals [860]:
				xmin = 1084.1197
				xmax = 1084.1497
				text = "i"
			intervals [861]:
				xmin = 1084.1497
				xmax = 1084.2697
				text = ""
			intervals [862]:
				xmin = 1084.2697
				xmax = 1084.4597
				text = "see"
			intervals [863]:
				xmin = 1084.4597
				xmax = 1085.1987
				text = ""
			intervals [864]:
				xmin = 1085.1987
				xmax = 1085.5287
				text = "um"
			intervals [865]:
				xmin = 1085.5287
				xmax = 1085.6787
				text = "did"
			intervals [866]:
				xmin = 1085.6787
				xmax = 1085.8187
				text = "your"
			intervals [867]:
				xmin = 1085.8187
				xmax = 1086.2187
				text = "parents"
			intervals [868]:
				xmin = 1086.2187
				xmax = 1086.3687
				text = "want"
			intervals [869]:
				xmin = 1086.3687
				xmax = 1086.4487
				text = "you"
			intervals [870]:
				xmin = 1086.4487
				xmax = 1086.5087
				text = "to"
			intervals [871]:
				xmin = 1086.5087
				xmax = 1086.5387
				text = ""
			intervals [872]:
				xmin = 1086.5387
				xmax = 1086.6287
				text = "be"
			intervals [873]:
				xmin = 1086.6287
				xmax = 1087.0187
				text = "anything"
			intervals [874]:
				xmin = 1087.0187
				xmax = 1087.5287
				text = "particular"
			intervals [875]:
				xmin = 1087.5287
				xmax = 1087.7199
				text = ""
			intervals [876]:
				xmin = 1087.7199
				xmax = 1087.8399
				text = "when"
			intervals [877]:
				xmin = 1087.8399
				xmax = 1087.8999
				text = "you"
			intervals [878]:
				xmin = 1087.8999
				xmax = 1088.0699
				text = "were"
			intervals [879]:
				xmin = 1088.0699
				xmax = 1088.1199
				text = ""
			intervals [880]:
				xmin = 1088.1199
				xmax = 1088.5399
				text = "coming"
			intervals [881]:
				xmin = 1088.5399
				xmax = 1088.5699
				text = ""
			intervals [882]:
				xmin = 1088.5699
				xmax = 1088.6299
				text = "up"
			intervals [883]:
				xmin = 1088.6299
				xmax = 1092.2164
				text = ""
			intervals [884]:
				xmin = 1092.2164
				xmax = 1093.1764
				text = "<unk>"
			intervals [885]:
				xmin = 1093.1764
				xmax = 1093.3664
				text = ""
			intervals [886]:
				xmin = 1093.3664
				xmax = 1093.6464
				text = "didn't"
			intervals [887]:
				xmin = 1093.6464
				xmax = 1093.8564
				text = "make"
			intervals [888]:
				xmin = 1093.8564
				xmax = 1094.0964
				text = "any"
			intervals [889]:
				xmin = 1094.0964
				xmax = 1094.5064
				text = "difference"
			intervals [890]:
				xmin = 1094.5064
				xmax = 1095.8973
				text = ""
			intervals [891]:
				xmin = 1095.8973
				xmax = 1096.5273
				text = "um"
			intervals [892]:
				xmin = 1096.5273
				xmax = 1097.037
				text = ""
			intervals [893]:
				xmin = 1097.037
				xmax = 1097.207
				text = "if"
			intervals [894]:
				xmin = 1097.207
				xmax = 1097.317
				text = "you"
			intervals [895]:
				xmin = 1097.317
				xmax = 1097.507
				text = "had"
			intervals [896]:
				xmin = 1097.507
				xmax = 1097.757
				text = "all"
			intervals [897]:
				xmin = 1097.757
				xmax = 1097.827
				text = "the"
			intervals [898]:
				xmin = 1097.827
				xmax = 1098.107
				text = "money"
			intervals [899]:
				xmin = 1098.107
				xmax = 1098.177
				text = "in"
			intervals [900]:
				xmin = 1098.177
				xmax = 1098.267
				text = "the"
			intervals [901]:
				xmin = 1098.267
				xmax = 1098.567
				text = "world"
			intervals [902]:
				xmin = 1098.567
				xmax = 1098.807
				text = "or"
			intervals [903]:
				xmin = 1098.807
				xmax = 1099.146
				text = ""
			intervals [904]:
				xmin = 1099.146
				xmax = 1099.176
				text = "<unk>"
			intervals [905]:
				xmin = 1099.176
				xmax = 1099.526
				text = "all"
			intervals [906]:
				xmin = 1099.526
				xmax = 1099.956
				text = "the"
			intervals [907]:
				xmin = 1099.956
				xmax = 1100.156
				text = "money"
			intervals [908]:
				xmin = 1100.156
				xmax = 1100.276
				text = "in"
			intervals [909]:
				xmin = 1100.276
				xmax = 1100.336
				text = "the"
			intervals [910]:
				xmin = 1100.336
				xmax = 1100.626
				text = "world"
			intervals [911]:
				xmin = 1100.626
				xmax = 1100.806
				text = "but"
			intervals [912]:
				xmin = 1100.806
				xmax = 1102.3239
				text = ""
			intervals [913]:
				xmin = 1102.3239
				xmax = 1102.8439
				text = "um"
			intervals [914]:
				xmin = 1102.8439
				xmax = 1102.9742
				text = ""
			intervals [915]:
				xmin = 1102.9742
				xmax = 1103.2042
				text = "say"
			intervals [916]:
				xmin = 1103.2042
				xmax = 1103.5942
				text = "several"
			intervals [917]:
				xmin = 1103.5942
				xmax = 1103.9842
				text = "billion"
			intervals [918]:
				xmin = 1103.9842
				xmax = 1104.4542
				text = "dollars"
			intervals [919]:
				xmin = 1104.4542
				xmax = 1104.4842
				text = ""
			intervals [920]:
				xmin = 1104.4842
				xmax = 1104.6042
				text = "what"
			intervals [921]:
				xmin = 1104.6042
				xmax = 1104.6442
				text = ""
			intervals [922]:
				xmin = 1104.6442
				xmax = 1104.7942
				text = "would"
			intervals [923]:
				xmin = 1104.7942
				xmax = 1104.8642
				text = "you"
			intervals [924]:
				xmin = 1104.8642
				xmax = 1104.8942
				text = ""
			intervals [925]:
				xmin = 1104.8942
				xmax = 1105.0142
				text = "do"
			intervals [926]:
				xmin = 1105.0142
				xmax = 1172.4812
				text = ""
			intervals [927]:
				xmin = 1172.4812
				xmax = 1173.1612
				text = "mm-hm"
			intervals [928]:
				xmin = 1173.1612
				xmax = 1173.6977
				text = ""
			intervals [929]:
				xmin = 1173.6977
				xmax = 1174.1677
				text = "um"
			intervals [930]:
				xmin = 1174.1677
				xmax = 1174.1977
				text = ""
			intervals [931]:
				xmin = 1174.1977
				xmax = 1174.3477
				text = "what"
			intervals [932]:
				xmin = 1174.3477
				xmax = 1174.4777
				text = "would"
			intervals [933]:
				xmin = 1174.4777
				xmax = 1174.5977
				text = "you"
			intervals [934]:
				xmin = 1174.5977
				xmax = 1174.7877
				text = "do"
			intervals [935]:
				xmin = 1174.7877
				xmax = 1174.8177
				text = ""
			intervals [936]:
				xmin = 1174.8177
				xmax = 1174.8977
				text = "for"
			intervals [937]:
				xmin = 1174.8977
				xmax = 1175.2677
				text = "yourself"
			intervals [938]:
				xmin = 1175.2677
				xmax = 1175.3377
				text = ""
			intervals [939]:
				xmin = 1175.3377
				xmax = 1175.8177
				text = "personally"
			intervals [940]:
				xmin = 1175.8177
				xmax = 1182.5127
				text = ""
			intervals [941]:
				xmin = 1182.5127
				xmax = 1183.0327
				text = "yeah"
			intervals [942]:
				xmin = 1183.0327
				xmax = 1183.4027
				text = "or"
			intervals [943]:
				xmin = 1183.4027
				xmax = 1183.4327
				text = ""
			intervals [944]:
				xmin = 1183.4327
				xmax = 1183.5527
				text = "you"
			intervals [945]:
				xmin = 1183.5527
				xmax = 1183.7227
				text = "know"
			intervals [946]:
				xmin = 1183.7227
				xmax = 1184.0027
				text = "what"
			intervals [947]:
				xmin = 1184.0027
				xmax = 1184.0327
				text = ""
			intervals [948]:
				xmin = 1184.0327
				xmax = 1184.1527
				text = "would"
			intervals [949]:
				xmin = 1184.1527
				xmax = 1184.5916
				text = ""
			intervals [950]:
				xmin = 1184.5916
				xmax = 1184.8016
				text = "you"
			intervals [951]:
				xmin = 1184.8016
				xmax = 1184.9816
				text = "do"
			intervals [952]:
				xmin = 1184.9816
				xmax = 1185.1116
				text = "for"
			intervals [953]:
				xmin = 1185.1116
				xmax = 1185.2616
				text = "your"
			intervals [954]:
				xmin = 1185.2616
				xmax = 1185.3316
				text = "own"
			intervals [955]:
				xmin = 1185.3316
				xmax = 1185.6616
				text = "self"
			intervals [956]:
				xmin = 1185.6616
				xmax = 1185.8816
				text = ""
			intervals [957]:
				xmin = 1185.8816
				xmax = 1186.1116
				text = "not"
			intervals [958]:
				xmin = 1186.1116
				xmax = 1186.2516
				text = ""
			intervals [959]:
				xmin = 1186.2516
				xmax = 1186.3616
				text = "you"
			intervals [960]:
				xmin = 1186.3616
				xmax = 1186.5116
				text = "know"
			intervals [961]:
				xmin = 1186.5116
				xmax = 1187.0216
				text = "in"
			intervals [962]:
				xmin = 1187.0216
				xmax = 1187.2316
				text = ""
			intervals [963]:
				xmin = 1187.2316
				xmax = 1187.4116
				text = "helping"
			intervals [964]:
				xmin = 1187.4116
				xmax = 1187.7316
				text = "others"
			intervals [965]:
				xmin = 1187.7316
				xmax = 1187.7616
				text = ""
			intervals [966]:
				xmin = 1187.7616
				xmax = 1188.2116
				text = "<unk>"
			intervals [967]:
				xmin = 1188.2116
				xmax = 1189.1034
				text = ""
			intervals [968]:
				xmin = 1189.1034
				xmax = 1189.2034
				text = "<unk>"
			intervals [969]:
				xmin = 1189.2034
				xmax = 1201.0458
				text = ""
			intervals [970]:
				xmin = 1201.0458
				xmax = 1201.5158
				text = "mm-hm"
			intervals [971]:
				xmin = 1201.5158
				xmax = 1203.352
				text = ""
			intervals [972]:
				xmin = 1203.352
				xmax = 1203.412
				text = "i"
			intervals [973]:
				xmin = 1203.412
				xmax = 1203.572
				text = ""
			intervals [974]:
				xmin = 1203.572
				xmax = 1203.762
				text = "see"
			intervals [975]:
				xmin = 1203.762
				xmax = 1204.9066
				text = ""
			intervals [976]:
				xmin = 1204.9066
				xmax = 1205.3866
				text = "um"
			intervals [977]:
				xmin = 1205.3866
				xmax = 1205.6489
				text = ""
			intervals [978]:
				xmin = 1205.6489
				xmax = 1205.8189
				text = "in"
			intervals [979]:
				xmin = 1205.8189
				xmax = 1205.9989
				text = "a"
			intervals [980]:
				xmin = 1205.9989
				xmax = 1206.2532
				text = ""
			intervals [981]:
				xmin = 1206.2532
				xmax = 1206.5432
				text = "day"
			intervals [982]:
				xmin = 1206.5432
				xmax = 1206.7032
				text = "s"
			intervals [983]:
				xmin = 1206.7032
				xmax = 1207.1132
				text = "work"
			intervals [984]:
				xmin = 1207.1132
				xmax = 1207.1532
				text = ""
			intervals [985]:
				xmin = 1207.1532
				xmax = 1207.3232
				text = "what"
			intervals [986]:
				xmin = 1207.3232
				xmax = 1207.4132
				text = "do"
			intervals [987]:
				xmin = 1207.4132
				xmax = 1207.5032
				text = "you"
			intervals [988]:
				xmin = 1207.5032
				xmax = 1207.7532
				text = "do"
			intervals [989]:
				xmin = 1207.7532
				xmax = 1211.1519
				text = ""
			intervals [990]:
				xmin = 1211.1519
				xmax = 1211.6719
				text = "mm-hm"
			intervals [991]:
				xmin = 1211.6719
				xmax = 1220.5559
				text = ""
			intervals [992]:
				xmin = 1220.5559
				xmax = 1221.0459
				text = "mm-hm"
			intervals [993]:
				xmin = 1221.0459
				xmax = 1223.7404
				text = ""
			intervals [994]:
				xmin = 1223.7404
				xmax = 1223.7904
				text = "i"
			intervals [995]:
				xmin = 1223.7904
				xmax = 1223.9704
				text = ""
			intervals [996]:
				xmin = 1223.9704
				xmax = 1224.1704
				text = "see"
			intervals [997]:
				xmin = 1224.1704
				xmax = 1225.7533
				text = ""
			intervals [998]:
				xmin = 1225.7533
				xmax = 1225.9933
				text = "um"
			intervals [999]:
				xmin = 1225.9933
				xmax = 1226.1033
				text = "how"
			intervals [1000]:
				xmin = 1226.1033
				xmax = 1226.2833
				text = "does"
			intervals [1001]:
				xmin = 1226.2833
				xmax = 1226.3933
				text = "your"
			intervals [1002]:
				xmin = 1226.3933
				xmax = 1226.7333
				text = "family"
			intervals [1003]:
				xmin = 1226.7333
				xmax = 1227.1933
				text = "celebrate"
			intervals [1004]:
				xmin = 1227.1933
				xmax = 1227.2833
				text = "the"
			intervals [1005]:
				xmin = 1227.2833
				xmax = 1227.9733
				text = "holidays"
			intervals [1006]:
				xmin = 1227.9733
				xmax = 1241.7506
				text = ""
			intervals [1007]:
				xmin = 1241.7506
				xmax = 1241.8306
				text = "i"
			intervals [1008]:
				xmin = 1241.8306
				xmax = 1241.9306
				text = ""
			intervals [1009]:
				xmin = 1241.9306
				xmax = 1242.1006
				text = "see"
			intervals [1010]:
				xmin = 1242.1006
				xmax = 1242.7909
				text = ""
			intervals [1011]:
				xmin = 1242.7909
				xmax = 1243.3109
				text = "um"
			intervals [1012]:
				xmin = 1243.3109
				xmax = 1243.8694
				text = ""
			intervals [1013]:
				xmin = 1243.8694
				xmax = 1244.1594
				text = "is"
			intervals [1014]:
				xmin = 1244.1594
				xmax = 1244.8894
				text = "christmas"
			intervals [1015]:
				xmin = 1244.8894
				xmax = 1245.1394
				text = "or"
			intervals [1016]:
				xmin = 1245.1394
				xmax = 1245.3494
				text = ""
			intervals [1017]:
				xmin = 1245.3494
				xmax = 1245.6494
				text = "easter"
			intervals [1018]:
				xmin = 1245.6494
				xmax = 1245.7094
				text = "a"
			intervals [1019]:
				xmin = 1245.7094
				xmax = 1246.1394
				text = "special"
			intervals [1020]:
				xmin = 1246.1394
				xmax = 1246.6094
				text = "holiday"
			intervals [1021]:
				xmin = 1246.6094
				xmax = 1246.8494
				text = ""
			intervals [1022]:
				xmin = 1246.8494
				xmax = 1246.9394
				text = "with"
			intervals [1023]:
				xmin = 1246.9394
				xmax = 1246.9794
				text = ""
			intervals [1024]:
				xmin = 1246.9794
				xmax = 1247.0794
				text = "your"
			intervals [1025]:
				xmin = 1247.0794
				xmax = 1247.1094
				text = ""
			intervals [1026]:
				xmin = 1247.1094
				xmax = 1247.2794
				text = "family"
			intervals [1027]:
				xmin = 1247.2794
				xmax = 1249.5479
				text = ""
			intervals [1028]:
				xmin = 1249.5479
				xmax = 1250.0179
				text = "christmas"
			intervals [1029]:
				xmin = 1250.0179
				xmax = 1250.0479
				text = ""
			intervals [1030]:
				xmin = 1250.0479
				xmax = 1250.3779
				text = "is"
			intervals [1031]:
				xmin = 1250.3779
				xmax = 1250.9165
				text = ""
			intervals [1032]:
				xmin = 1250.9165
				xmax = 1251.1065
				text = "what"
			intervals [1033]:
				xmin = 1251.1065
				xmax = 1251.1765
				text = "do"
			intervals [1034]:
				xmin = 1251.1765
				xmax = 1251.3865
				text = "you"
			intervals [1035]:
				xmin = 1251.3865
				xmax = 1251.4165
				text = ""
			intervals [1036]:
				xmin = 1251.4165
				xmax = 1251.7565
				text = "usually"
			intervals [1037]:
				xmin = 1251.7565
				xmax = 1251.8065
				text = ""
			intervals [1038]:
				xmin = 1251.8065
				xmax = 1251.9165
				text = "do"
			intervals [1039]:
				xmin = 1251.9165
				xmax = 1251.9465
				text = ""
			intervals [1040]:
				xmin = 1251.9465
				xmax = 1252.0865
				text = "on"
			intervals [1041]:
				xmin = 1252.0865
				xmax = 1252.5591
				text = ""
			intervals [1042]:
				xmin = 1252.5591
				xmax = 1252.6691
				text = "for"
			intervals [1043]:
				xmin = 1252.6691
				xmax = 1252.7091
				text = ""
			intervals [1044]:
				xmin = 1252.7091
				xmax = 1253.2491
				text = "christmas"
			intervals [1045]:
				xmin = 1253.2491
				xmax = 1265.8067
				text = ""
			intervals [1046]:
				xmin = 1265.8067
				xmax = 1266.1167
				text = "mm-hm"
			intervals [1047]:
				xmin = 1266.1167
				xmax = 1277.3655
				text = ""
			intervals [1048]:
				xmin = 1277.3655
				xmax = 1277.4055
				text = "i"
			intervals [1049]:
				xmin = 1277.4055
				xmax = 1277.5855
				text = ""
			intervals [1050]:
				xmin = 1277.5855
				xmax = 1277.7655
				text = "see"
			intervals [1051]:
				xmin = 1277.7655
				xmax = 1278.6921
				text = ""
			intervals [1052]:
				xmin = 1278.6921
				xmax = 1279.1921
				text = "um"
			intervals [1053]:
				xmin = 1279.1921
				xmax = 1279.8425
				text = ""
			intervals [1054]:
				xmin = 1279.8425
				xmax = 1280.0125
				text = "this"
			intervals [1055]:
				xmin = 1280.0125
				xmax = 1280.1725
				text = "may"
			intervals [1056]:
				xmin = 1280.1725
				xmax = 1280.3925
				text = "sound"
			intervals [1057]:
				xmin = 1280.3925
				xmax = 1280.5325
				text = "like"
			intervals [1058]:
				xmin = 1280.5325
				xmax = 1280.6025
				text = "a"
			intervals [1059]:
				xmin = 1280.6025
				xmax = 1280.8925
				text = "silly"
			intervals [1060]:
				xmin = 1280.8925
				xmax = 1280.9225
				text = ""
			intervals [1061]:
				xmin = 1280.9225
				xmax = 1281.3325
				text = "question"
			intervals [1062]:
				xmin = 1281.3325
				xmax = 1281.4625
				text = "but"
			intervals [1063]:
				xmin = 1281.4625
				xmax = 1281.6025
				text = "what"
			intervals [1064]:
				xmin = 1281.6025
				xmax = 1281.6625
				text = "do"
			intervals [1065]:
				xmin = 1281.6625
				xmax = 1281.7525
				text = "you"
			intervals [1066]:
				xmin = 1281.7525
				xmax = 1281.9125
				text = "want"
			intervals [1067]:
				xmin = 1281.9125
				xmax = 1281.9825
				text = "for"
			intervals [1068]:
				xmin = 1281.9825
				xmax = 1282.0125
				text = ""
			intervals [1069]:
				xmin = 1282.0125
				xmax = 1282.4625
				text = "christmas"
			intervals [1070]:
				xmin = 1282.4625
				xmax = 1282.5025
				text = ""
			intervals [1071]:
				xmin = 1282.5025
				xmax = 1282.7125
				text = "this"
			intervals [1072]:
				xmin = 1282.7125
				xmax = 1282.9025
				text = "year"
			intervals [1073]:
				xmin = 1282.9025
				xmax = 1289.7247
				text = ""
			intervals [1074]:
				xmin = 1289.7247
				xmax = 1290.6847
				text = "<unk>"
			intervals [1075]:
				xmin = 1290.6847
				xmax = 1292.381
				text = ""
			intervals [1076]:
				xmin = 1292.381
				xmax = 1292.541
				text = "i"
			intervals [1077]:
				xmin = 1292.541
				xmax = 1292.621
				text = ""
			intervals [1078]:
				xmin = 1292.621
				xmax = 1292.701
				text = "see"
			intervals [1079]:
				xmin = 1292.701
				xmax = 1293.221
				text = "nothing"
			intervals [1080]:
				xmin = 1293.221
				xmax = 1293.631
				text = "small"
			intervals [1081]:
				xmin = 1293.631
				xmax = 1294.732
				text = ""
			intervals [1082]:
				xmin = 1294.732
				xmax = 1295.442
				text = "um"
			intervals [1083]:
				xmin = 1295.442
				xmax = 1295.7825
				text = ""
			intervals [1084]:
				xmin = 1295.7825
				xmax = 1295.9125
				text = "were"
			intervals [1085]:
				xmin = 1295.9125
				xmax = 1296.0025
				text = "you"
			intervals [1086]:
				xmin = 1296.0025
				xmax = 1296.2125
				text = "in"
			intervals [1087]:
				xmin = 1296.2125
				xmax = 1296.2925
				text = "a"
			intervals [1088]:
				xmin = 1296.2925
				xmax = 1296.4225
				text = "si-"
			intervals [1089]:
				xmin = 1296.4225
				xmax = 1296.4725
				text = ""
			intervals [1090]:
				xmin = 1296.4725
				xmax = 1296.6325
				text = "in"
			intervals [1091]:
				xmin = 1296.6325
				xmax = 1296.6925
				text = "a"
			intervals [1092]:
				xmin = 1296.6925
				xmax = 1297.2925
				text = "situation"
			intervals [1093]:
				xmin = 1297.2925
				xmax = 1297.3925
				text = "where"
			intervals [1094]:
				xmin = 1297.3925
				xmax = 1297.5325
				text = "you"
			intervals [1095]:
				xmin = 1297.5325
				xmax = 1297.5625
				text = ""
			intervals [1096]:
				xmin = 1297.5625
				xmax = 1297.7925
				text = "thought"
			intervals [1097]:
				xmin = 1297.7925
				xmax = 1297.8825
				text = "you"
			intervals [1098]:
				xmin = 1297.8825
				xmax = 1298.1525
				text = "might"
			intervals [1099]:
				xmin = 1298.1525
				xmax = 1298.1825
				text = ""
			intervals [1100]:
				xmin = 1298.1825
				xmax = 1298.2825
				text = "be"
			intervals [1101]:
				xmin = 1298.2825
				xmax = 1298.6225
				text = "killed"
			intervals [1102]:
				xmin = 1298.6225
				xmax = 1298.6925
				text = "or"
			intervals [1103]:
				xmin = 1298.6925
				xmax = 1298.7825
				text = "you"
			intervals [1104]:
				xmin = 1298.7825
				xmax = 1299.0325
				text = "might"
			intervals [1105]:
				xmin = 1299.0325
				xmax = 1299.0625
				text = ""
			intervals [1106]:
				xmin = 1299.0625
				xmax = 1299.4125
				text = "die"
			intervals [1107]:
				xmin = 1299.4125
				xmax = 1301.6295
				text = ""
			intervals [1108]:
				xmin = 1301.6295
				xmax = 1301.7595
				text = "oh"
			intervals [1109]:
				xmin = 1301.7595
				xmax = 1301.7995
				text = ""
			intervals [1110]:
				xmin = 1301.7995
				xmax = 1301.9995
				text = "could"
			intervals [1111]:
				xmin = 1301.9995
				xmax = 1302.0795
				text = "you"
			intervals [1112]:
				xmin = 1302.0795
				xmax = 1302.5695
				text = "describe"
			intervals [1113]:
				xmin = 1302.5695
				xmax = 1302.8195
				text = "one"
			intervals [1114]:
				xmin = 1302.8195
				xmax = 1302.9695
				text = "of"
			intervals [1115]:
				xmin = 1302.9695
				xmax = 1302.9995
				text = ""
			intervals [1116]:
				xmin = 1302.9995
				xmax = 1303.1095
				text = "them"
			intervals [1117]:
				xmin = 1303.1095
				xmax = 1307.2619
				text = ""
			intervals [1118]:
				xmin = 1307.2619
				xmax = 1307.4219
				text = "well"
			intervals [1119]:
				xmin = 1307.4219
				xmax = 1307.5519
				text = "what"
			intervals [1120]:
				xmin = 1307.5519
				xmax = 1308.0019
				text = "happened"
			intervals [1121]:
				xmin = 1308.0019
				xmax = 1316.6359
				text = ""
			intervals [1122]:
				xmin = 1316.6359
				xmax = 1316.8959
				text = "i"
			intervals [1123]:
				xmin = 1316.8959
				xmax = 1317.0559
				text = ""
			intervals [1124]:
				xmin = 1317.0559
				xmax = 1317.1559
				text = "see"
			intervals [1125]:
				xmin = 1317.1559
				xmax = 1317.8917
				text = ""
			intervals [1126]:
				xmin = 1317.8917
				xmax = 1318.3417
				text = "well"
			intervals [1127]:
				xmin = 1318.3417
				xmax = 1318.9262
				text = ""
			intervals [1128]:
				xmin = 1318.9262
				xmax = 1319.0062
				text = "i"
			intervals [1129]:
				xmin = 1319.0062
				xmax = 1319.1962
				text = "mean"
			intervals [1130]:
				xmin = 1319.1962
				xmax = 1319.2862
				text = "did"
			intervals [1131]:
				xmin = 1319.2862
				xmax = 1319.5262
				text = "the"
			intervals [1132]:
				xmin = 1319.5262
				xmax = 1319.7962
				text = "bullet"
			intervals [1133]:
				xmin = 1319.7962
				xmax = 1320.1162
				text = "whiz"
			intervals [1134]:
				xmin = 1320.1162
				xmax = 1320.3162
				text = "by"
			intervals [1135]:
				xmin = 1320.3162
				xmax = 1320.5262
				text = "your"
			intervals [1136]:
				xmin = 1320.5262
				xmax = 1320.8362
				text = "head"
			intervals [1137]:
				xmin = 1320.8362
				xmax = 1321.2462
				text = "or"
			intervals [1138]:
				xmin = 1321.2462
				xmax = 1325.4088
				text = ""
			intervals [1139]:
				xmin = 1325.4088
				xmax = 1325.9688
				text = "oh"
			intervals [1140]:
				xmin = 1325.9688
				xmax = 1326.6994
				text = ""
			intervals [1141]:
				xmin = 1326.6994
				xmax = 1326.8294
				text = "and"
			intervals [1142]:
				xmin = 1326.8294
				xmax = 1327.0294
				text = "how"
			intervals [1143]:
				xmin = 1327.0294
				xmax = 1327.2094
				text = "did"
			intervals [1144]:
				xmin = 1327.2094
				xmax = 1327.3094
				text = "you"
			intervals [1145]:
				xmin = 1327.3094
				xmax = 1327.3694
				text = ""
			intervals [1146]:
				xmin = 1327.3694
				xmax = 1327.7394
				text = "feel"
			intervals [1147]:
				xmin = 1327.7394
				xmax = 1331.284
				text = ""
			intervals [1148]:
				xmin = 1331.284
				xmax = 1331.474
				text = "was"
			intervals [1149]:
				xmin = 1331.474
				xmax = 1331.644
				text = "that"
			intervals [1150]:
				xmin = 1331.644
				xmax = 1331.964
				text = "all"
			intervals [1151]:
				xmin = 1331.964
				xmax = 1335.6438
				text = ""
			intervals [1152]:
				xmin = 1335.6438
				xmax = 1335.7738
				text = "i"
			intervals [1153]:
				xmin = 1335.7738
				xmax = 1335.8938
				text = ""
			intervals [1154]:
				xmin = 1335.8938
				xmax = 1336.0238
				text = "see"
			intervals [1155]:
				xmin = 1336.0238
				xmax = 1336.5307
				text = ""
			intervals [1156]:
				xmin = 1336.5307
				xmax = 1337.1807
				text = "sometimes"
			intervals [1157]:
				xmin = 1337.1807
				xmax = 1337.4607
				text = "people"
			intervals [1158]:
				xmin = 1337.4607
				xmax = 1337.6907
				text = "say"
			intervals [1159]:
				xmin = 1337.6907
				xmax = 1337.7907
				text = "that"
			intervals [1160]:
				xmin = 1337.7907
				xmax = 1337.8207
				text = ""
			intervals [1161]:
				xmin = 1337.8207
				xmax = 1338.1507
				text = "whatever"
			intervals [1162]:
				xmin = 1338.1507
				xmax = 1338.2407
				text = "s"
			intervals [1163]:
				xmin = 1338.2407
				xmax = 1338.4307
				text = "gonna"
			intervals [1164]:
				xmin = 1338.4307
				xmax = 1338.8907
				text = "happen"
			intervals [1165]:
				xmin = 1338.8907
				xmax = 1338.9607
				text = "is"
			intervals [1166]:
				xmin = 1338.9607
				xmax = 1338.9907
				text = ""
			intervals [1167]:
				xmin = 1338.9907
				xmax = 1339.1707
				text = "gonna"
			intervals [1168]:
				xmin = 1339.1707
				xmax = 1339.6107
				text = "happen"
			intervals [1169]:
				xmin = 1339.6107
				xmax = 1339.6407
				text = ""
			intervals [1170]:
				xmin = 1339.6407
				xmax = 1339.7407
				text = "what"
			intervals [1171]:
				xmin = 1339.7407
				xmax = 1339.8107
				text = ""
			intervals [1172]:
				xmin = 1339.8107
				xmax = 1339.8807
				text = "do"
			intervals [1173]:
				xmin = 1339.8807
				xmax = 1339.9407
				text = "you"
			intervals [1174]:
				xmin = 1339.9407
				xmax = 1340.1607
				text = "think"
			intervals [1175]:
				xmin = 1340.1607
				xmax = 1340.4007
				text = "about"
			intervals [1176]:
				xmin = 1340.4007
				xmax = 1340.4407
				text = ""
			intervals [1177]:
				xmin = 1340.4407
				xmax = 1340.7207
				text = "that"
			intervals [1178]:
				xmin = 1340.7207
				xmax = 1364.4782
				text = ""
			intervals [1179]:
				xmin = 1364.4782
				xmax = 1365.0882
				text = "mm-hm"
			intervals [1180]:
				xmin = 1365.0882
				xmax = 1367.0468
				text = ""
			intervals [1181]:
				xmin = 1367.0468
				xmax = 1367.6068
				text = "okay"
			intervals [1182]:
				xmin = 1367.6068
				xmax = 1368.2
				text = ""
	item [2]:
		class = "IntervalTier"
		name = "DCA_int_05 - phones"
		xmin = 0.0
		xmax = 1368.2
		intervals: size = 2815
			intervals [1]:
				xmin = 0.0
				xmax = 0.393
				text = ""
			intervals [2]:
				xmin = 0.393
				xmax = 0.673
				text = "OW2"
			intervals [3]:
				xmin = 0.673
				xmax = 0.813
				text = "K"
			intervals [4]:
				xmin = 0.813
				xmax = 1.073
				text = "EY1"
			intervals [5]:
				xmin = 1.073
				xmax = 1.3495
				text = ""
			intervals [6]:
				xmin = 1.3495
				xmax = 1.4195
				text = "K"
			intervals [7]:
				xmin = 1.4195
				xmax = 1.4695
				text = "UH1"
			intervals [8]:
				xmin = 1.4695
				xmax = 1.5195
				text = "D"
			intervals [9]:
				xmin = 1.5195
				xmax = 1.5695
				text = "Y"
			intervals [10]:
				xmin = 1.5695
				xmax = 1.5995
				text = "UW1"
			intervals [11]:
				xmin = 1.5995
				xmax = 1.7195
				text = "T"
			intervals [12]:
				xmin = 1.7195
				xmax = 1.7895
				text = "EH1"
			intervals [13]:
				xmin = 1.7895
				xmax = 1.8295
				text = "L"
			intervals [14]:
				xmin = 1.8295
				xmax = 1.8995
				text = "M"
			intervals [15]:
				xmin = 1.8995
				xmax = 1.9295
				text = "IY1"
			intervals [16]:
				xmin = 1.9295
				xmax = 1.9995
				text = "W"
			intervals [17]:
				xmin = 1.9995
				xmax = 2.0295
				text = "AH1"
			intervals [18]:
				xmin = 2.0295
				xmax = 2.0795
				text = "T"
			intervals [19]:
				xmin = 2.0795
				xmax = 2.1595
				text = "K"
			intervals [20]:
				xmin = 2.1595
				xmax = 2.2495
				text = "AY1"
			intervals [21]:
				xmin = 2.2495
				xmax = 2.2795
				text = "N"
			intervals [22]:
				xmin = 2.2795
				xmax = 2.3095
				text = "AH0"
			intervals [23]:
				xmin = 2.3095
				xmax = 2.3395
				text = "V"
			intervals [24]:
				xmin = 2.3395
				xmax = 2.3995
				text = "G"
			intervals [25]:
				xmin = 2.3995
				xmax = 2.4995
				text = "EY1"
			intervals [26]:
				xmin = 2.4995
				xmax = 2.5895
				text = "M"
			intervals [27]:
				xmin = 2.5895
				xmax = 2.6495
				text = "Z"
			intervals [28]:
				xmin = 2.6495
				xmax = 2.7095
				text = "Y"
			intervals [29]:
				xmin = 2.7095
				xmax = 2.7695
				text = "UW1"
			intervals [30]:
				xmin = 2.7695
				xmax = 2.8095
				text = "P"
			intervals [31]:
				xmin = 2.8095
				xmax = 2.8795
				text = "L"
			intervals [32]:
				xmin = 2.8795
				xmax = 2.9495
				text = "EY1"
			intervals [33]:
				xmin = 2.9495
				xmax = 3.0295
				text = "D"
			intervals [34]:
				xmin = 3.0295
				xmax = 3.0595
				text = "W"
			intervals [35]:
				xmin = 3.0595
				xmax = 3.0895
				text = "EH1"
			intervals [36]:
				xmin = 3.0895
				xmax = 3.1295
				text = "N"
			intervals [37]:
				xmin = 3.1295
				xmax = 3.1995
				text = "Y"
			intervals [38]:
				xmin = 3.1995
				xmax = 3.2495
				text = "UW1"
			intervals [39]:
				xmin = 3.2495
				xmax = 3.2995
				text = "W"
			intervals [40]:
				xmin = 3.2995
				xmax = 3.3295
				text = "ER0"
			intervals [41]:
				xmin = 3.3295
				xmax = 3.4295
				text = "Y"
			intervals [42]:
				xmin = 3.4295
				xmax = 3.5195
				text = "AH1"
			intervals [43]:
				xmin = 3.5195
				xmax = 3.6395
				text = "NG"
			intervals [44]:
				xmin = 3.6395
				xmax = 3.6695
				text = "G"
			intervals [45]:
				xmin = 3.6695
				xmax = 3.7295
				text = "ER0"
			intervals [46]:
				xmin = 3.7295
				xmax = 27.5924
				text = "sp"
			intervals [47]:
				xmin = 27.5924
				xmax = 27.9924
				text = "M"
			intervals [48]:
				xmin = 27.9924
				xmax = 28.0424
				text = "TH"
			intervals [49]:
				xmin = 28.0424
				xmax = 28.0724
				text = "IH1"
			intervals [50]:
				xmin = 28.0724
				xmax = 28.1024
				text = "NG"
			intervals [51]:
				xmin = 28.1024
				xmax = 28.1524
				text = "K"
			intervals [52]:
				xmin = 28.1524
				xmax = 28.1924
				text = "DH"
			intervals [53]:
				xmin = 28.1924
				xmax = 28.2324
				text = "AH0"
			intervals [54]:
				xmin = 28.2324
				xmax = 28.3024
				text = "T"
			intervals [55]:
				xmin = 28.3024
				xmax = 28.3324
				text = "sp"
			intervals [56]:
				xmin = 28.3324
				xmax = 28.4224
				text = "S"
			intervals [57]:
				xmin = 28.4224
				xmax = 28.4724
				text = "IH0"
			intervals [58]:
				xmin = 28.4724
				xmax = 28.5724
				text = "N"
			intervals [59]:
				xmin = 28.5724
				xmax = 28.6424
				text = "AH1"
			intervals [60]:
				xmin = 28.6424
				xmax = 28.6924
				text = "F"
			intervals [61]:
				xmin = 28.6924
				xmax = 29.1431
				text = "sp"
			intervals [62]:
				xmin = 29.1431
				xmax = 29.2731
				text = "AH1"
			intervals [63]:
				xmin = 29.2731
				xmax = 29.4231
				text = "M"
			intervals [64]:
				xmin = 29.4231
				xmax = 29.4531
				text = "HH"
			intervals [65]:
				xmin = 29.4531
				xmax = 29.4831
				text = "AW1"
			intervals [66]:
				xmin = 29.4831
				xmax = 29.5131
				text = "D"
			intervals [67]:
				xmin = 29.5131
				xmax = 29.5431
				text = "IH0"
			intervals [68]:
				xmin = 29.5431
				xmax = 29.6031
				text = "D"
			intervals [69]:
				xmin = 29.6031
				xmax = 29.6531
				text = "Y"
			intervals [70]:
				xmin = 29.6531
				xmax = 29.6831
				text = "UW1"
			intervals [71]:
				xmin = 29.6831
				xmax = 29.7131
				text = "sp"
			intervals [72]:
				xmin = 29.7131
				xmax = 29.7531
				text = "P"
			intervals [73]:
				xmin = 29.7531
				xmax = 29.8131
				text = "L"
			intervals [74]:
				xmin = 29.8131
				xmax = 29.9031
				text = "EY1"
			intervals [75]:
				xmin = 29.9031
				xmax = 29.9931
				text = "K"
			intervals [76]:
				xmin = 29.9931
				xmax = 30.0331
				text = "IH1"
			intervals [77]:
				xmin = 30.0331
				xmax = 30.0831
				text = "K"
			intervals [78]:
				xmin = 30.0831
				xmax = 30.1131
				text = "sp"
			intervals [79]:
				xmin = 30.1131
				xmax = 30.1431
				text = "DH"
			intervals [80]:
				xmin = 30.1431
				xmax = 30.1731
				text = "AH0"
			intervals [81]:
				xmin = 30.1731
				xmax = 30.2031
				text = "sp"
			intervals [82]:
				xmin = 30.2031
				xmax = 30.3031
				text = "K"
			intervals [83]:
				xmin = 30.3031
				xmax = 30.3831
				text = "AE1"
			intervals [84]:
				xmin = 30.3831
				xmax = 30.4531
				text = "N"
			intervals [85]:
				xmin = 30.4531
				xmax = 30.6231
				text = "sp"
			intervals [86]:
				xmin = 30.6231
				xmax = 127.7201
				text = ""
			intervals [87]:
				xmin = 127.7201
				xmax = 128.6601
				text = "spn"
			intervals [88]:
				xmin = 128.6601
				xmax = 150.3117
				text = "sp"
			intervals [89]:
				xmin = 150.3117
				xmax = 150.7217
				text = "M"
			intervals [90]:
				xmin = 150.7217
				xmax = 155.307
				text = "sp"
			intervals [91]:
				xmin = 155.307
				xmax = 156.217
				text = "spn"
			intervals [92]:
				xmin = 156.217
				xmax = 189.2571
				text = ""
			intervals [93]:
				xmin = 189.2571
				xmax = 189.2871
				text = "sil"
			intervals [94]:
				xmin = 189.2871
				xmax = 189.4171
				text = "OW1"
			intervals [95]:
				xmin = 189.4171
				xmax = 189.4471
				text = "B"
			intervals [96]:
				xmin = 189.4471
				xmax = 189.4771
				text = "AH1"
			intervals [97]:
				xmin = 189.4771
				xmax = 189.5271
				text = "T"
			intervals [98]:
				xmin = 189.5271
				xmax = 189.5871
				text = "HH"
			intervals [99]:
				xmin = 189.5871
				xmax = 189.6571
				text = "IY1"
			intervals [100]:
				xmin = 189.6571
				xmax = 189.6971
				text = "HH"
			intervals [101]:
				xmin = 189.6971
				xmax = 189.7271
				text = "AE1"
			intervals [102]:
				xmin = 189.7271
				xmax = 189.8071
				text = "D"
			intervals [103]:
				xmin = 189.8071
				xmax = 189.8371
				text = "T"
			intervals [104]:
				xmin = 189.8371
				xmax = 189.8671
				text = "IH0"
			intervals [105]:
				xmin = 189.8671
				xmax = 189.9171
				text = "K"
			intervals [106]:
				xmin = 189.9171
				xmax = 190.0171
				text = "AE1"
			intervals [107]:
				xmin = 190.0171
				xmax = 190.1271
				text = "CH"
			intervals [108]:
				xmin = 190.1271
				xmax = 190.1671
				text = "EH1"
			intervals [109]:
				xmin = 190.1671
				xmax = 190.2571
				text = "V"
			intervals [110]:
				xmin = 190.2571
				xmax = 190.2971
				text = "R"
			intervals [111]:
				xmin = 190.2971
				xmax = 190.3771
				text = "IY0"
			intervals [112]:
				xmin = 190.3771
				xmax = 190.4371
				text = "B"
			intervals [113]:
				xmin = 190.4371
				xmax = 190.5471
				text = "AA2"
			intervals [114]:
				xmin = 190.5471
				xmax = 190.6071
				text = "D"
			intervals [115]:
				xmin = 190.6071
				xmax = 190.6971
				text = "IY0"
			intervals [116]:
				xmin = 190.6971
				xmax = 190.7371
				text = "EH1"
			intervals [117]:
				xmin = 190.7371
				xmax = 190.7771
				text = "L"
			intervals [118]:
				xmin = 190.7771
				xmax = 190.8071
				text = "S"
			intervals [119]:
				xmin = 190.8071
				xmax = 190.8371
				text = "F"
			intervals [120]:
				xmin = 190.8371
				xmax = 190.8671
				text = "ER1"
			intervals [121]:
				xmin = 190.8671
				xmax = 190.8971
				text = "S"
			intervals [122]:
				xmin = 190.8971
				xmax = 190.9571
				text = "T"
			intervals [123]:
				xmin = 190.9571
				xmax = 192.563
				text = "sp"
			intervals [124]:
				xmin = 192.563
				xmax = 193.363
				text = "spn"
			intervals [125]:
				xmin = 193.363
				xmax = 194.003
				text = "sp"
			intervals [126]:
				xmin = 194.003
				xmax = 194.043
				text = "B"
			intervals [127]:
				xmin = 194.043
				xmax = 194.073
				text = "IY1"
			intervals [128]:
				xmin = 194.073
				xmax = 194.123
				text = "T"
			intervals [129]:
				xmin = 194.123
				xmax = 194.153
				text = "sp"
			intervals [130]:
				xmin = 194.153
				xmax = 194.213
				text = "Y"
			intervals [131]:
				xmin = 194.213
				xmax = 194.333
				text = "UW1"
			intervals [132]:
				xmin = 194.333
				xmax = 195.4244
				text = "sp"
			intervals [133]:
				xmin = 195.4244
				xmax = 195.4744
				text = "AH1"
			intervals [134]:
				xmin = 195.4744
				xmax = 195.6044
				text = "M"
			intervals [135]:
				xmin = 195.6044
				xmax = 195.6344
				text = "HH"
			intervals [136]:
				xmin = 195.6344
				xmax = 195.6644
				text = "AW1"
			intervals [137]:
				xmin = 195.6644
				xmax = 195.7044
				text = "AH0"
			intervals [138]:
				xmin = 195.7044
				xmax = 195.7544
				text = "D"
			intervals [139]:
				xmin = 195.7544
				xmax = 195.8244
				text = "Y"
			intervals [140]:
				xmin = 195.8244
				xmax = 195.8644
				text = "UW1"
			intervals [141]:
				xmin = 195.8644
				xmax = 195.8944
				text = "sp"
			intervals [142]:
				xmin = 195.8944
				xmax = 195.9344
				text = "P"
			intervals [143]:
				xmin = 195.9344
				xmax = 195.9944
				text = "L"
			intervals [144]:
				xmin = 195.9944
				xmax = 196.1044
				text = "EY1"
			intervals [145]:
				xmin = 196.1044
				xmax = 196.1944
				text = "D"
			intervals [146]:
				xmin = 196.1944
				xmax = 196.3044
				text = "EH1"
			intervals [147]:
				xmin = 196.3044
				xmax = 196.3644
				text = "V"
			intervals [148]:
				xmin = 196.3644
				xmax = 196.4344
				text = "AH0"
			intervals [149]:
				xmin = 196.4344
				xmax = 196.5244
				text = "L"
			intervals [150]:
				xmin = 196.5244
				xmax = 196.5544
				text = "AH0"
			intervals [151]:
				xmin = 196.5544
				xmax = 196.6344
				text = "N"
			intervals [152]:
				xmin = 196.6344
				xmax = 196.6644
				text = "DH"
			intervals [153]:
				xmin = 196.6644
				xmax = 196.6944
				text = "AH0"
			intervals [154]:
				xmin = 196.6944
				xmax = 196.7644
				text = "sp"
			intervals [155]:
				xmin = 196.7644
				xmax = 196.8144
				text = "P"
			intervals [156]:
				xmin = 196.8144
				xmax = 196.8944
				text = "IH1"
			intervals [157]:
				xmin = 196.8944
				xmax = 197.0044
				text = "CH"
			intervals [158]:
				xmin = 197.0044
				xmax = 197.0944
				text = "F"
			intervals [159]:
				xmin = 197.0944
				xmax = 197.2244
				text = "AO2"
			intervals [160]:
				xmin = 197.2244
				xmax = 197.2744
				text = "R"
			intervals [161]:
				xmin = 197.2744
				xmax = 197.3044
				text = "K"
			intervals [162]:
				xmin = 197.3044
				xmax = 197.4044
				text = "sp"
			intervals [163]:
				xmin = 197.4044
				xmax = 222.5416
				text = ""
			intervals [164]:
				xmin = 222.5416
				xmax = 222.8316
				text = "M"
			intervals [165]:
				xmin = 222.8316
				xmax = 222.9616
				text = "HH"
			intervals [166]:
				xmin = 222.9616
				xmax = 223.2516
				text = "M"
			intervals [167]:
				xmin = 223.2516
				xmax = 223.9702
				text = ""
			intervals [168]:
				xmin = 223.9702
				xmax = 224.0002
				text = "sil"
			intervals [169]:
				xmin = 224.0002
				xmax = 224.1302
				text = "AY1"
			intervals [170]:
				xmin = 224.1302
				xmax = 224.3002
				text = "sp"
			intervals [171]:
				xmin = 224.3002
				xmax = 224.4002
				text = "S"
			intervals [172]:
				xmin = 224.4002
				xmax = 224.5302
				text = "IY1"
			intervals [173]:
				xmin = 224.5302
				xmax = 224.5902
				text = "sp"
			intervals [174]:
				xmin = 224.5902
				xmax = 226.3039
				text = ""
			intervals [175]:
				xmin = 226.3039
				xmax = 226.9239
				text = "M"
			intervals [176]:
				xmin = 226.9239
				xmax = 226.9539
				text = "HH"
			intervals [177]:
				xmin = 226.9539
				xmax = 227.0039
				text = "M"
			intervals [178]:
				xmin = 227.0039
				xmax = 228.4627
				text = "sp"
			intervals [179]:
				xmin = 228.4627
				xmax = 228.8627
				text = "AH1"
			intervals [180]:
				xmin = 228.8627
				xmax = 229.0127
				text = "M"
			intervals [181]:
				xmin = 229.0127
				xmax = 229.8293
				text = "sp"
			intervals [182]:
				xmin = 229.8293
				xmax = 229.8793
				text = "HH"
			intervals [183]:
				xmin = 229.8793
				xmax = 229.9493
				text = "AW1"
			intervals [184]:
				xmin = 229.9493
				xmax = 230.0293
				text = "D"
			intervals [185]:
				xmin = 230.0293
				xmax = 230.0993
				text = "Y"
			intervals [186]:
				xmin = 230.0993
				xmax = 230.1393
				text = "UW1"
			intervals [187]:
				xmin = 230.1393
				xmax = 230.1793
				text = "sp"
			intervals [188]:
				xmin = 230.1793
				xmax = 230.2193
				text = "P"
			intervals [189]:
				xmin = 230.2193
				xmax = 230.3293
				text = "L"
			intervals [190]:
				xmin = 230.3293
				xmax = 230.5393
				text = "EY1"
			intervals [191]:
				xmin = 230.5393
				xmax = 230.5793
				text = "AH1"
			intervals [192]:
				xmin = 230.5793
				xmax = 230.7293
				text = "M"
			intervals [193]:
				xmin = 230.7293
				xmax = 230.7593
				text = "sp"
			intervals [194]:
				xmin = 230.7593
				xmax = 230.8693
				text = "M"
			intervals [195]:
				xmin = 230.8693
				xmax = 231.0093
				text = "AA1"
			intervals [196]:
				xmin = 231.0093
				xmax = 231.0893
				text = "R"
			intervals [197]:
				xmin = 231.0893
				xmax = 231.1393
				text = "B"
			intervals [198]:
				xmin = 231.1393
				xmax = 231.1693
				text = "AH0"
			intervals [199]:
				xmin = 231.1693
				xmax = 231.2693
				text = "L"
			intervals [200]:
				xmin = 231.2693
				xmax = 231.4093
				text = "Z"
			intervals [201]:
				xmin = 231.4093
				xmax = 274.3738
				text = ""
			intervals [202]:
				xmin = 274.3738
				xmax = 274.6938
				text = "M"
			intervals [203]:
				xmin = 274.6938
				xmax = 274.7638
				text = "HH"
			intervals [204]:
				xmin = 274.7638
				xmax = 274.9338
				text = "M"
			intervals [205]:
				xmin = 274.9338
				xmax = 280.9627
				text = ""
			intervals [206]:
				xmin = 280.9627
				xmax = 281.0227
				text = "AY1"
			intervals [207]:
				xmin = 281.0227
				xmax = 281.5327
				text = "sp"
			intervals [208]:
				xmin = 281.5327
				xmax = 281.5627
				text = "S"
			intervals [209]:
				xmin = 281.5627
				xmax = 281.5927
				text = "IY1"
			intervals [210]:
				xmin = 281.5927
				xmax = 282.6793
				text = "sp"
			intervals [211]:
				xmin = 282.6793
				xmax = 282.8493
				text = "AH1"
			intervals [212]:
				xmin = 282.8493
				xmax = 283.0693
				text = "M"
			intervals [213]:
				xmin = 283.0693
				xmax = 284.3481
				text = "sp"
			intervals [214]:
				xmin = 284.3481
				xmax = 284.4081
				text = "Y"
			intervals [215]:
				xmin = 284.4081
				xmax = 284.4481
				text = "UW1"
			intervals [216]:
				xmin = 284.4481
				xmax = 284.4981
				text = "D"
			intervals [217]:
				xmin = 284.4981
				xmax = 284.5281
				text = "OW1"
			intervals [218]:
				xmin = 284.5281
				xmax = 284.5981
				text = "N"
			intervals [219]:
				xmin = 284.5981
				xmax = 284.6281
				text = "T"
			intervals [220]:
				xmin = 284.6281
				xmax = 284.6581
				text = "R"
			intervals [221]:
				xmin = 284.6581
				xmax = 284.7181
				text = "IY0"
			intervals [222]:
				xmin = 284.7181
				xmax = 284.7881
				text = "M"
			intervals [223]:
				xmin = 284.7881
				xmax = 284.8881
				text = "EH1"
			intervals [224]:
				xmin = 284.8881
				xmax = 284.9681
				text = "M"
			intervals [225]:
				xmin = 284.9681
				xmax = 284.9981
				text = "B"
			intervals [226]:
				xmin = 284.9981
				xmax = 285.1081
				text = "ER0"
			intervals [227]:
				xmin = 285.1081
				xmax = 285.2281
				text = "EY1"
			intervals [228]:
				xmin = 285.2281
				xmax = 285.3781
				text = "AH1"
			intervals [229]:
				xmin = 285.3781
				xmax = 285.4681
				text = "M"
			intervals [230]:
				xmin = 285.4681
				xmax = 285.5081
				text = "D"
			intervals [231]:
				xmin = 285.5081
				xmax = 285.5381
				text = "UW1"
			intervals [232]:
				xmin = 285.5381
				xmax = 285.5681
				text = "Y"
			intervals [233]:
				xmin = 285.5681
				xmax = 285.6181
				text = "UW1"
			intervals [234]:
				xmin = 285.6181
				xmax = 285.6681
				text = "R"
			intervals [235]:
				xmin = 285.6681
				xmax = 285.7181
				text = "IH0"
			intervals [236]:
				xmin = 285.7181
				xmax = 285.7681
				text = "M"
			intervals [237]:
				xmin = 285.7681
				xmax = 285.8381
				text = "EH1"
			intervals [238]:
				xmin = 285.8381
				xmax = 285.8981
				text = "M"
			intervals [239]:
				xmin = 285.8981
				xmax = 285.9281
				text = "B"
			intervals [240]:
				xmin = 285.9281
				xmax = 285.9581
				text = "ER0"
			intervals [241]:
				xmin = 285.9581
				xmax = 285.9881
				text = "EH1"
			intervals [242]:
				xmin = 285.9881
				xmax = 286.0181
				text = "N"
			intervals [243]:
				xmin = 286.0181
				xmax = 286.0781
				text = "IY0"
			intervals [244]:
				xmin = 286.0781
				xmax = 286.1081
				text = "AH0"
			intervals [245]:
				xmin = 286.1081
				xmax = 286.1381
				text = "V"
			intervals [246]:
				xmin = 286.1381
				xmax = 286.1681
				text = "sp"
			intervals [247]:
				xmin = 286.1681
				xmax = 286.2181
				text = "DH"
			intervals [248]:
				xmin = 286.2181
				xmax = 286.2581
				text = "AH0"
			intervals [249]:
				xmin = 286.2581
				xmax = 286.2881
				text = "sp"
			intervals [250]:
				xmin = 286.2881
				xmax = 286.3481
				text = "R"
			intervals [251]:
				xmin = 286.3481
				xmax = 286.5881
				text = "AY1"
			intervals [252]:
				xmin = 286.5881
				xmax = 286.6581
				text = "M"
			intervals [253]:
				xmin = 286.6581
				xmax = 286.8081
				text = "Z"
			intervals [254]:
				xmin = 286.8081
				xmax = 286.8381
				text = "DH"
			intervals [255]:
				xmin = 286.8381
				xmax = 286.8681
				text = "AH0"
			intervals [256]:
				xmin = 286.8681
				xmax = 286.9281
				text = "T"
			intervals [257]:
				xmin = 286.9281
				xmax = 286.9881
				text = "Y"
			intervals [258]:
				xmin = 286.9881
				xmax = 287.0181
				text = "UW1"
			intervals [259]:
				xmin = 287.0181
				xmax = 287.0481
				text = "Y"
			intervals [260]:
				xmin = 287.0481
				xmax = 287.1181
				text = "UW1"
			intervals [261]:
				xmin = 287.1181
				xmax = 287.1881
				text = "Z"
			intervals [262]:
				xmin = 287.1881
				xmax = 287.2181
				text = "D"
			intervals [263]:
				xmin = 287.2181
				xmax = 287.2481
				text = "T"
			intervals [264]:
				xmin = 287.2481
				xmax = 287.2781
				text = "IH0"
			intervals [265]:
				xmin = 287.2781
				xmax = 287.3781
				text = "S"
			intervals [266]:
				xmin = 287.3781
				xmax = 287.4081
				text = "EY1"
			intervals [267]:
				xmin = 287.4081
				xmax = 287.4381
				text = "sp"
			intervals [268]:
				xmin = 287.4381
				xmax = 287.4681
				text = "W"
			intervals [269]:
				xmin = 287.4681
				xmax = 287.4981
				text = "EH1"
			intervals [270]:
				xmin = 287.4981
				xmax = 287.6381
				text = "N"
			intervals [271]:
				xmin = 287.6381
				xmax = 287.6681
				text = "sp"
			intervals [272]:
				xmin = 287.6681
				xmax = 287.6981
				text = "Y"
			intervals [273]:
				xmin = 287.6981
				xmax = 287.7481
				text = "UW1"
			intervals [274]:
				xmin = 287.7481
				xmax = 287.7781
				text = "sp"
			intervals [275]:
				xmin = 287.7781
				xmax = 287.8181
				text = "W"
			intervals [276]:
				xmin = 287.8181
				xmax = 287.9281
				text = "ER0"
			intervals [277]:
				xmin = 287.9281
				xmax = 287.9781
				text = "sp"
			intervals [278]:
				xmin = 287.9781
				xmax = 288.0081
				text = "Y"
			intervals [279]:
				xmin = 288.0081
				xmax = 288.0381
				text = "AH1"
			intervals [280]:
				xmin = 288.0381
				xmax = 288.0681
				text = "NG"
			intervals [281]:
				xmin = 288.0681
				xmax = 298.2898
				text = "sp"
			intervals [282]:
				xmin = 298.2898
				xmax = 298.7498
				text = "M"
			intervals [283]:
				xmin = 298.7498
				xmax = 298.8298
				text = "sp"
			intervals [284]:
				xmin = 298.8298
				xmax = 298.8598
				text = "Y"
			intervals [285]:
				xmin = 298.8598
				xmax = 298.8898
				text = "UW1"
			intervals [286]:
				xmin = 298.8898
				xmax = 298.9398
				text = "sp"
			intervals [287]:
				xmin = 298.9398
				xmax = 299.0098
				text = "R"
			intervals [288]:
				xmin = 299.0098
				xmax = 299.0598
				text = "IY0"
			intervals [289]:
				xmin = 299.0598
				xmax = 299.1298
				text = "M"
			intervals [290]:
				xmin = 299.1298
				xmax = 299.2298
				text = "EH1"
			intervals [291]:
				xmin = 299.2298
				xmax = 299.2898
				text = "M"
			intervals [292]:
				xmin = 299.2898
				xmax = 299.3398
				text = "B"
			intervals [293]:
				xmin = 299.3398
				xmax = 299.3698
				text = "ER0"
			intervals [294]:
				xmin = 299.3698
				xmax = 299.4098
				text = "EH1"
			intervals [295]:
				xmin = 299.4098
				xmax = 299.4598
				text = "N"
			intervals [296]:
				xmin = 299.4598
				xmax = 299.6098
				text = "IY0"
			intervals [297]:
				xmin = 299.6098
				xmax = 299.6398
				text = "AH1"
			intervals [298]:
				xmin = 299.6398
				xmax = 299.6698
				text = "DH"
			intervals [299]:
				xmin = 299.6698
				xmax = 299.7098
				text = "ER0"
			intervals [300]:
				xmin = 299.7098
				xmax = 299.8498
				text = "Z"
			intervals [301]:
				xmin = 299.8498
				xmax = 315.1589
				text = "sp"
			intervals [302]:
				xmin = 315.1589
				xmax = 316.1389
				text = "spn"
			intervals [303]:
				xmin = 316.1389
				xmax = 317.5889
				text = "sp"
			intervals [304]:
				xmin = 317.5889
				xmax = 318.0789
				text = "spn"
			intervals [305]:
				xmin = 318.0789
				xmax = 318.1389
				text = "sp"
			intervals [306]:
				xmin = 318.1389
				xmax = 318.3489
				text = "OW1"
			intervals [307]:
				xmin = 318.3489
				xmax = 318.4789
				text = "Y"
			intervals [308]:
				xmin = 318.4789
				xmax = 318.5189
				text = "UW1"
			intervals [309]:
				xmin = 318.5189
				xmax = 318.5489
				text = "R"
			intervals [310]:
				xmin = 318.5489
				xmax = 318.5789
				text = "IY0"
			intervals [311]:
				xmin = 318.5789
				xmax = 318.6089
				text = "M"
			intervals [312]:
				xmin = 318.6089
				xmax = 318.6789
				text = "EH1"
			intervals [313]:
				xmin = 318.6789
				xmax = 318.7189
				text = "M"
			intervals [314]:
				xmin = 318.7189
				xmax = 318.7489
				text = "B"
			intervals [315]:
				xmin = 318.7489
				xmax = 318.7889
				text = "ER0"
			intervals [316]:
				xmin = 318.7889
				xmax = 318.8189
				text = "EH1"
			intervals [317]:
				xmin = 318.8189
				xmax = 318.8689
				text = "N"
			intervals [318]:
				xmin = 318.8689
				xmax = 319.0289
				text = "IY0"
			intervals [319]:
				xmin = 319.0289
				xmax = 319.1389
				text = "AH1"
			intervals [320]:
				xmin = 319.1389
				xmax = 319.2189
				text = "DH"
			intervals [321]:
				xmin = 319.2189
				xmax = 319.2789
				text = "ER0"
			intervals [322]:
				xmin = 319.2789
				xmax = 319.4089
				text = "Z"
			intervals [323]:
				xmin = 319.4089
				xmax = 319.4389
				text = "sp"
			intervals [324]:
				xmin = 319.4389
				xmax = 333.1043
				text = ""
			intervals [325]:
				xmin = 333.1043
				xmax = 333.3343
				text = "M"
			intervals [326]:
				xmin = 333.3343
				xmax = 333.3643
				text = "HH"
			intervals [327]:
				xmin = 333.3643
				xmax = 333.7243
				text = "M"
			intervals [328]:
				xmin = 333.7243
				xmax = 333.7943
				text = "sp"
			intervals [329]:
				xmin = 333.7943
				xmax = 346.978
				text = ""
			intervals [330]:
				xmin = 346.978
				xmax = 347.328
				text = "Y"
			intervals [331]:
				xmin = 347.328
				xmax = 347.438
				text = "AE1"
			intervals [332]:
				xmin = 347.438
				xmax = 347.598
				text = "sp"
			intervals [333]:
				xmin = 347.598
				xmax = 347.7624
				text = ""
			intervals [334]:
				xmin = 347.7624
				xmax = 347.8224
				text = "D"
			intervals [335]:
				xmin = 347.8224
				xmax = 347.8524
				text = "UW1"
			intervals [336]:
				xmin = 347.8524
				xmax = 347.8924
				text = "Y"
			intervals [337]:
				xmin = 347.8924
				xmax = 347.9424
				text = "UW1"
			intervals [338]:
				xmin = 347.9424
				xmax = 347.9724
				text = "R"
			intervals [339]:
				xmin = 347.9724
				xmax = 348.0024
				text = "IH0"
			intervals [340]:
				xmin = 348.0024
				xmax = 348.0324
				text = "M"
			intervals [341]:
				xmin = 348.0324
				xmax = 348.1024
				text = "EH1"
			intervals [342]:
				xmin = 348.1024
				xmax = 348.1724
				text = "M"
			intervals [343]:
				xmin = 348.1724
				xmax = 348.2224
				text = "B"
			intervals [344]:
				xmin = 348.2224
				xmax = 348.2524
				text = "ER0"
			intervals [345]:
				xmin = 348.2524
				xmax = 348.3024
				text = "EH1"
			intervals [346]:
				xmin = 348.3024
				xmax = 348.3324
				text = "N"
			intervals [347]:
				xmin = 348.3324
				xmax = 348.3624
				text = "IY0"
			intervals [348]:
				xmin = 348.3624
				xmax = 348.3924
				text = "AH0"
			intervals [349]:
				xmin = 348.3924
				xmax = 348.4224
				text = "V"
			intervals [350]:
				xmin = 348.4224
				xmax = 348.4524
				text = "DH"
			intervals [351]:
				xmin = 348.4524
				xmax = 348.5024
				text = "AH0"
			intervals [352]:
				xmin = 348.5024
				xmax = 348.5624
				text = "W"
			intervals [353]:
				xmin = 348.5624
				xmax = 348.6124
				text = "AH1"
			intervals [354]:
				xmin = 348.6124
				xmax = 348.6724
				text = "N"
			intervals [355]:
				xmin = 348.6724
				xmax = 348.7024
				text = "Z"
			intervals [356]:
				xmin = 348.7024
				xmax = 348.7324
				text = "DH"
			intervals [357]:
				xmin = 348.7324
				xmax = 348.7624
				text = "AH0"
			intervals [358]:
				xmin = 348.7624
				xmax = 348.8324
				text = "T"
			intervals [359]:
				xmin = 348.8324
				xmax = 348.8724
				text = "Y"
			intervals [360]:
				xmin = 348.8724
				xmax = 348.9024
				text = "UW1"
			intervals [361]:
				xmin = 348.9024
				xmax = 348.9824
				text = "S"
			intervals [362]:
				xmin = 348.9824
				xmax = 349.0424
				text = "EH1"
			intervals [363]:
				xmin = 349.0424
				xmax = 349.0724
				text = "D"
			intervals [364]:
				xmin = 349.0724
				xmax = 349.1024
				text = "W"
			intervals [365]:
				xmin = 349.1024
				xmax = 349.1324
				text = "IH1"
			intervals [366]:
				xmin = 349.1324
				xmax = 349.1924
				text = "N"
			intervals [367]:
				xmin = 349.1924
				xmax = 349.2224
				text = "Y"
			intervals [368]:
				xmin = 349.2224
				xmax = 349.2524
				text = "UW1"
			intervals [369]:
				xmin = 349.2524
				xmax = 349.2824
				text = "W"
			intervals [370]:
				xmin = 349.2824
				xmax = 349.3124
				text = "ER0"
			intervals [371]:
				xmin = 349.3124
				xmax = 349.4124
				text = "JH"
			intervals [372]:
				xmin = 349.4124
				xmax = 349.4624
				text = "AH1"
			intervals [373]:
				xmin = 349.4624
				xmax = 349.5224
				text = "M"
			intervals [374]:
				xmin = 349.5224
				xmax = 349.5624
				text = "P"
			intervals [375]:
				xmin = 349.5624
				xmax = 349.6424
				text = "IH0"
			intervals [376]:
				xmin = 349.6424
				xmax = 349.6924
				text = "N"
			intervals [377]:
				xmin = 349.6924
				xmax = 349.7624
				text = "R"
			intervals [378]:
				xmin = 349.7624
				xmax = 349.8624
				text = "OW1"
			intervals [379]:
				xmin = 349.8624
				xmax = 349.8924
				text = "P"
			intervals [380]:
				xmin = 349.8924
				xmax = 350.6549
				text = "sp"
			intervals [381]:
				xmin = 350.6549
				xmax = 350.7049
				text = "AO1"
			intervals [382]:
				xmin = 350.7049
				xmax = 350.9549
				text = "R"
			intervals [383]:
				xmin = 350.9549
				xmax = 351.0549
				text = "sp"
			intervals [384]:
				xmin = 351.0549
				xmax = 351.0849
				text = "P"
			intervals [385]:
				xmin = 351.0849
				xmax = 351.2049
				text = "L"
			intervals [386]:
				xmin = 351.2049
				xmax = 351.3149
				text = "EY1"
			intervals [387]:
				xmin = 351.3149
				xmax = 351.3449
				text = "IH0"
			intervals [388]:
				xmin = 351.3449
				xmax = 351.4749
				text = "N"
			intervals [389]:
				xmin = 351.4749
				xmax = 351.5749
				text = "sp"
			intervals [390]:
				xmin = 351.5749
				xmax = 351.9776
				text = ""
			intervals [391]:
				xmin = 351.9776
				xmax = 352.0876
				text = "Y"
			intervals [392]:
				xmin = 352.0876
				xmax = 352.1276
				text = "UW1"
			intervals [393]:
				xmin = 352.1276
				xmax = 352.1776
				text = "N"
			intervals [394]:
				xmin = 352.1776
				xmax = 352.3976
				text = "OW1"
			intervals [395]:
				xmin = 352.3976
				xmax = 352.4276
				text = "sp"
			intervals [396]:
				xmin = 352.4276
				xmax = 352.5976
				text = "AW1"
			intervals [397]:
				xmin = 352.5976
				xmax = 352.6576
				text = "T"
			intervals [398]:
				xmin = 352.6576
				xmax = 352.7576
				text = "D"
			intervals [399]:
				xmin = 352.7576
				xmax = 352.7876
				text = "AO2"
			intervals [400]:
				xmin = 352.7876
				xmax = 352.8476
				text = "R"
			intervals [401]:
				xmin = 352.8476
				xmax = 352.8876
				text = "sp"
			intervals [402]:
				xmin = 352.8876
				xmax = 352.9476
				text = "G"
			intervals [403]:
				xmin = 352.9476
				xmax = 353.0176
				text = "EY1"
			intervals [404]:
				xmin = 353.0176
				xmax = 353.1376
				text = "M"
			intervals [405]:
				xmin = 353.1376
				xmax = 353.3276
				text = "Z"
			intervals [406]:
				xmin = 353.3276
				xmax = 353.3676
				text = "sp"
			intervals [407]:
				xmin = 353.3676
				xmax = 362.3605
				text = ""
			intervals [408]:
				xmin = 362.3605
				xmax = 362.4605
				text = "D"
			intervals [409]:
				xmin = 362.4605
				xmax = 362.4905
				text = "UW1"
			intervals [410]:
				xmin = 362.4905
				xmax = 362.5205
				text = "Y"
			intervals [411]:
				xmin = 362.5205
				xmax = 362.6005
				text = "UW1"
			intervals [412]:
				xmin = 362.6005
				xmax = 362.6505
				text = "W"
			intervals [413]:
				xmin = 362.6505
				xmax = 362.7805
				text = "AA1"
			intervals [414]:
				xmin = 362.7805
				xmax = 362.9005
				text = "CH"
			intervals [415]:
				xmin = 362.9005
				xmax = 362.9305
				text = "M"
			intervals [416]:
				xmin = 362.9305
				xmax = 362.9805
				text = "AH1"
			intervals [417]:
				xmin = 362.9805
				xmax = 363.1405
				text = "CH"
			intervals [418]:
				xmin = 363.1405
				xmax = 363.1905
				text = "T"
			intervals [419]:
				xmin = 363.1905
				xmax = 363.2405
				text = "IY1"
			intervals [420]:
				xmin = 363.2405
				xmax = 363.3305
				text = "V"
			intervals [421]:
				xmin = 363.3305
				xmax = 363.4205
				text = "IY1"
			intervals [422]:
				xmin = 363.4205
				xmax = 363.6005
				text = "N"
			intervals [423]:
				xmin = 363.6005
				xmax = 363.6605
				text = "AW1"
			intervals [424]:
				xmin = 363.6605
				xmax = 365.6652
				text = "sp"
			intervals [425]:
				xmin = 365.6652
				xmax = 366.0752
				text = "OW1"
			intervals [426]:
				xmin = 366.0752
				xmax = 366.1052
				text = "sp"
			intervals [427]:
				xmin = 366.1052
				xmax = 366.1352
				text = "AH1"
			intervals [428]:
				xmin = 366.1352
				xmax = 366.3752
				text = "M"
			intervals [429]:
				xmin = 366.3752
				xmax = 366.5436
				text = ""
			intervals [430]:
				xmin = 366.5436
				xmax = 366.6336
				text = "HH"
			intervals [431]:
				xmin = 366.6336
				xmax = 366.6736
				text = "W"
			intervals [432]:
				xmin = 366.6736
				xmax = 366.7036
				text = "IH1"
			intervals [433]:
				xmin = 366.7036
				xmax = 366.7836
				text = "N"
			intervals [434]:
				xmin = 366.7836
				xmax = 366.8436
				text = "Y"
			intervals [435]:
				xmin = 366.8436
				xmax = 366.9136
				text = "UW1"
			intervals [436]:
				xmin = 366.9136
				xmax = 366.9836
				text = "D"
			intervals [437]:
				xmin = 366.9836
				xmax = 367.1236
				text = "UW1"
			intervals [438]:
				xmin = 367.1236
				xmax = 367.2036
				text = "W"
			intervals [439]:
				xmin = 367.2036
				xmax = 367.3836
				text = "AA1"
			intervals [440]:
				xmin = 367.3836
				xmax = 367.4736
				text = "CH"
			intervals [441]:
				xmin = 367.4736
				xmax = 367.5236
				text = "HH"
			intervals [442]:
				xmin = 367.5236
				xmax = 367.5536
				text = "W"
			intervals [443]:
				xmin = 367.5536
				xmax = 367.5836
				text = "AH1"
			intervals [444]:
				xmin = 367.5836
				xmax = 367.6136
				text = "T"
			intervals [445]:
				xmin = 367.6136
				xmax = 367.6436
				text = "ER0"
			intervals [446]:
				xmin = 367.6436
				xmax = 367.6736
				text = "sp"
			intervals [447]:
				xmin = 367.6736
				xmax = 367.7636
				text = "S"
			intervals [448]:
				xmin = 367.7636
				xmax = 367.8036
				text = "AH1"
			intervals [449]:
				xmin = 367.8036
				xmax = 367.8336
				text = "M"
			intervals [450]:
				xmin = 367.8336
				xmax = 367.8636
				text = "AH0"
			intervals [451]:
				xmin = 367.8636
				xmax = 367.8936
				text = "V"
			intervals [452]:
				xmin = 367.8936
				xmax = 367.9236
				text = "sp"
			intervals [453]:
				xmin = 367.9236
				xmax = 367.9536
				text = "Y"
			intervals [454]:
				xmin = 367.9536
				xmax = 367.9836
				text = "UH1"
			intervals [455]:
				xmin = 367.9836
				xmax = 368.0136
				text = "R"
			intervals [456]:
				xmin = 368.0136
				xmax = 368.0536
				text = "sp"
			intervals [457]:
				xmin = 368.0536
				xmax = 368.0936
				text = "F"
			intervals [458]:
				xmin = 368.0936
				xmax = 368.1236
				text = "EY1"
			intervals [459]:
				xmin = 368.1236
				xmax = 368.1536
				text = "V"
			intervals [460]:
				xmin = 368.1536
				xmax = 368.1836
				text = "R"
			intervals [461]:
				xmin = 368.1836
				xmax = 368.2136
				text = "AH0"
			intervals [462]:
				xmin = 368.2136
				xmax = 368.2436
				text = "T"
			intervals [463]:
				xmin = 368.2436
				xmax = 368.3436
				text = "sp"
			intervals [464]:
				xmin = 368.3436
				xmax = 368.5136
				text = "SH"
			intervals [465]:
				xmin = 368.5136
				xmax = 368.5436
				text = "OW1"
			intervals [466]:
				xmin = 368.5436
				xmax = 368.6836
				text = "Z"
			intervals [467]:
				xmin = 368.6836
				xmax = 368.8836
				text = "sp"
			intervals [468]:
				xmin = 368.8836
				xmax = 378.6026
				text = ""
			intervals [469]:
				xmin = 378.6026
				xmax = 379.0726
				text = "M"
			intervals [470]:
				xmin = 379.0726
				xmax = 380.4347
				text = "sp"
			intervals [471]:
				xmin = 380.4347
				xmax = 380.7047
				text = "AH1"
			intervals [472]:
				xmin = 380.7047
				xmax = 380.9847
				text = "M"
			intervals [473]:
				xmin = 380.9847
				xmax = 381.0147
				text = "sp"
			intervals [474]:
				xmin = 381.0147
				xmax = 381.0547
				text = "D"
			intervals [475]:
				xmin = 381.0547
				xmax = 381.0847
				text = "UW1"
			intervals [476]:
				xmin = 381.0847
				xmax = 381.1247
				text = "Y"
			intervals [477]:
				xmin = 381.1247
				xmax = 381.1747
				text = "UW1"
			intervals [478]:
				xmin = 381.1747
				xmax = 381.2047
				text = "R"
			intervals [479]:
				xmin = 381.2047
				xmax = 381.2347
				text = "IY0"
			intervals [480]:
				xmin = 381.2347
				xmax = 381.2647
				text = "M"
			intervals [481]:
				xmin = 381.2647
				xmax = 381.3247
				text = "EH1"
			intervals [482]:
				xmin = 381.3247
				xmax = 381.4047
				text = "M"
			intervals [483]:
				xmin = 381.4047
				xmax = 381.4347
				text = "B"
			intervals [484]:
				xmin = 381.4347
				xmax = 381.4647
				text = "ER0"
			intervals [485]:
				xmin = 381.4647
				xmax = 381.4947
				text = "AH0"
			intervals [486]:
				xmin = 381.4947
				xmax = 381.5547
				text = "N"
			intervals [487]:
				xmin = 381.5547
				xmax = 381.6347
				text = "EH1"
			intervals [488]:
				xmin = 381.6347
				xmax = 381.7147
				text = "P"
			intervals [489]:
				xmin = 381.7147
				xmax = 381.7847
				text = "AH0"
			intervals [490]:
				xmin = 381.7847
				xmax = 381.9047
				text = "S"
			intervals [491]:
				xmin = 381.9047
				xmax = 382.0447
				text = "OW2"
			intervals [492]:
				xmin = 382.0447
				xmax = 382.1147
				text = "D"
			intervals [493]:
				xmin = 382.1147
				xmax = 382.1747
				text = "IH1"
			intervals [494]:
				xmin = 382.1747
				xmax = 382.2347
				text = "N"
			intervals [495]:
				xmin = 382.2347
				xmax = 382.3147
				text = "EH1"
			intervals [496]:
				xmin = 382.3147
				xmax = 382.3947
				text = "N"
			intervals [497]:
				xmin = 382.3947
				xmax = 382.4647
				text = "IY0"
			intervals [498]:
				xmin = 382.4647
				xmax = 382.5347
				text = "AH0"
			intervals [499]:
				xmin = 382.5347
				xmax = 382.5647
				text = "V"
			intervals [500]:
				xmin = 382.5647
				xmax = 382.5947
				text = "DH"
			intervals [501]:
				xmin = 382.5947
				xmax = 382.6247
				text = "AH0"
			intervals [502]:
				xmin = 382.6247
				xmax = 382.7247
				text = "M"
			intervals [503]:
				xmin = 382.7247
				xmax = 382.7747
				text = "DH"
			intervals [504]:
				xmin = 382.7747
				xmax = 382.8147
				text = "AH0"
			intervals [505]:
				xmin = 382.8147
				xmax = 382.9147
				text = "T"
			intervals [506]:
				xmin = 382.9147
				xmax = 382.9847
				text = "Y"
			intervals [507]:
				xmin = 382.9847
				xmax = 383.0747
				text = "UW1"
			intervals [508]:
				xmin = 383.0747
				xmax = 383.1047
				text = "sp"
			intervals [509]:
				xmin = 383.1047
				xmax = 383.1347
				text = "K"
			intervals [510]:
				xmin = 383.1347
				xmax = 383.1647
				text = "AH0"
			intervals [511]:
				xmin = 383.1647
				xmax = 383.2547
				text = "N"
			intervals [512]:
				xmin = 383.2547
				xmax = 383.7326
				text = "sp"
			intervals [513]:
				xmin = 383.7326
				xmax = 383.8126
				text = "T"
			intervals [514]:
				xmin = 383.8126
				xmax = 383.8426
				text = "EH1"
			intervals [515]:
				xmin = 383.8426
				xmax = 383.9926
				text = "L"
			intervals [516]:
				xmin = 383.9926
				xmax = 384.0326
				text = "sp"
			intervals [517]:
				xmin = 384.0326
				xmax = 384.0626
				text = "AH0"
			intervals [518]:
				xmin = 384.0626
				xmax = 384.0926
				text = "B"
			intervals [519]:
				xmin = 384.0926
				xmax = 384.1226
				text = "AW1"
			intervals [520]:
				xmin = 384.1226
				xmax = 384.2026
				text = "T"
			intervals [521]:
				xmin = 384.2026
				xmax = 384.4026
				text = "sp"
			intervals [522]:
				xmin = 384.4026
				xmax = 480.2469
				text = ""
			intervals [523]:
				xmin = 480.2469
				xmax = 480.3369
				text = "HH"
			intervals [524]:
				xmin = 480.3369
				xmax = 480.5469
				text = "M"
			intervals [525]:
				xmin = 480.5469
				xmax = 559.3759
				text = ""
			intervals [526]:
				xmin = 559.3759
				xmax = 560.6259
				text = "spn"
			intervals [527]:
				xmin = 560.6259
				xmax = 562.5032
				text = ""
			intervals [528]:
				xmin = 562.5032
				xmax = 562.5432
				text = "sil"
			intervals [529]:
				xmin = 562.5432
				xmax = 562.7432
				text = "AH1"
			intervals [530]:
				xmin = 562.7432
				xmax = 563.2032
				text = "M"
			intervals [531]:
				xmin = 563.2032
				xmax = 563.2632
				text = "HH"
			intervals [532]:
				xmin = 563.2632
				xmax = 563.2932
				text = "W"
			intervals [533]:
				xmin = 563.2932
				xmax = 563.3432
				text = "AH1"
			intervals [534]:
				xmin = 563.3432
				xmax = 563.4132
				text = "T"
			intervals [535]:
				xmin = 563.4132
				xmax = 563.4832
				text = "S"
			intervals [536]:
				xmin = 563.4832
				xmax = 563.5132
				text = "K"
			intervals [537]:
				xmin = 563.5132
				xmax = 563.6232
				text = "UW1"
			intervals [538]:
				xmin = 563.6232
				xmax = 563.6532
				text = "L"
			intervals [539]:
				xmin = 563.6532
				xmax = 563.7032
				text = "D"
			intervals [540]:
				xmin = 563.7032
				xmax = 563.7432
				text = "IH0"
			intervals [541]:
				xmin = 563.7432
				xmax = 563.8132
				text = "D"
			intervals [542]:
				xmin = 563.8132
				xmax = 563.9032
				text = "Y"
			intervals [543]:
				xmin = 563.9032
				xmax = 563.9432
				text = "UW1"
			intervals [544]:
				xmin = 563.9432
				xmax = 563.9932
				text = "G"
			intervals [545]:
				xmin = 563.9932
				xmax = 564.1132
				text = "OW1"
			intervals [546]:
				xmin = 564.1132
				xmax = 564.1632
				text = "sp"
			intervals [547]:
				xmin = 564.1632
				xmax = 564.2632
				text = "T"
			intervals [548]:
				xmin = 564.2632
				xmax = 564.4032
				text = "UW1"
			intervals [549]:
				xmin = 564.4032
				xmax = 565.9246
				text = "sp"
			intervals [550]:
				xmin = 565.9246
				xmax = 565.9546
				text = "K"
			intervals [551]:
				xmin = 565.9546
				xmax = 565.9846
				text = "AA0"
			intervals [552]:
				xmin = 565.9846
				xmax = 566.0146
				text = "R"
			intervals [553]:
				xmin = 566.0146
				xmax = 566.1346
				text = "D"
			intervals [554]:
				xmin = 566.1346
				xmax = 566.1746
				text = "OW1"
			intervals [555]:
				xmin = 566.1746
				xmax = 566.3146
				text = "Z"
			intervals [556]:
				xmin = 566.3146
				xmax = 566.3446
				text = "OW0"
			intervals [557]:
				xmin = 566.3446
				xmax = 566.8977
				text = "sp"
			intervals [558]:
				xmin = 566.8977
				xmax = 567.0377
				text = "AH1"
			intervals [559]:
				xmin = 567.0377
				xmax = 567.2077
				text = "M"
			intervals [560]:
				xmin = 567.2077
				xmax = 567.2777
				text = "K"
			intervals [561]:
				xmin = 567.2777
				xmax = 567.3077
				text = "UH1"
			intervals [562]:
				xmin = 567.3077
				xmax = 567.3677
				text = "D"
			intervals [563]:
				xmin = 567.3677
				xmax = 567.4177
				text = "Y"
			intervals [564]:
				xmin = 567.4177
				xmax = 567.4477
				text = "UW1"
			intervals [565]:
				xmin = 567.4477
				xmax = 567.4977
				text = "T"
			intervals [566]:
				xmin = 567.4977
				xmax = 567.5877
				text = "EH1"
			intervals [567]:
				xmin = 567.5877
				xmax = 567.6277
				text = "L"
			intervals [568]:
				xmin = 567.6277
				xmax = 567.6877
				text = "M"
			intervals [569]:
				xmin = 567.6877
				xmax = 567.7677
				text = "IY1"
			intervals [570]:
				xmin = 567.7677
				xmax = 567.8177
				text = "S"
			intervals [571]:
				xmin = 567.8177
				xmax = 567.8577
				text = "AH1"
			intervals [572]:
				xmin = 567.8577
				xmax = 567.9577
				text = "M"
			intervals [573]:
				xmin = 567.9577
				xmax = 567.9977
				text = "TH"
			intervals [574]:
				xmin = 567.9977
				xmax = 568.0377
				text = "IH0"
			intervals [575]:
				xmin = 568.0377
				xmax = 568.1477
				text = "NG"
			intervals [576]:
				xmin = 568.1477
				xmax = 568.2277
				text = "AH0"
			intervals [577]:
				xmin = 568.2277
				xmax = 568.2577
				text = "B"
			intervals [578]:
				xmin = 568.2577
				xmax = 568.3077
				text = "AW1"
			intervals [579]:
				xmin = 568.3077
				xmax = 568.3877
				text = "T"
			intervals [580]:
				xmin = 568.3877
				xmax = 568.4477
				text = "sp"
			intervals [581]:
				xmin = 568.4477
				xmax = 568.4777
				text = "IH0"
			intervals [582]:
				xmin = 568.4777
				xmax = 568.5077
				text = "T"
			intervals [583]:
				xmin = 568.5077
				xmax = 568.5377
				text = "sp"
			intervals [584]:
				xmin = 568.5377
				xmax = 568.5877
				text = "HH"
			intervals [585]:
				xmin = 568.5877
				xmax = 568.6177
				text = "AW1"
			intervals [586]:
				xmin = 568.6177
				xmax = 568.7177
				text = "IH0"
			intervals [587]:
				xmin = 568.7177
				xmax = 568.7877
				text = "D"
			intervals [588]:
				xmin = 568.7877
				xmax = 568.8577
				text = "Y"
			intervals [589]:
				xmin = 568.8577
				xmax = 568.9177
				text = "UW1"
			intervals [590]:
				xmin = 568.9177
				xmax = 569.0277
				text = "L"
			intervals [591]:
				xmin = 569.0277
				xmax = 569.1277
				text = "AY1"
			intervals [592]:
				xmin = 569.1277
				xmax = 569.2377
				text = "K"
			intervals [593]:
				xmin = 569.2377
				xmax = 569.3177
				text = "IH0"
			intervals [594]:
				xmin = 569.3177
				xmax = 569.3477
				text = "T"
			intervals [595]:
				xmin = 569.3477
				xmax = 569.4877
				text = "sp"
			intervals [596]:
				xmin = 569.4877
				xmax = 569.7102
				text = ""
			intervals [597]:
				xmin = 569.7102
				xmax = 569.7502
				text = "DH"
			intervals [598]:
				xmin = 569.7502
				xmax = 569.7802
				text = "AH0"
			intervals [599]:
				xmin = 569.7802
				xmax = 569.8802
				text = "T"
			intervals [600]:
				xmin = 569.8802
				xmax = 570.0402
				text = "IY1"
			intervals [601]:
				xmin = 570.0402
				xmax = 570.1602
				text = "CH"
			intervals [602]:
				xmin = 570.1602
				xmax = 570.1902
				text = "ER0"
			intervals [603]:
				xmin = 570.1902
				xmax = 570.3302
				text = "Z"
			intervals [604]:
				xmin = 570.3302
				xmax = 570.4202
				text = "sp"
			intervals [605]:
				xmin = 570.4202
				xmax = 570.4502
				text = "AH1"
			intervals [606]:
				xmin = 570.4502
				xmax = 570.5702
				text = "M"
			intervals [607]:
				xmin = 570.5702
				xmax = 617.6402
				text = "sp"
			intervals [608]:
				xmin = 617.6402
				xmax = 617.7502
				text = "AY1"
			intervals [609]:
				xmin = 617.7502
				xmax = 617.8402
				text = "sp"
			intervals [610]:
				xmin = 617.8402
				xmax = 617.9102
				text = "S"
			intervals [611]:
				xmin = 617.9102
				xmax = 617.9802
				text = "IY1"
			intervals [612]:
				xmin = 617.9802
				xmax = 618.0102
				text = "sp"
			intervals [613]:
				xmin = 618.0102
				xmax = 618.0802
				text = "W"
			intervals [614]:
				xmin = 618.0802
				xmax = 618.1102
				text = "AH1"
			intervals [615]:
				xmin = 618.1102
				xmax = 618.1702
				text = "T"
			intervals [616]:
				xmin = 618.1702
				xmax = 618.2302
				text = "D"
			intervals [617]:
				xmin = 618.2302
				xmax = 618.2702
				text = "IH1"
			intervals [618]:
				xmin = 618.2702
				xmax = 618.3302
				text = "D"
			intervals [619]:
				xmin = 618.3302
				xmax = 618.3802
				text = "Y"
			intervals [620]:
				xmin = 618.3802
				xmax = 618.4202
				text = "UW1"
			intervals [621]:
				xmin = 618.4202
				xmax = 618.5402
				text = "S"
			intervals [622]:
				xmin = 618.5402
				xmax = 618.5902
				text = "T"
			intervals [623]:
				xmin = 618.5902
				xmax = 618.6802
				text = "AH1"
			intervals [624]:
				xmin = 618.6802
				xmax = 618.7502
				text = "D"
			intervals [625]:
				xmin = 618.7502
				xmax = 618.8002
				text = "IY0"
			intervals [626]:
				xmin = 618.8002
				xmax = 618.9802
				text = "sp"
			intervals [627]:
				xmin = 618.9802
				xmax = 620.3739
				text = ""
			intervals [628]:
				xmin = 620.3739
				xmax = 620.8239
				text = "M"
			intervals [629]:
				xmin = 620.8239
				xmax = 620.8539
				text = "HH"
			intervals [630]:
				xmin = 620.8539
				xmax = 620.8839
				text = "M"
			intervals [631]:
				xmin = 620.8839
				xmax = 656.2589
				text = ""
			intervals [632]:
				xmin = 656.2589
				xmax = 656.6089
				text = "M"
			intervals [633]:
				xmin = 656.6089
				xmax = 656.6389
				text = "HH"
			intervals [634]:
				xmin = 656.6389
				xmax = 656.7489
				text = "M"
			intervals [635]:
				xmin = 656.7489
				xmax = 668.8854
				text = "sp"
			intervals [636]:
				xmin = 668.8854
				xmax = 668.9254
				text = "AY1"
			intervals [637]:
				xmin = 668.9254
				xmax = 669.2154
				text = "sp"
			intervals [638]:
				xmin = 669.2154
				xmax = 669.2554
				text = "S"
			intervals [639]:
				xmin = 669.2554
				xmax = 669.6454
				text = "IY1"
			intervals [640]:
				xmin = 669.6454
				xmax = 678.260
				text = ""
			intervals [641]:
				xmin = 678.260
				xmax = 678.350
				text = "sil"
			intervals [642]:
				xmin = 678.350
				xmax = 678.400
				text = "AY1"
			intervals [643]:
				xmin = 678.400
				xmax = 678.680
				text = "sp"
			intervals [644]:
				xmin = 678.680
				xmax = 678.710
				text = "S"
			intervals [645]:
				xmin = 678.710
				xmax = 678.740
				text = "IY1"
			intervals [646]:
				xmin = 678.740
				xmax = 679.6006
				text = "sp"
			intervals [647]:
				xmin = 679.6006
				xmax = 679.6606
				text = "AH1"
			intervals [648]:
				xmin = 679.6606
				xmax = 679.9006
				text = "W"
			intervals [649]:
				xmin = 679.9006
				xmax = 679.9306
				text = "AH1"
			intervals [650]:
				xmin = 679.9306
				xmax = 679.9706
				text = "T"
			intervals [651]:
				xmin = 679.9706
				xmax = 680.0406
				text = "D"
			intervals [652]:
				xmin = 680.0406
				xmax = 680.0806
				text = "IH1"
			intervals [653]:
				xmin = 680.0806
				xmax = 680.1606
				text = "D"
			intervals [654]:
				xmin = 680.1606
				xmax = 680.2306
				text = "DH"
			intervals [655]:
				xmin = 680.2306
				xmax = 680.2806
				text = "IY0"
			intervals [656]:
				xmin = 680.2806
				xmax = 680.3706
				text = "K"
			intervals [657]:
				xmin = 680.3706
				xmax = 680.4306
				text = "IH1"
			intervals [658]:
				xmin = 680.4306
				xmax = 680.5206
				text = "D"
			intervals [659]:
				xmin = 680.5206
				xmax = 680.6006
				text = "Z"
			intervals [660]:
				xmin = 680.6006
				xmax = 680.6506
				text = "D"
			intervals [661]:
				xmin = 680.6506
				xmax = 680.7606
				text = "UW1"
			intervals [662]:
				xmin = 680.7606
				xmax = 680.9006
				text = "AE1"
			intervals [663]:
				xmin = 680.9006
				xmax = 681.0106
				text = "F"
			intervals [664]:
				xmin = 681.0106
				xmax = 681.0606
				text = "T"
			intervals [665]:
				xmin = 681.0606
				xmax = 681.1106
				text = "ER0"
			intervals [666]:
				xmin = 681.1106
				xmax = 681.2406
				text = "S"
			intervals [667]:
				xmin = 681.2406
				xmax = 681.2806
				text = "K"
			intervals [668]:
				xmin = 681.2806
				xmax = 681.3106
				text = "UW1"
			intervals [669]:
				xmin = 681.3106
				xmax = 681.5006
				text = "L"
			intervals [670]:
				xmin = 681.5006
				xmax = 681.5306
				text = "sp"
			intervals [671]:
				xmin = 681.5306
				xmax = 682.2237
				text = ""
			intervals [672]:
				xmin = 682.2237
				xmax = 682.2537
				text = "spn"
			intervals [673]:
				xmin = 682.2537
				xmax = 683.4037
				text = "sp"
			intervals [674]:
				xmin = 683.4037
				xmax = 684.8741
				text = ""
			intervals [675]:
				xmin = 684.8741
				xmax = 685.0041
				text = "N"
			intervals [676]:
				xmin = 685.0041
				xmax = 685.0341
				text = "OW1"
			intervals [677]:
				xmin = 685.0341
				xmax = 685.2541
				text = "AE1"
			intervals [678]:
				xmin = 685.2541
				xmax = 685.3741
				text = "F"
			intervals [679]:
				xmin = 685.3741
				xmax = 685.4141
				text = "T"
			intervals [680]:
				xmin = 685.4141
				xmax = 685.4441
				text = "ER0"
			intervals [681]:
				xmin = 685.4441
				xmax = 685.5941
				text = "S"
			intervals [682]:
				xmin = 685.5941
				xmax = 685.6441
				text = "K"
			intervals [683]:
				xmin = 685.6441
				xmax = 685.7241
				text = "UW1"
			intervals [684]:
				xmin = 685.7241
				xmax = 685.7841
				text = "L"
			intervals [685]:
				xmin = 685.7841
				xmax = 685.8141
				text = "sp"
			intervals [686]:
				xmin = 685.8141
				xmax = 685.8641
				text = "W"
			intervals [687]:
				xmin = 685.8641
				xmax = 686.0041
				text = "EH1"
			intervals [688]:
				xmin = 686.0041
				xmax = 686.1741
				text = "L"
			intervals [689]:
				xmin = 686.1741
				xmax = 686.2041
				text = "sp"
			intervals [690]:
				xmin = 686.2041
				xmax = 686.2841
				text = "Y"
			intervals [691]:
				xmin = 686.2841
				xmax = 686.3541
				text = "UW1"
			intervals [692]:
				xmin = 686.3541
				xmax = 686.4141
				text = "N"
			intervals [693]:
				xmin = 686.4141
				xmax = 686.6141
				text = "OW1"
			intervals [694]:
				xmin = 686.6141
				xmax = 686.7141
				text = "EY1"
			intervals [695]:
				xmin = 686.7141
				xmax = 686.7441
				text = "sp"
			intervals [696]:
				xmin = 686.7441
				xmax = 686.8041
				text = "R"
			intervals [697]:
				xmin = 686.8041
				xmax = 686.9041
				text = "AY1"
			intervals [698]:
				xmin = 686.9041
				xmax = 687.0041
				text = "T"
			intervals [699]:
				xmin = 687.0041
				xmax = 687.1441
				text = "AE1"
			intervals [700]:
				xmin = 687.1441
				xmax = 687.2341
				text = "F"
			intervals [701]:
				xmin = 687.2341
				xmax = 687.2741
				text = "T"
			intervals [702]:
				xmin = 687.2741
				xmax = 687.3241
				text = "ER0"
			intervals [703]:
				xmin = 687.3241
				xmax = 687.4341
				text = "S"
			intervals [704]:
				xmin = 687.4341
				xmax = 687.4941
				text = "K"
			intervals [705]:
				xmin = 687.4941
				xmax = 687.6341
				text = "UW1"
			intervals [706]:
				xmin = 687.6341
				xmax = 687.6741
				text = "L"
			intervals [707]:
				xmin = 687.6741
				xmax = 687.7041
				text = "W"
			intervals [708]:
				xmin = 687.7041
				xmax = 687.7741
				text = "EH1"
			intervals [709]:
				xmin = 687.7741
				xmax = 687.8041
				text = "N"
			intervals [710]:
				xmin = 687.8041
				xmax = 687.8341
				text = "Y"
			intervals [711]:
				xmin = 687.8341
				xmax = 687.9441
				text = "UW1"
			intervals [712]:
				xmin = 687.9441
				xmax = 687.9741
				text = "sp"
			intervals [713]:
				xmin = 687.9741
				xmax = 688.0241
				text = "F"
			intervals [714]:
				xmin = 688.0241
				xmax = 688.1641
				text = "ER1"
			intervals [715]:
				xmin = 688.1641
				xmax = 688.3041
				text = "sp"
			intervals [716]:
				xmin = 688.3041
				xmax = 688.3541
				text = "F"
			intervals [717]:
				xmin = 688.3541
				xmax = 688.4841
				text = "ER1"
			intervals [718]:
				xmin = 688.4841
				xmax = 688.5641
				text = "S"
			intervals [719]:
				xmin = 688.5641
				xmax = 688.5941
				text = "T"
			intervals [720]:
				xmin = 688.5941
				xmax = 688.6641
				text = "K"
			intervals [721]:
				xmin = 688.6641
				xmax = 688.7941
				text = "EY1"
			intervals [722]:
				xmin = 688.7941
				xmax = 688.8541
				text = "M"
			intervals [723]:
				xmin = 688.8541
				xmax = 688.9241
				text = "AW1"
			intervals [724]:
				xmin = 688.9241
				xmax = 689.0541
				text = "T"
			intervals [725]:
				xmin = 689.0541
				xmax = 689.1941
				text = "sp"
			intervals [726]:
				xmin = 689.1941
				xmax = 689.3941
				text = "ER0"
			intervals [727]:
				xmin = 689.3941
				xmax = 690.293
				text = "sp"
			intervals [728]:
				xmin = 690.293
				xmax = 690.373
				text = "Y"
			intervals [729]:
				xmin = 690.373
				xmax = 690.413
				text = "UW1"
			intervals [730]:
				xmin = 690.413
				xmax = 690.483
				text = "N"
			intervals [731]:
				xmin = 690.483
				xmax = 690.563
				text = "OW1"
			intervals [732]:
				xmin = 690.563
				xmax = 690.593
				text = "sp"
			intervals [733]:
				xmin = 690.593
				xmax = 690.623
				text = "W"
			intervals [734]:
				xmin = 690.623
				xmax = 690.663
				text = "IH1"
			intervals [735]:
				xmin = 690.663
				xmax = 690.723
				text = "N"
			intervals [736]:
				xmin = 690.723
				xmax = 690.753
				text = "Y"
			intervals [737]:
				xmin = 690.753
				xmax = 690.823
				text = "UW1"
			intervals [738]:
				xmin = 690.823
				xmax = 690.853
				text = "W"
			intervals [739]:
				xmin = 690.853
				xmax = 690.883
				text = "ER0"
			intervals [740]:
				xmin = 690.883
				xmax = 691.063
				text = "AO1"
			intervals [741]:
				xmin = 691.063
				xmax = 691.143
				text = "N"
			intervals [742]:
				xmin = 691.143
				xmax = 691.193
				text = "Y"
			intervals [743]:
				xmin = 691.193
				xmax = 691.223
				text = "UH1"
			intervals [744]:
				xmin = 691.223
				xmax = 691.263
				text = "R"
			intervals [745]:
				xmin = 691.263
				xmax = 691.343
				text = "W"
			intervals [746]:
				xmin = 691.343
				xmax = 691.433
				text = "EY1"
			intervals [747]:
				xmin = 691.433
				xmax = 691.503
				text = "HH"
			intervals [748]:
				xmin = 691.503
				xmax = 691.563
				text = "OW1"
			intervals [749]:
				xmin = 691.563
				xmax = 691.893
				text = "M"
			intervals [750]:
				xmin = 691.893
				xmax = 710.8097
				text = ""
			intervals [751]:
				xmin = 710.8097
				xmax = 710.8997
				text = "sil"
			intervals [752]:
				xmin = 710.8997
				xmax = 711.0297
				text = "AY1"
			intervals [753]:
				xmin = 711.0297
				xmax = 711.2697
				text = "sp"
			intervals [754]:
				xmin = 711.2697
				xmax = 711.2997
				text = "S"
			intervals [755]:
				xmin = 711.2997
				xmax = 711.3397
				text = "IY1"
			intervals [756]:
				xmin = 711.3397
				xmax = 712.6829
				text = "sp"
			intervals [757]:
				xmin = 712.6829
				xmax = 712.9129
				text = "AH1"
			intervals [758]:
				xmin = 712.9129
				xmax = 713.3729
				text = "M"
			intervals [759]:
				xmin = 713.3729
				xmax = 715.0461
				text = ""
			intervals [760]:
				xmin = 715.0461
				xmax = 715.0961
				text = "D"
			intervals [761]:
				xmin = 715.0961
				xmax = 715.1561
				text = "IH1"
			intervals [762]:
				xmin = 715.1561
				xmax = 715.2261
				text = "D"
			intervals [763]:
				xmin = 715.2261
				xmax = 715.2861
				text = "Y"
			intervals [764]:
				xmin = 715.2861
				xmax = 715.3261
				text = "UW1"
			intervals [765]:
				xmin = 715.3261
				xmax = 715.3961
				text = "EH1"
			intervals [766]:
				xmin = 715.3961
				xmax = 715.4461
				text = "V"
			intervals [767]:
				xmin = 715.4461
				xmax = 715.4761
				text = "ER0"
			intervals [768]:
				xmin = 715.4761
				xmax = 715.5661
				text = "HH"
			intervals [769]:
				xmin = 715.5661
				xmax = 715.6361
				text = "AE1"
			intervals [770]:
				xmin = 715.6361
				xmax = 715.7061
				text = "V"
			intervals [771]:
				xmin = 715.7061
				xmax = 715.7661
				text = "AH0"
			intervals [772]:
				xmin = 715.7661
				xmax = 715.8461
				text = "T"
			intervals [773]:
				xmin = 715.8461
				xmax = 715.9461
				text = "IY1"
			intervals [774]:
				xmin = 715.9461
				xmax = 716.0361
				text = "CH"
			intervals [775]:
				xmin = 716.0361
				xmax = 716.0961
				text = "ER0"
			intervals [776]:
				xmin = 716.0961
				xmax = 716.1261
				text = "DH"
			intervals [777]:
				xmin = 716.1261
				xmax = 716.1561
				text = "AH0"
			intervals [778]:
				xmin = 716.1561
				xmax = 716.1861
				text = "T"
			intervals [779]:
				xmin = 716.1861
				xmax = 716.2161
				text = "HH"
			intervals [780]:
				xmin = 716.2161
				xmax = 716.3461
				text = "AA1"
			intervals [781]:
				xmin = 716.3461
				xmax = 716.4461
				text = "L"
			intervals [782]:
				xmin = 716.4461
				xmax = 716.4861
				text = "ER0"
			intervals [783]:
				xmin = 716.4861
				xmax = 716.5461
				text = "D"
			intervals [784]:
				xmin = 716.5461
				xmax = 716.5861
				text = "AH0"
			intervals [785]:
				xmin = 716.5861
				xmax = 716.7561
				text = "L"
			intervals [786]:
				xmin = 716.7561
				xmax = 716.8061
				text = "AO1"
			intervals [787]:
				xmin = 716.8061
				xmax = 716.8961
				text = "T"
			intervals [788]:
				xmin = 716.8961
				xmax = 717.0561
				text = "sp"
			intervals [789]:
				xmin = 717.0561
				xmax = 721.5155
				text = ""
			intervals [790]:
				xmin = 721.5155
				xmax = 721.6655
				text = "N"
			intervals [791]:
				xmin = 721.6655
				xmax = 721.7755
				text = "OW1"
			intervals [792]:
				xmin = 721.7755
				xmax = 721.9055
				text = "sp"
			intervals [793]:
				xmin = 721.9055
				xmax = 723.010
				text = ""
			intervals [794]:
				xmin = 723.010
				xmax = 723.130
				text = "HH"
			intervals [795]:
				xmin = 723.130
				xmax = 723.590
				text = "M"
			intervals [796]:
				xmin = 723.590
				xmax = 724.4186
				text = "sp"
			intervals [797]:
				xmin = 724.4186
				xmax = 724.4486
				text = "D"
			intervals [798]:
				xmin = 724.4486
				xmax = 724.5286
				text = "IH1"
			intervals [799]:
				xmin = 724.5286
				xmax = 724.6186
				text = "D"
			intervals [800]:
				xmin = 724.6186
				xmax = 724.6586
				text = "Y"
			intervals [801]:
				xmin = 724.6586
				xmax = 724.7886
				text = "UW1"
			intervals [802]:
				xmin = 724.7886
				xmax = 724.9586
				text = "AH1"
			intervals [803]:
				xmin = 724.9586
				xmax = 725.1486
				text = "M"
			intervals [804]:
				xmin = 725.1486
				xmax = 725.6476
				text = "sp"
			intervals [805]:
				xmin = 725.6476
				xmax = 725.6976
				text = "EH1"
			intervals [806]:
				xmin = 725.6976
				xmax = 725.7476
				text = "V"
			intervals [807]:
				xmin = 725.7476
				xmax = 725.7776
				text = "ER0"
			intervals [808]:
				xmin = 725.7776
				xmax = 725.8476
				text = "HH"
			intervals [809]:
				xmin = 725.8476
				xmax = 725.8876
				text = "AE1"
			intervals [810]:
				xmin = 725.8876
				xmax = 725.9476
				text = "V"
			intervals [811]:
				xmin = 725.9476
				xmax = 725.9876
				text = "AH0"
			intervals [812]:
				xmin = 725.9876
				xmax = 726.0776
				text = "T"
			intervals [813]:
				xmin = 726.0776
				xmax = 726.1576
				text = "IY1"
			intervals [814]:
				xmin = 726.1576
				xmax = 726.2476
				text = "CH"
			intervals [815]:
				xmin = 726.2476
				xmax = 726.2976
				text = "ER0"
			intervals [816]:
				xmin = 726.2976
				xmax = 726.3276
				text = "DH"
			intervals [817]:
				xmin = 726.3276
				xmax = 726.3576
				text = "AH0"
			intervals [818]:
				xmin = 726.3576
				xmax = 726.3876
				text = "T"
			intervals [819]:
				xmin = 726.3876
				xmax = 726.4176
				text = "Y"
			intervals [820]:
				xmin = 726.4176
				xmax = 726.4476
				text = "UW1"
			intervals [821]:
				xmin = 726.4476
				xmax = 726.4876
				text = "K"
			intervals [822]:
				xmin = 726.4876
				xmax = 726.5476
				text = "UH1"
			intervals [823]:
				xmin = 726.5476
				xmax = 726.6176
				text = "D"
			intervals [824]:
				xmin = 726.6176
				xmax = 726.6476
				text = "AH0"
			intervals [825]:
				xmin = 726.6476
				xmax = 726.6776
				text = "N"
			intervals [826]:
				xmin = 726.6776
				xmax = 726.7076
				text = "T"
			intervals [827]:
				xmin = 726.7076
				xmax = 726.7776
				text = "S"
			intervals [828]:
				xmin = 726.7776
				xmax = 726.8276
				text = "T"
			intervals [829]:
				xmin = 726.8276
				xmax = 726.8976
				text = "AE1"
			intervals [830]:
				xmin = 726.8976
				xmax = 726.9376
				text = "N"
			intervals [831]:
				xmin = 726.9376
				xmax = 727.2176
				text = "D"
			intervals [832]:
				xmin = 727.2176
				xmax = 728.495
				text = ""
			intervals [833]:
				xmin = 728.495
				xmax = 728.535
				text = "sil"
			intervals [834]:
				xmin = 728.535
				xmax = 729.085
				text = "spn"
			intervals [835]:
				xmin = 729.085
				xmax = 729.265
				text = "sp"
			intervals [836]:
				xmin = 729.265
				xmax = 729.7328
				text = ""
			intervals [837]:
				xmin = 729.7328
				xmax = 729.8128
				text = "K"
			intervals [838]:
				xmin = 729.8128
				xmax = 729.8628
				text = "UH1"
			intervals [839]:
				xmin = 729.8628
				xmax = 729.9528
				text = "D"
			intervals [840]:
				xmin = 729.9528
				xmax = 729.9928
				text = "Y"
			intervals [841]:
				xmin = 729.9928
				xmax = 730.0328
				text = "UW1"
			intervals [842]:
				xmin = 730.0328
				xmax = 730.1128
				text = "T"
			intervals [843]:
				xmin = 730.1128
				xmax = 730.1928
				text = "EH1"
			intervals [844]:
				xmin = 730.1928
				xmax = 730.3028
				text = "L"
			intervals [845]:
				xmin = 730.3028
				xmax = 730.3928
				text = "AH1"
			intervals [846]:
				xmin = 730.3928
				xmax = 730.4428
				text = "S"
			intervals [847]:
				xmin = 730.4428
				xmax = 730.5028
				text = "sp"
			intervals [848]:
				xmin = 730.5028
				xmax = 730.5828
				text = "T"
			intervals [849]:
				xmin = 730.5828
				xmax = 730.6528
				text = "EH1"
			intervals [850]:
				xmin = 730.6528
				xmax = 730.6928
				text = "L"
			intervals [851]:
				xmin = 730.6928
				xmax = 730.7628
				text = "M"
			intervals [852]:
				xmin = 730.7628
				xmax = 730.8028
				text = "IY1"
			intervals [853]:
				xmin = 730.8028
				xmax = 730.8628
				text = "AH0"
			intervals [854]:
				xmin = 730.8628
				xmax = 730.9128
				text = "B"
			intervals [855]:
				xmin = 730.9128
				xmax = 730.9828
				text = "AW1"
			intervals [856]:
				xmin = 730.9828
				xmax = 731.0528
				text = "T"
			intervals [857]:
				xmin = 731.0528
				xmax = 731.0828
				text = "sp"
			intervals [858]:
				xmin = 731.0828
				xmax = 731.1328
				text = "HH"
			intervals [859]:
				xmin = 731.1328
				xmax = 731.2228
				text = "W"
			intervals [860]:
				xmin = 731.2228
				xmax = 731.2828
				text = "AH1"
			intervals [861]:
				xmin = 731.2828
				xmax = 731.3828
				text = "N"
			intervals [862]:
				xmin = 731.3828
				xmax = 782.6575
				text = "sp"
			intervals [863]:
				xmin = 782.6575
				xmax = 782.9575
				text = "M"
			intervals [864]:
				xmin = 782.9575
				xmax = 783.5912
				text = ""
			intervals [865]:
				xmin = 783.5912
				xmax = 783.7112
				text = "W"
			intervals [866]:
				xmin = 783.7112
				xmax = 783.7712
				text = "EH1"
			intervals [867]:
				xmin = 783.7712
				xmax = 783.8312
				text = "L"
			intervals [868]:
				xmin = 783.8312
				xmax = 783.8712
				text = "D"
			intervals [869]:
				xmin = 783.8712
				xmax = 783.9512
				text = "UW1"
			intervals [870]:
				xmin = 783.9512
				xmax = 784.1312
				text = "Y"
			intervals [871]:
				xmin = 784.1312
				xmax = 784.1912
				text = "UW1"
			intervals [872]:
				xmin = 784.1912
				xmax = 784.2212
				text = "sp"
			intervals [873]:
				xmin = 784.2212
				xmax = 784.2612
				text = "TH"
			intervals [874]:
				xmin = 784.2612
				xmax = 784.3012
				text = "IH1"
			intervals [875]:
				xmin = 784.3012
				xmax = 784.3912
				text = "NG"
			intervals [876]:
				xmin = 784.3912
				xmax = 784.4312
				text = "K"
			intervals [877]:
				xmin = 784.4312
				xmax = 784.5212
				text = "sp"
			intervals [878]:
				xmin = 784.5212
				xmax = 784.5612
				text = "DH"
			intervals [879]:
				xmin = 784.5612
				xmax = 784.7212
				text = "AE1"
			intervals [880]:
				xmin = 784.7212
				xmax = 784.7612
				text = "T"
			intervals [881]:
				xmin = 784.7612
				xmax = 784.9712
				text = "AH1"
			intervals [882]:
				xmin = 784.9712
				xmax = 785.1012
				text = "M"
			intervals [883]:
				xmin = 785.1012
				xmax = 785.1812
				text = "sp"
			intervals [884]:
				xmin = 785.1812
				xmax = 785.5281
				text = ""
			intervals [885]:
				xmin = 785.5281
				xmax = 785.6381
				text = "DH"
			intervals [886]:
				xmin = 785.6381
				xmax = 785.7581
				text = "IH0"
			intervals [887]:
				xmin = 785.7581
				xmax = 785.8181
				text = "S"
			intervals [888]:
				xmin = 785.8181
				xmax = 785.8481
				text = "W"
			intervals [889]:
				xmin = 785.8481
				xmax = 785.8781
				text = "AH0"
			intervals [890]:
				xmin = 785.8781
				xmax = 785.9781
				text = "Z"
			intervals [891]:
				xmin = 785.9781
				xmax = 786.0481
				text = "F"
			intervals [892]:
				xmin = 786.0481
				xmax = 786.2381
				text = "EH1"
			intervals [893]:
				xmin = 786.2381
				xmax = 786.3081
				text = "R"
			intervals [894]:
				xmin = 786.3081
				xmax = 786.3581
				text = "HH"
			intervals [895]:
				xmin = 786.3581
				xmax = 786.3881
				text = "W"
			intervals [896]:
				xmin = 786.3881
				xmax = 786.4181
				text = "AH1"
			intervals [897]:
				xmin = 786.4181
				xmax = 786.4481
				text = "T"
			intervals [898]:
				xmin = 786.4481
				xmax = 786.4781
				text = "HH"
			intervals [899]:
				xmin = 786.4781
				xmax = 786.5481
				text = "IY1"
			intervals [900]:
				xmin = 786.5481
				xmax = 786.5981
				text = "W"
			intervals [901]:
				xmin = 786.5981
				xmax = 786.6281
				text = "AH0"
			intervals [902]:
				xmin = 786.6281
				xmax = 786.7181
				text = "Z"
			intervals [903]:
				xmin = 786.7181
				xmax = 786.7581
				text = "T"
			intervals [904]:
				xmin = 786.7581
				xmax = 786.7981
				text = "R"
			intervals [905]:
				xmin = 786.7981
				xmax = 786.8481
				text = "AY1"
			intervals [906]:
				xmin = 786.8481
				xmax = 786.8781
				text = "N"
			intervals [907]:
				xmin = 786.8781
				xmax = 786.9081
				text = "T"
			intervals [908]:
				xmin = 786.9081
				xmax = 786.9381
				text = "AH0"
			intervals [909]:
				xmin = 786.9381
				xmax = 787.0581
				text = "sp"
			intervals [910]:
				xmin = 787.0581
				xmax = 787.1281
				text = "D"
			intervals [911]:
				xmin = 787.1281
				xmax = 787.2581
				text = "UW1"
			intervals [912]:
				xmin = 787.2581
				xmax = 787.4581
				text = "sp"
			intervals [913]:
				xmin = 787.4581
				xmax = 787.5188
				text = ""
			intervals [914]:
				xmin = 787.5188
				xmax = 787.5488
				text = "W"
			intervals [915]:
				xmin = 787.5488
				xmax = 787.5788
				text = "AH1"
			intervals [916]:
				xmin = 787.5788
				xmax = 787.6088
				text = "T"
			intervals [917]:
				xmin = 787.6088
				xmax = 787.6388
				text = "sp"
			intervals [918]:
				xmin = 787.6388
				xmax = 787.6688
				text = "HH"
			intervals [919]:
				xmin = 787.6688
				xmax = 787.6988
				text = "IY1"
			intervals [920]:
				xmin = 787.6988
				xmax = 787.7588
				text = "sp"
			intervals [921]:
				xmin = 787.7588
				xmax = 787.7888
				text = "W"
			intervals [922]:
				xmin = 787.7888
				xmax = 787.8188
				text = "AH0"
			intervals [923]:
				xmin = 787.8188
				xmax = 787.8488
				text = "Z"
			intervals [924]:
				xmin = 787.8488
				xmax = 787.9788
				text = "S"
			intervals [925]:
				xmin = 787.9788
				xmax = 788.0088
				text = "EY1"
			intervals [926]:
				xmin = 788.0088
				xmax = 788.1388
				text = "IH0"
			intervals [927]:
				xmin = 788.1388
				xmax = 788.1688
				text = "NG"
			intervals [928]:
				xmin = 788.1688
				xmax = 788.3588
				text = "sp"
			intervals [929]:
				xmin = 788.3588
				xmax = 799.5979
				text = ""
			intervals [930]:
				xmin = 799.5979
				xmax = 799.6279
				text = "AY1"
			intervals [931]:
				xmin = 799.6279
				xmax = 800.0479
				text = "sp"
			intervals [932]:
				xmin = 800.0479
				xmax = 800.0979
				text = "S"
			intervals [933]:
				xmin = 800.0979
				xmax = 800.1279
				text = "IY1"
			intervals [934]:
				xmin = 800.1279
				xmax = 800.3279
				text = "sp"
			intervals [935]:
				xmin = 800.3279
				xmax = 800.8145
				text = ""
			intervals [936]:
				xmin = 800.8145
				xmax = 800.8845
				text = "D"
			intervals [937]:
				xmin = 800.8845
				xmax = 800.9545
				text = "UW1"
			intervals [938]:
				xmin = 800.9545
				xmax = 801.0145
				text = "Y"
			intervals [939]:
				xmin = 801.0145
				xmax = 801.0745
				text = "UW1"
			intervals [940]:
				xmin = 801.0745
				xmax = 801.1045
				text = "R"
			intervals [941]:
				xmin = 801.1045
				xmax = 801.1345
				text = "IH0"
			intervals [942]:
				xmin = 801.1345
				xmax = 801.1645
				text = "M"
			intervals [943]:
				xmin = 801.1645
				xmax = 801.2345
				text = "EH1"
			intervals [944]:
				xmin = 801.2345
				xmax = 801.3045
				text = "M"
			intervals [945]:
				xmin = 801.3045
				xmax = 801.3345
				text = "B"
			intervals [946]:
				xmin = 801.3345
				xmax = 801.3845
				text = "ER0"
			intervals [947]:
				xmin = 801.3845
				xmax = 801.4545
				text = "Y"
			intervals [948]:
				xmin = 801.4545
				xmax = 801.4845
				text = "UH1"
			intervals [949]:
				xmin = 801.4845
				xmax = 801.5645
				text = "R"
			intervals [950]:
				xmin = 801.5645
				xmax = 801.6045
				text = "F"
			intervals [951]:
				xmin = 801.6045
				xmax = 801.7145
				text = "EY1"
			intervals [952]:
				xmin = 801.7145
				xmax = 801.8145
				text = "V"
			intervals [953]:
				xmin = 801.8145
				xmax = 801.8445
				text = "R"
			intervals [954]:
				xmin = 801.8445
				xmax = 801.8745
				text = "AH0"
			intervals [955]:
				xmin = 801.8745
				xmax = 801.9345
				text = "T"
			intervals [956]:
				xmin = 801.9345
				xmax = 801.9945
				text = "T"
			intervals [957]:
				xmin = 801.9945
				xmax = 802.1045
				text = "IY1"
			intervals [958]:
				xmin = 802.1045
				xmax = 802.2245
				text = "CH"
			intervals [959]:
				xmin = 802.2245
				xmax = 802.2645
				text = "ER0"
			intervals [960]:
				xmin = 802.2645
				xmax = 810.0829
				text = "sp"
			intervals [961]:
				xmin = 810.0829
				xmax = 811.0429
				text = "spn"
			intervals [962]:
				xmin = 811.0429
				xmax = 824.0333
				text = "sp"
			intervals [963]:
				xmin = 824.0333
				xmax = 824.5533
				text = "spn"
			intervals [964]:
				xmin = 824.5533
				xmax = 827.7971
				text = "sp"
			intervals [965]:
				xmin = 827.7971
				xmax = 828.3471
				text = "M"
			intervals [966]:
				xmin = 828.3471
				xmax = 828.3771
				text = "HH"
			intervals [967]:
				xmin = 828.3771
				xmax = 828.4171
				text = "M"
			intervals [968]:
				xmin = 828.4171
				xmax = 842.6585
				text = ""
			intervals [969]:
				xmin = 842.6585
				xmax = 843.1085
				text = "M"
			intervals [970]:
				xmin = 843.1085
				xmax = 843.2185
				text = "sp"
			intervals [971]:
				xmin = 843.2185
				xmax = 843.3185
				text = "W"
			intervals [972]:
				xmin = 843.3185
				xmax = 843.3485
				text = "AH0"
			intervals [973]:
				xmin = 843.3485
				xmax = 843.4085
				text = "Z"
			intervals [974]:
				xmin = 843.4085
				xmax = 843.4785
				text = "SH"
			intervals [975]:
				xmin = 843.4785
				xmax = 843.5185
				text = "IY1"
			intervals [976]:
				xmin = 843.5185
				xmax = 843.5985
				text = "EY1"
			intervals [977]:
				xmin = 843.5985
				xmax = 843.6485
				text = "G"
			intervals [978]:
				xmin = 843.6485
				xmax = 843.7085
				text = "UH1"
			intervals [979]:
				xmin = 843.7085
				xmax = 843.7485
				text = "D"
			intervals [980]:
				xmin = 843.7485
				xmax = 843.8485
				text = "T"
			intervals [981]:
				xmin = 843.8485
				xmax = 843.9585
				text = "IY1"
			intervals [982]:
				xmin = 843.9585
				xmax = 844.0385
				text = "CH"
			intervals [983]:
				xmin = 844.0385
				xmax = 844.1385
				text = "ER0"
			intervals [984]:
				xmin = 844.1385
				xmax = 844.1785
				text = "sp"
			intervals [985]:
				xmin = 844.1785
				xmax = 844.3185
				text = "AH1"
			intervals [986]:
				xmin = 844.3185
				xmax = 844.4685
				text = "M"
			intervals [987]:
				xmin = 844.4685
				xmax = 844.5785
				text = "sp"
			intervals [988]:
				xmin = 844.5785
				xmax = 844.6485
				text = "IH0"
			intervals [989]:
				xmin = 844.6485
				xmax = 844.7085
				text = "N"
			intervals [990]:
				xmin = 844.7085
				xmax = 844.7485
				text = "DH"
			intervals [991]:
				xmin = 844.7485
				xmax = 844.7785
				text = "AH0"
			intervals [992]:
				xmin = 844.7785
				xmax = 844.8685
				text = "K"
			intervals [993]:
				xmin = 844.8685
				xmax = 844.9085
				text = "L"
			intervals [994]:
				xmin = 844.9085
				xmax = 845.0185
				text = "AE1"
			intervals [995]:
				xmin = 845.0185
				xmax = 845.1385
				text = "S"
			intervals [996]:
				xmin = 845.1385
				xmax = 845.1685
				text = "R"
			intervals [997]:
				xmin = 845.1685
				xmax = 845.1985
				text = "UW2"
			intervals [998]:
				xmin = 845.1985
				xmax = 845.2785
				text = "M"
			intervals [999]:
				xmin = 845.2785
				xmax = 845.3085
				text = "sp"
			intervals [1000]:
				xmin = 845.3085
				xmax = 845.3485
				text = "D"
			intervals [1001]:
				xmin = 845.3485
				xmax = 845.3785
				text = "UW1"
			intervals [1002]:
				xmin = 845.3785
				xmax = 845.4085
				text = "Y"
			intervals [1003]:
				xmin = 845.4085
				xmax = 845.4785
				text = "UW1"
			intervals [1004]:
				xmin = 845.4785
				xmax = 845.5085
				text = "sp"
			intervals [1005]:
				xmin = 845.5085
				xmax = 845.5485
				text = "R"
			intervals [1006]:
				xmin = 845.5485
				xmax = 845.5785
				text = "IH0"
			intervals [1007]:
				xmin = 845.5785
				xmax = 845.6985
				text = "M"
			intervals [1008]:
				xmin = 845.6985
				xmax = 845.7485
				text = "EH1"
			intervals [1009]:
				xmin = 845.7485
				xmax = 845.7785
				text = "M"
			intervals [1010]:
				xmin = 845.7785
				xmax = 845.8085
				text = "B"
			intervals [1011]:
				xmin = 845.8085
				xmax = 845.8385
				text = "ER0"
			intervals [1012]:
				xmin = 845.8385
				xmax = 848.9644
				text = "sp"
			intervals [1013]:
				xmin = 848.9644
				xmax = 849.0644
				text = "OW1"
			intervals [1014]:
				xmin = 849.0644
				xmax = 849.4544
				text = "sp"
			intervals [1015]:
				xmin = 849.4544
				xmax = 849.5144
				text = "AY1"
			intervals [1016]:
				xmin = 849.5144
				xmax = 849.8344
				text = "sp"
			intervals [1017]:
				xmin = 849.8344
				xmax = 849.8644
				text = "S"
			intervals [1018]:
				xmin = 849.8644
				xmax = 849.8944
				text = "IY1"
			intervals [1019]:
				xmin = 849.8944
				xmax = 851.3667
				text = "sp"
			intervals [1020]:
				xmin = 851.3667
				xmax = 851.6467
				text = "AH1"
			intervals [1021]:
				xmin = 851.6467
				xmax = 851.7167
				text = "IH0"
			intervals [1022]:
				xmin = 851.7167
				xmax = 851.7967
				text = "Z"
			intervals [1023]:
				xmin = 851.7967
				xmax = 851.8367
				text = "DH"
			intervals [1024]:
				xmin = 851.8367
				xmax = 851.9167
				text = "EH1"
			intervals [1025]:
				xmin = 851.9167
				xmax = 851.9467
				text = "R"
			intervals [1026]:
				xmin = 851.9467
				xmax = 851.9967
				text = "AH0"
			intervals [1027]:
				xmin = 851.9967
				xmax = 852.0367
				text = "G"
			intervals [1028]:
				xmin = 852.0367
				xmax = 852.0967
				text = "R"
			intervals [1029]:
				xmin = 852.0967
				xmax = 852.1667
				text = "UW1"
			intervals [1030]:
				xmin = 852.1667
				xmax = 852.2167
				text = "P"
			intervals [1031]:
				xmin = 852.2167
				xmax = 852.2467
				text = "AH0"
			intervals [1032]:
				xmin = 852.2467
				xmax = 852.2767
				text = "V"
			intervals [1033]:
				xmin = 852.2767
				xmax = 852.3767
				text = "K"
			intervals [1034]:
				xmin = 852.3767
				xmax = 852.4867
				text = "IH1"
			intervals [1035]:
				xmin = 852.4867
				xmax = 852.5867
				text = "D"
			intervals [1036]:
				xmin = 852.5867
				xmax = 852.6967
				text = "Z"
			intervals [1037]:
				xmin = 852.6967
				xmax = 852.7867
				text = "AH1"
			intervals [1038]:
				xmin = 852.7867
				xmax = 853.0167
				text = "sp"
			intervals [1039]:
				xmin = 853.0167
				xmax = 853.1567
				text = "N"
			intervals [1040]:
				xmin = 853.1567
				xmax = 853.2067
				text = "AA1"
			intervals [1041]:
				xmin = 853.2067
				xmax = 853.3067
				text = "T"
			intervals [1042]:
				xmin = 853.3067
				xmax = 853.3967
				text = "K"
			intervals [1043]:
				xmin = 853.3967
				xmax = 853.4767
				text = "IH1"
			intervals [1044]:
				xmin = 853.4767
				xmax = 853.5967
				text = "D"
			intervals [1045]:
				xmin = 853.5967
				xmax = 853.6667
				text = "Z"
			intervals [1046]:
				xmin = 853.6667
				xmax = 853.7567
				text = "N"
			intervals [1047]:
				xmin = 853.7567
				xmax = 853.8967
				text = "AW1"
			intervals [1048]:
				xmin = 853.8967
				xmax = 853.9367
				text = "sp"
			intervals [1049]:
				xmin = 853.9367
				xmax = 853.9967
				text = "B"
			intervals [1050]:
				xmin = 853.9967
				xmax = 854.0967
				text = "AH1"
			intervals [1051]:
				xmin = 854.0967
				xmax = 854.2067
				text = "T"
			intervals [1052]:
				xmin = 854.2067
				xmax = 854.3767
				text = "AH1"
			intervals [1053]:
				xmin = 854.3767
				xmax = 854.4367
				text = "sp"
			intervals [1054]:
				xmin = 854.4367
				xmax = 854.4667
				text = "AH0"
			intervals [1055]:
				xmin = 854.4667
				xmax = 854.6067
				text = "sp"
			intervals [1056]:
				xmin = 854.6067
				xmax = 854.6467
				text = "G"
			intervals [1057]:
				xmin = 854.6467
				xmax = 854.6767
				text = "R"
			intervals [1058]:
				xmin = 854.6767
				xmax = 854.7767
				text = "UW1"
			intervals [1059]:
				xmin = 854.7767
				xmax = 854.8067
				text = "P"
			intervals [1060]:
				xmin = 854.8067
				xmax = 854.8367
				text = "AH0"
			intervals [1061]:
				xmin = 854.8367
				xmax = 854.8667
				text = "V"
			intervals [1062]:
				xmin = 854.8667
				xmax = 854.8967
				text = "sp"
			intervals [1063]:
				xmin = 854.8967
				xmax = 854.9267
				text = "P"
			intervals [1064]:
				xmin = 854.9267
				xmax = 855.0367
				text = "IY1"
			intervals [1065]:
				xmin = 855.0367
				xmax = 855.0867
				text = "P"
			intervals [1066]:
				xmin = 855.0867
				xmax = 855.1167
				text = "AH0"
			intervals [1067]:
				xmin = 855.1167
				xmax = 855.1467
				text = "L"
			intervals [1068]:
				xmin = 855.1467
				xmax = 855.1867
				text = "DH"
			intervals [1069]:
				xmin = 855.1867
				xmax = 855.2367
				text = "AH0"
			intervals [1070]:
				xmin = 855.2367
				xmax = 855.2967
				text = "T"
			intervals [1071]:
				xmin = 855.2967
				xmax = 855.3867
				text = "Y"
			intervals [1072]:
				xmin = 855.3867
				xmax = 855.4167
				text = "UW1"
			intervals [1073]:
				xmin = 855.4167
				xmax = 855.5067
				text = "HH"
			intervals [1074]:
				xmin = 855.5067
				xmax = 855.5467
				text = "AE1"
			intervals [1075]:
				xmin = 855.5467
				xmax = 855.6567
				text = "NG"
			intervals [1076]:
				xmin = 855.6567
				xmax = 855.7367
				text = "ER0"
			intervals [1077]:
				xmin = 855.7367
				xmax = 855.8467
				text = "AW1"
			intervals [1078]:
				xmin = 855.8467
				xmax = 855.8767
				text = "N"
			intervals [1079]:
				xmin = 855.8767
				xmax = 855.9067
				text = "D"
			intervals [1080]:
				xmin = 855.9067
				xmax = 855.9767
				text = "sp"
			intervals [1081]:
				xmin = 855.9767
				xmax = 856.0167
				text = "W"
			intervals [1082]:
				xmin = 856.0167
				xmax = 856.0467
				text = "IH0"
			intervals [1083]:
				xmin = 856.0467
				xmax = 856.1167
				text = "DH"
			intervals [1084]:
				xmin = 856.1167
				xmax = 856.2367
				text = "sp"
			intervals [1085]:
				xmin = 856.2367
				xmax = 859.058
				text = ""
			intervals [1086]:
				xmin = 859.058
				xmax = 859.348
				text = "N"
			intervals [1087]:
				xmin = 859.348
				xmax = 859.378
				text = "OW1"
			intervals [1088]:
				xmin = 859.378
				xmax = 861.8252
				text = "sp"
			intervals [1089]:
				xmin = 861.8252
				xmax = 862.1752
				text = "OW1"
			intervals [1090]:
				xmin = 862.1752
				xmax = 862.2052
				text = "sp"
			intervals [1091]:
				xmin = 862.2052
				xmax = 862.2952
				text = "W"
			intervals [1092]:
				xmin = 862.2952
				xmax = 862.4252
				text = "EH1"
			intervals [1093]:
				xmin = 862.4252
				xmax = 862.5552
				text = "L"
			intervals [1094]:
				xmin = 862.5552
				xmax = 862.6052
				text = "W"
			intervals [1095]:
				xmin = 862.6052
				xmax = 862.6452
				text = "IH1"
			intervals [1096]:
				xmin = 862.6452
				xmax = 862.6952
				text = "N"
			intervals [1097]:
				xmin = 862.6952
				xmax = 862.7452
				text = "Y"
			intervals [1098]:
				xmin = 862.7452
				xmax = 862.7952
				text = "UW1"
			intervals [1099]:
				xmin = 862.7952
				xmax = 862.8652
				text = "W"
			intervals [1100]:
				xmin = 862.8652
				xmax = 862.8952
				text = "ER0"
			intervals [1101]:
				xmin = 862.8952
				xmax = 863.0052
				text = "Y"
			intervals [1102]:
				xmin = 863.0052
				xmax = 863.0652
				text = "AH1"
			intervals [1103]:
				xmin = 863.0652
				xmax = 863.1652
				text = "NG"
			intervals [1104]:
				xmin = 863.1652
				xmax = 863.2052
				text = "G"
			intervals [1105]:
				xmin = 863.2052
				xmax = 863.2352
				text = "ER0"
			intervals [1106]:
				xmin = 863.2352
				xmax = 863.2752
				text = "sp"
			intervals [1107]:
				xmin = 863.2752
				xmax = 863.3552
				text = "W"
			intervals [1108]:
				xmin = 863.3552
				xmax = 863.3852
				text = "AH0"
			intervals [1109]:
				xmin = 863.3852
				xmax = 863.4552
				text = "Z"
			intervals [1110]:
				xmin = 863.4552
				xmax = 863.4852
				text = "sp"
			intervals [1111]:
				xmin = 863.4852
				xmax = 863.5152
				text = "DH"
			intervals [1112]:
				xmin = 863.5152
				xmax = 863.5652
				text = "EH1"
			intervals [1113]:
				xmin = 863.5652
				xmax = 863.5952
				text = "R"
			intervals [1114]:
				xmin = 863.5952
				xmax = 863.6352
				text = "AH0"
			intervals [1115]:
				xmin = 863.6352
				xmax = 863.6652
				text = "G"
			intervals [1116]:
				xmin = 863.6652
				xmax = 863.6952
				text = "R"
			intervals [1117]:
				xmin = 863.6952
				xmax = 863.7552
				text = "UW1"
			intervals [1118]:
				xmin = 863.7552
				xmax = 863.7952
				text = "P"
			intervals [1119]:
				xmin = 863.7952
				xmax = 863.8652
				text = "sp"
			intervals [1120]:
				xmin = 863.8652
				xmax = 863.8952
				text = "DH"
			intervals [1121]:
				xmin = 863.8952
				xmax = 863.9252
				text = "AH0"
			intervals [1122]:
				xmin = 863.9252
				xmax = 863.9752
				text = "T"
			intervals [1123]:
				xmin = 863.9752
				xmax = 864.0152
				text = "Y"
			intervals [1124]:
				xmin = 864.0152
				xmax = 864.0452
				text = "UW1"
			intervals [1125]:
				xmin = 864.0452
				xmax = 864.0752
				text = "sp"
			intervals [1126]:
				xmin = 864.0752
				xmax = 864.1352
				text = "HH"
			intervals [1127]:
				xmin = 864.1352
				xmax = 864.2152
				text = "AH1"
			intervals [1128]:
				xmin = 864.2152
				xmax = 864.2552
				text = "NG"
			intervals [1129]:
				xmin = 864.2552
				xmax = 864.3352
				text = "sp"
			intervals [1130]:
				xmin = 864.3352
				xmax = 864.3652
				text = "ER0"
			intervals [1131]:
				xmin = 864.3652
				xmax = 864.3952
				text = "AW1"
			intervals [1132]:
				xmin = 864.3952
				xmax = 864.4252
				text = "N"
			intervals [1133]:
				xmin = 864.4252
				xmax = 864.4752
				text = "D"
			intervals [1134]:
				xmin = 864.4752
				xmax = 864.6452
				text = "sp"
			intervals [1135]:
				xmin = 864.6452
				xmax = 864.6852
				text = "W"
			intervals [1136]:
				xmin = 864.6852
				xmax = 864.7152
				text = "IH0"
			intervals [1137]:
				xmin = 864.7152
				xmax = 864.8652
				text = "TH"
			intervals [1138]:
				xmin = 864.8652
				xmax = 866.421
				text = ""
			intervals [1139]:
				xmin = 866.421
				xmax = 866.471
				text = "sil"
			intervals [1140]:
				xmin = 866.471
				xmax = 866.571
				text = "W"
			intervals [1141]:
				xmin = 866.571
				xmax = 866.611
				text = "EH1"
			intervals [1142]:
				xmin = 866.611
				xmax = 866.671
				text = "L"
			intervals [1143]:
				xmin = 866.671
				xmax = 866.731
				text = "W"
			intervals [1144]:
				xmin = 866.731
				xmax = 866.761
				text = "AH1"
			intervals [1145]:
				xmin = 866.761
				xmax = 866.801
				text = "T"
			intervals [1146]:
				xmin = 866.801
				xmax = 866.871
				text = "W"
			intervals [1147]:
				xmin = 866.871
				xmax = 866.911
				text = "ER0"
			intervals [1148]:
				xmin = 866.911
				xmax = 866.941
				text = "sp"
			intervals [1149]:
				xmin = 866.941
				xmax = 867.001
				text = "DH"
			intervals [1150]:
				xmin = 867.001
				xmax = 867.101
				text = "EY1"
			intervals [1151]:
				xmin = 867.101
				xmax = 867.141
				text = "sp"
			intervals [1152]:
				xmin = 867.141
				xmax = 867.171
				text = "L"
			intervals [1153]:
				xmin = 867.171
				xmax = 867.201
				text = "AY1"
			intervals [1154]:
				xmin = 867.201
				xmax = 867.231
				text = "K"
			intervals [1155]:
				xmin = 867.231
				xmax = 867.421
				text = "sp"
			intervals [1156]:
				xmin = 867.421
				xmax = 868.4139
				text = ""
			intervals [1157]:
				xmin = 868.4139
				xmax = 868.4639
				text = "W"
			intervals [1158]:
				xmin = 868.4639
				xmax = 868.4939
				text = "AH1"
			intervals [1159]:
				xmin = 868.4939
				xmax = 868.5239
				text = "T"
			intervals [1160]:
				xmin = 868.5239
				xmax = 868.5539
				text = "sp"
			intervals [1161]:
				xmin = 868.5539
				xmax = 868.5939
				text = "D"
			intervals [1162]:
				xmin = 868.5939
				xmax = 868.6339
				text = "IH0"
			intervals [1163]:
				xmin = 868.6339
				xmax = 868.7039
				text = "D"
			intervals [1164]:
				xmin = 868.7039
				xmax = 868.7339
				text = "Y"
			intervals [1165]:
				xmin = 868.7339
				xmax = 868.7639
				text = "UW1"
			intervals [1166]:
				xmin = 868.7639
				xmax = 869.2939
				text = "sp"
			intervals [1167]:
				xmin = 869.2939
				xmax = 869.3239
				text = "D"
			intervals [1168]:
				xmin = 869.3239
				xmax = 869.3639
				text = "UW1"
			intervals [1169]:
				xmin = 869.3639
				xmax = 871.0918
				text = ""
			intervals [1170]:
				xmin = 871.0918
				xmax = 871.1418
				text = "sil"
			intervals [1171]:
				xmin = 871.1418
				xmax = 871.9118
				text = "spn"
			intervals [1172]:
				xmin = 871.9118
				xmax = 872.959
				text = "sp"
			intervals [1173]:
				xmin = 872.959
				xmax = 873.009
				text = "W"
			intervals [1174]:
				xmin = 873.009
				xmax = 873.049
				text = "AH1"
			intervals [1175]:
				xmin = 873.049
				xmax = 873.129
				text = "T"
			intervals [1176]:
				xmin = 873.129
				xmax = 873.209
				text = "T"
			intervals [1177]:
				xmin = 873.209
				xmax = 873.299
				text = "AY1"
			intervals [1178]:
				xmin = 873.299
				xmax = 873.359
				text = "P"
			intervals [1179]:
				xmin = 873.359
				xmax = 873.409
				text = "AH0"
			intervals [1180]:
				xmin = 873.409
				xmax = 873.479
				text = "V"
			intervals [1181]:
				xmin = 873.479
				xmax = 873.519
				text = "TH"
			intervals [1182]:
				xmin = 873.519
				xmax = 873.589
				text = "IH1"
			intervals [1183]:
				xmin = 873.589
				xmax = 873.629
				text = "NG"
			intervals [1184]:
				xmin = 873.629
				xmax = 873.699
				text = "Z"
			intervals [1185]:
				xmin = 873.699
				xmax = 873.769
				text = "D"
			intervals [1186]:
				xmin = 873.769
				xmax = 873.799
				text = "IH0"
			intervals [1187]:
				xmin = 873.799
				xmax = 873.879
				text = "D"
			intervals [1188]:
				xmin = 873.879
				xmax = 873.949
				text = "Y"
			intervals [1189]:
				xmin = 873.949
				xmax = 873.979
				text = "UW1"
			intervals [1190]:
				xmin = 873.979
				xmax = 874.099
				text = "sp"
			intervals [1191]:
				xmin = 874.099
				xmax = 874.139
				text = "D"
			intervals [1192]:
				xmin = 874.139
				xmax = 874.189
				text = "UW1"
			intervals [1193]:
				xmin = 874.189
				xmax = 874.329
				text = "sp"
			intervals [1194]:
				xmin = 874.329
				xmax = 881.5867
				text = ""
			intervals [1195]:
				xmin = 881.5867
				xmax = 883.0067
				text = "spn"
			intervals [1196]:
				xmin = 883.0067
				xmax = 883.1167
				text = "sp"
			intervals [1197]:
				xmin = 883.1167
				xmax = 885.1788
				text = ""
			intervals [1198]:
				xmin = 885.1788
				xmax = 885.3188
				text = "S"
			intervals [1199]:
				xmin = 885.3188
				xmax = 885.3488
				text = "OW1"
			intervals [1200]:
				xmin = 885.3488
				xmax = 885.3788
				text = "Y"
			intervals [1201]:
				xmin = 885.3788
				xmax = 885.4088
				text = "UW1"
			intervals [1202]:
				xmin = 885.4088
				xmax = 885.4388
				text = "W"
			intervals [1203]:
				xmin = 885.4388
				xmax = 885.4688
				text = "ER0"
			intervals [1204]:
				xmin = 885.4688
				xmax = 885.6388
				text = "S"
			intervals [1205]:
				xmin = 885.6388
				xmax = 885.9688
				text = "EY1"
			intervals [1206]:
				xmin = 885.9688
				xmax = 885.9988
				text = "IH0"
			intervals [1207]:
				xmin = 885.9988
				xmax = 886.0888
				text = "N"
			intervals [1208]:
				xmin = 886.0888
				xmax = 886.1288
				text = "sp"
			intervals [1209]:
				xmin = 886.1288
				xmax = 886.1988
				text = "Y"
			intervals [1210]:
				xmin = 886.1988
				xmax = 886.2388
				text = "UW1"
			intervals [1211]:
				xmin = 886.2388
				xmax = 886.2688
				text = "W"
			intervals [1212]:
				xmin = 886.2688
				xmax = 886.3188
				text = "ER0"
			intervals [1213]:
				xmin = 886.3188
				xmax = 886.4088
				text = "T"
			intervals [1214]:
				xmin = 886.4088
				xmax = 886.4488
				text = "EH1"
			intervals [1215]:
				xmin = 886.4488
				xmax = 886.4788
				text = "L"
			intervals [1216]:
				xmin = 886.4788
				xmax = 886.5188
				text = "IH0"
			intervals [1217]:
				xmin = 886.5188
				xmax = 886.5488
				text = "N"
			intervals [1218]:
				xmin = 886.5488
				xmax = 886.5888
				text = "M"
			intervals [1219]:
				xmin = 886.5888
				xmax = 886.6188
				text = "IY1"
			intervals [1220]:
				xmin = 886.6188
				xmax = 886.6788
				text = "AH0"
			intervals [1221]:
				xmin = 886.6788
				xmax = 886.7188
				text = "B"
			intervals [1222]:
				xmin = 886.7188
				xmax = 886.7888
				text = "AW1"
			intervals [1223]:
				xmin = 886.7888
				xmax = 886.9188
				text = "T"
			intervals [1224]:
				xmin = 886.9188
				xmax = 886.9788
				text = "DH"
			intervals [1225]:
				xmin = 886.9788
				xmax = 887.1188
				text = "IY0"
			intervals [1226]:
				xmin = 887.1188
				xmax = 887.1688
				text = "AH1"
			intervals [1227]:
				xmin = 887.1688
				xmax = 887.2788
				text = "M"
			intervals [1228]:
				xmin = 887.2788
				xmax = 887.3388
				text = "P"
			intervals [1229]:
				xmin = 887.3388
				xmax = 887.4288
				text = "IY1"
			intervals [1230]:
				xmin = 887.4288
				xmax = 887.4788
				text = "P"
			intervals [1231]:
				xmin = 887.4788
				xmax = 887.5088
				text = "AH0"
			intervals [1232]:
				xmin = 887.5088
				xmax = 887.5388
				text = "L"
			intervals [1233]:
				xmin = 887.5388
				xmax = 887.5888
				text = "DH"
			intervals [1234]:
				xmin = 887.5888
				xmax = 887.6188
				text = "AH0"
			intervals [1235]:
				xmin = 887.6188
				xmax = 887.6788
				text = "T"
			intervals [1236]:
				xmin = 887.6788
				xmax = 887.7188
				text = "Y"
			intervals [1237]:
				xmin = 887.7188
				xmax = 887.7488
				text = "UW1"
			intervals [1238]:
				xmin = 887.7488
				xmax = 887.7888
				text = "sp"
			intervals [1239]:
				xmin = 887.7888
				xmax = 887.8288
				text = "HH"
			intervals [1240]:
				xmin = 887.8288
				xmax = 887.8788
				text = "AH1"
			intervals [1241]:
				xmin = 887.8788
				xmax = 887.9488
				text = "NG"
			intervals [1242]:
				xmin = 887.9488
				xmax = 888.0988
				text = "ER0"
			intervals [1243]:
				xmin = 888.0988
				xmax = 888.1888
				text = "AW1"
			intervals [1244]:
				xmin = 888.1888
				xmax = 888.2488
				text = "N"
			intervals [1245]:
				xmin = 888.2488
				xmax = 888.2788
				text = "D"
			intervals [1246]:
				xmin = 888.2788
				xmax = 888.3088
				text = "W"
			intervals [1247]:
				xmin = 888.3088
				xmax = 888.3488
				text = "IH0"
			intervals [1248]:
				xmin = 888.3488
				xmax = 888.4188
				text = "DH"
			intervals [1249]:
				xmin = 888.4188
				xmax = 901.6571
				text = ""
			intervals [1250]:
				xmin = 901.6571
				xmax = 901.8571
				text = "sil"
			intervals [1251]:
				xmin = 901.8571
				xmax = 901.8871
				text = "W"
			intervals [1252]:
				xmin = 901.8871
				xmax = 902.0171
				text = "EH1"
			intervals [1253]:
				xmin = 902.0171
				xmax = 902.0671
				text = "L"
			intervals [1254]:
				xmin = 902.0671
				xmax = 902.1671
				text = "HH"
			intervals [1255]:
				xmin = 902.1671
				xmax = 902.1971
				text = "W"
			intervals [1256]:
				xmin = 902.1971
				xmax = 902.2271
				text = "AH1"
			intervals [1257]:
				xmin = 902.2271
				xmax = 902.2771
				text = "T"
			intervals [1258]:
				xmin = 902.2771
				xmax = 902.3371
				text = "W"
			intervals [1259]:
				xmin = 902.3371
				xmax = 902.3971
				text = "ER0"
			intervals [1260]:
				xmin = 902.3971
				xmax = 902.4471
				text = "DH"
			intervals [1261]:
				xmin = 902.4471
				xmax = 902.5971
				text = "EY1"
			intervals [1262]:
				xmin = 902.5971
				xmax = 902.6571
				text = "L"
			intervals [1263]:
				xmin = 902.6571
				xmax = 902.6971
				text = "AY1"
			intervals [1264]:
				xmin = 902.6971
				xmax = 902.9871
				text = "K"
			intervals [1265]:
				xmin = 902.9871
				xmax = 903.3871
				text = "sp"
			intervals [1266]:
				xmin = 903.3871
				xmax = 903.4871
				text = "AH1"
			intervals [1267]:
				xmin = 903.4871
				xmax = 903.7571
				text = "M"
			intervals [1268]:
				xmin = 903.7571
				xmax = 903.9971
				text = "sp"
			intervals [1269]:
				xmin = 903.9971
				xmax = 904.0271
				text = "W"
			intervals [1270]:
				xmin = 904.0271
				xmax = 904.0671
				text = "EH1"
			intervals [1271]:
				xmin = 904.0671
				xmax = 904.0971
				text = "N"
			intervals [1272]:
				xmin = 904.0971
				xmax = 904.1271
				text = "Y"
			intervals [1273]:
				xmin = 904.1271
				xmax = 904.1771
				text = "UW1"
			intervals [1274]:
				xmin = 904.1771
				xmax = 904.2671
				text = "S"
			intervals [1275]:
				xmin = 904.2671
				xmax = 904.3471
				text = "EH1"
			intervals [1276]:
				xmin = 904.3471
				xmax = 904.4071
				text = "D"
			intervals [1277]:
				xmin = 904.4071
				xmax = 904.4971
				text = "T"
			intervals [1278]:
				xmin = 904.4971
				xmax = 904.6771
				text = "AH1"
			intervals [1279]:
				xmin = 904.6771
				xmax = 904.7371
				text = "F"
			intervals [1280]:
				xmin = 904.7371
				xmax = 904.8171
				text = "G"
			intervals [1281]:
				xmin = 904.8171
				xmax = 904.9771
				text = "AY1"
			intervals [1282]:
				xmin = 904.9771
				xmax = 905.0071
				text = "Z"
			intervals [1283]:
				xmin = 905.0071
				xmax = 905.5171
				text = "spn"
			intervals [1284]:
				xmin = 905.5171
				xmax = 914.7138
				text = ""
			intervals [1285]:
				xmin = 914.7138
				xmax = 914.9438
				text = "M"
			intervals [1286]:
				xmin = 914.9438
				xmax = 915.0138
				text = "HH"
			intervals [1287]:
				xmin = 915.0138
				xmax = 915.4038
				text = "M"
			intervals [1288]:
				xmin = 915.4038
				xmax = 919.4098
				text = ""
			intervals [1289]:
				xmin = 919.4098
				xmax = 919.5198
				text = "W"
			intervals [1290]:
				xmin = 919.5198
				xmax = 919.5598
				text = "ER0"
			intervals [1291]:
				xmin = 919.5598
				xmax = 919.6498
				text = "DH"
			intervals [1292]:
				xmin = 919.6498
				xmax = 919.7598
				text = "IY1"
			intervals [1293]:
				xmin = 919.7598
				xmax = 919.8798
				text = "Z"
			intervals [1294]:
				xmin = 919.8798
				xmax = 920.0398
				text = "AH1"
			intervals [1295]:
				xmin = 920.0398
				xmax = 920.1598
				text = "M"
			intervals [1296]:
				xmin = 920.1598
				xmax = 920.2198
				text = "K"
			intervals [1297]:
				xmin = 920.2198
				xmax = 920.2698
				text = "IH1"
			intervals [1298]:
				xmin = 920.2698
				xmax = 920.3498
				text = "D"
			intervals [1299]:
				xmin = 920.3498
				xmax = 920.3998
				text = "Z"
			intervals [1300]:
				xmin = 920.3998
				xmax = 920.4498
				text = "IH1"
			intervals [1301]:
				xmin = 920.4498
				xmax = 920.5098
				text = "N"
			intervals [1302]:
				xmin = 920.5098
				xmax = 920.5798
				text = "Y"
			intervals [1303]:
				xmin = 920.5798
				xmax = 920.6098
				text = "UH1"
			intervals [1304]:
				xmin = 920.6098
				xmax = 920.6498
				text = "R"
			intervals [1305]:
				xmin = 920.6498
				xmax = 920.7198
				text = "N"
			intervals [1306]:
				xmin = 920.7198
				xmax = 920.8698
				text = "EY1"
			intervals [1307]:
				xmin = 920.8698
				xmax = 920.9398
				text = "B"
			intervals [1308]:
				xmin = 920.9398
				xmax = 920.9798
				text = "ER0"
			intervals [1309]:
				xmin = 920.9798
				xmax = 921.0598
				text = "HH"
			intervals [1310]:
				xmin = 921.0598
				xmax = 921.1898
				text = "UH2"
			intervals [1311]:
				xmin = 921.1898
				xmax = 921.2498
				text = "D"
			intervals [1312]:
				xmin = 921.2498
				xmax = 921.3398
				text = "ER0"
			intervals [1313]:
				xmin = 921.3398
				xmax = 921.4298
				text = "W"
			intervals [1314]:
				xmin = 921.4298
				xmax = 921.5198
				text = "ER1"
			intervals [1315]:
				xmin = 921.5198
				xmax = 921.6198
				text = "DH"
			intervals [1316]:
				xmin = 921.6198
				xmax = 921.7498
				text = "EY1"
			intervals [1317]:
				xmin = 921.7498
				xmax = 921.7998
				text = "sp"
			intervals [1318]:
				xmin = 921.7998
				xmax = 922.7052
				text = ""
			intervals [1319]:
				xmin = 922.7052
				xmax = 922.8052
				text = "N"
			intervals [1320]:
				xmin = 922.8052
				xmax = 922.9252
				text = "EY1"
			intervals [1321]:
				xmin = 922.9252
				xmax = 923.0152
				text = "B"
			intervals [1322]:
				xmin = 923.0152
				xmax = 923.0652
				text = "ER0"
			intervals [1323]:
				xmin = 923.0652
				xmax = 923.1052
				text = "HH"
			intervals [1324]:
				xmin = 923.1052
				xmax = 923.1352
				text = "UH2"
			intervals [1325]:
				xmin = 923.1352
				xmax = 923.2452
				text = "D"
			intervals [1326]:
				xmin = 923.2452
				xmax = 923.4252
				text = "sp"
			intervals [1327]:
				xmin = 923.4252
				xmax = 924.4622
				text = ""
			intervals [1328]:
				xmin = 924.4622
				xmax = 924.6322
				text = "spn"
			intervals [1329]:
				xmin = 924.6322
				xmax = 925.0765
				text = ""
			intervals [1330]:
				xmin = 925.0765
				xmax = 925.1065
				text = "sil"
			intervals [1331]:
				xmin = 925.1065
				xmax = 925.3065
				text = "AH1"
			intervals [1332]:
				xmin = 925.3065
				xmax = 925.8465
				text = "M"
			intervals [1333]:
				xmin = 925.8465
				xmax = 925.8865
				text = "sp"
			intervals [1334]:
				xmin = 925.8865
				xmax = 926.2686
				text = ""
			intervals [1335]:
				xmin = 926.2686
				xmax = 926.3286
				text = "HH"
			intervals [1336]:
				xmin = 926.3286
				xmax = 926.3786
				text = "W"
			intervals [1337]:
				xmin = 926.3786
				xmax = 926.4386
				text = "AH1"
			intervals [1338]:
				xmin = 926.4386
				xmax = 926.5986
				text = "T"
			intervals [1339]:
				xmin = 926.5986
				xmax = 927.161
				text = "sp"
			intervals [1340]:
				xmin = 927.161
				xmax = 927.221
				text = "IH1"
			intervals [1341]:
				xmin = 927.221
				xmax = 927.301
				text = "N"
			intervals [1342]:
				xmin = 927.301
				xmax = 927.331
				text = "DH"
			intervals [1343]:
				xmin = 927.331
				xmax = 927.381
				text = "IH1"
			intervals [1344]:
				xmin = 927.381
				xmax = 927.521
				text = "S"
			intervals [1345]:
				xmin = 927.521
				xmax = 927.561
				text = "G"
			intervals [1346]:
				xmin = 927.561
				xmax = 927.651
				text = "R"
			intervals [1347]:
				xmin = 927.651
				xmax = 927.771
				text = "UW1"
			intervals [1348]:
				xmin = 927.771
				xmax = 927.801
				text = "P"
			intervals [1349]:
				xmin = 927.801
				xmax = 927.851
				text = "W"
			intervals [1350]:
				xmin = 927.851
				xmax = 927.931
				text = "AA1"
			intervals [1351]:
				xmin = 927.931
				xmax = 928.111
				text = "Z"
			intervals [1352]:
				xmin = 928.111
				xmax = 928.291
				text = "AH1"
			intervals [1353]:
				xmin = 928.291
				xmax = 928.461
				text = "M"
			intervals [1354]:
				xmin = 928.461
				xmax = 928.521
				text = "DH"
			intervals [1355]:
				xmin = 928.521
				xmax = 928.551
				text = "EH1"
			intervals [1356]:
				xmin = 928.551
				xmax = 928.581
				text = "R"
			intervals [1357]:
				xmin = 928.581
				xmax = 928.631
				text = "EH1"
			intervals [1358]:
				xmin = 928.631
				xmax = 928.681
				text = "N"
			intervals [1359]:
				xmin = 928.681
				xmax = 928.741
				text = "IY0"
			intervals [1360]:
				xmin = 928.741
				xmax = 928.831
				text = "W"
			intervals [1361]:
				xmin = 928.831
				xmax = 928.901
				text = "AH2"
			intervals [1362]:
				xmin = 928.901
				xmax = 928.981
				text = "N"
			intervals [1363]:
				xmin = 928.981
				xmax = 929.021
				text = "DH"
			intervals [1364]:
				xmin = 929.021
				xmax = 929.051
				text = "AH0"
			intervals [1365]:
				xmin = 929.051
				xmax = 929.081
				text = "T"
			intervals [1366]:
				xmin = 929.081
				xmax = 929.201
				text = "S"
			intervals [1367]:
				xmin = 929.201
				xmax = 929.281
				text = "IY1"
			intervals [1368]:
				xmin = 929.281
				xmax = 929.331
				text = "M"
			intervals [1369]:
				xmin = 929.331
				xmax = 929.361
				text = "D"
			intervals [1370]:
				xmin = 929.361
				xmax = 929.391
				text = "T"
			intervals [1371]:
				xmin = 929.391
				xmax = 929.451
				text = "IH0"
			intervals [1372]:
				xmin = 929.451
				xmax = 929.511
				text = "B"
			intervals [1373]:
				xmin = 929.511
				xmax = 929.581
				text = "IY1"
			intervals [1374]:
				xmin = 929.581
				xmax = 929.651
				text = "AH0"
			intervals [1375]:
				xmin = 929.651
				xmax = 929.731
				text = "L"
			intervals [1376]:
				xmin = 929.731
				xmax = 929.821
				text = "IY1"
			intervals [1377]:
				xmin = 929.821
				xmax = 929.891
				text = "D"
			intervals [1378]:
				xmin = 929.891
				xmax = 930.051
				text = "ER0"
			intervals [1379]:
				xmin = 930.051
				xmax = 930.081
				text = "sp"
			intervals [1380]:
				xmin = 930.081
				xmax = 930.141
				text = "DH"
			intervals [1381]:
				xmin = 930.141
				xmax = 930.251
				text = "AH0"
			intervals [1382]:
				xmin = 930.251
				xmax = 930.281
				text = "T"
			intervals [1383]:
				xmin = 930.281
				xmax = 930.930
				text = "sp"
			intervals [1384]:
				xmin = 930.930
				xmax = 931.010
				text = "EH1"
			intervals [1385]:
				xmin = 931.010
				xmax = 931.070
				text = "V"
			intervals [1386]:
				xmin = 931.070
				xmax = 931.120
				text = "R"
			intervals [1387]:
				xmin = 931.120
				xmax = 931.150
				text = "IY0"
			intervals [1388]:
				xmin = 931.150
				xmax = 931.230
				text = "W"
			intervals [1389]:
				xmin = 931.230
				xmax = 931.280
				text = "AH2"
			intervals [1390]:
				xmin = 931.280
				xmax = 931.360
				text = "N"
			intervals [1391]:
				xmin = 931.360
				xmax = 931.440
				text = "S"
			intervals [1392]:
				xmin = 931.440
				xmax = 931.470
				text = "IY1"
			intervals [1393]:
				xmin = 931.470
				xmax = 931.520
				text = "M"
			intervals [1394]:
				xmin = 931.520
				xmax = 931.550
				text = "D"
			intervals [1395]:
				xmin = 931.550
				xmax = 931.580
				text = "T"
			intervals [1396]:
				xmin = 931.580
				xmax = 931.660
				text = "IH0"
			intervals [1397]:
				xmin = 931.660
				xmax = 931.690
				text = "L"
			intervals [1398]:
				xmin = 931.690
				xmax = 931.780
				text = "IH1"
			intervals [1399]:
				xmin = 931.780
				xmax = 931.860
				text = "S"
			intervals [1400]:
				xmin = 931.860
				xmax = 931.890
				text = "AH0"
			intervals [1401]:
				xmin = 931.890
				xmax = 931.920
				text = "N"
			intervals [1402]:
				xmin = 931.920
				xmax = 931.980
				text = "sp"
			intervals [1403]:
				xmin = 931.980
				xmax = 932.080
				text = "T"
			intervals [1404]:
				xmin = 932.080
				xmax = 932.170
				text = "IH0"
			intervals [1405]:
				xmin = 932.170
				xmax = 933.6176
				text = "sp"
			intervals [1406]:
				xmin = 933.6176
				xmax = 933.6776
				text = "AH0"
			intervals [1407]:
				xmin = 933.6776
				xmax = 933.7076
				text = "N"
			intervals [1408]:
				xmin = 933.7076
				xmax = 933.7776
				text = "D"
			intervals [1409]:
				xmin = 933.7776
				xmax = 933.8576
				text = "HH"
			intervals [1410]:
				xmin = 933.8576
				xmax = 933.8876
				text = "UW1"
			intervals [1411]:
				xmin = 933.8876
				xmax = 933.9176
				text = "sp"
			intervals [1412]:
				xmin = 933.9176
				xmax = 933.9676
				text = "W"
			intervals [1413]:
				xmin = 933.9676
				xmax = 933.9976
				text = "AH0"
			intervals [1414]:
				xmin = 933.9976
				xmax = 934.0776
				text = "Z"
			intervals [1415]:
				xmin = 934.0776
				xmax = 934.1076
				text = "sp"
			intervals [1416]:
				xmin = 934.1076
				xmax = 934.1376
				text = "DH"
			intervals [1417]:
				xmin = 934.1376
				xmax = 934.1676
				text = "AH0"
			intervals [1418]:
				xmin = 934.1676
				xmax = 934.3776
				text = "T"
			intervals [1419]:
				xmin = 934.3776
				xmax = 934.4076
				text = "sp"
			intervals [1420]:
				xmin = 934.4076
				xmax = 934.4376
				text = "D"
			intervals [1421]:
				xmin = 934.4376
				xmax = 934.4676
				text = "UW1"
			intervals [1422]:
				xmin = 934.4676
				xmax = 934.4976
				text = "Y"
			intervals [1423]:
				xmin = 934.4976
				xmax = 934.5276
				text = "UW1"
			intervals [1424]:
				xmin = 934.5276
				xmax = 934.5576
				text = "R"
			intervals [1425]:
				xmin = 934.5576
				xmax = 934.5876
				text = "IH0"
			intervals [1426]:
				xmin = 934.5876
				xmax = 934.6176
				text = "M"
			intervals [1427]:
				xmin = 934.6176
				xmax = 934.6576
				text = "EH1"
			intervals [1428]:
				xmin = 934.6576
				xmax = 934.7576
				text = "M"
			intervals [1429]:
				xmin = 934.7576
				xmax = 934.7876
				text = "B"
			intervals [1430]:
				xmin = 934.7876
				xmax = 934.8176
				text = "ER0"
			intervals [1431]:
				xmin = 934.8176
				xmax = 936.5829
				text = "sp"
			intervals [1432]:
				xmin = 936.5829
				xmax = 936.7729
				text = "AH1"
			intervals [1433]:
				xmin = 936.7729
				xmax = 936.9929
				text = "M"
			intervals [1434]:
				xmin = 936.9929
				xmax = 937.1129
				text = "sp"
			intervals [1435]:
				xmin = 937.1129
				xmax = 937.1629
				text = "HH"
			intervals [1436]:
				xmin = 937.1629
				xmax = 937.2529
				text = "W"
			intervals [1437]:
				xmin = 937.2529
				xmax = 937.3429
				text = "AY1"
			intervals [1438]:
				xmin = 937.3429
				xmax = 937.4229
				text = "D"
			intervals [1439]:
				xmin = 937.4229
				xmax = 937.4929
				text = "IH0"
			intervals [1440]:
				xmin = 937.4929
				xmax = 937.5429
				text = "D"
			intervals [1441]:
				xmin = 937.5429
				xmax = 938.0535
				text = "sp"
			intervals [1442]:
				xmin = 938.0535
				xmax = 938.0935
				text = "DH"
			intervals [1443]:
				xmin = 938.0935
				xmax = 938.1435
				text = "IH0"
			intervals [1444]:
				xmin = 938.1435
				xmax = 938.2235
				text = "S"
			intervals [1445]:
				xmin = 938.2235
				xmax = 938.3035
				text = "P"
			intervals [1446]:
				xmin = 938.3035
				xmax = 938.4135
				text = "ER1"
			intervals [1447]:
				xmin = 938.4135
				xmax = 938.5135
				text = "S"
			intervals [1448]:
				xmin = 938.5135
				xmax = 938.5435
				text = "AH0"
			intervals [1449]:
				xmin = 938.5435
				xmax = 938.6135
				text = "N"
			intervals [1450]:
				xmin = 938.6135
				xmax = 938.6435
				text = "sp"
			intervals [1451]:
				xmin = 938.6435
				xmax = 938.7535
				text = "S"
			intervals [1452]:
				xmin = 938.7535
				xmax = 938.7835
				text = "IY1"
			intervals [1453]:
				xmin = 938.7835
				xmax = 938.9235
				text = "M"
			intervals [1454]:
				xmin = 938.9235
				xmax = 938.9535
				text = "sp"
			intervals [1455]:
				xmin = 938.9535
				xmax = 938.9835
				text = "T"
			intervals [1456]:
				xmin = 938.9835
				xmax = 939.0135
				text = "IH0"
			intervals [1457]:
				xmin = 939.0135
				xmax = 939.0535
				text = "sp"
			intervals [1458]:
				xmin = 939.0535
				xmax = 939.0835
				text = "B"
			intervals [1459]:
				xmin = 939.0835
				xmax = 939.1135
				text = "IY0"
			intervals [1460]:
				xmin = 939.1135
				xmax = 939.1435
				text = "sp"
			intervals [1461]:
				xmin = 939.1435
				xmax = 939.2235
				text = "DH"
			intervals [1462]:
				xmin = 939.2235
				xmax = 939.3135
				text = "AH0"
			intervals [1463]:
				xmin = 939.3135
				xmax = 939.3835
				text = "sp"
			intervals [1464]:
				xmin = 939.3835
				xmax = 939.4235
				text = "L"
			intervals [1465]:
				xmin = 939.4235
				xmax = 939.4535
				text = "IY1"
			intervals [1466]:
				xmin = 939.4535
				xmax = 939.4835
				text = "D"
			intervals [1467]:
				xmin = 939.4835
				xmax = 939.5235
				text = "ER0"
			intervals [1468]:
				xmin = 939.5235
				xmax = 942.2539
				text = "sp"
			intervals [1469]:
				xmin = 942.2539
				xmax = 943.0039
				text = "spn"
			intervals [1470]:
				xmin = 943.0039
				xmax = 944.8889
				text = "sp"
			intervals [1471]:
				xmin = 944.8889
				xmax = 944.9989
				text = "AY1"
			intervals [1472]:
				xmin = 944.9989
				xmax = 945.1489
				text = "AH0"
			intervals [1473]:
				xmin = 945.1489
				xmax = 945.1989
				text = "S"
			intervals [1474]:
				xmin = 945.1989
				xmax = 945.2789
				text = "UW1"
			intervals [1475]:
				xmin = 945.2789
				xmax = 945.3589
				text = "M"
			intervals [1476]:
				xmin = 945.3589
				xmax = 945.3889
				text = "HH"
			intervals [1477]:
				xmin = 945.3889
				xmax = 945.4389
				text = "IY1"
			intervals [1478]:
				xmin = 945.4389
				xmax = 945.4889
				text = "K"
			intervals [1479]:
				xmin = 945.4889
				xmax = 945.5289
				text = "UH1"
			intervals [1480]:
				xmin = 945.5289
				xmax = 945.5989
				text = "D"
			intervals [1481]:
				xmin = 945.5989
				xmax = 945.6389
				text = "B"
			intervals [1482]:
				xmin = 945.6389
				xmax = 945.7189
				text = "IY1"
			intervals [1483]:
				xmin = 945.7189
				xmax = 945.7589
				text = "T"
			intervals [1484]:
				xmin = 945.7589
				xmax = 945.8389
				text = "EH1"
			intervals [1485]:
				xmin = 945.8389
				xmax = 945.8889
				text = "V"
			intervals [1486]:
				xmin = 945.8889
				xmax = 945.9289
				text = "R"
			intervals [1487]:
				xmin = 945.9289
				xmax = 946.0089
				text = "IY0"
			intervals [1488]:
				xmin = 946.0089
				xmax = 946.0589
				text = "B"
			intervals [1489]:
				xmin = 946.0589
				xmax = 946.1389
				text = "AA2"
			intervals [1490]:
				xmin = 946.1389
				xmax = 946.2389
				text = "D"
			intervals [1491]:
				xmin = 946.2389
				xmax = 946.3389
				text = "IY0"
			intervals [1492]:
				xmin = 946.3389
				xmax = 946.4189
				text = "EH1"
			intervals [1493]:
				xmin = 946.4189
				xmax = 946.5089
				text = "L"
			intervals [1494]:
				xmin = 946.5089
				xmax = 946.6189
				text = "S"
			intervals [1495]:
				xmin = 946.6189
				xmax = 949.0175
				text = "sp"
			intervals [1496]:
				xmin = 949.0175
				xmax = 949.3275
				text = "AH1"
			intervals [1497]:
				xmin = 949.3275
				xmax = 949.7575
				text = "M"
			intervals [1498]:
				xmin = 949.7575
				xmax = 950.114
				text = ""
			intervals [1499]:
				xmin = 950.114
				xmax = 950.154
				text = "sil"
			intervals [1500]:
				xmin = 950.154
				xmax = 950.384
				text = "AH1"
			intervals [1501]:
				xmin = 950.384
				xmax = 950.504
				text = "M"
			intervals [1502]:
				xmin = 950.504
				xmax = 950.624
				text = "AA1"
			intervals [1503]:
				xmin = 950.624
				xmax = 950.704
				text = "R"
			intervals [1504]:
				xmin = 950.704
				xmax = 950.734
				text = "DH"
			intervals [1505]:
				xmin = 950.734
				xmax = 950.794
				text = "EH1"
			intervals [1506]:
				xmin = 950.794
				xmax = 950.864
				text = "R"
			intervals [1507]:
				xmin = 950.864
				xmax = 950.904
				text = "EH1"
			intervals [1508]:
				xmin = 950.904
				xmax = 950.954
				text = "N"
			intervals [1509]:
				xmin = 950.954
				xmax = 951.064
				text = "IY0"
			intervals [1510]:
				xmin = 951.064
				xmax = 951.104
				text = "P"
			intervals [1511]:
				xmin = 951.104
				xmax = 951.214
				text = "IY1"
			intervals [1512]:
				xmin = 951.214
				xmax = 951.284
				text = "P"
			intervals [1513]:
				xmin = 951.284
				xmax = 951.314
				text = "AH0"
			intervals [1514]:
				xmin = 951.314
				xmax = 951.344
				text = "L"
			intervals [1515]:
				xmin = 951.344
				xmax = 951.614
				text = "HH"
			intervals [1516]:
				xmin = 951.614
				xmax = 951.674
				text = "W"
			intervals [1517]:
				xmin = 951.674
				xmax = 951.714
				text = "AH1"
			intervals [1518]:
				xmin = 951.714
				xmax = 951.744
				text = "N"
			intervals [1519]:
				xmin = 951.744
				xmax = 951.774
				text = "IH0"
			intervals [1520]:
				xmin = 951.774
				xmax = 951.834
				text = "N"
			intervals [1521]:
				xmin = 951.834
				xmax = 951.884
				text = "Y"
			intervals [1522]:
				xmin = 951.884
				xmax = 951.914
				text = "UH1"
			intervals [1523]:
				xmin = 951.914
				xmax = 951.984
				text = "R"
			intervals [1524]:
				xmin = 951.984
				xmax = 952.034
				text = "G"
			intervals [1525]:
				xmin = 952.034
				xmax = 952.134
				text = "R"
			intervals [1526]:
				xmin = 952.134
				xmax = 952.214
				text = "UW1"
			intervals [1527]:
				xmin = 952.214
				xmax = 952.244
				text = "P"
			intervals [1528]:
				xmin = 952.244
				xmax = 952.354
				text = "N"
			intervals [1529]:
				xmin = 952.354
				xmax = 952.814
				text = "AW1"
			intervals [1530]:
				xmin = 952.814
				xmax = 953.4706
				text = ""
			intervals [1531]:
				xmin = 953.4706
				xmax = 953.5906
				text = "Y"
			intervals [1532]:
				xmin = 953.5906
				xmax = 953.6706
				text = "UW1"
			intervals [1533]:
				xmin = 953.6706
				xmax = 953.7206
				text = "N"
			intervals [1534]:
				xmin = 953.7206
				xmax = 953.9606
				text = "OW1"
			intervals [1535]:
				xmin = 953.9606
				xmax = 954.387
				text = ""
			intervals [1536]:
				xmin = 954.387
				xmax = 954.427
				text = "sil"
			intervals [1537]:
				xmin = 954.427
				xmax = 954.487
				text = "Y"
			intervals [1538]:
				xmin = 954.487
				xmax = 954.517
				text = "UW1"
			intervals [1539]:
				xmin = 954.517
				xmax = 954.547
				text = "sp"
			intervals [1540]:
				xmin = 954.547
				xmax = 954.577
				text = "N"
			intervals [1541]:
				xmin = 954.577
				xmax = 954.607
				text = "OW1"
			intervals [1542]:
				xmin = 954.607
				xmax = 954.637
				text = "AH0"
			intervals [1543]:
				xmin = 954.637
				xmax = 954.667
				text = "M"
			intervals [1544]:
				xmin = 954.667
				xmax = 954.747
				text = "SH"
			intervals [1545]:
				xmin = 954.747
				xmax = 954.777
				text = "UH1"
			intervals [1546]:
				xmin = 954.777
				xmax = 954.817
				text = "R"
			intervals [1547]:
				xmin = 954.817
				xmax = 954.847
				text = "Y"
			intervals [1548]:
				xmin = 954.847
				xmax = 954.877
				text = "UW1"
			intervals [1549]:
				xmin = 954.877
				xmax = 954.937
				text = "HH"
			intervals [1550]:
				xmin = 954.937
				xmax = 954.967
				text = "AE1"
			intervals [1551]:
				xmin = 954.967
				xmax = 955.047
				text = "V"
			intervals [1552]:
				xmin = 955.047
				xmax = 955.157
				text = "S"
			intervals [1553]:
				xmin = 955.157
				xmax = 955.227
				text = "EH1"
			intervals [1554]:
				xmin = 955.227
				xmax = 955.327
				text = "V"
			intervals [1555]:
				xmin = 955.327
				xmax = 955.357
				text = "ER0"
			intervals [1556]:
				xmin = 955.357
				xmax = 955.387
				text = "AH0"
			intervals [1557]:
				xmin = 955.387
				xmax = 955.417
				text = "L"
			intervals [1558]:
				xmin = 955.417
				xmax = 955.917
				text = "spn"
			intervals [1559]:
				xmin = 955.917
				xmax = 955.947
				text = "sp"
			intervals [1560]:
				xmin = 955.947
				xmax = 955.977
				text = "F"
			intervals [1561]:
				xmin = 955.977
				xmax = 956.017
				text = "R"
			intervals [1562]:
				xmin = 956.017
				xmax = 956.077
				text = "EH1"
			intervals [1563]:
				xmin = 956.077
				xmax = 956.117
				text = "N"
			intervals [1564]:
				xmin = 956.117
				xmax = 956.207
				text = "Z"
			intervals [1565]:
				xmin = 956.207
				xmax = 956.297
				text = "sp"
			intervals [1566]:
				xmin = 956.297
				xmax = 956.327
				text = "ER0"
			intervals [1567]:
				xmin = 956.327
				xmax = 956.357
				text = "W"
			intervals [1568]:
				xmin = 956.357
				xmax = 956.387
				text = "AH2"
			intervals [1569]:
				xmin = 956.387
				xmax = 956.447
				text = "T"
			intervals [1570]:
				xmin = 956.447
				xmax = 956.517
				text = "EH1"
			intervals [1571]:
				xmin = 956.517
				xmax = 956.567
				text = "V"
			intervals [1572]:
				xmin = 956.567
				xmax = 956.637
				text = "ER0"
			intervals [1573]:
				xmin = 956.637
				xmax = 956.767
				text = "sp"
			intervals [1574]:
				xmin = 956.767
				xmax = 957.1381
				text = ""
			intervals [1575]:
				xmin = 957.1381
				xmax = 957.1981
				text = "D"
			intervals [1576]:
				xmin = 957.1981
				xmax = 957.2481
				text = "UW1"
			intervals [1577]:
				xmin = 957.2481
				xmax = 957.3081
				text = "EH1"
			intervals [1578]:
				xmin = 957.3081
				xmax = 957.3681
				text = "N"
			intervals [1579]:
				xmin = 957.3681
				xmax = 957.4281
				text = "IY0"
			intervals [1580]:
				xmin = 957.4281
				xmax = 957.4581
				text = "AH0"
			intervals [1581]:
				xmin = 957.4581
				xmax = 957.4881
				text = "V"
			intervals [1582]:
				xmin = 957.4881
				xmax = 957.5181
				text = "DH"
			intervals [1583]:
				xmin = 957.5181
				xmax = 957.5581
				text = "IY0"
			intervals [1584]:
				xmin = 957.5581
				xmax = 957.5881
				text = "sp"
			intervals [1585]:
				xmin = 957.5881
				xmax = 957.6181
				text = "P"
			intervals [1586]:
				xmin = 957.6181
				xmax = 957.7381
				text = "IY1"
			intervals [1587]:
				xmin = 957.7381
				xmax = 957.7981
				text = "P"
			intervals [1588]:
				xmin = 957.7981
				xmax = 957.8481
				text = "AH0"
			intervals [1589]:
				xmin = 957.8481
				xmax = 957.9181
				text = "L"
			intervals [1590]:
				xmin = 957.9181
				xmax = 958.0081
				text = "S"
			intervals [1591]:
				xmin = 958.0081
				xmax = 958.0781
				text = "P"
			intervals [1592]:
				xmin = 958.0781
				xmax = 958.1581
				text = "IY1"
			intervals [1593]:
				xmin = 958.1581
				xmax = 958.2581
				text = "K"
			intervals [1594]:
				xmin = 958.2581
				xmax = 958.3181
				text = "AH0"
			intervals [1595]:
				xmin = 958.3181
				xmax = 958.3581
				text = "sp"
			intervals [1596]:
				xmin = 958.3581
				xmax = 958.4181
				text = "F"
			intervals [1597]:
				xmin = 958.4181
				xmax = 958.5681
				text = "AA1"
			intervals [1598]:
				xmin = 958.5681
				xmax = 958.5981
				text = "R"
			intervals [1599]:
				xmin = 958.5981
				xmax = 958.6281
				text = "AH0"
			intervals [1600]:
				xmin = 958.6281
				xmax = 958.6581
				text = "N"
			intervals [1601]:
				xmin = 958.6581
				xmax = 958.7181
				text = "L"
			intervals [1602]:
				xmin = 958.7181
				xmax = 958.7981
				text = "AE1"
			intervals [1603]:
				xmin = 958.7981
				xmax = 958.8581
				text = "NG"
			intervals [1604]:
				xmin = 958.8581
				xmax = 958.8881
				text = "G"
			intervals [1605]:
				xmin = 958.8881
				xmax = 958.9281
				text = "W"
			intervals [1606]:
				xmin = 958.9281
				xmax = 958.9881
				text = "IH0"
			intervals [1607]:
				xmin = 958.9881
				xmax = 959.1481
				text = "JH"
			intervals [1608]:
				xmin = 959.1481
				xmax = 959.1781
				text = "sp"
			intervals [1609]:
				xmin = 959.1781
				xmax = 959.2181
				text = "N"
			intervals [1610]:
				xmin = 959.2181
				xmax = 959.2981
				text = "AE1"
			intervals [1611]:
				xmin = 959.2981
				xmax = 959.3281
				text = "CH"
			intervals [1612]:
				xmin = 959.3281
				xmax = 959.3581
				text = "ER0"
			intervals [1613]:
				xmin = 959.3581
				xmax = 959.3981
				text = "AH0"
			intervals [1614]:
				xmin = 959.3981
				xmax = 959.4281
				text = "L"
			intervals [1615]:
				xmin = 959.4281
				xmax = 959.4581
				text = "IY0"
			intervals [1616]:
				xmin = 959.4581
				xmax = 959.4981
				text = "sp"
			intervals [1617]:
				xmin = 959.4981
				xmax = 959.5381
				text = "Y"
			intervals [1618]:
				xmin = 959.5381
				xmax = 959.5781
				text = "UW1"
			intervals [1619]:
				xmin = 959.5781
				xmax = 959.6081
				text = "N"
			intervals [1620]:
				xmin = 959.6081
				xmax = 959.6481
				text = "OW1"
			intervals [1621]:
				xmin = 959.6481
				xmax = 959.8281
				text = "sp"
			intervals [1622]:
				xmin = 959.8281
				xmax = 960.0081
				text = "EH1"
			intervals [1623]:
				xmin = 960.0081
				xmax = 960.0881
				text = "Z"
			intervals [1624]:
				xmin = 960.0881
				xmax = 960.1181
				text = "sp"
			intervals [1625]:
				xmin = 960.1181
				xmax = 960.1481
				text = "DH"
			intervals [1626]:
				xmin = 960.1481
				xmax = 960.1781
				text = "EH1"
			intervals [1627]:
				xmin = 960.1781
				xmax = 960.2081
				text = "R"
			intervals [1628]:
				xmin = 960.2081
				xmax = 960.2781
				text = "N"
			intervals [1629]:
				xmin = 960.2781
				xmax = 960.3681
				text = "EY1"
			intervals [1630]:
				xmin = 960.3681
				xmax = 960.4181
				text = "T"
			intervals [1631]:
				xmin = 960.4181
				xmax = 960.4481
				text = "IH0"
			intervals [1632]:
				xmin = 960.4481
				xmax = 960.5481
				text = "V"
			intervals [1633]:
				xmin = 960.5481
				xmax = 960.5881
				text = "sp"
			intervals [1634]:
				xmin = 960.5881
				xmax = 960.6281
				text = "T"
			intervals [1635]:
				xmin = 960.6281
				xmax = 960.6681
				text = "AH1"
			intervals [1636]:
				xmin = 960.6681
				xmax = 960.8181
				text = "NG"
			intervals [1637]:
				xmin = 960.8181
				xmax = 961.6174
				text = ""
			intervals [1638]:
				xmin = 961.6174
				xmax = 961.7574
				text = "N"
			intervals [1639]:
				xmin = 961.7574
				xmax = 961.9674
				text = "OW1"
			intervals [1640]:
				xmin = 961.9674
				xmax = 961.9974
				text = "sp"
			intervals [1641]:
				xmin = 961.9974
				xmax = 962.0974
				text = "AA1"
			intervals [1642]:
				xmin = 962.0974
				xmax = 962.1674
				text = "R"
			intervals [1643]:
				xmin = 962.1674
				xmax = 962.2274
				text = "DH"
			intervals [1644]:
				xmin = 962.2274
				xmax = 962.2574
				text = "EH1"
			intervals [1645]:
				xmin = 962.2574
				xmax = 962.2874
				text = "R"
			intervals [1646]:
				xmin = 962.2874
				xmax = 962.3174
				text = "EH1"
			intervals [1647]:
				xmin = 962.3174
				xmax = 962.3574
				text = "N"
			intervals [1648]:
				xmin = 962.3574
				xmax = 962.4374
				text = "IY0"
			intervals [1649]:
				xmin = 962.4374
				xmax = 962.4774
				text = "HH"
			intervals [1650]:
				xmin = 962.4774
				xmax = 962.5274
				text = "W"
			intervals [1651]:
				xmin = 962.5274
				xmax = 962.6174
				text = "AY1"
			intervals [1652]:
				xmin = 962.6174
				xmax = 962.7174
				text = "T"
			intervals [1653]:
				xmin = 962.7174
				xmax = 962.7774
				text = "S"
			intervals [1654]:
				xmin = 962.7774
				xmax = 962.8074
				text = "IH0"
			intervals [1655]:
				xmin = 962.8074
				xmax = 962.8374
				text = "N"
			intervals [1656]:
				xmin = 962.8374
				xmax = 962.8674
				text = "sp"
			intervals [1657]:
				xmin = 962.8674
				xmax = 962.9074
				text = "Y"
			intervals [1658]:
				xmin = 962.9074
				xmax = 962.9374
				text = "UH1"
			intervals [1659]:
				xmin = 962.9374
				xmax = 962.9674
				text = "R"
			intervals [1660]:
				xmin = 962.9674
				xmax = 963.0174
				text = "sp"
			intervals [1661]:
				xmin = 963.0174
				xmax = 963.0474
				text = "G"
			intervals [1662]:
				xmin = 963.0474
				xmax = 963.1374
				text = "R"
			intervals [1663]:
				xmin = 963.1374
				xmax = 963.2674
				text = "UW1"
			intervals [1664]:
				xmin = 963.2674
				xmax = 963.3574
				text = "P"
			intervals [1665]:
				xmin = 963.3574
				xmax = 969.9495
				text = ""
			intervals [1666]:
				xmin = 969.9495
				xmax = 970.0095
				text = "sil"
			intervals [1667]:
				xmin = 970.0095
				xmax = 970.0695
				text = "IH1"
			intervals [1668]:
				xmin = 970.0695
				xmax = 970.1595
				text = "F"
			intervals [1669]:
				xmin = 970.1595
				xmax = 970.1895
				text = "Y"
			intervals [1670]:
				xmin = 970.1895
				xmax = 970.3295
				text = "UW1"
			intervals [1671]:
				xmin = 970.3295
				xmax = 970.3995
				text = "W"
			intervals [1672]:
				xmin = 970.3995
				xmax = 970.4595
				text = "AA1"
			intervals [1673]:
				xmin = 970.4595
				xmax = 970.5095
				text = "N"
			intervals [1674]:
				xmin = 970.5095
				xmax = 970.5395
				text = "T"
			intervals [1675]:
				xmin = 970.5395
				xmax = 970.6295
				text = "IH1"
			intervals [1676]:
				xmin = 970.6295
				xmax = 970.6795
				text = "F"
			intervals [1677]:
				xmin = 970.6795
				xmax = 970.8495
				text = "S"
			intervals [1678]:
				xmin = 970.8495
				xmax = 970.9195
				text = "AH1"
			intervals [1679]:
				xmin = 970.9195
				xmax = 971.0195
				text = "M"
			intervals [1680]:
				xmin = 971.0195
				xmax = 971.0495
				text = "W"
			intervals [1681]:
				xmin = 971.0495
				xmax = 971.1195
				text = "AH2"
			intervals [1682]:
				xmin = 971.1195
				xmax = 971.2195
				text = "N"
			intervals [1683]:
				xmin = 971.2195
				xmax = 971.2595
				text = "N"
			intervals [1684]:
				xmin = 971.2595
				xmax = 971.3295
				text = "Y"
			intervals [1685]:
				xmin = 971.3295
				xmax = 971.5695
				text = "UW1"
			intervals [1686]:
				xmin = 971.5695
				xmax = 972.1517
				text = "sp"
			intervals [1687]:
				xmin = 972.1517
				xmax = 972.2517
				text = "K"
			intervals [1688]:
				xmin = 972.2517
				xmax = 972.3617
				text = "EY1"
			intervals [1689]:
				xmin = 972.3617
				xmax = 972.4517
				text = "M"
			intervals [1690]:
				xmin = 972.4517
				xmax = 972.5217
				text = "IH1"
			intervals [1691]:
				xmin = 972.5217
				xmax = 972.5617
				text = "N"
			intervals [1692]:
				xmin = 972.5617
				xmax = 972.5917
				text = "T"
			intervals [1693]:
				xmin = 972.5917
				xmax = 972.6217
				text = "UW0"
			intervals [1694]:
				xmin = 972.6217
				xmax = 972.6517
				text = "sp"
			intervals [1695]:
				xmin = 972.6517
				xmax = 972.7617
				text = "T"
			intervals [1696]:
				xmin = 972.7617
				xmax = 972.9717
				text = "AW1"
			intervals [1697]:
				xmin = 972.9717
				xmax = 973.1217
				text = "N"
			intervals [1698]:
				xmin = 973.1217
				xmax = 973.1517
				text = "sp"
			intervals [1699]:
				xmin = 973.1517
				xmax = 973.6084
				text = ""
			intervals [1700]:
				xmin = 973.6084
				xmax = 973.6884
				text = "AH0"
			intervals [1701]:
				xmin = 973.6884
				xmax = 973.7384
				text = "N"
			intervals [1702]:
				xmin = 973.7384
				xmax = 973.7684
				text = "DH"
			intervals [1703]:
				xmin = 973.7684
				xmax = 973.8584
				text = "EY1"
			intervals [1704]:
				xmin = 973.8584
				xmax = 973.8984
				text = "sp"
			intervals [1705]:
				xmin = 973.8984
				xmax = 973.9384
				text = "W"
			intervals [1706]:
				xmin = 973.9384
				xmax = 973.9684
				text = "AO1"
			intervals [1707]:
				xmin = 973.9684
				xmax = 973.9984
				text = "N"
			intervals [1708]:
				xmin = 973.9984
				xmax = 974.0684
				text = "IH0"
			intervals [1709]:
				xmin = 974.0684
				xmax = 974.0984
				text = "D"
			intervals [1710]:
				xmin = 974.0984
				xmax = 974.1484
				text = "T"
			intervals [1711]:
				xmin = 974.1484
				xmax = 974.1884
				text = "IH0"
			intervals [1712]:
				xmin = 974.1884
				xmax = 974.2184
				text = "sp"
			intervals [1713]:
				xmin = 974.2184
				xmax = 974.2784
				text = "B"
			intervals [1714]:
				xmin = 974.2784
				xmax = 974.3484
				text = "IY0"
			intervals [1715]:
				xmin = 974.3484
				xmax = 974.3884
				text = "AH0"
			intervals [1716]:
				xmin = 974.3884
				xmax = 974.4684
				text = "G"
			intervals [1717]:
				xmin = 974.4684
				xmax = 974.5984
				text = "IH0"
			intervals [1718]:
				xmin = 974.5984
				xmax = 974.6284
				text = "D"
			intervals [1719]:
				xmin = 974.6284
				xmax = 974.6584
				text = "F"
			intervals [1720]:
				xmin = 974.6584
				xmax = 974.6984
				text = "R"
			intervals [1721]:
				xmin = 974.6984
				xmax = 974.7584
				text = "EH1"
			intervals [1722]:
				xmin = 974.7584
				xmax = 974.7884
				text = "N"
			intervals [1723]:
				xmin = 974.7884
				xmax = 974.8184
				text = "D"
			intervals [1724]:
				xmin = 974.8184
				xmax = 974.8484
				text = "AH0"
			intervals [1725]:
				xmin = 974.8484
				xmax = 974.8884
				text = "V"
			intervals [1726]:
				xmin = 974.8884
				xmax = 975.0284
				text = "sp"
			intervals [1727]:
				xmin = 975.0284
				xmax = 975.0984
				text = "Y"
			intervals [1728]:
				xmin = 975.0984
				xmax = 975.2484
				text = "AO1"
			intervals [1729]:
				xmin = 975.2484
				xmax = 975.2984
				text = "R"
			intervals [1730]:
				xmin = 975.2984
				xmax = 975.5084
				text = "Z"
			intervals [1731]:
				xmin = 975.5084
				xmax = 975.6184
				text = "sp"
			intervals [1732]:
				xmin = 975.6184
				xmax = 975.6684
				text = "HH"
			intervals [1733]:
				xmin = 975.6684
				xmax = 975.6984
				text = "W"
			intervals [1734]:
				xmin = 975.6984
				xmax = 975.7284
				text = "AH1"
			intervals [1735]:
				xmin = 975.7284
				xmax = 975.7584
				text = "T"
			intervals [1736]:
				xmin = 975.7584
				xmax = 975.8184
				text = "W"
			intervals [1737]:
				xmin = 975.8184
				xmax = 975.8484
				text = "UH1"
			intervals [1738]:
				xmin = 975.8484
				xmax = 975.8784
				text = "D"
			intervals [1739]:
				xmin = 975.8784
				xmax = 975.9184
				text = "DH"
			intervals [1740]:
				xmin = 975.9184
				xmax = 975.9784
				text = "EY1"
			intervals [1741]:
				xmin = 975.9784
				xmax = 976.0084
				text = "sp"
			intervals [1742]:
				xmin = 976.0084
				xmax = 976.0884
				text = "HH"
			intervals [1743]:
				xmin = 976.0884
				xmax = 976.1184
				text = "AE1"
			intervals [1744]:
				xmin = 976.1184
				xmax = 976.1584
				text = "V"
			intervals [1745]:
				xmin = 976.1584
				xmax = 976.2284
				text = "sp"
			intervals [1746]:
				xmin = 976.2284
				xmax = 976.2684
				text = "T"
			intervals [1747]:
				xmin = 976.2684
				xmax = 976.2984
				text = "IH0"
			intervals [1748]:
				xmin = 976.2984
				xmax = 976.3384
				text = "sp"
			intervals [1749]:
				xmin = 976.3384
				xmax = 976.4084
				text = "D"
			intervals [1750]:
				xmin = 976.4084
				xmax = 976.5384
				text = "UW1"
			intervals [1751]:
				xmin = 976.5384
				xmax = 976.6584
				text = "sp"
			intervals [1752]:
				xmin = 976.6584
				xmax = 977.5333
				text = ""
			intervals [1753]:
				xmin = 977.5333
				xmax = 977.6433
				text = "AH0"
			intervals [1754]:
				xmin = 977.6433
				xmax = 977.7133
				text = "N"
			intervals [1755]:
				xmin = 977.7133
				xmax = 977.7533
				text = "W"
			intervals [1756]:
				xmin = 977.7533
				xmax = 977.7833
				text = "AH1"
			intervals [1757]:
				xmin = 977.7833
				xmax = 977.8333
				text = "T"
			intervals [1758]:
				xmin = 977.8333
				xmax = 977.8633
				text = "W"
			intervals [1759]:
				xmin = 977.8633
				xmax = 977.9033
				text = "UH1"
			intervals [1760]:
				xmin = 977.9033
				xmax = 977.9333
				text = "D"
			intervals [1761]:
				xmin = 977.9333
				xmax = 977.9933
				text = "DH"
			intervals [1762]:
				xmin = 977.9933
				xmax = 978.0633
				text = "EY1"
			intervals [1763]:
				xmin = 978.0633
				xmax = 978.1033
				text = "HH"
			intervals [1764]:
				xmin = 978.1033
				xmax = 978.1333
				text = "AE1"
			intervals [1765]:
				xmin = 978.1333
				xmax = 978.2433
				text = "V"
			intervals [1766]:
				xmin = 978.2433
				xmax = 978.2733
				text = "T"
			intervals [1767]:
				xmin = 978.2733
				xmax = 978.3133
				text = "IH0"
			intervals [1768]:
				xmin = 978.3133
				xmax = 978.3633
				text = "sp"
			intervals [1769]:
				xmin = 978.3633
				xmax = 978.4133
				text = "B"
			intervals [1770]:
				xmin = 978.4133
				xmax = 978.5433
				text = "IY0"
			intervals [1771]:
				xmin = 978.5433
				xmax = 978.5733
				text = "sp"
			intervals [1772]:
				xmin = 978.5733
				xmax = 978.7133
				text = "L"
			intervals [1773]:
				xmin = 978.7133
				xmax = 978.7733
				text = "AY1"
			intervals [1774]:
				xmin = 978.7733
				xmax = 978.8433
				text = "K"
			intervals [1775]:
				xmin = 978.8433
				xmax = 990.9803
				text = "sp"
			intervals [1776]:
				xmin = 990.9803
				xmax = 991.0703
				text = "HH"
			intervals [1777]:
				xmin = 991.0703
				xmax = 991.1003
				text = "W"
			intervals [1778]:
				xmin = 991.1003
				xmax = 991.1303
				text = "AH1"
			intervals [1779]:
				xmin = 991.1303
				xmax = 991.1603
				text = "T"
			intervals [1780]:
				xmin = 991.1603
				xmax = 991.1903
				text = "sp"
			intervals [1781]:
				xmin = 991.1903
				xmax = 991.2203
				text = "Z"
			intervals [1782]:
				xmin = 991.2203
				xmax = 991.2503
				text = "sp"
			intervals [1783]:
				xmin = 991.2503
				xmax = 991.3103
				text = "AH0"
			intervals [1784]:
				xmin = 991.3103
				xmax = 991.3403
				text = "sp"
			intervals [1785]:
				xmin = 991.3403
				xmax = 991.4203
				text = "S"
			intervals [1786]:
				xmin = 991.4203
				xmax = 991.4603
				text = "K"
			intervals [1787]:
				xmin = 991.4603
				xmax = 991.5203
				text = "W"
			intervals [1788]:
				xmin = 991.5203
				xmax = 991.6603
				text = "EH1"
			intervals [1789]:
				xmin = 991.6603
				xmax = 991.7803
				text = "R"
			intervals [1790]:
				xmin = 991.7803
				xmax = 991.8703
				text = "sp"
			intervals [1791]:
				xmin = 991.8703
				xmax = 1002.7159
				text = ""
			intervals [1792]:
				xmin = 1002.7159
				xmax = 1002.8259
				text = "Y"
			intervals [1793]:
				xmin = 1002.8259
				xmax = 1002.8559
				text = "UW1"
			intervals [1794]:
				xmin = 1002.8559
				xmax = 1002.9259
				text = "M"
			intervals [1795]:
				xmin = 1002.9259
				xmax = 1003.1259
				text = "IY1"
			intervals [1796]:
				xmin = 1003.1259
				xmax = 1003.2759
				text = "N"
			intervals [1797]:
				xmin = 1003.2759
				xmax = 1003.3059
				text = "sp"
			intervals [1798]:
				xmin = 1003.3059
				xmax = 1003.7776
				text = ""
			intervals [1799]:
				xmin = 1003.7776
				xmax = 1003.8176
				text = "HH"
			intervals [1800]:
				xmin = 1003.8176
				xmax = 1003.8476
				text = "W"
			intervals [1801]:
				xmin = 1003.8476
				xmax = 1003.9076
				text = "AH1"
			intervals [1802]:
				xmin = 1003.9076
				xmax = 1003.9576
				text = "T"
			intervals [1803]:
				xmin = 1003.9576
				xmax = 1004.0276
				text = "Z"
			intervals [1804]:
				xmin = 1004.0276
				xmax = 1004.0676
				text = "G"
			intervals [1805]:
				xmin = 1004.0676
				xmax = 1004.1576
				text = "OW1"
			intervals [1806]:
				xmin = 1004.1576
				xmax = 1004.2376
				text = "IH0"
			intervals [1807]:
				xmin = 1004.2376
				xmax = 1004.3676
				text = "NG"
			intervals [1808]:
				xmin = 1004.3676
				xmax = 1004.5176
				text = "AO1"
			intervals [1809]:
				xmin = 1004.5176
				xmax = 1004.6376
				text = "N"
			intervals [1810]:
				xmin = 1004.6376
				xmax = 1005.6643
				text = ""
			intervals [1811]:
				xmin = 1005.6643
				xmax = 1005.8043
				text = "EH1"
			intervals [1812]:
				xmin = 1005.8043
				xmax = 1005.8643
				text = "Z"
			intervals [1813]:
				xmin = 1005.8643
				xmax = 1005.9343
				text = "F"
			intervals [1814]:
				xmin = 1005.9343
				xmax = 1005.9943
				text = "AA1"
			intervals [1815]:
				xmin = 1005.9943
				xmax = 1006.0443
				text = "R"
			intervals [1816]:
				xmin = 1006.0443
				xmax = 1006.0843
				text = "EH1"
			intervals [1817]:
				xmin = 1006.0843
				xmax = 1006.1643
				text = "Z"
			intervals [1818]:
				xmin = 1006.1643
				xmax = 1006.2043
				text = "Y"
			intervals [1819]:
				xmin = 1006.2043
				xmax = 1006.2343
				text = "UH1"
			intervals [1820]:
				xmin = 1006.2343
				xmax = 1006.3243
				text = "R"
			intervals [1821]:
				xmin = 1006.3243
				xmax = 1006.3543
				text = "K"
			intervals [1822]:
				xmin = 1006.3543
				xmax = 1006.3943
				text = "AH0"
			intervals [1823]:
				xmin = 1006.3943
				xmax = 1006.4943
				text = "N"
			intervals [1824]:
				xmin = 1006.4943
				xmax = 1006.5843
				text = "S"
			intervals [1825]:
				xmin = 1006.5843
				xmax = 1006.6643
				text = "ER1"
			intervals [1826]:
				xmin = 1006.6643
				xmax = 1006.6943
				text = "N"
			intervals [1827]:
				xmin = 1006.6943
				xmax = 1006.7243
				text = "D"
			intervals [1828]:
				xmin = 1006.7243
				xmax = 1006.7843
				text = "HH"
			intervals [1829]:
				xmin = 1006.7843
				xmax = 1006.8143
				text = "W"
			intervals [1830]:
				xmin = 1006.8143
				xmax = 1006.8643
				text = "AH1"
			intervals [1831]:
				xmin = 1006.8643
				xmax = 1006.8943
				text = "T"
			intervals [1832]:
				xmin = 1006.8943
				xmax = 1006.9643
				text = "Z"
			intervals [1833]:
				xmin = 1006.9643
				xmax = 1006.9943
				text = "G"
			intervals [1834]:
				xmin = 1006.9943
				xmax = 1007.0543
				text = "OW1"
			intervals [1835]:
				xmin = 1007.0543
				xmax = 1007.1043
				text = "IH0"
			intervals [1836]:
				xmin = 1007.1043
				xmax = 1007.2343
				text = "NG"
			intervals [1837]:
				xmin = 1007.2343
				xmax = 1007.2943
				text = "AO1"
			intervals [1838]:
				xmin = 1007.2943
				xmax = 1007.3743
				text = "N"
			intervals [1839]:
				xmin = 1007.3743
				xmax = 1007.4743
				text = "IH0"
			intervals [1840]:
				xmin = 1007.4743
				xmax = 1007.5043
				text = "N"
			intervals [1841]:
				xmin = 1007.5043
				xmax = 1007.5343
				text = "DH"
			intervals [1842]:
				xmin = 1007.5343
				xmax = 1007.5643
				text = "AH0"
			intervals [1843]:
				xmin = 1007.5643
				xmax = 1007.5943
				text = "sp"
			intervals [1844]:
				xmin = 1007.5943
				xmax = 1007.7043
				text = "W"
			intervals [1845]:
				xmin = 1007.7043
				xmax = 1007.7343
				text = "ER1"
			intervals [1846]:
				xmin = 1007.7343
				xmax = 1007.8943
				text = "L"
			intervals [1847]:
				xmin = 1007.8943
				xmax = 1007.9343
				text = "D"
			intervals [1848]:
				xmin = 1007.9343
				xmax = 1008.0343
				text = "ER0"
			intervals [1849]:
				xmin = 1008.0343
				xmax = 1008.0643
				text = "sp"
			intervals [1850]:
				xmin = 1008.0643
				xmax = 1008.0943
				text = "HH"
			intervals [1851]:
				xmin = 1008.0943
				xmax = 1008.1343
				text = "W"
			intervals [1852]:
				xmin = 1008.1343
				xmax = 1008.2043
				text = "AH1"
			intervals [1853]:
				xmin = 1008.2043
				xmax = 1008.2543
				text = "T"
			intervals [1854]:
				xmin = 1008.2543
				xmax = 1014.7335
				text = "sp"
			intervals [1855]:
				xmin = 1014.7335
				xmax = 1014.9235
				text = "AY1"
			intervals [1856]:
				xmin = 1014.9235
				xmax = 1015.0135
				text = "sp"
			intervals [1857]:
				xmin = 1015.0135
				xmax = 1015.0435
				text = "S"
			intervals [1858]:
				xmin = 1015.0435
				xmax = 1015.0935
				text = "IY1"
			intervals [1859]:
				xmin = 1015.0935
				xmax = 1015.3635
				text = "sp"
			intervals [1860]:
				xmin = 1015.3635
				xmax = 1019.7796
				text = ""
			intervals [1861]:
				xmin = 1019.7796
				xmax = 1019.8296
				text = "M"
			intervals [1862]:
				xmin = 1019.8296
				xmax = 1019.8596
				text = "HH"
			intervals [1863]:
				xmin = 1019.8596
				xmax = 1020.3596
				text = "M"
			intervals [1864]:
				xmin = 1020.3596
				xmax = 1020.4396
				text = "sp"
			intervals [1865]:
				xmin = 1020.4396
				xmax = 1021.7818
				text = ""
			intervals [1866]:
				xmin = 1021.7818
				xmax = 1021.9618
				text = "W"
			intervals [1867]:
				xmin = 1021.9618
				xmax = 1022.0518
				text = "EH1"
			intervals [1868]:
				xmin = 1022.0518
				xmax = 1022.1618
				text = "L"
			intervals [1869]:
				xmin = 1022.1618
				xmax = 1022.2118
				text = "W"
			intervals [1870]:
				xmin = 1022.2118
				xmax = 1022.2718
				text = "UH1"
			intervals [1871]:
				xmin = 1022.2718
				xmax = 1022.3118
				text = "D"
			intervals [1872]:
				xmin = 1022.3118
				xmax = 1022.3418
				text = "DH"
			intervals [1873]:
				xmin = 1022.3418
				xmax = 1022.3818
				text = "IH0"
			intervals [1874]:
				xmin = 1022.3818
				xmax = 1022.4518
				text = "S"
			intervals [1875]:
				xmin = 1022.4518
				xmax = 1022.5118
				text = "P"
			intervals [1876]:
				xmin = 1022.5118
				xmax = 1022.6118
				text = "ER1"
			intervals [1877]:
				xmin = 1022.6118
				xmax = 1022.6618
				text = "S"
			intervals [1878]:
				xmin = 1022.6618
				xmax = 1022.6918
				text = "AH0"
			intervals [1879]:
				xmin = 1022.6918
				xmax = 1022.7218
				text = "N"
			intervals [1880]:
				xmin = 1022.7218
				xmax = 1022.7518
				text = "HH"
			intervals [1881]:
				xmin = 1022.7518
				xmax = 1022.8018
				text = "AE1"
			intervals [1882]:
				xmin = 1022.8018
				xmax = 1022.8718
				text = "V"
			intervals [1883]:
				xmin = 1022.8718
				xmax = 1022.9218
				text = "T"
			intervals [1884]:
				xmin = 1022.9218
				xmax = 1022.9718
				text = "IH0"
			intervals [1885]:
				xmin = 1022.9718
				xmax = 1023.0418
				text = "D"
			intervals [1886]:
				xmin = 1023.0418
				xmax = 1023.1918
				text = "UW1"
			intervals [1887]:
				xmin = 1023.1918
				xmax = 1023.2218
				text = "EH1"
			intervals [1888]:
				xmin = 1023.2218
				xmax = 1023.3218
				text = "N"
			intervals [1889]:
				xmin = 1023.3218
				xmax = 1023.3518
				text = "IY0"
			intervals [1890]:
				xmin = 1023.3518
				xmax = 1023.4218
				text = "TH"
			intervals [1891]:
				xmin = 1023.4218
				xmax = 1023.5118
				text = "IH0"
			intervals [1892]:
				xmin = 1023.5118
				xmax = 1023.6818
				text = "EH1"
			intervals [1893]:
				xmin = 1023.6818
				xmax = 1023.7518
				text = "N"
			intervals [1894]:
				xmin = 1023.7518
				xmax = 1023.8918
				text = "IY0"
			intervals [1895]:
				xmin = 1023.8918
				xmax = 1024.0018
				text = "sp"
			intervals [1896]:
				xmin = 1024.0018
				xmax = 1024.0318
				text = "P"
			intervals [1897]:
				xmin = 1024.0318
				xmax = 1024.1018
				text = "ER0"
			intervals [1898]:
				xmin = 1024.1018
				xmax = 1024.1718
				text = "T"
			intervals [1899]:
				xmin = 1024.1718
				xmax = 1024.2818
				text = "IH1"
			intervals [1900]:
				xmin = 1024.2818
				xmax = 1024.3318
				text = "K"
			intervals [1901]:
				xmin = 1024.3318
				xmax = 1024.3818
				text = "Y"
			intervals [1902]:
				xmin = 1024.3818
				xmax = 1024.4518
				text = "AH0"
			intervals [1903]:
				xmin = 1024.4518
				xmax = 1024.4918
				text = "L"
			intervals [1904]:
				xmin = 1024.4918
				xmax = 1024.5818
				text = "ER0"
			intervals [1905]:
				xmin = 1024.5818
				xmax = 1024.6518
				text = "sp"
			intervals [1906]:
				xmin = 1024.6518
				xmax = 1024.6818
				text = "TH"
			intervals [1907]:
				xmin = 1024.6818
				xmax = 1024.7118
				text = "IH1"
			intervals [1908]:
				xmin = 1024.7118
				xmax = 1024.8618
				text = "NG"
			intervals [1909]:
				xmin = 1024.8618
				xmax = 1025.4173
				text = "sp"
			intervals [1910]:
				xmin = 1025.4173
				xmax = 1025.4473
				text = "T"
			intervals [1911]:
				xmin = 1025.4473
				xmax = 1025.4773
				text = "IH0"
			intervals [1912]:
				xmin = 1025.4773
				xmax = 1025.5073
				text = "B"
			intervals [1913]:
				xmin = 1025.5073
				xmax = 1025.5973
				text = "IH0"
			intervals [1914]:
				xmin = 1025.5973
				xmax = 1025.6273
				text = "K"
			intervals [1915]:
				xmin = 1025.6273
				xmax = 1025.6573
				text = "AH1"
			intervals [1916]:
				xmin = 1025.6573
				xmax = 1025.7673
				text = "M"
			intervals [1917]:
				xmin = 1025.7673
				xmax = 1025.8673
				text = "sp"
			intervals [1918]:
				xmin = 1025.8673
				xmax = 1025.9073
				text = "F"
			intervals [1919]:
				xmin = 1025.9073
				xmax = 1025.9373
				text = "R"
			intervals [1920]:
				xmin = 1025.9373
				xmax = 1026.0173
				text = "EH1"
			intervals [1921]:
				xmin = 1026.0173
				xmax = 1026.0473
				text = "N"
			intervals [1922]:
				xmin = 1026.0473
				xmax = 1026.4573
				text = "Z"
			intervals [1923]:
				xmin = 1026.4573
				xmax = 1026.5673
				text = "sp"
			intervals [1924]:
				xmin = 1026.5673
				xmax = 1037.5216
				text = ""
			intervals [1925]:
				xmin = 1037.5216
				xmax = 1038.0616
				text = "M"
			intervals [1926]:
				xmin = 1038.0616
				xmax = 1038.1116
				text = "HH"
			intervals [1927]:
				xmin = 1038.1116
				xmax = 1038.2316
				text = "M"
			intervals [1928]:
				xmin = 1038.2316
				xmax = 1045.5964
				text = ""
			intervals [1929]:
				xmin = 1045.5964
				xmax = 1045.6664
				text = "sil"
			intervals [1930]:
				xmin = 1045.6664
				xmax = 1045.9364
				text = "M"
			intervals [1931]:
				xmin = 1045.9364
				xmax = 1048.2554
				text = ""
			intervals [1932]:
				xmin = 1048.2554
				xmax = 1048.2954
				text = "sil"
			intervals [1933]:
				xmin = 1048.2954
				xmax = 1048.4854
				text = "AH1"
			intervals [1934]:
				xmin = 1048.4854
				xmax = 1048.7454
				text = "M"
			intervals [1935]:
				xmin = 1048.7454
				xmax = 1048.8254
				text = "HH"
			intervals [1936]:
				xmin = 1048.8254
				xmax = 1048.8754
				text = "W"
			intervals [1937]:
				xmin = 1048.8754
				xmax = 1048.9154
				text = "IH1"
			intervals [1938]:
				xmin = 1048.9154
				xmax = 1048.9854
				text = "N"
			intervals [1939]:
				xmin = 1048.9854
				xmax = 1049.0454
				text = "Y"
			intervals [1940]:
				xmin = 1049.0454
				xmax = 1049.1154
				text = "UW1"
			intervals [1941]:
				xmin = 1049.1154
				xmax = 1049.1554
				text = "W"
			intervals [1942]:
				xmin = 1049.1554
				xmax = 1049.2054
				text = "ER0"
			intervals [1943]:
				xmin = 1049.2054
				xmax = 1049.2954
				text = "Y"
			intervals [1944]:
				xmin = 1049.2954
				xmax = 1049.4054
				text = "AH1"
			intervals [1945]:
				xmin = 1049.4054
				xmax = 1049.4754
				text = "NG"
			intervals [1946]:
				xmin = 1049.4754
				xmax = 1049.5054
				text = "G"
			intervals [1947]:
				xmin = 1049.5054
				xmax = 1049.6054
				text = "ER0"
			intervals [1948]:
				xmin = 1049.6054
				xmax = 1049.6554
				text = "W"
			intervals [1949]:
				xmin = 1049.6554
				xmax = 1049.6854
				text = "AH1"
			intervals [1950]:
				xmin = 1049.6854
				xmax = 1049.7354
				text = "T"
			intervals [1951]:
				xmin = 1049.7354
				xmax = 1049.7754
				text = "D"
			intervals [1952]:
				xmin = 1049.7754
				xmax = 1049.8154
				text = "IH1"
			intervals [1953]:
				xmin = 1049.8154
				xmax = 1049.8854
				text = "D"
			intervals [1954]:
				xmin = 1049.8854
				xmax = 1049.9454
				text = "Y"
			intervals [1955]:
				xmin = 1049.9454
				xmax = 1050.0054
				text = "UW1"
			intervals [1956]:
				xmin = 1050.0054
				xmax = 1050.0454
				text = "W"
			intervals [1957]:
				xmin = 1050.0454
				xmax = 1050.0754
				text = "AO1"
			intervals [1958]:
				xmin = 1050.0754
				xmax = 1050.1054
				text = "N"
			intervals [1959]:
				xmin = 1050.1054
				xmax = 1050.1354
				text = "T"
			intervals [1960]:
				xmin = 1050.1354
				xmax = 1050.1754
				text = "T"
			intervals [1961]:
				xmin = 1050.1754
				xmax = 1050.2254
				text = "AH0"
			intervals [1962]:
				xmin = 1050.2254
				xmax = 1050.2754
				text = "B"
			intervals [1963]:
				xmin = 1050.2754
				xmax = 1050.3754
				text = "IY1"
			intervals [1964]:
				xmin = 1050.3754
				xmax = 1050.4554
				text = "W"
			intervals [1965]:
				xmin = 1050.4554
				xmax = 1050.4854
				text = "IH1"
			intervals [1966]:
				xmin = 1050.4854
				xmax = 1050.5654
				text = "N"
			intervals [1967]:
				xmin = 1050.5654
				xmax = 1050.6054
				text = "Y"
			intervals [1968]:
				xmin = 1050.6054
				xmax = 1050.6754
				text = "UW1"
			intervals [1969]:
				xmin = 1050.6754
				xmax = 1050.7054
				text = "sp"
			intervals [1970]:
				xmin = 1050.7054
				xmax = 1050.7354
				text = "G"
			intervals [1971]:
				xmin = 1050.7354
				xmax = 1050.8354
				text = "R"
			intervals [1972]:
				xmin = 1050.8354
				xmax = 1050.9354
				text = "UW1"
			intervals [1973]:
				xmin = 1050.9354
				xmax = 1051.0554
				text = "AH1"
			intervals [1974]:
				xmin = 1051.0554
				xmax = 1051.1354
				text = "P"
			intervals [1975]:
				xmin = 1051.1354
				xmax = 1058.7205
				text = ""
			intervals [1976]:
				xmin = 1058.7205
				xmax = 1058.7505
				text = "sil"
			intervals [1977]:
				xmin = 1058.7505
				xmax = 1059.0605
				text = "AH1"
			intervals [1978]:
				xmin = 1059.0605
				xmax = 1059.2505
				text = "M"
			intervals [1979]:
				xmin = 1059.2505
				xmax = 1059.3805
				text = "sp"
			intervals [1980]:
				xmin = 1059.3805
				xmax = 1061.527
				text = ""
			intervals [1981]:
				xmin = 1061.527
				xmax = 1061.617
				text = "W"
			intervals [1982]:
				xmin = 1061.617
				xmax = 1061.677
				text = "EH1"
			intervals [1983]:
				xmin = 1061.677
				xmax = 1061.727
				text = "L"
			intervals [1984]:
				xmin = 1061.727
				xmax = 1061.767
				text = "W"
			intervals [1985]:
				xmin = 1061.767
				xmax = 1061.817
				text = "AH1"
			intervals [1986]:
				xmin = 1061.817
				xmax = 1061.897
				text = "T"
			intervals [1987]:
				xmin = 1061.897
				xmax = 1061.937
				text = "M"
			intervals [1988]:
				xmin = 1061.937
				xmax = 1062.077
				text = "EY1"
			intervals [1989]:
				xmin = 1062.077
				xmax = 1062.137
				text = "D"
			intervals [1990]:
				xmin = 1062.137
				xmax = 1062.257
				text = "Y"
			intervals [1991]:
				xmin = 1062.257
				xmax = 1062.307
				text = "UW1"
			intervals [1992]:
				xmin = 1062.307
				xmax = 1062.5567
				text = ""
			intervals [1993]:
				xmin = 1062.5567
				xmax = 1062.6867
				text = "CH"
			intervals [1994]:
				xmin = 1062.6867
				xmax = 1062.7867
				text = "EY1"
			intervals [1995]:
				xmin = 1062.7867
				xmax = 1062.8667
				text = "N"
			intervals [1996]:
				xmin = 1062.8667
				xmax = 1062.8967
				text = "JH"
			intervals [1997]:
				xmin = 1062.8967
				xmax = 1062.9267
				text = "Y"
			intervals [1998]:
				xmin = 1062.9267
				xmax = 1062.9567
				text = "UH1"
			intervals [1999]:
				xmin = 1062.9567
				xmax = 1062.9867
				text = "R"
			intervals [2000]:
				xmin = 1062.9867
				xmax = 1063.0867
				text = "M"
			intervals [2001]:
				xmin = 1063.0867
				xmax = 1063.2967
				text = "AY1"
			intervals [2002]:
				xmin = 1063.2967
				xmax = 1063.4167
				text = "N"
			intervals [2003]:
				xmin = 1063.4167
				xmax = 1063.4867
				text = "D"
			intervals [2004]:
				xmin = 1063.4867
				xmax = 1063.6532
				text = ""
			intervals [2005]:
				xmin = 1063.6532
				xmax = 1063.7532
				text = "sil"
			intervals [2006]:
				xmin = 1063.7532
				xmax = 1063.8332
				text = "AO1"
			intervals [2007]:
				xmin = 1063.8332
				xmax = 1063.9632
				text = "R"
			intervals [2008]:
				xmin = 1063.9632
				xmax = 1064.0432
				text = "W"
			intervals [2009]:
				xmin = 1064.0432
				xmax = 1064.1332
				text = "AY1"
			intervals [2010]:
				xmin = 1064.1332
				xmax = 1064.2132
				text = "D"
			intervals [2011]:
				xmin = 1064.2132
				xmax = 1064.2632
				text = "IH0"
			intervals [2012]:
				xmin = 1064.2632
				xmax = 1064.3232
				text = "D"
			intervals [2013]:
				xmin = 1064.3232
				xmax = 1064.3632
				text = "Y"
			intervals [2014]:
				xmin = 1064.3632
				xmax = 1064.3932
				text = "UW1"
			intervals [2015]:
				xmin = 1064.3932
				xmax = 1064.4232
				text = "sp"
			intervals [2016]:
				xmin = 1064.4232
				xmax = 1064.5332
				text = "CH"
			intervals [2017]:
				xmin = 1064.5332
				xmax = 1064.5732
				text = "EY1"
			intervals [2018]:
				xmin = 1064.5732
				xmax = 1064.6532
				text = "N"
			intervals [2019]:
				xmin = 1064.6532
				xmax = 1064.6832
				text = "JH"
			intervals [2020]:
				xmin = 1064.6832
				xmax = 1064.7132
				text = "Y"
			intervals [2021]:
				xmin = 1064.7132
				xmax = 1064.7432
				text = "UH1"
			intervals [2022]:
				xmin = 1064.7432
				xmax = 1064.7732
				text = "R"
			intervals [2023]:
				xmin = 1064.7732
				xmax = 1064.8032
				text = "sp"
			intervals [2024]:
				xmin = 1064.8032
				xmax = 1064.8332
				text = "M"
			intervals [2025]:
				xmin = 1064.8332
				xmax = 1064.8632
				text = "AY1"
			intervals [2026]:
				xmin = 1064.8632
				xmax = 1064.8932
				text = "N"
			intervals [2027]:
				xmin = 1064.8932
				xmax = 1064.9232
				text = "D"
			intervals [2028]:
				xmin = 1064.9232
				xmax = 1084.1197
				text = "sp"
			intervals [2029]:
				xmin = 1084.1197
				xmax = 1084.1497
				text = "AY1"
			intervals [2030]:
				xmin = 1084.1497
				xmax = 1084.2697
				text = "sp"
			intervals [2031]:
				xmin = 1084.2697
				xmax = 1084.4297
				text = "S"
			intervals [2032]:
				xmin = 1084.4297
				xmax = 1084.4597
				text = "IY1"
			intervals [2033]:
				xmin = 1084.4597
				xmax = 1085.1987
				text = "sp"
			intervals [2034]:
				xmin = 1085.1987
				xmax = 1085.4087
				text = "AH1"
			intervals [2035]:
				xmin = 1085.4087
				xmax = 1085.5287
				text = "M"
			intervals [2036]:
				xmin = 1085.5287
				xmax = 1085.5687
				text = "D"
			intervals [2037]:
				xmin = 1085.5687
				xmax = 1085.6187
				text = "IH1"
			intervals [2038]:
				xmin = 1085.6187
				xmax = 1085.6787
				text = "D"
			intervals [2039]:
				xmin = 1085.6787
				xmax = 1085.7087
				text = "Y"
			intervals [2040]:
				xmin = 1085.7087
				xmax = 1085.7387
				text = "UH1"
			intervals [2041]:
				xmin = 1085.7387
				xmax = 1085.8187
				text = "R"
			intervals [2042]:
				xmin = 1085.8187
				xmax = 1085.8587
				text = "P"
			intervals [2043]:
				xmin = 1085.8587
				xmax = 1085.9387
				text = "EH1"
			intervals [2044]:
				xmin = 1085.9387
				xmax = 1086.0487
				text = "R"
			intervals [2045]:
				xmin = 1086.0487
				xmax = 1086.0787
				text = "AH0"
			intervals [2046]:
				xmin = 1086.0787
				xmax = 1086.1187
				text = "N"
			intervals [2047]:
				xmin = 1086.1187
				xmax = 1086.1487
				text = "T"
			intervals [2048]:
				xmin = 1086.1487
				xmax = 1086.2187
				text = "S"
			intervals [2049]:
				xmin = 1086.2187
				xmax = 1086.2587
				text = "W"
			intervals [2050]:
				xmin = 1086.2587
				xmax = 1086.2887
				text = "AA1"
			intervals [2051]:
				xmin = 1086.2887
				xmax = 1086.3187
				text = "N"
			intervals [2052]:
				xmin = 1086.3187
				xmax = 1086.3687
				text = "T"
			intervals [2053]:
				xmin = 1086.3687
				xmax = 1086.4187
				text = "Y"
			intervals [2054]:
				xmin = 1086.4187
				xmax = 1086.4487
				text = "UW1"
			intervals [2055]:
				xmin = 1086.4487
				xmax = 1086.4787
				text = "T"
			intervals [2056]:
				xmin = 1086.4787
				xmax = 1086.5087
				text = "IH0"
			intervals [2057]:
				xmin = 1086.5087
				xmax = 1086.5387
				text = "sp"
			intervals [2058]:
				xmin = 1086.5387
				xmax = 1086.5987
				text = "B"
			intervals [2059]:
				xmin = 1086.5987
				xmax = 1086.6287
				text = "IY0"
			intervals [2060]:
				xmin = 1086.6287
				xmax = 1086.6787
				text = "EH1"
			intervals [2061]:
				xmin = 1086.6787
				xmax = 1086.7587
				text = "N"
			intervals [2062]:
				xmin = 1086.7587
				xmax = 1086.8087
				text = "IY0"
			intervals [2063]:
				xmin = 1086.8087
				xmax = 1086.8787
				text = "TH"
			intervals [2064]:
				xmin = 1086.8787
				xmax = 1086.9287
				text = "IH2"
			intervals [2065]:
				xmin = 1086.9287
				xmax = 1087.0187
				text = "NG"
			intervals [2066]:
				xmin = 1087.0187
				xmax = 1087.0587
				text = "P"
			intervals [2067]:
				xmin = 1087.0587
				xmax = 1087.1087
				text = "ER0"
			intervals [2068]:
				xmin = 1087.1087
				xmax = 1087.1787
				text = "T"
			intervals [2069]:
				xmin = 1087.1787
				xmax = 1087.2687
				text = "IH1"
			intervals [2070]:
				xmin = 1087.2687
				xmax = 1087.3387
				text = "K"
			intervals [2071]:
				xmin = 1087.3387
				xmax = 1087.3687
				text = "Y"
			intervals [2072]:
				xmin = 1087.3687
				xmax = 1087.4287
				text = "AH0"
			intervals [2073]:
				xmin = 1087.4287
				xmax = 1087.4587
				text = "L"
			intervals [2074]:
				xmin = 1087.4587
				xmax = 1087.5287
				text = "ER0"
			intervals [2075]:
				xmin = 1087.5287
				xmax = 1087.6087
				text = "sp"
			intervals [2076]:
				xmin = 1087.6087
				xmax = 1087.7199
				text = ""
			intervals [2077]:
				xmin = 1087.7199
				xmax = 1087.7799
				text = "W"
			intervals [2078]:
				xmin = 1087.7799
				xmax = 1087.8099
				text = "EH1"
			intervals [2079]:
				xmin = 1087.8099
				xmax = 1087.8399
				text = "N"
			intervals [2080]:
				xmin = 1087.8399
				xmax = 1087.8699
				text = "Y"
			intervals [2081]:
				xmin = 1087.8699
				xmax = 1087.8999
				text = "UW1"
			intervals [2082]:
				xmin = 1087.8999
				xmax = 1087.9299
				text = "W"
			intervals [2083]:
				xmin = 1087.9299
				xmax = 1088.0699
				text = "ER0"
			intervals [2084]:
				xmin = 1088.0699
				xmax = 1088.1199
				text = "sp"
			intervals [2085]:
				xmin = 1088.1199
				xmax = 1088.1499
				text = "K"
			intervals [2086]:
				xmin = 1088.1499
				xmax = 1088.1799
				text = "AH1"
			intervals [2087]:
				xmin = 1088.1799
				xmax = 1088.2699
				text = "M"
			intervals [2088]:
				xmin = 1088.2699
				xmax = 1088.3099
				text = "IH0"
			intervals [2089]:
				xmin = 1088.3099
				xmax = 1088.5399
				text = "N"
			intervals [2090]:
				xmin = 1088.5399
				xmax = 1088.5699
				text = "sp"
			intervals [2091]:
				xmin = 1088.5699
				xmax = 1088.5999
				text = "AH1"
			intervals [2092]:
				xmin = 1088.5999
				xmax = 1088.6299
				text = "P"
			intervals [2093]:
				xmin = 1088.6299
				xmax = 1092.2164
				text = "sp"
			intervals [2094]:
				xmin = 1092.2164
				xmax = 1093.1764
				text = "spn"
			intervals [2095]:
				xmin = 1093.1764
				xmax = 1093.3664
				text = "sp"
			intervals [2096]:
				xmin = 1093.3664
				xmax = 1093.4764
				text = "D"
			intervals [2097]:
				xmin = 1093.4764
				xmax = 1093.5364
				text = "IH1"
			intervals [2098]:
				xmin = 1093.5364
				xmax = 1093.6064
				text = "N"
			intervals [2099]:
				xmin = 1093.6064
				xmax = 1093.6464
				text = "T"
			intervals [2100]:
				xmin = 1093.6464
				xmax = 1093.6864
				text = "M"
			intervals [2101]:
				xmin = 1093.6864
				xmax = 1093.7864
				text = "EY1"
			intervals [2102]:
				xmin = 1093.7864
				xmax = 1093.8564
				text = "K"
			intervals [2103]:
				xmin = 1093.8564
				xmax = 1093.9164
				text = "EH1"
			intervals [2104]:
				xmin = 1093.9164
				xmax = 1093.9564
				text = "N"
			intervals [2105]:
				xmin = 1093.9564
				xmax = 1094.0964
				text = "IY0"
			intervals [2106]:
				xmin = 1094.0964
				xmax = 1094.1464
				text = "D"
			intervals [2107]:
				xmin = 1094.1464
				xmax = 1094.2464
				text = "IH1"
			intervals [2108]:
				xmin = 1094.2464
				xmax = 1094.3464
				text = "F"
			intervals [2109]:
				xmin = 1094.3464
				xmax = 1094.4164
				text = "ER0"
			intervals [2110]:
				xmin = 1094.4164
				xmax = 1094.4464
				text = "AH0"
			intervals [2111]:
				xmin = 1094.4464
				xmax = 1094.4764
				text = "N"
			intervals [2112]:
				xmin = 1094.4764
				xmax = 1094.5064
				text = "S"
			intervals [2113]:
				xmin = 1094.5064
				xmax = 1095.8973
				text = "sp"
			intervals [2114]:
				xmin = 1095.8973
				xmax = 1096.0073
				text = "AH1"
			intervals [2115]:
				xmin = 1096.0073
				xmax = 1096.5273
				text = "M"
			intervals [2116]:
				xmin = 1096.5273
				xmax = 1097.037
				text = ""
			intervals [2117]:
				xmin = 1097.037
				xmax = 1097.167
				text = "IH1"
			intervals [2118]:
				xmin = 1097.167
				xmax = 1097.207
				text = "F"
			intervals [2119]:
				xmin = 1097.207
				xmax = 1097.247
				text = "Y"
			intervals [2120]:
				xmin = 1097.247
				xmax = 1097.317
				text = "UW1"
			intervals [2121]:
				xmin = 1097.317
				xmax = 1097.407
				text = "HH"
			intervals [2122]:
				xmin = 1097.407
				xmax = 1097.447
				text = "AE1"
			intervals [2123]:
				xmin = 1097.447
				xmax = 1097.507
				text = "D"
			intervals [2124]:
				xmin = 1097.507
				xmax = 1097.637
				text = "AO1"
			intervals [2125]:
				xmin = 1097.637
				xmax = 1097.757
				text = "L"
			intervals [2126]:
				xmin = 1097.757
				xmax = 1097.787
				text = "DH"
			intervals [2127]:
				xmin = 1097.787
				xmax = 1097.827
				text = "AH0"
			intervals [2128]:
				xmin = 1097.827
				xmax = 1097.887
				text = "M"
			intervals [2129]:
				xmin = 1097.887
				xmax = 1097.977
				text = "AH1"
			intervals [2130]:
				xmin = 1097.977
				xmax = 1098.027
				text = "N"
			intervals [2131]:
				xmin = 1098.027
				xmax = 1098.107
				text = "IY0"
			intervals [2132]:
				xmin = 1098.107
				xmax = 1098.147
				text = "IH1"
			intervals [2133]:
				xmin = 1098.147
				xmax = 1098.177
				text = "N"
			intervals [2134]:
				xmin = 1098.177
				xmax = 1098.207
				text = "DH"
			intervals [2135]:
				xmin = 1098.207
				xmax = 1098.267
				text = "AH0"
			intervals [2136]:
				xmin = 1098.267
				xmax = 1098.387
				text = "W"
			intervals [2137]:
				xmin = 1098.387
				xmax = 1098.467
				text = "ER1"
			intervals [2138]:
				xmin = 1098.467
				xmax = 1098.527
				text = "L"
			intervals [2139]:
				xmin = 1098.527
				xmax = 1098.567
				text = "D"
			intervals [2140]:
				xmin = 1098.567
				xmax = 1098.807
				text = "ER0"
			intervals [2141]:
				xmin = 1098.807
				xmax = 1099.106
				text = ""
			intervals [2142]:
				xmin = 1099.106
				xmax = 1099.146
				text = "sil"
			intervals [2143]:
				xmin = 1099.146
				xmax = 1099.176
				text = "spn"
			intervals [2144]:
				xmin = 1099.176
				xmax = 1099.286
				text = "AO1"
			intervals [2145]:
				xmin = 1099.286
				xmax = 1099.526
				text = "L"
			intervals [2146]:
				xmin = 1099.526
				xmax = 1099.646
				text = "DH"
			intervals [2147]:
				xmin = 1099.646
				xmax = 1099.956
				text = "AH1"
			intervals [2148]:
				xmin = 1099.956
				xmax = 1100.026
				text = "M"
			intervals [2149]:
				xmin = 1100.026
				xmax = 1100.096
				text = "AH1"
			intervals [2150]:
				xmin = 1100.096
				xmax = 1100.126
				text = "N"
			intervals [2151]:
				xmin = 1100.126
				xmax = 1100.156
				text = "IY0"
			intervals [2152]:
				xmin = 1100.156
				xmax = 1100.186
				text = "IH0"
			intervals [2153]:
				xmin = 1100.186
				xmax = 1100.276
				text = "N"
			intervals [2154]:
				xmin = 1100.276
				xmax = 1100.306
				text = "DH"
			intervals [2155]:
				xmin = 1100.306
				xmax = 1100.336
				text = "AH0"
			intervals [2156]:
				xmin = 1100.336
				xmax = 1100.416
				text = "W"
			intervals [2157]:
				xmin = 1100.416
				xmax = 1100.466
				text = "ER1"
			intervals [2158]:
				xmin = 1100.466
				xmax = 1100.596
				text = "L"
			intervals [2159]:
				xmin = 1100.596
				xmax = 1100.626
				text = "D"
			intervals [2160]:
				xmin = 1100.626
				xmax = 1100.656
				text = "B"
			intervals [2161]:
				xmin = 1100.656
				xmax = 1100.686
				text = "AH1"
			intervals [2162]:
				xmin = 1100.686
				xmax = 1100.806
				text = "T"
			intervals [2163]:
				xmin = 1100.806
				xmax = 1102.3239
				text = "sp"
			intervals [2164]:
				xmin = 1102.3239
				xmax = 1102.5739
				text = "AH1"
			intervals [2165]:
				xmin = 1102.5739
				xmax = 1102.8439
				text = "M"
			intervals [2166]:
				xmin = 1102.8439
				xmax = 1102.8739
				text = "sp"
			intervals [2167]:
				xmin = 1102.8739
				xmax = 1102.9742
				text = ""
			intervals [2168]:
				xmin = 1102.9742
				xmax = 1103.1242
				text = "S"
			intervals [2169]:
				xmin = 1103.1242
				xmax = 1103.2042
				text = "EY1"
			intervals [2170]:
				xmin = 1103.2042
				xmax = 1103.2942
				text = "S"
			intervals [2171]:
				xmin = 1103.2942
				xmax = 1103.3742
				text = "EH1"
			intervals [2172]:
				xmin = 1103.3742
				xmax = 1103.4442
				text = "V"
			intervals [2173]:
				xmin = 1103.4442
				xmax = 1103.5142
				text = "ER0"
			intervals [2174]:
				xmin = 1103.5142
				xmax = 1103.5442
				text = "AH0"
			intervals [2175]:
				xmin = 1103.5442
				xmax = 1103.5942
				text = "L"
			intervals [2176]:
				xmin = 1103.5942
				xmax = 1103.6542
				text = "B"
			intervals [2177]:
				xmin = 1103.6542
				xmax = 1103.7042
				text = "IH1"
			intervals [2178]:
				xmin = 1103.7042
				xmax = 1103.8142
				text = "L"
			intervals [2179]:
				xmin = 1103.8142
				xmax = 1103.8842
				text = "Y"
			intervals [2180]:
				xmin = 1103.8842
				xmax = 1103.9142
				text = "AH0"
			intervals [2181]:
				xmin = 1103.9142
				xmax = 1103.9842
				text = "N"
			intervals [2182]:
				xmin = 1103.9842
				xmax = 1104.0542
				text = "D"
			intervals [2183]:
				xmin = 1104.0542
				xmax = 1104.2142
				text = "AO1"
			intervals [2184]:
				xmin = 1104.2142
				xmax = 1104.3342
				text = "L"
			intervals [2185]:
				xmin = 1104.3342
				xmax = 1104.3842
				text = "ER0"
			intervals [2186]:
				xmin = 1104.3842
				xmax = 1104.4542
				text = "Z"
			intervals [2187]:
				xmin = 1104.4542
				xmax = 1104.4842
				text = "sp"
			intervals [2188]:
				xmin = 1104.4842
				xmax = 1104.5142
				text = "HH"
			intervals [2189]:
				xmin = 1104.5142
				xmax = 1104.5442
				text = "W"
			intervals [2190]:
				xmin = 1104.5442
				xmax = 1104.5742
				text = "AH1"
			intervals [2191]:
				xmin = 1104.5742
				xmax = 1104.6042
				text = "T"
			intervals [2192]:
				xmin = 1104.6042
				xmax = 1104.6442
				text = "sp"
			intervals [2193]:
				xmin = 1104.6442
				xmax = 1104.6842
				text = "W"
			intervals [2194]:
				xmin = 1104.6842
				xmax = 1104.7142
				text = "UH1"
			intervals [2195]:
				xmin = 1104.7142
				xmax = 1104.7942
				text = "D"
			intervals [2196]:
				xmin = 1104.7942
				xmax = 1104.8342
				text = "Y"
			intervals [2197]:
				xmin = 1104.8342
				xmax = 1104.8642
				text = "UW1"
			intervals [2198]:
				xmin = 1104.8642
				xmax = 1104.8942
				text = "sp"
			intervals [2199]:
				xmin = 1104.8942
				xmax = 1104.9842
				text = "D"
			intervals [2200]:
				xmin = 1104.9842
				xmax = 1105.0142
				text = "UW1"
			intervals [2201]:
				xmin = 1105.0142
				xmax = 1172.4812
				text = "sp"
			intervals [2202]:
				xmin = 1172.4812
				xmax = 1173.0912
				text = "M"
			intervals [2203]:
				xmin = 1173.0912
				xmax = 1173.1212
				text = "HH"
			intervals [2204]:
				xmin = 1173.1212
				xmax = 1173.1612
				text = "M"
			intervals [2205]:
				xmin = 1173.1612
				xmax = 1173.6477
				text = ""
			intervals [2206]:
				xmin = 1173.6477
				xmax = 1173.6977
				text = "sil"
			intervals [2207]:
				xmin = 1173.6977
				xmax = 1173.8877
				text = "AH1"
			intervals [2208]:
				xmin = 1173.8877
				xmax = 1174.1677
				text = "M"
			intervals [2209]:
				xmin = 1174.1677
				xmax = 1174.1977
				text = "sp"
			intervals [2210]:
				xmin = 1174.1977
				xmax = 1174.2377
				text = "HH"
			intervals [2211]:
				xmin = 1174.2377
				xmax = 1174.2677
				text = "W"
			intervals [2212]:
				xmin = 1174.2677
				xmax = 1174.2977
				text = "AH1"
			intervals [2213]:
				xmin = 1174.2977
				xmax = 1174.3477
				text = "T"
			intervals [2214]:
				xmin = 1174.3477
				xmax = 1174.3777
				text = "W"
			intervals [2215]:
				xmin = 1174.3777
				xmax = 1174.4177
				text = "UH1"
			intervals [2216]:
				xmin = 1174.4177
				xmax = 1174.4777
				text = "D"
			intervals [2217]:
				xmin = 1174.4777
				xmax = 1174.5377
				text = "Y"
			intervals [2218]:
				xmin = 1174.5377
				xmax = 1174.5977
				text = "UW1"
			intervals [2219]:
				xmin = 1174.5977
				xmax = 1174.6577
				text = "D"
			intervals [2220]:
				xmin = 1174.6577
				xmax = 1174.7877
				text = "UW1"
			intervals [2221]:
				xmin = 1174.7877
				xmax = 1174.8177
				text = "sp"
			intervals [2222]:
				xmin = 1174.8177
				xmax = 1174.8477
				text = "F"
			intervals [2223]:
				xmin = 1174.8477
				xmax = 1174.8977
				text = "ER0"
			intervals [2224]:
				xmin = 1174.8977
				xmax = 1174.9577
				text = "Y"
			intervals [2225]:
				xmin = 1174.9577
				xmax = 1175.0277
				text = "ER0"
			intervals [2226]:
				xmin = 1175.0277
				xmax = 1175.1177
				text = "S"
			intervals [2227]:
				xmin = 1175.1177
				xmax = 1175.1777
				text = "EH1"
			intervals [2228]:
				xmin = 1175.1777
				xmax = 1175.2277
				text = "L"
			intervals [2229]:
				xmin = 1175.2277
				xmax = 1175.2677
				text = "F"
			intervals [2230]:
				xmin = 1175.2677
				xmax = 1175.3377
				text = "sp"
			intervals [2231]:
				xmin = 1175.3377
				xmax = 1175.3877
				text = "P"
			intervals [2232]:
				xmin = 1175.3877
				xmax = 1175.5277
				text = "ER1"
			intervals [2233]:
				xmin = 1175.5277
				xmax = 1175.6777
				text = "S"
			intervals [2234]:
				xmin = 1175.6777
				xmax = 1175.7177
				text = "AH0"
			intervals [2235]:
				xmin = 1175.7177
				xmax = 1175.7577
				text = "N"
			intervals [2236]:
				xmin = 1175.7577
				xmax = 1175.7877
				text = "L"
			intervals [2237]:
				xmin = 1175.7877
				xmax = 1175.8177
				text = "IY0"
			intervals [2238]:
				xmin = 1175.8177
				xmax = 1176.0477
				text = "sp"
			intervals [2239]:
				xmin = 1176.0477
				xmax = 1182.5127
				text = ""
			intervals [2240]:
				xmin = 1182.5127
				xmax = 1182.7627
				text = "Y"
			intervals [2241]:
				xmin = 1182.7627
				xmax = 1183.0327
				text = "AE1"
			intervals [2242]:
				xmin = 1183.0327
				xmax = 1183.1927
				text = "AO1"
			intervals [2243]:
				xmin = 1183.1927
				xmax = 1183.4027
				text = "R"
			intervals [2244]:
				xmin = 1183.4027
				xmax = 1183.4327
				text = "sp"
			intervals [2245]:
				xmin = 1183.4327
				xmax = 1183.4827
				text = "Y"
			intervals [2246]:
				xmin = 1183.4827
				xmax = 1183.5527
				text = "UW1"
			intervals [2247]:
				xmin = 1183.5527
				xmax = 1183.5927
				text = "N"
			intervals [2248]:
				xmin = 1183.5927
				xmax = 1183.7227
				text = "OW1"
			intervals [2249]:
				xmin = 1183.7227
				xmax = 1183.8827
				text = "W"
			intervals [2250]:
				xmin = 1183.8827
				xmax = 1183.9627
				text = "AH1"
			intervals [2251]:
				xmin = 1183.9627
				xmax = 1184.0027
				text = "T"
			intervals [2252]:
				xmin = 1184.0027
				xmax = 1184.0327
				text = "sp"
			intervals [2253]:
				xmin = 1184.0327
				xmax = 1184.0727
				text = "W"
			intervals [2254]:
				xmin = 1184.0727
				xmax = 1184.1027
				text = "UH1"
			intervals [2255]:
				xmin = 1184.1027
				xmax = 1184.1527
				text = "D"
			intervals [2256]:
				xmin = 1184.1527
				xmax = 1184.5916
				text = "sp"
			intervals [2257]:
				xmin = 1184.5916
				xmax = 1184.7316
				text = "Y"
			intervals [2258]:
				xmin = 1184.7316
				xmax = 1184.8016
				text = "UW1"
			intervals [2259]:
				xmin = 1184.8016
				xmax = 1184.8416
				text = "D"
			intervals [2260]:
				xmin = 1184.8416
				xmax = 1184.9816
				text = "UW1"
			intervals [2261]:
				xmin = 1184.9816
				xmax = 1185.0216
				text = "F"
			intervals [2262]:
				xmin = 1185.0216
				xmax = 1185.0516
				text = "R"
			intervals [2263]:
				xmin = 1185.0516
				xmax = 1185.1116
				text = "ER0"
			intervals [2264]:
				xmin = 1185.1116
				xmax = 1185.1816
				text = "Y"
			intervals [2265]:
				xmin = 1185.1816
				xmax = 1185.2116
				text = "UH1"
			intervals [2266]:
				xmin = 1185.2116
				xmax = 1185.2616
				text = "R"
			intervals [2267]:
				xmin = 1185.2616
				xmax = 1185.2916
				text = "OW1"
			intervals [2268]:
				xmin = 1185.2916
				xmax = 1185.3316
				text = "N"
			intervals [2269]:
				xmin = 1185.3316
				xmax = 1185.3816
				text = "S"
			intervals [2270]:
				xmin = 1185.3816
				xmax = 1185.4316
				text = "EH1"
			intervals [2271]:
				xmin = 1185.4316
				xmax = 1185.5916
				text = "L"
			intervals [2272]:
				xmin = 1185.5916
				xmax = 1185.6616
				text = "F"
			intervals [2273]:
				xmin = 1185.6616
				xmax = 1185.8816
				text = "sp"
			intervals [2274]:
				xmin = 1185.8816
				xmax = 1185.9616
				text = "N"
			intervals [2275]:
				xmin = 1185.9616
				xmax = 1186.0716
				text = "AA1"
			intervals [2276]:
				xmin = 1186.0716
				xmax = 1186.1116
				text = "T"
			intervals [2277]:
				xmin = 1186.1116
				xmax = 1186.2516
				text = "sp"
			intervals [2278]:
				xmin = 1186.2516
				xmax = 1186.3216
				text = "Y"
			intervals [2279]:
				xmin = 1186.3216
				xmax = 1186.3616
				text = "UW1"
			intervals [2280]:
				xmin = 1186.3616
				xmax = 1186.4216
				text = "N"
			intervals [2281]:
				xmin = 1186.4216
				xmax = 1186.5116
				text = "OW1"
			intervals [2282]:
				xmin = 1186.5116
				xmax = 1186.5916
				text = "IH0"
			intervals [2283]:
				xmin = 1186.5916
				xmax = 1187.0216
				text = "N"
			intervals [2284]:
				xmin = 1187.0216
				xmax = 1187.2316
				text = "sp"
			intervals [2285]:
				xmin = 1187.2316
				xmax = 1187.2616
				text = "HH"
			intervals [2286]:
				xmin = 1187.2616
				xmax = 1187.2916
				text = "EH1"
			intervals [2287]:
				xmin = 1187.2916
				xmax = 1187.3216
				text = "L"
			intervals [2288]:
				xmin = 1187.3216
				xmax = 1187.3516
				text = "P"
			intervals [2289]:
				xmin = 1187.3516
				xmax = 1187.3816
				text = "IH0"
			intervals [2290]:
				xmin = 1187.3816
				xmax = 1187.4116
				text = "N"
			intervals [2291]:
				xmin = 1187.4116
				xmax = 1187.4916
				text = "AH1"
			intervals [2292]:
				xmin = 1187.4916
				xmax = 1187.5716
				text = "DH"
			intervals [2293]:
				xmin = 1187.5716
				xmax = 1187.6016
				text = "ER0"
			intervals [2294]:
				xmin = 1187.6016
				xmax = 1187.7316
				text = "Z"
			intervals [2295]:
				xmin = 1187.7316
				xmax = 1187.7616
				text = "sp"
			intervals [2296]:
				xmin = 1187.7616
				xmax = 1188.2116
				text = "spn"
			intervals [2297]:
				xmin = 1188.2116
				xmax = 1188.3516
				text = "sp"
			intervals [2298]:
				xmin = 1188.3516
				xmax = 1189.1034
				text = ""
			intervals [2299]:
				xmin = 1189.1034
				xmax = 1189.2034
				text = "spn"
			intervals [2300]:
				xmin = 1189.2034
				xmax = 1190.2134
				text = "sp"
			intervals [2301]:
				xmin = 1190.2134
				xmax = 1201.0458
				text = ""
			intervals [2302]:
				xmin = 1201.0458
				xmax = 1201.4058
				text = "M"
			intervals [2303]:
				xmin = 1201.4058
				xmax = 1201.4358
				text = "HH"
			intervals [2304]:
				xmin = 1201.4358
				xmax = 1201.5158
				text = "M"
			intervals [2305]:
				xmin = 1201.5158
				xmax = 1203.352
				text = "sp"
			intervals [2306]:
				xmin = 1203.352
				xmax = 1203.412
				text = "AY1"
			intervals [2307]:
				xmin = 1203.412
				xmax = 1203.572
				text = "sp"
			intervals [2308]:
				xmin = 1203.572
				xmax = 1203.662
				text = "S"
			intervals [2309]:
				xmin = 1203.662
				xmax = 1203.762
				text = "IY1"
			intervals [2310]:
				xmin = 1203.762
				xmax = 1204.9066
				text = "sp"
			intervals [2311]:
				xmin = 1204.9066
				xmax = 1205.1566
				text = "AH1"
			intervals [2312]:
				xmin = 1205.1566
				xmax = 1205.3866
				text = "M"
			intervals [2313]:
				xmin = 1205.3866
				xmax = 1205.6489
				text = "sp"
			intervals [2314]:
				xmin = 1205.6489
				xmax = 1205.7089
				text = "IH1"
			intervals [2315]:
				xmin = 1205.7089
				xmax = 1205.8189
				text = "N"
			intervals [2316]:
				xmin = 1205.8189
				xmax = 1205.9989
				text = "AH0"
			intervals [2317]:
				xmin = 1205.9989
				xmax = 1206.2532
				text = "sp"
			intervals [2318]:
				xmin = 1206.2532
				xmax = 1206.3332
				text = "D"
			intervals [2319]:
				xmin = 1206.3332
				xmax = 1206.5432
				text = "EY1"
			intervals [2320]:
				xmin = 1206.5432
				xmax = 1206.7032
				text = "S"
			intervals [2321]:
				xmin = 1206.7032
				xmax = 1206.8132
				text = "W"
			intervals [2322]:
				xmin = 1206.8132
				xmax = 1207.0632
				text = "ER1"
			intervals [2323]:
				xmin = 1207.0632
				xmax = 1207.1132
				text = "K"
			intervals [2324]:
				xmin = 1207.1132
				xmax = 1207.1532
				text = "sp"
			intervals [2325]:
				xmin = 1207.1532
				xmax = 1207.2332
				text = "W"
			intervals [2326]:
				xmin = 1207.2332
				xmax = 1207.2632
				text = "AH1"
			intervals [2327]:
				xmin = 1207.2632
				xmax = 1207.3232
				text = "T"
			intervals [2328]:
				xmin = 1207.3232
				xmax = 1207.3832
				text = "D"
			intervals [2329]:
				xmin = 1207.3832
				xmax = 1207.4132
				text = "UW1"
			intervals [2330]:
				xmin = 1207.4132
				xmax = 1207.4732
				text = "Y"
			intervals [2331]:
				xmin = 1207.4732
				xmax = 1207.5032
				text = "UW1"
			intervals [2332]:
				xmin = 1207.5032
				xmax = 1207.5632
				text = "D"
			intervals [2333]:
				xmin = 1207.5632
				xmax = 1207.7532
				text = "UW1"
			intervals [2334]:
				xmin = 1207.7532
				xmax = 1207.8032
				text = "sp"
			intervals [2335]:
				xmin = 1207.8032
				xmax = 1211.1519
				text = ""
			intervals [2336]:
				xmin = 1211.1519
				xmax = 1211.2219
				text = "M"
			intervals [2337]:
				xmin = 1211.2219
				xmax = 1211.2519
				text = "HH"
			intervals [2338]:
				xmin = 1211.2519
				xmax = 1211.6719
				text = "M"
			intervals [2339]:
				xmin = 1211.6719
				xmax = 1211.7519
				text = "sp"
			intervals [2340]:
				xmin = 1211.7519
				xmax = 1220.5559
				text = ""
			intervals [2341]:
				xmin = 1220.5559
				xmax = 1220.6059
				text = "M"
			intervals [2342]:
				xmin = 1220.6059
				xmax = 1220.6459
				text = "HH"
			intervals [2343]:
				xmin = 1220.6459
				xmax = 1221.0459
				text = "M"
			intervals [2344]:
				xmin = 1221.0459
				xmax = 1221.0759
				text = "sp"
			intervals [2345]:
				xmin = 1221.0759
				xmax = 1223.7404
				text = ""
			intervals [2346]:
				xmin = 1223.7404
				xmax = 1223.7904
				text = "AY1"
			intervals [2347]:
				xmin = 1223.7904
				xmax = 1223.9704
				text = "sp"
			intervals [2348]:
				xmin = 1223.9704
				xmax = 1224.1404
				text = "S"
			intervals [2349]:
				xmin = 1224.1404
				xmax = 1224.1704
				text = "IY1"
			intervals [2350]:
				xmin = 1224.1704
				xmax = 1225.7533
				text = "sp"
			intervals [2351]:
				xmin = 1225.7533
				xmax = 1225.8033
				text = "AH1"
			intervals [2352]:
				xmin = 1225.8033
				xmax = 1225.9933
				text = "M"
			intervals [2353]:
				xmin = 1225.9933
				xmax = 1226.0533
				text = "HH"
			intervals [2354]:
				xmin = 1226.0533
				xmax = 1226.1033
				text = "AW1"
			intervals [2355]:
				xmin = 1226.1033
				xmax = 1226.1833
				text = "D"
			intervals [2356]:
				xmin = 1226.1833
				xmax = 1226.2133
				text = "IH0"
			intervals [2357]:
				xmin = 1226.2133
				xmax = 1226.2833
				text = "Z"
			intervals [2358]:
				xmin = 1226.2833
				xmax = 1226.3133
				text = "Y"
			intervals [2359]:
				xmin = 1226.3133
				xmax = 1226.3433
				text = "UH1"
			intervals [2360]:
				xmin = 1226.3433
				xmax = 1226.3933
				text = "R"
			intervals [2361]:
				xmin = 1226.3933
				xmax = 1226.4433
				text = "F"
			intervals [2362]:
				xmin = 1226.4433
				xmax = 1226.5733
				text = "AE1"
			intervals [2363]:
				xmin = 1226.5733
				xmax = 1226.6633
				text = "M"
			intervals [2364]:
				xmin = 1226.6633
				xmax = 1226.6933
				text = "L"
			intervals [2365]:
				xmin = 1226.6933
				xmax = 1226.7333
				text = "IY0"
			intervals [2366]:
				xmin = 1226.7333
				xmax = 1226.8333
				text = "S"
			intervals [2367]:
				xmin = 1226.8333
				xmax = 1226.9033
				text = "EH1"
			intervals [2368]:
				xmin = 1226.9033
				xmax = 1226.9633
				text = "L"
			intervals [2369]:
				xmin = 1226.9633
				xmax = 1226.9933
				text = "AH0"
			intervals [2370]:
				xmin = 1226.9933
				xmax = 1227.0333
				text = "B"
			intervals [2371]:
				xmin = 1227.0333
				xmax = 1227.1033
				text = "R"
			intervals [2372]:
				xmin = 1227.1033
				xmax = 1227.1433
				text = "EY2"
			intervals [2373]:
				xmin = 1227.1433
				xmax = 1227.1933
				text = "T"
			intervals [2374]:
				xmin = 1227.1933
				xmax = 1227.2333
				text = "DH"
			intervals [2375]:
				xmin = 1227.2333
				xmax = 1227.2833
				text = "AH0"
			intervals [2376]:
				xmin = 1227.2833
				xmax = 1227.3333
				text = "HH"
			intervals [2377]:
				xmin = 1227.3333
				xmax = 1227.4533
				text = "AA1"
			intervals [2378]:
				xmin = 1227.4533
				xmax = 1227.5033
				text = "L"
			intervals [2379]:
				xmin = 1227.5033
				xmax = 1227.5533
				text = "AH0"
			intervals [2380]:
				xmin = 1227.5533
				xmax = 1227.6433
				text = "D"
			intervals [2381]:
				xmin = 1227.6433
				xmax = 1227.7833
				text = "EY2"
			intervals [2382]:
				xmin = 1227.7833
				xmax = 1227.9733
				text = "Z"
			intervals [2383]:
				xmin = 1227.9733
				xmax = 1241.7506
				text = "sp"
			intervals [2384]:
				xmin = 1241.7506
				xmax = 1241.8306
				text = "AY1"
			intervals [2385]:
				xmin = 1241.8306
				xmax = 1241.9306
				text = "sp"
			intervals [2386]:
				xmin = 1241.9306
				xmax = 1242.0706
				text = "S"
			intervals [2387]:
				xmin = 1242.0706
				xmax = 1242.1006
				text = "IY1"
			intervals [2388]:
				xmin = 1242.1006
				xmax = 1242.7909
				text = "sp"
			intervals [2389]:
				xmin = 1242.7909
				xmax = 1243.0509
				text = "AH1"
			intervals [2390]:
				xmin = 1243.0509
				xmax = 1243.3109
				text = "M"
			intervals [2391]:
				xmin = 1243.3109
				xmax = 1243.7994
				text = ""
			intervals [2392]:
				xmin = 1243.7994
				xmax = 1243.8694
				text = "sil"
			intervals [2393]:
				xmin = 1243.8694
				xmax = 1244.0094
				text = "IH0"
			intervals [2394]:
				xmin = 1244.0094
				xmax = 1244.1594
				text = "Z"
			intervals [2395]:
				xmin = 1244.1594
				xmax = 1244.2494
				text = "K"
			intervals [2396]:
				xmin = 1244.2494
				xmax = 1244.2894
				text = "R"
			intervals [2397]:
				xmin = 1244.2894
				xmax = 1244.3794
				text = "IH1"
			intervals [2398]:
				xmin = 1244.3794
				xmax = 1244.5494
				text = "S"
			intervals [2399]:
				xmin = 1244.5494
				xmax = 1244.6194
				text = "M"
			intervals [2400]:
				xmin = 1244.6194
				xmax = 1244.7094
				text = "AH0"
			intervals [2401]:
				xmin = 1244.7094
				xmax = 1244.8894
				text = "S"
			intervals [2402]:
				xmin = 1244.8894
				xmax = 1244.9494
				text = "AO1"
			intervals [2403]:
				xmin = 1244.9494
				xmax = 1245.1394
				text = "R"
			intervals [2404]:
				xmin = 1245.1394
				xmax = 1245.3494
				text = "sp"
			intervals [2405]:
				xmin = 1245.3494
				xmax = 1245.4894
				text = "IY1"
			intervals [2406]:
				xmin = 1245.4894
				xmax = 1245.5894
				text = "S"
			intervals [2407]:
				xmin = 1245.5894
				xmax = 1245.6194
				text = "T"
			intervals [2408]:
				xmin = 1245.6194
				xmax = 1245.6494
				text = "ER0"
			intervals [2409]:
				xmin = 1245.6494
				xmax = 1245.7094
				text = "AH0"
			intervals [2410]:
				xmin = 1245.7094
				xmax = 1245.8194
				text = "S"
			intervals [2411]:
				xmin = 1245.8194
				xmax = 1245.8794
				text = "P"
			intervals [2412]:
				xmin = 1245.8794
				xmax = 1245.9294
				text = "EH1"
			intervals [2413]:
				xmin = 1245.9294
				xmax = 1246.0794
				text = "SH"
			intervals [2414]:
				xmin = 1246.0794
				xmax = 1246.1094
				text = "AH0"
			intervals [2415]:
				xmin = 1246.1094
				xmax = 1246.1394
				text = "L"
			intervals [2416]:
				xmin = 1246.1394
				xmax = 1246.1694
				text = "HH"
			intervals [2417]:
				xmin = 1246.1694
				xmax = 1246.1994
				text = "AA1"
			intervals [2418]:
				xmin = 1246.1994
				xmax = 1246.3594
				text = "L"
			intervals [2419]:
				xmin = 1246.3594
				xmax = 1246.3994
				text = "AH0"
			intervals [2420]:
				xmin = 1246.3994
				xmax = 1246.4694
				text = "D"
			intervals [2421]:
				xmin = 1246.4694
				xmax = 1246.6094
				text = "EY2"
			intervals [2422]:
				xmin = 1246.6094
				xmax = 1246.8494
				text = "sp"
			intervals [2423]:
				xmin = 1246.8494
				xmax = 1246.8794
				text = "W"
			intervals [2424]:
				xmin = 1246.8794
				xmax = 1246.9094
				text = "IH0"
			intervals [2425]:
				xmin = 1246.9094
				xmax = 1246.9394
				text = "TH"
			intervals [2426]:
				xmin = 1246.9394
				xmax = 1246.9794
				text = "sp"
			intervals [2427]:
				xmin = 1246.9794
				xmax = 1247.0194
				text = "Y"
			intervals [2428]:
				xmin = 1247.0194
				xmax = 1247.0494
				text = "UH1"
			intervals [2429]:
				xmin = 1247.0494
				xmax = 1247.0794
				text = "R"
			intervals [2430]:
				xmin = 1247.0794
				xmax = 1247.1094
				text = "sp"
			intervals [2431]:
				xmin = 1247.1094
				xmax = 1247.1394
				text = "F"
			intervals [2432]:
				xmin = 1247.1394
				xmax = 1247.1894
				text = "AE1"
			intervals [2433]:
				xmin = 1247.1894
				xmax = 1247.2194
				text = "M"
			intervals [2434]:
				xmin = 1247.2194
				xmax = 1247.2494
				text = "L"
			intervals [2435]:
				xmin = 1247.2494
				xmax = 1247.2794
				text = "IY0"
			intervals [2436]:
				xmin = 1247.2794
				xmax = 1247.6394
				text = "sp"
			intervals [2437]:
				xmin = 1247.6394
				xmax = 1249.5479
				text = ""
			intervals [2438]:
				xmin = 1249.5479
				xmax = 1249.5979
				text = "K"
			intervals [2439]:
				xmin = 1249.5979
				xmax = 1249.6279
				text = "R"
			intervals [2440]:
				xmin = 1249.6279
				xmax = 1249.6979
				text = "IH1"
			intervals [2441]:
				xmin = 1249.6979
				xmax = 1249.8279
				text = "S"
			intervals [2442]:
				xmin = 1249.8279
				xmax = 1249.8779
				text = "M"
			intervals [2443]:
				xmin = 1249.8779
				xmax = 1249.9379
				text = "AH0"
			intervals [2444]:
				xmin = 1249.9379
				xmax = 1250.0179
				text = "S"
			intervals [2445]:
				xmin = 1250.0179
				xmax = 1250.0479
				text = "sp"
			intervals [2446]:
				xmin = 1250.0479
				xmax = 1250.2179
				text = "IH0"
			intervals [2447]:
				xmin = 1250.2179
				xmax = 1250.3779
				text = "Z"
			intervals [2448]:
				xmin = 1250.3779
				xmax = 1250.4179
				text = "sp"
			intervals [2449]:
				xmin = 1250.4179
				xmax = 1250.9165
				text = ""
			intervals [2450]:
				xmin = 1250.9165
				xmax = 1250.9565
				text = "HH"
			intervals [2451]:
				xmin = 1250.9565
				xmax = 1250.9865
				text = "W"
			intervals [2452]:
				xmin = 1250.9865
				xmax = 1251.0765
				text = "AH1"
			intervals [2453]:
				xmin = 1251.0765
				xmax = 1251.1065
				text = "T"
			intervals [2454]:
				xmin = 1251.1065
				xmax = 1251.1365
				text = "D"
			intervals [2455]:
				xmin = 1251.1365
				xmax = 1251.1765
				text = "UW1"
			intervals [2456]:
				xmin = 1251.1765
				xmax = 1251.2065
				text = "Y"
			intervals [2457]:
				xmin = 1251.2065
				xmax = 1251.3865
				text = "UW1"
			intervals [2458]:
				xmin = 1251.3865
				xmax = 1251.4165
				text = "sp"
			intervals [2459]:
				xmin = 1251.4165
				xmax = 1251.4965
				text = "Y"
			intervals [2460]:
				xmin = 1251.4965
				xmax = 1251.5365
				text = "UW1"
			intervals [2461]:
				xmin = 1251.5365
				xmax = 1251.6565
				text = "ZH"
			intervals [2462]:
				xmin = 1251.6565
				xmax = 1251.6865
				text = "AH0"
			intervals [2463]:
				xmin = 1251.6865
				xmax = 1251.7165
				text = "L"
			intervals [2464]:
				xmin = 1251.7165
				xmax = 1251.7565
				text = "IY0"
			intervals [2465]:
				xmin = 1251.7565
				xmax = 1251.8065
				text = "sp"
			intervals [2466]:
				xmin = 1251.8065
				xmax = 1251.8465
				text = "D"
			intervals [2467]:
				xmin = 1251.8465
				xmax = 1251.9165
				text = "UW1"
			intervals [2468]:
				xmin = 1251.9165
				xmax = 1251.9465
				text = "sp"
			intervals [2469]:
				xmin = 1251.9465
				xmax = 1251.9765
				text = "AO1"
			intervals [2470]:
				xmin = 1251.9765
				xmax = 1252.0865
				text = "N"
			intervals [2471]:
				xmin = 1252.0865
				xmax = 1252.1365
				text = "sp"
			intervals [2472]:
				xmin = 1252.1365
				xmax = 1252.5591
				text = ""
			intervals [2473]:
				xmin = 1252.5591
				xmax = 1252.6091
				text = "F"
			intervals [2474]:
				xmin = 1252.6091
				xmax = 1252.6691
				text = "ER0"
			intervals [2475]:
				xmin = 1252.6691
				xmax = 1252.7091
				text = "sp"
			intervals [2476]:
				xmin = 1252.7091
				xmax = 1252.7491
				text = "K"
			intervals [2477]:
				xmin = 1252.7491
				xmax = 1252.7991
				text = "R"
			intervals [2478]:
				xmin = 1252.7991
				xmax = 1252.8791
				text = "IH1"
			intervals [2479]:
				xmin = 1252.8791
				xmax = 1252.9691
				text = "S"
			intervals [2480]:
				xmin = 1252.9691
				xmax = 1253.0791
				text = "M"
			intervals [2481]:
				xmin = 1253.0791
				xmax = 1253.1091
				text = "AH0"
			intervals [2482]:
				xmin = 1253.1091
				xmax = 1253.2491
				text = "S"
			intervals [2483]:
				xmin = 1253.2491
				xmax = 1253.3491
				text = "sp"
			intervals [2484]:
				xmin = 1253.3491
				xmax = 1265.8067
				text = ""
			intervals [2485]:
				xmin = 1265.8067
				xmax = 1265.8767
				text = "M"
			intervals [2486]:
				xmin = 1265.8767
				xmax = 1265.9067
				text = "HH"
			intervals [2487]:
				xmin = 1265.9067
				xmax = 1266.1167
				text = "M"
			intervals [2488]:
				xmin = 1266.1167
				xmax = 1277.3655
				text = "sp"
			intervals [2489]:
				xmin = 1277.3655
				xmax = 1277.4055
				text = "AY1"
			intervals [2490]:
				xmin = 1277.4055
				xmax = 1277.5855
				text = "sp"
			intervals [2491]:
				xmin = 1277.5855
				xmax = 1277.7355
				text = "S"
			intervals [2492]:
				xmin = 1277.7355
				xmax = 1277.7655
				text = "IY1"
			intervals [2493]:
				xmin = 1277.7655
				xmax = 1278.6921
				text = "sp"
			intervals [2494]:
				xmin = 1278.6921
				xmax = 1278.9921
				text = "AH1"
			intervals [2495]:
				xmin = 1278.9921
				xmax = 1279.1921
				text = "M"
			intervals [2496]:
				xmin = 1279.1921
				xmax = 1279.7925
				text = ""
			intervals [2497]:
				xmin = 1279.7925
				xmax = 1279.8425
				text = "sil"
			intervals [2498]:
				xmin = 1279.8425
				xmax = 1279.8725
				text = "DH"
			intervals [2499]:
				xmin = 1279.8725
				xmax = 1279.9325
				text = "IH1"
			intervals [2500]:
				xmin = 1279.9325
				xmax = 1280.0125
				text = "S"
			intervals [2501]:
				xmin = 1280.0125
				xmax = 1280.0825
				text = "M"
			intervals [2502]:
				xmin = 1280.0825
				xmax = 1280.1725
				text = "EY1"
			intervals [2503]:
				xmin = 1280.1725
				xmax = 1280.2525
				text = "S"
			intervals [2504]:
				xmin = 1280.2525
				xmax = 1280.3325
				text = "AW1"
			intervals [2505]:
				xmin = 1280.3325
				xmax = 1280.3625
				text = "N"
			intervals [2506]:
				xmin = 1280.3625
				xmax = 1280.3925
				text = "D"
			intervals [2507]:
				xmin = 1280.3925
				xmax = 1280.4225
				text = "L"
			intervals [2508]:
				xmin = 1280.4225
				xmax = 1280.4625
				text = "AY1"
			intervals [2509]:
				xmin = 1280.4625
				xmax = 1280.5325
				text = "K"
			intervals [2510]:
				xmin = 1280.5325
				xmax = 1280.6025
				text = "AH0"
			intervals [2511]:
				xmin = 1280.6025
				xmax = 1280.6725
				text = "S"
			intervals [2512]:
				xmin = 1280.6725
				xmax = 1280.7125
				text = "IH1"
			intervals [2513]:
				xmin = 1280.7125
				xmax = 1280.8625
				text = "L"
			intervals [2514]:
				xmin = 1280.8625
				xmax = 1280.8925
				text = "IY0"
			intervals [2515]:
				xmin = 1280.8925
				xmax = 1280.9225
				text = "sp"
			intervals [2516]:
				xmin = 1280.9225
				xmax = 1280.9625
				text = "K"
			intervals [2517]:
				xmin = 1280.9625
				xmax = 1280.9925
				text = "W"
			intervals [2518]:
				xmin = 1280.9925
				xmax = 1281.0725
				text = "EH1"
			intervals [2519]:
				xmin = 1281.0725
				xmax = 1281.2125
				text = "SH"
			intervals [2520]:
				xmin = 1281.2125
				xmax = 1281.2925
				text = "AH0"
			intervals [2521]:
				xmin = 1281.2925
				xmax = 1281.3325
				text = "N"
			intervals [2522]:
				xmin = 1281.3325
				xmax = 1281.3725
				text = "B"
			intervals [2523]:
				xmin = 1281.3725
				xmax = 1281.4025
				text = "AH1"
			intervals [2524]:
				xmin = 1281.4025
				xmax = 1281.4625
				text = "T"
			intervals [2525]:
				xmin = 1281.4625
				xmax = 1281.5125
				text = "W"
			intervals [2526]:
				xmin = 1281.5125
				xmax = 1281.5425
				text = "AH1"
			intervals [2527]:
				xmin = 1281.5425
				xmax = 1281.6025
				text = "T"
			intervals [2528]:
				xmin = 1281.6025
				xmax = 1281.6325
				text = "D"
			intervals [2529]:
				xmin = 1281.6325
				xmax = 1281.6625
				text = "UW1"
			intervals [2530]:
				xmin = 1281.6625
				xmax = 1281.6925
				text = "Y"
			intervals [2531]:
				xmin = 1281.6925
				xmax = 1281.7525
				text = "UW1"
			intervals [2532]:
				xmin = 1281.7525
				xmax = 1281.7925
				text = "W"
			intervals [2533]:
				xmin = 1281.7925
				xmax = 1281.8325
				text = "AO1"
			intervals [2534]:
				xmin = 1281.8325
				xmax = 1281.8825
				text = "N"
			intervals [2535]:
				xmin = 1281.8825
				xmax = 1281.9125
				text = "T"
			intervals [2536]:
				xmin = 1281.9125
				xmax = 1281.9425
				text = "F"
			intervals [2537]:
				xmin = 1281.9425
				xmax = 1281.9825
				text = "ER0"
			intervals [2538]:
				xmin = 1281.9825
				xmax = 1282.0125
				text = "sp"
			intervals [2539]:
				xmin = 1282.0125
				xmax = 1282.0925
				text = "K"
			intervals [2540]:
				xmin = 1282.0925
				xmax = 1282.1225
				text = "R"
			intervals [2541]:
				xmin = 1282.1225
				xmax = 1282.1825
				text = "IH1"
			intervals [2542]:
				xmin = 1282.1825
				xmax = 1282.3125
				text = "S"
			intervals [2543]:
				xmin = 1282.3125
				xmax = 1282.3525
				text = "M"
			intervals [2544]:
				xmin = 1282.3525
				xmax = 1282.3925
				text = "AH0"
			intervals [2545]:
				xmin = 1282.3925
				xmax = 1282.4625
				text = "S"
			intervals [2546]:
				xmin = 1282.4625
				xmax = 1282.5025
				text = "sp"
			intervals [2547]:
				xmin = 1282.5025
				xmax = 1282.5425
				text = "DH"
			intervals [2548]:
				xmin = 1282.5425
				xmax = 1282.6025
				text = "IH0"
			intervals [2549]:
				xmin = 1282.6025
				xmax = 1282.7125
				text = "S"
			intervals [2550]:
				xmin = 1282.7125
				xmax = 1282.8225
				text = "Y"
			intervals [2551]:
				xmin = 1282.8225
				xmax = 1282.8725
				text = "IH1"
			intervals [2552]:
				xmin = 1282.8725
				xmax = 1282.9025
				text = "R"
			intervals [2553]:
				xmin = 1282.9025
				xmax = 1282.9825
				text = "sp"
			intervals [2554]:
				xmin = 1282.9825
				xmax = 1289.7247
				text = ""
			intervals [2555]:
				xmin = 1289.7247
				xmax = 1290.6847
				text = "spn"
			intervals [2556]:
				xmin = 1290.6847
				xmax = 1292.381
				text = "sp"
			intervals [2557]:
				xmin = 1292.381
				xmax = 1292.541
				text = "AY1"
			intervals [2558]:
				xmin = 1292.541
				xmax = 1292.621
				text = "sp"
			intervals [2559]:
				xmin = 1292.621
				xmax = 1292.671
				text = "S"
			intervals [2560]:
				xmin = 1292.671
				xmax = 1292.701
				text = "IY1"
			intervals [2561]:
				xmin = 1292.701
				xmax = 1292.861
				text = "N"
			intervals [2562]:
				xmin = 1292.861
				xmax = 1293.011
				text = "AH1"
			intervals [2563]:
				xmin = 1293.011
				xmax = 1293.051
				text = "TH"
			intervals [2564]:
				xmin = 1293.051
				xmax = 1293.141
				text = "IH0"
			intervals [2565]:
				xmin = 1293.141
				xmax = 1293.221
				text = "N"
			intervals [2566]:
				xmin = 1293.221
				xmax = 1293.281
				text = "S"
			intervals [2567]:
				xmin = 1293.281
				xmax = 1293.381
				text = "M"
			intervals [2568]:
				xmin = 1293.381
				xmax = 1293.411
				text = "AO1"
			intervals [2569]:
				xmin = 1293.411
				xmax = 1293.631
				text = "L"
			intervals [2570]:
				xmin = 1293.631
				xmax = 1294.732
				text = "sp"
			intervals [2571]:
				xmin = 1294.732
				xmax = 1295.082
				text = "AH1"
			intervals [2572]:
				xmin = 1295.082
				xmax = 1295.442
				text = "M"
			intervals [2573]:
				xmin = 1295.442
				xmax = 1295.7825
				text = ""
			intervals [2574]:
				xmin = 1295.7825
				xmax = 1295.8725
				text = "W"
			intervals [2575]:
				xmin = 1295.8725
				xmax = 1295.9125
				text = "ER1"
			intervals [2576]:
				xmin = 1295.9125
				xmax = 1295.9725
				text = "Y"
			intervals [2577]:
				xmin = 1295.9725
				xmax = 1296.0025
				text = "UW1"
			intervals [2578]:
				xmin = 1296.0025
				xmax = 1296.1025
				text = "IH1"
			intervals [2579]:
				xmin = 1296.1025
				xmax = 1296.2125
				text = "N"
			intervals [2580]:
				xmin = 1296.2125
				xmax = 1296.2925
				text = "AH0"
			intervals [2581]:
				xmin = 1296.2925
				xmax = 1296.3525
				text = "S"
			intervals [2582]:
				xmin = 1296.3525
				xmax = 1296.4225
				text = "IH1"
			intervals [2583]:
				xmin = 1296.4225
				xmax = 1296.4725
				text = "sp"
			intervals [2584]:
				xmin = 1296.4725
				xmax = 1296.5425
				text = "IH1"
			intervals [2585]:
				xmin = 1296.5425
				xmax = 1296.6325
				text = "N"
			intervals [2586]:
				xmin = 1296.6325
				xmax = 1296.6925
				text = "AH0"
			intervals [2587]:
				xmin = 1296.6925
				xmax = 1296.7525
				text = "S"
			intervals [2588]:
				xmin = 1296.7525
				xmax = 1296.8225
				text = "IH2"
			intervals [2589]:
				xmin = 1296.8225
				xmax = 1296.8925
				text = "CH"
			intervals [2590]:
				xmin = 1296.8925
				xmax = 1297.0025
				text = "UW0"
			intervals [2591]:
				xmin = 1297.0025
				xmax = 1297.0825
				text = "EY1"
			intervals [2592]:
				xmin = 1297.0825
				xmax = 1297.1925
				text = "SH"
			intervals [2593]:
				xmin = 1297.1925
				xmax = 1297.2625
				text = "AH0"
			intervals [2594]:
				xmin = 1297.2625
				xmax = 1297.2925
				text = "N"
			intervals [2595]:
				xmin = 1297.2925
				xmax = 1297.3225
				text = "W"
			intervals [2596]:
				xmin = 1297.3225
				xmax = 1297.3625
				text = "EH1"
			intervals [2597]:
				xmin = 1297.3625
				xmax = 1297.3925
				text = "R"
			intervals [2598]:
				xmin = 1297.3925
				xmax = 1297.4925
				text = "Y"
			intervals [2599]:
				xmin = 1297.4925
				xmax = 1297.5325
				text = "UW1"
			intervals [2600]:
				xmin = 1297.5325
				xmax = 1297.5625
				text = "sp"
			intervals [2601]:
				xmin = 1297.5625
				xmax = 1297.6225
				text = "TH"
			intervals [2602]:
				xmin = 1297.6225
				xmax = 1297.7325
				text = "AO1"
			intervals [2603]:
				xmin = 1297.7325
				xmax = 1297.7925
				text = "T"
			intervals [2604]:
				xmin = 1297.7925
				xmax = 1297.8525
				text = "Y"
			intervals [2605]:
				xmin = 1297.8525
				xmax = 1297.8825
				text = "UW1"
			intervals [2606]:
				xmin = 1297.8825
				xmax = 1297.9725
				text = "M"
			intervals [2607]:
				xmin = 1297.9725
				xmax = 1298.0625
				text = "AY1"
			intervals [2608]:
				xmin = 1298.0625
				xmax = 1298.1525
				text = "T"
			intervals [2609]:
				xmin = 1298.1525
				xmax = 1298.1825
				text = "sp"
			intervals [2610]:
				xmin = 1298.1825
				xmax = 1298.2225
				text = "B"
			intervals [2611]:
				xmin = 1298.2225
				xmax = 1298.2825
				text = "IY0"
			intervals [2612]:
				xmin = 1298.2825
				xmax = 1298.3825
				text = "K"
			intervals [2613]:
				xmin = 1298.3825
				xmax = 1298.4625
				text = "IH1"
			intervals [2614]:
				xmin = 1298.4625
				xmax = 1298.5725
				text = "L"
			intervals [2615]:
				xmin = 1298.5725
				xmax = 1298.6225
				text = "D"
			intervals [2616]:
				xmin = 1298.6225
				xmax = 1298.6925
				text = "ER0"
			intervals [2617]:
				xmin = 1298.6925
				xmax = 1298.7525
				text = "Y"
			intervals [2618]:
				xmin = 1298.7525
				xmax = 1298.7825
				text = "UW1"
			intervals [2619]:
				xmin = 1298.7825
				xmax = 1298.8625
				text = "M"
			intervals [2620]:
				xmin = 1298.8625
				xmax = 1298.9325
				text = "AY1"
			intervals [2621]:
				xmin = 1298.9325
				xmax = 1299.0325
				text = "T"
			intervals [2622]:
				xmin = 1299.0325
				xmax = 1299.0625
				text = "sp"
			intervals [2623]:
				xmin = 1299.0625
				xmax = 1299.1125
				text = "D"
			intervals [2624]:
				xmin = 1299.1125
				xmax = 1299.4125
				text = "AY1"
			intervals [2625]:
				xmin = 1299.4125
				xmax = 1301.6295
				text = "sp"
			intervals [2626]:
				xmin = 1301.6295
				xmax = 1301.7595
				text = "OW1"
			intervals [2627]:
				xmin = 1301.7595
				xmax = 1301.7995
				text = "sp"
			intervals [2628]:
				xmin = 1301.7995
				xmax = 1301.8795
				text = "K"
			intervals [2629]:
				xmin = 1301.8795
				xmax = 1301.9195
				text = "UH1"
			intervals [2630]:
				xmin = 1301.9195
				xmax = 1301.9995
				text = "D"
			intervals [2631]:
				xmin = 1301.9995
				xmax = 1302.0395
				text = "Y"
			intervals [2632]:
				xmin = 1302.0395
				xmax = 1302.0795
				text = "UW1"
			intervals [2633]:
				xmin = 1302.0795
				xmax = 1302.1295
				text = "D"
			intervals [2634]:
				xmin = 1302.1295
				xmax = 1302.1695
				text = "IH0"
			intervals [2635]:
				xmin = 1302.1695
				xmax = 1302.2495
				text = "S"
			intervals [2636]:
				xmin = 1302.2495
				xmax = 1302.2795
				text = "K"
			intervals [2637]:
				xmin = 1302.2795
				xmax = 1302.3695
				text = "R"
			intervals [2638]:
				xmin = 1302.3695
				xmax = 1302.5195
				text = "AY1"
			intervals [2639]:
				xmin = 1302.5195
				xmax = 1302.5695
				text = "B"
			intervals [2640]:
				xmin = 1302.5695
				xmax = 1302.6495
				text = "HH"
			intervals [2641]:
				xmin = 1302.6495
				xmax = 1302.6995
				text = "W"
			intervals [2642]:
				xmin = 1302.6995
				xmax = 1302.7495
				text = "AH1"
			intervals [2643]:
				xmin = 1302.7495
				xmax = 1302.8195
				text = "N"
			intervals [2644]:
				xmin = 1302.8195
				xmax = 1302.9295
				text = "AH0"
			intervals [2645]:
				xmin = 1302.9295
				xmax = 1302.9695
				text = "V"
			intervals [2646]:
				xmin = 1302.9695
				xmax = 1302.9995
				text = "sp"
			intervals [2647]:
				xmin = 1302.9995
				xmax = 1303.0295
				text = "DH"
			intervals [2648]:
				xmin = 1303.0295
				xmax = 1303.0595
				text = "AH0"
			intervals [2649]:
				xmin = 1303.0595
				xmax = 1303.1095
				text = "M"
			intervals [2650]:
				xmin = 1303.1095
				xmax = 1303.2495
				text = "sp"
			intervals [2651]:
				xmin = 1303.2495
				xmax = 1307.2619
				text = ""
			intervals [2652]:
				xmin = 1307.2619
				xmax = 1307.3319
				text = "W"
			intervals [2653]:
				xmin = 1307.3319
				xmax = 1307.3719
				text = "EH1"
			intervals [2654]:
				xmin = 1307.3719
				xmax = 1307.4219
				text = "L"
			intervals [2655]:
				xmin = 1307.4219
				xmax = 1307.4819
				text = "W"
			intervals [2656]:
				xmin = 1307.4819
				xmax = 1307.5219
				text = "AH1"
			intervals [2657]:
				xmin = 1307.5219
				xmax = 1307.5519
				text = "T"
			intervals [2658]:
				xmin = 1307.5519
				xmax = 1307.5919
				text = "HH"
			intervals [2659]:
				xmin = 1307.5919
				xmax = 1307.7919
				text = "AE1"
			intervals [2660]:
				xmin = 1307.7919
				xmax = 1307.9119
				text = "P"
			intervals [2661]:
				xmin = 1307.9119
				xmax = 1307.9419
				text = "AH0"
			intervals [2662]:
				xmin = 1307.9419
				xmax = 1307.9719
				text = "N"
			intervals [2663]:
				xmin = 1307.9719
				xmax = 1308.0019
				text = "D"
			intervals [2664]:
				xmin = 1308.0019
				xmax = 1316.6359
				text = "sp"
			intervals [2665]:
				xmin = 1316.6359
				xmax = 1316.8959
				text = "AY1"
			intervals [2666]:
				xmin = 1316.8959
				xmax = 1317.0559
				text = "sp"
			intervals [2667]:
				xmin = 1317.0559
				xmax = 1317.1259
				text = "S"
			intervals [2668]:
				xmin = 1317.1259
				xmax = 1317.1559
				text = "IY1"
			intervals [2669]:
				xmin = 1317.1559
				xmax = 1317.3359
				text = "sp"
			intervals [2670]:
				xmin = 1317.3359
				xmax = 1317.8917
				text = ""
			intervals [2671]:
				xmin = 1317.8917
				xmax = 1318.0017
				text = "W"
			intervals [2672]:
				xmin = 1318.0017
				xmax = 1318.1217
				text = "EH1"
			intervals [2673]:
				xmin = 1318.1217
				xmax = 1318.3417
				text = "L"
			intervals [2674]:
				xmin = 1318.3417
				xmax = 1318.8762
				text = ""
			intervals [2675]:
				xmin = 1318.8762
				xmax = 1318.9262
				text = "sil"
			intervals [2676]:
				xmin = 1318.9262
				xmax = 1319.0062
				text = "AY1"
			intervals [2677]:
				xmin = 1319.0062
				xmax = 1319.0762
				text = "M"
			intervals [2678]:
				xmin = 1319.0762
				xmax = 1319.1662
				text = "IY1"
			intervals [2679]:
				xmin = 1319.1662
				xmax = 1319.1962
				text = "N"
			intervals [2680]:
				xmin = 1319.1962
				xmax = 1319.2262
				text = "D"
			intervals [2681]:
				xmin = 1319.2262
				xmax = 1319.2562
				text = "IH0"
			intervals [2682]:
				xmin = 1319.2562
				xmax = 1319.2862
				text = "D"
			intervals [2683]:
				xmin = 1319.2862
				xmax = 1319.3262
				text = "DH"
			intervals [2684]:
				xmin = 1319.3262
				xmax = 1319.5262
				text = "AH1"
			intervals [2685]:
				xmin = 1319.5262
				xmax = 1319.5862
				text = "B"
			intervals [2686]:
				xmin = 1319.5862
				xmax = 1319.6562
				text = "UH1"
			intervals [2687]:
				xmin = 1319.6562
				xmax = 1319.6962
				text = "L"
			intervals [2688]:
				xmin = 1319.6962
				xmax = 1319.7362
				text = "AH0"
			intervals [2689]:
				xmin = 1319.7362
				xmax = 1319.7962
				text = "T"
			intervals [2690]:
				xmin = 1319.7962
				xmax = 1319.8962
				text = "W"
			intervals [2691]:
				xmin = 1319.8962
				xmax = 1319.9762
				text = "IH1"
			intervals [2692]:
				xmin = 1319.9762
				xmax = 1320.1162
				text = "Z"
			intervals [2693]:
				xmin = 1320.1162
				xmax = 1320.1762
				text = "B"
			intervals [2694]:
				xmin = 1320.1762
				xmax = 1320.3162
				text = "AY1"
			intervals [2695]:
				xmin = 1320.3162
				xmax = 1320.4462
				text = "Y"
			intervals [2696]:
				xmin = 1320.4462
				xmax = 1320.4762
				text = "UH1"
			intervals [2697]:
				xmin = 1320.4762
				xmax = 1320.5262
				text = "R"
			intervals [2698]:
				xmin = 1320.5262
				xmax = 1320.5662
				text = "HH"
			intervals [2699]:
				xmin = 1320.5662
				xmax = 1320.7862
				text = "EH1"
			intervals [2700]:
				xmin = 1320.7862
				xmax = 1320.8362
				text = "D"
			intervals [2701]:
				xmin = 1320.8362
				xmax = 1320.8662
				text = "AO1"
			intervals [2702]:
				xmin = 1320.8662
				xmax = 1321.2462
				text = "R"
			intervals [2703]:
				xmin = 1321.2462
				xmax = 1325.3588
				text = ""
			intervals [2704]:
				xmin = 1325.3588
				xmax = 1325.4088
				text = "sil"
			intervals [2705]:
				xmin = 1325.4088
				xmax = 1325.9688
				text = "OW1"
			intervals [2706]:
				xmin = 1325.9688
				xmax = 1326.0488
				text = "sp"
			intervals [2707]:
				xmin = 1326.0488
				xmax = 1326.6994
				text = ""
			intervals [2708]:
				xmin = 1326.6994
				xmax = 1326.7794
				text = "AH0"
			intervals [2709]:
				xmin = 1326.7794
				xmax = 1326.8294
				text = "N"
			intervals [2710]:
				xmin = 1326.8294
				xmax = 1326.9494
				text = "HH"
			intervals [2711]:
				xmin = 1326.9494
				xmax = 1327.0294
				text = "AW1"
			intervals [2712]:
				xmin = 1327.0294
				xmax = 1327.1294
				text = "D"
			intervals [2713]:
				xmin = 1327.1294
				xmax = 1327.1594
				text = "IH0"
			intervals [2714]:
				xmin = 1327.1594
				xmax = 1327.2094
				text = "D"
			intervals [2715]:
				xmin = 1327.2094
				xmax = 1327.2794
				text = "Y"
			intervals [2716]:
				xmin = 1327.2794
				xmax = 1327.3094
				text = "UW1"
			intervals [2717]:
				xmin = 1327.3094
				xmax = 1327.3694
				text = "sp"
			intervals [2718]:
				xmin = 1327.3694
				xmax = 1327.4194
				text = "F"
			intervals [2719]:
				xmin = 1327.4194
				xmax = 1327.5994
				text = "IY1"
			intervals [2720]:
				xmin = 1327.5994
				xmax = 1327.7394
				text = "L"
			intervals [2721]:
				xmin = 1327.7394
				xmax = 1327.7694
				text = "sp"
			intervals [2722]:
				xmin = 1327.7694
				xmax = 1331.284
				text = ""
			intervals [2723]:
				xmin = 1331.284
				xmax = 1331.394
				text = "W"
			intervals [2724]:
				xmin = 1331.394
				xmax = 1331.424
				text = "AO1"
			intervals [2725]:
				xmin = 1331.424
				xmax = 1331.474
				text = "Z"
			intervals [2726]:
				xmin = 1331.474
				xmax = 1331.524
				text = "DH"
			intervals [2727]:
				xmin = 1331.524
				xmax = 1331.574
				text = "AE1"
			intervals [2728]:
				xmin = 1331.574
				xmax = 1331.644
				text = "T"
			intervals [2729]:
				xmin = 1331.644
				xmax = 1331.684
				text = "AO1"
			intervals [2730]:
				xmin = 1331.684
				xmax = 1331.964
				text = "L"
			intervals [2731]:
				xmin = 1331.964
				xmax = 1335.6438
				text = "sp"
			intervals [2732]:
				xmin = 1335.6438
				xmax = 1335.7738
				text = "AY1"
			intervals [2733]:
				xmin = 1335.7738
				xmax = 1335.8938
				text = "sp"
			intervals [2734]:
				xmin = 1335.8938
				xmax = 1335.9238
				text = "S"
			intervals [2735]:
				xmin = 1335.9238
				xmax = 1336.0238
				text = "IY1"
			intervals [2736]:
				xmin = 1336.0238
				xmax = 1336.2238
				text = "sp"
			intervals [2737]:
				xmin = 1336.2238
				xmax = 1336.5307
				text = ""
			intervals [2738]:
				xmin = 1336.5307
				xmax = 1336.6407
				text = "S"
			intervals [2739]:
				xmin = 1336.6407
				xmax = 1336.7207
				text = "AH1"
			intervals [2740]:
				xmin = 1336.7207
				xmax = 1336.8007
				text = "M"
			intervals [2741]:
				xmin = 1336.8007
				xmax = 1336.9107
				text = "T"
			intervals [2742]:
				xmin = 1336.9107
				xmax = 1337.0207
				text = "AY2"
			intervals [2743]:
				xmin = 1337.0207
				xmax = 1337.0807
				text = "M"
			intervals [2744]:
				xmin = 1337.0807
				xmax = 1337.1807
				text = "Z"
			intervals [2745]:
				xmin = 1337.1807
				xmax = 1337.2107
				text = "P"
			intervals [2746]:
				xmin = 1337.2107
				xmax = 1337.3007
				text = "IY1"
			intervals [2747]:
				xmin = 1337.3007
				xmax = 1337.3607
				text = "P"
			intervals [2748]:
				xmin = 1337.3607
				xmax = 1337.3907
				text = "AH0"
			intervals [2749]:
				xmin = 1337.3907
				xmax = 1337.4607
				text = "L"
			intervals [2750]:
				xmin = 1337.4607
				xmax = 1337.5707
				text = "S"
			intervals [2751]:
				xmin = 1337.5707
				xmax = 1337.6907
				text = "EY1"
			intervals [2752]:
				xmin = 1337.6907
				xmax = 1337.7207
				text = "DH"
			intervals [2753]:
				xmin = 1337.7207
				xmax = 1337.7607
				text = "AH0"
			intervals [2754]:
				xmin = 1337.7607
				xmax = 1337.7907
				text = "T"
			intervals [2755]:
				xmin = 1337.7907
				xmax = 1337.8207
				text = "sp"
			intervals [2756]:
				xmin = 1337.8207
				xmax = 1337.8507
				text = "W"
			intervals [2757]:
				xmin = 1337.8507
				xmax = 1337.8907
				text = "AH2"
			intervals [2758]:
				xmin = 1337.8907
				xmax = 1337.9307
				text = "T"
			intervals [2759]:
				xmin = 1337.9307
				xmax = 1338.0007
				text = "EH1"
			intervals [2760]:
				xmin = 1338.0007
				xmax = 1338.0907
				text = "V"
			intervals [2761]:
				xmin = 1338.0907
				xmax = 1338.1507
				text = "ER0"
			intervals [2762]:
				xmin = 1338.1507
				xmax = 1338.2407
				text = "Z"
			intervals [2763]:
				xmin = 1338.2407
				xmax = 1338.2907
				text = "G"
			intervals [2764]:
				xmin = 1338.2907
				xmax = 1338.3507
				text = "AH1"
			intervals [2765]:
				xmin = 1338.3507
				xmax = 1338.4007
				text = "N"
			intervals [2766]:
				xmin = 1338.4007
				xmax = 1338.4307
				text = "AH0"
			intervals [2767]:
				xmin = 1338.4307
				xmax = 1338.5307
				text = "HH"
			intervals [2768]:
				xmin = 1338.5307
				xmax = 1338.6707
				text = "AE1"
			intervals [2769]:
				xmin = 1338.6707
				xmax = 1338.7707
				text = "P"
			intervals [2770]:
				xmin = 1338.7707
				xmax = 1338.8607
				text = "AH0"
			intervals [2771]:
				xmin = 1338.8607
				xmax = 1338.8907
				text = "N"
			intervals [2772]:
				xmin = 1338.8907
				xmax = 1338.9207
				text = "IH0"
			intervals [2773]:
				xmin = 1338.9207
				xmax = 1338.9607
				text = "Z"
			intervals [2774]:
				xmin = 1338.9607
				xmax = 1338.9907
				text = "sp"
			intervals [2775]:
				xmin = 1338.9907
				xmax = 1339.0307
				text = "G"
			intervals [2776]:
				xmin = 1339.0307
				xmax = 1339.0607
				text = "AH1"
			intervals [2777]:
				xmin = 1339.0607
				xmax = 1339.1207
				text = "N"
			intervals [2778]:
				xmin = 1339.1207
				xmax = 1339.1707
				text = "AH0"
			intervals [2779]:
				xmin = 1339.1707
				xmax = 1339.2607
				text = "HH"
			intervals [2780]:
				xmin = 1339.2607
				xmax = 1339.4107
				text = "AE1"
			intervals [2781]:
				xmin = 1339.4107
				xmax = 1339.4907
				text = "P"
			intervals [2782]:
				xmin = 1339.4907
				xmax = 1339.5307
				text = "AH0"
			intervals [2783]:
				xmin = 1339.5307
				xmax = 1339.6107
				text = "N"
			intervals [2784]:
				xmin = 1339.6107
				xmax = 1339.6407
				text = "sp"
			intervals [2785]:
				xmin = 1339.6407
				xmax = 1339.6807
				text = "W"
			intervals [2786]:
				xmin = 1339.6807
				xmax = 1339.7107
				text = "AH1"
			intervals [2787]:
				xmin = 1339.7107
				xmax = 1339.7407
				text = "T"
			intervals [2788]:
				xmin = 1339.7407
				xmax = 1339.8107
				text = "sp"
			intervals [2789]:
				xmin = 1339.8107
				xmax = 1339.8507
				text = "D"
			intervals [2790]:
				xmin = 1339.8507
				xmax = 1339.8807
				text = "UW1"
			intervals [2791]:
				xmin = 1339.8807
				xmax = 1339.9107
				text = "Y"
			intervals [2792]:
				xmin = 1339.9107
				xmax = 1339.9407
				text = "UW1"
			intervals [2793]:
				xmin = 1339.9407
				xmax = 1339.9807
				text = "TH"
			intervals [2794]:
				xmin = 1339.9807
				xmax = 1340.0207
				text = "IH1"
			intervals [2795]:
				xmin = 1340.0207
				xmax = 1340.1007
				text = "NG"
			intervals [2796]:
				xmin = 1340.1007
				xmax = 1340.1607
				text = "K"
			intervals [2797]:
				xmin = 1340.1607
				xmax = 1340.2407
				text = "AH0"
			intervals [2798]:
				xmin = 1340.2407
				xmax = 1340.2807
				text = "B"
			intervals [2799]:
				xmin = 1340.2807
				xmax = 1340.3307
				text = "AW1"
			intervals [2800]:
				xmin = 1340.3307
				xmax = 1340.4007
				text = "T"
			intervals [2801]:
				xmin = 1340.4007
				xmax = 1340.4407
				text = "sp"
			intervals [2802]:
				xmin = 1340.4407
				xmax = 1340.5107
				text = "DH"
			intervals [2803]:
				xmin = 1340.5107
				xmax = 1340.6907
				text = "AH0"
			intervals [2804]:
				xmin = 1340.6907
				xmax = 1340.7207
				text = "T"
			intervals [2805]:
				xmin = 1340.7207
				xmax = 1340.8107
				text = "sp"
			intervals [2806]:
				xmin = 1340.8107
				xmax = 1364.4782
				text = ""
			intervals [2807]:
				xmin = 1364.4782
				xmax = 1364.8382
				text = "M"
			intervals [2808]:
				xmin = 1364.8382
				xmax = 1364.8682
				text = "HH"
			intervals [2809]:
				xmin = 1364.8682
				xmax = 1365.0882
				text = "M"
			intervals [2810]:
				xmin = 1365.0882
				xmax = 1367.0468
				text = ""
			intervals [2811]:
				xmin = 1367.0468
				xmax = 1367.3868
				text = "OW2"
			intervals [2812]:
				xmin = 1367.3868
				xmax = 1367.5268
				text = "K"
			intervals [2813]:
				xmin = 1367.5268
				xmax = 1367.6068
				text = "EY1"
			intervals [2814]:
				xmin = 1367.6068
				xmax = 1367.7568
				text = "sp"
			intervals [2815]:
				xmin = 1367.7568
				xmax = 1368.2
				text = ""
	item [3]:
		class = "IntervalTier"
		name = "DCA_se3_ag2_m_02 - words"
		xmin = 0.0
		xmax = 1368.2
		intervals: size = 2613
			intervals [1]:
				xmin = 0.0
				xmax = 4.4891
				text = ""
			intervals [2]:
				xmin = 4.4891
				xmax = 4.5191
				text = "ts"
			intervals [3]:
				xmin = 4.5191
				xmax = 5.0944
				text = ""
			intervals [4]:
				xmin = 5.0944
				xmax = 5.9844
				text = "hopscotch"
			intervals [5]:
				xmin = 5.9844
				xmax = 7.2993
				text = ""
			intervals [6]:
				xmin = 7.2993
				xmax = 7.4893
				text = "kick"
			intervals [7]:
				xmin = 7.4893
				xmax = 7.5493
				text = ""
			intervals [8]:
				xmin = 7.5493
				xmax = 7.6293
				text = "the"
			intervals [9]:
				xmin = 7.6293
				xmax = 8.1793
				text = "can"
			intervals [10]:
				xmin = 8.1793
				xmax = 10.4627
				text = ""
			intervals [11]:
				xmin = 10.4627
				xmax = 10.6227
				text = "<unk>"
			intervals [12]:
				xmin = 10.6227
				xmax = 11.297
				text = ""
			intervals [13]:
				xmin = 11.297
				xmax = 12.047
				text = "uh"
			intervals [14]:
				xmin = 12.047
				xmax = 13.2205
				text = ""
			intervals [15]:
				xmin = 13.2205
				xmax = 13.5605
				text = "hide"
			intervals [16]:
				xmin = 13.5605
				xmax = 13.7705
				text = "and"
			intervals [17]:
				xmin = 13.7705
				xmax = 14.3105
				text = "seek"
			intervals [18]:
				xmin = 14.3105
				xmax = 15.8103
				text = ""
			intervals [19]:
				xmin = 15.8103
				xmax = 16.1503
				text = "devil"
			intervals [20]:
				xmin = 16.1503
				xmax = 16.2403
				text = "and"
			intervals [21]:
				xmin = 16.2403
				xmax = 16.3003
				text = "the"
			intervals [22]:
				xmin = 16.3003
				xmax = 16.3603
				text = ""
			intervals [23]:
				xmin = 16.3603
				xmax = 16.9903
				text = "pitchfork"
			intervals [24]:
				xmin = 16.9903
				xmax = 23.0458
				text = ""
			intervals [25]:
				xmin = 23.0458
				xmax = 23.7558
				text = "marbles"
			intervals [26]:
				xmin = 23.7558
				xmax = 32.6205
				text = ""
			intervals [27]:
				xmin = 32.6205
				xmax = 32.8805
				text = "well"
			intervals [28]:
				xmin = 32.8805
				xmax = 32.9405
				text = "it"
			intervals [29]:
				xmin = 32.9405
				xmax = 33.0405
				text = "was"
			intervals [30]:
				xmin = 33.0405
				xmax = 33.3505
				text = "not"
			intervals [31]:
				xmin = 33.3505
				xmax = 33.4127
				text = ""
			intervals [32]:
				xmin = 33.4127
				xmax = 33.8627
				text = "generally"
			intervals [33]:
				xmin = 33.8627
				xmax = 34.2227
				text = "played"
			intervals [34]:
				xmin = 34.2227
				xmax = 34.4827
				text = "with"
			intervals [35]:
				xmin = 34.4827
				xmax = 34.9156
				text = ""
			intervals [36]:
				xmin = 34.9156
				xmax = 35.3556
				text = "girls"
			intervals [37]:
				xmin = 35.3556
				xmax = 35.6256
				text = "and"
			intervals [38]:
				xmin = 35.6256
				xmax = 36.1656
				text = "boys"
			intervals [39]:
				xmin = 36.1656
				xmax = 37.6126
				text = ""
			intervals [40]:
				xmin = 37.6126
				xmax = 37.7026
				text = "<unk>"
			intervals [41]:
				xmin = 37.7026
				xmax = 38.2559
				text = ""
			intervals [42]:
				xmin = 38.2559
				xmax = 38.6259
				text = "and"
			intervals [43]:
				xmin = 38.6259
				xmax = 38.8959
				text = "one"
			intervals [44]:
				xmin = 38.8959
				xmax = 39.3359
				text = "person"
			intervals [45]:
				xmin = 39.3359
				xmax = 40.7139
				text = ""
			intervals [46]:
				xmin = 40.7139
				xmax = 40.9139
				text = "was"
			intervals [47]:
				xmin = 40.9139
				xmax = 41.3639
				text = "considered"
			intervals [48]:
				xmin = 41.3639
				xmax = 41.5839
				text = "it"
			intervals [49]:
				xmin = 41.5839
				xmax = 41.8604
				text = ""
			intervals [50]:
				xmin = 41.8604
				xmax = 41.8904
				text = "i"
			intervals [51]:
				xmin = 41.8904
				xmax = 42.0404
				text = ""
			intervals [52]:
				xmin = 42.0404
				xmax = 42.2304
				text = "don't"
			intervals [53]:
				xmin = 42.2304
				xmax = 42.3447
				text = ""
			intervals [54]:
				xmin = 42.3447
				xmax = 42.5047
				text = "<unk>"
			intervals [55]:
				xmin = 42.5047
				xmax = 42.5547
				text = "i"
			intervals [56]:
				xmin = 42.5547
				xmax = 42.7647
				text = "don't"
			intervals [57]:
				xmin = 42.7647
				xmax = 43.1747
				text = "recall"
			intervals [58]:
				xmin = 43.1747
				xmax = 43.4447
				text = "how"
			intervals [59]:
				xmin = 43.4447
				xmax = 44.1099
				text = ""
			intervals [60]:
				xmin = 44.1099
				xmax = 44.2599
				text = "he"
			intervals [61]:
				xmin = 44.2599
				xmax = 44.4299
				text = "was"
			intervals [62]:
				xmin = 44.4299
				xmax = 44.8799
				text = "chosen"
			intervals [63]:
				xmin = 44.8799
				xmax = 44.9399
				text = "to"
			intervals [64]:
				xmin = 44.9399
				xmax = 45.1599
				text = "be"
			intervals [65]:
				xmin = 45.1599
				xmax = 45.3099
				text = "it"
			intervals [66]:
				xmin = 45.3099
				xmax = 47.2014
				text = ""
			intervals [67]:
				xmin = 47.2014
				xmax = 47.3714
				text = "but"
			intervals [68]:
				xmin = 47.3714
				xmax = 47.4914
				text = "at"
			intervals [69]:
				xmin = 47.4914
				xmax = 47.7314
				text = "any"
			intervals [70]:
				xmin = 47.7314
				xmax = 47.9014
				text = "rate"
			intervals [71]:
				xmin = 47.9014
				xmax = 49.1655
				text = ""
			intervals [72]:
				xmin = 49.1655
				xmax = 49.3455
				text = "this"
			intervals [73]:
				xmin = 49.3455
				xmax = 49.6755
				text = "person"
			intervals [74]:
				xmin = 49.6755
				xmax = 49.7955
				text = "that"
			intervals [75]:
				xmin = 49.7955
				xmax = 50.0255
				text = "was"
			intervals [76]:
				xmin = 50.0255
				xmax = 50.1855
				text = "it"
			intervals [77]:
				xmin = 50.1855
				xmax = 50.342
				text = ""
			intervals [78]:
				xmin = 50.342
				xmax = 50.512
				text = "his"
			intervals [79]:
				xmin = 50.512
				xmax = 50.542
				text = ""
			intervals [80]:
				xmin = 50.542
				xmax = 50.992
				text = "job"
			intervals [81]:
				xmin = 50.992
				xmax = 52.5649
				text = ""
			intervals [82]:
				xmin = 52.5649
				xmax = 52.7049
				text = "was"
			intervals [83]:
				xmin = 52.7049
				xmax = 52.7949
				text = "to"
			intervals [84]:
				xmin = 52.7949
				xmax = 52.9249
				text = "go"
			intervals [85]:
				xmin = 52.9249
				xmax = 53.1049
				text = "out"
			intervals [86]:
				xmin = 53.1049
				xmax = 53.1749
				text = "and"
			intervals [87]:
				xmin = 53.1749
				xmax = 53.3749
				text = "try"
			intervals [88]:
				xmin = 53.3749
				xmax = 53.4749
				text = "to"
			intervals [89]:
				xmin = 53.4749
				xmax = 53.9149
				text = "find"
			intervals [90]:
				xmin = 53.9149
				xmax = 54.4749
				text = "everybody"
			intervals [91]:
				xmin = 54.4749
				xmax = 55.0679
				text = ""
			intervals [92]:
				xmin = 55.0679
				xmax = 55.1679
				text = "the"
			intervals [93]:
				xmin = 55.1679
				xmax = 55.3979
				text = "game"
			intervals [94]:
				xmin = 55.3979
				xmax = 55.5079
				text = "is"
			intervals [95]:
				xmin = 55.5079
				xmax = 56.0079
				text = "basically"
			intervals [96]:
				xmin = 56.0079
				xmax = 56.1979
				text = "like"
			intervals [97]:
				xmin = 56.1979
				xmax = 56.4979
				text = "hide"
			intervals [98]:
				xmin = 56.4979
				xmax = 56.6879
				text = "and"
			intervals [99]:
				xmin = 56.6879
				xmax = 57.0479
				text = "seek"
			intervals [100]:
				xmin = 57.0479
				xmax = 59.0055
				text = ""
			intervals [101]:
				xmin = 59.0055
				xmax = 59.3355
				text = "based"
			intervals [102]:
				xmin = 59.3355
				xmax = 59.4855
				text = "on"
			intervals [103]:
				xmin = 59.4855
				xmax = 59.7055
				text = "that"
			intervals [104]:
				xmin = 59.7055
				xmax = 60.1455
				text = "principle"
			intervals [105]:
				xmin = 60.1455
				xmax = 61.1745
				text = ""
			intervals [106]:
				xmin = 61.1745
				xmax = 61.5545
				text = "and"
			intervals [107]:
				xmin = 61.5545
				xmax = 61.8045
				text = "um"
			intervals [108]:
				xmin = 61.8045
				xmax = 62.9391
				text = ""
			intervals [109]:
				xmin = 62.9391
				xmax = 63.0091
				text = "the"
			intervals [110]:
				xmin = 63.0091
				xmax = 63.3391
				text = "person"
			intervals [111]:
				xmin = 63.3391
				xmax = 63.4691
				text = "who"
			intervals [112]:
				xmin = 63.4691
				xmax = 63.5891
				text = "was"
			intervals [113]:
				xmin = 63.5891
				xmax = 63.7091
				text = "it"
			intervals [114]:
				xmin = 63.7091
				xmax = 63.8391
				text = "he"
			intervals [115]:
				xmin = 63.8391
				xmax = 63.9791
				text = "would"
			intervals [116]:
				xmin = 63.9791
				xmax = 64.1391
				text = "have"
			intervals [117]:
				xmin = 64.1391
				xmax = 64.1991
				text = "to"
			intervals [118]:
				xmin = 64.1991
				xmax = 64.2291
				text = ""
			intervals [119]:
				xmin = 64.2291
				xmax = 64.3191
				text = "go"
			intervals [120]:
				xmin = 64.3191
				xmax = 64.4791
				text = "out"
			intervals [121]:
				xmin = 64.4791
				xmax = 64.6339
				text = ""
			intervals [122]:
				xmin = 64.6339
				xmax = 64.7539
				text = "and"
			intervals [123]:
				xmin = 64.7539
				xmax = 64.7839
				text = ""
			intervals [124]:
				xmin = 64.7839
				xmax = 64.9639
				text = "try"
			intervals [125]:
				xmin = 64.9639
				xmax = 65.0639
				text = "to"
			intervals [126]:
				xmin = 65.0639
				xmax = 65.3539
				text = "find"
			intervals [127]:
				xmin = 65.3539
				xmax = 65.4239
				text = "the"
			intervals [128]:
				xmin = 65.4239
				xmax = 65.7039
				text = "people"
			intervals [129]:
				xmin = 65.7039
				xmax = 65.8739
				text = "who"
			intervals [130]:
				xmin = 65.8739
				xmax = 65.9739
				text = "were"
			intervals [131]:
				xmin = 65.9739
				xmax = 66.3439
				text = "hiding"
			intervals [132]:
				xmin = 66.3439
				xmax = 68.132
				text = ""
			intervals [133]:
				xmin = 68.132
				xmax = 68.572
				text = "upon"
			intervals [134]:
				xmin = 68.572
				xmax = 69.062
				text = "finding"
			intervals [135]:
				xmin = 69.062
				xmax = 69.212
				text = "one"
			intervals [136]:
				xmin = 69.212
				xmax = 69.322
				text = "of"
			intervals [137]:
				xmin = 69.322
				xmax = 69.402
				text = "the"
			intervals [138]:
				xmin = 69.402
				xmax = 69.442
				text = ""
			intervals [139]:
				xmin = 69.442
				xmax = 69.992
				text = "persons"
			intervals [140]:
				xmin = 69.992
				xmax = 70.072
				text = ""
			intervals [141]:
				xmin = 70.072
				xmax = 70.362
				text = "who"
			intervals [142]:
				xmin = 70.362
				xmax = 70.392
				text = ""
			intervals [143]:
				xmin = 70.392
				xmax = 70.532
				text = "was"
			intervals [144]:
				xmin = 70.532
				xmax = 70.662
				text = ""
			intervals [145]:
				xmin = 70.662
				xmax = 70.782
				text = "who"
			intervals [146]:
				xmin = 70.782
				xmax = 70.812
				text = ""
			intervals [147]:
				xmin = 70.812
				xmax = 70.932
				text = "was"
			intervals [148]:
				xmin = 70.932
				xmax = 71.372
				text = "hiding"
			intervals [149]:
				xmin = 71.372
				xmax = 72.2683
				text = ""
			intervals [150]:
				xmin = 72.2683
				xmax = 72.3583
				text = "you"
			intervals [151]:
				xmin = 72.3583
				xmax = 72.4783
				text = "would"
			intervals [152]:
				xmin = 72.4783
				xmax = 72.6183
				text = "have"
			intervals [153]:
				xmin = 72.6183
				xmax = 72.7883
				text = "to"
			intervals [154]:
				xmin = 72.7883
				xmax = 72.8183
				text = ""
			intervals [155]:
				xmin = 72.8183
				xmax = 73.0683
				text = "run"
			intervals [156]:
				xmin = 73.0683
				xmax = 73.3883
				text = "back"
			intervals [157]:
				xmin = 73.3883
				xmax = 73.4883
				text = "to"
			intervals [158]:
				xmin = 73.4883
				xmax = 73.5683
				text = "the"
			intervals [159]:
				xmin = 73.5683
				xmax = 74.0283
				text = "base"
			intervals [160]:
				xmin = 74.0283
				xmax = 75.4797
				text = ""
			intervals [161]:
				xmin = 75.4797
				xmax = 75.5997
				text = "and"
			intervals [162]:
				xmin = 75.5997
				xmax = 75.6797
				text = "the"
			intervals [163]:
				xmin = 75.6797
				xmax = 75.9997
				text = "base"
			intervals [164]:
				xmin = 75.9997
				xmax = 76.1297
				text = "was"
			intervals [165]:
				xmin = 76.1297
				xmax = 76.2397
				text = "where"
			intervals [166]:
				xmin = 76.2397
				xmax = 76.3197
				text = "the"
			intervals [167]:
				xmin = 76.3197
				xmax = 76.7397
				text = "can"
			intervals [168]:
				xmin = 76.7397
				xmax = 77.1097
				text = "was"
			intervals [169]:
				xmin = 77.1097
				xmax = 78.1169
				text = ""
			intervals [170]:
				xmin = 78.1169
				xmax = 78.3769
				text = "tap"
			intervals [171]:
				xmin = 78.3769
				xmax = 78.4569
				text = "the"
			intervals [172]:
				xmin = 78.4569
				xmax = 78.7769
				text = "can"
			intervals [173]:
				xmin = 78.7769
				xmax = 79.0069
				text = "three"
			intervals [174]:
				xmin = 79.0069
				xmax = 79.5369
				text = "times"
			intervals [175]:
				xmin = 79.5369
				xmax = 80.8479
				text = ""
			intervals [176]:
				xmin = 80.8479
				xmax = 81.3479
				text = "until"
			intervals [177]:
				xmin = 81.3479
				xmax = 81.5379
				text = "where"
			intervals [178]:
				xmin = 81.5379
				xmax = 81.6879
				text = "he"
			intervals [179]:
				xmin = 81.6879
				xmax = 81.7379
				text = "s"
			intervals [180]:
				xmin = 81.7379
				xmax = 81.9364
				text = ""
			intervals [181]:
				xmin = 81.9364
				xmax = 82.0764
				text = "it"
			intervals [182]:
				xmin = 82.0764
				xmax = 82.7264
				text = "seems"
			intervals [183]:
				xmin = 82.7264
				xmax = 82.7764
				text = ""
			intervals [184]:
				xmin = 82.7764
				xmax = 82.9064
				text = "the"
			intervals [185]:
				xmin = 82.9064
				xmax = 83.1864
				text = "cert-"
			intervals [186]:
				xmin = 83.1864
				xmax = 83.6405
				text = ""
			intervals [187]:
				xmin = 83.6405
				xmax = 83.7005
				text = "the"
			intervals [188]:
				xmin = 83.7005
				xmax = 83.7405
				text = ""
			intervals [189]:
				xmin = 83.7405
				xmax = 84.2005
				text = "person"
			intervals [190]:
				xmin = 84.2005
				xmax = 84.2505
				text = ""
			intervals [191]:
				xmin = 84.2505
				xmax = 84.5505
				text = "and"
			intervals [192]:
				xmin = 84.5505
				xmax = 86.1376
				text = ""
			intervals [193]:
				xmin = 86.1376
				xmax = 86.3876
				text = "that"
			intervals [194]:
				xmin = 86.3876
				xmax = 86.5976
				text = "was"
			intervals [195]:
				xmin = 86.5976
				xmax = 86.8276
				text = "it"
			intervals [196]:
				xmin = 86.8276
				xmax = 89.6356
				text = ""
			intervals [197]:
				xmin = 89.6356
				xmax = 89.8456
				text = "now"
			intervals [198]:
				xmin = 89.8456
				xmax = 89.9256
				text = "if"
			intervals [199]:
				xmin = 89.9256
				xmax = 90.0056
				text = "the"
			intervals [200]:
				xmin = 90.0056
				xmax = 90.5356
				text = "person"
			intervals [201]:
				xmin = 90.5356
				xmax = 91.8427
				text = ""
			intervals [202]:
				xmin = 91.8427
				xmax = 92.3527
				text = "didn't"
			intervals [203]:
				xmin = 92.3527
				xmax = 92.6027
				text = "beat"
			intervals [204]:
				xmin = 92.6027
				xmax = 93.4178
				text = ""
			intervals [205]:
				xmin = 93.4178
				xmax = 93.6078
				text = "the"
			intervals [206]:
				xmin = 93.6078
				xmax = 93.6578
				text = ""
			intervals [207]:
				xmin = 93.6578
				xmax = 94.0078
				text = "person"
			intervals [208]:
				xmin = 94.0078
				xmax = 94.1578
				text = "who"
			intervals [209]:
				xmin = 94.1578
				xmax = 94.2878
				text = "was"
			intervals [210]:
				xmin = 94.2878
				xmax = 94.3178
				text = ""
			intervals [211]:
				xmin = 94.3178
				xmax = 94.4978
				text = "it"
			intervals [212]:
				xmin = 94.4978
				xmax = 94.5878
				text = ""
			intervals [213]:
				xmin = 94.5878
				xmax = 94.8778
				text = "back"
			intervals [214]:
				xmin = 94.8778
				xmax = 94.9678
				text = "to"
			intervals [215]:
				xmin = 94.9678
				xmax = 95.0778
				text = "the"
			intervals [216]:
				xmin = 95.0778
				xmax = 95.6178
				text = "can"
			intervals [217]:
				xmin = 95.6178
				xmax = 97.3801
				text = ""
			intervals [218]:
				xmin = 97.3801
				xmax = 97.5301
				text = "then"
			intervals [219]:
				xmin = 97.5301
				xmax = 97.6701
				text = "he"
			intervals [220]:
				xmin = 97.6701
				xmax = 97.8501
				text = "would"
			intervals [221]:
				xmin = 97.8501
				xmax = 98.0401
				text = "be"
			intervals [222]:
				xmin = 98.0401
				xmax = 98.2101
				text = "in"
			intervals [223]:
				xmin = 98.2101
				xmax = 98.6201
				text = "jail"
			intervals [224]:
				xmin = 98.6201
				xmax = 98.8088
				text = ""
			intervals [225]:
				xmin = 98.8088
				xmax = 98.9688
				text = "we"
			intervals [226]:
				xmin = 98.9688
				xmax = 99.1688
				text = "put"
			intervals [227]:
				xmin = 99.1688
				xmax = 99.2688
				text = "him"
			intervals [228]:
				xmin = 99.2688
				xmax = 99.3288
				text = "in"
			intervals [229]:
				xmin = 99.3288
				xmax = 99.5688
				text = "jail"
			intervals [230]:
				xmin = 99.5688
				xmax = 102.2596
				text = ""
			intervals [231]:
				xmin = 102.2596
				xmax = 102.7196
				text = "however"
			intervals [232]:
				xmin = 102.7196
				xmax = 102.8296
				text = "if"
			intervals [233]:
				xmin = 102.8296
				xmax = 102.9396
				text = "the"
			intervals [234]:
				xmin = 102.9396
				xmax = 103.3696
				text = "person"
			intervals [235]:
				xmin = 103.3696
				xmax = 104.3537
				text = ""
			intervals [236]:
				xmin = 104.3537
				xmax = 104.6737
				text = "beat"
			intervals [237]:
				xmin = 104.6737
				xmax = 104.7937
				text = "the"
			intervals [238]:
				xmin = 104.7937
				xmax = 105.1801
				text = ""
			intervals [239]:
				xmin = 105.1801
				xmax = 105.2701
				text = "the"
			intervals [240]:
				xmin = 105.2701
				xmax = 105.5801
				text = "person"
			intervals [241]:
				xmin = 105.5801
				xmax = 105.6601
				text = "who"
			intervals [242]:
				xmin = 105.6601
				xmax = 105.8101
				text = "was"
			intervals [243]:
				xmin = 105.8101
				xmax = 105.8801
				text = ""
			intervals [244]:
				xmin = 105.8801
				xmax = 106.1001
				text = "it"
			intervals [245]:
				xmin = 106.1001
				xmax = 106.2101
				text = ""
			intervals [246]:
				xmin = 106.2101
				xmax = 106.4801
				text = "back"
			intervals [247]:
				xmin = 106.4801
				xmax = 106.5801
				text = "to"
			intervals [248]:
				xmin = 106.5801
				xmax = 106.6601
				text = "the"
			intervals [249]:
				xmin = 106.6601
				xmax = 106.9701
				text = "can"
			intervals [250]:
				xmin = 106.9701
				xmax = 107.0701
				text = "who"
			intervals [251]:
				xmin = 107.0701
				xmax = 107.1901
				text = "was"
			intervals [252]:
				xmin = 107.1901
				xmax = 107.4301
				text = "able"
			intervals [253]:
				xmin = 107.4301
				xmax = 107.4901
				text = "to"
			intervals [254]:
				xmin = 107.4901
				xmax = 107.7001
				text = "kick"
			intervals [255]:
				xmin = 107.7001
				xmax = 107.7801
				text = "the"
			intervals [256]:
				xmin = 107.7801
				xmax = 108.0801
				text = "can"
			intervals [257]:
				xmin = 108.0801
				xmax = 109.0603
				text = ""
			intervals [258]:
				xmin = 109.0603
				xmax = 109.2403
				text = "he"
			intervals [259]:
				xmin = 109.2403
				xmax = 109.3303
				text = "could"
			intervals [260]:
				xmin = 109.3303
				xmax = 109.5303
				text = "run"
			intervals [261]:
				xmin = 109.5303
				xmax = 109.6103
				text = "and"
			intervals [262]:
				xmin = 109.6103
				xmax = 109.8603
				text = "hide"
			intervals [263]:
				xmin = 109.8603
				xmax = 110.3103
				text = "again"
			intervals [264]:
				xmin = 110.3103
				xmax = 111.0793
				text = ""
			intervals [265]:
				xmin = 111.0793
				xmax = 111.1793
				text = "and"
			intervals [266]:
				xmin = 111.1793
				xmax = 111.3093
				text = "all"
			intervals [267]:
				xmin = 111.3093
				xmax = 111.4893
				text = "those"
			intervals [268]:
				xmin = 111.4893
				xmax = 111.8493
				text = "persons"
			intervals [269]:
				xmin = 111.8493
				xmax = 111.9893
				text = "who"
			intervals [270]:
				xmin = 111.9893
				xmax = 112.2193
				text = "had"
			intervals [271]:
				xmin = 112.2193
				xmax = 112.3893
				text = "been"
			intervals [272]:
				xmin = 112.3893
				xmax = 112.5893
				text = "put"
			intervals [273]:
				xmin = 112.5893
				xmax = 112.7893
				text = "in"
			intervals [274]:
				xmin = 112.7893
				xmax = 113.2593
				text = "jail"
			intervals [275]:
				xmin = 113.2593
				xmax = 114.6233
				text = ""
			intervals [276]:
				xmin = 114.6233
				xmax = 115.1933
				text = "uh"
			intervals [277]:
				xmin = 115.1933
				xmax = 115.7319
				text = ""
			intervals [278]:
				xmin = 115.7319
				xmax = 115.9619
				text = "were"
			intervals [279]:
				xmin = 115.9619
				xmax = 116.0019
				text = ""
			intervals [280]:
				xmin = 116.0019
				xmax = 116.3119
				text = "able"
			intervals [281]:
				xmin = 116.3119
				xmax = 116.5419
				text = "to"
			intervals [282]:
				xmin = 116.5419
				xmax = 116.6819
				text = ""
			intervals [283]:
				xmin = 116.6819
				xmax = 117.0219
				text = "run"
			intervals [284]:
				xmin = 117.0219
				xmax = 117.0919
				text = "out"
			intervals [285]:
				xmin = 117.0919
				xmax = 117.1519
				text = "of"
			intervals [286]:
				xmin = 117.1519
				xmax = 117.5419
				text = "jail"
			intervals [287]:
				xmin = 117.5419
				xmax = 117.7048
				text = ""
			intervals [288]:
				xmin = 117.7048
				xmax = 117.8248
				text = "and"
			intervals [289]:
				xmin = 117.8248
				xmax = 118.1448
				text = "hide"
			intervals [290]:
				xmin = 118.1448
				xmax = 118.4448
				text = "again"
			intervals [291]:
				xmin = 118.4448
				xmax = 118.6048
				text = "all"
			intervals [292]:
				xmin = 118.6048
				xmax = 118.9348
				text = "over"
			intervals [293]:
				xmin = 118.9348
				xmax = 120.3919
				text = ""
			intervals [294]:
				xmin = 120.3919
				xmax = 120.8019
				text = "so"
			intervals [295]:
				xmin = 120.8019
				xmax = 120.9657
				text = ""
			intervals [296]:
				xmin = 120.9657
				xmax = 121.1957
				text = "it"
			intervals [297]:
				xmin = 121.1957
				xmax = 121.2357
				text = ""
			intervals [298]:
				xmin = 121.2357
				xmax = 121.3657
				text = "it"
			intervals [299]:
				xmin = 121.3657
				xmax = 121.4957
				text = ""
			intervals [300]:
				xmin = 121.4957
				xmax = 121.7157
				text = "it"
			intervals [301]:
				xmin = 121.7157
				xmax = 121.9457
				text = "could"
			intervals [302]:
				xmin = 121.9457
				xmax = 122.1757
				text = "be"
			intervals [303]:
				xmin = 122.1757
				xmax = 122.3057
				text = "a"
			intervals [304]:
				xmin = 122.3057
				xmax = 122.3857
				text = ""
			intervals [305]:
				xmin = 122.3857
				xmax = 122.7657
				text = "pretty"
			intervals [306]:
				xmin = 122.7657
				xmax = 124.3327
				text = ""
			intervals [307]:
				xmin = 124.3327
				xmax = 124.5627
				text = "rough"
			intervals [308]:
				xmin = 124.5627
				xmax = 124.9527
				text = "spot"
			intervals [309]:
				xmin = 124.9527
				xmax = 125.0827
				text = "for"
			intervals [310]:
				xmin = 125.0827
				xmax = 125.1327
				text = "a"
			intervals [311]:
				xmin = 125.1327
				xmax = 125.4427
				text = "person"
			intervals [312]:
				xmin = 125.4427
				xmax = 125.5227
				text = "who"
			intervals [313]:
				xmin = 125.5227
				xmax = 125.6927
				text = "was"
			intervals [314]:
				xmin = 125.6927
				xmax = 125.8927
				text = "it"
			intervals [315]:
				xmin = 125.8927
				xmax = 125.9627
				text = ""
			intervals [316]:
				xmin = 125.9627
				xmax = 126.1627
				text = "who"
			intervals [317]:
				xmin = 126.1627
				xmax = 126.3176
				text = ""
			intervals [318]:
				xmin = 126.3176
				xmax = 126.6576
				text = "couldn't"
			intervals [319]:
				xmin = 126.6576
				xmax = 126.8876
				text = "run"
			intervals [320]:
				xmin = 126.8876
				xmax = 127.0876
				text = "too"
			intervals [321]:
				xmin = 127.0876
				xmax = 127.6376
				text = "fast"
			intervals [322]:
				xmin = 127.6376
				xmax = 129.1348
				text = ""
			intervals [323]:
				xmin = 129.1348
				xmax = 129.7048
				text = "uh"
			intervals [324]:
				xmin = 129.7048
				xmax = 130.6775
				text = ""
			intervals [325]:
				xmin = 130.6775
				xmax = 130.8075
				text = "and"
			intervals [326]:
				xmin = 130.8075
				xmax = 130.9175
				text = "you"
			intervals [327]:
				xmin = 130.9175
				xmax = 131.3975
				text = "couldn't"
			intervals [328]:
				xmin = 131.3975
				xmax = 131.5675
				text = "go"
			intervals [329]:
				xmin = 131.5675
				xmax = 131.7875
				text = "too"
			intervals [330]:
				xmin = 131.7875
				xmax = 132.1675
				text = "far"
			intervals [331]:
				xmin = 132.1675
				xmax = 132.4275
				text = "off"
			intervals [332]:
				xmin = 132.4275
				xmax = 132.6716
				text = ""
			intervals [333]:
				xmin = 132.6716
				xmax = 132.9916
				text = "off"
			intervals [334]:
				xmin = 132.9916
				xmax = 133.2216
				text = "from"
			intervals [335]:
				xmin = 133.2216
				xmax = 133.3116
				text = "your"
			intervals [336]:
				xmin = 133.3116
				xmax = 133.3516
				text = ""
			intervals [337]:
				xmin = 133.3516
				xmax = 133.8416
				text = "post"
			intervals [338]:
				xmin = 133.8416
				xmax = 134.7144
				text = ""
			intervals [339]:
				xmin = 134.7144
				xmax = 135.1044
				text = "because"
			intervals [340]:
				xmin = 135.1044
				xmax = 135.2144
				text = "if"
			intervals [341]:
				xmin = 135.2144
				xmax = 135.3244
				text = "you"
			intervals [342]:
				xmin = 135.3244
				xmax = 135.8044
				text = "did"
			intervals [343]:
				xmin = 135.8044
				xmax = 136.011
				text = ""
			intervals [344]:
				xmin = 136.011
				xmax = 136.331
				text = "maybe"
			intervals [345]:
				xmin = 136.331
				xmax = 136.721
				text = "somebody"
			intervals [346]:
				xmin = 136.721
				xmax = 136.831
				text = "was"
			intervals [347]:
				xmin = 136.831
				xmax = 136.971
				text = ""
			intervals [348]:
				xmin = 136.971
				xmax = 137.091
				text = "in"
			intervals [349]:
				xmin = 137.091
				xmax = 137.211
				text = "the"
			intervals [350]:
				xmin = 137.211
				xmax = 137.361
				text = "other"
			intervals [351]:
				xmin = 137.361
				xmax = 138.001
				text = "direction"
			intervals [352]:
				xmin = 138.001
				xmax = 138.660
				text = ""
			intervals [353]:
				xmin = 138.660
				xmax = 138.850
				text = "they"
			intervals [354]:
				xmin = 138.850
				xmax = 138.960
				text = "would"
			intervals [355]:
				xmin = 138.960
				xmax = 139.160
				text = "come"
			intervals [356]:
				xmin = 139.160
				xmax = 139.230
				text = "and"
			intervals [357]:
				xmin = 139.230
				xmax = 139.430
				text = "kick"
			intervals [358]:
				xmin = 139.430
				xmax = 139.530
				text = "the"
			intervals [359]:
				xmin = 139.530
				xmax = 140.000
				text = "can"
			intervals [360]:
				xmin = 140.000
				xmax = 141.8974
				text = ""
			intervals [361]:
				xmin = 141.8974
				xmax = 142.3274
				text = "and"
			intervals [362]:
				xmin = 142.3274
				xmax = 142.5674
				text = "uh"
			intervals [363]:
				xmin = 142.5674
				xmax = 142.6674
				text = ""
			intervals [364]:
				xmin = 142.6674
				xmax = 142.9274
				text = "<unk>"
			intervals [365]:
				xmin = 142.9274
				xmax = 144.7547
				text = ""
			intervals [366]:
				xmin = 144.7547
				xmax = 144.8547
				text = "the"
			intervals [367]:
				xmin = 144.8547
				xmax = 145.2347
				text = "game"
			intervals [368]:
				xmin = 145.2347
				xmax = 145.6047
				text = "was"
			intervals [369]:
				xmin = 145.6047
				xmax = 145.8747
				text = "um"
			intervals [370]:
				xmin = 145.8747
				xmax = 147.3062
				text = ""
			intervals [371]:
				xmin = 147.3062
				xmax = 147.7962
				text = "generally"
			intervals [372]:
				xmin = 147.7962
				xmax = 148.0362
				text = "played"
			intervals [373]:
				xmin = 148.0362
				xmax = 148.1462
				text = "at"
			intervals [374]:
				xmin = 148.1462
				xmax = 148.3462
				text = "night"
			intervals [375]:
				xmin = 148.3462
				xmax = 148.4662
				text = "a"
			intervals [376]:
				xmin = 148.4662
				xmax = 148.5662
				text = ""
			intervals [377]:
				xmin = 148.5662
				xmax = 148.8462
				text = "as"
			intervals [378]:
				xmin = 148.8462
				xmax = 148.8762
				text = ""
			intervals [379]:
				xmin = 148.8762
				xmax = 148.9962
				text = "i"
			intervals [380]:
				xmin = 148.9962
				xmax = 149.0362
				text = ""
			intervals [381]:
				xmin = 149.0362
				xmax = 149.5562
				text = "remember"
			intervals [382]:
				xmin = 149.5562
				xmax = 151.0032
				text = ""
			intervals [383]:
				xmin = 151.0032
				xmax = 151.5732
				text = "uh"
			intervals [384]:
				xmin = 151.5732
				xmax = 153.3001
				text = ""
			intervals [385]:
				xmin = 153.3001
				xmax = 153.3301
				text = "a"
			intervals [386]:
				xmin = 153.3301
				xmax = 153.4801
				text = "lot"
			intervals [387]:
				xmin = 153.4801
				xmax = 153.5401
				text = "of"
			intervals [388]:
				xmin = 153.5401
				xmax = 153.8601
				text = "times"
			intervals [389]:
				xmin = 153.8601
				xmax = 153.9201
				text = "you"
			intervals [390]:
				xmin = 153.9201
				xmax = 153.9501
				text = ""
			intervals [391]:
				xmin = 153.9501
				xmax = 154.2301
				text = "never"
			intervals [392]:
				xmin = 154.2301
				xmax = 154.5701
				text = "found"
			intervals [393]:
				xmin = 154.5701
				xmax = 154.9001
				text = "people"
			intervals [394]:
				xmin = 154.9001
				xmax = 156.943
				text = ""
			intervals [395]:
				xmin = 156.943
				xmax = 157.143
				text = "as"
			intervals [396]:
				xmin = 157.143
				xmax = 157.233
				text = "i"
			intervals [397]:
				xmin = 157.233
				xmax = 157.523
				text = "said"
			intervals [398]:
				xmin = 157.523
				xmax = 157.673
				text = "it"
			intervals [399]:
				xmin = 157.673
				xmax = 157.823
				text = "was"
			intervals [400]:
				xmin = 157.823
				xmax = 157.9835
				text = ""
			intervals [401]:
				xmin = 157.9835
				xmax = 158.2535
				text = "played"
			intervals [402]:
				xmin = 158.2535
				xmax = 158.3435
				text = "with"
			intervals [403]:
				xmin = 158.3435
				xmax = 158.6935
				text = "boys"
			intervals [404]:
				xmin = 158.6935
				xmax = 158.8035
				text = "and"
			intervals [405]:
				xmin = 158.8035
				xmax = 158.8335
				text = ""
			intervals [406]:
				xmin = 158.8335
				xmax = 159.2935
				text = "girls"
			intervals [407]:
				xmin = 159.2935
				xmax = 159.9102
				text = ""
			intervals [408]:
				xmin = 159.9102
				xmax = 160.3402
				text = "but"
			intervals [409]:
				xmin = 160.3402
				xmax = 160.6002
				text = "um"
			intervals [410]:
				xmin = 160.6002
				xmax = 162.520
				text = ""
			intervals [411]:
				xmin = 162.520
				xmax = 162.600
				text = "it"
			intervals [412]:
				xmin = 162.600
				xmax = 162.730
				text = "was"
			intervals [413]:
				xmin = 162.730
				xmax = 162.790
				text = "a"
			intervals [414]:
				xmin = 162.790
				xmax = 163.180
				text = "game"
			intervals [415]:
				xmin = 163.180
				xmax = 163.560
				text = "where"
			intervals [416]:
				xmin = 163.560
				xmax = 163.7726
				text = ""
			intervals [417]:
				xmin = 163.7726
				xmax = 164.1426
				text = "most"
			intervals [418]:
				xmin = 164.1426
				xmax = 164.2026
				text = "of"
			intervals [419]:
				xmin = 164.2026
				xmax = 164.3226
				text = "the"
			intervals [420]:
				xmin = 164.3226
				xmax = 164.7326
				text = "time"
			intervals [421]:
				xmin = 164.7326
				xmax = 165.0726
				text = "fellas"
			intervals [422]:
				xmin = 165.0726
				xmax = 165.1926
				text = "would"
			intervals [423]:
				xmin = 165.1926
				xmax = 165.4126
				text = "try"
			intervals [424]:
				xmin = 165.4126
				xmax = 165.5426
				text = "to"
			intervals [425]:
				xmin = 165.5426
				xmax = 166.0526
				text = "grand"
			intervals [426]:
				xmin = 166.0526
				xmax = 167.1826
				text = ""
			intervals [427]:
				xmin = 167.1826
				xmax = 167.3526
				text = "in"
			intervals [428]:
				xmin = 167.3526
				xmax = 167.5626
				text = "that"
			intervals [429]:
				xmin = 167.5626
				xmax = 168.031
				text = ""
			intervals [430]:
				xmin = 168.031
				xmax = 168.191
				text = "they"
			intervals [431]:
				xmin = 168.191
				xmax = 168.351
				text = "could"
			intervals [432]:
				xmin = 168.351
				xmax = 168.721
				text = "become"
			intervals [433]:
				xmin = 168.721
				xmax = 168.781
				text = "the"
			intervals [434]:
				xmin = 168.781
				xmax = 169.271
				text = "hero"
			intervals [435]:
				xmin = 169.271
				xmax = 169.411
				text = "and"
			intervals [436]:
				xmin = 169.411
				xmax = 169.771
				text = "save"
			intervals [437]:
				xmin = 169.771
				xmax = 170.391
				text = "everybody"
			intervals [438]:
				xmin = 170.391
				xmax = 170.7561
				text = ""
			intervals [439]:
				xmin = 170.7561
				xmax = 170.9061
				text = "that"
			intervals [440]:
				xmin = 170.9061
				xmax = 171.1361
				text = "is"
			intervals [441]:
				xmin = 171.1361
				xmax = 171.2461
				text = "give"
			intervals [442]:
				xmin = 171.2461
				xmax = 171.6161
				text = "everybody"
			intervals [443]:
				xmin = 171.6161
				xmax = 171.6661
				text = "a"
			intervals [444]:
				xmin = 171.6661
				xmax = 172.0561
				text = "chance"
			intervals [445]:
				xmin = 172.0561
				xmax = 172.1661
				text = "to"
			intervals [446]:
				xmin = 172.1661
				xmax = 172.7768
				text = ""
			intervals [447]:
				xmin = 172.7768
				xmax = 172.9368
				text = "run"
			intervals [448]:
				xmin = 172.9368
				xmax = 173.0168
				text = "and"
			intervals [449]:
				xmin = 173.0168
				xmax = 173.2668
				text = "hide"
			intervals [450]:
				xmin = 173.2668
				xmax = 173.6068
				text = "again"
			intervals [451]:
				xmin = 173.6068
				xmax = 175.0399
				text = ""
			intervals [452]:
				xmin = 175.0399
				xmax = 175.5199
				text = "and"
			intervals [453]:
				xmin = 175.5199
				xmax = 175.7802
				text = ""
			intervals [454]:
				xmin = 175.7802
				xmax = 175.9002
				text = "the"
			intervals [455]:
				xmin = 175.9002
				xmax = 176.1102
				text = "way"
			intervals [456]:
				xmin = 176.1102
				xmax = 176.2602
				text = "that"
			intervals [457]:
				xmin = 176.2602
				xmax = 176.7725
				text = ""
			intervals [458]:
				xmin = 176.7725
				xmax = 177.3125
				text = "um"
			intervals [459]:
				xmin = 177.3125
				xmax = 178.8414
				text = ""
			intervals [460]:
				xmin = 178.8414
				xmax = 179.2214
				text = "another"
			intervals [461]:
				xmin = 179.2214
				xmax = 179.5714
				text = "person"
			intervals [462]:
				xmin = 179.5714
				xmax = 180.0014
				text = "became"
			intervals [463]:
				xmin = 180.0014
				xmax = 180.1814
				text = "it"
			intervals [464]:
				xmin = 180.1814
				xmax = 181.3865
				text = ""
			intervals [465]:
				xmin = 181.3865
				xmax = 181.5865
				text = "was"
			intervals [466]:
				xmin = 181.5865
				xmax = 181.7565
				text = "that"
			intervals [467]:
				xmin = 181.7565
				xmax = 182.0165
				text = "if"
			intervals [468]:
				xmin = 182.0165
				xmax = 182.0965
				text = "the"
			intervals [469]:
				xmin = 182.0965
				xmax = 182.4565
				text = "person"
			intervals [470]:
				xmin = 182.4565
				xmax = 182.6565
				text = "who"
			intervals [471]:
				xmin = 182.6565
				xmax = 182.8565
				text = "was"
			intervals [472]:
				xmin = 182.8565
				xmax = 183.0465
				text = "it"
			intervals [473]:
				xmin = 183.0465
				xmax = 183.5595
				text = ""
			intervals [474]:
				xmin = 183.5595
				xmax = 183.8895
				text = "caught"
			intervals [475]:
				xmin = 183.8895
				xmax = 184.4295
				text = "everybody"
			intervals [476]:
				xmin = 184.4295
				xmax = 185.4595
				text = ""
			intervals [477]:
				xmin = 185.4595
				xmax = 185.5695
				text = "the"
			intervals [478]:
				xmin = 185.5695
				xmax = 185.8395
				text = "first"
			intervals [479]:
				xmin = 185.8395
				xmax = 186.1395
				text = "person"
			intervals [480]:
				xmin = 186.1395
				xmax = 186.2595
				text = "who"
			intervals [481]:
				xmin = 186.2595
				xmax = 186.3795
				text = "had"
			intervals [482]:
				xmin = 186.3795
				xmax = 186.7295
				text = "gotten"
			intervals [483]:
				xmin = 186.7295
				xmax = 187.0595
				text = "caught"
			intervals [484]:
				xmin = 187.0595
				xmax = 187.5523
				text = ""
			intervals [485]:
				xmin = 187.5523
				xmax = 187.6123
				text = "he"
			intervals [486]:
				xmin = 187.6123
				xmax = 187.7523
				text = "would"
			intervals [487]:
				xmin = 187.7523
				xmax = 187.8223
				text = "be"
			intervals [488]:
				xmin = 187.8223
				xmax = 187.9123
				text = "the"
			intervals [489]:
				xmin = 187.9123
				xmax = 187.9423
				text = ""
			intervals [490]:
				xmin = 187.9423
				xmax = 188.2023
				text = "person"
			intervals [491]:
				xmin = 188.2023
				xmax = 188.3123
				text = "who"
			intervals [492]:
				xmin = 188.3123
				xmax = 188.3423
				text = ""
			intervals [493]:
				xmin = 188.3423
				xmax = 188.4523
				text = "was"
			intervals [494]:
				xmin = 188.4523
				xmax = 188.6823
				text = "it"
			intervals [495]:
				xmin = 188.6823
				xmax = 190.7498
				text = ""
			intervals [496]:
				xmin = 190.7498
				xmax = 190.8198
				text = "he"
			intervals [497]:
				xmin = 190.8198
				xmax = 190.9098
				text = "had"
			intervals [498]:
				xmin = 190.9098
				xmax = 190.9798
				text = "to"
			intervals [499]:
				xmin = 190.9798
				xmax = 191.2398
				text = "catch"
			intervals [500]:
				xmin = 191.2398
				xmax = 191.6598
				text = "everybody"
			intervals [501]:
				xmin = 191.6598
				xmax = 191.9798
				text = "first"
			intervals [502]:
				xmin = 191.9798
				xmax = 200.183
				text = ""
			intervals [503]:
				xmin = 200.183
				xmax = 200.653
				text = "uh"
			intervals [504]:
				xmin = 200.653
				xmax = 202.4659
				text = ""
			intervals [505]:
				xmin = 202.4659
				xmax = 202.8859
				text = "everybody"
			intervals [506]:
				xmin = 202.8859
				xmax = 203.1259
				text = "sat"
			intervals [507]:
				xmin = 203.1259
				xmax = 203.5159
				text = "down"
			intervals [508]:
				xmin = 203.5159
				xmax = 204.2339
				text = ""
			intervals [509]:
				xmin = 204.2339
				xmax = 204.3139
				text = "on"
			intervals [510]:
				xmin = 204.3139
				xmax = 204.3639
				text = ""
			intervals [511]:
				xmin = 204.3639
				xmax = 204.4739
				text = "the"
			intervals [512]:
				xmin = 204.4739
				xmax = 204.8439
				text = "step"
			intervals [513]:
				xmin = 204.8439
				xmax = 204.9039
				text = "or"
			intervals [514]:
				xmin = 204.9039
				xmax = 205.3039
				text = "something"
			intervals [515]:
				xmin = 205.3039
				xmax = 206.7858
				text = ""
			intervals [516]:
				xmin = 206.7858
				xmax = 206.9658
				text = "and"
			intervals [517]:
				xmin = 206.9658
				xmax = 207.1558
				text = "one"
			intervals [518]:
				xmin = 207.1558
				xmax = 207.4858
				text = "person"
			intervals [519]:
				xmin = 207.4858
				xmax = 207.6058
				text = "would"
			intervals [520]:
				xmin = 207.6058
				xmax = 207.8758
				text = "say"
			intervals [521]:
				xmin = 207.8758
				xmax = 208.2258
				text = "something"
			intervals [522]:
				xmin = 208.2258
				xmax = 208.2558
				text = ""
			intervals [523]:
				xmin = 208.2558
				xmax = 208.3958
				text = "like"
			intervals [524]:
				xmin = 208.3958
				xmax = 208.4758
				text = ""
			intervals [525]:
				xmin = 208.4758
				xmax = 208.7458
				text = "uh"
			intervals [526]:
				xmin = 208.7458
				xmax = 209.8664
				text = ""
			intervals [527]:
				xmin = 209.8664
				xmax = 210.0364
				text = "<unk>"
			intervals [528]:
				xmin = 210.0364
				xmax = 210.4964
				text = "devil"
			intervals [529]:
				xmin = 210.4964
				xmax = 210.5564
				text = "and"
			intervals [530]:
				xmin = 210.5564
				xmax = 210.6164
				text = "the"
			intervals [531]:
				xmin = 210.6164
				xmax = 211.2064
				text = "pitchfork"
			intervals [532]:
				xmin = 211.2064
				xmax = 211.7072
				text = ""
			intervals [533]:
				xmin = 211.7072
				xmax = 212.0172
				text = "fork"
			intervals [534]:
				xmin = 212.0172
				xmax = 212.1072
				text = ""
			intervals [535]:
				xmin = 212.1072
				xmax = 212.5672
				text = "riding"
			intervals [536]:
				xmin = 212.5672
				xmax = 212.7572
				text = "through"
			intervals [537]:
				xmin = 212.7572
				xmax = 212.7872
				text = ""
			intervals [538]:
				xmin = 212.7872
				xmax = 212.9772
				text = "the"
			intervals [539]:
				xmin = 212.9772
				xmax = 213.3672
				text = "air"
			intervals [540]:
				xmin = 213.3672
				xmax = 216.4418
				text = ""
			intervals [541]:
				xmin = 216.4418
				xmax = 216.7418
				text = "and"
			intervals [542]:
				xmin = 216.7418
				xmax = 216.7718
				text = ""
			intervals [543]:
				xmin = 216.7718
				xmax = 217.0518
				text = "had"
			intervals [544]:
				xmin = 217.0518
				xmax = 217.3718
				text = "something"
			intervals [545]:
				xmin = 217.3718
				xmax = 217.4418
				text = "to"
			intervals [546]:
				xmin = 217.4418
				xmax = 217.5118
				text = "do"
			intervals [547]:
				xmin = 217.5118
				xmax = 217.6218
				text = "with"
			intervals [548]:
				xmin = 217.6218
				xmax = 218.1818
				text = "colors"
			intervals [549]:
				xmin = 218.1818
				xmax = 219.6898
				text = ""
			intervals [550]:
				xmin = 219.6898
				xmax = 219.8098
				text = "you"
			intervals [551]:
				xmin = 219.8098
				xmax = 219.9298
				text = "had"
			intervals [552]:
				xmin = 219.9298
				xmax = 219.9998
				text = "to"
			intervals [553]:
				xmin = 219.9998
				xmax = 220.2698
				text = "name"
			intervals [554]:
				xmin = 220.2698
				xmax = 220.4398
				text = "some"
			intervals [555]:
				xmin = 220.4398
				xmax = 220.7598
				text = "colors"
			intervals [556]:
				xmin = 220.7598
				xmax = 220.8298
				text = "i"
			intervals [557]:
				xmin = 220.8298
				xmax = 220.9898
				text = "don't"
			intervals [558]:
				xmin = 220.9898
				xmax = 221.3498
				text = "remember"
			intervals [559]:
				xmin = 221.3498
				xmax = 221.4198
				text = "i"
			intervals [560]:
				xmin = 221.4198
				xmax = 221.6198
				text = "just"
			intervals [561]:
				xmin = 221.6198
				xmax = 221.9298
				text = "remember"
			intervals [562]:
				xmin = 221.9298
				xmax = 222.0798
				text = "that"
			intervals [563]:
				xmin = 222.0798
				xmax = 222.1398
				text = ""
			intervals [564]:
				xmin = 222.1398
				xmax = 222.3498
				text = "part"
			intervals [565]:
				xmin = 222.3498
				xmax = 224.5264
				text = ""
			intervals [566]:
				xmin = 224.5264
				xmax = 224.6164
				text = "then"
			intervals [567]:
				xmin = 224.6164
				xmax = 224.6764
				text = "you"
			intervals [568]:
				xmin = 224.6764
				xmax = 224.7664
				text = "had"
			intervals [569]:
				xmin = 224.7664
				xmax = 224.9064
				text = "to"
			intervals [570]:
				xmin = 224.9064
				xmax = 225.2064
				text = "guess"
			intervals [571]:
				xmin = 225.2064
				xmax = 225.7164
				text = "colors"
			intervals [572]:
				xmin = 225.7164
				xmax = 232.9246
				text = ""
			intervals [573]:
				xmin = 232.9246
				xmax = 233.2946
				text = "well"
			intervals [574]:
				xmin = 233.2946
				xmax = 234.8135
				text = ""
			intervals [575]:
				xmin = 234.8135
				xmax = 234.9335
				text = "you"
			intervals [576]:
				xmin = 234.9335
				xmax = 235.1135
				text = "drew"
			intervals [577]:
				xmin = 235.1135
				xmax = 235.2135
				text = "a"
			intervals [578]:
				xmin = 235.2135
				xmax = 235.6435
				text = "box"
			intervals [579]:
				xmin = 235.6435
				xmax = 235.6735
				text = ""
			intervals [580]:
				xmin = 235.6735
				xmax = 235.8535
				text = "in"
			intervals [581]:
				xmin = 235.8535
				xmax = 235.9535
				text = "the"
			intervals [582]:
				xmin = 235.9535
				xmax = 236.2235
				text = "dirt"
			intervals [583]:
				xmin = 236.2235
				xmax = 237.6352
				text = ""
			intervals [584]:
				xmin = 237.6352
				xmax = 238.0552
				text = "and"
			intervals [585]:
				xmin = 238.0552
				xmax = 238.2652
				text = "you"
			intervals [586]:
				xmin = 238.2652
				xmax = 238.7052
				text = "had"
			intervals [587]:
				xmin = 238.7052
				xmax = 239.2219
				text = ""
			intervals [588]:
				xmin = 239.2219
				xmax = 239.5019
				text = "x"
			intervals [589]:
				xmin = 239.5019
				xmax = 239.7119
				text = "number"
			intervals [590]:
				xmin = 239.7119
				xmax = 239.7819
				text = "of"
			intervals [591]:
				xmin = 239.7819
				xmax = 240.0519
				text = "people"
			intervals [592]:
				xmin = 240.0519
				xmax = 240.0919
				text = ""
			intervals [593]:
				xmin = 240.0919
				xmax = 240.5219
				text = "playing"
			intervals [594]:
				xmin = 240.5219
				xmax = 241.6777
				text = ""
			intervals [595]:
				xmin = 241.6777
				xmax = 241.9377
				text = "and"
			intervals [596]:
				xmin = 241.9377
				xmax = 242.0877
				text = "they"
			intervals [597]:
				xmin = 242.0877
				xmax = 242.6677
				text = "decided"
			intervals [598]:
				xmin = 242.6677
				xmax = 244.0806
				text = ""
			intervals [599]:
				xmin = 244.0806
				xmax = 244.2306
				text = "how"
			intervals [600]:
				xmin = 244.2306
				xmax = 244.4006
				text = "many"
			intervals [601]:
				xmin = 244.4006
				xmax = 244.8006
				text = "marbles"
			intervals [602]:
				xmin = 244.8006
				xmax = 244.8906
				text = "they"
			intervals [603]:
				xmin = 244.8906
				xmax = 245.1406
				text = "wanted"
			intervals [604]:
				xmin = 245.1406
				xmax = 245.2006
				text = "to"
			intervals [605]:
				xmin = 245.2006
				xmax = 245.3806
				text = "play"
			intervals [606]:
				xmin = 245.3806
				xmax = 245.5706
				text = "for"
			intervals [607]:
				xmin = 245.5706
				xmax = 245.7706
				text = "and"
			intervals [608]:
				xmin = 245.7706
				xmax = 245.9006
				text = "each"
			intervals [609]:
				xmin = 245.9006
				xmax = 246.2206
				text = "person"
			intervals [610]:
				xmin = 246.2206
				xmax = 246.2506
				text = ""
			intervals [611]:
				xmin = 246.2506
				xmax = 246.4006
				text = "put"
			intervals [612]:
				xmin = 246.4006
				xmax = 246.5806
				text = "in"
			intervals [613]:
				xmin = 246.5806
				xmax = 247.4646
				text = ""
			intervals [614]:
				xmin = 247.4646
				xmax = 247.6746
				text = "that"
			intervals [615]:
				xmin = 247.6746
				xmax = 247.9646
				text = "number"
			intervals [616]:
				xmin = 247.9646
				xmax = 248.0246
				text = "of"
			intervals [617]:
				xmin = 248.0246
				xmax = 248.6046
				text = "marbles"
			intervals [618]:
				xmin = 248.6046
				xmax = 249.3175
				text = ""
			intervals [619]:
				xmin = 249.3175
				xmax = 249.4575
				text = "that"
			intervals [620]:
				xmin = 249.4575
				xmax = 249.6375
				text = "is"
			intervals [621]:
				xmin = 249.6375
				xmax = 249.7875
				text = "put"
			intervals [622]:
				xmin = 249.7875
				xmax = 249.8775
				text = "'em"
			intervals [623]:
				xmin = 249.8775
				xmax = 249.9675
				text = "in"
			intervals [624]:
				xmin = 249.9675
				xmax = 250.0275
				text = "the"
			intervals [625]:
				xmin = 250.0275
				xmax = 250.0675
				text = ""
			intervals [626]:
				xmin = 250.0675
				xmax = 250.5375
				text = "box"
			intervals [627]:
				xmin = 250.5375
				xmax = 251.4224
				text = ""
			intervals [628]:
				xmin = 251.4224
				xmax = 251.5724
				text = "then"
			intervals [629]:
				xmin = 251.5724
				xmax = 251.8024
				text = "they"
			intervals [630]:
				xmin = 251.8024
				xmax = 252.1208
				text = ""
			intervals [631]:
				xmin = 252.1208
				xmax = 252.3408
				text = "drew"
			intervals [632]:
				xmin = 252.3408
				xmax = 252.7208
				text = "another"
			intervals [633]:
				xmin = 252.7208
				xmax = 253.1908
				text = "line"
			intervals [634]:
				xmin = 253.1908
				xmax = 253.6465
				text = ""
			intervals [635]:
				xmin = 253.6465
				xmax = 254.0265
				text = "oh"
			intervals [636]:
				xmin = 254.0265
				xmax = 254.747
				text = ""
			intervals [637]:
				xmin = 254.747
				xmax = 254.817
				text = "an"
			intervals [638]:
				xmin = 254.817
				xmax = 255.117
				text = "x"
			intervals [639]:
				xmin = 255.117
				xmax = 255.6694
				text = ""
			intervals [640]:
				xmin = 255.6694
				xmax = 255.7194
				text = "n-"
			intervals [641]:
				xmin = 255.7194
				xmax = 255.7994
				text = ""
			intervals [642]:
				xmin = 255.7994
				xmax = 256.1794
				text = "number"
			intervals [643]:
				xmin = 256.1794
				xmax = 256.2394
				text = "of"
			intervals [644]:
				xmin = 256.2394
				xmax = 256.5694
				text = "feet"
			intervals [645]:
				xmin = 256.5694
				xmax = 256.6094
				text = ""
			intervals [646]:
				xmin = 256.6094
				xmax = 257.0794
				text = "away"
			intervals [647]:
				xmin = 257.0794
				xmax = 257.2994
				text = "from"
			intervals [648]:
				xmin = 257.2994
				xmax = 257.3694
				text = "the"
			intervals [649]:
				xmin = 257.3694
				xmax = 257.9694
				text = "box"
			intervals [650]:
				xmin = 257.9694
				xmax = 259.6485
				text = ""
			intervals [651]:
				xmin = 259.6485
				xmax = 260.0785
				text = "and"
			intervals [652]:
				xmin = 260.0785
				xmax = 260.2066
				text = ""
			intervals [653]:
				xmin = 260.2066
				xmax = 260.3466
				text = "the"
			intervals [654]:
				xmin = 260.3466
				xmax = 260.7666
				text = "person"
			intervals [655]:
				xmin = 260.7666
				xmax = 261.0166
				text = "who"
			intervals [656]:
				xmin = 261.0166
				xmax = 261.4712
				text = ""
			intervals [657]:
				xmin = 261.4712
				xmax = 261.8012
				text = "the"
			intervals [658]:
				xmin = 261.8012
				xmax = 261.8712
				text = ""
			intervals [659]:
				xmin = 261.8712
				xmax = 262.1212
				text = "that"
			intervals [660]:
				xmin = 262.1212
				xmax = 262.3612
				text = "that"
			intervals [661]:
				xmin = 262.3612
				xmax = 262.6077
				text = ""
			intervals [662]:
				xmin = 262.6077
				xmax = 262.7577
				text = "<unk>"
			intervals [663]:
				xmin = 262.7577
				xmax = 263.0877
				text = "well"
			intervals [664]:
				xmin = 263.0877
				xmax = 263.340
				text = ""
			intervals [665]:
				xmin = 263.340
				xmax = 263.580
				text = "once"
			intervals [666]:
				xmin = 263.580
				xmax = 263.640
				text = "you"
			intervals [667]:
				xmin = 263.640
				xmax = 263.790
				text = "got"
			intervals [668]:
				xmin = 263.790
				xmax = 263.870
				text = "to"
			intervals [669]:
				xmin = 263.870
				xmax = 264.060
				text = "that"
			intervals [670]:
				xmin = 264.060
				xmax = 264.410
				text = "line"
			intervals [671]:
				xmin = 264.410
				xmax = 265.2227
				text = ""
			intervals [672]:
				xmin = 265.2227
				xmax = 265.3127
				text = "well"
			intervals [673]:
				xmin = 265.3127
				xmax = 265.3827
				text = "you"
			intervals [674]:
				xmin = 265.3827
				xmax = 265.6927
				text = "shot"
			intervals [675]:
				xmin = 265.6927
				xmax = 265.7827
				text = "from"
			intervals [676]:
				xmin = 265.7827
				xmax = 265.9227
				text = "that"
			intervals [677]:
				xmin = 265.9227
				xmax = 266.0827
				text = "line"
			intervals [678]:
				xmin = 266.0827
				xmax = 266.9635
				text = ""
			intervals [679]:
				xmin = 266.9635
				xmax = 267.0435
				text = "the"
			intervals [680]:
				xmin = 267.0435
				xmax = 267.3535
				text = "person"
			intervals [681]:
				xmin = 267.3535
				xmax = 267.4235
				text = "who"
			intervals [682]:
				xmin = 267.4235
				xmax = 267.7335
				text = "came"
			intervals [683]:
				xmin = 267.7335
				xmax = 268.1335
				text = "closest"
			intervals [684]:
				xmin = 268.1335
				xmax = 268.2435
				text = "to"
			intervals [685]:
				xmin = 268.2435
				xmax = 268.3435
				text = "the"
			intervals [686]:
				xmin = 268.3435
				xmax = 268.8935
				text = "box"
			intervals [687]:
				xmin = 268.8935
				xmax = 270.9498
				text = ""
			intervals [688]:
				xmin = 270.9498
				xmax = 271.4698
				text = "uh"
			intervals [689]:
				xmin = 271.4698
				xmax = 272.3745
				text = ""
			intervals [690]:
				xmin = 272.3745
				xmax = 272.5545
				text = "was"
			intervals [691]:
				xmin = 272.5545
				xmax = 272.6245
				text = "the"
			intervals [692]:
				xmin = 272.6245
				xmax = 272.9245
				text = "person"
			intervals [693]:
				xmin = 272.9245
				xmax = 273.0445
				text = "who"
			intervals [694]:
				xmin = 273.0445
				xmax = 273.2145
				text = "went"
			intervals [695]:
				xmin = 273.2145
				xmax = 273.7345
				text = "first"
			intervals [696]:
				xmin = 273.7345
				xmax = 274.698
				text = ""
			intervals [697]:
				xmin = 274.698
				xmax = 275.068
				text = "and"
			intervals [698]:
				xmin = 275.068
				xmax = 275.098
				text = ""
			intervals [699]:
				xmin = 275.098
				xmax = 275.168
				text = "um"
			intervals [700]:
				xmin = 275.168
				xmax = 276.1006
				text = ""
			intervals [701]:
				xmin = 276.1006
				xmax = 276.2306
				text = "you"
			intervals [702]:
				xmin = 276.2306
				xmax = 276.3006
				text = ""
			intervals [703]:
				xmin = 276.3006
				xmax = 276.8306
				text = "determine"
			intervals [704]:
				xmin = 276.8306
				xmax = 277.2191
				text = ""
			intervals [705]:
				xmin = 277.2191
				xmax = 277.4091
				text = "who"
			intervals [706]:
				xmin = 277.4091
				xmax = 277.5491
				text = "would"
			intervals [707]:
				xmin = 277.5491
				xmax = 277.7291
				text = "go"
			intervals [708]:
				xmin = 277.7291
				xmax = 278.1291
				text = "when"
			intervals [709]:
				xmin = 278.1291
				xmax = 278.4191
				text = "by"
			intervals [710]:
				xmin = 278.4191
				xmax = 278.9077
				text = ""
			intervals [711]:
				xmin = 278.9077
				xmax = 279.0677
				text = "who"
			intervals [712]:
				xmin = 279.0677
				xmax = 279.2377
				text = "was"
			intervals [713]:
				xmin = 279.2377
				xmax = 279.6377
				text = "closest"
			intervals [714]:
				xmin = 279.6377
				xmax = 279.7277
				text = "to"
			intervals [715]:
				xmin = 279.7277
				xmax = 279.7877
				text = "the"
			intervals [716]:
				xmin = 279.7877
				xmax = 279.8677
				text = ""
			intervals [717]:
				xmin = 279.8677
				xmax = 280.4277
				text = "box"
			intervals [718]:
				xmin = 280.4277
				xmax = 293.2494
				text = ""
			intervals [719]:
				xmin = 293.2494
				xmax = 293.3594
				text = "<unk>"
			intervals [720]:
				xmin = 293.3594
				xmax = 294.0668
				text = ""
			intervals [721]:
				xmin = 294.0668
				xmax = 294.3768
				text = "jack"
			intervals [722]:
				xmin = 294.3768
				xmax = 294.4968
				text = "be"
			intervals [723]:
				xmin = 294.4968
				xmax = 294.9168
				text = "nimble"
			intervals [724]:
				xmin = 294.9168
				xmax = 294.9468
				text = ""
			intervals [725]:
				xmin = 294.9468
				xmax = 295.2368
				text = "jack"
			intervals [726]:
				xmin = 295.2368
				xmax = 295.3368
				text = "be"
			intervals [727]:
				xmin = 295.3368
				xmax = 295.6968
				text = "quick"
			intervals [728]:
				xmin = 295.6968
				xmax = 296.2691
				text = ""
			intervals [729]:
				xmin = 296.2691
				xmax = 296.5391
				text = "jack"
			intervals [730]:
				xmin = 296.5391
				xmax = 296.5691
				text = ""
			intervals [731]:
				xmin = 296.5691
				xmax = 296.8991
				text = "jumped"
			intervals [732]:
				xmin = 296.8991
				xmax = 297.0691
				text = "over"
			intervals [733]:
				xmin = 297.0691
				xmax = 297.1691
				text = "the"
			intervals [734]:
				xmin = 297.1691
				xmax = 297.8591
				text = "candlestick"
			intervals [735]:
				xmin = 297.8591
				xmax = 302.2195
				text = ""
			intervals [736]:
				xmin = 302.2195
				xmax = 302.5095
				text = "little"
			intervals [737]:
				xmin = 302.5095
				xmax = 302.7395
				text = "miss"
			intervals [738]:
				xmin = 302.7395
				xmax = 303.0795
				text = "muffet"
			intervals [739]:
				xmin = 303.0795
				xmax = 303.6141
				text = ""
			intervals [740]:
				xmin = 303.6141
				xmax = 303.8741
				text = "sat"
			intervals [741]:
				xmin = 303.8741
				xmax = 304.0241
				text = "on"
			intervals [742]:
				xmin = 304.0241
				xmax = 304.1841
				text = "her"
			intervals [743]:
				xmin = 304.1841
				xmax = 304.6441
				text = "tuffet"
			intervals [744]:
				xmin = 304.6441
				xmax = 305.0786
				text = ""
			intervals [745]:
				xmin = 305.0786
				xmax = 305.3386
				text = "eating"
			intervals [746]:
				xmin = 305.3386
				xmax = 305.4386
				text = "her"
			intervals [747]:
				xmin = 305.4386
				xmax = 305.9086
				text = "curds"
			intervals [748]:
				xmin = 305.9086
				xmax = 306.0386
				text = "and"
			intervals [749]:
				xmin = 306.0386
				xmax = 306.5186
				text = "wheys"
			intervals [750]:
				xmin = 306.5186
				xmax = 307.8245
				text = ""
			intervals [751]:
				xmin = 307.8245
				xmax = 308.3745
				text = "along"
			intervals [752]:
				xmin = 308.3745
				xmax = 308.5145
				text = ""
			intervals [753]:
				xmin = 308.5145
				xmax = 308.8345
				text = "came"
			intervals [754]:
				xmin = 308.8345
				xmax = 308.8945
				text = "a"
			intervals [755]:
				xmin = 308.8945
				xmax = 309.4945
				text = "spider"
			intervals [756]:
				xmin = 309.4945
				xmax = 310.5063
				text = ""
			intervals [757]:
				xmin = 310.5063
				xmax = 310.6663
				text = "and"
			intervals [758]:
				xmin = 310.6663
				xmax = 310.9063
				text = "sat"
			intervals [759]:
				xmin = 310.9063
				xmax = 310.9363
				text = ""
			intervals [760]:
				xmin = 310.9363
				xmax = 311.2263
				text = "down"
			intervals [761]:
				xmin = 311.2263
				xmax = 311.7263
				text = "beside"
			intervals [762]:
				xmin = 311.7263
				xmax = 311.9163
				text = "her"
			intervals [763]:
				xmin = 311.9163
				xmax = 313.5341
				text = ""
			intervals [764]:
				xmin = 313.5341
				xmax = 313.6741
				text = "and"
			intervals [765]:
				xmin = 313.6741
				xmax = 313.9641
				text = "frightened"
			intervals [766]:
				xmin = 313.9641
				xmax = 314.1341
				text = "miss"
			intervals [767]:
				xmin = 314.1341
				xmax = 314.4941
				text = "muffet"
			intervals [768]:
				xmin = 314.4941
				xmax = 314.7041
				text = "away"
			intervals [769]:
				xmin = 314.7041
				xmax = 320.7425
				text = ""
			intervals [770]:
				xmin = 320.7425
				xmax = 321.3025
				text = "um"
			intervals [771]:
				xmin = 321.3025
				xmax = 324.4687
				text = ""
			intervals [772]:
				xmin = 324.4687
				xmax = 324.8087
				text = "hi"
			intervals [773]:
				xmin = 324.8087
				xmax = 325.1187
				text = "diddle"
			intervals [774]:
				xmin = 325.1187
				xmax = 325.4387
				text = "diddle"
			intervals [775]:
				xmin = 325.4387
				xmax = 325.4687
				text = ""
			intervals [776]:
				xmin = 325.4687
				xmax = 325.5487
				text = "the"
			intervals [777]:
				xmin = 325.5487
				xmax = 325.8187
				text = "cat"
			intervals [778]:
				xmin = 325.8187
				xmax = 325.8987
				text = "and"
			intervals [779]:
				xmin = 325.8987
				xmax = 325.9687
				text = "the"
			intervals [780]:
				xmin = 325.9687
				xmax = 326.3587
				text = "fiddle"
			intervals [781]:
				xmin = 326.3587
				xmax = 326.4587
				text = "the"
			intervals [782]:
				xmin = 326.4587
				xmax = 326.4887
				text = ""
			intervals [783]:
				xmin = 326.4887
				xmax = 326.8087
				text = "cow"
			intervals [784]:
				xmin = 326.8087
				xmax = 326.8487
				text = ""
			intervals [785]:
				xmin = 326.8487
				xmax = 327.1087
				text = "jumped"
			intervals [786]:
				xmin = 327.1087
				xmax = 327.2787
				text = "over"
			intervals [787]:
				xmin = 327.2787
				xmax = 327.3087
				text = ""
			intervals [788]:
				xmin = 327.3087
				xmax = 327.3687
				text = "the"
			intervals [789]:
				xmin = 327.3687
				xmax = 327.8387
				text = "moon"
			intervals [790]:
				xmin = 327.8387
				xmax = 330.0485
				text = ""
			intervals [791]:
				xmin = 330.0485
				xmax = 330.5785
				text = "um"
			intervals [792]:
				xmin = 330.5785
				xmax = 331.3355
				text = ""
			intervals [793]:
				xmin = 331.3355
				xmax = 331.4255
				text = "that"
			intervals [794]:
				xmin = 331.4255
				xmax = 331.4655
				text = "s"
			intervals [795]:
				xmin = 331.4655
				xmax = 331.6055
				text = "all"
			intervals [796]:
				xmin = 331.6055
				xmax = 331.7055
				text = "i"
			intervals [797]:
				xmin = 331.7055
				xmax = 331.7555
				text = ""
			intervals [798]:
				xmin = 331.7555
				xmax = 331.9155
				text = "think"
			intervals [799]:
				xmin = 331.9155
				xmax = 331.9455
				text = "i"
			intervals [800]:
				xmin = 331.9455
				xmax = 332.2655
				text = "remember"
			intervals [801]:
				xmin = 332.2655
				xmax = 332.3255
				text = "of"
			intervals [802]:
				xmin = 332.3255
				xmax = 332.5055
				text = "that"
			intervals [803]:
				xmin = 332.5055
				xmax = 332.5355
				text = ""
			intervals [804]:
				xmin = 332.5355
				xmax = 332.7055
				text = "one"
			intervals [805]:
				xmin = 332.7055
				xmax = 333.9807
				text = ""
			intervals [806]:
				xmin = 333.9807
				xmax = 334.5607
				text = "um"
			intervals [807]:
				xmin = 334.5607
				xmax = 337.3675
				text = ""
			intervals [808]:
				xmin = 337.3675
				xmax = 337.6975
				text = "jack"
			intervals [809]:
				xmin = 337.6975
				xmax = 337.8175
				text = "and"
			intervals [810]:
				xmin = 337.8175
				xmax = 338.0575
				text = "jill"
			intervals [811]:
				xmin = 338.0575
				xmax = 338.1875
				text = "went"
			intervals [812]:
				xmin = 338.1875
				xmax = 338.2775
				text = "up"
			intervals [813]:
				xmin = 338.2775
				xmax = 338.3175
				text = ""
			intervals [814]:
				xmin = 338.3175
				xmax = 338.4775
				text = "the"
			intervals [815]:
				xmin = 338.4775
				xmax = 338.6875
				text = "hill"
			intervals [816]:
				xmin = 338.6875
				xmax = 339.8265
				text = ""
			intervals [817]:
				xmin = 339.8265
				xmax = 339.9865
				text = "to"
			intervals [818]:
				xmin = 339.9865
				xmax = 340.0665
				text = ""
			intervals [819]:
				xmin = 340.0665
				xmax = 340.3865
				text = "fetch"
			intervals [820]:
				xmin = 340.3865
				xmax = 340.4165
				text = ""
			intervals [821]:
				xmin = 340.4165
				xmax = 340.4465
				text = "a"
			intervals [822]:
				xmin = 340.4465
				xmax = 340.7865
				text = "pail"
			intervals [823]:
				xmin = 340.7865
				xmax = 341.1765
				text = "water"
			intervals [824]:
				xmin = 341.1765
				xmax = 341.6011
				text = ""
			intervals [825]:
				xmin = 341.6011
				xmax = 341.8111
				text = "jack"
			intervals [826]:
				xmin = 341.8111
				xmax = 341.8911
				text = ""
			intervals [827]:
				xmin = 341.8911
				xmax = 342.0711
				text = "fell"
			intervals [828]:
				xmin = 342.0711
				xmax = 342.3511
				text = "down"
			intervals [829]:
				xmin = 342.3511
				xmax = 342.4511
				text = "and"
			intervals [830]:
				xmin = 342.4511
				xmax = 342.7111
				text = "broke"
			intervals [831]:
				xmin = 342.7111
				xmax = 342.8511
				text = "his"
			intervals [832]:
				xmin = 342.8511
				xmax = 342.9211
				text = ""
			intervals [833]:
				xmin = 342.9211
				xmax = 343.2811
				text = "crown"
			intervals [834]:
				xmin = 343.2811
				xmax = 344.1303
				text = ""
			intervals [835]:
				xmin = 344.1303
				xmax = 344.4503
				text = "jill"
			intervals [836]:
				xmin = 344.4503
				xmax = 344.7103
				text = "came"
			intervals [837]:
				xmin = 344.7103
				xmax = 345.0903
				text = "tumbling"
			intervals [838]:
				xmin = 345.0903
				xmax = 345.3903
				text = "after"
			intervals [839]:
				xmin = 345.3903
				xmax = 345.4303
				text = ""
			intervals [840]:
				xmin = 345.4303
				xmax = 345.6003
				text = "was"
			intervals [841]:
				xmin = 345.6003
				xmax = 345.6403
				text = ""
			intervals [842]:
				xmin = 345.6403
				xmax = 345.6803
				text = "a"
			intervals [843]:
				xmin = 345.6803
				xmax = 346.0303
				text = "something"
			intervals [844]:
				xmin = 346.0303
				xmax = 346.1903
				text = "like"
			intervals [845]:
				xmin = 346.1903
				xmax = 346.2203
				text = ""
			intervals [846]:
				xmin = 346.2203
				xmax = 346.3903
				text = "that"
			intervals [847]:
				xmin = 346.3903
				xmax = 359.5887
				text = ""
			intervals [848]:
				xmin = 359.5887
				xmax = 359.8887
				text = "mm"
			intervals [849]:
				xmin = 359.8887
				xmax = 360.1887
				text = "no"
			intervals [850]:
				xmin = 360.1887
				xmax = 364.1953
				text = ""
			intervals [851]:
				xmin = 364.1953
				xmax = 364.5453
				text = "no"
			intervals [852]:
				xmin = 364.5453
				xmax = 369.1986
				text = ""
			intervals [853]:
				xmin = 369.1986
				xmax = 370.0486
				text = "outcasts"
			intervals [854]:
				xmin = 370.0486
				xmax = 371.0186
				text = "fbi"
			intervals [855]:
				xmin = 371.0186
				xmax = 372.2398
				text = ""
			intervals [856]:
				xmin = 372.2398
				xmax = 372.4998
				text = "mission"
			intervals [857]:
				xmin = 372.4998
				xmax = 373.1798
				text = "impossible"
			intervals [858]:
				xmin = 373.1798
				xmax = 375.2793
				text = ""
			intervals [859]:
				xmin = 375.2793
				xmax = 376.1093
				text = "honeymooners"
			intervals [860]:
				xmin = 376.1093
				xmax = 385.2814
				text = ""
			intervals [861]:
				xmin = 385.2814
				xmax = 385.7914
				text = "well"
			intervals [862]:
				xmin = 385.7914
				xmax = 385.8214
				text = ""
			intervals [863]:
				xmin = 385.8214
				xmax = 385.8914
				text = "it"
			intervals [864]:
				xmin = 385.8914
				xmax = 386.1014
				text = "was"
			intervals [865]:
				xmin = 386.1014
				xmax = 386.2914
				text = "was"
			intervals [866]:
				xmin = 386.2914
				xmax = 386.4814
				text = "in"
			intervals [867]:
				xmin = 386.4814
				xmax = 386.5814
				text = ""
			intervals [868]:
				xmin = 386.5814
				xmax = 386.7914
				text = "with"
			intervals [869]:
				xmin = 386.7914
				xmax = 386.8214
				text = ""
			intervals [870]:
				xmin = 386.8214
				xmax = 386.8914
				text = "the"
			intervals [871]:
				xmin = 386.8914
				xmax = 387.5814
				text = "honeymooners"
			intervals [872]:
				xmin = 387.5814
				xmax = 389.4439
				text = ""
			intervals [873]:
				xmin = 389.4439
				xmax = 389.7639
				text = "where"
			intervals [874]:
				xmin = 389.7639
				xmax = 390.1639
				text = "um"
			intervals [875]:
				xmin = 390.1639
				xmax = 392.5191
				text = ""
			intervals [876]:
				xmin = 392.5191
				xmax = 392.8891
				text = "uh"
			intervals [877]:
				xmin = 392.8891
				xmax = 393.845
				text = ""
			intervals [878]:
				xmin = 393.845
				xmax = 394.255
				text = "ralph"
			intervals [879]:
				xmin = 394.255
				xmax = 394.285
				text = ""
			intervals [880]:
				xmin = 394.285
				xmax = 394.495
				text = "had"
			intervals [881]:
				xmin = 394.495
				xmax = 395.4417
				text = ""
			intervals [882]:
				xmin = 395.4417
				xmax = 395.9017
				text = "found"
			intervals [883]:
				xmin = 395.9017
				xmax = 396.0617
				text = "some"
			intervals [884]:
				xmin = 396.0617
				xmax = 396.4017
				text = "money"
			intervals [885]:
				xmin = 396.4017
				xmax = 397.2223
				text = ""
			intervals [886]:
				xmin = 397.2223
				xmax = 397.3223
				text = "that"
			intervals [887]:
				xmin = 397.3223
				xmax = 397.4623
				text = "was"
			intervals [888]:
				xmin = 397.4623
				xmax = 398.1023
				text = "counterfeit"
			intervals [889]:
				xmin = 398.1023
				xmax = 399.1385
				text = ""
			intervals [890]:
				xmin = 399.1385
				xmax = 399.2885
				text = "but"
			intervals [891]:
				xmin = 399.2885
				xmax = 399.4385
				text = "he"
			intervals [892]:
				xmin = 399.4385
				xmax = 399.6085
				text = "didn't"
			intervals [893]:
				xmin = 399.6085
				xmax = 399.7585
				text = "know"
			intervals [894]:
				xmin = 399.7585
				xmax = 399.8485
				text = "it"
			intervals [895]:
				xmin = 399.8485
				xmax = 399.9585
				text = "at"
			intervals [896]:
				xmin = 399.9585
				xmax = 400.0185
				text = "the"
			intervals [897]:
				xmin = 400.0185
				xmax = 400.0685
				text = ""
			intervals [898]:
				xmin = 400.0685
				xmax = 400.5685
				text = "time"
			intervals [899]:
				xmin = 400.5685
				xmax = 402.8574
				text = ""
			intervals [900]:
				xmin = 402.8574
				xmax = 403.2174
				text = "and"
			intervals [901]:
				xmin = 403.2174
				xmax = 403.3674
				text = "he"
			intervals [902]:
				xmin = 403.3674
				xmax = 403.5474
				text = "was"
			intervals [903]:
				xmin = 403.5474
				xmax = 403.7974
				text = "going"
			intervals [904]:
				xmin = 403.7974
				xmax = 404.2874
				text = "around"
			intervals [905]:
				xmin = 404.2874
				xmax = 405.1874
				text = "splurging"
			intervals [906]:
				xmin = 405.1874
				xmax = 406.7396
				text = ""
			intervals [907]:
				xmin = 406.7396
				xmax = 406.9096
				text = "and"
			intervals [908]:
				xmin = 406.9096
				xmax = 407.0396
				text = "he"
			intervals [909]:
				xmin = 407.0396
				xmax = 407.1496
				text = "had"
			intervals [910]:
				xmin = 407.1496
				xmax = 407.4596
				text = "been"
			intervals [911]:
				xmin = 407.4596
				xmax = 407.8496
				text = "warned"
			intervals [912]:
				xmin = 407.8496
				xmax = 408.0596
				text = "by"
			intervals [913]:
				xmin = 408.0596
				xmax = 408.1896
				text = "his"
			intervals [914]:
				xmin = 408.1896
				xmax = 408.5896
				text = "wife"
			intervals [915]:
				xmin = 408.5896
				xmax = 409.889
				text = ""
			intervals [916]:
				xmin = 409.889
				xmax = 410.009
				text = "<unk>"
			intervals [917]:
				xmin = 410.009
				xmax = 410.0573
				text = ""
			intervals [918]:
				xmin = 410.0573
				xmax = 410.5973
				text = "alice"
			intervals [919]:
				xmin = 410.5973
				xmax = 411.6688
				text = ""
			intervals [920]:
				xmin = 411.6688
				xmax = 411.9988
				text = "not"
			intervals [921]:
				xmin = 411.9988
				xmax = 412.1088
				text = "to"
			intervals [922]:
				xmin = 412.1088
				xmax = 412.3188
				text = "be"
			intervals [923]:
				xmin = 412.3188
				xmax = 412.4588
				text = "too"
			intervals [924]:
				xmin = 412.4588
				xmax = 412.8688
				text = "hasty"
			intervals [925]:
				xmin = 412.8688
				xmax = 412.8988
				text = ""
			intervals [926]:
				xmin = 412.8988
				xmax = 412.9888
				text = "in"
			intervals [927]:
				xmin = 412.9888
				xmax = 413.3688
				text = "spending"
			intervals [928]:
				xmin = 413.3688
				xmax = 413.4288
				text = "the"
			intervals [929]:
				xmin = 413.4288
				xmax = 413.7588
				text = "money"
			intervals [930]:
				xmin = 413.7588
				xmax = 415.2958
				text = ""
			intervals [931]:
				xmin = 415.2958
				xmax = 415.4358
				text = "but"
			intervals [932]:
				xmin = 415.4358
				xmax = 415.6358
				text = "as"
			intervals [933]:
				xmin = 415.6358
				xmax = 416.0658
				text = "usual"
			intervals [934]:
				xmin = 416.0658
				xmax = 416.4658
				text = "ralph"
			intervals [935]:
				xmin = 416.4658
				xmax = 417.3007
				text = ""
			intervals [936]:
				xmin = 417.3007
				xmax = 417.4707
				text = "was"
			intervals [937]:
				xmin = 417.4707
				xmax = 417.9107
				text = "ralph"
			intervals [938]:
				xmin = 417.9107
				xmax = 418.1207
				text = "and"
			intervals [939]:
				xmin = 418.1207
				xmax = 418.5766
				text = ""
			intervals [940]:
				xmin = 418.5766
				xmax = 418.7866
				text = "he"
			intervals [941]:
				xmin = 418.7866
				xmax = 418.8966
				text = "had"
			intervals [942]:
				xmin = 418.8966
				xmax = 418.9866
				text = "to"
			intervals [943]:
				xmin = 418.9866
				xmax = 419.1166
				text = "do"
			intervals [944]:
				xmin = 419.1166
				xmax = 419.3066
				text = "his"
			intervals [945]:
				xmin = 419.3066
				xmax = 419.5866
				text = "thing"
			intervals [946]:
				xmin = 419.5866
				xmax = 421.1378
				text = ""
			intervals [947]:
				xmin = 421.1378
				xmax = 421.5678
				text = "and"
			intervals [948]:
				xmin = 421.5678
				xmax = 421.8578
				text = "uh"
			intervals [949]:
				xmin = 421.8578
				xmax = 422.6609
				text = ""
			intervals [950]:
				xmin = 422.6609
				xmax = 422.8309
				text = "he"
			intervals [951]:
				xmin = 422.8309
				xmax = 422.9809
				text = "had"
			intervals [952]:
				xmin = 422.9809
				xmax = 423.4109
				text = "norton"
			intervals [953]:
				xmin = 423.4109
				xmax = 423.7509
				text = "working"
			intervals [954]:
				xmin = 423.7509
				xmax = 423.8109
				text = ""
			intervals [955]:
				xmin = 423.8109
				xmax = 423.9009
				text = "for"
			intervals [956]:
				xmin = 423.9009
				xmax = 424.1209
				text = "him"
			intervals [957]:
				xmin = 424.1209
				xmax = 426.0517
				text = ""
			intervals [958]:
				xmin = 426.0517
				xmax = 426.2617
				text = "and"
			intervals [959]:
				xmin = 426.2617
				xmax = 426.6117
				text = "ralph"
			intervals [960]:
				xmin = 426.6117
				xmax = 426.7517
				text = "went"
			intervals [961]:
				xmin = 426.7517
				xmax = 426.9217
				text = "out"
			intervals [962]:
				xmin = 426.9217
				xmax = 427.0617
				text = "and"
			intervals [963]:
				xmin = 427.0617
				xmax = 427.1017
				text = ""
			intervals [964]:
				xmin = 427.1017
				xmax = 427.2917
				text = "bought"
			intervals [965]:
				xmin = 427.2917
				xmax = 427.7045
				text = ""
			intervals [966]:
				xmin = 427.7045
				xmax = 427.9445
				text = "new"
			intervals [967]:
				xmin = 427.9445
				xmax = 428.6745
				text = "furniture"
			intervals [968]:
				xmin = 428.6745
				xmax = 429.9639
				text = ""
			intervals [969]:
				xmin = 429.9639
				xmax = 430.2139
				text = "new"
			intervals [970]:
				xmin = 430.2139
				xmax = 430.2439
				text = ""
			intervals [971]:
				xmin = 430.2439
				xmax = 431.0639
				text = "clothes"
			intervals [972]:
				xmin = 431.0639
				xmax = 431.1039
				text = ""
			intervals [973]:
				xmin = 431.1039
				xmax = 431.3139
				text = "had"
			intervals [974]:
				xmin = 431.3139
				xmax = 431.3839
				text = "a"
			intervals [975]:
				xmin = 431.3839
				xmax = 431.7939
				text = "phone"
			intervals [976]:
				xmin = 431.7939
				xmax = 432.5039
				text = "installed"
			intervals [977]:
				xmin = 432.5039
				xmax = 433.1734
				text = ""
			intervals [978]:
				xmin = 433.1734
				xmax = 433.2534
				text = "he"
			intervals [979]:
				xmin = 433.2534
				xmax = 433.4334
				text = "was"
			intervals [980]:
				xmin = 433.4334
				xmax = 433.5134
				text = ""
			intervals [981]:
				xmin = 433.5134
				xmax = 433.7634
				text = "giving"
			intervals [982]:
				xmin = 433.7634
				xmax = 434.0134
				text = "away"
			intervals [983]:
				xmin = 434.0134
				xmax = 434.4334
				text = "money"
			intervals [984]:
				xmin = 434.4334
				xmax = 435.4649
				text = ""
			intervals [985]:
				xmin = 435.4649
				xmax = 435.7849
				text = "had"
			intervals [986]:
				xmin = 435.7849
				xmax = 436.0451
				text = ""
			intervals [987]:
				xmin = 436.0451
				xmax = 436.3251
				text = "gotten"
			intervals [988]:
				xmin = 436.3251
				xmax = 436.6251
				text = "his"
			intervals [989]:
				xmin = 436.6251
				xmax = 436.7815
				text = ""
			intervals [990]:
				xmin = 436.7815
				xmax = 437.3115
				text = "uh"
			intervals [991]:
				xmin = 437.3115
				xmax = 438.0301
				text = ""
			intervals [992]:
				xmin = 438.0301
				xmax = 438.7301
				text = "mother-in-law"
			intervals [993]:
				xmin = 438.7301
				xmax = 438.8501
				text = "on"
			intervals [994]:
				xmin = 438.8501
				xmax = 439.0301
				text = "his"
			intervals [995]:
				xmin = 439.0301
				xmax = 439.5201
				text = "side"
			intervals [996]:
				xmin = 439.5201
				xmax = 440.6091
				text = ""
			intervals [997]:
				xmin = 440.6091
				xmax = 440.9091
				text = "because"
			intervals [998]:
				xmin = 440.9091
				xmax = 441.1791
				text = "she"
			intervals [999]:
				xmin = 441.1791
				xmax = 441.2191
				text = ""
			intervals [1000]:
				xmin = 441.2191
				xmax = 441.5291
				text = "wanted"
			intervals [1001]:
				xmin = 441.5291
				xmax = 441.6991
				text = "some"
			intervals [1002]:
				xmin = 441.6991
				xmax = 441.7591
				text = "of"
			intervals [1003]:
				xmin = 441.7591
				xmax = 441.8191
				text = "the"
			intervals [1004]:
				xmin = 441.8191
				xmax = 442.2191
				text = "money"
			intervals [1005]:
				xmin = 442.2191
				xmax = 443.5597
				text = ""
			intervals [1006]:
				xmin = 443.5597
				xmax = 443.9997
				text = "and"
			intervals [1007]:
				xmin = 443.9997
				xmax = 444.2697
				text = "uh"
			intervals [1008]:
				xmin = 444.2697
				xmax = 445.8466
				text = ""
			intervals [1009]:
				xmin = 445.8466
				xmax = 446.3266
				text = "finally"
			intervals [1010]:
				xmin = 446.3266
				xmax = 447.4513
				text = ""
			intervals [1011]:
				xmin = 447.4513
				xmax = 447.7513
				text = "came"
			intervals [1012]:
				xmin = 447.7513
				xmax = 447.9413
				text = "into"
			intervals [1013]:
				xmin = 447.9413
				xmax = 448.1113
				text = "the"
			intervals [1014]:
				xmin = 448.1113
				xmax = 448.3213
				text = "light"
			intervals [1015]:
				xmin = 448.3213
				xmax = 448.3513
				text = ""
			intervals [1016]:
				xmin = 448.3513
				xmax = 448.6013
				text = "that"
			intervals [1017]:
				xmin = 448.6013
				xmax = 449.2293
				text = ""
			intervals [1018]:
				xmin = 449.2293
				xmax = 449.3693
				text = "the"
			intervals [1019]:
				xmin = 449.3693
				xmax = 449.6693
				text = "money"
			intervals [1020]:
				xmin = 449.6693
				xmax = 449.8293
				text = "was"
			intervals [1021]:
				xmin = 449.8293
				xmax = 450.3893
				text = "counterfeit"
			intervals [1022]:
				xmin = 450.3893
				xmax = 451.7345
				text = ""
			intervals [1023]:
				xmin = 451.7345
				xmax = 452.1745
				text = "and"
			intervals [1024]:
				xmin = 452.1745
				xmax = 452.4945
				text = "uh"
			intervals [1025]:
				xmin = 452.4945
				xmax = 454.167
				text = ""
			intervals [1026]:
				xmin = 454.167
				xmax = 454.287
				text = "<unk>"
			intervals [1027]:
				xmin = 454.287
				xmax = 455.0604
				text = ""
			intervals [1028]:
				xmin = 455.0604
				xmax = 455.6404
				text = "uh"
			intervals [1029]:
				xmin = 455.6404
				xmax = 457.7615
				text = ""
			intervals [1030]:
				xmin = 457.7615
				xmax = 457.9615
				text = "some"
			intervals [1031]:
				xmin = 457.9615
				xmax = 458.3815
				text = "poli-"
			intervals [1032]:
				xmin = 458.3815
				xmax = 458.6139
				text = ""
			intervals [1033]:
				xmin = 458.6139
				xmax = 458.9339
				text = "well"
			intervals [1034]:
				xmin = 458.9339
				xmax = 459.2282
				text = ""
			intervals [1035]:
				xmin = 459.2282
				xmax = 459.5082
				text = "ralph"
			intervals [1036]:
				xmin = 459.5082
				xmax = 459.7482
				text = "thought"
			intervals [1037]:
				xmin = 459.7482
				xmax = 459.7782
				text = ""
			intervals [1038]:
				xmin = 459.7782
				xmax = 459.8482
				text = "the"
			intervals [1039]:
				xmin = 459.8482
				xmax = 459.8882
				text = ""
			intervals [1040]:
				xmin = 459.8882
				xmax = 460.3582
				text = "police"
			intervals [1041]:
				xmin = 460.3582
				xmax = 460.4282
				text = "were"
			intervals [1042]:
				xmin = 460.4282
				xmax = 460.6982
				text = "coming"
			intervals [1043]:
				xmin = 460.6982
				xmax = 460.7782
				text = "to"
			intervals [1044]:
				xmin = 460.7782
				xmax = 460.9782
				text = "get"
			intervals [1045]:
				xmin = 460.9782
				xmax = 461.1782
				text = "him"
			intervals [1046]:
				xmin = 461.1782
				xmax = 462.4281
				text = ""
			intervals [1047]:
				xmin = 462.4281
				xmax = 462.6881
				text = "but"
			intervals [1048]:
				xmin = 462.6881
				xmax = 463.1184
				text = ""
			intervals [1049]:
				xmin = 463.1184
				xmax = 463.5984
				text = "instead"
			intervals [1050]:
				xmin = 463.5984
				xmax = 463.7784
				text = "some"
			intervals [1051]:
				xmin = 463.7784
				xmax = 464.2984
				text = "gangsters"
			intervals [1052]:
				xmin = 464.2984
				xmax = 464.7184
				text = "came"
			intervals [1053]:
				xmin = 464.7184
				xmax = 465.9164
				text = ""
			intervals [1054]:
				xmin = 465.9164
				xmax = 466.0364
				text = "and"
			intervals [1055]:
				xmin = 466.0364
				xmax = 466.3664
				text = "knew"
			intervals [1056]:
				xmin = 466.3664
				xmax = 466.4264
				text = "th-"
			intervals [1057]:
				xmin = 466.4264
				xmax = 466.6464
				text = "and"
			intervals [1058]:
				xmin = 466.6464
				xmax = 466.9464
				text = "found"
			intervals [1059]:
				xmin = 466.9464
				xmax = 467.0664
				text = "out"
			intervals [1060]:
				xmin = 467.0664
				xmax = 467.1864
				text = "that"
			intervals [1061]:
				xmin = 467.1864
				xmax = 467.3264
				text = "he"
			intervals [1062]:
				xmin = 467.3264
				xmax = 467.4564
				text = "had"
			intervals [1063]:
				xmin = 467.4564
				xmax = 467.5364
				text = "the"
			intervals [1064]:
				xmin = 467.5364
				xmax = 467.8764
				text = "money"
			intervals [1065]:
				xmin = 467.8764
				xmax = 469.2071
				text = ""
			intervals [1066]:
				xmin = 469.2071
				xmax = 469.5771
				text = "and"
			intervals [1067]:
				xmin = 469.5771
				xmax = 469.8571
				text = "uh"
			intervals [1068]:
				xmin = 469.8571
				xmax = 473.0527
				text = ""
			intervals [1069]:
				xmin = 473.0527
				xmax = 473.3927
				text = "before"
			intervals [1070]:
				xmin = 473.3927
				xmax = 473.4627
				text = "the"
			intervals [1071]:
				xmin = 473.4627
				xmax = 473.9327
				text = "gangsters"
			intervals [1072]:
				xmin = 473.9327
				xmax = 474.2027
				text = "left"
			intervals [1073]:
				xmin = 474.2027
				xmax = 474.2427
				text = ""
			intervals [1074]:
				xmin = 474.2427
				xmax = 474.4327
				text = "that"
			intervals [1075]:
				xmin = 474.4327
				xmax = 474.7927
				text = "is"
			intervals [1076]:
				xmin = 474.7927
				xmax = 475.4336
				text = ""
			intervals [1077]:
				xmin = 475.4336
				xmax = 475.8136
				text = "uh"
			intervals [1078]:
				xmin = 475.8136
				xmax = 475.8636
				text = ""
			intervals [1079]:
				xmin = 475.8636
				xmax = 476.1636
				text = "police"
			intervals [1080]:
				xmin = 476.1636
				xmax = 476.5636
				text = "came"
			intervals [1081]:
				xmin = 476.5636
				xmax = 477.888
				text = ""
			intervals [1082]:
				xmin = 477.888
				xmax = 478.118
				text = "and"
			intervals [1083]:
				xmin = 478.118
				xmax = 478.378
				text = "locked"
			intervals [1084]:
				xmin = 478.378
				xmax = 478.468
				text = "the"
			intervals [1085]:
				xmin = 478.468
				xmax = 478.498
				text = ""
			intervals [1086]:
				xmin = 478.498
				xmax = 478.998
				text = "gangsters"
			intervals [1087]:
				xmin = 478.998
				xmax = 479.138
				text = "up"
			intervals [1088]:
				xmin = 479.138
				xmax = 480.8272
				text = ""
			intervals [1089]:
				xmin = 480.8272
				xmax = 481.3072
				text = "and"
			intervals [1090]:
				xmin = 481.3072
				xmax = 481.6972
				text = "uh"
			intervals [1091]:
				xmin = 481.6972
				xmax = 482.4839
				text = ""
			intervals [1092]:
				xmin = 482.4839
				xmax = 482.7839
				text = "then"
			intervals [1093]:
				xmin = 482.7839
				xmax = 483.0639
				text = "ralph"
			intervals [1094]:
				xmin = 483.0639
				xmax = 483.2839
				text = "had"
			intervals [1095]:
				xmin = 483.2839
				xmax = 483.4139
				text = "to"
			intervals [1096]:
				xmin = 483.4139
				xmax = 484.8262
				text = ""
			intervals [1097]:
				xmin = 484.8262
				xmax = 485.2162
				text = "to"
			intervals [1098]:
				xmin = 485.2162
				xmax = 485.5362
				text = "uh"
			intervals [1099]:
				xmin = 485.5362
				xmax = 487.3446
				text = ""
			intervals [1100]:
				xmin = 487.3446
				xmax = 487.8846
				text = "uh"
			intervals [1101]:
				xmin = 487.8846
				xmax = 489.0352
				text = ""
			intervals [1102]:
				xmin = 489.0352
				xmax = 489.7252
				text = "satisfy"
			intervals [1103]:
				xmin = 489.7252
				xmax = 489.8952
				text = "his"
			intervals [1104]:
				xmin = 489.8952
				xmax = 490.6152
				text = "conscience"
			intervals [1105]:
				xmin = 490.6152
				xmax = 492.1066
				text = ""
			intervals [1106]:
				xmin = 492.1066
				xmax = 492.3366
				text = "and"
			intervals [1107]:
				xmin = 492.3366
				xmax = 492.4666
				text = "he"
			intervals [1108]:
				xmin = 492.4666
				xmax = 492.7066
				text = "didn't"
			intervals [1109]:
				xmin = 492.7066
				xmax = 492.8966
				text = "know"
			intervals [1110]:
				xmin = 492.8966
				xmax = 493.0766
				text = "how"
			intervals [1111]:
				xmin = 493.0766
				xmax = 493.1666
				text = "to"
			intervals [1112]:
				xmin = 493.1666
				xmax = 493.3966
				text = "do"
			intervals [1113]:
				xmin = 493.3966
				xmax = 493.5966
				text = "that"
			intervals [1114]:
				xmin = 493.5966
				xmax = 493.9366
				text = "and"
			intervals [1115]:
				xmin = 493.9366
				xmax = 495.1525
				text = ""
			intervals [1116]:
				xmin = 495.1525
				xmax = 495.3525
				text = "his"
			intervals [1117]:
				xmin = 495.3525
				xmax = 495.7225
				text = "wife"
			intervals [1118]:
				xmin = 495.7225
				xmax = 496.1125
				text = "alice"
			intervals [1119]:
				xmin = 496.1125
				xmax = 496.2925
				text = "was"
			intervals [1120]:
				xmin = 496.2925
				xmax = 496.4625
				text = "just"
			intervals [1121]:
				xmin = 496.4625
				xmax = 496.5643
				text = ""
			intervals [1122]:
				xmin = 496.5643
				xmax = 496.7043
				text = "her"
			intervals [1123]:
				xmin = 496.7043
				xmax = 497.2543
				text = "usual"
			intervals [1124]:
				xmin = 497.2543
				xmax = 497.7643
				text = "self"
			intervals [1125]:
				xmin = 497.7643
				xmax = 498.6605
				text = ""
			intervals [1126]:
				xmin = 498.6605
				xmax = 499.1105
				text = "placing"
			intervals [1127]:
				xmin = 499.1105
				xmax = 499.3305
				text = "more"
			intervals [1128]:
				xmin = 499.3305
				xmax = 499.7005
				text = "burden"
			intervals [1129]:
				xmin = 499.7005
				xmax = 499.8105
				text = "on"
			intervals [1130]:
				xmin = 499.8105
				xmax = 500.0005
				text = "his"
			intervals [1131]:
				xmin = 500.0005
				xmax = 500.5505
				text = "conscience"
			intervals [1132]:
				xmin = 500.5505
				xmax = 501.854
				text = ""
			intervals [1133]:
				xmin = 501.854
				xmax = 501.974
				text = "and"
			intervals [1134]:
				xmin = 501.974
				xmax = 502.094
				text = "he"
			intervals [1135]:
				xmin = 502.094
				xmax = 502.214
				text = "was"
			intervals [1136]:
				xmin = 502.214
				xmax = 502.594
				text = "trying"
			intervals [1137]:
				xmin = 502.594
				xmax = 502.714
				text = "to"
			intervals [1138]:
				xmin = 502.714
				xmax = 503.4159
				text = ""
			intervals [1139]:
				xmin = 503.4159
				xmax = 503.6359
				text = "tell"
			intervals [1140]:
				xmin = 503.6359
				xmax = 503.7259
				text = "her"
			intervals [1141]:
				xmin = 503.7259
				xmax = 503.8359
				text = "he"
			intervals [1142]:
				xmin = 503.8359
				xmax = 503.8659
				text = ""
			intervals [1143]:
				xmin = 503.8659
				xmax = 504.0159
				text = "was"
			intervals [1144]:
				xmin = 504.0159
				xmax = 504.4659
				text = "sorry"
			intervals [1145]:
				xmin = 504.4659
				xmax = 504.5759
				text = "but"
			intervals [1146]:
				xmin = 504.5759
				xmax = 504.6459
				text = "he"
			intervals [1147]:
				xmin = 504.6459
				xmax = 504.8759
				text = "didn't"
			intervals [1148]:
				xmin = 504.8759
				xmax = 505.0759
				text = "really"
			intervals [1149]:
				xmin = 505.0759
				xmax = 505.2859
				text = "know"
			intervals [1150]:
				xmin = 505.2859
				xmax = 505.6259
				text = "how"
			intervals [1151]:
				xmin = 505.6259
				xmax = 507.090
				text = ""
			intervals [1152]:
				xmin = 507.090
				xmax = 507.500
				text = "and"
			intervals [1153]:
				xmin = 507.500
				xmax = 507.770
				text = "uh"
			intervals [1154]:
				xmin = 507.770
				xmax = 510.0593
				text = ""
			intervals [1155]:
				xmin = 510.0593
				xmax = 510.1193
				text = "it"
			intervals [1156]:
				xmin = 510.1193
				xmax = 510.2593
				text = "was"
			intervals [1157]:
				xmin = 510.2593
				xmax = 510.5293
				text = "funny"
			intervals [1158]:
				xmin = 510.5293
				xmax = 510.8793
				text = "because"
			intervals [1159]:
				xmin = 510.8793
				xmax = 510.9693
				text = "he"
			intervals [1160]:
				xmin = 510.9693
				xmax = 511.0893
				text = "had"
			intervals [1161]:
				xmin = 511.0893
				xmax = 511.1793
				text = "to"
			intervals [1162]:
				xmin = 511.1793
				xmax = 511.4093
				text = "give"
			intervals [1163]:
				xmin = 511.4093
				xmax = 511.8893
				text = "everything"
			intervals [1164]:
				xmin = 511.8893
				xmax = 512.2093
				text = "back"
			intervals [1165]:
				xmin = 512.2093
				xmax = 512.3393
				text = "that"
			intervals [1166]:
				xmin = 512.3393
				xmax = 512.5693
				text = "he"
			intervals [1167]:
				xmin = 512.5693
				xmax = 512.7493
				text = "had"
			intervals [1168]:
				xmin = 512.7493
				xmax = 513.3407
				text = ""
			intervals [1169]:
				xmin = 513.3407
				xmax = 513.7807
				text = "bought"
			intervals [1170]:
				xmin = 513.7807
				xmax = 514.3892
				text = ""
			intervals [1171]:
				xmin = 514.3892
				xmax = 514.7592
				text = "and"
			intervals [1172]:
				xmin = 514.7592
				xmax = 515.0192
				text = "uh"
			intervals [1173]:
				xmin = 515.0192
				xmax = 516.6901
				text = ""
			intervals [1174]:
				xmin = 516.6901
				xmax = 516.8001
				text = "the"
			intervals [1175]:
				xmin = 516.8001
				xmax = 517.1701
				text = "phone"
			intervals [1176]:
				xmin = 517.1701
				xmax = 517.4601
				text = "hadn't"
			intervals [1177]:
				xmin = 517.4601
				xmax = 517.6601
				text = "been"
			intervals [1178]:
				xmin = 517.6601
				xmax = 518.0101
				text = "working"
			intervals [1179]:
				xmin = 518.0101
				xmax = 518.0401
				text = ""
			intervals [1180]:
				xmin = 518.0401
				xmax = 518.6001
				text = "properly"
			intervals [1181]:
				xmin = 518.6001
				xmax = 518.7601
				text = "and"
			intervals [1182]:
				xmin = 518.7601
				xmax = 520.355
				text = ""
			intervals [1183]:
				xmin = 520.355
				xmax = 520.465
				text = "the"
			intervals [1184]:
				xmin = 520.465
				xmax = 520.835
				text = "phone"
			intervals [1185]:
				xmin = 520.835
				xmax = 521.125
				text = "rang"
			intervals [1186]:
				xmin = 521.125
				xmax = 521.355
				text = "and"
			intervals [1187]:
				xmin = 521.355
				xmax = 521.7455
				text = ""
			intervals [1188]:
				xmin = 521.7455
				xmax = 521.8055
				text = "the"
			intervals [1189]:
				xmin = 521.8055
				xmax = 521.8355
				text = ""
			intervals [1190]:
				xmin = 521.8355
				xmax = 522.3755
				text = "lady"
			intervals [1191]:
				xmin = 522.3755
				xmax = 522.856
				text = ""
			intervals [1192]:
				xmin = 522.856
				xmax = 523.306
				text = "operator"
			intervals [1193]:
				xmin = 523.306
				xmax = 523.606
				text = "asked"
			intervals [1194]:
				xmin = 523.606
				xmax = 523.676
				text = ""
			intervals [1195]:
				xmin = 523.676
				xmax = 523.746
				text = "him"
			intervals [1196]:
				xmin = 523.746
				xmax = 523.826
				text = ""
			intervals [1197]:
				xmin = 523.826
				xmax = 523.996
				text = "uh"
			intervals [1198]:
				xmin = 523.996
				xmax = 524.196
				text = ""
			intervals [1199]:
				xmin = 524.196
				xmax = 524.346
				text = "was"
			intervals [1200]:
				xmin = 524.346
				xmax = 524.376
				text = ""
			intervals [1201]:
				xmin = 524.376
				xmax = 524.436
				text = "the"
			intervals [1202]:
				xmin = 524.436
				xmax = 524.716
				text = "phone"
			intervals [1203]:
				xmin = 524.716
				xmax = 525.016
				text = "working"
			intervals [1204]:
				xmin = 525.016
				xmax = 525.336
				text = "alright"
			intervals [1205]:
[truncated: 638,899 more chars]
