# Supplementary material for: Considering Performance in the Automated and Manual Coding of Sociolinguistic Variables: Lessons From Variable (ING)
Source: Front Artif Intell. 2021 Apr 29;4:648543. doi: 10.3389/frai.2021.648543 (PMC8117961; doi:10.3389/frai.2021.648543)
Supplement: Supplementary file 5 [file Data_Sheet_5.ZIP › CORAAL_VARAligned_as_TextGrids_p1/DCA_se2_ag1_m_03_1.TextGrid]

File type = "ooTextFile"
Object class = "TextGrid"

xmin = 0.0
xmax = 1556.200022675737
tiers? <exists>
size = 4
item []:
	item [1]:
		class = "IntervalTier"
		name = "DCA_int_07 - words"
		xmin = 0.0
		xmax = 1556.200022675737
		intervals: size = 1747
			intervals [1]:
				xmin = 0.0
				xmax = 0.5406
				text = ""
			intervals [2]:
				xmin = 0.5406
				xmax = 0.6406
				text = "what"
			intervals [3]:
				xmin = 0.6406
				xmax = 0.7806
				text = "was"
			intervals [4]:
				xmin = 0.7806
				xmax = 0.8506
				text = "it"
			intervals [5]:
				xmin = 0.8506
				xmax = 1.0506
				text = "again"
			intervals [6]:
				xmin = 1.0506
				xmax = 2.1273
				text = ""
			intervals [7]:
				xmin = 2.1273
				xmax = 2.7973
				text = "rdx"
			intervals [8]:
				xmin = 2.7973
				xmax = 3.6055
				text = ""
			intervals [9]:
				xmin = 3.6055
				xmax = 3.7255
				text = "you"
			intervals [10]:
				xmin = 3.7255
				xmax = 3.9155
				text = "live"
			intervals [11]:
				xmin = 3.9155
				xmax = 4.0255
				text = "in"
			intervals [12]:
				xmin = 4.0255
				xmax = 4.4155
				text = "washington"
			intervals [13]:
				xmin = 4.4155
				xmax = 4.6655
				text = "rdx"
			intervals [14]:
				xmin = 4.6655
				xmax = 5.4835
				text = ""
			intervals [15]:
				xmin = 5.4835
				xmax = 5.6235
				text = "li-"
			intervals [16]:
				xmin = 5.6235
				xmax = 5.7135
				text = ""
			intervals [17]:
				xmin = 5.7135
				xmax = 5.9535
				text = "lived"
			intervals [18]:
				xmin = 5.9535
				xmax = 6.1035
				text = "here"
			intervals [19]:
				xmin = 6.1035
				xmax = 6.2435
				text = "how"
			intervals [20]:
				xmin = 6.2435
				xmax = 6.4835
				text = "long"
			intervals [21]:
				xmin = 6.4835
				xmax = 8.6776
				text = ""
			intervals [22]:
				xmin = 8.6776
				xmax = 8.8376
				text = "all"
			intervals [23]:
				xmin = 8.8376
				xmax = 9.0376
				text = "your"
			intervals [24]:
				xmin = 9.0376
				xmax = 9.1276
				text = "life"
			intervals [25]:
				xmin = 9.1276
				xmax = 9.2476
				text = ""
			intervals [26]:
				xmin = 9.2476
				xmax = 9.3176
				text = "hm"
			intervals [27]:
				xmin = 9.3176
				xmax = 9.7267
				text = ""
			intervals [28]:
				xmin = 9.7267
				xmax = 9.8367
				text = "were"
			intervals [29]:
				xmin = 9.8367
				xmax = 9.9367
				text = "you"
			intervals [30]:
				xmin = 9.9367
				xmax = 10.1767
				text = "born"
			intervals [31]:
				xmin = 10.1767
				xmax = 10.2767
				text = "here"
			intervals [32]:
				xmin = 10.2767
				xmax = 12.891
				text = ""
			intervals [33]:
				xmin = 12.891
				xmax = 13.031
				text = "oh"
			intervals [34]:
				xmin = 13.031
				xmax = 14.4211
				text = ""
			intervals [35]:
				xmin = 14.4211
				xmax = 14.6511
				text = "that"
			intervals [36]:
				xmin = 14.6511
				xmax = 14.8111
				text = "you"
			intervals [37]:
				xmin = 14.8111
				xmax = 14.9911
				text = "are"
			intervals [38]:
				xmin = 14.9911
				xmax = 16.8287
				text = ""
			intervals [39]:
				xmin = 16.8287
				xmax = 16.9887
				text = "uh"
			intervals [40]:
				xmin = 16.9887
				xmax = 17.0287
				text = "i"
			intervals [41]:
				xmin = 17.0287
				xmax = 17.2787
				text = "wanna"
			intervals [42]:
				xmin = 17.2787
				xmax = 17.5287
				text = "talk"
			intervals [43]:
				xmin = 17.5287
				xmax = 17.8287
				text = "about"
			intervals [44]:
				xmin = 17.8287
				xmax = 18.0287
				text = "some"
			intervals [45]:
				xmin = 18.0287
				xmax = 18.2687
				text = ""
			intervals [46]:
				xmin = 18.2687
				xmax = 18.4887
				text = "easy"
			intervals [47]:
				xmin = 18.4887
				xmax = 18.7387
				text = "things"
			intervals [48]:
				xmin = 18.7387
				xmax = 18.8387
				text = "to"
			intervals [49]:
				xmin = 18.8387
				xmax = 19.0787
				text = "talk"
			intervals [50]:
				xmin = 19.0787
				xmax = 19.3387
				text = "about"
			intervals [51]:
				xmin = 19.3387
				xmax = 19.4387
				text = "and"
			intervals [52]:
				xmin = 19.4387
				xmax = 20.5024
				text = ""
			intervals [53]:
				xmin = 20.5024
				xmax = 20.6324
				text = "like"
			intervals [54]:
				xmin = 20.6324
				xmax = 20.934
				text = ""
			intervals [55]:
				xmin = 20.934
				xmax = 21.064
				text = "what"
			intervals [56]:
				xmin = 21.064
				xmax = 21.234
				text = "kind"
			intervals [57]:
				xmin = 21.234
				xmax = 21.304
				text = "of"
			intervals [58]:
				xmin = 21.304
				xmax = 21.664
				text = "games"
			intervals [59]:
				xmin = 21.664
				xmax = 21.724
				text = "do"
			intervals [60]:
				xmin = 21.724
				xmax = 21.794
				text = "you"
			intervals [61]:
				xmin = 21.794
				xmax = 21.854
				text = ""
			intervals [62]:
				xmin = 21.854
				xmax = 22.064
				text = "play"
			intervals [63]:
				xmin = 22.064
				xmax = 22.334
				text = "around"
			intervals [64]:
				xmin = 22.334
				xmax = 22.364
				text = ""
			intervals [65]:
				xmin = 22.364
				xmax = 22.544
				text = "here"
			intervals [66]:
				xmin = 22.544
				xmax = 22.614
				text = ""
			intervals [67]:
				xmin = 22.614
				xmax = 22.674
				text = "for"
			intervals [68]:
				xmin = 22.674
				xmax = 23.224
				text = "example"
			intervals [69]:
				xmin = 23.224
				xmax = 24.8497
				text = ""
			intervals [70]:
				xmin = 24.8497
				xmax = 25.0097
				text = "how"
			intervals [71]:
				xmin = 25.0097
				xmax = 25.1697
				text = "old"
			intervals [72]:
				xmin = 25.1697
				xmax = 25.2697
				text = "are"
			intervals [73]:
				xmin = 25.2697
				xmax = 25.3997
				text = "you"
			intervals [74]:
				xmin = 25.3997
				xmax = 25.6997
				text = "rdx"
			intervals [75]:
				xmin = 25.6997
				xmax = 25.7297
				text = "i"
			intervals [76]:
				xmin = 25.7297
				xmax = 26.0897
				text = "<unk>"
			intervals [77]:
				xmin = 26.0897
				xmax = 27.4796
				text = ""
			intervals [78]:
				xmin = 27.4796
				xmax = 27.9896
				text = "seventeen"
			intervals [79]:
				xmin = 27.9896
				xmax = 28.1596
				text = "well"
			intervals [80]:
				xmin = 28.1596
				xmax = 28.3196
				text = "then"
			intervals [81]:
				xmin = 28.3196
				xmax = 28.5596
				text = "better"
			intervals [82]:
				xmin = 28.5596
				xmax = 28.7396
				text = "talk"
			intervals [83]:
				xmin = 28.7396
				xmax = 29.0196
				text = "about"
			intervals [84]:
				xmin = 29.0196
				xmax = 29.1196
				text = "what"
			intervals [85]:
				xmin = 29.1196
				xmax = 29.2996
				text = "kind"
			intervals [86]:
				xmin = 29.2996
				xmax = 29.3596
				text = "of"
			intervals [87]:
				xmin = 29.3596
				xmax = 29.6596
				text = "games"
			intervals [88]:
				xmin = 29.6596
				xmax = 29.7496
				text = "you"
			intervals [89]:
				xmin = 29.7496
				xmax = 30.0096
				text = "used"
			intervals [90]:
				xmin = 30.0096
				xmax = 30.0796
				text = "to"
			intervals [91]:
				xmin = 30.0796
				xmax = 30.1296
				text = ""
			intervals [92]:
				xmin = 30.1296
				xmax = 30.2996
				text = "play"
			intervals [93]:
				xmin = 30.2996
				xmax = 31.1296
				text = "<unk>"
			intervals [94]:
				xmin = 31.1296
				xmax = 31.6191
				text = ""
			intervals [95]:
				xmin = 31.6191
				xmax = 31.7591
				text = "kay"
			intervals [96]:
				xmin = 31.7591
				xmax = 35.2736
				text = ""
			intervals [97]:
				xmin = 35.2736
				xmax = 35.6436
				text = "oh"
			intervals [98]:
				xmin = 35.6436
				xmax = 35.8036
				text = "let"
			intervals [99]:
				xmin = 35.8036
				xmax = 35.8436
				text = "s"
			intervals [100]:
				xmin = 35.8436
				xmax = 36.1736
				text = "say"
			intervals [101]:
				xmin = 36.1736
				xmax = 36.3836
				text = "when"
			intervals [102]:
				xmin = 36.3836
				xmax = 36.5836
				text = "you"
			intervals [103]:
				xmin = 36.5836
				xmax = 36.8636
				text = "were"
			intervals [104]:
				xmin = 36.8636
				xmax = 37.0536
				text = ""
			intervals [105]:
				xmin = 37.0536
				xmax = 37.4836
				text = "twelve"
			intervals [106]:
				xmin = 37.4836
				xmax = 39.6474
				text = ""
			intervals [107]:
				xmin = 39.6474
				xmax = 39.7774
				text = "what"
			intervals [108]:
				xmin = 39.7774
				xmax = 39.8174
				text = ""
			intervals [109]:
				xmin = 39.8174
				xmax = 39.9674
				text = "kind"
			intervals [110]:
				xmin = 39.9674
				xmax = 40.0274
				text = "of"
			intervals [111]:
				xmin = 40.0274
				xmax = 40.2574
				text = "games"
			intervals [112]:
				xmin = 40.2574
				xmax = 40.3274
				text = "do"
			intervals [113]:
				xmin = 40.3274
				xmax = 40.5974
				text = "kids"
			intervals [114]:
				xmin = 40.5974
				xmax = 40.8174
				text = "play"
			intervals [115]:
				xmin = 40.8174
				xmax = 41.0674
				text = "around"
			intervals [116]:
				xmin = 41.0674
				xmax = 41.1574
				text = "your"
			intervals [117]:
				xmin = 41.1574
				xmax = 41.2074
				text = ""
			intervals [118]:
				xmin = 41.2074
				xmax = 41.5674
				text = "block"
			intervals [119]:
				xmin = 41.5674
				xmax = 41.6274
				text = "who"
			intervals [120]:
				xmin = 41.6274
				xmax = 41.6874
				text = "are"
			intervals [121]:
				xmin = 41.6874
				xmax = 41.9074
				text = "about"
			intervals [122]:
				xmin = 41.9074
				xmax = 41.9374
				text = ""
			intervals [123]:
				xmin = 41.9374
				xmax = 42.1074
				text = "that"
			intervals [124]:
				xmin = 42.1074
				xmax = 42.1874
				text = "age"
			intervals [125]:
				xmin = 42.1874
				xmax = 42.4474
				text = ""
			intervals [126]:
				xmin = 42.4474
				xmax = 42.5074
				text = "now"
			intervals [127]:
				xmin = 42.5074
				xmax = 65.6408
				text = ""
			intervals [128]:
				xmin = 65.6408
				xmax = 65.6808
				text = "i"
			intervals [129]:
				xmin = 65.6808
				xmax = 65.7708
				text = "don't"
			intervals [130]:
				xmin = 65.7708
				xmax = 65.8308
				text = ""
			intervals [131]:
				xmin = 65.8308
				xmax = 65.9008
				text = "know"
			intervals [132]:
				xmin = 65.9008
				xmax = 65.9608
				text = "how"
			intervals [133]:
				xmin = 65.9608
				xmax = 66.0408
				text = "you"
			intervals [134]:
				xmin = 66.0408
				xmax = 66.2508
				text = "play"
			intervals [135]:
				xmin = 66.2508
				xmax = 66.7508
				text = "kickball"
			intervals [136]:
				xmin = 66.7508
				xmax = 66.7808
				text = ""
			intervals [137]:
				xmin = 66.7808
				xmax = 66.8908
				text = "could"
			intervals [138]:
				xmin = 66.8908
				xmax = 66.9608
				text = "you"
			intervals [139]:
				xmin = 66.9608
				xmax = 67.1508
				text = "tell"
			intervals [140]:
				xmin = 67.1508
				xmax = 67.2208
				text = ""
			intervals [141]:
				xmin = 67.2208
				xmax = 67.2808
				text = "me"
			intervals [142]:
				xmin = 67.2808
				xmax = 67.3708
				text = "that"
			intervals [143]:
				xmin = 67.3708
				xmax = 82.1253
				text = ""
			intervals [144]:
				xmin = 82.1253
				xmax = 82.2453
				text = "i"
			intervals [145]:
				xmin = 82.2453
				xmax = 82.2753
				text = ""
			intervals [146]:
				xmin = 82.2753
				xmax = 82.5853
				text = "see"
			intervals [147]:
				xmin = 82.5853
				xmax = 82.7653
				text = "sort"
			intervals [148]:
				xmin = 82.7653
				xmax = 82.8253
				text = "of"
			intervals [149]:
				xmin = 82.8253
				xmax = 82.9053
				text = ""
			intervals [150]:
				xmin = 82.9053
				xmax = 83.1253
				text = "sort"
			intervals [151]:
				xmin = 83.1253
				xmax = 83.1853
				text = "of"
			intervals [152]:
				xmin = 83.1853
				xmax = 83.3953
				text = "like"
			intervals [153]:
				xmin = 83.3953
				xmax = 83.9653
				text = "baseball"
			intervals [154]:
				xmin = 83.9653
				xmax = 84.2116
				text = ""
			intervals [155]:
				xmin = 84.2116
				xmax = 84.4516
				text = "like"
			intervals [156]:
				xmin = 84.4516
				xmax = 84.5416
				text = ""
			intervals [157]:
				xmin = 84.5416
				xmax = 84.8616
				text = "catching"
			intervals [158]:
				xmin = 84.8616
				xmax = 84.8916
				text = "a"
			intervals [159]:
				xmin = 84.8916
				xmax = 84.9916
				text = ""
			intervals [160]:
				xmin = 84.9916
				xmax = 85.2916
				text = "fly"
			intervals [161]:
				xmin = 85.2916
				xmax = 85.3716
				text = ""
			intervals [162]:
				xmin = 85.3716
				xmax = 85.4016
				text = "or"
			intervals [163]:
				xmin = 85.4016
				xmax = 87.5623
				text = ""
			intervals [164]:
				xmin = 87.5623
				xmax = 87.7923
				text = "hm"
			intervals [165]:
				xmin = 87.7923
				xmax = 88.6003
				text = ""
			intervals [166]:
				xmin = 88.6003
				xmax = 88.8803
				text = "okay"
			intervals [167]:
				xmin = 88.8803
				xmax = 89.0103
				text = "what"
			intervals [168]:
				xmin = 89.0103
				xmax = 89.1603
				text = "other"
			intervals [169]:
				xmin = 89.1603
				xmax = 89.3103
				text = "kind"
			intervals [170]:
				xmin = 89.3103
				xmax = 89.3703
				text = "of"
			intervals [171]:
				xmin = 89.3703
				xmax = 89.6603
				text = "games"
			intervals [172]:
				xmin = 89.6603
				xmax = 89.7203
				text = "do"
			intervals [173]:
				xmin = 89.7203
				xmax = 89.8103
				text = "they"
			intervals [174]:
				xmin = 89.8103
				xmax = 89.9003
				text = ""
			intervals [175]:
				xmin = 89.9003
				xmax = 90.1303
				text = "play"
			intervals [176]:
				xmin = 90.1303
				xmax = 100.1253
				text = ""
			intervals [177]:
				xmin = 100.1253
				xmax = 100.2253
				text = "i"
			intervals [178]:
				xmin = 100.2253
				xmax = 100.3853
				text = "don't"
			intervals [179]:
				xmin = 100.3853
				xmax = 100.4953
				text = "know"
			intervals [180]:
				xmin = 100.4953
				xmax = 100.5953
				text = ""
			intervals [181]:
				xmin = 100.5953
				xmax = 100.7453
				text = "red"
			intervals [182]:
				xmin = 100.7453
				xmax = 100.9653
				text = "light"
			intervals [183]:
				xmin = 100.9653
				xmax = 101.0879
				text = ""
			intervals [184]:
				xmin = 101.0879
				xmax = 101.2679
				text = "better"
			intervals [185]:
				xmin = 101.2679
				xmax = 101.4479
				text = "tell"
			intervals [186]:
				xmin = 101.4479
				xmax = 101.5179
				text = "me"
			intervals [187]:
				xmin = 101.5179
				xmax = 101.6279
				text = ""
			intervals [188]:
				xmin = 101.6279
				xmax = 101.8079
				text = "about"
			intervals [189]:
				xmin = 101.8079
				xmax = 101.9179
				text = "that"
			intervals [190]:
				xmin = 101.9179
				xmax = 102.2479
				text = "one"
			intervals [191]:
				xmin = 102.2479
				xmax = 118.6962
				text = ""
			intervals [192]:
				xmin = 118.6962
				xmax = 118.9362
				text = "hm"
			intervals [193]:
				xmin = 118.9362
				xmax = 121.6291
				text = ""
			intervals [194]:
				xmin = 121.6291
				xmax = 121.7391
				text = "how"
			intervals [195]:
				xmin = 121.7391
				xmax = 121.8191
				text = "do"
			intervals [196]:
				xmin = 121.8191
				xmax = 122.0091
				text = "you"
			intervals [197]:
				xmin = 122.0091
				xmax = 122.0391
				text = ""
			intervals [198]:
				xmin = 122.0391
				xmax = 122.1791
				text = "is"
			intervals [199]:
				xmin = 122.1791
				xmax = 122.3691
				text = "the"
			intervals [200]:
				xmin = 122.3691
				xmax = 122.4191
				text = "are"
			intervals [201]:
				xmin = 122.4191
				xmax = 122.5691
				text = "there"
			intervals [202]:
				xmin = 122.5691
				xmax = 122.9791
				text = "teams"
			intervals [203]:
				xmin = 122.9791
				xmax = 123.0791
				text = "with"
			intervals [204]:
				xmin = 123.0791
				xmax = 123.2291
				text = "that"
			intervals [205]:
				xmin = 123.2291
				xmax = 135.1073
				text = ""
			intervals [206]:
				xmin = 135.1073
				xmax = 135.2173
				text = "how"
			intervals [207]:
				xmin = 135.2173
				xmax = 135.3073
				text = "do"
			intervals [208]:
				xmin = 135.3073
				xmax = 135.3973
				text = "you"
			intervals [209]:
				xmin = 135.3973
				xmax = 135.8873
				text = "choose"
			intervals [210]:
				xmin = 135.8873
				xmax = 136.0694
				text = ""
			intervals [211]:
				xmin = 136.0694
				xmax = 136.2094
				text = "the"
			intervals [212]:
				xmin = 136.2094
				xmax = 136.4294
				text = "five"
			intervals [213]:
				xmin = 136.4294
				xmax = 142.3998
				text = ""
			intervals [214]:
				xmin = 142.3998
				xmax = 142.4898
				text = "you"
			intervals [215]:
				xmin = 142.4898
				xmax = 142.6598
				text = "don't"
			intervals [216]:
				xmin = 142.6598
				xmax = 142.9298
				text = "choose"
			intervals [217]:
				xmin = 142.9298
				xmax = 143.1098
				text = "up"
			intervals [218]:
				xmin = 143.1098
				xmax = 143.3198
				text = "sides"
			intervals [219]:
				xmin = 143.3198
				xmax = 144.8099
				text = ""
			intervals [220]:
				xmin = 144.8099
				xmax = 144.8399
				text = "mm"
			intervals [221]:
				xmin = 144.8399
				xmax = 146.8648
				text = ""
			intervals [222]:
				xmin = 146.8648
				xmax = 146.9948
				text = "what"
			intervals [223]:
				xmin = 146.9948
				xmax = 147.3548
				text = "about"
			intervals [224]:
				xmin = 147.3548
				xmax = 147.4838
				text = ""
			intervals [225]:
				xmin = 147.4838
				xmax = 147.6738
				text = "hide"
			intervals [226]:
				xmin = 147.6738
				xmax = 147.8038
				text = "and"
			intervals [227]:
				xmin = 147.8038
				xmax = 147.9538
				text = "go"
			intervals [228]:
				xmin = 147.9538
				xmax = 148.3338
				text = "seek"
			intervals [229]:
				xmin = 148.3338
				xmax = 148.4238
				text = "is"
			intervals [230]:
				xmin = 148.4238
				xmax = 148.5938
				text = "there"
			intervals [231]:
				xmin = 148.5938
				xmax = 149.0038
				text = "sides"
			intervals [232]:
				xmin = 149.0038
				xmax = 149.0638
				text = "on"
			intervals [233]:
				xmin = 149.0638
				xmax = 149.1638
				text = "that"
			intervals [234]:
				xmin = 149.1638
				xmax = 149.2238
				text = ""
			intervals [235]:
				xmin = 149.2238
				xmax = 149.3538
				text = "or"
			intervals [236]:
				xmin = 149.3538
				xmax = 152.2166
				text = ""
			intervals [237]:
				xmin = 152.2166
				xmax = 152.3266
				text = "how"
			intervals [238]:
				xmin = 152.3266
				xmax = 152.3966
				text = "do"
			intervals [239]:
				xmin = 152.3966
				xmax = 152.4666
				text = "you"
			intervals [240]:
				xmin = 152.4666
				xmax = 152.7966
				text = "decide"
			intervals [241]:
				xmin = 152.7966
				xmax = 152.9766
				text = "who"
			intervals [242]:
				xmin = 152.9766
				xmax = 153.0666
				text = "s"
			intervals [243]:
				xmin = 153.0666
				xmax = 153.2566
				text = "it"
			intervals [244]:
				xmin = 153.2566
				xmax = 169.9462
				text = ""
			intervals [245]:
				xmin = 169.9462
				xmax = 170.0462
				text = "mm-hm"
			intervals [246]:
				xmin = 170.0462
				xmax = 172.6882
				text = ""
			intervals [247]:
				xmin = 172.6882
				xmax = 172.8982
				text = "okay"
			intervals [248]:
				xmin = 172.8982
				xmax = 173.0582
				text = "how"
			intervals [249]:
				xmin = 173.0582
				xmax = 173.2182
				text = "about"
			intervals [250]:
				xmin = 173.2182
				xmax = 173.3982
				text = "other"
			intervals [251]:
				xmin = 173.3982
				xmax = 173.8382
				text = "games"
			intervals [252]:
				xmin = 173.8382
				xmax = 177.1939
				text = ""
			intervals [253]:
				xmin = 177.1939
				xmax = 177.4839
				text = "hallow"
			intervals [254]:
				xmin = 177.4839
				xmax = 179.2044
				text = ""
			intervals [255]:
				xmin = 179.2044
				xmax = 179.2744
				text = "how"
			intervals [256]:
				xmin = 179.2744
				xmax = 179.3344
				text = "do"
			intervals [257]:
				xmin = 179.3344
				xmax = 179.3944
				text = "you"
			intervals [258]:
				xmin = 179.3944
				xmax = 179.4744
				text = "s"
			intervals [259]:
				xmin = 179.4744
				xmax = 179.5944
				text = ""
			intervals [260]:
				xmin = 179.5944
				xmax = 179.6744
				text = "how"
			intervals [261]:
				xmin = 179.6744
				xmax = 179.7344
				text = "do"
			intervals [262]:
				xmin = 179.7344
				xmax = 179.8144
				text = "you"
			intervals [263]:
				xmin = 179.8144
				xmax = 179.9744
				text = "play"
			intervals [264]:
				xmin = 179.9744
				xmax = 180.1744
				text = ""
			intervals [265]:
				xmin = 180.1744
				xmax = 180.2644
				text = "that"
			intervals [266]:
				xmin = 180.2644
				xmax = 191.8146
				text = ""
			intervals [267]:
				xmin = 191.8146
				xmax = 192.0746
				text = "<unk>"
			intervals [268]:
				xmin = 192.0746
				xmax = 193.6685
				text = ""
			intervals [269]:
				xmin = 193.6685
				xmax = 193.7785
				text = "what"
			intervals [270]:
				xmin = 193.7785
				xmax = 193.8385
				text = "do"
			intervals [271]:
				xmin = 193.8385
				xmax = 193.9185
				text = "you"
			intervals [272]:
				xmin = 193.9185
				xmax = 194.0885
				text = "do"
			intervals [273]:
				xmin = 194.0885
				xmax = 194.1585
				text = "to"
			intervals [274]:
				xmin = 194.1585
				xmax = 194.2985
				text = "the"
			intervals [275]:
				xmin = 194.2985
				xmax = 194.4685
				text = "rope"
			intervals [276]:
				xmin = 194.4685
				xmax = 196.8481
				text = ""
			intervals [277]:
				xmin = 196.8481
				xmax = 196.9781
				text = "<unk>"
			intervals [278]:
				xmin = 196.9781
				xmax = 198.5194
				text = ""
			intervals [279]:
				xmin = 198.5194
				xmax = 198.7594
				text = "oh"
			intervals [280]:
				xmin = 198.7594
				xmax = 198.7894
				text = ""
			intervals [281]:
				xmin = 198.7894
				xmax = 198.8494
				text = "you"
			intervals [282]:
				xmin = 198.8494
				xmax = 198.8994
				text = ""
			intervals [283]:
				xmin = 198.8994
				xmax = 199.1294
				text = "jump"
			intervals [284]:
				xmin = 199.1294
				xmax = 200.7529
				text = ""
			intervals [285]:
				xmin = 200.7529
				xmax = 201.4329
				text = "<unk>"
			intervals [286]:
				xmin = 201.4329
				xmax = 202.6309
				text = ""
			intervals [287]:
				xmin = 202.6309
				xmax = 202.7409
				text = "and"
			intervals [288]:
				xmin = 202.7409
				xmax = 202.8509
				text = "the"
			intervals [289]:
				xmin = 202.8509
				xmax = 203.0909
				text = "last"
			intervals [290]:
				xmin = 203.0909
				xmax = 203.2609
				text = "time"
			intervals [291]:
				xmin = 203.2609
				xmax = 203.3509
				text = "he"
			intervals [292]:
				xmin = 203.3509
				xmax = 203.4109
				text = ""
			intervals [293]:
				xmin = 203.4109
				xmax = 203.6509
				text = "falls"
			intervals [294]:
				xmin = 203.6509
				xmax = 203.7409
				text = "on"
			intervals [295]:
				xmin = 203.7409
				xmax = 203.8709
				text = "his"
			intervals [296]:
				xmin = 203.8709
				xmax = 204.2209
				text = "face"
			intervals [297]:
				xmin = 204.2209
				xmax = 213.5782
				text = ""
			intervals [298]:
				xmin = 213.5782
				xmax = 213.6482
				text = "do"
			intervals [299]:
				xmin = 213.6482
				xmax = 213.7082
				text = "you"
			intervals [300]:
				xmin = 213.7082
				xmax = 213.8282
				text = "ever"
			intervals [301]:
				xmin = 213.8282
				xmax = 213.9782
				text = "play"
			intervals [302]:
				xmin = 213.9782
				xmax = 214.2582
				text = "games"
			intervals [303]:
				xmin = 214.2582
				xmax = 214.4082
				text = "with"
			intervals [304]:
				xmin = 214.4082
				xmax = 214.7182
				text = "bottle"
			intervals [305]:
				xmin = 214.7182
				xmax = 215.1282
				text = "caps"
			intervals [306]:
				xmin = 215.1282
				xmax = 222.4494
				text = ""
			intervals [307]:
				xmin = 222.4494
				xmax = 222.7094
				text = "yeah"
			intervals [308]:
				xmin = 222.7094
				xmax = 225.9233
				text = ""
			intervals [309]:
				xmin = 225.9233
				xmax = 226.1933
				text = "hm"
			intervals [310]:
				xmin = 226.1933
				xmax = 230.5331
				text = ""
			intervals [311]:
				xmin = 230.5331
				xmax = 230.6231
				text = "what"
			intervals [312]:
				xmin = 230.6231
				xmax = 230.6831
				text = "do"
			intervals [313]:
				xmin = 230.6831
				xmax = 230.7131
				text = ""
			intervals [314]:
				xmin = 230.7131
				xmax = 230.7831
				text = "you"
			intervals [315]:
				xmin = 230.7831
				xmax = 230.8431
				text = "do"
			intervals [316]:
				xmin = 230.8431
				xmax = 231.002
				text = ""
			intervals [317]:
				xmin = 231.002
				xmax = 231.322
				text = "collect"
			intervals [318]:
				xmin = 231.322
				xmax = 231.642
				text = "'em"
			intervals [319]:
				xmin = 231.642
				xmax = 231.682
				text = ""
			intervals [320]:
				xmin = 231.682
				xmax = 231.722
				text = "<unk>"
			intervals [321]:
				xmin = 231.722
				xmax = 246.8545
				text = ""
			intervals [322]:
				xmin = 246.8545
				xmax = 246.9145
				text = "how"
			intervals [323]:
				xmin = 246.9145
				xmax = 246.9845
				text = "do"
			intervals [324]:
				xmin = 246.9845
				xmax = 247.0445
				text = "you"
			intervals [325]:
				xmin = 247.0445
				xmax = 247.2045
				text = "how"
			intervals [326]:
				xmin = 247.2045
				xmax = 247.2845
				text = "do"
			intervals [327]:
				xmin = 247.2845
				xmax = 247.3745
				text = "you"
			intervals [328]:
				xmin = 247.3745
				xmax = 247.5245
				text = "do"
			intervals [329]:
				xmin = 247.5245
				xmax = 247.7245
				text = "that"
			intervals [330]:
				xmin = 247.7245
				xmax = 247.7945
				text = ""
			intervals [331]:
				xmin = 247.7945
				xmax = 248.0345
				text = "flip"
			intervals [332]:
				xmin = 248.0345
				xmax = 248.1945
				text = "it"
			intervals [333]:
				xmin = 248.1945
				xmax = 248.3745
				text = "somehow"
			intervals [334]:
				xmin = 248.3745
				xmax = 248.6045
				text = ""
			intervals [335]:
				xmin = 248.6045
				xmax = 248.7245
				text = "or"
			intervals [336]:
				xmin = 248.7245
				xmax = 248.8045
				text = ""
			intervals [337]:
				xmin = 248.8045
				xmax = 249.0345
				text = "roll"
			intervals [338]:
				xmin = 249.0345
				xmax = 249.1345
				text = "it"
			intervals [339]:
				xmin = 249.1345
				xmax = 250.8407
				text = ""
			intervals [340]:
				xmin = 250.8407
				xmax = 251.0307
				text = "oh"
			intervals [341]:
				xmin = 251.0307
				xmax = 251.1507
				text = "with"
			intervals [342]:
				xmin = 251.1507
				xmax = 251.1807
				text = ""
			intervals [343]:
				xmin = 251.1807
				xmax = 251.2807
				text = "your"
			intervals [344]:
				xmin = 251.2807
				xmax = 251.3607
				text = ""
			intervals [345]:
				xmin = 251.3607
				xmax = 251.6507
				text = "thumb"
			intervals [346]:
				xmin = 251.6507
				xmax = 251.7707
				text = "like"
			intervals [347]:
				xmin = 251.7707
				xmax = 251.8407
				text = ""
			intervals [348]:
				xmin = 251.8407
				xmax = 251.8907
				text = "a"
			intervals [349]:
				xmin = 251.8907
				xmax = 252.2707
				text = "marble"
			intervals [350]:
				xmin = 252.2707
				xmax = 253.5586
				text = ""
			intervals [351]:
				xmin = 253.5586
				xmax = 253.6586
				text = "you"
			intervals [352]:
				xmin = 253.6586
				xmax = 253.8486
				text = "play"
			intervals [353]:
				xmin = 253.8486
				xmax = 253.8786
				text = ""
			intervals [354]:
				xmin = 253.8786
				xmax = 254.2486
				text = "marbles"
			intervals [355]:
				xmin = 254.2486
				xmax = 254.3686
				text = "too"
			intervals [356]:
				xmin = 254.3686
				xmax = 255.8487
				text = ""
			intervals [357]:
				xmin = 255.8487
				xmax = 255.9887
				text = "what"
			intervals [358]:
				xmin = 255.9887
				xmax = 256.0287
				text = ""
			intervals [359]:
				xmin = 256.0287
				xmax = 256.1687
				text = "kind"
			intervals [360]:
				xmin = 256.1687
				xmax = 256.2287
				text = "of"
			intervals [361]:
				xmin = 256.2287
				xmax = 256.4687
				text = "games"
			intervals [362]:
				xmin = 256.4687
				xmax = 256.5587
				text = "did"
			intervals [363]:
				xmin = 256.5587
				xmax = 256.6287
				text = "you"
			intervals [364]:
				xmin = 256.6287
				xmax = 256.6687
				text = ""
			intervals [365]:
				xmin = 256.6687
				xmax = 256.7987
				text = "play"
			intervals [366]:
				xmin = 256.7987
				xmax = 256.9087
				text = "with"
			intervals [367]:
				xmin = 256.9087
				xmax = 257.2287
				text = "marbles"
			intervals [368]:
				xmin = 257.2287
				xmax = 275.4416
				text = ""
			intervals [369]:
				xmin = 275.4416
				xmax = 275.5916
				text = "and"
			intervals [370]:
				xmin = 275.5916
				xmax = 275.7116
				text = ""
			intervals [371]:
				xmin = 275.7116
				xmax = 275.7716
				text = "he"
			intervals [372]:
				xmin = 275.7716
				xmax = 275.8016
				text = ""
			intervals [373]:
				xmin = 275.8016
				xmax = 276.1616
				text = "shoots"
			intervals [374]:
				xmin = 276.1616
				xmax = 276.2416
				text = "as"
			intervals [375]:
				xmin = 276.2416
				xmax = 276.4316
				text = "long"
			intervals [376]:
				xmin = 276.4316
				xmax = 276.4916
				text = "as"
			intervals [377]:
				xmin = 276.4916
				xmax = 276.6016
				text = "he"
			intervals [378]:
				xmin = 276.6016
				xmax = 276.8616
				text = "gets"
			intervals [379]:
				xmin = 276.8616
				xmax = 276.8916
				text = "a"
			intervals [380]:
				xmin = 276.8916
				xmax = 277.2416
				text = "marble"
			intervals [381]:
				xmin = 277.2416
				xmax = 277.9629
				text = ""
			intervals [382]:
				xmin = 277.9629
				xmax = 278.0329
				text = "and"
			intervals [383]:
				xmin = 278.0329
				xmax = 278.1029
				text = "if"
			intervals [384]:
				xmin = 278.1029
				xmax = 278.1829
				text = "he"
			intervals [385]:
				xmin = 278.1829
				xmax = 278.4129
				text = "doesn't"
			intervals [386]:
				xmin = 278.4129
				xmax = 278.5029
				text = "get"
			intervals [387]:
				xmin = 278.5029
				xmax = 278.5429
				text = "a"
			intervals [388]:
				xmin = 278.5429
				xmax = 278.5829
				text = ""
			intervals [389]:
				xmin = 278.5829
				xmax = 278.9329
				text = "marble"
			intervals [390]:
				xmin = 278.9329
				xmax = 279.0029
				text = "it"
			intervals [391]:
				xmin = 279.0029
				xmax = 279.0329
				text = "s"
			intervals [392]:
				xmin = 279.0329
				xmax = 279.2029
				text = "your"
			intervals [393]:
				xmin = 279.2029
				xmax = 279.4429
				text = "turn"
			intervals [394]:
				xmin = 279.4429
				xmax = 282.9903
				text = ""
			intervals [395]:
				xmin = 282.9903
				xmax = 283.2103
				text = "how"
			intervals [396]:
				xmin = 283.2103
				xmax = 283.5703
				text = "about"
			intervals [397]:
				xmin = 283.5703
				xmax = 283.6303
				text = ""
			intervals [398]:
				xmin = 283.6303
				xmax = 284.1003
				text = "uh"
			intervals [399]:
				xmin = 284.1003
				xmax = 285.1146
				text = ""
			intervals [400]:
				xmin = 285.1146
				xmax = 285.3046
				text = "red"
			intervals [401]:
				xmin = 285.3046
				xmax = 285.7146
				text = "rover"
			intervals [402]:
				xmin = 285.7146
				xmax = 286.4863
				text = ""
			intervals [403]:
				xmin = 286.4863
				xmax = 286.6563
				text = "you"
			intervals [404]:
				xmin = 286.6563
				xmax = 286.7363
				text = "know"
			intervals [405]:
				xmin = 286.7363
				xmax = 286.8263
				text = "that"
			intervals [406]:
				xmin = 286.8263
				xmax = 286.8663
				text = ""
			intervals [407]:
				xmin = 286.8663
				xmax = 287.0663
				text = "game"
			intervals [408]:
				xmin = 287.0663
				xmax = 288.981
				text = ""
			intervals [409]:
				xmin = 288.981
				xmax = 289.191
				text = "kick"
			intervals [410]:
				xmin = 289.191
				xmax = 289.271
				text = "the"
			intervals [411]:
				xmin = 289.271
				xmax = 289.591
				text = "can"
			intervals [412]:
				xmin = 289.591
				xmax = 292.2625
				text = ""
			intervals [413]:
				xmin = 292.2625
				xmax = 292.5425
				text = "may"
			intervals [414]:
				xmin = 292.5425
				xmax = 292.7325
				text = "i"
			intervals [415]:
				xmin = 292.7325
				xmax = 293.8779
				text = ""
			intervals [416]:
				xmin = 293.8779
				xmax = 294.2179
				text = "capture"
			intervals [417]:
				xmin = 294.2179
				xmax = 294.3179
				text = "the"
			intervals [418]:
				xmin = 294.3179
				xmax = 294.3579
				text = ""
			intervals [419]:
				xmin = 294.3579
				xmax = 294.7079
				text = "flag"
			intervals [420]:
				xmin = 294.7079
				xmax = 296.6316
				text = ""
			intervals [421]:
				xmin = 296.6316
				xmax = 296.7416
				text = "how"
			intervals [422]:
				xmin = 296.7416
				xmax = 296.9816
				text = "about"
			intervals [423]:
				xmin = 296.9816
				xmax = 297.5716
				text = "sports"
			intervals [424]:
				xmin = 297.5716
				xmax = 305.5215
				text = ""
			intervals [425]:
				xmin = 305.5215
				xmax = 305.8415
				text = "<unk>"
			intervals [426]:
				xmin = 305.8415
				xmax = 306.8178
				text = ""
			intervals [427]:
				xmin = 306.8178
				xmax = 306.9478
				text = "what"
			intervals [428]:
				xmin = 306.9478
				xmax = 307.0078
				text = "do"
			intervals [429]:
				xmin = 307.0078
				xmax = 307.1078
				text = "you"
			intervals [430]:
				xmin = 307.1078
				xmax = 307.2878
				text = "like"
			intervals [431]:
				xmin = 307.2878
				xmax = 307.3178
				text = ""
			intervals [432]:
				xmin = 307.3178
				xmax = 307.3778
				text = "the"
			intervals [433]:
				xmin = 307.3778
				xmax = 307.6278
				text = "best"
			intervals [434]:
				xmin = 307.6278
				xmax = 312.8644
				text = ""
			intervals [435]:
				xmin = 312.8644
				xmax = 313.0144
				text = "play"
			intervals [436]:
				xmin = 313.0144
				xmax = 313.0844
				text = "on"
			intervals [437]:
				xmin = 313.0844
				xmax = 313.1444
				text = "a"
			intervals [438]:
				xmin = 313.1444
				xmax = 313.1944
				text = ""
			intervals [439]:
				xmin = 313.1944
				xmax = 313.4444
				text = "team"
			intervals [440]:
				xmin = 313.4444
				xmax = 316.0481
				text = ""
			intervals [441]:
				xmin = 316.0481
				xmax = 316.1881
				text = "<unk>"
			intervals [442]:
				xmin = 316.1881
				xmax = 316.5236
				text = ""
			intervals [443]:
				xmin = 316.5236
				xmax = 316.6636
				text = "tell"
			intervals [444]:
				xmin = 316.6636
				xmax = 316.7636
				text = "me"
			intervals [445]:
				xmin = 316.7636
				xmax = 316.9936
				text = "about"
			intervals [446]:
				xmin = 316.9936
				xmax = 317.0636
				text = "it"
			intervals [447]:
				xmin = 317.0636
				xmax = 329.9458
				text = ""
			intervals [448]:
				xmin = 329.9458
				xmax = 330.0758
				text = "did"
			intervals [449]:
				xmin = 330.0758
				xmax = 330.1358
				text = "you"
			intervals [450]:
				xmin = 330.1358
				xmax = 330.3658
				text = "play"
			intervals [451]:
				xmin = 330.3658
				xmax = 330.7558
				text = "other"
			intervals [452]:
				xmin = 330.7558
				xmax = 330.9058
				text = "uh"
			intervals [453]:
				xmin = 330.9058
				xmax = 330.9958
				text = ""
			intervals [454]:
				xmin = 330.9958
				xmax = 331.4258
				text = "playgrounds"
			intervals [455]:
				xmin = 331.4258
				xmax = 337.0836
				text = ""
			intervals [456]:
				xmin = 337.0836
				xmax = 337.2436
				text = "when"
			intervals [457]:
				xmin = 337.2436
				xmax = 337.3336
				text = "they"
			intervals [458]:
				xmin = 337.3336
				xmax = 337.4336
				text = "were"
			intervals [459]:
				xmin = 337.4336
				xmax = 337.6536
				text = "trying"
			intervals [460]:
				xmin = 337.6536
				xmax = 337.7236
				text = "to"
			intervals [461]:
				xmin = 337.7236
				xmax = 338.1836
				text = "decide"
			intervals [462]:
				xmin = 338.1836
				xmax = 338.2736
				text = "who"
			intervals [463]:
				xmin = 338.2736
				xmax = 338.5336
				text = "was"
			intervals [464]:
				xmin = 338.5336
				xmax = 338.8936
				text = "it"
			intervals [465]:
				xmin = 338.8936
				xmax = 339.6855
				text = ""
			intervals [466]:
				xmin = 339.6855
				xmax = 339.9755
				text = "playing"
			intervals [467]:
				xmin = 339.9755
				xmax = 340.3855
				text = "tag"
			intervals [468]:
				xmin = 340.3855
				xmax = 340.4755
				text = "did"
			intervals [469]:
				xmin = 340.4755
				xmax = 340.5055
				text = ""
			intervals [470]:
				xmin = 340.5055
				xmax = 340.5855
				text = "they"
			intervals [471]:
				xmin = 340.5855
				xmax = 340.8955
				text = "ever"
			intervals [472]:
				xmin = 340.8955
				xmax = 341.2811
				text = ""
			intervals [473]:
				xmin = 341.2811
				xmax = 341.4611
				text = "ever"
			intervals [474]:
				xmin = 341.4611
				xmax = 341.6711
				text = "use"
			intervals [475]:
				xmin = 341.6711
				xmax = 341.8711
				text = "any"
			intervals [476]:
				xmin = 341.8711
				xmax = 342.4311
				text = "rhymes"
			intervals [477]:
				xmin = 342.4311
				xmax = 346.2439
				text = ""
			intervals [478]:
				xmin = 346.2439
				xmax = 346.6439
				text = "remember"
			intervals [479]:
				xmin = 346.6439
				xmax = 346.7439
				text = "um"
			intervals [480]:
				xmin = 346.7439
				xmax = 347.1391
				text = ""
			intervals [481]:
				xmin = 347.1391
				xmax = 347.3391
				text = "one"
			intervals [482]:
				xmin = 347.3391
				xmax = 347.3691
				text = ""
			intervals [483]:
				xmin = 347.3691
				xmax = 347.7191
				text = "potato"
			intervals [484]:
				xmin = 347.7191
				xmax = 348.0857
				text = ""
			intervals [485]:
				xmin = 348.0857
				xmax = 348.2857
				text = "something"
			intervals [486]:
				xmin = 348.2857
				xmax = 348.3657
				text = ""
			intervals [487]:
				xmin = 348.3657
				xmax = 348.4557
				text = "like"
			intervals [488]:
				xmin = 348.4557
				xmax = 348.5057
				text = ""
			intervals [489]:
				xmin = 348.5057
				xmax = 348.8157
				text = "that"
			intervals [490]:
				xmin = 348.8157
				xmax = 348.8457
				text = "or"
			intervals [491]:
				xmin = 348.8457
				xmax = 351.4057
				text = ""
			intervals [492]:
				xmin = 351.4057
				xmax = 351.6457
				text = "yeah"
			intervals [493]:
				xmin = 351.6457
				xmax = 351.8357
				text = "do"
			intervals [494]:
				xmin = 351.8357
				xmax = 351.9257
				text = "you"
			intervals [495]:
				xmin = 351.9257
				xmax = 352.1957
				text = "remember"
			intervals [496]:
				xmin = 352.1957
				xmax = 352.3557
				text = "any"
			intervals [497]:
				xmin = 352.3557
				xmax = 352.4157
				text = "of"
			intervals [498]:
				xmin = 352.4157
				xmax = 352.6557
				text = "those"
			intervals [499]:
				xmin = 352.6557
				xmax = 354.2769
				text = ""
			intervals [500]:
				xmin = 354.2769
				xmax = 354.3369
				text = "how"
			intervals [501]:
				xmin = 354.3369
				xmax = 354.5169
				text = "s"
			intervals [502]:
				xmin = 354.5169
				xmax = 354.7369
				text = "that"
			intervals [503]:
				xmin = 354.7369
				xmax = 354.7669
				text = ""
			intervals [504]:
				xmin = 354.7669
				xmax = 354.9169
				text = "go"
			intervals [505]:
				xmin = 354.9169
				xmax = 355.5685
				text = ""
			intervals [506]:
				xmin = 355.5685
				xmax = 355.5985
				text = "i"
			intervals [507]:
				xmin = 355.5985
				xmax = 355.6285
				text = ""
			intervals [508]:
				xmin = 355.6285
				xmax = 355.6985
				text = "know"
			intervals [509]:
				xmin = 355.6985
				xmax = 355.8085
				text = "it"
			intervals [510]:
				xmin = 355.8085
				xmax = 355.8685
				text = "s"
			intervals [511]:
				xmin = 355.8685
				xmax = 355.9985
				text = "kind"
			intervals [512]:
				xmin = 355.9985
				xmax = 356.0585
				text = "of"
			intervals [513]:
				xmin = 356.0585
				xmax = 356.1985
				text = "hard"
			intervals [514]:
				xmin = 356.1985
				xmax = 356.2585
				text = "to"
			intervals [515]:
				xmin = 356.2585
				xmax = 356.7085
				text = "remember"
			intervals [516]:
				xmin = 356.7085
				xmax = 357.8693
				text = ""
			intervals [517]:
				xmin = 357.8693
				xmax = 357.9593
				text = "go"
			intervals [518]:
				xmin = 357.9593
				xmax = 358.1093
				text = "ahead"
			intervals [519]:
				xmin = 358.1093
				xmax = 358.2093
				text = "and"
			intervals [520]:
				xmin = 358.2093
				xmax = 358.3093
				text = "see"
			intervals [521]:
				xmin = 358.3093
				xmax = 358.3893
				text = "if"
			intervals [522]:
				xmin = 358.3893
				xmax = 358.4693
				text = "you"
			intervals [523]:
				xmin = 358.4693
				xmax = 358.5893
				text = "can"
			intervals [524]:
				xmin = 358.5893
				xmax = 358.9793
				text = "remember"
			intervals [525]:
				xmin = 358.9793
				xmax = 363.1819
				text = ""
			intervals [526]:
				xmin = 363.1819
				xmax = 363.4819
				text = "bubble"
			intervals [527]:
				xmin = 363.4819
				xmax = 363.7619
				text = "gum"
			intervals [528]:
				xmin = 363.7619
				xmax = 363.7919
				text = ""
			intervals [529]:
				xmin = 363.7919
				xmax = 364.0619
				text = "bubble"
			intervals [530]:
				xmin = 364.0619
				xmax = 364.3719
				text = "gum"
			intervals [531]:
				xmin = 364.3719
				xmax = 364.9686
				text = ""
			intervals [532]:
				xmin = 364.9686
				xmax = 365.0886
				text = "did"
			intervals [533]:
				xmin = 365.0886
				xmax = 365.1186
				text = ""
			intervals [534]:
				xmin = 365.1186
				xmax = 365.1786
				text = "you"
			intervals [535]:
				xmin = 365.1786
				xmax = 365.2386
				text = "do"
			intervals [536]:
				xmin = 365.2386
				xmax = 365.3586
				text = "that"
			intervals [537]:
				xmin = 365.3586
				xmax = 365.3886
				text = ""
			intervals [538]:
				xmin = 365.3886
				xmax = 365.4986
				text = "one"
			intervals [539]:
				xmin = 365.4986
				xmax = 365.6148
				text = ""
			intervals [540]:
				xmin = 365.6148
				xmax = 365.9848
				text = "one"
			intervals [541]:
				xmin = 365.9848
				xmax = 366.0148
				text = ""
			intervals [542]:
				xmin = 366.0148
				xmax = 366.3648
				text = "potato"
			intervals [543]:
				xmin = 366.3648
				xmax = 370.6495
				text = ""
			intervals [544]:
				xmin = 370.6495
				xmax = 370.7495
				text = "you"
			intervals [545]:
				xmin = 370.7495
				xmax = 371.0095
				text = "watch"
			intervals [546]:
				xmin = 371.0095
				xmax = 371.3495
				text = "tv"
			intervals [547]:
				xmin = 371.3495
				xmax = 371.5795
				text = "much"
			intervals [548]:
				xmin = 371.5795
				xmax = 371.8395
				text = "rdx"
			intervals [549]:
				xmin = 371.8395
				xmax = 373.340
				text = ""
			intervals [550]:
				xmin = 373.340
				xmax = 373.480
				text = "what"
			intervals [551]:
				xmin = 373.480
				xmax = 373.540
				text = "do"
			intervals [552]:
				xmin = 373.540
				xmax = 373.600
				text = "you"
			intervals [553]:
				xmin = 373.600
				xmax = 373.630
				text = ""
			intervals [554]:
				xmin = 373.630
				xmax = 373.790
				text = "like"
			intervals [555]:
				xmin = 373.790
				xmax = 400.4304
				text = ""
			intervals [556]:
				xmin = 400.4304
				xmax = 400.6004
				text = "what"
			intervals [557]:
				xmin = 400.6004
				xmax = 400.6404
				text = "s"
			intervals [558]:
				xmin = 400.6404
				xmax = 400.7704
				text = "that"
			intervals [559]:
				xmin = 400.7704
				xmax = 400.8604
				text = "one"
			intervals [560]:
				xmin = 400.8604
				xmax = 402.161
				text = ""
			intervals [561]:
				xmin = 402.161
				xmax = 402.491
				text = "outcast"
			intervals [562]:
				xmin = 402.491
				xmax = 405.429
				text = ""
			intervals [563]:
				xmin = 405.429
				xmax = 405.499
				text = "you"
			intervals [564]:
				xmin = 405.499
				xmax = 405.619
				text = "wanna"
			intervals [565]:
				xmin = 405.619
				xmax = 405.799
				text = "tell"
			intervals [566]:
				xmin = 405.799
				xmax = 405.889
				text = "me"
			intervals [567]:
				xmin = 405.889
				xmax = 406.109
				text = "about"
			intervals [568]:
				xmin = 406.109
				xmax = 406.299
				text = "that"
			intervals [569]:
				xmin = 406.299
				xmax = 406.439
				text = "one"
			intervals [570]:
				xmin = 406.439
				xmax = 407.3983
				text = ""
			intervals [571]:
				xmin = 407.3983
				xmax = 407.5283
				text = "yeah"
			intervals [572]:
				xmin = 407.5283
				xmax = 407.8126
				text = ""
			intervals [573]:
				xmin = 407.8126
				xmax = 407.9526
				text = "what"
			intervals [574]:
				xmin = 407.9526
				xmax = 407.9926
				text = ""
			intervals [575]:
				xmin = 407.9926
				xmax = 408.0826
				text = "what"
			intervals [576]:
				xmin = 408.0826
				xmax = 408.1326
				text = ""
			intervals [577]:
				xmin = 408.1326
				xmax = 408.1926
				text = "s"
			intervals [578]:
				xmin = 408.1926
				xmax = 408.3326
				text = "that"
			intervals [579]:
				xmin = 408.3326
				xmax = 408.4926
				text = "about"
			intervals [580]:
				xmin = 408.4926
				xmax = 408.5426
				text = "i"
			intervals [581]:
				xmin = 408.5426
				xmax = 408.6326
				text = "don't"
			intervals [582]:
				xmin = 408.6326
				xmax = 408.6926
				text = "know"
			intervals [583]:
				xmin = 408.6926
				xmax = 408.7826
				text = "that"
			intervals [584]:
				xmin = 408.7826
				xmax = 408.8126
				text = ""
			intervals [585]:
				xmin = 408.8126
				xmax = 408.8826
				text = "show"
			intervals [586]:
				xmin = 408.8826
				xmax = 414.6966
				text = ""
			intervals [587]:
				xmin = 414.6966
				xmax = 414.8166
				text = "say"
			intervals [588]:
				xmin = 414.8166
				xmax = 415.0166
				text = "what"
			intervals [589]:
				xmin = 415.0166
				xmax = 430.2206
				text = ""
			intervals [590]:
				xmin = 430.2206
				xmax = 430.3206
				text = "you"
			intervals [591]:
				xmin = 430.3206
				xmax = 430.6206
				text = "remember"
			intervals [592]:
				xmin = 430.6206
				xmax = 430.7606
				text = "any"
			intervals [593]:
				xmin = 430.7606
				xmax = 430.8206
				text = "of"
			intervals [594]:
				xmin = 430.8206
				xmax = 430.9006
				text = "the"
			intervals [595]:
				xmin = 430.9006
				xmax = 431.3806
				text = "stories"
			intervals [596]:
				xmin = 431.3806
				xmax = 431.4706
				text = "on"
			intervals [597]:
				xmin = 431.4706
				xmax = 431.5706
				text = "that"
			intervals [598]:
				xmin = 431.5706
				xmax = 431.7006
				text = ""
			intervals [599]:
				xmin = 431.7006
				xmax = 431.9706
				text = "program"
			intervals [600]:
				xmin = 431.9706
				xmax = 436.3591
				text = ""
			intervals [601]:
				xmin = 436.3591
				xmax = 436.4691
				text = "tell"
			intervals [602]:
				xmin = 436.4691
				xmax = 436.5891
				text = "me"
			intervals [603]:
				xmin = 436.5891
				xmax = 436.6291
				text = ""
			intervals [604]:
				xmin = 436.6291
				xmax = 436.7691
				text = "about"
			intervals [605]:
				xmin = 436.7691
				xmax = 436.7991
				text = ""
			intervals [606]:
				xmin = 436.7991
				xmax = 436.8791
				text = "it"
			intervals [607]:
				xmin = 436.8791
				xmax = 444.3701
				text = ""
			intervals [608]:
				xmin = 444.3701
				xmax = 444.6001
				text = "mm-hm"
			intervals [609]:
				xmin = 444.6001
				xmax = 472.5236
				text = ""
			intervals [610]:
				xmin = 472.5236
				xmax = 472.6336
				text = "what"
			intervals [611]:
				xmin = 472.6336
				xmax = 472.7236
				text = "was"
			intervals [612]:
				xmin = 472.7236
				xmax = 472.7836
				text = "the"
			intervals [613]:
				xmin = 472.7836
				xmax = 472.8836
				text = "name"
			intervals [614]:
				xmin = 472.8836
				xmax = 472.9436
				text = "of"
			intervals [615]:
				xmin = 472.9436
				xmax = 473.0936
				text = "that"
			intervals [616]:
				xmin = 473.0936
				xmax = 473.4036
				text = "program"
			intervals [617]:
				xmin = 473.4036
				xmax = 473.6036
				text = "again"
			intervals [618]:
				xmin = 473.6036
				xmax = 476.5897
				text = ""
			intervals [619]:
				xmin = 476.5897
				xmax = 476.7697
				text = "what"
			intervals [620]:
				xmin = 476.7697
				xmax = 476.9597
				text = "about"
			intervals [621]:
				xmin = 476.9597
				xmax = 477.0297
				text = "the"
			intervals [622]:
				xmin = 477.0297
				xmax = 477.3997
				text = "dating"
			intervals [623]:
				xmin = 477.3997
				xmax = 477.6397
				text = "game"
			intervals [624]:
				xmin = 477.6397
				xmax = 477.9827
				text = ""
			intervals [625]:
				xmin = 477.9827
				xmax = 478.1227
				text = "what"
			intervals [626]:
				xmin = 478.1227
				xmax = 478.1527
				text = "s"
			intervals [627]:
				xmin = 478.1527
				xmax = 478.2427
				text = "that"
			intervals [628]:
				xmin = 478.2427
				xmax = 478.3627
				text = ""
			intervals [629]:
				xmin = 478.3627
				xmax = 478.4827
				text = "about"
			intervals [630]:
				xmin = 478.4827
				xmax = 502.7821
				text = ""
			intervals [631]:
				xmin = 502.7821
				xmax = 502.8421
				text = "i"
			intervals [632]:
				xmin = 502.8421
				xmax = 502.9921
				text = "don't"
			intervals [633]:
				xmin = 502.9921
				xmax = 503.0721
				text = "know"
			intervals [634]:
				xmin = 503.0721
				xmax = 503.3821
				text = "dark"
			intervals [635]:
				xmin = 503.3821
				xmax = 503.7721
				text = "shadow"
			intervals [636]:
				xmin = 503.7721
				xmax = 504.0321
				text = "either"
			intervals [637]:
				xmin = 504.0321
				xmax = 504.0821
				text = ""
			intervals [638]:
				xmin = 504.0821
				xmax = 504.2021
				text = "what"
			intervals [639]:
				xmin = 504.2021
				xmax = 504.2621
				text = "s"
			intervals [640]:
				xmin = 504.2621
				xmax = 504.3921
				text = "that"
			intervals [641]:
				xmin = 504.3921
				xmax = 504.5421
				text = ""
			intervals [642]:
				xmin = 504.5421
				xmax = 504.7221
				text = "about"
			intervals [643]:
				xmin = 504.7221
				xmax = 527.9878
				text = ""
			intervals [644]:
				xmin = 527.9878
				xmax = 528.0778
				text = "you"
			intervals [645]:
				xmin = 528.0778
				xmax = 528.3678
				text = "remember"
			intervals [646]:
				xmin = 528.3678
				xmax = 528.4278
				text = "a"
			intervals [647]:
				xmin = 528.4278
				xmax = 528.5678
				text = "good"
			intervals [648]:
				xmin = 528.5678
				xmax = 528.8271
				text = ""
			intervals [649]:
				xmin = 528.8271
				xmax = 529.0071
				text = "good"
			intervals [650]:
				xmin = 529.0071
				xmax = 529.3671
				text = "story"
			intervals [651]:
				xmin = 529.3671
				xmax = 529.4671
				text = "that"
			intervals [652]:
				xmin = 529.4671
				xmax = 529.5571
				text = ""
			intervals [653]:
				xmin = 529.5571
				xmax = 529.6171
				text = "you"
			intervals [654]:
				xmin = 529.6171
				xmax = 529.6471
				text = ""
			intervals [655]:
				xmin = 529.6471
				xmax = 529.7571
				text = "saw"
			intervals [656]:
				xmin = 529.7571
				xmax = 529.8871
				text = "on"
			intervals [657]:
				xmin = 529.8871
				xmax = 529.9171
				text = ""
			intervals [658]:
				xmin = 529.9171
				xmax = 530.0071
				text = "that"
			intervals [659]:
				xmin = 530.0071
				xmax = 530.0471
				text = ""
			intervals [660]:
				xmin = 530.0471
				xmax = 530.1471
				text = "one"
			intervals [661]:
				xmin = 530.1471
				xmax = 534.7712
				text = ""
			intervals [662]:
				xmin = 534.7712
				xmax = 535.2212
				text = "mm-hm"
			intervals [663]:
				xmin = 535.2212
				xmax = 600.8971
				text = ""
			intervals [664]:
				xmin = 600.8971
				xmax = 601.0671
				text = "hm"
			intervals [665]:
				xmin = 601.0671
				xmax = 601.382
				text = ""
			intervals [666]:
				xmin = 601.382
				xmax = 601.542
				text = "good"
			intervals [667]:
				xmin = 601.542
				xmax = 603.457
				text = ""
			intervals [668]:
				xmin = 603.457
				xmax = 603.617
				text = "it"
			intervals [669]:
				xmin = 603.617
				xmax = 603.667
				text = "s"
			intervals [670]:
				xmin = 603.667
				xmax = 603.747
				text = "a"
			intervals [671]:
				xmin = 603.747
				xmax = 604.127
				text = "scary"
			intervals [672]:
				xmin = 604.127
				xmax = 604.257
				text = "one"
			intervals [673]:
				xmin = 604.257
				xmax = 606.151
				text = ""
			intervals [674]:
				xmin = 606.151
				xmax = 606.271
				text = "how"
			intervals [675]:
				xmin = 606.271
				xmax = 606.511
				text = "about"
			intervals [676]:
				xmin = 606.511
				xmax = 606.601
				text = "it"
			intervals [677]:
				xmin = 606.601
				xmax = 606.891
				text = "takes"
			intervals [678]:
				xmin = 606.891
				xmax = 606.931
				text = "a"
			intervals [679]:
				xmin = 606.931
				xmax = 607.281
				text = "thief"
			intervals [680]:
				xmin = 607.281
				xmax = 607.438
				text = ""
			intervals [681]:
				xmin = 607.438
				xmax = 607.548
				text = "what"
			intervals [682]:
				xmin = 607.548
				xmax = 607.728
				text = ""
			intervals [683]:
				xmin = 607.728
				xmax = 607.818
				text = "kind"
			intervals [684]:
				xmin = 607.818
				xmax = 607.878
				text = "of"
			intervals [685]:
				xmin = 607.878
				xmax = 607.908
				text = "a"
			intervals [686]:
				xmin = 607.908
				xmax = 608.218
				text = "program"
			intervals [687]:
				xmin = 608.218
				xmax = 608.278
				text = "is"
			intervals [688]:
				xmin = 608.278
				xmax = 608.328
				text = ""
			intervals [689]:
				xmin = 608.328
				xmax = 608.458
				text = "that"
			intervals [690]:
				xmin = 608.458
				xmax = 628.1786
				text = ""
			intervals [691]:
				xmin = 628.1786
				xmax = 628.2886
				text = "is"
			intervals [692]:
				xmin = 628.2886
				xmax = 628.3586
				text = "he"
			intervals [693]:
				xmin = 628.3586
				xmax = 628.4186
				text = "a"
			intervals [694]:
				xmin = 628.4186
				xmax = 628.6086
				text = "good"
			intervals [695]:
				xmin = 628.6086
				xmax = 628.8186
				text = "guy"
			intervals [696]:
				xmin = 628.8186
				xmax = 630.582
				text = ""
			intervals [697]:
				xmin = 630.582
				xmax = 630.642
				text = "he"
			intervals [698]:
				xmin = 630.642
				xmax = 630.672
				text = "s"
			intervals [699]:
				xmin = 630.672
				xmax = 630.702
				text = "a"
			intervals [700]:
				xmin = 630.702
				xmax = 630.882
				text = "real"
			intervals [701]:
				xmin = 630.882
				xmax = 631.132
				text = "thief"
			intervals [702]:
				xmin = 631.132
				xmax = 631.340
				text = ""
			intervals [703]:
				xmin = 631.340
				xmax = 631.430
				text = "thought"
			intervals [704]:
				xmin = 631.430
				xmax = 631.500
				text = "it"
			intervals [705]:
				xmin = 631.500
				xmax = 631.590
				text = "was"
			intervals [706]:
				xmin = 631.590
				xmax = 631.620
				text = "a"
			intervals [707]:
				xmin = 631.620
				xmax = 631.730
				text = "good"
			intervals [708]:
				xmin = 631.730
				xmax = 631.920
				text = ""
			intervals [709]:
				xmin = 631.920
				xmax = 632.000
				text = "guy"
			intervals [710]:
				xmin = 632.000
				xmax = 632.200
				text = "that"
			intervals [711]:
				xmin = 632.200
				xmax = 632.350
				text = "was"
			intervals [712]:
				xmin = 632.350
				xmax = 632.4218
				text = ""
			intervals [713]:
				xmin = 632.4218
				xmax = 632.4918
				text = "the"
			intervals [714]:
				xmin = 632.4918
				xmax = 632.5918
				text = "thief"
			intervals [715]:
				xmin = 632.5918
				xmax = 633.2718
				text = "<unk>"
			intervals [716]:
				xmin = 633.2718
				xmax = 634.4511
				text = ""
			intervals [717]:
				xmin = 634.4511
				xmax = 634.6111
				text = "well"
			intervals [718]:
				xmin = 634.6111
				xmax = 634.6711
				text = "do"
			intervals [719]:
				xmin = 634.6711
				xmax = 634.7511
				text = "you"
			intervals [720]:
				xmin = 634.7511
				xmax = 635.0411
				text = "remember"
			intervals [721]:
				xmin = 635.0411
				xmax = 635.0911
				text = "a"
			intervals [722]:
				xmin = 635.0911
				xmax = 635.5011
				text = "program"
			intervals [723]:
				xmin = 635.5011
				xmax = 635.9411
				text = "recently"
			intervals [724]:
				xmin = 635.9411
				xmax = 636.0311
				text = "on"
			intervals [725]:
				xmin = 636.0311
				xmax = 636.1911
				text = "that"
			intervals [726]:
				xmin = 636.1911
				xmax = 636.2311
				text = ""
			intervals [727]:
				xmin = 636.2311
				xmax = 636.3211
				text = "one"
			intervals [728]:
				xmin = 636.3211
				xmax = 637.4892
				text = ""
			intervals [729]:
				xmin = 637.4892
				xmax = 637.8492
				text = "stories"
			intervals [730]:
				xmin = 637.8492
				xmax = 640.1525
				text = ""
			intervals [731]:
				xmin = 640.1525
				xmax = 640.5225
				text = "<unk>"
			intervals [732]:
				xmin = 640.5225
				xmax = 653.9225
				text = ""
			intervals [733]:
				xmin = 653.9225
				xmax = 654.2625
				text = "mm-hm"
			intervals [734]:
				xmin = 654.2625
				xmax = 679.5592
				text = ""
			intervals [735]:
				xmin = 679.5592
				xmax = 679.6992
				text = "that"
			intervals [736]:
				xmin = 679.6992
				xmax = 679.8592
				text = ""
			intervals [737]:
				xmin = 679.8592
				xmax = 680.0592
				text = "was"
			intervals [738]:
				xmin = 680.0592
				xmax = 680.1592
				text = "it"
			intervals [739]:
				xmin = 680.1592
				xmax = 681.832
				text = ""
			intervals [740]:
				xmin = 681.832
				xmax = 681.912
				text = "i"
			intervals [741]:
				xmin = 681.912
				xmax = 682.102
				text = "think"
			intervals [742]:
				xmin = 682.102
				xmax = 682.162
				text = "the"
			intervals [743]:
				xmin = 682.162
				xmax = 682.352
				text = "only"
			intervals [744]:
				xmin = 682.352
				xmax = 682.502
				text = "one"
			intervals [745]:
				xmin = 682.502
				xmax = 682.592
				text = "we"
			intervals [746]:
				xmin = 682.592
				xmax = 682.772
				text = "didn't"
			intervals [747]:
				xmin = 682.772
				xmax = 682.952
				text = "talk"
			intervals [748]:
				xmin = 682.952
				xmax = 683.182
				text = "about"
			intervals [749]:
				xmin = 683.182
				xmax = 683.242
				text = "is"
			intervals [750]:
				xmin = 683.242
				xmax = 683.312
				text = "the"
			intervals [751]:
				xmin = 683.312
				xmax = 683.612
				text = "mod"
			intervals [752]:
				xmin = 683.612
				xmax = 684.042
				text = "squad"
			intervals [753]:
				xmin = 684.042
				xmax = 699.5743
				text = ""
			intervals [754]:
				xmin = 699.5743
				xmax = 700.2143
				text = "<unk>"
			intervals [755]:
				xmin = 700.2143
				xmax = 700.6489
				text = ""
			intervals [756]:
				xmin = 700.6489
				xmax = 700.6989
				text = "are"
			intervals [757]:
				xmin = 700.6989
				xmax = 700.8789
				text = "they"
			intervals [758]:
				xmin = 700.8789
				xmax = 701.0189
				text = "good"
			intervals [759]:
				xmin = 701.0189
				xmax = 701.3189
				text = "guys"
			intervals [760]:
				xmin = 701.3189
				xmax = 703.2514
				text = ""
			intervals [761]:
				xmin = 703.2514
				xmax = 703.3414
				text = "was"
			intervals [762]:
				xmin = 703.3414
				xmax = 703.4614
				text = "that"
			intervals [763]:
				xmin = 703.4614
				xmax = 703.6214
				text = "on"
			intervals [764]:
				xmin = 703.6214
				xmax = 703.8614
				text = "last"
			intervals [765]:
				xmin = 703.8614
				xmax = 704.0314
				text = "night"
			intervals [766]:
				xmin = 704.0314
				xmax = 705.5896
				text = ""
			intervals [767]:
				xmin = 705.5896
				xmax = 705.6896
				text = "did"
			intervals [768]:
				xmin = 705.6896
				xmax = 705.7896
				text = "you"
			intervals [769]:
				xmin = 705.7896
				xmax = 705.9696
				text = "see"
			intervals [770]:
				xmin = 705.9696
				xmax = 705.9996
				text = ""
			intervals [771]:
				xmin = 705.9996
				xmax = 706.0596
				text = "it"
			intervals [772]:
				xmin = 706.0596
				xmax = 721.3633
				text = ""
			intervals [773]:
				xmin = 721.3633
				xmax = 721.4333
				text = "do"
			intervals [774]:
				xmin = 721.4333
				xmax = 721.4933
				text = "you"
			intervals [775]:
				xmin = 721.4933
				xmax = 721.7933
				text = "remember"
			intervals [776]:
				xmin = 721.7933
				xmax = 721.8833
				text = "a"
			intervals [777]:
				xmin = 721.8833
				xmax = 722.2033
				text = "story"
			intervals [778]:
				xmin = 722.2033
				xmax = 722.2333
				text = ""
			intervals [779]:
				xmin = 722.2333
				xmax = 722.2933
				text = "on"
			intervals [780]:
				xmin = 722.2933
				xmax = 722.3933
				text = "that"
			intervals [781]:
				xmin = 722.3933
				xmax = 722.4533
				text = ""
			intervals [782]:
				xmin = 722.4533
				xmax = 722.5433
				text = "one"
			intervals [783]:
				xmin = 722.5433
				xmax = 760.4175
				text = ""
			intervals [784]:
				xmin = 760.4175
				xmax = 760.4775
				text = "do"
			intervals [785]:
				xmin = 760.4775
				xmax = 760.5375
				text = "you"
			intervals [786]:
				xmin = 760.5375
				xmax = 760.6275
				text = "have"
			intervals [787]:
				xmin = 760.6275
				xmax = 760.6675
				text = "a"
			intervals [788]:
				xmin = 760.6675
				xmax = 761.0075
				text = "pet"
			intervals [789]:
				xmin = 761.0075
				xmax = 764.4125
				text = ""
			intervals [790]:
				xmin = 764.4125
				xmax = 764.5825
				text = "tell"
			intervals [791]:
				xmin = 764.5825
				xmax = 764.6525
				text = "me"
			intervals [792]:
				xmin = 764.6525
				xmax = 764.8625
				text = "about"
			intervals [793]:
				xmin = 764.8625
				xmax = 764.9625
				text = "it"
			intervals [794]:
				xmin = 764.9625
				xmax = 815.5168
				text = ""
			intervals [795]:
				xmin = 815.5168
				xmax = 815.6468
				text = "what"
			intervals [796]:
				xmin = 815.6468
				xmax = 815.9368
				text = "happened"
			intervals [797]:
				xmin = 815.9368
				xmax = 827.8106
				text = ""
			intervals [798]:
				xmin = 827.8106
				xmax = 828.0206
				text = "mm"
			intervals [799]:
				xmin = 828.0206
				xmax = 829.0882
				text = ""
			intervals [800]:
				xmin = 829.0882
				xmax = 829.2882
				text = "that"
			intervals [801]:
				xmin = 829.2882
				xmax = 829.3582
				text = "s"
			intervals [802]:
				xmin = 829.3582
				xmax = 829.4582
				text = "too"
			intervals [803]:
				xmin = 829.4582
				xmax = 829.5082
				text = ""
			intervals [804]:
				xmin = 829.5082
				xmax = 829.6882
				text = "bad"
			intervals [805]:
				xmin = 829.6882
				xmax = 831.1632
				text = ""
			intervals [806]:
				xmin = 831.1632
				xmax = 831.3032
				text = "what"
			intervals [807]:
				xmin = 831.3032
				xmax = 831.6632
				text = "movies"
			intervals [808]:
				xmin = 831.6632
				xmax = 831.7432
				text = "do"
			intervals [809]:
				xmin = 831.7432
				xmax = 831.8432
				text = "you"
			intervals [810]:
				xmin = 831.8432
				xmax = 832.0932
				text = "like"
			intervals [811]:
				xmin = 832.0932
				xmax = 850.9571
				text = ""
			intervals [812]:
				xmin = 850.9571
				xmax = 851.1071
				text = "what"
			intervals [813]:
				xmin = 851.1071
				xmax = 851.1571
				text = "s"
			intervals [814]:
				xmin = 851.1571
				xmax = 851.2571
				text = "your"
			intervals [815]:
				xmin = 851.2571
				xmax = 851.2871
				text = ""
			intervals [816]:
				xmin = 851.2871
				xmax = 851.5971
				text = "favorite"
			intervals [817]:
				xmin = 851.5971
				xmax = 851.8971
				text = "one"
			intervals [818]:
				xmin = 851.8971
				xmax = 851.9715
				text = ""
			intervals [819]:
				xmin = 851.9715
				xmax = 852.0815
				text = "that"
			intervals [820]:
				xmin = 852.0815
				xmax = 852.1515
				text = "you"
			intervals [821]:
				xmin = 852.1515
				xmax = 852.3515
				text = "ever"
			intervals [822]:
				xmin = 852.3515
				xmax = 852.6515
				text = "seen"
			intervals [823]:
				xmin = 852.6515
				xmax = 854.7542
				text = ""
			intervals [824]:
				xmin = 854.7542
				xmax = 854.9242
				text = "yeah"
			intervals [825]:
				xmin = 854.9242
				xmax = 880.8918
				text = ""
			intervals [826]:
				xmin = 880.8918
				xmax = 881.0618
				text = "then"
			intervals [827]:
				xmin = 881.0618
				xmax = 881.1618
				text = "what"
			intervals [828]:
				xmin = 881.1618
				xmax = 881.1918
				text = ""
			intervals [829]:
				xmin = 881.1918
				xmax = 881.4718
				text = "happened"
			intervals [830]:
				xmin = 881.4718
				xmax = 884.1176
				text = ""
			intervals [831]:
				xmin = 884.1176
				xmax = 884.2076
				text = "okay"
			intervals [832]:
				xmin = 884.2076
				xmax = 889.2081
				text = ""
			intervals [833]:
				xmin = 889.2081
				xmax = 889.3281
				text = "tell"
			intervals [834]:
				xmin = 889.3281
				xmax = 889.4281
				text = "me"
			intervals [835]:
				xmin = 889.4281
				xmax = 889.6581
				text = "about"
			intervals [836]:
				xmin = 889.6581
				xmax = 889.7781
				text = "your"
			intervals [837]:
				xmin = 889.7781
				xmax = 890.2681
				text = "school"
			intervals [838]:
				xmin = 890.2681
				xmax = 890.579
				text = ""
			intervals [839]:
				xmin = 890.579
				xmax = 890.699
				text = "what"
			intervals [840]:
				xmin = 890.699
				xmax = 890.759
				text = "do"
			intervals [841]:
				xmin = 890.759
				xmax = 890.819
				text = "you"
			intervals [842]:
				xmin = 890.819
				xmax = 891.209
				text = "study"
			intervals [843]:
				xmin = 891.209
				xmax = 891.9087
				text = ""
			intervals [844]:
				xmin = 891.9087
				xmax = 891.9987
				text = "where"
			intervals [845]:
				xmin = 891.9987
				xmax = 892.0687
				text = "do"
			intervals [846]:
				xmin = 892.0687
				xmax = 892.1587
				text = "you"
			intervals [847]:
				xmin = 892.1587
				xmax = 892.3587
				text = "go"
			intervals [848]:
				xmin = 892.3587
				xmax = 893.3814
				text = ""
			intervals [849]:
				xmin = 893.3814
				xmax = 893.4614
				text = "oh"
			intervals [850]:
				xmin = 893.4614
				xmax = 893.5614
				text = "you're"
			intervals [851]:
				xmin = 893.5614
				xmax = 893.7214
				text = "not"
			intervals [852]:
				xmin = 893.7214
				xmax = 893.8314
				text = "in"
			intervals [853]:
				xmin = 893.8314
				xmax = 894.1714
				text = "school"
			intervals [854]:
				xmin = 894.1714
				xmax = 894.3214
				text = "now"
			intervals [855]:
				xmin = 894.3214
				xmax = 895.4506
				text = ""
			intervals [856]:
				xmin = 895.4506
				xmax = 895.6506
				text = "what"
			intervals [857]:
				xmin = 895.6506
				xmax = 895.7806
				text = ""
			intervals [858]:
				xmin = 895.7806
				xmax = 895.9906
				text = "uh"
			intervals [859]:
				xmin = 895.9906
				xmax = 897.6794
				text = ""
			intervals [860]:
				xmin = 897.6794
				xmax = 897.8394
				text = "what"
			intervals [861]:
				xmin = 897.8394
				xmax = 897.8694
				text = ""
			intervals [862]:
				xmin = 897.8694
				xmax = 897.9894
				text = "how"
			intervals [863]:
				xmin = 897.9894
				xmax = 898.1994
				text = "far"
			intervals [864]:
				xmin = 898.1994
				xmax = 898.2894
				text = "did"
			intervals [865]:
				xmin = 898.2894
				xmax = 898.3194
				text = ""
			intervals [866]:
				xmin = 898.3194
				xmax = 898.4094
				text = "you"
			intervals [867]:
				xmin = 898.4094
				xmax = 898.6694
				text = "go"
			intervals [868]:
				xmin = 898.6694
				xmax = 899.9942
				text = ""
			intervals [869]:
				xmin = 899.9942
				xmax = 900.1542
				text = "tenth"
			intervals [870]:
				xmin = 900.1542
				xmax = 900.2142
				text = ""
			intervals [871]:
				xmin = 900.2142
				xmax = 900.4342
				text = "grade"
			intervals [872]:
				xmin = 900.4342
				xmax = 901.0915
				text = ""
			intervals [873]:
				xmin = 901.0915
				xmax = 901.2315
				text = "what"
			intervals [874]:
				xmin = 901.2315
				xmax = 901.2915
				text = "do"
			intervals [875]:
				xmin = 901.2915
				xmax = 901.3515
				text = "you"
			intervals [876]:
				xmin = 901.3515
				xmax = 901.4815
				text = "do"
			intervals [877]:
				xmin = 901.4815
				xmax = 901.7615
				text = "now"
			intervals [878]:
				xmin = 901.7615
				xmax = 902.0615
				text = "rdx"
			intervals [879]:
				xmin = 902.0615
				xmax = 906.7185
				text = ""
			intervals [880]:
				xmin = 906.7185
				xmax = 906.8385
				text = "what"
			intervals [881]:
				xmin = 906.8385
				xmax = 906.8985
				text = "do"
			intervals [882]:
				xmin = 906.8985
				xmax = 906.9785
				text = "you"
			intervals [883]:
				xmin = 906.9785
				xmax = 907.1785
				text = "do"
			intervals [884]:
				xmin = 907.1785
				xmax = 914.2339
				text = ""
			intervals [885]:
				xmin = 914.2339
				xmax = 914.3339
				text = "how"
			intervals [886]:
				xmin = 914.3339
				xmax = 914.5439
				text = "many"
			intervals [887]:
				xmin = 914.5439
				xmax = 914.7839
				text = "hours"
			intervals [888]:
				xmin = 914.7839
				xmax = 914.8139
				text = "a"
			intervals [889]:
				xmin = 914.8139
				xmax = 914.8439
				text = ""
			intervals [890]:
				xmin = 914.8439
				xmax = 914.9639
				text = "day"
			intervals [891]:
				xmin = 914.9639
				xmax = 915.0239
				text = "do"
			intervals [892]:
				xmin = 915.0239
				xmax = 915.1139
				text = "you"
			intervals [893]:
				xmin = 915.1139
				xmax = 915.2439
				text = "work"
			intervals [894]:
				xmin = 915.2439
				xmax = 917.8637
				text = ""
			intervals [895]:
				xmin = 917.8637
				xmax = 918.0137
				text = "five"
			intervals [896]:
				xmin = 918.0137
				xmax = 918.1937
				text = "hours"
			intervals [897]:
				xmin = 918.1937
				xmax = 918.2237
				text = ""
			intervals [898]:
				xmin = 918.2237
				xmax = 918.2637
				text = "a"
			intervals [899]:
				xmin = 918.2637
				xmax = 918.3337
				text = ""
			intervals [900]:
				xmin = 918.3337
				xmax = 918.3937
				text = "day"
			intervals [901]:
				xmin = 918.3937
				xmax = 919.1848
				text = ""
			intervals [902]:
				xmin = 919.1848
				xmax = 919.3448
				text = "that"
			intervals [903]:
				xmin = 919.3448
				xmax = 919.3848
				text = ""
			intervals [904]:
				xmin = 919.3848
				xmax = 919.6148
				text = "s"
			intervals [905]:
				xmin = 919.6148
				xmax = 920.9054
				text = ""
			intervals [906]:
				xmin = 920.9054
				xmax = 921.1454
				text = "pretty"
			intervals [907]:
				xmin = 921.1454
				xmax = 921.2354
				text = "good"
			intervals [908]:
				xmin = 921.2354
				xmax = 921.4654
				text = "part"
			intervals [909]:
				xmin = 921.4654
				xmax = 921.7854
				text = "time"
			intervals [910]:
				xmin = 921.7854
				xmax = 922.4255
				text = ""
			intervals [911]:
				xmin = 922.4255
				xmax = 922.4655
				text = "a"
			intervals [912]:
				xmin = 922.4655
				xmax = 922.6655
				text = "good"
			intervals [913]:
				xmin = 922.6655
				xmax = 922.9455
				text = "job"
			intervals [914]:
				xmin = 922.9455
				xmax = 925.735
				text = ""
			intervals [915]:
				xmin = 925.735
				xmax = 925.855
				text = "you"
			intervals [916]:
				xmin = 925.855
				xmax = 926.145
				text = "looking"
			intervals [917]:
				xmin = 926.145
				xmax = 926.265
				text = "for"
			intervals [918]:
				xmin = 926.265
				xmax = 926.505
				text = "another"
			intervals [919]:
				xmin = 926.505
				xmax = 926.625
				text = "one"
			intervals [920]:
				xmin = 926.625
				xmax = 929.0783
				text = ""
			intervals [921]:
				xmin = 929.0783
				xmax = 929.2083
				text = "full"
			intervals [922]:
				xmin = 929.2083
				xmax = 929.4983
				text = ""
			intervals [923]:
				xmin = 929.4983
				xmax = 929.5883
				text = "time"
			intervals [924]:
				xmin = 929.5883
				xmax = 929.7383
				text = "job"
			intervals [925]:
				xmin = 929.7383
				xmax = 930.7931
				text = ""
			intervals [926]:
				xmin = 930.7931
				xmax = 930.9731
				text = "would"
			intervals [927]:
				xmin = 930.9731
				xmax = 931.0031
				text = ""
			intervals [928]:
				xmin = 931.0031
				xmax = 931.1131
				text = "be"
			intervals [929]:
				xmin = 931.1131
				xmax = 931.1431
				text = ""
			intervals [930]:
				xmin = 931.1431
				xmax = 931.3031
				text = "good"
			intervals [931]:
				xmin = 931.3031
				xmax = 932.6116
				text = ""
			intervals [932]:
				xmin = 932.6116
				xmax = 932.7716
				text = "what"
			intervals [933]:
				xmin = 932.7716
				xmax = 932.8716
				text = "did"
			intervals [934]:
				xmin = 932.8716
				xmax = 932.9516
				text = "you"
			intervals [935]:
				xmin = 932.9516
				xmax = 933.0916
				text = "used"
			intervals [936]:
				xmin = 933.0916
				xmax = 933.1616
				text = "to"
			intervals [937]:
				xmin = 933.1616
				xmax = 933.4116
				text = "do"
			intervals [938]:
				xmin = 933.4116
				xmax = 933.6116
				text = "when"
			intervals [939]:
				xmin = 933.6116
				xmax = 933.7116
				text = "you"
			intervals [940]:
				xmin = 933.7116
				xmax = 933.7716
				text = "were"
			intervals [941]:
				xmin = 933.7716
				xmax = 933.8616
				text = "in"
			intervals [942]:
				xmin = 933.8616
				xmax = 934.2616
				text = "school"
			intervals [943]:
				xmin = 934.2616
				xmax = 934.3716
				text = "what"
			intervals [944]:
				xmin = 934.3716
				xmax = 934.4716
				text = "did"
			intervals [945]:
				xmin = 934.4716
				xmax = 934.5016
				text = ""
			intervals [946]:
				xmin = 934.5016
				xmax = 934.5916
				text = "you"
			intervals [947]:
				xmin = 934.5916
				xmax = 934.9416
				text = "study"
			intervals [948]:
				xmin = 934.9416
				xmax = 934.9816
				text = ""
			intervals [949]:
				xmin = 934.9816
				xmax = 935.0516
				text = "you"
			intervals [950]:
				xmin = 935.0516
				xmax = 935.0816
				text = ""
			intervals [951]:
				xmin = 935.0816
				xmax = 935.3916
				text = "remember"
			intervals [952]:
				xmin = 935.3916
				xmax = 963.7121
				text = ""
			intervals [953]:
				xmin = 963.7121
				xmax = 963.8521
				text = "how"
			intervals [954]:
				xmin = 963.8521
				xmax = 963.9121
				text = ""
			intervals [955]:
				xmin = 963.9121
				xmax = 964.0521
				text = "come"
			intervals [956]:
				xmin = 964.0521
				xmax = 964.1321
				text = "you"
			intervals [957]:
				xmin = 964.1321
				xmax = 964.4321
				text = "dropped"
			intervals [958]:
				xmin = 964.4321
				xmax = 964.4621
				text = ""
			intervals [959]:
				xmin = 964.4621
				xmax = 964.5221
				text = "out"
			intervals [960]:
				xmin = 964.5221
				xmax = 970.9305
				text = ""
			intervals [961]:
				xmin = 970.9305
				xmax = 971.0105
				text = "yeah"
			intervals [962]:
				xmin = 971.0105
				xmax = 971.8279
				text = ""
			intervals [963]:
				xmin = 971.8279
				xmax = 971.9679
				text = "that"
			intervals [964]:
				xmin = 971.9679
				xmax = 972.0079
				text = "s"
			intervals [965]:
				xmin = 972.0079
				xmax = 972.0379
				text = "a"
			intervals [966]:
				xmin = 972.0379
				xmax = 972.2279
				text = "good"
			intervals [967]:
				xmin = 972.2279
				xmax = 972.4579
				text = "idea"
			intervals [968]:
				xmin = 972.4579
				xmax = 974.0241
				text = ""
			intervals [969]:
				xmin = 974.0241
				xmax = 974.1241
				text = "you"
			intervals [970]:
				xmin = 974.1241
				xmax = 974.3141
				text = "ever"
			intervals [971]:
				xmin = 974.3141
				xmax = 974.4241
				text = "have"
			intervals [972]:
				xmin = 974.4241
				xmax = 974.4741
				text = "a"
			intervals [973]:
				xmin = 974.4741
				xmax = 974.8141
				text = "teacher"
			intervals [974]:
				xmin = 974.8141
				xmax = 974.9241
				text = "you"
			intervals [975]:
				xmin = 974.9241
				xmax = 975.1941
				text = "didn't"
			intervals [976]:
				xmin = 975.1941
				xmax = 975.3941
				text = "like"
			intervals [977]:
				xmin = 975.3941
				xmax = 977.0177
				text = ""
			intervals [978]:
				xmin = 977.0177
				xmax = 977.1477
				text = "wanna"
			intervals [979]:
				xmin = 977.1477
				xmax = 977.1877
				text = ""
			intervals [980]:
				xmin = 977.1877
				xmax = 977.3877
				text = "tell"
			intervals [981]:
				xmin = 977.3877
				xmax = 977.4977
				text = "me"
			intervals [982]:
				xmin = 977.4977
				xmax = 977.7477
				text = "about"
			intervals [983]:
				xmin = 977.7477
				xmax = 977.8177
				text = "him"
			intervals [984]:
				xmin = 977.8177
				xmax = 978.0015
				text = ""
			intervals [985]:
				xmin = 978.0015
				xmax = 978.0915
				text = "or"
			intervals [986]:
				xmin = 978.0915
				xmax = 978.1215
				text = ""
			intervals [987]:
				xmin = 978.1215
				xmax = 978.3915
				text = "her"
			intervals [988]:
				xmin = 978.3915
				xmax = 978.4215
				text = ""
			intervals [989]:
				xmin = 978.4215
				xmax = 978.5115
				text = "or"
			intervals [990]:
				xmin = 978.5115
				xmax = 978.5915
				text = ""
			intervals [991]:
				xmin = 978.5915
				xmax = 978.8515
				text = "whatever"
			intervals [992]:
				xmin = 978.8515
				xmax = 979.8924
				text = ""
			intervals [993]:
				xmin = 979.8924
				xmax = 979.9824
				text = "not"
			intervals [994]:
				xmin = 979.9824
				xmax = 980.0524
				text = "who"
			intervals [995]:
				xmin = 980.0524
				xmax = 980.2124
				text = "it"
			intervals [996]:
				xmin = 980.2124
				xmax = 980.3224
				text = "is"
			intervals [997]:
				xmin = 980.3224
				xmax = 980.3724
				text = "i"
			intervals [998]:
				xmin = 980.3724
				xmax = 980.5024
				text = "don't"
			intervals [999]:
				xmin = 980.5024
				xmax = 980.7124
				text = "care"
			intervals [1000]:
				xmin = 980.7124
				xmax = 980.7724
				text = "the"
			intervals [1001]:
				xmin = 980.7724
				xmax = 981.0624
				text = "name"
			intervals [1002]:
				xmin = 981.0624
				xmax = 981.1124
				text = "i"
			intervals [1003]:
				xmin = 981.1124
				xmax = 981.2624
				text = "just"
			intervals [1004]:
				xmin = 981.2624
				xmax = 981.3924
				text = "wanna"
			intervals [1005]:
				xmin = 981.3924
				xmax = 981.5524
				text = "know"
			intervals [1006]:
				xmin = 981.5524
				xmax = 981.7224
				text = "what"
			intervals [1007]:
				xmin = 981.7224
				xmax = 1007.0736
				text = ""
			intervals [1008]:
				xmin = 1007.0736
				xmax = 1007.1536
				text = "you"
			intervals [1009]:
				xmin = 1007.1536
				xmax = 1007.2736
				text = "ever"
			intervals [1010]:
				xmin = 1007.2736
				xmax = 1007.4036
				text = "get"
			intervals [1011]:
				xmin = 1007.4036
				xmax = 1007.7136
				text = "yelled"
			intervals [1012]:
				xmin = 1007.7136
				xmax = 1007.8736
				text = "at"
			intervals [1013]:
				xmin = 1007.8736
				xmax = 1009.1008
				text = ""
			intervals [1014]:
				xmin = 1009.1008
				xmax = 1009.3508
				text = "mm-hm"
			intervals [1015]:
				xmin = 1009.3508
				xmax = 1019.847
				text = ""
			intervals [1016]:
				xmin = 1019.847
				xmax = 1020.017
				text = "was"
			intervals [1017]:
				xmin = 1020.017
				xmax = 1020.087
				text = "it"
			intervals [1018]:
				xmin = 1020.087
				xmax = 1020.117
				text = ""
			intervals [1019]:
				xmin = 1020.117
				xmax = 1020.507
				text = "fair"
			intervals [1020]:
				xmin = 1020.507
				xmax = 1025.6605
				text = ""
			intervals [1021]:
				xmin = 1025.6605
				xmax = 1025.7605
				text = "you"
			intervals [1022]:
				xmin = 1025.7605
				xmax = 1025.9005
				text = "ever"
			intervals [1023]:
				xmin = 1025.9005
				xmax = 1026.0805
				text = "get"
			intervals [1024]:
				xmin = 1026.0805
				xmax = 1026.3305
				text = "yelled"
			intervals [1025]:
				xmin = 1026.3305
				xmax = 1026.4905
				text = "at"
			intervals [1026]:
				xmin = 1026.4905
				xmax = 1026.6305
				text = "when"
			intervals [1027]:
				xmin = 1026.6305
				xmax = 1026.6905
				text = "it"
			intervals [1028]:
				xmin = 1026.6905
				xmax = 1027.0005
				text = "wasn't"
			intervals [1029]:
				xmin = 1027.0005
				xmax = 1027.2605
				text = "fair"
			intervals [1030]:
				xmin = 1027.2605
				xmax = 1028.6261
				text = ""
			intervals [1031]:
				xmin = 1028.6261
				xmax = 1028.7561
				text = "tell"
			intervals [1032]:
				xmin = 1028.7561
				xmax = 1028.8361
				text = "me"
			intervals [1033]:
				xmin = 1028.8361
				xmax = 1029.1061
				text = "about"
			intervals [1034]:
				xmin = 1029.1061
				xmax = 1029.3261
				text = "that"
			intervals [1035]:
				xmin = 1029.3261
				xmax = 1046.1924
				text = ""
			intervals [1036]:
				xmin = 1046.1924
				xmax = 1046.3024
				text = "your"
			intervals [1037]:
				xmin = 1046.3024
				xmax = 1046.6424
				text = "favorite"
			intervals [1038]:
				xmin = 1046.6424
				xmax = 1046.9924
				text = "teacher"
			intervals [1039]:
				xmin = 1046.9924
				xmax = 1047.0324
				text = ""
			intervals [1040]:
				xmin = 1047.0324
				xmax = 1047.1624
				text = "the"
			intervals [1041]:
				xmin = 1047.1624
				xmax = 1047.5324
				text = "science"
			intervals [1042]:
				xmin = 1047.5324
				xmax = 1047.8124
				text = "teacher"
			intervals [1043]:
				xmin = 1047.8124
				xmax = 1051.6002
				text = ""
			intervals [1044]:
				xmin = 1051.6002
				xmax = 1051.7002
				text = "you"
			intervals [1045]:
				xmin = 1051.7002
				xmax = 1051.8102
				text = "ever"
			intervals [1046]:
				xmin = 1051.8102
				xmax = 1051.9102
				text = "have"
			intervals [1047]:
				xmin = 1051.9102
				xmax = 1051.9802
				text = "a"
			intervals [1048]:
				xmin = 1051.9802
				xmax = 1052.2302
				text = "teacher"
			intervals [1049]:
				xmin = 1052.2302
				xmax = 1052.2902
				text = "you"
			intervals [1050]:
				xmin = 1052.2902
				xmax = 1052.4902
				text = "just"
			intervals [1051]:
				xmin = 1052.4902
				xmax = 1052.7902
				text = "couldn't"
			intervals [1052]:
				xmin = 1052.7902
				xmax = 1053.2202
				text = "stand"
			intervals [1053]:
				xmin = 1053.2202
				xmax = 1053.3202
				text = "at"
			intervals [1054]:
				xmin = 1053.3202
				xmax = 1053.6202
				text = "all"
			intervals [1055]:
				xmin = 1053.6202
				xmax = 1057.3298
				text = ""
			intervals [1056]:
				xmin = 1057.3298
				xmax = 1057.4298
				text = "you"
			intervals [1057]:
				xmin = 1057.4298
				xmax = 1057.5598
				text = "ever"
			intervals [1058]:
				xmin = 1057.5598
				xmax = 1057.8007
				text = ""
			intervals [1059]:
				xmin = 1057.8007
				xmax = 1057.9707
				text = "play"
			intervals [1060]:
				xmin = 1057.9707
				xmax = 1058.0007
				text = ""
			intervals [1061]:
				xmin = 1058.0007
				xmax = 1058.3107
				text = "tricks"
			intervals [1062]:
				xmin = 1058.3107
				xmax = 1058.4407
				text = "on"
			intervals [1063]:
				xmin = 1058.4407
				xmax = 1058.4907
				text = ""
			intervals [1064]:
				xmin = 1058.4907
				xmax = 1058.9507
				text = "teachers"
			intervals [1065]:
				xmin = 1058.9507
				xmax = 1060.518
				text = ""
			intervals [1066]:
				xmin = 1060.518
				xmax = 1060.638
				text = "the"
			intervals [1067]:
				xmin = 1060.638
				xmax = 1060.708
				text = ""
			intervals [1068]:
				xmin = 1060.708
				xmax = 1061.018
				text = "class"
			intervals [1069]:
				xmin = 1061.018
				xmax = 1061.198
				text = "play"
			intervals [1070]:
				xmin = 1061.198
				xmax = 1061.258
				text = ""
			intervals [1071]:
				xmin = 1061.258
				xmax = 1061.518
				text = "tricks"
			intervals [1072]:
				xmin = 1061.518
				xmax = 1061.628
				text = "on"
			intervals [1073]:
				xmin = 1061.628
				xmax = 1061.678
				text = ""
			intervals [1074]:
				xmin = 1061.678
				xmax = 1061.908
				text = "teachers"
			intervals [1075]:
				xmin = 1061.908
				xmax = 1063.3484
				text = ""
			intervals [1076]:
				xmin = 1063.3484
				xmax = 1063.5084
				text = "never"
			intervals [1077]:
				xmin = 1063.5084
				xmax = 1063.6684
				text = "did"
			intervals [1078]:
				xmin = 1063.6684
				xmax = 1063.8184
				text = "that"
			intervals [1079]:
				xmin = 1063.8184
				xmax = 1064.0758
				text = ""
			intervals [1080]:
				xmin = 1064.0758
				xmax = 1064.2758
				text = "we"
			intervals [1081]:
				xmin = 1064.2758
				xmax = 1064.3058
				text = ""
			intervals [1082]:
				xmin = 1064.3058
				xmax = 1064.4958
				text = "we"
			intervals [1083]:
				xmin = 1064.4958
				xmax = 1064.5258
				text = ""
			intervals [1084]:
				xmin = 1064.5258
				xmax = 1064.6858
				text = "used"
			intervals [1085]:
				xmin = 1064.6858
				xmax = 1064.7858
				text = "to"
			intervals [1086]:
				xmin = 1064.7858
				xmax = 1065.203
				text = ""
			intervals [1087]:
				xmin = 1065.203
				xmax = 1065.563
				text = "<unk>"
			intervals [1088]:
				xmin = 1065.563
				xmax = 1068.9601
				text = ""
			intervals [1089]:
				xmin = 1068.9601
				xmax = 1069.0301
				text = "is"
			intervals [1090]:
				xmin = 1069.0301
				xmax = 1069.1201
				text = "there"
			intervals [1091]:
				xmin = 1069.1201
				xmax = 1069.1601
				text = "a"
			intervals [1092]:
				xmin = 1069.1601
				xmax = 1069.3801
				text = "bunch"
			intervals [1093]:
				xmin = 1069.3801
				xmax = 1069.4401
				text = "of"
			intervals [1094]:
				xmin = 1069.4401
				xmax = 1069.6801
				text = "guys"
			intervals [1095]:
				xmin = 1069.6801
				xmax = 1069.7701
				text = "you"
			intervals [1096]:
				xmin = 1069.7701
				xmax = 1069.9701
				text = "hang"
			intervals [1097]:
				xmin = 1069.9701
				xmax = 1070.2601
				text = "around"
			intervals [1098]:
				xmin = 1070.2601
				xmax = 1070.3801
				text = "with"
			intervals [1099]:
				xmin = 1070.3801
				xmax = 1080.7936
				text = ""
			intervals [1100]:
				xmin = 1080.7936
				xmax = 1080.9736
				text = "wanna"
			intervals [1101]:
				xmin = 1080.9736
				xmax = 1081.2336
				text = "name"
			intervals [1102]:
				xmin = 1081.2336
				xmax = 1081.4036
				text = "some"
			intervals [1103]:
				xmin = 1081.4036
				xmax = 1081.7136
				text = "first"
			intervals [1104]:
				xmin = 1081.7136
				xmax = 1082.0736
				text = "names"
			intervals [1105]:
				xmin = 1082.0736
				xmax = 1082.1636
				text = "or"
			intervals [1106]:
				xmin = 1082.1636
				xmax = 1082.6136
				text = "nicknames"
			intervals [1107]:
				xmin = 1082.6136
				xmax = 1082.6636
				text = ""
			intervals [1108]:
				xmin = 1082.6636
				xmax = 1082.7536
				text = "or"
			intervals [1109]:
				xmin = 1082.7536
				xmax = 1083.1536
				text = "something"
			intervals [1110]:
				xmin = 1083.1536
				xmax = 1094.0785
				text = ""
			intervals [1111]:
				xmin = 1094.0785
				xmax = 1094.2585
				text = "any"
			intervals [1112]:
				xmin = 1094.2585
				xmax = 1094.4785
				text = "white"
			intervals [1113]:
				xmin = 1094.4785
				xmax = 1094.7085
				text = "guys"
			intervals [1114]:
				xmin = 1094.7085
				xmax = 1094.7385
				text = ""
			intervals [1115]:
				xmin = 1094.7385
				xmax = 1094.7985
				text = "in"
			intervals [1116]:
				xmin = 1094.7985
				xmax = 1094.9085
				text = "your"
			intervals [1117]:
				xmin = 1094.9085
				xmax = 1094.9385
				text = ""
			intervals [1118]:
				xmin = 1094.9385
				xmax = 1095.0585
				text = "group"
			intervals [1119]:
				xmin = 1095.0585
				xmax = 1107.4514
				text = ""
			intervals [1120]:
				xmin = 1107.4514
				xmax = 1107.5814
				text = "the"
			intervals [1121]:
				xmin = 1107.5814
				xmax = 1107.8414
				text = "guys"
			intervals [1122]:
				xmin = 1107.8414
				xmax = 1107.9314
				text = "you"
			intervals [1123]:
				xmin = 1107.9314
				xmax = 1108.2214
				text = "named"
			intervals [1124]:
				xmin = 1108.2214
				xmax = 1108.3114
				text = "were"
			intervals [1125]:
				xmin = 1108.3114
				xmax = 1108.4014
				text = "any"
			intervals [1126]:
				xmin = 1108.4014
				xmax = 1108.4614
				text = "of"
			intervals [1127]:
				xmin = 1108.4614
				xmax = 1108.6214
				text = "those"
			intervals [1128]:
				xmin = 1108.6214
				xmax = 1108.8814
				text = "white"
			intervals [1129]:
				xmin = 1108.8814
				xmax = 1110.9288
				text = ""
			intervals [1130]:
				xmin = 1110.9288
				xmax = 1111.2688
				text = "rdx"
			intervals [1131]:
				xmin = 1111.2688
				xmax = 1111.3904
				text = ""
			intervals [1132]:
				xmin = 1111.3904
				xmax = 1111.5204
				text = "mm-hm"
			intervals [1133]:
				xmin = 1111.5204
				xmax = 1116.5025
				text = ""
			intervals [1134]:
				xmin = 1116.5025
				xmax = 1116.6625
				text = "any"
			intervals [1135]:
				xmin = 1116.6625
				xmax = 1116.7225
				text = "of"
			intervals [1136]:
				xmin = 1116.7225
				xmax = 1116.7825
				text = "the"
			intervals [1137]:
				xmin = 1116.7825
				xmax = 1116.8325
				text = ""
			intervals [1138]:
				xmin = 1116.8325
				xmax = 1117.1425
				text = "people"
			intervals [1139]:
				xmin = 1117.1425
				xmax = 1117.2425
				text = "in"
			intervals [1140]:
				xmin = 1117.2425
				xmax = 1117.4125
				text = "your"
			intervals [1141]:
				xmin = 1117.4125
				xmax = 1117.5725
				text = ""
			intervals [1142]:
				xmin = 1117.5725
				xmax = 1117.8125
				text = "your"
			intervals [1143]:
				xmin = 1117.8125
				xmax = 1118.0625
				text = "group"
			intervals [1144]:
				xmin = 1118.0625
				xmax = 1118.1525
				text = ""
			intervals [1145]:
				xmin = 1118.1525
				xmax = 1118.3925
				text = "uh"
			intervals [1146]:
				xmin = 1118.3925
				xmax = 1118.4225
				text = ""
			intervals [1147]:
				xmin = 1118.4225
				xmax = 1118.7625
				text = "speak"
			intervals [1148]:
				xmin = 1118.7625
				xmax = 1118.7925
				text = ""
			intervals [1149]:
				xmin = 1118.7925
				xmax = 1118.8225
				text = "a"
			intervals [1150]:
				xmin = 1118.8225
				xmax = 1118.9325
				text = ""
			intervals [1151]:
				xmin = 1118.9325
				xmax = 1119.1725
				text = "foreign"
			intervals [1152]:
				xmin = 1119.1725
				xmax = 1119.4625
				text = "language"
			intervals [1153]:
				xmin = 1119.4625
				xmax = 1121.3794
				text = ""
			intervals [1154]:
				xmin = 1121.3794
				xmax = 1121.4994
				text = "any"
			intervals [1155]:
				xmin = 1121.4994
				xmax = 1121.9194
				text = "spanish"
			intervals [1156]:
				xmin = 1121.9194
				xmax = 1121.9494
				text = ""
			intervals [1157]:
				xmin = 1121.9494
				xmax = 1122.2094
				text = "speakers"
			intervals [1158]:
				xmin = 1122.2094
				xmax = 1124.2644
				text = ""
			intervals [1159]:
				xmin = 1124.2644
				xmax = 1124.3344
				text = "in"
			intervals [1160]:
				xmin = 1124.3344
				xmax = 1124.5244
				text = "this"
			intervals [1161]:
				xmin = 1124.5244
				xmax = 1124.7444
				text = "group"
			intervals [1162]:
				xmin = 1124.7444
				xmax = 1124.8544
				text = "you're"
			intervals [1163]:
				xmin = 1124.8544
				xmax = 1125.1844
				text = "talking"
			intervals [1164]:
				xmin = 1125.1844
				xmax = 1125.4944
				text = "about"
			intervals [1165]:
				xmin = 1125.4944
				xmax = 1125.6644
				text = "those"
			intervals [1166]:
				xmin = 1125.6644
				xmax = 1125.6944
				text = ""
			intervals [1167]:
				xmin = 1125.6944
				xmax = 1125.9344
				text = "guys"
			intervals [1168]:
				xmin = 1125.9344
				xmax = 1126.0244
				text = "you"
			intervals [1169]:
				xmin = 1126.0244
				xmax = 1126.3544
				text = "named"
			intervals [1170]:
				xmin = 1126.3544
				xmax = 1126.3944
				text = ""
			intervals [1171]:
				xmin = 1126.3944
				xmax = 1126.4244
				text = "uh"
			intervals [1172]:
				xmin = 1126.4244
				xmax = 1126.4544
				text = ""
			intervals [1173]:
				xmin = 1126.4544
				xmax = 1126.8144
				text = "is"
			intervals [1174]:
				xmin = 1126.8144
				xmax = 1126.9644
				text = "there"
			intervals [1175]:
				xmin = 1126.9644
				xmax = 1127.1844
				text = "one"
			intervals [1176]:
				xmin = 1127.1844
				xmax = 1127.5444
				text = "person"
			intervals [1177]:
				xmin = 1127.5444
				xmax = 1127.6844
				text = "that"
			intervals [1178]:
				xmin = 1127.6844
				xmax = 1128.1407
				text = ""
			intervals [1179]:
				xmin = 1128.1407
				xmax = 1128.3207
				text = "that"
			intervals [1180]:
				xmin = 1128.3207
				xmax = 1128.6407
				text = "everybody"
			intervals [1181]:
				xmin = 1128.6407
				xmax = 1129.0607
				text = "listens"
			intervals [1182]:
				xmin = 1129.0607
				xmax = 1129.2507
				text = "to"
			intervals [1183]:
				xmin = 1129.2507
				xmax = 1130.0758
				text = ""
			intervals [1184]:
				xmin = 1130.0758
				xmax = 1130.1758
				text = "is"
			intervals [1185]:
				xmin = 1130.1758
				xmax = 1130.2058
				text = ""
			intervals [1186]:
				xmin = 1130.2058
				xmax = 1130.2958
				text = "kind"
			intervals [1187]:
				xmin = 1130.2958
				xmax = 1130.5258
				text = ""
			intervals [1188]:
				xmin = 1130.5258
				xmax = 1130.5958
				text = "of"
			intervals [1189]:
				xmin = 1130.5958
				xmax = 1130.6358
				text = "a"
			intervals [1190]:
				xmin = 1130.6358
				xmax = 1130.8658
				text = "leader"
			intervals [1191]:
				xmin = 1130.8658
				xmax = 1133.1755
				text = ""
			intervals [1192]:
				xmin = 1133.1755
				xmax = 1133.3055
				text = "who"
			intervals [1193]:
				xmin = 1133.3055
				xmax = 1133.3455
				text = "s"
			intervals [1194]:
				xmin = 1133.3455
				xmax = 1133.4655
				text = "that"
			intervals [1195]:
				xmin = 1133.4655
				xmax = 1144.1042
				text = ""
			intervals [1196]:
				xmin = 1144.1042
				xmax = 1144.2442
				text = "why"
			intervals [1197]:
				xmin = 1144.2442
				xmax = 1144.3142
				text = "do"
			intervals [1198]:
				xmin = 1144.3142
				xmax = 1144.3942
				text = "you"
			intervals [1199]:
				xmin = 1144.3942
				xmax = 1144.6442
				text = "listen"
			intervals [1200]:
				xmin = 1144.6442
				xmax = 1144.7142
				text = ""
			intervals [1201]:
				xmin = 1144.7142
				xmax = 1144.7742
				text = "to"
			intervals [1202]:
				xmin = 1144.7742
				xmax = 1144.8142
				text = ""
			intervals [1203]:
				xmin = 1144.8142
				xmax = 1144.9642
				text = "him"
			intervals [1204]:
				xmin = 1144.9642
				xmax = 1149.7405
				text = ""
			intervals [1205]:
				xmin = 1149.7405
				xmax = 1149.8505
				text = "what"
			intervals [1206]:
				xmin = 1149.8505
				xmax = 1149.9105
				text = "do"
			intervals [1207]:
				xmin = 1149.9105
				xmax = 1149.9705
				text = "you"
			intervals [1208]:
				xmin = 1149.9705
				xmax = 1150.1405
				text = "mean"
			intervals [1209]:
				xmin = 1150.1405
				xmax = 1157.5066
				text = ""
			intervals [1210]:
				xmin = 1157.5066
				xmax = 1157.6066
				text = "is"
			intervals [1211]:
				xmin = 1157.6066
				xmax = 1157.6666
				text = "he"
			intervals [1212]:
				xmin = 1157.6666
				xmax = 1157.7466
				text = ""
			intervals [1213]:
				xmin = 1157.7466
				xmax = 1157.9366
				text = "bigger"
			intervals [1214]:
				xmin = 1157.9366
				xmax = 1158.0366
				text = "than"
			intervals [1215]:
				xmin = 1158.0366
				xmax = 1158.1266
				text = "the"
			intervals [1216]:
				xmin = 1158.1266
				xmax = 1158.2666
				text = "other"
			intervals [1217]:
				xmin = 1158.2666
				xmax = 1158.3966
				text = "ones"
			intervals [1218]:
				xmin = 1158.3966
				xmax = 1159.8266
				text = ""
			intervals [1219]:
				xmin = 1159.8266
				xmax = 1160.2766
				text = "smarter"
			intervals [1220]:
				xmin = 1160.2766
				xmax = 1163.9896
				text = ""
			intervals [1221]:
				xmin = 1163.9896
				xmax = 1164.0996
				text = "in"
			intervals [1222]:
				xmin = 1164.0996
				xmax = 1164.2696
				text = "what"
			intervals [1223]:
				xmin = 1164.2696
				xmax = 1164.4396
				text = "way"
			intervals [1224]:
				xmin = 1164.4396
				xmax = 1164.4996
				text = "is"
			intervals [1225]:
				xmin = 1164.4996
				xmax = 1164.5296
				text = ""
			intervals [1226]:
				xmin = 1164.5296
				xmax = 1164.6196
				text = "he"
			intervals [1227]:
				xmin = 1164.6196
				xmax = 1164.9796
				text = "smart"
			intervals [1228]:
				xmin = 1164.9796
				xmax = 1172.3137
				text = ""
			intervals [1229]:
				xmin = 1172.3137
				xmax = 1172.4037
				text = "is"
			intervals [1230]:
				xmin = 1172.4037
				xmax = 1172.5137
				text = "he"
			intervals [1231]:
				xmin = 1172.5137
				xmax = 1172.6537
				text = "good"
			intervals [1232]:
				xmin = 1172.6537
				xmax = 1172.7337
				text = "in"
			intervals [1233]:
				xmin = 1172.7337
				xmax = 1173.0537
				text = "school"
			intervals [1234]:
				xmin = 1173.0537
				xmax = 1176.5811
				text = ""
			intervals [1235]:
				xmin = 1176.5811
				xmax = 1176.7211
				text = "get"
			intervals [1236]:
				xmin = 1176.7211
				xmax = 1176.8911
				text = "good"
			intervals [1237]:
				xmin = 1176.8911
				xmax = 1177.2111
				text = "grades"
			intervals [1238]:
				xmin = 1177.2111
				xmax = 1180.1637
				text = ""
			intervals [1239]:
				xmin = 1180.1637
				xmax = 1180.3237
				text = "how"
			intervals [1240]:
				xmin = 1180.3237
				xmax = 1180.4637
				text = "can"
			intervals [1241]:
				xmin = 1180.4637
				xmax = 1180.5137
				text = "a"
			intervals [1242]:
				xmin = 1180.5137
				xmax = 1180.6737
				text = "new"
			intervals [1243]:
				xmin = 1180.6737
				xmax = 1180.8937
				text = "guy"
			intervals [1244]:
				xmin = 1180.8937
				xmax = 1181.0237
				text = "get"
			intervals [1245]:
				xmin = 1181.0237
				xmax = 1181.1937
				text = "into"
			intervals [1246]:
				xmin = 1181.1937
				xmax = 1181.3537
				text = "your"
			intervals [1247]:
				xmin = 1181.3537
				xmax = 1181.6072
				text = ""
			intervals [1248]:
				xmin = 1181.6072
				xmax = 1181.7772
				text = "into"
			intervals [1249]:
				xmin = 1181.7772
				xmax = 1181.9772
				text = "your"
			intervals [1250]:
				xmin = 1181.9772
				xmax = 1182.0172
				text = ""
			intervals [1251]:
				xmin = 1182.0172
				xmax = 1182.2772
				text = "group"
			intervals [1252]:
				xmin = 1182.2772
				xmax = 1202.8099
				text = ""
			intervals [1253]:
				xmin = 1202.8099
				xmax = 1202.9399
				text = "what"
			intervals [1254]:
				xmin = 1202.9399
				xmax = 1203.0399
				text = "would"
			intervals [1255]:
				xmin = 1203.0399
				xmax = 1203.0999
				text = "he"
			intervals [1256]:
				xmin = 1203.0999
				xmax = 1203.1999
				text = "have"
			intervals [1257]:
				xmin = 1203.1999
				xmax = 1203.4099
				text = ""
			intervals [1258]:
				xmin = 1203.4099
				xmax = 1203.4699
				text = "to"
			intervals [1259]:
				xmin = 1203.4699
				xmax = 1203.5299
				text = "do"
			intervals [1260]:
				xmin = 1203.5299
				xmax = 1203.5899
				text = "to"
			intervals [1261]:
				xmin = 1203.5899
				xmax = 1203.8299
				text = "prove"
			intervals [1262]:
				xmin = 1203.8299
				xmax = 1203.8899
				text = "it"
			intervals [1263]:
				xmin = 1203.8899
				xmax = 1203.9399
				text = ""
			intervals [1264]:
				xmin = 1203.9399
				xmax = 1204.0199
				text = "to"
			intervals [1265]:
				xmin = 1204.0199
				xmax = 1204.0799
				text = "you"
			intervals [1266]:
				xmin = 1204.0799
				xmax = 1232.5095
				text = ""
			intervals [1267]:
				xmin = 1232.5095
				xmax = 1232.8295
				text = "rdx"
			intervals [1268]:
				xmin = 1232.8295
				xmax = 1232.8595
				text = ""
			intervals [1269]:
				xmin = 1232.8595
				xmax = 1232.9195
				text = "if"
			intervals [1270]:
				xmin = 1232.9195
				xmax = 1232.9795
				text = "you"
			intervals [1271]:
				xmin = 1232.9795
				xmax = 1233.0895
				text = "had"
			intervals [1272]:
				xmin = 1233.0895
				xmax = 1233.1795
				text = "it"
			intervals [1273]:
				xmin = 1233.1795
				xmax = 1233.3115
				text = ""
			intervals [1274]:
				xmin = 1233.3115
				xmax = 1233.5415
				text = "all"
			intervals [1275]:
				xmin = 1233.5415
				xmax = 1233.6115
				text = "to"
			intervals [1276]:
				xmin = 1233.6115
				xmax = 1233.7815
				text = "do"
			intervals [1277]:
				xmin = 1233.7815
				xmax = 1233.9815
				text = "over"
			intervals [1278]:
				xmin = 1233.9815
				xmax = 1234.2115
				text = "again"
			intervals [1279]:
				xmin = 1234.2115
				xmax = 1234.3615
				text = "what"
			intervals [1280]:
				xmin = 1234.3615
				xmax = 1234.4915
				text = "would"
			intervals [1281]:
				xmin = 1234.4915
				xmax = 1234.5615
				text = "you"
			intervals [1282]:
				xmin = 1234.5615
				xmax = 1234.5915
				text = ""
			intervals [1283]:
				xmin = 1234.5915
				xmax = 1234.7515
				text = "do"
			intervals [1284]:
				xmin = 1234.7515
				xmax = 1235.1415
				text = "different"
			intervals [1285]:
				xmin = 1235.1415
				xmax = 1245.4534
				text = ""
			intervals [1286]:
				xmin = 1245.4534
				xmax = 1245.5134
				text = "uh"
			intervals [1287]:
				xmin = 1245.5134
				xmax = 1245.6634
				text = "what"
			intervals [1288]:
				xmin = 1245.6634
				xmax = 1245.7534
				text = "would"
			intervals [1289]:
				xmin = 1245.7534
				xmax = 1245.8434
				text = "you"
			intervals [1290]:
				xmin = 1245.8434
				xmax = 1246.0634
				text = "wanna"
			intervals [1291]:
				xmin = 1246.0634
				xmax = 1246.0934
				text = ""
			intervals [1292]:
				xmin = 1246.0934
				xmax = 1246.3134
				text = "be"
			intervals [1293]:
				xmin = 1246.3134
				xmax = 1246.3834
				text = "i"
			intervals [1294]:
				xmin = 1246.3834
				xmax = 1246.5434
				text = "didn't"
			intervals [1295]:
				xmin = 1246.5434
				xmax = 1246.7934
				text = "ask"
			intervals [1296]:
				xmin = 1246.7934
				xmax = 1246.9634
				text = "that"
			intervals [1297]:
				xmin = 1246.9634
				xmax = 1247.2034
				text = "right"
			intervals [1298]:
				xmin = 1247.2034
				xmax = 1247.3341
				text = ""
			intervals [1299]:
				xmin = 1247.3341
				xmax = 1247.3941
				text = "if"
			intervals [1300]:
				xmin = 1247.3941
				xmax = 1247.4541
				text = "you"
			intervals [1301]:
				xmin = 1247.4541
				xmax = 1247.5541
				text = "wa-"
			intervals [1302]:
				xmin = 1247.5541
				xmax = 1247.6641
				text = "if"
			intervals [1303]:
				xmin = 1247.6641
				xmax = 1247.7241
				text = "you"
			intervals [1304]:
				xmin = 1247.7241
				xmax = 1247.9541
				text = "had"
			intervals [1305]:
				xmin = 1247.9541
				xmax = 1248.0341
				text = "to"
			intervals [1306]:
				xmin = 1248.0341
				xmax = 1248.1141
				text = "do"
			intervals [1307]:
				xmin = 1248.1141
				xmax = 1248.1741
				text = "it"
			intervals [1308]:
				xmin = 1248.1741
				xmax = 1248.3041
				text = "all"
			intervals [1309]:
				xmin = 1248.3041
				xmax = 1248.4341
				text = "over"
			intervals [1310]:
				xmin = 1248.4341
				xmax = 1248.5641
				text = "again"
			intervals [1311]:
				xmin = 1248.5641
				xmax = 1248.7041
				text = "what"
			intervals [1312]:
				xmin = 1248.7041
				xmax = 1248.8241
				text = "would"
			intervals [1313]:
				xmin = 1248.8241
				xmax = 1248.9241
				text = "you"
			intervals [1314]:
				xmin = 1248.9241
				xmax = 1249.1441
				text = "wanna"
			intervals [1315]:
				xmin = 1249.1441
				xmax = 1249.1941
				text = ""
			intervals [1316]:
				xmin = 1249.1941
				xmax = 1249.4141
				text = "be"
			intervals [1317]:
				xmin = 1249.4141
				xmax = 1252.2473
				text = ""
			intervals [1318]:
				xmin = 1252.2473
				xmax = 1252.4573
				text = "<unk>"
			intervals [1319]:
				xmin = 1252.4573
				xmax = 1252.5073
				text = ""
			intervals [1320]:
				xmin = 1252.5073
				xmax = 1252.6673
				text = "or"
			intervals [1321]:
				xmin = 1252.6673
				xmax = 1252.8273
				text = "what"
			intervals [1322]:
				xmin = 1252.8273
				xmax = 1252.8873
				text = "do"
			intervals [1323]:
				xmin = 1252.8873
				xmax = 1252.9473
				text = "you"
			intervals [1324]:
				xmin = 1252.9473
				xmax = 1253.0073
				text = "you"
			intervals [1325]:
				xmin = 1253.0073
				xmax = 1253.1073
				text = "don't"
			intervals [1326]:
				xmin = 1253.1073
				xmax = 1253.2273
				text = "have"
			intervals [1327]:
				xmin = 1253.2273
				xmax = 1253.3073
				text = "to"
			intervals [1328]:
				xmin = 1253.3073
				xmax = 1253.4073
				text = "do"
			intervals [1329]:
				xmin = 1253.4073
				xmax = 1253.4773
				text = "it"
			intervals [1330]:
				xmin = 1253.4773
				xmax = 1253.6573
				text = "all"
			intervals [1331]:
				xmin = 1253.6573
				xmax = 1253.8173
				text = "over"
			intervals [1332]:
				xmin = 1253.8173
				xmax = 1253.9773
				text = "what"
			intervals [1333]:
				xmin = 1253.9773
				xmax = 1254.0373
				text = "do"
			intervals [1334]:
				xmin = 1254.0373
				xmax = 1254.0973
				text = "you"
			intervals [1335]:
				xmin = 1254.0973
				xmax = 1254.2573
				text = "wanna"
			intervals [1336]:
				xmin = 1254.2573
				xmax = 1254.4973
				text = "what"
			intervals [1337]:
				xmin = 1254.4973
				xmax = 1254.5573
				text = "do"
			intervals [1338]:
				xmin = 1254.5573
				xmax = 1254.6173
				text = "you"
			intervals [1339]:
				xmin = 1254.6173
				xmax = 1254.7573
				text = "wanna"
			intervals [1340]:
				xmin = 1254.7573
				xmax = 1254.9573
				text = "be"
			intervals [1341]:
				xmin = 1254.9573
				xmax = 1255.3473
				text = "anyway"
			intervals [1342]:
				xmin = 1255.3473
				xmax = 1255.5673
				text = "<unk>"
			intervals [1343]:
				xmin = 1255.5673
				xmax = 1256.2317
				text = ""
			intervals [1344]:
				xmin = 1256.2317
				xmax = 1256.3417
				text = "what"
			intervals [1345]:
				xmin = 1256.3417
				xmax = 1256.4017
				text = "do"
			intervals [1346]:
				xmin = 1256.4017
				xmax = 1256.5517
				text = "you"
			intervals [1347]:
				xmin = 1256.5517
				xmax = 1257.1217
				text = "<unk>"
			intervals [1348]:
				xmin = 1257.1217
				xmax = 1268.8312
				text = ""
			intervals [1349]:
				xmin = 1268.8312
				xmax = 1268.9312
				text = "how"
			intervals [1350]:
				xmin = 1268.9312
				xmax = 1269.0712
				text = "long"
			intervals [1351]:
				xmin = 1269.0712
				xmax = 1269.1612
				text = "does"
			intervals [1352]:
				xmin = 1269.1612
				xmax = 1269.2512
				text = "it"
			intervals [1353]:
				xmin = 1269.2512
				xmax = 1269.4412
				text = "take"
			intervals [1354]:
				xmin = 1269.4412
				xmax = 1269.5012
				text = "to"
			intervals [1355]:
				xmin = 1269.5012
				xmax = 1269.5312
				text = ""
			intervals [1356]:
				xmin = 1269.5312
				xmax = 1269.8112
				text = "become"
			intervals [1357]:
				xmin = 1269.8112
				xmax = 1269.8612
				text = "a"
			intervals [1358]:
				xmin = 1269.8612
				xmax = 1269.9212
				text = ""
			intervals [1359]:
				xmin = 1269.9212
				xmax = 1270.0412
				text = "brick"
			intervals [1360]:
				xmin = 1270.0412
				xmax = 1270.1112
				text = ""
			intervals [1361]:
				xmin = 1270.1112
				xmax = 1270.5212
				text = "mason"
			intervals [1362]:
				xmin = 1270.5212
				xmax = 1280.2157
				text = ""
			intervals [1363]:
				xmin = 1280.2157
				xmax = 1280.3757
				text = "why"
			intervals [1364]:
				xmin = 1280.3757
				xmax = 1280.5557
				text = "don't"
			intervals [1365]:
				xmin = 1280.5557
				xmax = 1280.6457
				text = "you"
			intervals [1366]:
				xmin = 1280.6457
				xmax = 1280.7857
				text = "do"
			intervals [1367]:
				xmin = 1280.7857
				xmax = 1280.8857
				text = "that"
			intervals [1368]:
				xmin = 1280.8857
				xmax = 1280.9157
				text = ""
			intervals [1369]:
				xmin = 1280.9157
				xmax = 1280.9457
				text = "i"
			intervals [1370]:
				xmin = 1280.9457
				xmax = 1280.9757
				text = ""
			intervals [1371]:
				xmin = 1280.9757
				xmax = 1281.1057
				text = "mean"
			intervals [1372]:
				xmin = 1281.1057
				xmax = 1281.1657
				text = ""
			intervals [1373]:
				xmin = 1281.1657
				xmax = 1281.3057
				text = "can"
			intervals [1374]:
				xmin = 1281.3057
				xmax = 1281.3957
				text = "you"
			intervals [1375]:
				xmin = 1281.3957
				xmax = 1281.5357
				text = "do"
			intervals [1376]:
				xmin = 1281.5357
				xmax = 1281.5657
				text = "th-"
			intervals [1377]:
				xmin = 1281.5657
				xmax = 1281.6257
				text = "you"
			intervals [1378]:
				xmin = 1281.6257
				xmax = 1281.7457
				text = "have"
			intervals [1379]:
				xmin = 1281.7457
				xmax = 1281.8157
				text = "to"
			intervals [1380]:
				xmin = 1281.8157
				xmax = 1281.9457
				text = "get"
			intervals [1381]:
				xmin = 1281.9457
				xmax = 1282.3757
				text = "training"
			intervals [1382]:
				xmin = 1282.3757
				xmax = 1282.4657
				text = "or"
			intervals [1383]:
				xmin = 1282.4657
				xmax = 1282.7057
				text = "something"
			intervals [1384]:
				xmin = 1282.7057
				xmax = 1285.310
				text = ""
			intervals [1385]:
				xmin = 1285.310
				xmax = 1285.360
				text = "oh"
			intervals [1386]:
				xmin = 1285.360
				xmax = 1286.8592
				text = ""
			intervals [1387]:
				xmin = 1286.8592
				xmax = 1287.0392
				text = "what"
			intervals [1388]:
				xmin = 1287.0392
				xmax = 1287.0692
				text = "s"
			intervals [1389]:
				xmin = 1287.0692
				xmax = 1287.2892
				text = "that"
			intervals [1390]:
				xmin = 1287.2892
				xmax = 1287.5092
				text = "stand"
			intervals [1391]:
				xmin = 1287.5092
				xmax = 1287.6192
				text = ""
			intervals [1392]:
				xmin = 1287.6192
				xmax = 1287.6992
				text = "for"
			intervals [1393]:
				xmin = 1287.6992
				xmax = 1296.9614
				text = ""
			intervals [1394]:
				xmin = 1296.9614
				xmax = 1297.2614
				text = "mm-hm"
			intervals [1395]:
				xmin = 1297.2614
				xmax = 1301.2641
				text = ""
			intervals [1396]:
				xmin = 1301.2641
				xmax = 1301.4741
				text = "what"
			intervals [1397]:
				xmin = 1301.4741
				xmax = 1301.5241
				text = "s"
			intervals [1398]:
				xmin = 1301.5241
				xmax = 1301.5741
				text = "a"
			intervals [1399]:
				xmin = 1301.5741
				xmax = 1301.7841
				text = "brick"
			intervals [1400]:
				xmin = 1301.7841
				xmax = 1302.1141
				text = "mason"
			intervals [1401]:
				xmin = 1302.1141
				xmax = 1302.1441
				text = ""
			intervals [1402]:
				xmin = 1302.1441
				xmax = 1302.3441
				text = "do"
			intervals [1403]:
				xmin = 1302.3441
				xmax = 1321.6256
				text = ""
			intervals [1404]:
				xmin = 1321.6256
				xmax = 1321.7056
				text = "he"
			intervals [1405]:
				xmin = 1321.7056
				xmax = 1322.0256
				text = "doesn't"
			intervals [1406]:
				xmin = 1322.0256
				xmax = 1322.1656
				text = "lay"
			intervals [1407]:
				xmin = 1322.1656
				xmax = 1322.2556
				text = "the"
			intervals [1408]:
				xmin = 1322.2556
				xmax = 1322.6356
				text = "bricks"
			intervals [1409]:
				xmin = 1322.6356
				xmax = 1322.7256
				text = "though"
			intervals [1410]:
				xmin = 1322.7256
				xmax = 1325.3947
				text = ""
			intervals [1411]:
				xmin = 1325.3947
				xmax = 1325.4247
				text = "oh"
			intervals [1412]:
				xmin = 1325.4247
				xmax = 1325.4547
				text = ""
			intervals [1413]:
				xmin = 1325.4547
				xmax = 1325.4847
				text = "i"
			intervals [1414]:
				xmin = 1325.4847
				xmax = 1325.5347
				text = ""
			intervals [1415]:
				xmin = 1325.5347
				xmax = 1325.6347
				text = "see"
			intervals [1416]:
				xmin = 1325.6347
				xmax = 1326.4485
				text = ""
			intervals [1417]:
				xmin = 1326.4485
				xmax = 1326.6085
				text = "who"
			intervals [1418]:
				xmin = 1326.6085
				xmax = 1326.8485
				text = "lays"
			intervals [1419]:
				xmin = 1326.8485
				xmax = 1326.8785
				text = ""
			intervals [1420]:
				xmin = 1326.8785
				xmax = 1326.9385
				text = "the"
			intervals [1421]:
				xmin = 1326.9385
				xmax = 1326.9685
				text = ""
			intervals [1422]:
				xmin = 1326.9685
				xmax = 1327.2685
				text = "bricks"
			intervals [1423]:
				xmin = 1327.2685
				xmax = 1327.4085
				text = "what"
			intervals [1424]:
				xmin = 1327.4085
				xmax = 1327.5285
				text = "do"
			intervals [1425]:
				xmin = 1327.5285
				xmax = 1327.5885
				text = "they"
			intervals [1426]:
				xmin = 1327.5885
				xmax = 1327.7385
				text = "call"
			intervals [1427]:
				xmin = 1327.7385
				xmax = 1327.7985
				text = "'em"
			intervals [1428]:
				xmin = 1327.7985
				xmax = 1329.3235
				text = ""
			intervals [1429]:
				xmin = 1329.3235
				xmax = 1329.4835
				text = "oh"
			intervals [1430]:
				xmin = 1329.4835
				xmax = 1329.5135
				text = ""
			intervals [1431]:
				xmin = 1329.5135
				xmax = 1329.5935
				text = "i"
			intervals [1432]:
				xmin = 1329.5935
				xmax = 1329.6235
				text = ""
			intervals [1433]:
				xmin = 1329.6235
				xmax = 1329.8135
				text = "see"
			intervals [1434]:
				xmin = 1329.8135
				xmax = 1331.0636
				text = ""
			intervals [1435]:
				xmin = 1331.0636
				xmax = 1331.4836
				text = "oh"
			intervals [1436]:
				xmin = 1331.4836
				xmax = 1331.5336
				text = "i"
			intervals [1437]:
				xmin = 1331.5336
				xmax = 1331.5636
				text = ""
			intervals [1438]:
				xmin = 1331.5636
				xmax = 1331.7236
				text = "see"
			intervals [1439]:
				xmin = 1331.7236
				xmax = 1331.8336
				text = "there"
			intervals [1440]:
				xmin = 1331.8336
				xmax = 1331.8936
				text = "s"
			intervals [1441]:
				xmin = 1331.8936
				xmax = 1331.9436
				text = "a"
			intervals [1442]:
				xmin = 1331.9436
				xmax = 1332.2336
				text = "difference"
			intervals [1443]:
				xmin = 1332.2336
				xmax = 1332.4236
				text = "between"
			intervals [1444]:
				xmin = 1332.4236
				xmax = 1332.4636
				text = "a"
			intervals [1445]:
				xmin = 1332.4636
				xmax = 1332.6036
				text = "brick"
			intervals [1446]:
				xmin = 1332.6036
				xmax = 1332.7736
				text = ""
			intervals [1447]:
				xmin = 1332.7736
				xmax = 1332.9236
				text = "mason"
			intervals [1448]:
				xmin = 1332.9236
				xmax = 1332.9836
				text = "and"
			intervals [1449]:
				xmin = 1332.9836
				xmax = 1333.0136
				text = "a"
			intervals [1450]:
				xmin = 1333.0136
				xmax = 1333.2036
				text = "brick"
			intervals [1451]:
				xmin = 1333.2036
				xmax = 1333.3836
				text = "layer"
			intervals [1452]:
				xmin = 1333.3836
				xmax = 1333.4536
				text = "i"
			intervals [1453]:
				xmin = 1333.4536
				xmax = 1333.4836
				text = ""
			intervals [1454]:
				xmin = 1333.4836
				xmax = 1333.6036
				text = "didn't"
			intervals [1455]:
				xmin = 1333.6036
				xmax = 1333.6336
				text = ""
			intervals [1456]:
				xmin = 1333.6336
				xmax = 1333.7736
				text = "know"
			intervals [1457]:
				xmin = 1333.7736
				xmax = 1333.9736
				text = "that"
			intervals [1458]:
				xmin = 1333.9736
				xmax = 1334.7333
				text = ""
			intervals [1459]:
				xmin = 1334.7333
				xmax = 1334.9133
				text = "huh"
			intervals [1460]:
				xmin = 1334.9133
				xmax = 1337.486
				text = ""
			intervals [1461]:
				xmin = 1337.486
				xmax = 1337.596
				text = "if"
			intervals [1462]:
				xmin = 1337.596
				xmax = 1337.676
				text = "you"
			intervals [1463]:
				xmin = 1337.676
				xmax = 1337.796
				text = "had"
			intervals [1464]:
				xmin = 1337.796
				xmax = 1337.896
				text = "all"
			intervals [1465]:
				xmin = 1337.896
				xmax = 1338.006
				text = "the"
			intervals [1466]:
				xmin = 1338.006
				xmax = 1338.226
				text = "money"
			intervals [1467]:
				xmin = 1338.226
				xmax = 1338.366
				text = "you"
			intervals [1468]:
				xmin = 1338.366
				xmax = 1338.616
				text = "wanted"
			intervals [1469]:
				xmin = 1338.616
				xmax = 1338.886
				text = "rdx"
			intervals [1470]:
				xmin = 1338.886
				xmax = 1339.016
				text = "what"
			intervals [1471]:
				xmin = 1339.016
				xmax = 1339.126
				text = "would"
			intervals [1472]:
				xmin = 1339.126
				xmax = 1339.156
				text = ""
			intervals [1473]:
				xmin = 1339.156
				xmax = 1339.236
				text = "you"
			intervals [1474]:
				xmin = 1339.236
				xmax = 1339.376
				text = "do"
			intervals [1475]:
				xmin = 1339.376
				xmax = 1339.496
				text = "with"
			intervals [1476]:
				xmin = 1339.496
				xmax = 1339.576
				text = "it"
			intervals [1477]:
				xmin = 1339.576
				xmax = 1352.6354
				text = ""
			intervals [1478]:
				xmin = 1352.6354
				xmax = 1352.7854
				text = "your"
			intervals [1479]:
				xmin = 1352.7854
				xmax = 1353.1754
				text = "parents"
			intervals [1480]:
				xmin = 1353.1754
				xmax = 1353.3254
				text = "own"
			intervals [1481]:
				xmin = 1353.3254
				xmax = 1353.4154
				text = "their"
			intervals [1482]:
				xmin = 1353.4154
				xmax = 1353.4454
				text = ""
			intervals [1483]:
				xmin = 1353.4454
				xmax = 1353.7154
				text = "home"
			intervals [1484]:
				xmin = 1353.7154
				xmax = 1360.9051
				text = ""
			intervals [1485]:
				xmin = 1360.9051
				xmax = 1360.9851
				text = "so"
			intervals [1486]:
				xmin = 1360.9851
				xmax = 1361.1251
				text = "you"
			intervals [1487]:
				xmin = 1361.1251
				xmax = 1361.3651
				text = "rent"
			intervals [1488]:
				xmin = 1361.3651
				xmax = 1361.4151
				text = ""
			intervals [1489]:
				xmin = 1361.4151
				xmax = 1361.5951
				text = "in"
			intervals [1490]:
				xmin = 1361.5951
				xmax = 1361.6951
				text = ""
			intervals [1491]:
				xmin = 1361.6951
				xmax = 1361.8351
				text = "in"
			intervals [1492]:
				xmin = 1361.8351
				xmax = 1361.8651
				text = ""
			intervals [1493]:
				xmin = 1361.8651
				xmax = 1362.2351
				text = "dc"
			intervals [1494]:
				xmin = 1362.2351
				xmax = 1363.4184
				text = ""
			intervals [1495]:
				xmin = 1363.4184
				xmax = 1363.5684
				text = "where"
			intervals [1496]:
				xmin = 1363.5684
				xmax = 1363.6284
				text = "do"
			intervals [1497]:
				xmin = 1363.6284
				xmax = 1363.6884
				text = "you"
			intervals [1498]:
				xmin = 1363.6884
				xmax = 1363.8584
				text = "live"
			intervals [1499]:
				xmin = 1363.8584
				xmax = 1365.7871
				text = ""
			intervals [1500]:
				xmin = 1365.7871
				xmax = 1365.9371
				text = "wool"
			intervals [1501]:
				xmin = 1365.9371
				xmax = 1365.9771
				text = ""
			intervals [1502]:
				xmin = 1365.9771
				xmax = 1366.1471
				text = "street"
			intervals [1503]:
				xmin = 1366.1471
				xmax = 1373.432
				text = ""
			intervals [1504]:
				xmin = 1373.432
				xmax = 1373.592
				text = "how"
			intervals [1505]:
				xmin = 1373.592
				xmax = 1373.742
				text = "does"
			intervals [1506]:
				xmin = 1373.742
				xmax = 1374.002
				text = "your"
			intervals [1507]:
				xmin = 1374.002
				xmax = 1374.142
				text = "uh"
			intervals [1508]:
				xmin = 1374.142
				xmax = 1374.562
				text = "family"
			intervals [1509]:
				xmin = 1374.562
				xmax = 1375.052
				text = "celebrate"
			intervals [1510]:
				xmin = 1375.052
				xmax = 1375.112
				text = "the"
			intervals [1511]:
				xmin = 1375.112
				xmax = 1375.142
				text = ""
			intervals [1512]:
				xmin = 1375.142
				xmax = 1375.772
				text = "holidays"
			intervals [1513]:
				xmin = 1375.772
				xmax = 1376.4396
				text = ""
			intervals [1514]:
				xmin = 1376.4396
				xmax = 1376.5496
				text = "what"
			intervals [1515]:
				xmin = 1376.5496
				xmax = 1376.6096
				text = "do"
			intervals [1516]:
				xmin = 1376.6096
				xmax = 1376.6696
				text = "you"
			intervals [1517]:
				xmin = 1376.6696
				xmax = 1376.6996
				text = ""
			intervals [1518]:
				xmin = 1376.6996
				xmax = 1376.8796
				text = "do"
			intervals [1519]:
				xmin = 1376.8796
				xmax = 1382.9805
				text = ""
			intervals [1520]:
				xmin = 1382.9805
				xmax = 1383.0805
				text = "how"
			intervals [1521]:
				xmin = 1383.0805
				xmax = 1383.3205
				text = "about"
			intervals [1522]:
				xmin = 1383.3205
				xmax = 1383.8705
				text = "christmas"
			intervals [1523]:
				xmin = 1383.8705
				xmax = 1399.0827
				text = ""
			intervals [1524]:
				xmin = 1399.0827
				xmax = 1399.5027
				text = "presents"
			intervals [1525]:
				xmin = 1399.5027
				xmax = 1403.4766
				text = ""
			intervals [1526]:
				xmin = 1403.4766
				xmax = 1403.5766
				text = "what"
			intervals [1527]:
				xmin = 1403.5766
				xmax = 1403.6966
				text = "would"
			intervals [1528]:
				xmin = 1403.6966
				xmax = 1403.8166
				text = "you"
			intervals [1529]:
				xmin = 1403.8166
				xmax = 1404.0566
				text = "like"
			intervals [1530]:
				xmin = 1404.0566
				xmax = 1404.1166
				text = "for"
			intervals [1531]:
				xmin = 1404.1166
				xmax = 1404.1766
				text = ""
			intervals [1532]:
				xmin = 1404.1766
				xmax = 1404.6666
				text = "christmas"
			intervals [1533]:
				xmin = 1404.6666
				xmax = 1408.0145
				text = ""
			intervals [1534]:
				xmin = 1408.0145
				xmax = 1408.1745
				text = "what"
			intervals [1535]:
				xmin = 1408.1745
				xmax = 1408.2045
				text = "s"
			intervals [1536]:
				xmin = 1408.2045
				xmax = 1408.2745
				text = "the"
			intervals [1537]:
				xmin = 1408.2745
				xmax = 1408.5145
				text = "best"
			intervals [1538]:
				xmin = 1408.5145
				xmax = 1408.8345
				text = "christmas"
			intervals [1539]:
				xmin = 1408.8345
				xmax = 1409.1545
				text = "present"
			intervals [1540]:
				xmin = 1409.1545
				xmax = 1409.1845
				text = ""
			intervals [1541]:
				xmin = 1409.1845
				xmax = 1409.2645
				text = "you"
			intervals [1542]:
				xmin = 1409.2645
				xmax = 1409.4245
				text = "ever"
			intervals [1543]:
				xmin = 1409.4245
				xmax = 1409.6445
				text = "got"
			intervals [1544]:
				xmin = 1409.6445
				xmax = 1416.3506
				text = ""
			intervals [1545]:
				xmin = 1416.3506
				xmax = 1416.5006
				text = "what"
			intervals [1546]:
				xmin = 1416.5006
				xmax = 1416.5406
				text = "d"
			intervals [1547]:
				xmin = 1416.5406
				xmax = 1416.6206
				text = "it"
			intervals [1548]:
				xmin = 1416.6206
				xmax = 1416.8206
				text = "look"
			intervals [1549]:
				xmin = 1416.8206
				xmax = 1416.9706
				text = "like"
			intervals [1550]:
				xmin = 1416.9706
				xmax = 1418.2297
				text = ""
			intervals [1551]:
				xmin = 1418.2297
				xmax = 1418.4897
				text = "mm-hm"
			intervals [1552]:
				xmin = 1418.4897
				xmax = 1430.7053
				text = ""
			intervals [1553]:
				xmin = 1430.7053
				xmax = 1430.7753
				text = "do"
			intervals [1554]:
				xmin = 1430.7753
				xmax = 1430.8353
				text = "you"
			intervals [1555]:
				xmin = 1430.8353
				xmax = 1431.0053
				text = "like"
			intervals [1556]:
				xmin = 1431.0053
				xmax = 1431.0653
				text = "to"
			intervals [1557]:
				xmin = 1431.0653
				xmax = 1431.2253
				text = "get"
			intervals [1558]:
				xmin = 1431.2253
				xmax = 1431.2553
				text = ""
			intervals [1559]:
				xmin = 1431.2553
				xmax = 1431.6353
				text = "clothes"
			intervals [1560]:
				xmin = 1431.6353
				xmax = 1431.7153
				text = ""
			intervals [1561]:
				xmin = 1431.7153
				xmax = 1431.7753
				text = "for"
			intervals [1562]:
				xmin = 1431.7753
				xmax = 1431.8553
				text = ""
			intervals [1563]:
				xmin = 1431.8553
				xmax = 1432.1753
				text = "christmas"
			intervals [1564]:
				xmin = 1432.1753
				xmax = 1435.008
				text = ""
			intervals [1565]:
				xmin = 1435.008
				xmax = 1435.208
				text = "what"
			intervals [1566]:
				xmin = 1435.208
				xmax = 1435.248
				text = "s"
			intervals [1567]:
				xmin = 1435.248
				xmax = 1435.338
				text = "the"
			intervals [1568]:
				xmin = 1435.338
				xmax = 1435.368
				text = ""
			intervals [1569]:
				xmin = 1435.368
				xmax = 1435.538
				text = "what"
			intervals [1570]:
				xmin = 1435.538
				xmax = 1435.568
				text = "s"
			intervals [1571]:
				xmin = 1435.568
				xmax = 1435.628
				text = "the"
			intervals [1572]:
				xmin = 1435.628
				xmax = 1435.998
				text = "neatest"
			intervals [1573]:
				xmin = 1435.998
				xmax = 1436.158
				text = "thing"
			intervals [1574]:
				xmin = 1436.158
				xmax = 1436.278
				text = "you"
			intervals [1575]:
				xmin = 1436.278
				xmax = 1436.518
				text = "got"
			intervals [1576]:
				xmin = 1436.518
				xmax = 1440.0435
				text = ""
			intervals [1577]:
				xmin = 1440.0435
				xmax = 1440.5035
				text = "sharkskin"
			intervals [1578]:
				xmin = 1440.5035
				xmax = 1441.5536
				text = ""
			intervals [1579]:
				xmin = 1441.5536
				xmax = 1441.7136
				text = "that"
			intervals [1580]:
				xmin = 1441.7136
				xmax = 1441.7936
				text = "s"
			intervals [1581]:
				xmin = 1441.7936
				xmax = 1442.0136
				text = "good"
			intervals [1582]:
				xmin = 1442.0136
				xmax = 1442.1038
				text = ""
			intervals [1583]:
				xmin = 1442.1038
				xmax = 1442.1938
				text = "what"
			intervals [1584]:
				xmin = 1442.1938
				xmax = 1442.2838
				text = "kind"
			intervals [1585]:
				xmin = 1442.2838
				xmax = 1442.3438
				text = "of"
			intervals [1586]:
				xmin = 1442.3438
				xmax = 1442.6338
				text = "vents"
			intervals [1587]:
				xmin = 1442.6338
				xmax = 1442.7138
				text = "in"
			intervals [1588]:
				xmin = 1442.7138
				xmax = 1442.7838
				text = "the"
			intervals [1589]:
				xmin = 1442.7838
				xmax = 1442.8138
				text = ""
			intervals [1590]:
				xmin = 1442.8138
				xmax = 1443.0338
				text = "back"
			intervals [1591]:
				xmin = 1443.0338
				xmax = 1444.8398
				text = ""
			intervals [1592]:
				xmin = 1444.8398
				xmax = 1444.9298
				text = "two"
			intervals [1593]:
				xmin = 1444.9298
				xmax = 1444.9598
				text = ""
			intervals [1594]:
				xmin = 1444.9598
				xmax = 1445.2298
				text = "vents"
			intervals [1595]:
				xmin = 1445.2298
				xmax = 1445.4247
				text = ""
			intervals [1596]:
				xmin = 1445.4247
				xmax = 1445.5447
				text = "on"
			intervals [1597]:
				xmin = 1445.5447
				xmax = 1445.5747
				text = ""
			intervals [1598]:
				xmin = 1445.5747
				xmax = 1445.6647
				text = "the"
			intervals [1599]:
				xmin = 1445.6647
				xmax = 1445.9247
				text = "side"
			intervals [1600]:
				xmin = 1445.9247
				xmax = 1447.1535
				text = ""
			intervals [1601]:
				xmin = 1447.1535
				xmax = 1447.4635
				text = "on"
			intervals [1602]:
				xmin = 1447.4635
				xmax = 1447.5735
				text = "the"
			intervals [1603]:
				xmin = 1447.5735
				xmax = 1447.9635
				text = "side"
			intervals [1604]:
				xmin = 1447.9635
				xmax = 1448.3135
				text = "<unk>"
			intervals [1605]:
				xmin = 1448.3135
				xmax = 1450.2383
				text = ""
			intervals [1606]:
				xmin = 1450.2383
				xmax = 1450.4883
				text = "rdx"
			intervals [1607]:
				xmin = 1450.4883
				xmax = 1450.5183
				text = ""
			intervals [1608]:
				xmin = 1450.5183
				xmax = 1450.5983
				text = "were"
			intervals [1609]:
				xmin = 1450.5983
				xmax = 1450.6583
				text = "you"
			intervals [1610]:
				xmin = 1450.6583
				xmax = 1450.8583
				text = "ever"
			intervals [1611]:
				xmin = 1450.8583
				xmax = 1450.9183
				text = "in"
			intervals [1612]:
				xmin = 1450.9183
				xmax = 1450.9883
				text = "a"
			intervals [1613]:
				xmin = 1450.9883
				xmax = 1451.5483
				text = "situation"
			intervals [1614]:
				xmin = 1451.5483
				xmax = 1451.6583
				text = "where"
			intervals [1615]:
				xmin = 1451.6583
				xmax = 1451.7583
				text = "you"
			intervals [1616]:
				xmin = 1451.7583
				xmax = 1451.9583
				text = "thought"
			intervals [1617]:
				xmin = 1451.9583
				xmax = 1452.0183
				text = "you"
			intervals [1618]:
				xmin = 1452.0183
				xmax = 1452.2683
				text = "might"
			intervals [1619]:
				xmin = 1452.2683
				xmax = 1452.4683
				text = "get"
			intervals [1620]:
				xmin = 1452.4683
				xmax = 1452.8683
				text = "killed"
			intervals [1621]:
				xmin = 1452.8683
				xmax = 1452.9083
				text = "or"
			intervals [1622]:
				xmin = 1452.9083
				xmax = 1452.9883
				text = "you"
			intervals [1623]:
				xmin = 1452.9883
				xmax = 1453.2183
				text = "might"
			intervals [1624]:
				xmin = 1453.2183
				xmax = 1453.2683
				text = ""
			intervals [1625]:
				xmin = 1453.2683
				xmax = 1453.5483
				text = "die"
			intervals [1626]:
				xmin = 1453.5483
				xmax = 1455.2916
				text = ""
			intervals [1627]:
				xmin = 1455.2916
				xmax = 1455.4816
				text = "like"
			intervals [1628]:
				xmin = 1455.4816
				xmax = 1455.5516
				text = ""
			intervals [1629]:
				xmin = 1455.5516
				xmax = 1455.9116
				text = "sick"
			intervals [1630]:
				xmin = 1455.9116
				xmax = 1455.9416
				text = ""
			intervals [1631]:
				xmin = 1455.9416
				xmax = 1456.0316
				text = "or"
			intervals [1632]:
				xmin = 1456.0316
				xmax = 1456.1116
				text = ""
			intervals [1633]:
				xmin = 1456.1116
				xmax = 1456.4116
				text = "something"
			intervals [1634]:
				xmin = 1456.4116
				xmax = 1460.3416
				text = ""
			intervals [1635]:
				xmin = 1460.3416
				xmax = 1460.4816
				text = "what"
			intervals [1636]:
				xmin = 1460.4816
				xmax = 1460.6616
				text = "did"
			intervals [1637]:
				xmin = 1460.6616
				xmax = 1460.6916
				text = ""
			intervals [1638]:
				xmin = 1460.6916
				xmax = 1460.7516
				text = "you"
			intervals [1639]:
				xmin = 1460.7516
				xmax = 1460.8616
				text = "have"
			intervals [1640]:
				xmin = 1460.8616
				xmax = 1476.6024
				text = ""
			intervals [1641]:
				xmin = 1476.6024
				xmax = 1476.6824
				text = "you"
			intervals [1642]:
				xmin = 1476.6824
				xmax = 1476.8024
				text = "ever"
			intervals [1643]:
				xmin = 1476.8024
				xmax = 1476.9624
				text = "been"
			intervals [1644]:
				xmin = 1476.9624
				xmax = 1477.0724
				text = "in"
			intervals [1645]:
				xmin = 1477.0724
				xmax = 1477.6324
				text = "automobile"
			intervals [1646]:
				xmin = 1477.6324
				xmax = 1477.9524
				text = "accident"
			intervals [1647]:
				xmin = 1477.9524
				xmax = 1481.1102
				text = ""
			intervals [1648]:
				xmin = 1481.1102
				xmax = 1481.1902
				text = "how"
			intervals [1649]:
				xmin = 1481.1902
				xmax = 1481.4502
				text = "about"
			intervals [1650]:
				xmin = 1481.4502
				xmax = 1481.5202
				text = ""
			intervals [1651]:
				xmin = 1481.5202
				xmax = 1481.9602
				text = "fights"
			intervals [1652]:
				xmin = 1481.9602
				xmax = 1484.5828
				text = ""
			intervals [1653]:
				xmin = 1484.5828
				xmax = 1484.6728
				text = "tell"
			intervals [1654]:
				xmin = 1484.6728
				xmax = 1484.7928
				text = "me"
			intervals [1655]:
				xmin = 1484.7928
				xmax = 1484.9828
				text = "about"
			intervals [1656]:
				xmin = 1484.9828
				xmax = 1485.0128
				text = ""
			intervals [1657]:
				xmin = 1485.0128
				xmax = 1485.0728
				text = "'em"
			intervals [1658]:
				xmin = 1485.0728
				xmax = 1511.6185
				text = ""
			intervals [1659]:
				xmin = 1511.6185
				xmax = 1511.7985
				text = "what"
			intervals [1660]:
				xmin = 1511.7985
				xmax = 1511.8285
				text = ""
			intervals [1661]:
				xmin = 1511.8285
				xmax = 1512.1185
				text = "happened"
			intervals [1662]:
				xmin = 1512.1185
				xmax = 1512.2385
				text = "then"
			intervals [1663]:
				xmin = 1512.2385
				xmax = 1512.2685
				text = ""
			intervals [1664]:
				xmin = 1512.2685
				xmax = 1512.3785
				text = "you"
			intervals [1665]:
				xmin = 1512.3785
				xmax = 1512.4085
				text = ""
			intervals [1666]:
				xmin = 1512.4085
				xmax = 1512.6785
				text = "wack"
			intervals [1667]:
				xmin = 1512.6785
				xmax = 1512.7685
				text = "'em"
			intervals [1668]:
				xmin = 1512.7685
				xmax = 1512.8985
				text = "one"
			intervals [1669]:
				xmin = 1512.8985
				xmax = 1527.6146
				text = ""
			intervals [1670]:
				xmin = 1527.6146
				xmax = 1527.8546
				text = "you're"
			intervals [1671]:
				xmin = 1527.8546
				xmax = 1528.0146
				text = "ever"
			intervals [1672]:
				xmin = 1528.0146
				xmax = 1528.2346
				text = "have"
			intervals [1673]:
				xmin = 1528.2346
				xmax = 1528.4761
				text = ""
			intervals [1674]:
				xmin = 1528.4761
				xmax = 1528.5461
				text = "are"
			intervals [1675]:
				xmin = 1528.5461
				xmax = 1528.7461
				text = "there"
			intervals [1676]:
				xmin = 1528.7461
				xmax = 1528.7761
				text = ""
			intervals [1677]:
				xmin = 1528.7761
				xmax = 1528.8861
				text = "are"
			intervals [1678]:
				xmin = 1528.8861
				xmax = 1529.0361
				text = "there"
			intervals [1679]:
				xmin = 1529.0361
				xmax = 1529.2261
				text = "ever"
			intervals [1680]:
				xmin = 1529.2261
				xmax = 1529.3294
				text = ""
			intervals [1681]:
				xmin = 1529.3294
				xmax = 1529.5894
				text = "gang"
			intervals [1682]:
				xmin = 1529.5894
				xmax = 1529.6494
				text = ""
			intervals [1683]:
				xmin = 1529.6494
				xmax = 1530.0894
				text = "fights"
			intervals [1684]:
				xmin = 1530.0894
				xmax = 1532.2464
				text = ""
			intervals [1685]:
				xmin = 1532.2464
				xmax = 1532.3464
				text = "are"
			intervals [1686]:
				xmin = 1532.3464
				xmax = 1532.4564
				text = "there"
			intervals [1687]:
				xmin = 1532.4564
				xmax = 1532.6564
				text = "any"
			intervals [1688]:
				xmin = 1532.6564
				xmax = 1532.9464
				text = "around"
			intervals [1689]:
				xmin = 1532.9464
				xmax = 1533.0364
				text = "here"
			intervals [1690]:
				xmin = 1533.0364
				xmax = 1533.8384
				text = ""
			intervals [1691]:
				xmin = 1533.8384
				xmax = 1533.9484
				text = "you"
			intervals [1692]:
				xmin = 1533.9484
				xmax = 1534.0784
				text = "ever"
			intervals [1693]:
				xmin = 1534.0784
				xmax = 1534.2684
				text = "see"
			intervals [1694]:
				xmin = 1534.2684
				xmax = 1534.4784
				text = "one"
			intervals [1695]:
				xmin = 1534.4784
				xmax = 1537.884
				text = ""
			intervals [1696]:
				xmin = 1537.884
				xmax = 1538.304
				text = "sometimes"
			intervals [1697]:
				xmin = 1538.304
				xmax = 1538.614
				text = "people"
			intervals [1698]:
				xmin = 1538.614
				xmax = 1538.864
				text = "say"
			intervals [1699]:
				xmin = 1538.864
				xmax = 1539.134
				text = "whatever"
			intervals [1700]:
				xmin = 1539.134
				xmax = 1539.174
				text = "s"
			intervals [1701]:
				xmin = 1539.174
				xmax = 1539.364
				text = "gonna"
			intervals [1702]:
				xmin = 1539.364
				xmax = 1539.734
				text = "happen"
			intervals [1703]:
				xmin = 1539.734
				xmax = 1539.824
				text = "is"
			intervals [1704]:
				xmin = 1539.824
				xmax = 1539.854
				text = ""
			intervals [1705]:
				xmin = 1539.854
				xmax = 1540.094
				text = "going"
			intervals [1706]:
				xmin = 1540.094
				xmax = 1540.164
				text = "to"
			intervals [1707]:
				xmin = 1540.164
				xmax = 1540.544
				text = "happen"
			intervals [1708]:
				xmin = 1540.544
				xmax = 1541.3061
				text = ""
			intervals [1709]:
				xmin = 1541.3061
				xmax = 1541.4261
				text = "what"
			intervals [1710]:
				xmin = 1541.4261
				xmax = 1541.4861
				text = "do"
			intervals [1711]:
				xmin = 1541.4861
				xmax = 1541.5461
				text = "you"
			intervals [1712]:
				xmin = 1541.5461
				xmax = 1541.7161
				text = "say"
			intervals [1713]:
				xmin = 1541.7161
				xmax = 1541.9361
				text = "about"
			intervals [1714]:
				xmin = 1541.9361
				xmax = 1541.9961
				text = ""
			intervals [1715]:
				xmin = 1541.9961
				xmax = 1542.1761
				text = "that"
			intervals [1716]:
				xmin = 1542.1761
				xmax = 1546.1637
				text = ""
			intervals [1717]:
				xmin = 1546.1637
				xmax = 1546.4637
				text = "pardon"
			intervals [1718]:
				xmin = 1546.4637
				xmax = 1548.8262
				text = ""
			intervals [1719]:
				xmin = 1548.8262
				xmax = 1549.1062
				text = "whatever"
			intervals [1720]:
				xmin = 1549.1062
				xmax = 1549.1362
				text = "s"
			intervals [1721]:
				xmin = 1549.1362
				xmax = 1549.2862
				text = "gonna"
			intervals [1722]:
				xmin = 1549.2862
				xmax = 1549.3162
				text = ""
			intervals [1723]:
				xmin = 1549.3162
				xmax = 1549.6162
				text = "happen"
			intervals [1724]:
				xmin = 1549.6162
				xmax = 1549.6862
				text = "is"
			intervals [1725]:
				xmin = 1549.6862
				xmax = 1549.7162
				text = ""
			intervals [1726]:
				xmin = 1549.7162
				xmax = 1549.8362
				text = "gonna"
			intervals [1727]:
				xmin = 1549.8362
				xmax = 1549.8662
				text = ""
			intervals [1728]:
				xmin = 1549.8662
				xmax = 1550.0162
				text = "happen"
			intervals [1729]:
				xmin = 1550.0162
				xmax = 1551.7985
				text = ""
			intervals [1730]:
				xmin = 1551.7985
				xmax = 1551.9685
				text = "nothing"
			intervals [1731]:
				xmin = 1551.9685
				xmax = 1552.0285
				text = "you"
			intervals [1732]:
				xmin = 1552.0285
				xmax = 1552.1185
				text = "can"
			intervals [1733]:
				xmin = 1552.1185
				xmax = 1552.2385
				text = "do"
			intervals [1734]:
				xmin = 1552.2385
				xmax = 1552.4585
				text = "about"
			intervals [1735]:
				xmin = 1552.4585
				xmax = 1552.4885
				text = ""
			intervals [1736]:
				xmin = 1552.4885
				xmax = 1552.8685
				text = "changing"
			intervals [1737]:
				xmin = 1552.8685
				xmax = 1552.9385
				text = "it"
			intervals [1738]:
				xmin = 1552.9385
				xmax = 1553.805
				text = ""
			intervals [1739]:
				xmin = 1553.805
				xmax = 1553.975
				text = "your"
			intervals [1740]:
				xmin = 1553.975
				xmax = 1554.295
				text = "number"
			intervals [1741]:
				xmin = 1554.295
				xmax = 1554.345
				text = "s"
			intervals [1742]:
				xmin = 1554.345
				xmax = 1554.555
				text = "up"
			intervals [1743]:
				xmin = 1554.555
				xmax = 1555.5232
				text = ""
			intervals [1744]:
				xmin = 1555.5232
				xmax = 1555.6132
				text = "it"
			intervals [1745]:
				xmin = 1555.6132
				xmax = 1555.6432
				text = "s"
			intervals [1746]:
				xmin = 1555.6432
				xmax = 1555.7732
				text = "up"
			intervals [1747]:
				xmin = 1555.7732
				xmax = 1556.200022675737
				text = ""
	item [2]:
		class = "IntervalTier"
		name = "DCA_int_07 - phones"
		xmin = 0.0
		xmax = 1556.200022675737
		intervals: size = 4336
			intervals [1]:
				xmin = 0.0
				xmax = 0.4906
				text = ""
			intervals [2]:
				xmin = 0.4906
				xmax = 0.5406
				text = "sil"
			intervals [3]:
				xmin = 0.5406
				xmax = 0.5806
				text = "W"
			intervals [4]:
				xmin = 0.5806
				xmax = 0.6106
				text = "AH1"
			intervals [5]:
				xmin = 0.6106
				xmax = 0.6406
				text = "T"
			intervals [6]:
				xmin = 0.6406
				xmax = 0.7006
				text = "W"
			intervals [7]:
				xmin = 0.7006
				xmax = 0.7306
				text = "AH0"
			intervals [8]:
				xmin = 0.7306
				xmax = 0.7806
				text = "Z"
			intervals [9]:
				xmin = 0.7806
				xmax = 0.8206
				text = "IH0"
			intervals [10]:
				xmin = 0.8206
				xmax = 0.8506
				text = "T"
			intervals [11]:
				xmin = 0.8506
				xmax = 0.8806
				text = "AH0"
			intervals [12]:
				xmin = 0.8806
				xmax = 0.9106
				text = "G"
			intervals [13]:
				xmin = 0.9106
				xmax = 0.9406
				text = "EH1"
			intervals [14]:
				xmin = 0.9406
				xmax = 1.0506
				text = "N"
			intervals [15]:
				xmin = 1.0506
				xmax = 2.1273
				text = ""
			intervals [16]:
				xmin = 2.1273
				xmax = 2.7973
				text = "TN"
			intervals [17]:
				xmin = 2.7973
				xmax = 3.6055
				text = ""
			intervals [18]:
				xmin = 3.6055
				xmax = 3.6855
				text = "Y"
			intervals [19]:
				xmin = 3.6855
				xmax = 3.7255
				text = "UW1"
			intervals [20]:
				xmin = 3.7255
				xmax = 3.8055
				text = "L"
			intervals [21]:
				xmin = 3.8055
				xmax = 3.8455
				text = "IH1"
			intervals [22]:
				xmin = 3.8455
				xmax = 3.9155
				text = "V"
			intervals [23]:
				xmin = 3.9155
				xmax = 3.9855
				text = "IH0"
			intervals [24]:
				xmin = 3.9855
				xmax = 4.0255
				text = "N"
			intervals [25]:
				xmin = 4.0255
				xmax = 4.1055
				text = "W"
			intervals [26]:
				xmin = 4.1055
				xmax = 4.1555
				text = "AA1"
			intervals [27]:
				xmin = 4.1555
				xmax = 4.2455
				text = "SH"
			intervals [28]:
				xmin = 4.2455
				xmax = 4.2755
				text = "IH0"
			intervals [29]:
				xmin = 4.2755
				xmax = 4.3055
				text = "NG"
			intervals [30]:
				xmin = 4.3055
				xmax = 4.3455
				text = "T"
			intervals [31]:
				xmin = 4.3455
				xmax = 4.3855
				text = "AH0"
			intervals [32]:
				xmin = 4.3855
				xmax = 4.4155
				text = "N"
			intervals [33]:
				xmin = 4.4155
				xmax = 4.6655
				text = "TN"
			intervals [34]:
				xmin = 4.6655
				xmax = 4.6955
				text = "sp"
			intervals [35]:
				xmin = 4.6955
				xmax = 5.4835
				text = ""
			intervals [36]:
				xmin = 5.4835
				xmax = 5.5535
				text = "L"
			intervals [37]:
				xmin = 5.5535
				xmax = 5.6235
				text = "IH1"
			intervals [38]:
				xmin = 5.6235
				xmax = 5.7135
				text = "sp"
			intervals [39]:
				xmin = 5.7135
				xmax = 5.8035
				text = "L"
			intervals [40]:
				xmin = 5.8035
				xmax = 5.8435
				text = "IH1"
			intervals [41]:
				xmin = 5.8435
				xmax = 5.9235
				text = "V"
			intervals [42]:
				xmin = 5.9235
				xmax = 5.9535
				text = "D"
			intervals [43]:
				xmin = 5.9535
				xmax = 5.9935
				text = "HH"
			intervals [44]:
				xmin = 5.9935
				xmax = 6.0635
				text = "IY1"
			intervals [45]:
				xmin = 6.0635
				xmax = 6.1035
				text = "R"
			intervals [46]:
				xmin = 6.1035
				xmax = 6.1335
				text = "HH"
			intervals [47]:
				xmin = 6.1335
				xmax = 6.2435
				text = "AW1"
			intervals [48]:
				xmin = 6.2435
				xmax = 6.2735
				text = "L"
			intervals [49]:
				xmin = 6.2735
				xmax = 6.4435
				text = "AO1"
			intervals [50]:
				xmin = 6.4435
				xmax = 6.4835
				text = "NG"
			intervals [51]:
				xmin = 6.4835
				xmax = 6.5635
				text = "sp"
			intervals [52]:
				xmin = 6.5635
				xmax = 8.6776
				text = ""
			intervals [53]:
				xmin = 8.6776
				xmax = 8.7676
				text = "AO1"
			intervals [54]:
				xmin = 8.7676
				xmax = 8.8376
				text = "L"
			intervals [55]:
				xmin = 8.8376
				xmax = 8.8876
				text = "Y"
			intervals [56]:
				xmin = 8.8876
				xmax = 8.9276
				text = "UH1"
			intervals [57]:
				xmin = 8.9276
				xmax = 9.0376
				text = "R"
			intervals [58]:
				xmin = 9.0376
				xmax = 9.0676
				text = "L"
			intervals [59]:
				xmin = 9.0676
				xmax = 9.0976
				text = "AY1"
			intervals [60]:
				xmin = 9.0976
				xmax = 9.1276
				text = "F"
			intervals [61]:
				xmin = 9.1276
				xmax = 9.2476
				text = "sp"
			intervals [62]:
				xmin = 9.2476
				xmax = 9.2876
				text = "HH"
			intervals [63]:
				xmin = 9.2876
				xmax = 9.3176
				text = "M"
			intervals [64]:
				xmin = 9.3176
				xmax = 9.4876
				text = "sp"
			intervals [65]:
				xmin = 9.4876
				xmax = 9.7267
				text = ""
			intervals [66]:
				xmin = 9.7267
				xmax = 9.7967
				text = "W"
			intervals [67]:
				xmin = 9.7967
				xmax = 9.8367
				text = "ER0"
			intervals [68]:
				xmin = 9.8367
				xmax = 9.8667
				text = "Y"
			intervals [69]:
				xmin = 9.8667
				xmax = 9.9367
				text = "UW1"
			intervals [70]:
				xmin = 9.9367
				xmax = 9.9967
				text = "B"
			intervals [71]:
				xmin = 9.9967
				xmax = 10.0867
				text = "AO1"
			intervals [72]:
				xmin = 10.0867
				xmax = 10.1467
				text = "R"
			intervals [73]:
				xmin = 10.1467
				xmax = 10.1767
				text = "N"
			intervals [74]:
				xmin = 10.1767
				xmax = 10.2067
				text = "HH"
			intervals [75]:
				xmin = 10.2067
				xmax = 10.2367
				text = "IY1"
			intervals [76]:
				xmin = 10.2367
				xmax = 10.2767
				text = "R"
			intervals [77]:
				xmin = 10.2767
				xmax = 12.891
				text = "sp"
			intervals [78]:
				xmin = 12.891
				xmax = 13.031
				text = "OW1"
			intervals [79]:
				xmin = 13.031
				xmax = 13.141
				text = "sp"
			intervals [80]:
				xmin = 13.141
				xmax = 14.4211
				text = ""
			intervals [81]:
				xmin = 14.4211
				xmax = 14.5711
				text = "DH"
			intervals [82]:
				xmin = 14.5711
				xmax = 14.6011
				text = "AH0"
			intervals [83]:
				xmin = 14.6011
				xmax = 14.6511
				text = "T"
			intervals [84]:
				xmin = 14.6511
				xmax = 14.7711
				text = "Y"
			intervals [85]:
				xmin = 14.7711
				xmax = 14.8111
				text = "UW1"
			intervals [86]:
				xmin = 14.8111
				xmax = 14.9911
				text = "ER0"
			intervals [87]:
				xmin = 14.9911
				xmax = 16.8287
				text = "sp"
			intervals [88]:
				xmin = 16.8287
				xmax = 16.9887
				text = "AH1"
			intervals [89]:
				xmin = 16.9887
				xmax = 17.0287
				text = "AY1"
			intervals [90]:
				xmin = 17.0287
				xmax = 17.1087
				text = "W"
			intervals [91]:
				xmin = 17.1087
				xmax = 17.2187
				text = "AA1"
			intervals [92]:
				xmin = 17.2187
				xmax = 17.2487
				text = "N"
			intervals [93]:
				xmin = 17.2487
				xmax = 17.2787
				text = "AH0"
			intervals [94]:
				xmin = 17.2787
				xmax = 17.3487
				text = "T"
			intervals [95]:
				xmin = 17.3487
				xmax = 17.4687
				text = "AO1"
			intervals [96]:
				xmin = 17.4687
				xmax = 17.5287
				text = "K"
			intervals [97]:
				xmin = 17.5287
				xmax = 17.5987
				text = "AH0"
			intervals [98]:
				xmin = 17.5987
				xmax = 17.6487
				text = "B"
			intervals [99]:
				xmin = 17.6487
				xmax = 17.7687
				text = "AW1"
			intervals [100]:
				xmin = 17.7687
				xmax = 17.8287
				text = "T"
			intervals [101]:
				xmin = 17.8287
				xmax = 17.9087
				text = "S"
			intervals [102]:
				xmin = 17.9087
				xmax = 17.9387
				text = "AH1"
			intervals [103]:
				xmin = 17.9387
				xmax = 18.0287
				text = "M"
			intervals [104]:
				xmin = 18.0287
				xmax = 18.2687
				text = "sp"
			intervals [105]:
				xmin = 18.2687
				xmax = 18.3587
				text = "IY1"
			intervals [106]:
				xmin = 18.3587
				xmax = 18.4287
				text = "Z"
			intervals [107]:
				xmin = 18.4287
				xmax = 18.4887
				text = "IY0"
			intervals [108]:
				xmin = 18.4887
				xmax = 18.5287
				text = "TH"
			intervals [109]:
				xmin = 18.5287
				xmax = 18.5987
				text = "IH1"
			intervals [110]:
				xmin = 18.5987
				xmax = 18.6587
				text = "NG"
			intervals [111]:
				xmin = 18.6587
				xmax = 18.7387
				text = "Z"
			intervals [112]:
				xmin = 18.7387
				xmax = 18.7687
				text = "T"
			intervals [113]:
				xmin = 18.7687
				xmax = 18.8387
				text = "IH0"
			intervals [114]:
				xmin = 18.8387
				xmax = 18.8787
				text = "T"
			intervals [115]:
				xmin = 18.8787
				xmax = 19.0187
				text = "AO1"
			intervals [116]:
				xmin = 19.0187
				xmax = 19.0787
				text = "K"
			intervals [117]:
				xmin = 19.0787
				xmax = 19.1487
				text = "AH0"
			intervals [118]:
				xmin = 19.1487
				xmax = 19.1887
				text = "B"
			intervals [119]:
				xmin = 19.1887
				xmax = 19.2987
				text = "AW1"
			intervals [120]:
				xmin = 19.2987
				xmax = 19.3387
				text = "T"
			intervals [121]:
				xmin = 19.3387
				xmax = 19.3687
				text = "AH0"
			intervals [122]:
				xmin = 19.3687
				xmax = 19.4387
				text = "N"
			intervals [123]:
				xmin = 19.4387
				xmax = 20.5024
				text = "sp"
			intervals [124]:
				xmin = 20.5024
				xmax = 20.5424
				text = "L"
			intervals [125]:
				xmin = 20.5424
				xmax = 20.5824
				text = "AY1"
			intervals [126]:
				xmin = 20.5824
				xmax = 20.6324
				text = "K"
			intervals [127]:
				xmin = 20.6324
				xmax = 20.6624
				text = "sp"
			intervals [128]:
				xmin = 20.6624
				xmax = 20.934
				text = ""
			intervals [129]:
				xmin = 20.934
				xmax = 20.974
				text = "HH"
			intervals [130]:
				xmin = 20.974
				xmax = 21.004
				text = "W"
			intervals [131]:
				xmin = 21.004
				xmax = 21.034
				text = "AH1"
			intervals [132]:
				xmin = 21.034
				xmax = 21.064
				text = "T"
			intervals [133]:
				xmin = 21.064
				xmax = 21.144
				text = "K"
			intervals [134]:
				xmin = 21.144
				xmax = 21.174
				text = "AY1"
			intervals [135]:
				xmin = 21.174
				xmax = 21.234
				text = "N"
			intervals [136]:
				xmin = 21.234
				xmax = 21.274
				text = "AH0"
			intervals [137]:
				xmin = 21.274
				xmax = 21.304
				text = "V"
			intervals [138]:
				xmin = 21.304
				xmax = 21.394
				text = "G"
			intervals [139]:
				xmin = 21.394
				xmax = 21.514
				text = "EY1"
			intervals [140]:
				xmin = 21.514
				xmax = 21.604
				text = "M"
			intervals [141]:
				xmin = 21.604
				xmax = 21.664
				text = "Z"
			intervals [142]:
				xmin = 21.664
				xmax = 21.694
				text = "D"
			intervals [143]:
				xmin = 21.694
				xmax = 21.724
				text = "UW1"
			intervals [144]:
				xmin = 21.724
				xmax = 21.754
				text = "Y"
			intervals [145]:
				xmin = 21.754
				xmax = 21.794
				text = "UW1"
			intervals [146]:
				xmin = 21.794
				xmax = 21.854
				text = "sp"
			intervals [147]:
				xmin = 21.854
				xmax = 21.894
				text = "P"
			intervals [148]:
				xmin = 21.894
				xmax = 21.994
				text = "L"
			intervals [149]:
				xmin = 21.994
				xmax = 22.064
				text = "EY1"
			intervals [150]:
				xmin = 22.064
				xmax = 22.154
				text = "ER0"
			intervals [151]:
				xmin = 22.154
				xmax = 22.254
				text = "AW1"
			intervals [152]:
				xmin = 22.254
				xmax = 22.294
				text = "N"
			intervals [153]:
				xmin = 22.294
				xmax = 22.334
				text = "D"
			intervals [154]:
				xmin = 22.334
				xmax = 22.364
				text = "sp"
			intervals [155]:
				xmin = 22.364
				xmax = 22.394
				text = "HH"
			intervals [156]:
				xmin = 22.394
				xmax = 22.434
				text = "IY1"
			intervals [157]:
				xmin = 22.434
				xmax = 22.544
				text = "R"
			intervals [158]:
				xmin = 22.544
				xmax = 22.614
				text = "sp"
			intervals [159]:
				xmin = 22.614
				xmax = 22.644
				text = "F"
			intervals [160]:
				xmin = 22.644
				xmax = 22.674
				text = "ER0"
			intervals [161]:
				xmin = 22.674
				xmax = 22.724
				text = "IH0"
			intervals [162]:
				xmin = 22.724
				xmax = 22.754
				text = "G"
			intervals [163]:
				xmin = 22.754
				xmax = 22.844
				text = "Z"
			intervals [164]:
				xmin = 22.844
				xmax = 22.914
				text = "AE1"
			intervals [165]:
				xmin = 22.914
				xmax = 22.994
				text = "M"
			intervals [166]:
				xmin = 22.994
				xmax = 23.084
				text = "P"
			intervals [167]:
				xmin = 23.084
				xmax = 23.114
				text = "AH0"
			intervals [168]:
				xmin = 23.114
				xmax = 23.224
				text = "L"
			intervals [169]:
				xmin = 23.224
				xmax = 23.334
				text = "sp"
			intervals [170]:
				xmin = 23.334
				xmax = 24.8497
				text = ""
			intervals [171]:
				xmin = 24.8497
				xmax = 24.9097
				text = "HH"
			intervals [172]:
				xmin = 24.9097
				xmax = 25.0097
				text = "AW1"
			intervals [173]:
				xmin = 25.0097
				xmax = 25.0897
				text = "OW1"
			intervals [174]:
				xmin = 25.0897
				xmax = 25.1397
				text = "L"
			intervals [175]:
				xmin = 25.1397
				xmax = 25.1697
				text = "D"
			intervals [176]:
				xmin = 25.1697
				xmax = 25.1997
				text = "AA1"
			intervals [177]:
				xmin = 25.1997
				xmax = 25.2697
				text = "R"
			intervals [178]:
				xmin = 25.2697
				xmax = 25.2997
				text = "Y"
			intervals [179]:
				xmin = 25.2997
				xmax = 25.3997
				text = "UW1"
			intervals [180]:
				xmin = 25.3997
				xmax = 25.6997
				text = "TN"
			intervals [181]:
				xmin = 25.6997
				xmax = 25.7297
				text = "AY1"
			intervals [182]:
				xmin = 25.7297
				xmax = 26.0897
				text = "spn"
			intervals [183]:
				xmin = 26.0897
				xmax = 27.4796
				text = ""
			intervals [184]:
				xmin = 27.4796
				xmax = 27.5796
				text = "S"
			intervals [185]:
				xmin = 27.5796
				xmax = 27.6296
				text = "EH1"
			intervals [186]:
				xmin = 27.6296
				xmax = 27.6796
				text = "V"
			intervals [187]:
				xmin = 27.6796
				xmax = 27.7096
				text = "AH0"
			intervals [188]:
				xmin = 27.7096
				xmax = 27.7696
				text = "N"
			intervals [189]:
				xmin = 27.7696
				xmax = 27.8296
				text = "T"
			intervals [190]:
				xmin = 27.8296
				xmax = 27.9196
				text = "IY1"
			intervals [191]:
				xmin = 27.9196
				xmax = 27.9896
				text = "N"
			intervals [192]:
				xmin = 27.9896
				xmax = 28.0496
				text = "W"
			intervals [193]:
				xmin = 28.0496
				xmax = 28.0896
				text = "EH1"
			intervals [194]:
				xmin = 28.0896
				xmax = 28.1596
				text = "L"
			intervals [195]:
				xmin = 28.1596
				xmax = 28.2096
				text = "DH"
			intervals [196]:
				xmin = 28.2096
				xmax = 28.2396
				text = "EH1"
			intervals [197]:
				xmin = 28.2396
				xmax = 28.3196
				text = "N"
			intervals [198]:
				xmin = 28.3196
				xmax = 28.3896
				text = "B"
			intervals [199]:
				xmin = 28.3896
				xmax = 28.4196
				text = "EH1"
			intervals [200]:
				xmin = 28.4196
				xmax = 28.4596
				text = "T"
			intervals [201]:
				xmin = 28.4596
				xmax = 28.5596
				text = "ER0"
			intervals [202]:
				xmin = 28.5596
				xmax = 28.5996
				text = "T"
			intervals [203]:
				xmin = 28.5996
				xmax = 28.6896
				text = "AO1"
			intervals [204]:
				xmin = 28.6896
				xmax = 28.7396
				text = "K"
			intervals [205]:
				xmin = 28.7396
				xmax = 28.7896
				text = "AH0"
			intervals [206]:
				xmin = 28.7896
				xmax = 28.8396
				text = "B"
			intervals [207]:
				xmin = 28.8396
				xmax = 28.9896
				text = "AW1"
			intervals [208]:
				xmin = 28.9896
				xmax = 29.0196
				text = "T"
			intervals [209]:
				xmin = 29.0196
				xmax = 29.0496
				text = "W"
			intervals [210]:
				xmin = 29.0496
				xmax = 29.0796
				text = "AH1"
			intervals [211]:
				xmin = 29.0796
				xmax = 29.1196
				text = "T"
			intervals [212]:
				xmin = 29.1196
				xmax = 29.2196
				text = "K"
			intervals [213]:
				xmin = 29.2196
				xmax = 29.2596
				text = "AY1"
			intervals [214]:
				xmin = 29.2596
				xmax = 29.2996
				text = "N"
			intervals [215]:
				xmin = 29.2996
				xmax = 29.3296
				text = "AH0"
			intervals [216]:
				xmin = 29.3296
				xmax = 29.3596
				text = "V"
			intervals [217]:
				xmin = 29.3596
				xmax = 29.4396
				text = "G"
			intervals [218]:
				xmin = 29.4396
				xmax = 29.5596
				text = "EY1"
			intervals [219]:
				xmin = 29.5596
				xmax = 29.6196
				text = "M"
			intervals [220]:
				xmin = 29.6196
				xmax = 29.6596
				text = "Z"
			intervals [221]:
				xmin = 29.6596
				xmax = 29.7196
				text = "Y"
			intervals [222]:
				xmin = 29.7196
				xmax = 29.7496
				text = "UW1"
			intervals [223]:
				xmin = 29.7496
				xmax = 29.8196
				text = "Y"
			intervals [224]:
				xmin = 29.8196
				xmax = 29.9096
				text = "UW1"
			intervals [225]:
				xmin = 29.9096
				xmax = 29.9796
				text = "Z"
			intervals [226]:
				xmin = 29.9796
				xmax = 30.0096
				text = "D"
			intervals [227]:
				xmin = 30.0096
				xmax = 30.0396
				text = "T"
			intervals [228]:
				xmin = 30.0396
				xmax = 30.0796
				text = "IH0"
			intervals [229]:
				xmin = 30.0796
				xmax = 30.1296
				text = "sp"
			intervals [230]:
				xmin = 30.1296
				xmax = 30.1696
				text = "P"
			intervals [231]:
				xmin = 30.1696
				xmax = 30.2696
				text = "L"
			intervals [232]:
				xmin = 30.2696
				xmax = 30.2996
				text = "EY1"
			intervals [233]:
				xmin = 30.2996
				xmax = 31.1296
				text = "spn"
			intervals [234]:
				xmin = 31.1296
				xmax = 31.3996
				text = "sp"
			intervals [235]:
				xmin = 31.3996
				xmax = 31.6191
				text = ""
			intervals [236]:
				xmin = 31.6191
				xmax = 31.6791
				text = "K"
			intervals [237]:
				xmin = 31.6791
				xmax = 31.7591
				text = "EY1"
			intervals [238]:
				xmin = 31.7591
				xmax = 31.8291
				text = "sp"
			intervals [239]:
				xmin = 31.8291
				xmax = 35.2736
				text = ""
			intervals [240]:
				xmin = 35.2736
				xmax = 35.6436
				text = "OW1"
			intervals [241]:
				xmin = 35.6436
				xmax = 35.7036
				text = "L"
			intervals [242]:
				xmin = 35.7036
				xmax = 35.7336
				text = "EH1"
			intervals [243]:
				xmin = 35.7336
				xmax = 35.8036
				text = "T"
			intervals [244]:
				xmin = 35.8036
				xmax = 35.8436
				text = "S"
			intervals [245]:
				xmin = 35.8436
				xmax = 35.9736
				text = "S"
			intervals [246]:
				xmin = 35.9736
				xmax = 36.1736
				text = "EY1"
			intervals [247]:
				xmin = 36.1736
				xmax = 36.2436
				text = "W"
			intervals [248]:
				xmin = 36.2436
				xmax = 36.3036
				text = "IH1"
			intervals [249]:
				xmin = 36.3036
				xmax = 36.3836
				text = "N"
			intervals [250]:
				xmin = 36.3836
				xmax = 36.4336
				text = "Y"
			intervals [251]:
				xmin = 36.4336
				xmax = 36.5836
				text = "UW1"
			intervals [252]:
				xmin = 36.5836
				xmax = 36.6236
				text = "W"
			intervals [253]:
				xmin = 36.6236
				xmax = 36.8636
				text = "ER0"
			intervals [254]:
				xmin = 36.8636
				xmax = 37.0536
				text = "sp"
			intervals [255]:
				xmin = 37.0536
				xmax = 37.1136
				text = "T"
			intervals [256]:
				xmin = 37.1136
				xmax = 37.1636
				text = "W"
			intervals [257]:
				xmin = 37.1636
				xmax = 37.2836
				text = "EH1"
			intervals [258]:
				xmin = 37.2836
				xmax = 37.4536
				text = "L"
			intervals [259]:
				xmin = 37.4536
				xmax = 37.4836
				text = "V"
			intervals [260]:
				xmin = 37.4836
				xmax = 37.6136
				text = "sp"
			intervals [261]:
				xmin = 37.6136
				xmax = 39.6474
				text = ""
			intervals [262]:
				xmin = 39.6474
				xmax = 39.7174
				text = "W"
			intervals [263]:
				xmin = 39.7174
				xmax = 39.7474
				text = "AH1"
			intervals [264]:
				xmin = 39.7474
				xmax = 39.7774
				text = "T"
			intervals [265]:
				xmin = 39.7774
				xmax = 39.8174
				text = "sp"
			intervals [266]:
				xmin = 39.8174
				xmax = 39.8674
				text = "K"
			intervals [267]:
				xmin = 39.8674
				xmax = 39.9074
				text = "AY1"
			intervals [268]:
				xmin = 39.9074
				xmax = 39.9674
				text = "N"
			intervals [269]:
				xmin = 39.9674
				xmax = 39.9974
				text = "AH0"
			intervals [270]:
				xmin = 39.9974
				xmax = 40.0274
				text = "V"
			intervals [271]:
				xmin = 40.0274
				xmax = 40.0974
				text = "G"
			intervals [272]:
				xmin = 40.0974
				xmax = 40.1574
				text = "EY1"
			intervals [273]:
				xmin = 40.1574
				xmax = 40.1974
				text = "M"
			intervals [274]:
				xmin = 40.1974
				xmax = 40.2574
				text = "Z"
			intervals [275]:
				xmin = 40.2574
				xmax = 40.2874
				text = "D"
			intervals [276]:
				xmin = 40.2874
				xmax = 40.3274
				text = "UW1"
			intervals [277]:
				xmin = 40.3274
				xmax = 40.4274
				text = "K"
			intervals [278]:
				xmin = 40.4274
				xmax = 40.4674
				text = "IH1"
			intervals [279]:
				xmin = 40.4674
				xmax = 40.5374
				text = "D"
			intervals [280]:
				xmin = 40.5374
				xmax = 40.5974
				text = "Z"
			intervals [281]:
				xmin = 40.5974
				xmax = 40.6674
				text = "P"
			intervals [282]:
				xmin = 40.6674
				xmax = 40.7474
				text = "L"
			intervals [283]:
				xmin = 40.7474
				xmax = 40.8174
				text = "EY1"
			intervals [284]:
				xmin = 40.8174
				xmax = 40.8574
				text = "ER0"
			intervals [285]:
				xmin = 40.8574
				xmax = 40.9574
				text = "AW1"
			intervals [286]:
				xmin = 40.9574
				xmax = 41.0374
				text = "N"
			intervals [287]:
				xmin = 41.0374
				xmax = 41.0674
				text = "D"
			intervals [288]:
				xmin = 41.0674
				xmax = 41.0974
				text = "Y"
			intervals [289]:
				xmin = 41.0974
				xmax = 41.1274
				text = "UH1"
			intervals [290]:
				xmin = 41.1274
				xmax = 41.1574
				text = "R"
			intervals [291]:
				xmin = 41.1574
				xmax = 41.2074
				text = "sp"
			intervals [292]:
				xmin = 41.2074
				xmax = 41.2574
				text = "B"
			intervals [293]:
				xmin = 41.2574
				xmax = 41.3274
				text = "L"
			intervals [294]:
				xmin = 41.3274
				xmax = 41.4474
				text = "AA1"
			intervals [295]:
				xmin = 41.4474
				xmax = 41.5674
				text = "K"
			intervals [296]:
				xmin = 41.5674
				xmax = 41.5974
				text = "HH"
			intervals [297]:
				xmin = 41.5974
				xmax = 41.6274
				text = "UW1"
			intervals [298]:
				xmin = 41.6274
				xmax = 41.6874
				text = "ER0"
			intervals [299]:
				xmin = 41.6874
				xmax = 41.7474
				text = "AH0"
			intervals [300]:
				xmin = 41.7474
				xmax = 41.7874
				text = "B"
			intervals [301]:
				xmin = 41.7874
				xmax = 41.8474
				text = "AW1"
			intervals [302]:
				xmin = 41.8474
				xmax = 41.9074
				text = "T"
			intervals [303]:
				xmin = 41.9074
				xmax = 41.9374
				text = "sp"
			intervals [304]:
				xmin = 41.9374
				xmax = 41.9874
				text = "DH"
			intervals [305]:
				xmin = 41.9874
				xmax = 42.0474
				text = "AH0"
			intervals [306]:
				xmin = 42.0474
				xmax = 42.1074
				text = "T"
			intervals [307]:
				xmin = 42.1074
				xmax = 42.1474
				text = "EY1"
			intervals [308]:
				xmin = 42.1474
				xmax = 42.1874
				text = "JH"
			intervals [309]:
				xmin = 42.1874
				xmax = 42.4474
				text = "sp"
			intervals [310]:
				xmin = 42.4474
				xmax = 42.4774
				text = "N"
			intervals [311]:
				xmin = 42.4774
				xmax = 42.5074
				text = "AW1"
			intervals [312]:
				xmin = 42.5074
				xmax = 65.6408
				text = "sp"
			intervals [313]:
				xmin = 65.6408
				xmax = 65.6808
				text = "AY1"
			intervals [314]:
				xmin = 65.6808
				xmax = 65.7108
				text = "D"
			intervals [315]:
				xmin = 65.7108
				xmax = 65.7408
				text = "OW1"
			intervals [316]:
				xmin = 65.7408
				xmax = 65.7708
				text = "N"
			intervals [317]:
				xmin = 65.7708
				xmax = 65.8308
				text = "sp"
			intervals [318]:
				xmin = 65.8308
				xmax = 65.8708
				text = "N"
			intervals [319]:
				xmin = 65.8708
				xmax = 65.9008
				text = "OW1"
			intervals [320]:
				xmin = 65.9008
				xmax = 65.9308
				text = "HH"
			intervals [321]:
				xmin = 65.9308
				xmax = 65.9608
				text = "AW1"
			intervals [322]:
				xmin = 65.9608
				xmax = 65.9908
				text = "Y"
			intervals [323]:
				xmin = 65.9908
				xmax = 66.0408
				text = "UW1"
			intervals [324]:
				xmin = 66.0408
				xmax = 66.1108
				text = "P"
			intervals [325]:
				xmin = 66.1108
				xmax = 66.1808
				text = "L"
			intervals [326]:
				xmin = 66.1808
				xmax = 66.2508
				text = "EY1"
			intervals [327]:
				xmin = 66.2508
				xmax = 66.2808
				text = "K"
			intervals [328]:
				xmin = 66.2808
				xmax = 66.4208
				text = "IH1"
			intervals [329]:
				xmin = 66.4208
				xmax = 66.5008
				text = "K"
			intervals [330]:
				xmin = 66.5008
				xmax = 66.5408
				text = "B"
			intervals [331]:
				xmin = 66.5408
				xmax = 66.5908
				text = "AH0"
			intervals [332]:
				xmin = 66.5908
				xmax = 66.7508
				text = "L"
			intervals [333]:
				xmin = 66.7508
				xmax = 66.7808
				text = "sp"
			intervals [334]:
				xmin = 66.7808
				xmax = 66.8108
				text = "K"
			intervals [335]:
				xmin = 66.8108
				xmax = 66.8408
				text = "UH1"
			intervals [336]:
				xmin = 66.8408
				xmax = 66.8908
				text = "D"
			intervals [337]:
				xmin = 66.8908
				xmax = 66.9308
				text = "Y"
			intervals [338]:
				xmin = 66.9308
				xmax = 66.9608
				text = "UW1"
			intervals [339]:
				xmin = 66.9608
				xmax = 67.0508
				text = "T"
			intervals [340]:
				xmin = 67.0508
				xmax = 67.0908
				text = "EH1"
			intervals [341]:
				xmin = 67.0908
				xmax = 67.1508
				text = "L"
			intervals [342]:
				xmin = 67.1508
				xmax = 67.2208
				text = "sp"
			intervals [343]:
				xmin = 67.2208
				xmax = 67.2508
				text = "M"
			intervals [344]:
				xmin = 67.2508
				xmax = 67.2808
				text = "IY1"
			intervals [345]:
				xmin = 67.2808
				xmax = 67.3108
				text = "DH"
			intervals [346]:
				xmin = 67.3108
				xmax = 67.3408
				text = "AH0"
			intervals [347]:
				xmin = 67.3408
				xmax = 67.3708
				text = "T"
			intervals [348]:
				xmin = 67.3708
				xmax = 82.1253
				text = "sp"
			intervals [349]:
				xmin = 82.1253
				xmax = 82.2453
				text = "AY1"
			intervals [350]:
				xmin = 82.2453
				xmax = 82.2753
				text = "sp"
			intervals [351]:
				xmin = 82.2753
				xmax = 82.4653
				text = "S"
			intervals [352]:
				xmin = 82.4653
				xmax = 82.5853
				text = "IY1"
			intervals [353]:
				xmin = 82.5853
				xmax = 82.6753
				text = "S"
			intervals [354]:
				xmin = 82.6753
				xmax = 82.7053
				text = "AO1"
			intervals [355]:
				xmin = 82.7053
				xmax = 82.7353
				text = "R"
			intervals [356]:
				xmin = 82.7353
				xmax = 82.7653
				text = "T"
			intervals [357]:
				xmin = 82.7653
				xmax = 82.7953
				text = "AH0"
			intervals [358]:
				xmin = 82.7953
				xmax = 82.8253
				text = "V"
			intervals [359]:
				xmin = 82.8253
				xmax = 82.9053
				text = "sp"
			intervals [360]:
				xmin = 82.9053
				xmax = 83.0353
				text = "S"
			intervals [361]:
				xmin = 83.0353
				xmax = 83.0653
				text = "AO1"
			intervals [362]:
				xmin = 83.0653
				xmax = 83.0953
				text = "R"
			intervals [363]:
				xmin = 83.0953
				xmax = 83.1253
				text = "T"
			intervals [364]:
				xmin = 83.1253
				xmax = 83.1553
				text = "AH0"
			intervals [365]:
				xmin = 83.1553
				xmax = 83.1853
				text = "V"
			intervals [366]:
				xmin = 83.1853
				xmax = 83.2453
				text = "L"
			intervals [367]:
				xmin = 83.2453
				xmax = 83.2753
				text = "AY1"
			intervals [368]:
				xmin = 83.2753
				xmax = 83.3953
				text = "K"
			intervals [369]:
				xmin = 83.3953
				xmax = 83.4653
				text = "B"
			intervals [370]:
				xmin = 83.4653
				xmax = 83.5653
				text = "EY1"
			intervals [371]:
				xmin = 83.5653
				xmax = 83.7253
				text = "S"
			intervals [372]:
				xmin = 83.7253
				xmax = 83.7753
				text = "B"
			intervals [373]:
				xmin = 83.7753
				xmax = 83.8253
				text = "AO1"
			intervals [374]:
				xmin = 83.8253
				xmax = 83.9653
				text = "L"
			intervals [375]:
				xmin = 83.9653
				xmax = 84.0753
				text = "sp"
			intervals [376]:
				xmin = 84.0753
				xmax = 84.2116
				text = ""
			intervals [377]:
				xmin = 84.2116
				xmax = 84.3516
				text = "L"
			intervals [378]:
				xmin = 84.3516
				xmax = 84.3816
				text = "AY1"
			intervals [379]:
				xmin = 84.3816
				xmax = 84.4516
				text = "K"
			intervals [380]:
				xmin = 84.4516
				xmax = 84.5416
				text = "sp"
			intervals [381]:
				xmin = 84.5416
				xmax = 84.6116
				text = "K"
			intervals [382]:
				xmin = 84.6116
				xmax = 84.6816
				text = "AE1"
			intervals [383]:
				xmin = 84.6816
				xmax = 84.7516
				text = "CH"
			intervals [384]:
				xmin = 84.7516
				xmax = 84.7916
				text = "IH0"
			intervals [385]:
				xmin = 84.7916
				xmax = 84.8616
				text = "NG"
			intervals [386]:
				xmin = 84.8616
				xmax = 84.8916
				text = "AH0"
			intervals [387]:
				xmin = 84.8916
				xmax = 84.9916
				text = "sp"
			intervals [388]:
				xmin = 84.9916
				xmax = 85.0316
				text = "F"
			intervals [389]:
				xmin = 85.0316
				xmax = 85.1416
				text = "L"
			intervals [390]:
				xmin = 85.1416
				xmax = 85.2916
				text = "AY1"
			intervals [391]:
				xmin = 85.2916
				xmax = 85.3716
				text = "sp"
			intervals [392]:
				xmin = 85.3716
				xmax = 85.4016
				text = "ER0"
			intervals [393]:
				xmin = 85.4016
				xmax = 87.5623
				text = "sp"
			intervals [394]:
				xmin = 87.5623
				xmax = 87.5923
				text = "HH"
			intervals [395]:
				xmin = 87.5923
				xmax = 87.7923
				text = "M"
			intervals [396]:
				xmin = 87.7923
				xmax = 88.5703
				text = ""
			intervals [397]:
				xmin = 88.5703
				xmax = 88.6003
				text = "sil"
			intervals [398]:
				xmin = 88.6003
				xmax = 88.6903
				text = "OW2"
			intervals [399]:
				xmin = 88.6903
				xmax = 88.8003
				text = "K"
			intervals [400]:
				xmin = 88.8003
				xmax = 88.8803
				text = "EY1"
			intervals [401]:
				xmin = 88.8803
				xmax = 88.9103
				text = "W"
			intervals [402]:
				xmin = 88.9103
				xmax = 88.9403
				text = "AH1"
			intervals [403]:
				xmin = 88.9403
				xmax = 89.0103
				text = "T"
			intervals [404]:
				xmin = 89.0103
				xmax = 89.0403
				text = "AH1"
			intervals [405]:
				xmin = 89.0403
				xmax = 89.0803
				text = "DH"
			intervals [406]:
				xmin = 89.0803
				xmax = 89.1603
				text = "ER0"
			intervals [407]:
				xmin = 89.1603
				xmax = 89.2203
				text = "K"
			intervals [408]:
				xmin = 89.2203
				xmax = 89.2803
				text = "AY1"
			intervals [409]:
				xmin = 89.2803
				xmax = 89.3103
				text = "N"
			intervals [410]:
				xmin = 89.3103
				xmax = 89.3403
				text = "AH0"
			intervals [411]:
				xmin = 89.3403
				xmax = 89.3703
				text = "V"
			intervals [412]:
				xmin = 89.3703
				xmax = 89.4103
				text = "G"
			intervals [413]:
				xmin = 89.4103
				xmax = 89.5103
				text = "EY1"
			intervals [414]:
				xmin = 89.5103
				xmax = 89.5603
				text = "M"
			intervals [415]:
				xmin = 89.5603
				xmax = 89.6603
				text = "Z"
			intervals [416]:
				xmin = 89.6603
				xmax = 89.6903
				text = "D"
			intervals [417]:
				xmin = 89.6903
				xmax = 89.7203
				text = "UW1"
			intervals [418]:
				xmin = 89.7203
				xmax = 89.7803
				text = "DH"
			intervals [419]:
				xmin = 89.7803
				xmax = 89.8103
				text = "EY1"
			intervals [420]:
				xmin = 89.8103
				xmax = 89.9003
				text = "sp"
			intervals [421]:
				xmin = 89.9003
				xmax = 89.9403
				text = "P"
			intervals [422]:
				xmin = 89.9403
				xmax = 90.0403
				text = "L"
			intervals [423]:
				xmin = 90.0403
				xmax = 90.1303
				text = "EY1"
			intervals [424]:
				xmin = 90.1303
				xmax = 100.1253
				text = "sp"
			intervals [425]:
				xmin = 100.1253
				xmax = 100.2253
				text = "AY1"
			intervals [426]:
				xmin = 100.2253
				xmax = 100.2753
				text = "D"
			intervals [427]:
				xmin = 100.2753
				xmax = 100.3453
				text = "OW1"
			intervals [428]:
				xmin = 100.3453
				xmax = 100.3853
				text = "N"
			intervals [429]:
				xmin = 100.3853
				xmax = 100.4253
				text = "N"
			intervals [430]:
				xmin = 100.4253
				xmax = 100.4953
				text = "OW1"
			intervals [431]:
				xmin = 100.4953
				xmax = 100.5953
				text = "sp"
			intervals [432]:
				xmin = 100.5953
				xmax = 100.6253
				text = "R"
			intervals [433]:
				xmin = 100.6253
				xmax = 100.6553
				text = "EH1"
			intervals [434]:
				xmin = 100.6553
				xmax = 100.7453
				text = "D"
			intervals [435]:
				xmin = 100.7453
				xmax = 100.8453
				text = "L"
			intervals [436]:
				xmin = 100.8453
				xmax = 100.9053
				text = "AY1"
			intervals [437]:
				xmin = 100.9053
				xmax = 100.9653
				text = "T"
			intervals [438]:
				xmin = 100.9653
				xmax = 100.9953
				text = "sp"
			intervals [439]:
				xmin = 100.9953
				xmax = 101.0879
				text = ""
			intervals [440]:
				xmin = 101.0879
				xmax = 101.1479
				text = "B"
			intervals [441]:
				xmin = 101.1479
				xmax = 101.1779
				text = "EH1"
			intervals [442]:
				xmin = 101.1779
				xmax = 101.2079
				text = "T"
			intervals [443]:
				xmin = 101.2079
				xmax = 101.2679
				text = "ER0"
			intervals [444]:
				xmin = 101.2679
				xmax = 101.3479
				text = "T"
			intervals [445]:
				xmin = 101.3479
				xmax = 101.3879
				text = "EH1"
			intervals [446]:
				xmin = 101.3879
				xmax = 101.4479
				text = "L"
			intervals [447]:
				xmin = 101.4479
				xmax = 101.4879
				text = "M"
			intervals [448]:
				xmin = 101.4879
				xmax = 101.5179
				text = "IY1"
			intervals [449]:
				xmin = 101.5179
				xmax = 101.6279
				text = "sp"
			intervals [450]:
				xmin = 101.6279
				xmax = 101.6579
				text = "AH0"
			intervals [451]:
				xmin = 101.6579
				xmax = 101.6879
				text = "B"
			intervals [452]:
				xmin = 101.6879
				xmax = 101.7179
				text = "AW1"
			intervals [453]:
				xmin = 101.7179
				xmax = 101.8079
				text = "T"
			intervals [454]:
				xmin = 101.8079
				xmax = 101.8579
				text = "DH"
			intervals [455]:
				xmin = 101.8579
				xmax = 101.8879
				text = "AH0"
			intervals [456]:
				xmin = 101.8879
				xmax = 101.9179
				text = "T"
			intervals [457]:
				xmin = 101.9179
				xmax = 102.1279
				text = "HH"
			intervals [458]:
				xmin = 102.1279
				xmax = 102.1579
				text = "W"
			intervals [459]:
				xmin = 102.1579
				xmax = 102.2179
				text = "AH1"
			intervals [460]:
				xmin = 102.2179
				xmax = 102.2479
				text = "N"
			intervals [461]:
				xmin = 102.2479
				xmax = 118.6962
				text = ""
			intervals [462]:
				xmin = 118.6962
				xmax = 118.7762
				text = "HH"
			intervals [463]:
				xmin = 118.7762
				xmax = 118.9362
				text = "M"
			intervals [464]:
				xmin = 118.9362
				xmax = 118.9662
				text = "sp"
			intervals [465]:
				xmin = 118.9662
				xmax = 121.6291
				text = ""
			intervals [466]:
				xmin = 121.6291
				xmax = 121.6791
				text = "HH"
			intervals [467]:
				xmin = 121.6791
				xmax = 121.7391
				text = "AW1"
			intervals [468]:
				xmin = 121.7391
				xmax = 121.7891
				text = "D"
			intervals [469]:
				xmin = 121.7891
				xmax = 121.8191
				text = "UW1"
			intervals [470]:
				xmin = 121.8191
				xmax = 121.8691
				text = "Y"
			intervals [471]:
				xmin = 121.8691
				xmax = 122.0091
				text = "UW1"
			intervals [472]:
				xmin = 122.0091
				xmax = 122.0391
				text = "sp"
			intervals [473]:
				xmin = 122.0391
				xmax = 122.1491
				text = "IH0"
			intervals [474]:
				xmin = 122.1491
				xmax = 122.1791
				text = "Z"
			intervals [475]:
				xmin = 122.1791
				xmax = 122.2091
				text = "DH"
			intervals [476]:
				xmin = 122.2091
				xmax = 122.3691
				text = "AH0"
			intervals [477]:
				xmin = 122.3691
				xmax = 122.4191
				text = "ER0"
			intervals [478]:
				xmin = 122.4191
				xmax = 122.4691
				text = "DH"
			intervals [479]:
				xmin = 122.4691
				xmax = 122.4991
				text = "EH1"
			intervals [480]:
				xmin = 122.4991
				xmax = 122.5691
				text = "R"
			intervals [481]:
				xmin = 122.5691
				xmax = 122.6691
				text = "T"
			intervals [482]:
				xmin = 122.6691
				xmax = 122.7991
				text = "IY1"
			intervals [483]:
				xmin = 122.7991
				xmax = 122.8991
				text = "M"
			intervals [484]:
				xmin = 122.8991
				xmax = 122.9791
				text = "Z"
			intervals [485]:
				xmin = 122.9791
				xmax = 123.0191
				text = "W"
			intervals [486]:
				xmin = 123.0191
				xmax = 123.0491
				text = "IH0"
			intervals [487]:
				xmin = 123.0491
				xmax = 123.0791
				text = "DH"
			intervals [488]:
				xmin = 123.0791
				xmax = 123.1091
				text = "DH"
			intervals [489]:
				xmin = 123.1091
				xmax = 123.1791
				text = "AH0"
			intervals [490]:
				xmin = 123.1791
				xmax = 123.2291
				text = "T"
			intervals [491]:
				xmin = 123.2291
				xmax = 123.2791
				text = "sp"
			intervals [492]:
				xmin = 123.2791
				xmax = 135.1073
				text = ""
			intervals [493]:
				xmin = 135.1073
				xmax = 135.1673
				text = "HH"
			intervals [494]:
				xmin = 135.1673
				xmax = 135.2173
				text = "AW1"
			intervals [495]:
				xmin = 135.2173
				xmax = 135.2773
				text = "D"
			intervals [496]:
				xmin = 135.2773
				xmax = 135.3073
				text = "UW1"
			intervals [497]:
				xmin = 135.3073
				xmax = 135.3373
				text = "Y"
			intervals [498]:
				xmin = 135.3373
				xmax = 135.3973
				text = "UW1"
			intervals [499]:
				xmin = 135.3973
				xmax = 135.5473
				text = "CH"
			intervals [500]:
				xmin = 135.5473
				xmax = 135.7373
				text = "UW1"
			intervals [501]:
				xmin = 135.7373
				xmax = 135.8873
				text = "Z"
			intervals [502]:
				xmin = 135.8873
				xmax = 135.9394
				text = ""
			intervals [503]:
				xmin = 135.9394
				xmax = 136.0694
				text = "sil"
			intervals [504]:
				xmin = 136.0694
				xmax = 136.1794
				text = "DH"
			intervals [505]:
				xmin = 136.1794
				xmax = 136.2094
				text = "AH1"
			intervals [506]:
				xmin = 136.2094
				xmax = 136.2394
				text = "F"
			intervals [507]:
				xmin = 136.2394
				xmax = 136.2794
				text = "AY1"
			intervals [508]:
				xmin = 136.2794
				xmax = 136.4294
				text = "V"
			intervals [509]:
				xmin = 136.4294
				xmax = 142.3698
				text = ""
			intervals [510]:
				xmin = 142.3698
				xmax = 142.3998
				text = "sil"
			intervals [511]:
				xmin = 142.3998
				xmax = 142.4598
				text = "Y"
			intervals [512]:
				xmin = 142.4598
				xmax = 142.4898
				text = "UW1"
			intervals [513]:
				xmin = 142.4898
				xmax = 142.5498
				text = "D"
			intervals [514]:
				xmin = 142.5498
				xmax = 142.5798
				text = "OW1"
			intervals [515]:
				xmin = 142.5798
				xmax = 142.6298
				text = "N"
			intervals [516]:
				xmin = 142.6298
				xmax = 142.6598
				text = "T"
			intervals [517]:
				xmin = 142.6598
				xmax = 142.7698
				text = "CH"
			intervals [518]:
				xmin = 142.7698
				xmax = 142.8498
				text = "UW1"
			intervals [519]:
				xmin = 142.8498
				xmax = 142.9298
				text = "Z"
			intervals [520]:
				xmin = 142.9298
				xmax = 142.9698
				text = "AH1"
			intervals [521]:
				xmin = 142.9698
				xmax = 143.1098
				text = "P"
			intervals [522]:
				xmin = 143.1098
				xmax = 143.1898
				text = "S"
			intervals [523]:
				xmin = 143.1898
				xmax = 143.2198
				text = "AY1"
			intervals [524]:
				xmin = 143.2198
				xmax = 143.2898
				text = "D"
			intervals [525]:
				xmin = 143.2898
				xmax = 143.3198
				text = "Z"
			intervals [526]:
				xmin = 143.3198
				xmax = 144.8099
				text = "sp"
			intervals [527]:
				xmin = 144.8099
				xmax = 144.8399
				text = "M"
			intervals [528]:
				xmin = 144.8399
				xmax = 145.0399
				text = "sp"
			intervals [529]:
				xmin = 145.0399
				xmax = 146.8648
				text = ""
			intervals [530]:
				xmin = 146.8648
				xmax = 146.8948
				text = "HH"
			intervals [531]:
				xmin = 146.8948
				xmax = 146.9348
				text = "W"
			intervals [532]:
				xmin = 146.9348
				xmax = 146.9648
				text = "AH1"
			intervals [533]:
				xmin = 146.9648
				xmax = 146.9948
				text = "T"
			intervals [534]:
				xmin = 146.9948
				xmax = 147.0548
				text = "AH0"
			intervals [535]:
				xmin = 147.0548
				xmax = 147.1148
				text = "B"
			intervals [536]:
				xmin = 147.1148
				xmax = 147.2548
				text = "AW1"
			intervals [537]:
				xmin = 147.2548
				xmax = 147.3548
				text = "T"
			intervals [538]:
				xmin = 147.3548
				xmax = 147.4048
				text = "sp"
			intervals [539]:
				xmin = 147.4048
				xmax = 147.4838
				text = ""
			intervals [540]:
				xmin = 147.4838
				xmax = 147.5738
				text = "HH"
			intervals [541]:
				xmin = 147.5738
				xmax = 147.6338
				text = "AY1"
			intervals [542]:
				xmin = 147.6338
				xmax = 147.6738
				text = "D"
			intervals [543]:
				xmin = 147.6738
				xmax = 147.7038
				text = "AH0"
			intervals [544]:
				xmin = 147.7038
				xmax = 147.7738
				text = "N"
			intervals [545]:
				xmin = 147.7738
				xmax = 147.8038
				text = "D"
			intervals [546]:
				xmin = 147.8038
				xmax = 147.8438
				text = "G"
			intervals [547]:
				xmin = 147.8438
				xmax = 147.9538
				text = "OW1"
			intervals [548]:
				xmin = 147.9538
				xmax = 148.1038
				text = "S"
			intervals [549]:
				xmin = 148.1038
				xmax = 148.2338
				text = "IY1"
			intervals [550]:
				xmin = 148.2338
				xmax = 148.3338
				text = "K"
			intervals [551]:
				xmin = 148.3338
				xmax = 148.3938
				text = "IH0"
			intervals [552]:
				xmin = 148.3938
				xmax = 148.4238
				text = "Z"
			intervals [553]:
				xmin = 148.4238
				xmax = 148.4538
				text = "DH"
			intervals [554]:
				xmin = 148.4538
				xmax = 148.5138
				text = "EH1"
			intervals [555]:
				xmin = 148.5138
				xmax = 148.5938
				text = "R"
			intervals [556]:
				xmin = 148.5938
				xmax = 148.7338
				text = "S"
			intervals [557]:
				xmin = 148.7338
				xmax = 148.8538
				text = "AY1"
			intervals [558]:
				xmin = 148.8538
				xmax = 148.9438
				text = "D"
			intervals [559]:
				xmin = 148.9438
				xmax = 149.0038
				text = "Z"
			intervals [560]:
				xmin = 149.0038
				xmax = 149.0338
				text = "AA1"
			intervals [561]:
				xmin = 149.0338
				xmax = 149.0638
				text = "N"
			intervals [562]:
				xmin = 149.0638
				xmax = 149.1038
				text = "DH"
			intervals [563]:
				xmin = 149.1038
				xmax = 149.1338
				text = "AH0"
			intervals [564]:
				xmin = 149.1338
				xmax = 149.1638
				text = "T"
			intervals [565]:
				xmin = 149.1638
				xmax = 149.2238
				text = "sp"
			intervals [566]:
				xmin = 149.2238
				xmax = 149.3538
				text = "ER0"
			intervals [567]:
				xmin = 149.3538
				xmax = 149.6238
				text = "sp"
			intervals [568]:
				xmin = 149.6238
				xmax = 152.2166
				text = ""
			intervals [569]:
				xmin = 152.2166
				xmax = 152.2966
				text = "HH"
			intervals [570]:
				xmin = 152.2966
				xmax = 152.3266
				text = "AW1"
			intervals [571]:
				xmin = 152.3266
				xmax = 152.3666
				text = "D"
			intervals [572]:
				xmin = 152.3666
				xmax = 152.3966
				text = "UW1"
			intervals [573]:
				xmin = 152.3966
				xmax = 152.4266
				text = "Y"
			intervals [574]:
				xmin = 152.4266
				xmax = 152.4666
				text = "UW1"
			intervals [575]:
				xmin = 152.4666
				xmax = 152.4966
				text = "D"
			intervals [576]:
				xmin = 152.4966
				xmax = 152.5466
				text = "IH2"
			intervals [577]:
				xmin = 152.5466
				xmax = 152.6766
				text = "S"
			intervals [578]:
				xmin = 152.6766
				xmax = 152.7566
				text = "AY1"
			intervals [579]:
				xmin = 152.7566
				xmax = 152.7966
				text = "D"
			intervals [580]:
				xmin = 152.7966
				xmax = 152.8666
				text = "HH"
			intervals [581]:
				xmin = 152.8666
				xmax = 152.9766
				text = "UW1"
			intervals [582]:
				xmin = 152.9766
				xmax = 153.0666
				text = "Z"
			intervals [583]:
				xmin = 153.0666
				xmax = 153.0966
				text = "IH1"
			intervals [584]:
				xmin = 153.0966
				xmax = 153.2566
				text = "T"
			intervals [585]:
				xmin = 153.2566
				xmax = 169.9462
				text = ""
			intervals [586]:
				xmin = 169.9462
				xmax = 169.9762
				text = "M"
			intervals [587]:
				xmin = 169.9762
				xmax = 170.0062
				text = "HH"
			intervals [588]:
				xmin = 170.0062
				xmax = 170.0462
				text = "M"
			intervals [589]:
				xmin = 170.0462
				xmax = 172.6882
				text = "sp"
			intervals [590]:
				xmin = 172.6882
				xmax = 172.7382
				text = "OW2"
			intervals [591]:
				xmin = 172.7382
				xmax = 172.8582
				text = "K"
			intervals [592]:
				xmin = 172.8582
				xmax = 172.8982
				text = "EY1"
			intervals [593]:
				xmin = 172.8982
				xmax = 172.9982
				text = "HH"
			intervals [594]:
				xmin = 172.9982
				xmax = 173.0582
				text = "AW1"
			intervals [595]:
				xmin = 173.0582
				xmax = 173.0982
				text = "AH0"
			intervals [596]:
				xmin = 173.0982
				xmax = 173.1382
				text = "B"
			intervals [597]:
				xmin = 173.1382
				xmax = 173.1682
				text = "AW1"
			intervals [598]:
				xmin = 173.1682
				xmax = 173.2182
				text = "T"
			intervals [599]:
				xmin = 173.2182
				xmax = 173.2782
				text = "AH1"
			intervals [600]:
				xmin = 173.2782
				xmax = 173.3282
				text = "DH"
			intervals [601]:
				xmin = 173.3282
				xmax = 173.3982
				text = "ER0"
			intervals [602]:
				xmin = 173.3982
				xmax = 173.4782
				text = "G"
			intervals [603]:
				xmin = 173.4782
				xmax = 173.5382
				text = "EY1"
			intervals [604]:
				xmin = 173.5382
				xmax = 173.6382
				text = "M"
			intervals [605]:
				xmin = 173.6382
				xmax = 173.8382
				text = "Z"
			intervals [606]:
				xmin = 173.8382
				xmax = 177.1539
				text = ""
			intervals [607]:
				xmin = 177.1539
				xmax = 177.1939
				text = "sil"
			intervals [608]:
				xmin = 177.1939
				xmax = 177.2239
				text = "HH"
			intervals [609]:
				xmin = 177.2239
				xmax = 177.2539
				text = "AE1"
			intervals [610]:
				xmin = 177.2539
				xmax = 177.4039
				text = "L"
			intervals [611]:
				xmin = 177.4039
				xmax = 177.4839
				text = "OW0"
			intervals [612]:
				xmin = 177.4839
				xmax = 177.6039
				text = "sp"
			intervals [613]:
				xmin = 177.6039
				xmax = 179.2044
				text = ""
			intervals [614]:
				xmin = 179.2044
				xmax = 179.2444
				text = "HH"
			intervals [615]:
				xmin = 179.2444
				xmax = 179.2744
				text = "AW1"
			intervals [616]:
				xmin = 179.2744
				xmax = 179.3044
				text = "D"
			intervals [617]:
				xmin = 179.3044
				xmax = 179.3344
				text = "UW1"
			intervals [618]:
				xmin = 179.3344
				xmax = 179.3644
				text = "Y"
			intervals [619]:
				xmin = 179.3644
				xmax = 179.3944
				text = "UW1"
			intervals [620]:
				xmin = 179.3944
				xmax = 179.4744
				text = "S"
			intervals [621]:
				xmin = 179.4744
				xmax = 179.5944
				text = "sp"
			intervals [622]:
				xmin = 179.5944
				xmax = 179.6444
				text = "HH"
			intervals [623]:
				xmin = 179.6444
				xmax = 179.6744
				text = "AW1"
			intervals [624]:
				xmin = 179.6744
				xmax = 179.7044
				text = "D"
			intervals [625]:
				xmin = 179.7044
				xmax = 179.7344
				text = "UW1"
			intervals [626]:
				xmin = 179.7344
				xmax = 179.7644
				text = "Y"
			intervals [627]:
				xmin = 179.7644
				xmax = 179.8144
				text = "UW1"
			intervals [628]:
				xmin = 179.8144
				xmax = 179.8944
				text = "P"
			intervals [629]:
				xmin = 179.8944
				xmax = 179.9444
				text = "L"
			intervals [630]:
				xmin = 179.9444
				xmax = 179.9744
				text = "EY1"
			intervals [631]:
				xmin = 179.9744
				xmax = 180.1744
				text = "sp"
			intervals [632]:
				xmin = 180.1744
				xmax = 180.2044
				text = "DH"
			intervals [633]:
				xmin = 180.2044
				xmax = 180.2344
				text = "AH0"
			intervals [634]:
				xmin = 180.2344
				xmax = 180.2644
				text = "T"
			intervals [635]:
				xmin = 180.2644
				xmax = 191.7546
				text = ""
			intervals [636]:
				xmin = 191.7546
				xmax = 191.8146
				text = "sil"
			intervals [637]:
				xmin = 191.8146
				xmax = 192.0746
				text = "spn"
			intervals [638]:
				xmin = 192.0746
				xmax = 193.6385
				text = ""
			intervals [639]:
				xmin = 193.6385
				xmax = 193.6685
				text = "sil"
			intervals [640]:
				xmin = 193.6685
				xmax = 193.7185
				text = "W"
			intervals [641]:
				xmin = 193.7185
				xmax = 193.7485
				text = "AH1"
			intervals [642]:
				xmin = 193.7485
				xmax = 193.7785
				text = "T"
			intervals [643]:
				xmin = 193.7785
				xmax = 193.8085
				text = "D"
			intervals [644]:
				xmin = 193.8085
				xmax = 193.8385
				text = "UW1"
			intervals [645]:
				xmin = 193.8385
				xmax = 193.8785
				text = "Y"
			intervals [646]:
				xmin = 193.8785
				xmax = 193.9185
				text = "UW1"
			intervals [647]:
				xmin = 193.9185
				xmax = 193.9685
				text = "D"
			intervals [648]:
				xmin = 193.9685
				xmax = 194.0885
				text = "UW1"
			intervals [649]:
				xmin = 194.0885
				xmax = 194.1185
				text = "T"
			intervals [650]:
				xmin = 194.1185
				xmax = 194.1585
				text = "AH0"
			intervals [651]:
				xmin = 194.1585
				xmax = 194.2085
				text = "DH"
			intervals [652]:
				xmin = 194.2085
				xmax = 194.2985
				text = "AH0"
			intervals [653]:
				xmin = 194.2985
				xmax = 194.3285
				text = "R"
			intervals [654]:
				xmin = 194.3285
				xmax = 194.3785
				text = "OW1"
			intervals [655]:
				xmin = 194.3785
				xmax = 194.4685
				text = "P"
			intervals [656]:
				xmin = 194.4685
				xmax = 196.7381
				text = ""
			intervals [657]:
				xmin = 196.7381
				xmax = 196.8481
				text = "sil"
			intervals [658]:
				xmin = 196.8481
				xmax = 196.9781
				text = "spn"
			intervals [659]:
				xmin = 196.9781
				xmax = 198.5194
				text = ""
			intervals [660]:
				xmin = 198.5194
				xmax = 198.7594
				text = "OW1"
			intervals [661]:
				xmin = 198.7594
				xmax = 198.7894
				text = "sp"
			intervals [662]:
				xmin = 198.7894
				xmax = 198.8194
				text = "Y"
			intervals [663]:
				xmin = 198.8194
				xmax = 198.8494
				text = "UW1"
			intervals [664]:
				xmin = 198.8494
				xmax = 198.8994
				text = "sp"
			intervals [665]:
				xmin = 198.8994
				xmax = 198.9494
				text = "JH"
			intervals [666]:
				xmin = 198.9494
				xmax = 198.9894
				text = "AH1"
			intervals [667]:
				xmin = 198.9894
				xmax = 199.0594
				text = "M"
			intervals [668]:
				xmin = 199.0594
				xmax = 199.1294
				text = "P"
			intervals [669]:
				xmin = 199.1294
				xmax = 199.2094
				text = "sp"
			intervals [670]:
				xmin = 199.2094
				xmax = 200.7529
				text = ""
			intervals [671]:
				xmin = 200.7529
				xmax = 201.4329
				text = "spn"
			intervals [672]:
				xmin = 201.4329
				xmax = 201.4729
				text = "sp"
			intervals [673]:
				xmin = 201.4729
				xmax = 202.6309
				text = ""
			intervals [674]:
				xmin = 202.6309
				xmax = 202.7109
				text = "AH0"
			intervals [675]:
				xmin = 202.7109
				xmax = 202.7409
				text = "N"
			intervals [676]:
				xmin = 202.7409
				xmax = 202.7709
				text = "DH"
			intervals [677]:
				xmin = 202.7709
				xmax = 202.8509
				text = "AH0"
			intervals [678]:
				xmin = 202.8509
				xmax = 202.9209
				text = "L"
			intervals [679]:
				xmin = 202.9209
				xmax = 202.9809
				text = "AE1"
			intervals [680]:
				xmin = 202.9809
				xmax = 203.0609
				text = "S"
			intervals [681]:
				xmin = 203.0609
				xmax = 203.0909
				text = "T"
			intervals [682]:
				xmin = 203.0909
				xmax = 203.1509
				text = "T"
			intervals [683]:
				xmin = 203.1509
				xmax = 203.2309
				text = "AY1"
			intervals [684]:
				xmin = 203.2309
				xmax = 203.2609
				text = "M"
			intervals [685]:
				xmin = 203.2609
				xmax = 203.3109
				text = "HH"
			intervals [686]:
				xmin = 203.3109
				xmax = 203.3509
				text = "IY1"
			intervals [687]:
				xmin = 203.3509
				xmax = 203.4109
				text = "sp"
			intervals [688]:
				xmin = 203.4109
				xmax = 203.4609
				text = "F"
			intervals [689]:
				xmin = 203.4609
				xmax = 203.5609
				text = "AO1"
			intervals [690]:
				xmin = 203.5609
				xmax = 203.6109
				text = "L"
			intervals [691]:
				xmin = 203.6109
				xmax = 203.6509
				text = "Z"
			intervals [692]:
				xmin = 203.6509
				xmax = 203.7109
				text = "AO1"
			intervals [693]:
				xmin = 203.7109
				xmax = 203.7409
				text = "N"
			intervals [694]:
				xmin = 203.7409
				xmax = 203.7709
				text = "HH"
			intervals [695]:
				xmin = 203.7709
				xmax = 203.8109
				text = "IH0"
			intervals [696]:
				xmin = 203.8109
				xmax = 203.8709
				text = "Z"
			intervals [697]:
				xmin = 203.8709
				xmax = 203.9909
				text = "F"
			intervals [698]:
				xmin = 203.9909
				xmax = 204.1409
				text = "EY1"
			intervals [699]:
				xmin = 204.1409
				xmax = 204.2209
				text = "S"
			intervals [700]:
				xmin = 204.2209
				xmax = 204.2709
				text = "sp"
			intervals [701]:
				xmin = 204.2709
				xmax = 213.5782
				text = ""
			intervals [702]:
				xmin = 213.5782
				xmax = 213.6182
				text = "D"
			intervals [703]:
				xmin = 213.6182
				xmax = 213.6482
				text = "UW1"
			intervals [704]:
				xmin = 213.6482
				xmax = 213.6782
				text = "Y"
			intervals [705]:
				xmin = 213.6782
				xmax = 213.7082
				text = "UW1"
			intervals [706]:
				xmin = 213.7082
				xmax = 213.7382
				text = "EH1"
			intervals [707]:
				xmin = 213.7382
				xmax = 213.7982
				text = "V"
			intervals [708]:
				xmin = 213.7982
				xmax = 213.8282
				text = "ER0"
			intervals [709]:
				xmin = 213.8282
				xmax = 213.8582
				text = "P"
			intervals [710]:
				xmin = 213.8582
				xmax = 213.9082
				text = "L"
			intervals [711]:
				xmin = 213.9082
				xmax = 213.9782
				text = "EY1"
			intervals [712]:
				xmin = 213.9782
				xmax = 214.0382
				text = "G"
			intervals [713]:
				xmin = 214.0382
				xmax = 214.1282
				text = "EY1"
			intervals [714]:
				xmin = 214.1282
				xmax = 214.2082
				text = "M"
			intervals [715]:
				xmin = 214.2082
				xmax = 214.2582
				text = "Z"
			intervals [716]:
				xmin = 214.2582
				xmax = 214.2882
				text = "W"
			intervals [717]:
				xmin = 214.2882
				xmax = 214.3182
				text = "IH0"
			intervals [718]:
				xmin = 214.3182
				xmax = 214.4082
				text = "DH"
			intervals [719]:
				xmin = 214.4082
				xmax = 214.4782
				text = "B"
			intervals [720]:
				xmin = 214.4782
				xmax = 214.5582
				text = "AA1"
			intervals [721]:
				xmin = 214.5582
				xmax = 214.5882
				text = "T"
			intervals [722]:
				xmin = 214.5882
				xmax = 214.6182
				text = "AH0"
			intervals [723]:
				xmin = 214.6182
				xmax = 214.7182
				text = "L"
			intervals [724]:
				xmin = 214.7182
				xmax = 214.7682
				text = "K"
			intervals [725]:
				xmin = 214.7682
				xmax = 214.8882
				text = "AE1"
			intervals [726]:
				xmin = 214.8882
				xmax = 214.9882
				text = "P"
			intervals [727]:
				xmin = 214.9882
				xmax = 215.1282
				text = "S"
			intervals [728]:
				xmin = 215.1282
				xmax = 222.4494
				text = ""
			intervals [729]:
				xmin = 222.4494
				xmax = 222.5694
				text = "Y"
			intervals [730]:
				xmin = 222.5694
				xmax = 222.7094
				text = "AE1"
			intervals [731]:
				xmin = 222.7094
				xmax = 222.7894
				text = "sp"
			intervals [732]:
				xmin = 222.7894
				xmax = 225.9233
				text = ""
			intervals [733]:
				xmin = 225.9233
				xmax = 225.9833
				text = "HH"
			intervals [734]:
				xmin = 225.9833
				xmax = 226.1933
				text = "M"
			intervals [735]:
				xmin = 226.1933
				xmax = 230.5331
				text = "sp"
			intervals [736]:
				xmin = 230.5331
				xmax = 230.5631
				text = "W"
			intervals [737]:
				xmin = 230.5631
				xmax = 230.5931
				text = "AH1"
			intervals [738]:
				xmin = 230.5931
				xmax = 230.6231
				text = "T"
			intervals [739]:
				xmin = 230.6231
				xmax = 230.6531
				text = "D"
			intervals [740]:
				xmin = 230.6531
				xmax = 230.6831
				text = "UW1"
			intervals [741]:
				xmin = 230.6831
				xmax = 230.7131
				text = "sp"
			intervals [742]:
				xmin = 230.7131
				xmax = 230.7531
				text = "Y"
			intervals [743]:
				xmin = 230.7531
				xmax = 230.7831
				text = "UW1"
			intervals [744]:
				xmin = 230.7831
				xmax = 230.8131
				text = "D"
			intervals [745]:
				xmin = 230.8131
				xmax = 230.8431
				text = "UW1"
			intervals [746]:
				xmin = 230.8431
				xmax = 231.002
				text = "sp"
			intervals [747]:
				xmin = 231.002
				xmax = 231.052
				text = "K"
			intervals [748]:
				xmin = 231.052
				xmax = 231.082
				text = "AH0"
			intervals [749]:
				xmin = 231.082
				xmax = 231.142
				text = "L"
			intervals [750]:
				xmin = 231.142
				xmax = 231.182
				text = "EH1"
			intervals [751]:
				xmin = 231.182
				xmax = 231.282
				text = "K"
			intervals [752]:
				xmin = 231.282
				xmax = 231.322
				text = "T"
			intervals [753]:
				xmin = 231.322
				xmax = 231.352
				text = "AH0"
			intervals [754]:
				xmin = 231.352
				xmax = 231.642
				text = "M"
			intervals [755]:
				xmin = 231.642
				xmax = 231.682
				text = "sp"
			intervals [756]:
				xmin = 231.682
				xmax = 231.722
				text = "spn"
			intervals [757]:
				xmin = 231.722
				xmax = 246.7245
				text = ""
			intervals [758]:
				xmin = 246.7245
				xmax = 246.8545
				text = "sil"
			intervals [759]:
				xmin = 246.8545
				xmax = 246.8845
				text = "HH"
			intervals [760]:
				xmin = 246.8845
				xmax = 246.9145
				text = "AW1"
			intervals [761]:
				xmin = 246.9145
				xmax = 246.9545
				text = "D"
			intervals [762]:
				xmin = 246.9545
				xmax = 246.9845
				text = "UW1"
			intervals [763]:
				xmin = 246.9845
				xmax = 247.0145
				text = "Y"
			intervals [764]:
				xmin = 247.0145
				xmax = 247.0445
				text = "UW1"
			intervals [765]:
				xmin = 247.0445
				xmax = 247.1645
				text = "HH"
			intervals [766]:
				xmin = 247.1645
				xmax = 247.2045
				text = "AW1"
			intervals [767]:
				xmin = 247.2045
				xmax = 247.2545
				text = "D"
			intervals [768]:
				xmin = 247.2545
				xmax = 247.2845
				text = "UW1"
			intervals [769]:
				xmin = 247.2845
				xmax = 247.3145
				text = "Y"
			intervals [770]:
				xmin = 247.3145
				xmax = 247.3745
				text = "UW1"
			intervals [771]:
				xmin = 247.3745
				xmax = 247.4145
				text = "D"
			intervals [772]:
				xmin = 247.4145
				xmax = 247.5245
				text = "UW1"
			intervals [773]:
				xmin = 247.5245
				xmax = 247.5845
				text = "DH"
			intervals [774]:
				xmin = 247.5845
				xmax = 247.6645
				text = "AH0"
			intervals [775]:
				xmin = 247.6645
				xmax = 247.7245
				text = "T"
			intervals [776]:
				xmin = 247.7245
				xmax = 247.7945
				text = "sp"
			intervals [777]:
				xmin = 247.7945
				xmax = 247.8445
				text = "F"
			intervals [778]:
				xmin = 247.8445
				xmax = 247.9245
				text = "L"
			intervals [779]:
				xmin = 247.9245
				xmax = 247.9545
				text = "IH1"
			intervals [780]:
				xmin = 247.9545
				xmax = 248.0345
				text = "P"
			intervals [781]:
				xmin = 248.0345
				xmax = 248.1345
				text = "IH0"
			intervals [782]:
				xmin = 248.1345
				xmax = 248.1945
				text = "T"
			intervals [783]:
				xmin = 248.1945
				xmax = 248.2445
				text = "S"
			intervals [784]:
				xmin = 248.2445
				xmax = 248.2845
				text = "AH1"
			intervals [785]:
				xmin = 248.2845
				xmax = 248.3145
				text = "M"
			intervals [786]:
				xmin = 248.3145
				xmax = 248.3445
				text = "HH"
			intervals [787]:
				xmin = 248.3445
				xmax = 248.3745
				text = "AW2"
			intervals [788]:
				xmin = 248.3745
				xmax = 248.6045
				text = "sp"
			intervals [789]:
				xmin = 248.6045
				xmax = 248.7245
				text = "ER0"
			intervals [790]:
				xmin = 248.7245
				xmax = 248.8045
				text = "sp"
			intervals [791]:
				xmin = 248.8045
				xmax = 248.8845
				text = "R"
			intervals [792]:
				xmin = 248.8845
				xmax = 248.9245
				text = "OW1"
			intervals [793]:
				xmin = 248.9245
				xmax = 249.0345
				text = "L"
			intervals [794]:
				xmin = 249.0345
				xmax = 249.1045
				text = "IH0"
			intervals [795]:
				xmin = 249.1045
				xmax = 249.1345
				text = "T"
			intervals [796]:
				xmin = 249.1345
				xmax = 249.2145
				text = "sp"
			intervals [797]:
				xmin = 249.2145
				xmax = 250.8407
				text = ""
			intervals [798]:
				xmin = 250.8407
				xmax = 251.0307
				text = "OW1"
			intervals [799]:
				xmin = 251.0307
				xmax = 251.0907
				text = "W"
			intervals [800]:
				xmin = 251.0907
				xmax = 251.1207
				text = "IH0"
			intervals [801]:
				xmin = 251.1207
				xmax = 251.1507
				text = "DH"
			intervals [802]:
				xmin = 251.1507
				xmax = 251.1807
				text = "sp"
			intervals [803]:
				xmin = 251.1807
				xmax = 251.2207
				text = "Y"
			intervals [804]:
				xmin = 251.2207
				xmax = 251.2507
				text = "UH1"
			intervals [805]:
				xmin = 251.2507
				xmax = 251.2807
				text = "R"
			intervals [806]:
				xmin = 251.2807
				xmax = 251.3607
				text = "sp"
			intervals [807]:
				xmin = 251.3607
				xmax = 251.3907
				text = "TH"
			intervals [808]:
				xmin = 251.3907
				xmax = 251.4407
				text = "AH1"
			intervals [809]:
				xmin = 251.4407
				xmax = 251.6507
				text = "M"
			intervals [810]:
				xmin = 251.6507
				xmax = 251.7107
				text = "L"
			intervals [811]:
				xmin = 251.7107
				xmax = 251.7407
				text = "AY1"
			intervals [812]:
				xmin = 251.7407
				xmax = 251.7707
				text = "K"
			intervals [813]:
				xmin = 251.7707
				xmax = 251.8407
				text = "sp"
			intervals [814]:
				xmin = 251.8407
				xmax = 251.8907
				text = "AH0"
			intervals [815]:
				xmin = 251.8907
				xmax = 251.9507
				text = "M"
			intervals [816]:
				xmin = 251.9507
				xmax = 252.0807
				text = "AA1"
			intervals [817]:
				xmin = 252.0807
				xmax = 252.1207
				text = "R"
			intervals [818]:
				xmin = 252.1207
				xmax = 252.1807
				text = "B"
			intervals [819]:
				xmin = 252.1807
				xmax = 252.2107
				text = "AH0"
			intervals [820]:
				xmin = 252.2107
				xmax = 252.2707
				text = "L"
			intervals [821]:
				xmin = 252.2707
				xmax = 253.4986
				text = ""
			intervals [822]:
				xmin = 253.4986
				xmax = 253.5586
				text = "sil"
			intervals [823]:
				xmin = 253.5586
				xmax = 253.6086
				text = "Y"
			intervals [824]:
				xmin = 253.6086
				xmax = 253.6586
				text = "UW1"
			intervals [825]:
				xmin = 253.6586
				xmax = 253.7186
				text = "P"
			intervals [826]:
				xmin = 253.7186
				xmax = 253.8186
				text = "L"
			intervals [827]:
				xmin = 253.8186
				xmax = 253.8486
				text = "EY1"
			intervals [828]:
				xmin = 253.8486
				xmax = 253.8786
				text = "sp"
			intervals [829]:
				xmin = 253.8786
				xmax = 253.9086
				text = "M"
			intervals [830]:
				xmin = 253.9086
				xmax = 253.9586
				text = "AA1"
			intervals [831]:
				xmin = 253.9586
				xmax = 254.0686
				text = "R"
			intervals [832]:
				xmin = 254.0686
				xmax = 254.1086
				text = "B"
			intervals [833]:
				xmin = 254.1086
				xmax = 254.1386
				text = "AH0"
			intervals [834]:
				xmin = 254.1386
				xmax = 254.1786
				text = "L"
			intervals [835]:
				xmin = 254.1786
				xmax = 254.2486
				text = "Z"
			intervals [836]:
				xmin = 254.2486
				xmax = 254.3086
				text = "T"
			intervals [837]:
				xmin = 254.3086
				xmax = 254.3686
				text = "UW1"
			intervals [838]:
				xmin = 254.3686
				xmax = 254.5086
				text = "sp"
			intervals [839]:
				xmin = 254.5086
				xmax = 255.8487
				text = ""
			intervals [840]:
				xmin = 255.8487
				xmax = 255.8987
				text = "HH"
			intervals [841]:
				xmin = 255.8987
				xmax = 255.9287
				text = "W"
			intervals [842]:
				xmin = 255.9287
				xmax = 255.9587
				text = "AH1"
			intervals [843]:
				xmin = 255.9587
				xmax = 255.9887
				text = "T"
			intervals [844]:
				xmin = 255.9887
				xmax = 256.0287
				text = "sp"
			intervals [845]:
				xmin = 256.0287
				xmax = 256.0787
				text = "K"
			intervals [846]:
				xmin = 256.0787
				xmax = 256.1287
				text = "AY1"
			intervals [847]:
				xmin = 256.1287
				xmax = 256.1687
				text = "N"
			intervals [848]:
				xmin = 256.1687
				xmax = 256.1987
				text = "AH0"
			intervals [849]:
				xmin = 256.1987
				xmax = 256.2287
				text = "V"
			intervals [850]:
				xmin = 256.2287
				xmax = 256.3087
				text = "G"
			intervals [851]:
				xmin = 256.3087
				xmax = 256.3687
				text = "EY1"
			intervals [852]:
				xmin = 256.3687
				xmax = 256.4387
				text = "M"
			intervals [853]:
				xmin = 256.4387
				xmax = 256.4687
				text = "Z"
			intervals [854]:
				xmin = 256.4687
				xmax = 256.4987
				text = "D"
			intervals [855]:
				xmin = 256.4987
				xmax = 256.5287
				text = "IH0"
			intervals [856]:
				xmin = 256.5287
				xmax = 256.5587
				text = "D"
			intervals [857]:
				xmin = 256.5587
				xmax = 256.5987
				text = "Y"
			intervals [858]:
				xmin = 256.5987
				xmax = 256.6287
				text = "UW1"
			intervals [859]:
				xmin = 256.6287
				xmax = 256.6687
				text = "sp"
			intervals [860]:
				xmin = 256.6687
				xmax = 256.7087
				text = "P"
			intervals [861]:
				xmin = 256.7087
				xmax = 256.7587
				text = "L"
			intervals [862]:
				xmin = 256.7587
				xmax = 256.7987
				text = "EY1"
			intervals [863]:
				xmin = 256.7987
				xmax = 256.8287
				text = "W"
			intervals [864]:
				xmin = 256.8287
				xmax = 256.8787
				text = "IH0"
			intervals [865]:
				xmin = 256.8787
				xmax = 256.9087
				text = "DH"
			intervals [866]:
				xmin = 256.9087
				xmax = 256.9687
				text = "M"
			intervals [867]:
				xmin = 256.9687
				xmax = 257.0087
				text = "AA1"
			intervals [868]:
				xmin = 257.0087
				xmax = 257.0387
				text = "R"
			intervals [869]:
				xmin = 257.0387
				xmax = 257.0687
				text = "B"
			intervals [870]:
				xmin = 257.0687
				xmax = 257.1087
				text = "AH0"
			intervals [871]:
				xmin = 257.1087
				xmax = 257.1387
				text = "L"
			intervals [872]:
				xmin = 257.1387
				xmax = 257.2287
				text = "Z"
			intervals [873]:
				xmin = 257.2287
				xmax = 275.4416
				text = "sp"
			intervals [874]:
				xmin = 275.4416
				xmax = 275.4716
				text = "AH0"
			intervals [875]:
				xmin = 275.4716
				xmax = 275.5916
				text = "N"
			intervals [876]:
				xmin = 275.5916
				xmax = 275.7116
				text = "sp"
			intervals [877]:
				xmin = 275.7116
				xmax = 275.7416
				text = "HH"
			intervals [878]:
				xmin = 275.7416
				xmax = 275.7716
				text = "IY1"
			intervals [879]:
				xmin = 275.7716
				xmax = 275.8016
				text = "sp"
			intervals [880]:
				xmin = 275.8016
				xmax = 275.9616
				text = "SH"
			intervals [881]:
				xmin = 275.9616
				xmax = 276.0316
				text = "UW1"
			intervals [882]:
				xmin = 276.0316
				xmax = 276.1116
				text = "T"
			intervals [883]:
				xmin = 276.1116
				xmax = 276.1616
				text = "S"
			intervals [884]:
				xmin = 276.1616
				xmax = 276.1916
				text = "EH1"
			intervals [885]:
				xmin = 276.1916
				xmax = 276.2416
				text = "Z"
			intervals [886]:
				xmin = 276.2416
				xmax = 276.2916
				text = "L"
			intervals [887]:
				xmin = 276.2916
				xmax = 276.3916
				text = "AO1"
			intervals [888]:
				xmin = 276.3916
				xmax = 276.4316
				text = "NG"
			intervals [889]:
				xmin = 276.4316
				xmax = 276.4616
				text = "EH1"
			intervals [890]:
				xmin = 276.4616
				xmax = 276.4916
				text = "Z"
			intervals [891]:
				xmin = 276.4916
				xmax = 276.5516
				text = "HH"
			intervals [892]:
				xmin = 276.5516
				xmax = 276.6016
				text = "IY1"
			intervals [893]:
				xmin = 276.6016
				xmax = 276.6716
				text = "G"
			intervals [894]:
				xmin = 276.6716
				xmax = 276.7116
				text = "IH1"
			intervals [895]:
				xmin = 276.7116
				xmax = 276.7816
				text = "T"
			intervals [896]:
				xmin = 276.7816
				xmax = 276.8616
				text = "S"
			intervals [897]:
				xmin = 276.8616
				xmax = 276.8916
				text = "AH0"
			intervals [898]:
				xmin = 276.8916
				xmax = 276.9416
				text = "M"
			intervals [899]:
				xmin = 276.9416
				xmax = 277.0216
				text = "AA1"
			intervals [900]:
				xmin = 277.0216
				xmax = 277.0916
				text = "R"
			intervals [901]:
				xmin = 277.0916
				xmax = 277.1516
				text = "B"
			intervals [902]:
				xmin = 277.1516
				xmax = 277.2116
				text = "AH0"
			intervals [903]:
				xmin = 277.2116
				xmax = 277.2416
				text = "L"
			intervals [904]:
				xmin = 277.2416
				xmax = 277.9629
				text = "sp"
			intervals [905]:
				xmin = 277.9629
				xmax = 278.0029
				text = "AH0"
			intervals [906]:
				xmin = 278.0029
				xmax = 278.0329
				text = "N"
			intervals [907]:
				xmin = 278.0329
				xmax = 278.0629
				text = "IH0"
			intervals [908]:
				xmin = 278.0629
				xmax = 278.1029
				text = "F"
			intervals [909]:
				xmin = 278.1029
				xmax = 278.1329
				text = "HH"
			intervals [910]:
				xmin = 278.1329
				xmax = 278.1829
				text = "IY1"
			intervals [911]:
				xmin = 278.1829
				xmax = 278.2429
				text = "D"
			intervals [912]:
				xmin = 278.2429
				xmax = 278.2929
				text = "AH1"
			intervals [913]:
				xmin = 278.2929
				xmax = 278.3229
				text = "Z"
			intervals [914]:
				xmin = 278.3229
				xmax = 278.3529
				text = "AH0"
			intervals [915]:
				xmin = 278.3529
				xmax = 278.3829
				text = "N"
			intervals [916]:
				xmin = 278.3829
				xmax = 278.4129
				text = "T"
			intervals [917]:
				xmin = 278.4129
				xmax = 278.4429
				text = "G"
			intervals [918]:
				xmin = 278.4429
				xmax = 278.4729
				text = "EH1"
			intervals [919]:
				xmin = 278.4729
				xmax = 278.5029
				text = "T"
			intervals [920]:
				xmin = 278.5029
				xmax = 278.5429
				text = "AH0"
			intervals [921]:
				xmin = 278.5429
				xmax = 278.5829
				text = "sp"
			intervals [922]:
				xmin = 278.5829
				xmax = 278.6329
				text = "M"
			intervals [923]:
				xmin = 278.6329
				xmax = 278.6929
				text = "AA1"
			intervals [924]:
				xmin = 278.6929
				xmax = 278.7429
				text = "R"
			intervals [925]:
				xmin = 278.7429
				xmax = 278.8029
				text = "B"
			intervals [926]:
				xmin = 278.8029
				xmax = 278.8329
				text = "AH0"
			intervals [927]:
				xmin = 278.8329
				xmax = 278.9329
				text = "L"
			intervals [928]:
				xmin = 278.9329
				xmax = 278.9629
				text = "IH0"
			intervals [929]:
				xmin = 278.9629
				xmax = 279.0029
				text = "T"
			intervals [930]:
				xmin = 279.0029
				xmax = 279.0329
				text = "Z"
			intervals [931]:
				xmin = 279.0329
				xmax = 279.0629
				text = "Y"
			intervals [932]:
				xmin = 279.0629
				xmax = 279.1129
				text = "UH1"
			intervals [933]:
				xmin = 279.1129
				xmax = 279.2029
				text = "R"
			intervals [934]:
				xmin = 279.2029
				xmax = 279.3129
				text = "T"
			intervals [935]:
				xmin = 279.3129
				xmax = 279.3429
				text = "ER1"
			intervals [936]:
				xmin = 279.3429
				xmax = 279.4429
				text = "N"
			intervals [937]:
				xmin = 279.4429
				xmax = 282.9903
				text = ""
			intervals [938]:
				xmin = 282.9903
				xmax = 283.0603
				text = "HH"
			intervals [939]:
				xmin = 283.0603
				xmax = 283.2103
				text = "AW1"
			intervals [940]:
				xmin = 283.2103
				xmax = 283.2403
				text = "AH0"
			intervals [941]:
				xmin = 283.2403
				xmax = 283.2903
				text = "B"
			intervals [942]:
				xmin = 283.2903
				xmax = 283.4903
				text = "AW1"
			intervals [943]:
				xmin = 283.4903
				xmax = 283.5703
				text = "T"
			intervals [944]:
				xmin = 283.5703
				xmax = 283.6303
				text = "sp"
			intervals [945]:
				xmin = 283.6303
				xmax = 284.1003
				text = "AH1"
			intervals [946]:
				xmin = 284.1003
				xmax = 285.0746
				text = ""
			intervals [947]:
				xmin = 285.0746
				xmax = 285.1146
				text = "sil"
			intervals [948]:
				xmin = 285.1146
				xmax = 285.1946
				text = "R"
			intervals [949]:
				xmin = 285.1946
				xmax = 285.2646
				text = "EH1"
			intervals [950]:
				xmin = 285.2646
				xmax = 285.3046
				text = "D"
			intervals [951]:
				xmin = 285.3046
				xmax = 285.3746
				text = "R"
			intervals [952]:
				xmin = 285.3746
				xmax = 285.4846
				text = "OW1"
			intervals [953]:
				xmin = 285.4846
				xmax = 285.6046
				text = "V"
			intervals [954]:
				xmin = 285.6046
				xmax = 285.7146
				text = "ER0"
			intervals [955]:
				xmin = 285.7146
				xmax = 285.7946
				text = "sp"
			intervals [956]:
				xmin = 285.7946
				xmax = 286.4863
				text = ""
			intervals [957]:
				xmin = 286.4863
				xmax = 286.6063
				text = "Y"
			intervals [958]:
				xmin = 286.6063
				xmax = 286.6563
				text = "UW1"
			intervals [959]:
				xmin = 286.6563
				xmax = 286.7063
				text = "N"
			intervals [960]:
				xmin = 286.7063
				xmax = 286.7363
				text = "OW1"
			intervals [961]:
				xmin = 286.7363
				xmax = 286.7663
				text = "DH"
			intervals [962]:
				xmin = 286.7663
				xmax = 286.7963
				text = "AH0"
			intervals [963]:
				xmin = 286.7963
				xmax = 286.8263
				text = "T"
			intervals [964]:
				xmin = 286.8263
				xmax = 286.8663
				text = "sp"
			intervals [965]:
				xmin = 286.8663
				xmax = 286.8963
				text = "G"
			intervals [966]:
				xmin = 286.8963
				xmax = 286.9263
				text = "EY1"
			intervals [967]:
				xmin = 286.9263
				xmax = 287.0663
				text = "M"
			intervals [968]:
				xmin = 287.0663
				xmax = 288.981
				text = ""
			intervals [969]:
				xmin = 288.981
				xmax = 289.051
				text = "K"
			intervals [970]:
				xmin = 289.051
				xmax = 289.101
				text = "IH1"
			intervals [971]:
				xmin = 289.101
				xmax = 289.191
				text = "K"
			intervals [972]:
				xmin = 289.191
				xmax = 289.221
				text = "DH"
			intervals [973]:
				xmin = 289.221
				xmax = 289.271
				text = "IY0"
			intervals [974]:
				xmin = 289.271
				xmax = 289.371
				text = "K"
			intervals [975]:
				xmin = 289.371
				xmax = 289.501
				text = "AE1"
			intervals [976]:
				xmin = 289.501
				xmax = 289.591
				text = "N"
			intervals [977]:
				xmin = 289.591
				xmax = 289.661
				text = "sp"
			intervals [978]:
				xmin = 289.661
				xmax = 292.2625
				text = ""
			intervals [979]:
				xmin = 292.2625
				xmax = 292.3625
				text = "M"
			intervals [980]:
				xmin = 292.3625
				xmax = 292.5425
				text = "EY1"
			intervals [981]:
				xmin = 292.5425
				xmax = 292.7325
				text = "AY1"
			intervals [982]:
				xmin = 292.7325
				xmax = 293.8779
				text = "sp"
			intervals [983]:
				xmin = 293.8779
				xmax = 293.9479
				text = "K"
			intervals [984]:
				xmin = 293.9479
				xmax = 294.0379
				text = "AE1"
			intervals [985]:
				xmin = 294.0379
				xmax = 294.1079
				text = "P"
			intervals [986]:
				xmin = 294.1079
				xmax = 294.1679
				text = "CH"
			intervals [987]:
				xmin = 294.1679
				xmax = 294.2179
				text = "ER0"
			intervals [988]:
				xmin = 294.2179
				xmax = 294.2579
				text = "DH"
			intervals [989]:
				xmin = 294.2579
				xmax = 294.3179
				text = "AH0"
			intervals [990]:
				xmin = 294.3179
				xmax = 294.3579
				text = "sp"
			intervals [991]:
				xmin = 294.3579
				xmax = 294.3879
				text = "F"
			intervals [992]:
				xmin = 294.3879
				xmax = 294.4679
				text = "L"
			intervals [993]:
				xmin = 294.4679
				xmax = 294.6279
				text = "AE1"
			intervals [994]:
				xmin = 294.6279
				xmax = 294.7079
				text = "G"
			intervals [995]:
				xmin = 294.7079
				xmax = 294.8179
				text = "sp"
			intervals [996]:
				xmin = 294.8179
				xmax = 296.6316
				text = ""
			intervals [997]:
				xmin = 296.6316
				xmax = 296.7116
				text = "HH"
			intervals [998]:
				xmin = 296.7116
				xmax = 296.7416
				text = "AW1"
			intervals [999]:
				xmin = 296.7416
				xmax = 296.7916
				text = "AH0"
			intervals [1000]:
				xmin = 296.7916
				xmax = 296.8416
				text = "B"
			intervals [1001]:
				xmin = 296.8416
				xmax = 296.9216
				text = "AW1"
			intervals [1002]:
				xmin = 296.9216
				xmax = 296.9816
				text = "T"
			intervals [1003]:
				xmin = 296.9816
				xmax = 297.0416
				text = "S"
			intervals [1004]:
				xmin = 297.0416
				xmax = 297.1516
				text = "P"
			intervals [1005]:
				xmin = 297.1516
				xmax = 297.2516
				text = "AO1"
			intervals [1006]:
				xmin = 297.2516
				xmax = 297.3716
				text = "R"
			intervals [1007]:
				xmin = 297.3716
				xmax = 297.4216
				text = "T"
			intervals [1008]:
				xmin = 297.4216
				xmax = 297.5716
				text = "S"
			intervals [1009]:
				xmin = 297.5716
				xmax = 305.5215
				text = ""
			intervals [1010]:
				xmin = 305.5215
				xmax = 305.8415
				text = "spn"
			intervals [1011]:
				xmin = 305.8415
				xmax = 306.4215
				text = "sp"
			intervals [1012]:
				xmin = 306.4215
				xmax = 306.8178
				text = ""
			intervals [1013]:
				xmin = 306.8178
				xmax = 306.8578
				text = "HH"
			intervals [1014]:
				xmin = 306.8578
				xmax = 306.8878
				text = "W"
			intervals [1015]:
				xmin = 306.8878
				xmax = 306.9178
				text = "AH1"
			intervals [1016]:
				xmin = 306.9178
				xmax = 306.9478
				text = "T"
			intervals [1017]:
				xmin = 306.9478
				xmax = 306.9778
				text = "D"
			intervals [1018]:
				xmin = 306.9778
				xmax = 307.0078
				text = "UW1"
			intervals [1019]:
				xmin = 307.0078
				xmax = 307.0478
				text = "Y"
			intervals [1020]:
				xmin = 307.0478
				xmax = 307.1078
				text = "UW1"
			intervals [1021]:
				xmin = 307.1078
				xmax = 307.1778
				text = "L"
			intervals [1022]:
				xmin = 307.1778
				xmax = 307.2278
				text = "AY1"
			intervals [1023]:
				xmin = 307.2278
				xmax = 307.2878
				text = "K"
			intervals [1024]:
				xmin = 307.2878
				xmax = 307.3178
				text = "sp"
			intervals [1025]:
				xmin = 307.3178
				xmax = 307.3478
				text = "DH"
			intervals [1026]:
				xmin = 307.3478
				xmax = 307.3778
				text = "AH0"
			intervals [1027]:
				xmin = 307.3778
				xmax = 307.4278
				text = "B"
			intervals [1028]:
				xmin = 307.4278
				xmax = 307.5578
				text = "EH1"
			intervals [1029]:
				xmin = 307.5578
				xmax = 307.5878
				text = "S"
			intervals [1030]:
				xmin = 307.5878
				xmax = 307.6278
				text = "T"
			intervals [1031]:
				xmin = 307.6278
				xmax = 312.8644
				text = ""
			intervals [1032]:
				xmin = 312.8644
				xmax = 312.9044
				text = "P"
			intervals [1033]:
				xmin = 312.9044
				xmax = 312.9644
				text = "L"
			intervals [1034]:
				xmin = 312.9644
				xmax = 313.0144
				text = "EY1"
			intervals [1035]:
				xmin = 313.0144
				xmax = 313.0444
				text = "AA1"
			intervals [1036]:
				xmin = 313.0444
				xmax = 313.0844
				text = "N"
			intervals [1037]:
				xmin = 313.0844
				xmax = 313.1444
				text = "EY1"
			intervals [1038]:
				xmin = 313.1444
				xmax = 313.1944
				text = "sp"
			intervals [1039]:
				xmin = 313.1944
				xmax = 313.2344
				text = "T"
			intervals [1040]:
				xmin = 313.2344
				xmax = 313.3144
				text = "IY1"
			intervals [1041]:
				xmin = 313.3144
				xmax = 313.4444
				text = "M"
			intervals [1042]:
				xmin = 313.4444
				xmax = 316.0481
				text = "sp"
			intervals [1043]:
				xmin = 316.0481
				xmax = 316.1881
				text = "spn"
			intervals [1044]:
				xmin = 316.1881
				xmax = 316.2681
				text = "sp"
			intervals [1045]:
				xmin = 316.2681
				xmax = 316.5236
				text = ""
			intervals [1046]:
				xmin = 316.5236
				xmax = 316.5936
				text = "T"
			intervals [1047]:
				xmin = 316.5936
				xmax = 316.6236
				text = "EH1"
			intervals [1048]:
				xmin = 316.6236
				xmax = 316.6636
				text = "L"
			intervals [1049]:
				xmin = 316.6636
				xmax = 316.7336
				text = "M"
			intervals [1050]:
				xmin = 316.7336
				xmax = 316.7636
				text = "IY1"
			intervals [1051]:
				xmin = 316.7636
				xmax = 316.8236
				text = "AH0"
			intervals [1052]:
				xmin = 316.8236
				xmax = 316.8536
				text = "B"
			intervals [1053]:
				xmin = 316.8536
				xmax = 316.9336
				text = "AW1"
			intervals [1054]:
				xmin = 316.9336
				xmax = 316.9936
				text = "T"
			intervals [1055]:
				xmin = 316.9936
				xmax = 317.0336
				text = "IH0"
			intervals [1056]:
				xmin = 317.0336
				xmax = 317.0636
				text = "T"
			intervals [1057]:
				xmin = 317.0636
				xmax = 317.0936
				text = "sp"
			intervals [1058]:
				xmin = 317.0936
				xmax = 329.9458
				text = ""
			intervals [1059]:
				xmin = 329.9458
				xmax = 329.9858
				text = "D"
			intervals [1060]:
				xmin = 329.9858
				xmax = 330.0258
				text = "IH0"
			intervals [1061]:
				xmin = 330.0258
				xmax = 330.0758
				text = "D"
			intervals [1062]:
				xmin = 330.0758
				xmax = 330.1058
				text = "Y"
			intervals [1063]:
				xmin = 330.1058
				xmax = 330.1358
				text = "UW1"
			intervals [1064]:
				xmin = 330.1358
				xmax = 330.2258
				text = "P"
			intervals [1065]:
				xmin = 330.2258
				xmax = 330.3158
				text = "L"
			intervals [1066]:
				xmin = 330.3158
				xmax = 330.3658
				text = "EY1"
			intervals [1067]:
				xmin = 330.3658
				xmax = 330.4558
				text = "AH1"
			intervals [1068]:
				xmin = 330.4558
				xmax = 330.5058
				text = "DH"
			intervals [1069]:
				xmin = 330.5058
				xmax = 330.7558
				text = "ER0"
			intervals [1070]:
				xmin = 330.7558
				xmax = 330.9058
				text = "AH1"
			intervals [1071]:
				xmin = 330.9058
				xmax = 330.9958
				text = "sp"
			intervals [1072]:
				xmin = 330.9958
				xmax = 331.0358
				text = "P"
			intervals [1073]:
				xmin = 331.0358
				xmax = 331.0958
				text = "L"
			intervals [1074]:
				xmin = 331.0958
				xmax = 331.1658
				text = "EY1"
			intervals [1075]:
				xmin = 331.1658
				xmax = 331.2058
				text = "G"
			intervals [1076]:
				xmin = 331.2058
				xmax = 331.2458
				text = "R"
			intervals [1077]:
				xmin = 331.2458
				xmax = 331.3058
				text = "AW2"
			intervals [1078]:
				xmin = 331.3058
				xmax = 331.3958
				text = "N"
			intervals [1079]:
				xmin = 331.3958
				xmax = 331.4258
				text = "Z"
			intervals [1080]:
				xmin = 331.4258
				xmax = 331.4758
				text = "sp"
			intervals [1081]:
				xmin = 331.4758
				xmax = 337.0836
				text = ""
			intervals [1082]:
				xmin = 337.0836
				xmax = 337.1236
				text = "HH"
			intervals [1083]:
				xmin = 337.1236
				xmax = 337.1636
				text = "W"
			intervals [1084]:
				xmin = 337.1636
				xmax = 337.2136
				text = "EH1"
			intervals [1085]:
				xmin = 337.2136
				xmax = 337.2436
				text = "N"
			intervals [1086]:
				xmin = 337.2436
				xmax = 337.2736
				text = "DH"
			intervals [1087]:
				xmin = 337.2736
				xmax = 337.3336
				text = "EY1"
			intervals [1088]:
				xmin = 337.3336
				xmax = 337.3736
				text = "W"
			intervals [1089]:
				xmin = 337.3736
				xmax = 337.4336
				text = "ER0"
			intervals [1090]:
				xmin = 337.4336
				xmax = 337.4936
				text = "T"
			intervals [1091]:
				xmin = 337.4936
				xmax = 337.5436
				text = "R"
			intervals [1092]:
				xmin = 337.5436
				xmax = 337.6236
				text = "AY1"
			intervals [1093]:
				xmin = 337.6236
				xmax = 337.6536
				text = "N"
			intervals [1094]:
				xmin = 337.6536
				xmax = 337.6836
				text = "T"
			intervals [1095]:
				xmin = 337.6836
				xmax = 337.7236
				text = "IH0"
			intervals [1096]:
				xmin = 337.7236
				xmax = 337.7636
				text = "D"
			intervals [1097]:
				xmin = 337.7636
				xmax = 337.8536
				text = "IH2"
			intervals [1098]:
				xmin = 337.8536
				xmax = 337.9836
				text = "S"
			intervals [1099]:
				xmin = 337.9836
				xmax = 338.0936
				text = "AY1"
			intervals [1100]:
				xmin = 338.0936
				xmax = 338.1836
				text = "D"
			intervals [1101]:
				xmin = 338.1836
				xmax = 338.2336
				text = "HH"
			intervals [1102]:
				xmin = 338.2336
				xmax = 338.2736
				text = "UW1"
			intervals [1103]:
				xmin = 338.2736
				xmax = 338.3736
				text = "W"
			intervals [1104]:
				xmin = 338.3736
				xmax = 338.4236
				text = "AH0"
			intervals [1105]:
				xmin = 338.4236
				xmax = 338.5336
				text = "Z"
			intervals [1106]:
				xmin = 338.5336
				xmax = 338.7236
				text = "IH1"
			intervals [1107]:
				xmin = 338.7236
				xmax = 338.8936
				text = "T"
			intervals [1108]:
				xmin = 338.8936
				xmax = 339.6855
				text = ""
			intervals [1109]:
				xmin = 339.6855
				xmax = 339.7355
				text = "P"
			intervals [1110]:
				xmin = 339.7355
				xmax = 339.8155
				text = "L"
			intervals [1111]:
				xmin = 339.8155
				xmax = 339.8655
				text = "EY1"
			intervals [1112]:
				xmin = 339.8655
				xmax = 339.8955
				text = "IH0"
			intervals [1113]:
				xmin = 339.8955
				xmax = 339.9755
				text = "NG"
			intervals [1114]:
				xmin = 339.9755
				xmax = 340.0955
				text = "T"
			intervals [1115]:
				xmin = 340.0955
				xmax = 340.3255
				text = "AE1"
			intervals [1116]:
				xmin = 340.3255
				xmax = 340.3855
				text = "G"
			intervals [1117]:
				xmin = 340.3855
				xmax = 340.4155
				text = "D"
			intervals [1118]:
				xmin = 340.4155
				xmax = 340.4455
				text = "IH0"
			intervals [1119]:
				xmin = 340.4455
				xmax = 340.4755
				text = "D"
			intervals [1120]:
				xmin = 340.4755
				xmax = 340.5055
				text = "sp"
			intervals [1121]:
				xmin = 340.5055
				xmax = 340.5555
				text = "DH"
			intervals [1122]:
				xmin = 340.5555
				xmax = 340.5855
				text = "EY1"
			intervals [1123]:
				xmin = 340.5855
				xmax = 340.6655
				text = "EH1"
			intervals [1124]:
				xmin = 340.6655
				xmax = 340.7655
				text = "V"
			intervals [1125]:
				xmin = 340.7655
				xmax = 340.8955
				text = "ER0"
			intervals [1126]:
				xmin = 340.8955
				xmax = 341.2811
				text = "sp"
			intervals [1127]:
				xmin = 341.2811
				xmax = 341.3211
				text = "EH1"
			intervals [1128]:
				xmin = 341.3211
				xmax = 341.4011
				text = "V"
			intervals [1129]:
				xmin = 341.4011
				xmax = 341.4611
				text = "ER0"
			intervals [1130]:
				xmin = 341.4611
				xmax = 341.5311
				text = "Y"
			intervals [1131]:
				xmin = 341.5311
				xmax = 341.6111
				text = "UW1"
			intervals [1132]:
				xmin = 341.6111
				xmax = 341.6711
				text = "Z"
			intervals [1133]:
				xmin = 341.6711
				xmax = 341.7011
				text = "EH1"
			intervals [1134]:
				xmin = 341.7011
				xmax = 341.7611
				text = "N"
			intervals [1135]:
				xmin = 341.7611
				xmax = 341.8711
				text = "IY0"
			intervals [1136]:
				xmin = 341.8711
				xmax = 342.0511
				text = "R"
			intervals [1137]:
				xmin = 342.0511
				xmax = 342.1311
				text = "AY1"
			intervals [1138]:
				xmin = 342.1311
				xmax = 342.2311
				text = "M"
			intervals [1139]:
				xmin = 342.2311
				xmax = 342.4311
				text = "Z"
			intervals [1140]:
				xmin = 342.4311
				xmax = 342.4811
				text = "sp"
			intervals [1141]:
				xmin = 342.4811
				xmax = 346.2439
				text = ""
			intervals [1142]:
				xmin = 346.2439
				xmax = 346.3639
				text = "R"
			intervals [1143]:
				xmin = 346.3639
				xmax = 346.3939
				text = "IH0"
			intervals [1144]:
				xmin = 346.3939
				xmax = 346.4739
				text = "M"
			intervals [1145]:
				xmin = 346.4739
				xmax = 346.5039
				text = "EH1"
			intervals [1146]:
				xmin = 346.5039
				xmax = 346.5339
				text = "M"
			intervals [1147]:
				xmin = 346.5339
				xmax = 346.5639
				text = "B"
			intervals [1148]:
				xmin = 346.5639
				xmax = 346.6439
				text = "ER0"
			intervals [1149]:
				xmin = 346.6439
				xmax = 346.6939
				text = "AH1"
			intervals [1150]:
				xmin = 346.6939
				xmax = 346.7439
				text = "M"
			intervals [1151]:
				xmin = 346.7439
				xmax = 346.8139
				text = "sp"
			intervals [1152]:
				xmin = 346.8139
				xmax = 347.1391
				text = ""
			intervals [1153]:
				xmin = 347.1391
				xmax = 347.1991
				text = "HH"
			intervals [1154]:
				xmin = 347.1991
				xmax = 347.2491
				text = "W"
			intervals [1155]:
				xmin = 347.2491
				xmax = 347.2991
				text = "AH1"
			intervals [1156]:
				xmin = 347.2991
				xmax = 347.3391
				text = "N"
			intervals [1157]:
				xmin = 347.3391
				xmax = 347.3691
				text = "sp"
			intervals [1158]:
				xmin = 347.3691
				xmax = 347.3991
				text = "P"
			intervals [1159]:
				xmin = 347.3991
				xmax = 347.4691
				text = "AH0"
			intervals [1160]:
				xmin = 347.4691
				xmax = 347.5391
				text = "T"
			intervals [1161]:
				xmin = 347.5391
				xmax = 347.6391
				text = "EY1"
			intervals [1162]:
				xmin = 347.6391
				xmax = 347.6891
				text = "T"
			intervals [1163]:
				xmin = 347.6891
				xmax = 347.7191
				text = "OW2"
			intervals [1164]:
				xmin = 347.7191
				xmax = 347.8191
				text = "sp"
			intervals [1165]:
				xmin = 347.8191
				xmax = 348.0857
				text = ""
			intervals [1166]:
				xmin = 348.0857
				xmax = 348.1357
				text = "S"
			intervals [1167]:
				xmin = 348.1357
				xmax = 348.1657
				text = "AH1"
			intervals [1168]:
				xmin = 348.1657
				xmax = 348.1957
				text = "M"
			intervals [1169]:
				xmin = 348.1957
				xmax = 348.2257
				text = "TH"
			intervals [1170]:
				xmin = 348.2257
				xmax = 348.2557
				text = "IH0"
			intervals [1171]:
				xmin = 348.2557
				xmax = 348.2857
				text = "N"
			intervals [1172]:
				xmin = 348.2857
				xmax = 348.3657
				text = "sp"
			intervals [1173]:
				xmin = 348.3657
				xmax = 348.3957
				text = "L"
			intervals [1174]:
				xmin = 348.3957
				xmax = 348.4257
				text = "AY1"
			intervals [1175]:
				xmin = 348.4257
				xmax = 348.4557
				text = "K"
			intervals [1176]:
				xmin = 348.4557
				xmax = 348.5057
				text = "sp"
			intervals [1177]:
				xmin = 348.5057
				xmax = 348.5557
				text = "DH"
			intervals [1178]:
				xmin = 348.5557
				xmax = 348.6857
				text = "AE1"
			intervals [1179]:
				xmin = 348.6857
				xmax = 348.8157
				text = "T"
			intervals [1180]:
				xmin = 348.8157
				xmax = 348.8457
				text = "ER0"
			intervals [1181]:
				xmin = 348.8457
				xmax = 351.4057
				text = ""
			intervals [1182]:
				xmin = 351.4057
				xmax = 351.5257
				text = "Y"
			intervals [1183]:
				xmin = 351.5257
				xmax = 351.6457
				text = "AE1"
			intervals [1184]:
				xmin = 351.6457
				xmax = 351.7157
				text = "D"
			intervals [1185]:
				xmin = 351.7157
				xmax = 351.8357
				text = "UW1"
			intervals [1186]:
				xmin = 351.8357
				xmax = 351.8957
				text = "Y"
			intervals [1187]:
				xmin = 351.8957
				xmax = 351.9257
				text = "UW1"
			intervals [1188]:
				xmin = 351.9257
				xmax = 351.9557
				text = "R"
			intervals [1189]:
				xmin = 351.9557
				xmax = 351.9957
				text = "IH0"
			intervals [1190]:
				xmin = 351.9957
				xmax = 352.0357
				text = "M"
			intervals [1191]:
				xmin = 352.0357
				xmax = 352.0857
				text = "EH1"
			intervals [1192]:
				xmin = 352.0857
				xmax = 352.1257
				text = "M"
			intervals [1193]:
				xmin = 352.1257
				xmax = 352.1657
				text = "B"
			intervals [1194]:
				xmin = 352.1657
				xmax = 352.1957
				text = "ER0"
			intervals [1195]:
				xmin = 352.1957
				xmax = 352.2857
				text = "EH1"
			intervals [1196]:
				xmin = 352.2857
				xmax = 352.3157
				text = "N"
			intervals [1197]:
				xmin = 352.3157
				xmax = 352.3557
				text = "IY0"
			intervals [1198]:
				xmin = 352.3557
				xmax = 352.3857
				text = "AH0"
			intervals [1199]:
				xmin = 352.3857
				xmax = 352.4157
				text = "V"
			intervals [1200]:
				xmin = 352.4157
				xmax = 352.4457
				text = "DH"
			intervals [1201]:
				xmin = 352.4457
				xmax = 352.5257
				text = "OW1"
			intervals [1202]:
				xmin = 352.5257
				xmax = 352.6557
				text = "Z"
			intervals [1203]:
				xmin = 352.6557
				xmax = 352.7657
				text = "sp"
			intervals [1204]:
				xmin = 352.7657
				xmax = 354.2769
				text = ""
			intervals [1205]:
				xmin = 354.2769
				xmax = 354.3069
				text = "HH"
			intervals [1206]:
				xmin = 354.3069
				xmax = 354.3369
				text = "AW1"
			intervals [1207]:
				xmin = 354.3369
				xmax = 354.3669
				text = "EH1"
			intervals [1208]:
				xmin = 354.3669
				xmax = 354.5169
				text = "S"
			intervals [1209]:
				xmin = 354.5169
				xmax = 354.5569
				text = "DH"
			intervals [1210]:
				xmin = 354.5569
				xmax = 354.6969
				text = "AH0"
			intervals [1211]:
				xmin = 354.6969
				xmax = 354.7369
				text = "T"
			intervals [1212]:
				xmin = 354.7369
				xmax = 354.7669
				text = "sp"
			intervals [1213]:
				xmin = 354.7669
				xmax = 354.8069
				text = "G"
			intervals [1214]:
				xmin = 354.8069
				xmax = 354.9169
				text = "OW1"
			intervals [1215]:
				xmin = 354.9169
				xmax = 354.9769
				text = "sp"
			intervals [1216]:
				xmin = 354.9769
				xmax = 355.5685
				text = ""
			intervals [1217]:
				xmin = 355.5685
				xmax = 355.5985
				text = "AY1"
			intervals [1218]:
				xmin = 355.5985
				xmax = 355.6285
				text = "sp"
			intervals [1219]:
				xmin = 355.6285
				xmax = 355.6685
				text = "N"
			intervals [1220]:
				xmin = 355.6685
				xmax = 355.6985
				text = "OW1"
			intervals [1221]:
				xmin = 355.6985
				xmax = 355.7385
				text = "IH0"
			intervals [1222]:
				xmin = 355.7385
				xmax = 355.8085
				text = "T"
			intervals [1223]:
				xmin = 355.8085
				xmax = 355.8685
				text = "S"
			intervals [1224]:
				xmin = 355.8685
				xmax = 355.9285
				text = "K"
			intervals [1225]:
				xmin = 355.9285
				xmax = 355.9685
				text = "AY1"
			intervals [1226]:
				xmin = 355.9685
				xmax = 355.9985
				text = "N"
			intervals [1227]:
				xmin = 355.9985
				xmax = 356.0285
				text = "AH0"
			intervals [1228]:
				xmin = 356.0285
				xmax = 356.0585
				text = "V"
			intervals [1229]:
				xmin = 356.0585
				xmax = 356.0885
				text = "HH"
			intervals [1230]:
				xmin = 356.0885
				xmax = 356.1185
				text = "AA1"
			intervals [1231]:
				xmin = 356.1185
				xmax = 356.1685
				text = "R"
			intervals [1232]:
				xmin = 356.1685
				xmax = 356.1985
				text = "D"
			intervals [1233]:
				xmin = 356.1985
				xmax = 356.2285
				text = "T"
			intervals [1234]:
				xmin = 356.2285
				xmax = 356.2585
				text = "AH0"
			intervals [1235]:
				xmin = 356.2585
				xmax = 356.3185
				text = "R"
			intervals [1236]:
				xmin = 356.3185
				xmax = 356.3885
				text = "IY0"
			intervals [1237]:
				xmin = 356.3885
				xmax = 356.4385
				text = "M"
			intervals [1238]:
				xmin = 356.4385
				xmax = 356.4885
				text = "EH1"
			intervals [1239]:
				xmin = 356.4885
				xmax = 356.5685
				text = "M"
			intervals [1240]:
				xmin = 356.5685
				xmax = 356.6185
				text = "B"
			intervals [1241]:
				xmin = 356.6185
				xmax = 356.7085
				text = "ER0"
			intervals [1242]:
				xmin = 356.7085
				xmax = 357.8693
				text = "sp"
			intervals [1243]:
				xmin = 357.8693
				xmax = 357.9193
				text = "G"
			intervals [1244]:
				xmin = 357.9193
				xmax = 357.9593
				text = "OW1"
			intervals [1245]:
				xmin = 357.9593
				xmax = 357.9893
				text = "AH0"
			intervals [1246]:
				xmin = 357.9893
				xmax = 358.0193
				text = "HH"
			intervals [1247]:
				xmin = 358.0193
				xmax = 358.0693
				text = "EH1"
			intervals [1248]:
				xmin = 358.0693
				xmax = 358.1093
				text = "D"
			intervals [1249]:
				xmin = 358.1093
				xmax = 358.1393
				text = "AH0"
			intervals [1250]:
				xmin = 358.1393
				xmax = 358.2093
				text = "N"
			intervals [1251]:
				xmin = 358.2093
				xmax = 358.2793
				text = "S"
			intervals [1252]:
				xmin = 358.2793
				xmax = 358.3093
				text = "IY1"
			intervals [1253]:
				xmin = 358.3093
				xmax = 358.3393
				text = "IH0"
			intervals [1254]:
				xmin = 358.3393
				xmax = 358.3893
				text = "F"
			intervals [1255]:
				xmin = 358.3893
				xmax = 358.4293
				text = "Y"
			intervals [1256]:
				xmin = 358.4293
				xmax = 358.4693
				text = "UW1"
			intervals [1257]:
				xmin = 358.4693
				xmax = 358.5193
				text = "K"
			intervals [1258]:
				xmin = 358.5193
				xmax = 358.5493
				text = "AH0"
			intervals [1259]:
				xmin = 358.5493
				xmax = 358.5893
				text = "N"
			intervals [1260]:
				xmin = 358.5893
				xmax = 358.6493
				text = "R"
			intervals [1261]:
				xmin = 358.6493
				xmax = 358.6993
				text = "IY0"
			intervals [1262]:
				xmin = 358.6993
				xmax = 358.7593
				text = "M"
			intervals [1263]:
				xmin = 358.7593
				xmax = 358.8093
				text = "EH1"
			intervals [1264]:
				xmin = 358.8093
				xmax = 358.8393
				text = "M"
			intervals [1265]:
				xmin = 358.8393
				xmax = 358.9293
				text = "B"
			intervals [1266]:
				xmin = 358.9293
				xmax = 358.9793
				text = "ER0"
			intervals [1267]:
				xmin = 358.9793
				xmax = 359.0593
				text = "sp"
			intervals [1268]:
				xmin = 359.0593
				xmax = 363.1819
				text = ""
			intervals [1269]:
				xmin = 363.1819
				xmax = 363.2219
				text = "B"
			intervals [1270]:
				xmin = 363.2219
				xmax = 363.2919
				text = "AH1"
			intervals [1271]:
				xmin = 363.2919
				xmax = 363.3819
				text = "B"
			intervals [1272]:
				xmin = 363.3819
				xmax = 363.4219
				text = "AH0"
			intervals [1273]:
				xmin = 363.4219
				xmax = 363.4819
				text = "L"
			intervals [1274]:
				xmin = 363.4819
				xmax = 363.5219
				text = "G"
			intervals [1275]:
				xmin = 363.5219
				xmax = 363.5719
				text = "AH1"
			intervals [1276]:
				xmin = 363.5719
				xmax = 363.7619
				text = "M"
			intervals [1277]:
				xmin = 363.7619
				xmax = 363.7919
				text = "sp"
			intervals [1278]:
				xmin = 363.7919
				xmax = 363.8319
				text = "B"
			intervals [1279]:
				xmin = 363.8319
				xmax = 363.8919
				text = "AH1"
			intervals [1280]:
				xmin = 363.8919
				xmax = 363.9719
				text = "B"
			intervals [1281]:
				xmin = 363.9719
				xmax = 364.0019
				text = "AH0"
			intervals [1282]:
				xmin = 364.0019
				xmax = 364.0619
				text = "L"
			intervals [1283]:
				xmin = 364.0619
				xmax = 364.1219
				text = "G"
			intervals [1284]:
				xmin = 364.1219
				xmax = 364.1519
				text = "AH1"
			intervals [1285]:
				xmin = 364.1519
				xmax = 364.3719
				text = "M"
			intervals [1286]:
				xmin = 364.3719
				xmax = 364.9386
				text = ""
			intervals [1287]:
				xmin = 364.9386
				xmax = 364.9686
				text = "sil"
			intervals [1288]:
				xmin = 364.9686
				xmax = 365.0086
				text = "D"
			intervals [1289]:
				xmin = 365.0086
				xmax = 365.0386
				text = "IH0"
			intervals [1290]:
				xmin = 365.0386
				xmax = 365.0886
				text = "D"
			intervals [1291]:
				xmin = 365.0886
				xmax = 365.1186
				text = "sp"
			intervals [1292]:
				xmin = 365.1186
				xmax = 365.1486
				text = "Y"
			intervals [1293]:
				xmin = 365.1486
				xmax = 365.1786
				text = "UW1"
			intervals [1294]:
				xmin = 365.1786
				xmax = 365.2086
				text = "D"
			intervals [1295]:
				xmin = 365.2086
				xmax = 365.2386
				text = "UW1"
			intervals [1296]:
				xmin = 365.2386
				xmax = 365.2686
				text = "DH"
			intervals [1297]:
				xmin = 365.2686
				xmax = 365.3286
				text = "AH0"
			intervals [1298]:
				xmin = 365.3286
				xmax = 365.3586
				text = "T"
			intervals [1299]:
				xmin = 365.3586
				xmax = 365.3886
				text = "sp"
			intervals [1300]:
				xmin = 365.3886
				xmax = 365.4186
				text = "W"
			intervals [1301]:
				xmin = 365.4186
				xmax = 365.4486
				text = "AH1"
			intervals [1302]:
				xmin = 365.4486
				xmax = 365.4986
				text = "N"
			intervals [1303]:
				xmin = 365.4986
				xmax = 365.6148
				text = ""
			intervals [1304]:
				xmin = 365.6148
				xmax = 365.7248
				text = "W"
			intervals [1305]:
				xmin = 365.7248
				xmax = 365.7548
				text = "AH1"
			intervals [1306]:
				xmin = 365.7548
				xmax = 365.9848
				text = "N"
			intervals [1307]:
				xmin = 365.9848
				xmax = 366.0148
				text = "sp"
			intervals [1308]:
				xmin = 366.0148
				xmax = 366.0448
				text = "P"
			intervals [1309]:
				xmin = 366.0448
				xmax = 366.1348
				text = "AH0"
			intervals [1310]:
				xmin = 366.1348
				xmax = 366.2048
				text = "T"
			intervals [1311]:
				xmin = 366.2048
				xmax = 366.3048
				text = "EY1"
			intervals [1312]:
				xmin = 366.3048
				xmax = 366.3348
				text = "T"
			intervals [1313]:
				xmin = 366.3348
				xmax = 366.3648
				text = "OW2"
			intervals [1314]:
				xmin = 366.3648
				xmax = 366.4848
				text = "sp"
			intervals [1315]:
				xmin = 366.4848
				xmax = 370.6495
				text = ""
			intervals [1316]:
				xmin = 370.6495
				xmax = 370.7195
				text = "Y"
			intervals [1317]:
				xmin = 370.7195
				xmax = 370.7495
				text = "UW1"
			intervals [1318]:
				xmin = 370.7495
				xmax = 370.8195
				text = "W"
			intervals [1319]:
				xmin = 370.8195
				xmax = 370.9095
				text = "AA1"
			intervals [1320]:
				xmin = 370.9095
				xmax = 371.0095
				text = "CH"
			intervals [1321]:
				xmin = 371.0095
				xmax = 371.0795
				text = "T"
			intervals [1322]:
				xmin = 371.0795
				xmax = 371.1695
				text = "IY1"
			intervals [1323]:
				xmin = 371.1695
				xmax = 371.2495
				text = "V"
			intervals [1324]:
				xmin = 371.2495
				xmax = 371.3495
				text = "IY1"
			intervals [1325]:
				xmin = 371.3495
				xmax = 371.4295
				text = "M"
			intervals [1326]:
				xmin = 371.4295
				xmax = 371.5095
				text = "AH1"
			intervals [1327]:
				xmin = 371.5095
				xmax = 371.5795
				text = "CH"
			intervals [1328]:
				xmin = 371.5795
				xmax = 371.8395
				text = "TN"
			intervals [1329]:
				xmin = 371.8395
				xmax = 371.8695
				text = "sp"
			intervals [1330]:
				xmin = 371.8695
				xmax = 373.340
				text = ""
			intervals [1331]:
				xmin = 373.340
				xmax = 373.420
				text = "W"
			intervals [1332]:
				xmin = 373.420
				xmax = 373.450
				text = "AH1"
			intervals [1333]:
				xmin = 373.450
				xmax = 373.480
				text = "T"
			intervals [1334]:
				xmin = 373.480
				xmax = 373.510
				text = "D"
			intervals [1335]:
				xmin = 373.510
				xmax = 373.540
				text = "UW1"
			intervals [1336]:
				xmin = 373.540
				xmax = 373.570
				text = "Y"
			intervals [1337]:
				xmin = 373.570
				xmax = 373.600
				text = "UW1"
			intervals [1338]:
				xmin = 373.600
				xmax = 373.630
				text = "sp"
			intervals [1339]:
				xmin = 373.630
				xmax = 373.720
				text = "L"
			intervals [1340]:
				xmin = 373.720
				xmax = 373.760
				text = "AY1"
			intervals [1341]:
				xmin = 373.760
				xmax = 373.790
				text = "K"
			intervals [1342]:
				xmin = 373.790
				xmax = 373.820
				text = "sp"
			intervals [1343]:
				xmin = 373.820
				xmax = 400.4304
				text = ""
			intervals [1344]:
				xmin = 400.4304
				xmax = 400.5204
				text = "W"
			intervals [1345]:
				xmin = 400.5204
				xmax = 400.5504
				text = "AH1"
			intervals [1346]:
				xmin = 400.5504
				xmax = 400.6004
				text = "T"
			intervals [1347]:
				xmin = 400.6004
				xmax = 400.6404
				text = "Z"
			intervals [1348]:
				xmin = 400.6404
				xmax = 400.6704
				text = "DH"
			intervals [1349]:
				xmin = 400.6704
				xmax = 400.7204
				text = "AE1"
			intervals [1350]:
				xmin = 400.7204
				xmax = 400.7704
				text = "T"
			intervals [1351]:
				xmin = 400.7704
				xmax = 400.8004
				text = "W"
			intervals [1352]:
				xmin = 400.8004
				xmax = 400.8304
				text = "AH1"
			intervals [1353]:
				xmin = 400.8304
				xmax = 400.8604
				text = "N"
			intervals [1354]:
				xmin = 400.8604
				xmax = 402.161
				text = "sp"
			intervals [1355]:
				xmin = 402.161
				xmax = 402.191
				text = "AW1"
			intervals [1356]:
				xmin = 402.191
				xmax = 402.331
				text = "T"
			intervals [1357]:
				xmin = 402.331
				xmax = 402.371
				text = "K"
			intervals [1358]:
				xmin = 402.371
				xmax = 402.421
				text = "AE2"
			intervals [1359]:
				xmin = 402.421
				xmax = 402.461
				text = "S"
			intervals [1360]:
				xmin = 402.461
				xmax = 402.491
				text = "T"
			intervals [1361]:
				xmin = 402.491
				xmax = 402.571
				text = "sp"
			intervals [1362]:
				xmin = 402.571
				xmax = 405.429
				text = ""
			intervals [1363]:
				xmin = 405.429
				xmax = 405.469
				text = "Y"
			intervals [1364]:
				xmin = 405.469
				xmax = 405.499
				text = "UW1"
			intervals [1365]:
				xmin = 405.499
				xmax = 405.529
				text = "W"
			intervals [1366]:
				xmin = 405.529
				xmax = 405.559
				text = "AA1"
			intervals [1367]:
				xmin = 405.559
				xmax = 405.589
				text = "N"
			intervals [1368]:
				xmin = 405.589
				xmax = 405.619
				text = "AH0"
			intervals [1369]:
				xmin = 405.619
				xmax = 405.699
				text = "T"
			intervals [1370]:
				xmin = 405.699
				xmax = 405.739
				text = "EH1"
			intervals [1371]:
				xmin = 405.739
				xmax = 405.799
				text = "L"
			intervals [1372]:
				xmin = 405.799
				xmax = 405.829
				text = "M"
			intervals [1373]:
				xmin = 405.829
				xmax = 405.889
				text = "IY1"
			intervals [1374]:
				xmin = 405.889
				xmax = 405.929
				text = "AH0"
			intervals [1375]:
				xmin = 405.929
				xmax = 405.979
				text = "B"
			intervals [1376]:
				xmin = 405.979
				xmax = 406.019
				text = "AW1"
			intervals [1377]:
				xmin = 406.019
				xmax = 406.109
				text = "T"
			intervals [1378]:
				xmin = 406.109
				xmax = 406.149
				text = "DH"
			intervals [1379]:
				xmin = 406.149
				xmax = 406.189
				text = "AE1"
			intervals [1380]:
				xmin = 406.189
				xmax = 406.299
				text = "T"
			intervals [1381]:
				xmin = 406.299
				xmax = 406.359
				text = "W"
			intervals [1382]:
				xmin = 406.359
				xmax = 406.389
				text = "AH1"
			intervals [1383]:
				xmin = 406.389
				xmax = 406.439
				text = "N"
			intervals [1384]:
				xmin = 406.439
				xmax = 407.3983
				text = "sp"
			intervals [1385]:
				xmin = 407.3983
				xmax = 407.4583
				text = "Y"
			intervals [1386]:
				xmin = 407.4583
				xmax = 407.5283
				text = "AE1"
			intervals [1387]:
				xmin = 407.5283
				xmax = 407.6683
				text = "sp"
			intervals [1388]:
				xmin = 407.6683
				xmax = 407.8126
				text = ""
			intervals [1389]:
				xmin = 407.8126
				xmax = 407.8926
				text = "W"
			intervals [1390]:
				xmin = 407.8926
				xmax = 407.9226
				text = "AH1"
			intervals [1391]:
				xmin = 407.9226
				xmax = 407.9526
				text = "T"
			intervals [1392]:
				xmin = 407.9526
				xmax = 407.9926
				text = "sp"
			intervals [1393]:
				xmin = 407.9926
				xmax = 408.0226
				text = "W"
			intervals [1394]:
				xmin = 408.0226
				xmax = 408.0526
				text = "AH1"
			intervals [1395]:
				xmin = 408.0526
				xmax = 408.0826
				text = "T"
			intervals [1396]:
				xmin = 408.0826
				xmax = 408.1326
				text = "sp"
			intervals [1397]:
				xmin = 408.1326
				xmax = 408.1926
				text = "S"
			intervals [1398]:
				xmin = 408.1926
				xmax = 408.2326
				text = "DH"
			intervals [1399]:
				xmin = 408.2326
				xmax = 408.3026
				text = "AH0"
			intervals [1400]:
				xmin = 408.3026
				xmax = 408.3326
				text = "T"
			intervals [1401]:
				xmin = 408.3326
				xmax = 408.3826
				text = "AH0"
			intervals [1402]:
				xmin = 408.3826
				xmax = 408.4326
				text = "B"
			intervals [1403]:
				xmin = 408.4326
				xmax = 408.4626
				text = "AW1"
			intervals [1404]:
				xmin = 408.4626
				xmax = 408.4926
				text = "T"
			intervals [1405]:
				xmin = 408.4926
				xmax = 408.5426
				text = "AY1"
			intervals [1406]:
				xmin = 408.5426
				xmax = 408.5726
				text = "D"
			intervals [1407]:
				xmin = 408.5726
				xmax = 408.6026
				text = "OW1"
			intervals [1408]:
				xmin = 408.6026
				xmax = 408.6326
				text = "N"
			intervals [1409]:
				xmin = 408.6326
				xmax = 408.6626
				text = "N"
			intervals [1410]:
				xmin = 408.6626
				xmax = 408.6926
				text = "OW1"
			intervals [1411]:
				xmin = 408.6926
				xmax = 408.7226
				text = "DH"
			intervals [1412]:
				xmin = 408.7226
				xmax = 408.7526
				text = "AH0"
			intervals [1413]:
				xmin = 408.7526
				xmax = 408.7826
				text = "T"
			intervals [1414]:
				xmin = 408.7826
				xmax = 408.8126
				text = "sp"
			intervals [1415]:
				xmin = 408.8126
				xmax = 408.8426
				text = "SH"
			intervals [1416]:
				xmin = 408.8426
				xmax = 408.8826
				text = "OW1"
			intervals [1417]:
				xmin = 408.8826
				xmax = 409.2026
				text = "sp"
			intervals [1418]:
				xmin = 409.2026
				xmax = 414.6966
				text = ""
			intervals [1419]:
				xmin = 414.6966
				xmax = 414.7666
				text = "S"
			intervals [1420]:
				xmin = 414.7666
				xmax = 414.8166
				text = "EY1"
			intervals [1421]:
				xmin = 414.8166
				xmax = 414.8966
				text = "W"
			intervals [1422]:
				xmin = 414.8966
				xmax = 414.9466
				text = "AH1"
			intervals [1423]:
				xmin = 414.9466
				xmax = 415.0166
				text = "T"
			intervals [1424]:
				xmin = 415.0166
				xmax = 415.0466
				text = "sp"
			intervals [1425]:
				xmin = 415.0466
				xmax = 430.2206
				text = ""
			intervals [1426]:
				xmin = 430.2206
				xmax = 430.2906
				text = "Y"
			intervals [1427]:
				xmin = 430.2906
				xmax = 430.3206
				text = "UW1"
			intervals [1428]:
				xmin = 430.3206
				xmax = 430.3506
				text = "R"
			intervals [1429]:
				xmin = 430.3506
				xmax = 430.3806
				text = "IH0"
			intervals [1430]:
				xmin = 430.3806
				xmax = 430.4106
				text = "M"
			intervals [1431]:
				xmin = 430.4106
				xmax = 430.4506
				text = "EH1"
			intervals [1432]:
				xmin = 430.4506
				xmax = 430.5006
				text = "M"
			intervals [1433]:
				xmin = 430.5006
				xmax = 430.5606
				text = "B"
			intervals [1434]:
				xmin = 430.5606
				xmax = 430.6206
				text = "ER0"
			intervals [1435]:
				xmin = 430.6206
				xmax = 430.6606
				text = "EH1"
			intervals [1436]:
				xmin = 430.6606
				xmax = 430.7206
				text = "N"
			intervals [1437]:
				xmin = 430.7206
				xmax = 430.7606
				text = "IY0"
			intervals [1438]:
				xmin = 430.7606
				xmax = 430.7906
				text = "AH0"
			intervals [1439]:
				xmin = 430.7906
				xmax = 430.8206
				text = "V"
			intervals [1440]:
				xmin = 430.8206
				xmax = 430.8506
				text = "DH"
			intervals [1441]:
				xmin = 430.8506
				xmax = 430.9006
				text = "AH0"
			intervals [1442]:
				xmin = 430.9006
				xmax = 431.0006
				text = "S"
			intervals [1443]:
				xmin = 431.0006
				xmax = 431.0506
				text = "T"
			intervals [1444]:
				xmin = 431.0506
				xmax = 431.1706
				text = "AO1"
			intervals [1445]:
				xmin = 431.1706
				xmax = 431.2506
				text = "R"
			intervals [1446]:
				xmin = 431.2506
				xmax = 431.3306
				text = "IY0"
			intervals [1447]:
				xmin = 431.3306
				xmax = 431.3806
				text = "Z"
			intervals [1448]:
				xmin = 431.3806
				xmax = 431.4406
				text = "AO1"
			intervals [1449]:
				xmin = 431.4406
				xmax = 431.4706
				text = "N"
			intervals [1450]:
				xmin = 431.4706
				xmax = 431.5006
				text = "DH"
			intervals [1451]:
				xmin = 431.5006
				xmax = 431.5306
				text = "AH0"
			intervals [1452]:
				xmin = 431.5306
				xmax = 431.5706
				text = "T"
			intervals [1453]:
				xmin = 431.5706
				xmax = 431.7006
				text = "sp"
			intervals [1454]:
				xmin = 431.7006
				xmax = 431.7906
				text = "P"
			intervals [1455]:
				xmin = 431.7906
				xmax = 431.8206
				text = "R"
			intervals [1456]:
				xmin = 431.8206
				xmax = 431.8506
				text = "OW1"
			intervals [1457]:
				xmin = 431.8506
				xmax = 431.8806
				text = "G"
			intervals [1458]:
				xmin = 431.8806
				xmax = 431.9106
				text = "R"
			intervals [1459]:
				xmin = 431.9106
				xmax = 431.9406
				text = "AE2"
			intervals [1460]:
				xmin = 431.9406
				xmax = 431.9706
				text = "M"
			intervals [1461]:
				xmin = 431.9706
				xmax = 436.3591
				text = "sp"
			intervals [1462]:
				xmin = 436.3591
				xmax = 436.3991
				text = "T"
			intervals [1463]:
				xmin = 436.3991
				xmax = 436.4291
				text = "EH1"
			intervals [1464]:
				xmin = 436.4291
				xmax = 436.4691
				text = "L"
			intervals [1465]:
				xmin = 436.4691
				xmax = 436.5591
				text = "M"
			intervals [1466]:
				xmin = 436.5591
				xmax = 436.5891
				text = "IY1"
			intervals [1467]:
				xmin = 436.5891
				xmax = 436.6291
				text = "sp"
			intervals [1468]:
				xmin = 436.6291
				xmax = 436.6591
				text = "AH0"
			intervals [1469]:
				xmin = 436.6591
				xmax = 436.6891
				text = "B"
			intervals [1470]:
				xmin = 436.6891
				xmax = 436.7391
				text = "AW1"
			intervals [1471]:
				xmin = 436.7391
				xmax = 436.7691
				text = "T"
			intervals [1472]:
				xmin = 436.7691
				xmax = 436.7991
				text = "sp"
			intervals [1473]:
				xmin = 436.7991
				xmax = 436.8291
				text = "IH0"
			intervals [1474]:
				xmin = 436.8291
				xmax = 436.8791
				text = "T"
			intervals [1475]:
				xmin = 436.8791
				xmax = 444.3701
				text = ""
			intervals [1476]:
				xmin = 444.3701
				xmax = 444.4701
				text = "M"
			intervals [1477]:
				xmin = 444.4701
				xmax = 444.5701
				text = "HH"
			intervals [1478]:
				xmin = 444.5701
				xmax = 444.6001
				text = "M"
			intervals [1479]:
				xmin = 444.6001
				xmax = 444.7701
				text = "sp"
			intervals [1480]:
				xmin = 444.7701
				xmax = 472.5236
				text = ""
			intervals [1481]:
				xmin = 472.5236
				xmax = 472.5736
				text = "W"
			intervals [1482]:
				xmin = 472.5736
				xmax = 472.6036
				text = "AH1"
			intervals [1483]:
				xmin = 472.6036
				xmax = 472.6336
				text = "T"
			intervals [1484]:
				xmin = 472.6336
				xmax = 472.6636
				text = "W"
			intervals [1485]:
				xmin = 472.6636
				xmax = 472.6936
				text = "AH0"
			intervals [1486]:
				xmin = 472.6936
				xmax = 472.7236
				text = "Z"
			intervals [1487]:
				xmin = 472.7236
				xmax = 472.7536
				text = "DH"
			intervals [1488]:
				xmin = 472.7536
				xmax = 472.7836
				text = "AH0"
			intervals [1489]:
				xmin = 472.7836
				xmax = 472.8136
				text = "N"
			intervals [1490]:
				xmin = 472.8136
				xmax = 472.8536
				text = "EY1"
			intervals [1491]:
				xmin = 472.8536
				xmax = 472.8836
				text = "M"
			intervals [1492]:
				xmin = 472.8836
				xmax = 472.9136
				text = "AH0"
			intervals [1493]:
				xmin = 472.9136
				xmax = 472.9436
				text = "V"
			intervals [1494]:
				xmin = 472.9436
				xmax = 472.9736
				text = "DH"
			intervals [1495]:
				xmin = 472.9736
				xmax = 473.0036
				text = "AE1"
			intervals [1496]:
				xmin = 473.0036
				xmax = 473.0936
				text = "T"
			intervals [1497]:
				xmin = 473.0936
				xmax = 473.1236
				text = "P"
			intervals [1498]:
				xmin = 473.1236
				xmax = 473.1836
				text = "R"
			intervals [1499]:
				xmin = 473.1836
				xmax = 473.2336
				text = "OW1"
			intervals [1500]:
				xmin = 473.2336
				xmax = 473.2636
				text = "G"
			intervals [1501]:
				xmin = 473.2636
				xmax = 473.2936
				text = "R"
			intervals [1502]:
				xmin = 473.2936
				xmax = 473.3236
				text = "AE2"
			intervals [1503]:
				xmin = 473.3236
				xmax = 473.4036
				text = "M"
			intervals [1504]:
				xmin = 473.4036
				xmax = 473.4536
				text = "AH0"
			intervals [1505]:
				xmin = 473.4536
				xmax = 473.4936
				text = "G"
			intervals [1506]:
				xmin = 473.4936
				xmax = 473.5236
				text = "EH1"
			intervals [1507]:
				xmin = 473.5236
				xmax = 473.6036
				text = "N"
			intervals [1508]:
				xmin = 473.6036
				xmax = 473.6636
				text = "sp"
			intervals [1509]:
				xmin = 473.6636
				xmax = 476.5897
				text = ""
			intervals [1510]:
				xmin = 476.5897
				xmax = 476.6697
				text = "HH"
			intervals [1511]:
				xmin = 476.6697
				xmax = 476.7097
				text = "W"
			intervals [1512]:
				xmin = 476.7097
				xmax = 476.7397
				text = "AH1"
			intervals [1513]:
				xmin = 476.7397
				xmax = 476.7697
				text = "T"
			intervals [1514]:
				xmin = 476.7697
				xmax = 476.8097
				text = "AH0"
			intervals [1515]:
				xmin = 476.8097
				xmax = 476.8597
				text = "B"
			intervals [1516]:
				xmin = 476.8597
				xmax = 476.8897
				text = "AW1"
			intervals [1517]:
				xmin = 476.8897
				xmax = 476.9597
				text = "T"
			intervals [1518]:
				xmin = 476.9597
				xmax = 476.9897
				text = "DH"
			intervals [1519]:
				xmin = 476.9897
				xmax = 477.0297
				text = "AH0"
			intervals [1520]:
				xmin = 477.0297
				xmax = 477.1197
				text = "D"
			intervals [1521]:
				xmin = 477.1197
				xmax = 477.2197
				text = "EY1"
			intervals [1522]:
				xmin = 477.2197
				xmax = 477.2597
				text = "T"
			intervals [1523]:
				xmin = 477.2597
				xmax = 477.2897
				text = "IH0"
			intervals [1524]:
				xmin = 477.2897
				xmax = 477.3997
				text = "NG"
			intervals [1525]:
				xmin = 477.3997
				xmax = 477.4697
				text = "G"
			intervals [1526]:
				xmin = 477.4697
				xmax = 477.6097
				text = "EY1"
			intervals [1527]:
				xmin = 477.6097
				xmax = 477.6397
				text = "M"
			intervals [1528]:
				xmin = 477.6397
				xmax = 477.7097
				text = "sp"
			intervals [1529]:
				xmin = 477.7097
				xmax = 477.9827
				text = ""
			intervals [1530]:
				xmin = 477.9827
				xmax = 478.0327
				text = "W"
			intervals [1531]:
				xmin = 478.0327
				xmax = 478.0827
				text = "AH1"
			intervals [1532]:
				xmin = 478.0827
				xmax = 478.1227
				text = "T"
			intervals [1533]:
				xmin = 478.1227
				xmax = 478.1527
				text = "Z"
			intervals [1534]:
				xmin = 478.1527
				xmax = 478.1827
				text = "DH"
			intervals [1535]:
				xmin = 478.1827
				xmax = 478.2127
				text = "AH0"
			intervals [1536]:
				xmin = 478.2127
				xmax = 478.2427
				text = "T"
			intervals [1537]:
				xmin = 478.2427
				xmax = 478.3627
				text = "sp"
			intervals [1538]:
				xmin = 478.3627
				xmax = 478.3927
				text = "AH0"
			intervals [1539]:
				xmin = 478.3927
				xmax = 478.4227
				text = "B"
			intervals [1540]:
				xmin = 478.4227
				xmax = 478.4527
				text = "AW1"
			intervals [1541]:
				xmin = 478.4527
				xmax = 478.4827
				text = "T"
			intervals [1542]:
				xmin = 478.4827
				xmax = 502.7821
				text = "sp"
			intervals [1543]:
				xmin = 502.7821
				xmax = 502.8421
				text = "AY1"
			intervals [1544]:
				xmin = 502.8421
				xmax = 502.8821
				text = "D"
			intervals [1545]:
				xmin = 502.8821
				xmax = 502.9521
				text = "OW1"
			intervals [1546]:
				xmin = 502.9521
				xmax = 502.9921
				text = "N"
			intervals [1547]:
				xmin = 502.9921
				xmax = 503.0221
				text = "N"
			intervals [1548]:
				xmin = 503.0221
				xmax = 503.0721
				text = "OW1"
			intervals [1549]:
				xmin = 503.0721
				xmax = 503.1921
				text = "D"
			intervals [1550]:
				xmin = 503.1921
				xmax = 503.2621
				text = "AA1"
			intervals [1551]:
				xmin = 503.2621
				xmax = 503.3421
				text = "R"
			intervals [1552]:
				xmin = 503.3421
				xmax = 503.3821
				text = "K"
			intervals [1553]:
				xmin = 503.3821
				xmax = 503.4921
				text = "SH"
			intervals [1554]:
				xmin = 503.4921
				xmax = 503.6221
				text = "AE1"
			intervals [1555]:
				xmin = 503.6221
				xmax = 503.6821
				text = "D"
			intervals [1556]:
				xmin = 503.6821
				xmax = 503.7721
				text = "OW2"
			intervals [1557]:
				xmin = 503.7721
				xmax = 503.8721
				text = "IY1"
			intervals [1558]:
				xmin = 503.8721
				xmax = 503.9521
				text = "DH"
			intervals [1559]:
				xmin = 503.9521
				xmax = 504.0321
				text = "ER0"
			intervals [1560]:
				xmin = 504.0321
				xmax = 504.0821
				text = "sp"
			intervals [1561]:
				xmin = 504.0821
				xmax = 504.1221
				text = "W"
			intervals [1562]:
				xmin = 504.1221
				xmax = 504.1621
				text = "AH1"
			intervals [1563]:
				xmin = 504.1621
				xmax = 504.2021
				text = "T"
			intervals [1564]:
				xmin = 504.2021
				xmax = 504.2621
				text = "Z"
			intervals [1565]:
				xmin = 504.2621
				xmax = 504.3221
				text = "DH"
			intervals [1566]:
				xmin = 504.3221
				xmax = 504.3621
				text = "AH0"
			intervals [1567]:
				xmin = 504.3621
				xmax = 504.3921
				text = "T"
			intervals [1568]:
				xmin = 504.3921
				xmax = 504.5421
				text = "sp"
			intervals [1569]:
				xmin = 504.5421
				xmax = 504.6021
				text = "AH0"
			intervals [1570]:
				xmin = 504.6021
				xmax = 504.6321
				text = "B"
			intervals [1571]:
				xmin = 504.6321
				xmax = 504.6621
				text = "AW1"
			intervals [1572]:
				xmin = 504.6621
				xmax = 504.7221
				text = "T"
			intervals [1573]:
				xmin = 504.7221
				xmax = 527.9878
				text = ""
			intervals [1574]:
				xmin = 527.9878
				xmax = 528.0478
				text = "Y"
			intervals [1575]:
				xmin = 528.0478
				xmax = 528.0778
				text = "UW1"
			intervals [1576]:
				xmin = 528.0778
				xmax = 528.1078
				text = "R"
			intervals [1577]:
				xmin = 528.1078
				xmax = 528.1378
				text = "IH0"
			intervals [1578]:
				xmin = 528.1378
				xmax = 528.1778
				text = "M"
			intervals [1579]:
				xmin = 528.1778
				xmax = 528.2178
				text = "EH1"
			intervals [1580]:
				xmin = 528.2178
				xmax = 528.2778
				text = "M"
			intervals [1581]:
				xmin = 528.2778
				xmax = 528.3178
				text = "B"
			intervals [1582]:
				xmin = 528.3178
				xmax = 528.3678
				text = "ER0"
			intervals [1583]:
				xmin = 528.3678
				xmax = 528.4278
				text = "AH0"
			intervals [1584]:
				xmin = 528.4278
				xmax = 528.4778
				text = "G"
			intervals [1585]:
				xmin = 528.4778
				xmax = 528.5178
				text = "UH1"
			intervals [1586]:
				xmin = 528.5178
				xmax = 528.5678
				text = "D"
			intervals [1587]:
				xmin = 528.5678
				xmax = 528.6078
				text = "sp"
			intervals [1588]:
				xmin = 528.6078
				xmax = 528.8271
				text = ""
			intervals [1589]:
				xmin = 528.8271
				xmax = 528.8871
				text = "G"
			intervals [1590]:
				xmin = 528.8871
				xmax = 528.9371
				text = "UH1"
			intervals [1591]:
				xmin = 528.9371
				xmax = 529.0071
				text = "D"
			intervals [1592]:
				xmin = 529.0071
				xmax = 529.0971
				text = "S"
			intervals [1593]:
				xmin = 529.0971
				xmax = 529.1471
				text = "T"
			intervals [1594]:
				xmin = 529.1471
				xmax = 529.2271
				text = "AO1"
			intervals [1595]:
				xmin = 529.2271
				xmax = 529.3371
				text = "R"
			intervals [1596]:
				xmin = 529.3371
				xmax = 529.3671
				text = "IY0"
			intervals [1597]:
				xmin = 529.3671
				xmax = 529.4071
				text = "DH"
			intervals [1598]:
				xmin = 529.4071
				xmax = 529.4371
				text = "AH0"
			intervals [1599]:
				xmin = 529.4371
				xmax = 529.4671
				text = "T"
			intervals [1600]:
				xmin = 529.4671
				xmax = 529.5571
				text = "sp"
			intervals [1601]:
				xmin = 529.5571
				xmax = 529.5871
				text = "Y"
			intervals [1602]:
				xmin = 529.5871
				xmax = 529.6171
				text = "UW1"
			intervals [1603]:
				xmin = 529.6171
				xmax = 529.6471
				text = "sp"
			intervals [1604]:
				xmin = 529.6471
				xmax = 529.7271
				text = "S"
			intervals [1605]:
				xmin = 529.7271
				xmax = 529.7571
				text = "AO1"
			intervals [1606]:
				xmin = 529.7571
				xmax = 529.7871
				text = "AO1"
			intervals [1607]:
				xmin = 529.7871
				xmax = 529.8871
				text = "N"
			intervals [1608]:
				xmin = 529.8871
				xmax = 529.9171
				text = "sp"
			intervals [1609]:
				xmin = 529.9171
				xmax = 529.9471
				text = "DH"
			intervals [1610]:
				xmin = 529.9471
				xmax = 529.9771
				text = "AH0"
			intervals [1611]:
				xmin = 529.9771
				xmax = 530.0071
				text = "T"
			intervals [1612]:
				xmin = 530.0071
				xmax = 530.0471
				text = "sp"
			intervals [1613]:
				xmin = 530.0471
				xmax = 530.0771
				text = "W"
			intervals [1614]:
				xmin = 530.0771
				xmax = 530.1071
				text = "AH1"
			intervals [1615]:
				xmin = 530.1071
				xmax = 530.1471
				text = "N"
			intervals [1616]:
				xmin = 530.1471
				xmax = 530.2871
				text = "sp"
			intervals [1617]:
				xmin = 530.2871
				xmax = 534.7712
				text = ""
			intervals [1618]:
				xmin = 534.7712
				xmax = 534.8712
				text = "M"
			intervals [1619]:
				xmin = 534.8712
				xmax = 534.9812
				text = "HH"
			intervals [1620]:
				xmin = 534.9812
				xmax = 535.2212
				text = "M"
			intervals [1621]:
				xmin = 535.2212
				xmax = 600.8971
				text = ""
			intervals [1622]:
				xmin = 600.8971
				xmax = 600.9571
				text = "HH"
			intervals [1623]:
				xmin = 600.9571
				xmax = 601.0671
				text = "M"
			intervals [1624]:
				xmin = 601.0671
				xmax = 601.1271
				text = "sp"
			intervals [1625]:
				xmin = 601.1271
				xmax = 601.382
				text = ""
			intervals [1626]:
				xmin = 601.382
				xmax = 601.442
				text = "G"
			intervals [1627]:
				xmin = 601.442
				xmax = 601.492
				text = "IH0"
			intervals [1628]:
				xmin = 601.492
				xmax = 601.542
				text = "D"
			intervals [1629]:
				xmin = 601.542
				xmax = 601.642
				text = "sp"
			intervals [1630]:
				xmin = 601.642
				xmax = 603.457
				text = ""
			intervals [1631]:
				xmin = 603.457
				xmax = 603.587
				text = "IH0"
			intervals [1632]:
				xmin = 603.587
				xmax = 603.617
				text = "T"
			intervals [1633]:
				xmin = 603.617
				xmax = 603.667
				text = "S"
			intervals [1634]:
				xmin = 603.667
				xmax = 603.747
				text = "AH0"
			intervals [1635]:
				xmin = 603.747
				xmax = 603.837
				text = "S"
			intervals [1636]:
				xmin = 603.837
				xmax = 603.887
				text = "K"
			intervals [1637]:
				xmin = 603.887
				xmax = 603.957
				text = "EH1"
			intervals [1638]:
				xmin = 603.957
				xmax = 604.057
				text = "R"
			intervals [1639]:
				xmin = 604.057
				xmax = 604.127
				text = "IY0"
			intervals [1640]:
				xmin = 604.127
				xmax = 604.157
				text = "W"
			intervals [1641]:
				xmin = 604.157
				xmax = 604.187
				text = "AH1"
			intervals [1642]:
				xmin = 604.187
				xmax = 604.257
				text = "N"
			intervals [1643]:
				xmin = 604.257
				xmax = 604.307
				text = "sp"
			intervals [1644]:
				xmin = 604.307
				xmax = 606.151
				text = ""
			intervals [1645]:
				xmin = 606.151
				xmax = 606.201
				text = "HH"
			intervals [1646]:
				xmin = 606.201
				xmax = 606.271
				text = "AW1"
			intervals [1647]:
				xmin = 606.271
				xmax = 606.321
				text = "AH0"
			intervals [1648]:
				xmin = 606.321
				xmax = 606.381
				text = "B"
			intervals [1649]:
				xmin = 606.381
				xmax = 606.471
				text = "AW1"
			intervals [1650]:
				xmin = 606.471
				xmax = 606.511
				text = "T"
			intervals [1651]:
				xmin = 606.511
				xmax = 606.541
				text = "IH0"
			intervals [1652]:
				xmin = 606.541
				xmax = 606.601
				text = "T"
			intervals [1653]:
				xmin = 606.601
				xmax = 606.661
				text = "T"
			intervals [1654]:
				xmin = 606.661
				xmax = 606.761
				text = "EY1"
			intervals [1655]:
				xmin = 606.761
				xmax = 606.821
				text = "K"
			intervals [1656]:
				xmin = 606.821
				xmax = 606.891
				text = "S"
			intervals [1657]:
				xmin = 606.891
				xmax = 606.931
				text = "AH0"
			intervals [1658]:
				xmin = 606.931
				xmax = 607.041
				text = "TH"
			intervals [1659]:
				xmin = 607.041
				xmax = 607.231
				text = "IY1"
			intervals [1660]:
				xmin = 607.231
				xmax = 607.281
				text = "F"
			intervals [1661]:
				xmin = 607.281
				xmax = 607.321
				text = "sp"
			intervals [1662]:
				xmin = 607.321
				xmax = 607.438
				text = ""
			intervals [1663]:
				xmin = 607.438
				xmax = 607.488
				text = "W"
			intervals [1664]:
				xmin = 607.488
				xmax = 607.518
				text = "AH1"
			intervals [1665]:
				xmin = 607.518
				xmax = 607.548
				text = "T"
			intervals [1666]:
				xmin = 607.548
				xmax = 607.728
				text = "sp"
			intervals [1667]:
				xmin = 607.728
				xmax = 607.758
				text = "K"
			intervals [1668]:
				xmin = 607.758
				xmax = 607.788
				text = "AY1"
			intervals [1669]:
				xmin = 607.788
				xmax = 607.818
				text = "N"
			intervals [1670]:
				xmin = 607.818
				xmax = 607.848
				text = "AH0"
			intervals [1671]:
				xmin = 607.848
				xmax = 607.878
				text = "V"
			intervals [1672]:
				xmin = 607.878
				xmax = 607.908
				text = "AH0"
			intervals [1673]:
				xmin = 607.908
				xmax = 607.938
				text = "P"
			intervals [1674]:
				xmin = 607.938
				xmax = 607.968
				text = "R"
			intervals [1675]:
				xmin = 607.968
				xmax = 608.008
				text = "OW1"
			intervals [1676]:
				xmin = 608.008
				xmax = 608.058
				text = "G"
			intervals [1677]:
				xmin = 608.058
				xmax = 608.088
				text = "R"
			intervals [1678]:
				xmin = 608.088
				xmax = 608.168
				text = "AE2"
			intervals [1679]:
				xmin = 608.168
				xmax = 608.218
				text = "M"
			intervals [1680]:
				xmin = 608.218
				xmax = 608.248
				text = "IH0"
			intervals [1681]:
				xmin = 608.248
				xmax = 608.278
				text = "Z"
			intervals [1682]:
				xmin = 608.278
				xmax = 608.328
				text = "sp"
			intervals [1683]:
				xmin = 608.328
				xmax = 608.388
				text = "DH"
			intervals [1684]:
				xmin = 608.388
				xmax = 608.418
				text = "AH0"
			intervals [1685]:
				xmin = 608.418
				xmax = 608.458
				text = "T"
			intervals [1686]:
				xmin = 608.458
				xmax = 608.508
				text = "sp"
			intervals [1687]:
				xmin = 608.508
				xmax = 628.1786
				text = ""
			intervals [1688]:
				xmin = 628.1786
				xmax = 628.2286
				text = "IH0"
			intervals [1689]:
				xmin = 628.2286
				xmax = 628.2886
				text = "Z"
			intervals [1690]:
				xmin = 628.2886
				xmax = 628.3286
				text = "HH"
			intervals [1691]:
				xmin = 628.3286
				xmax = 628.3586
				text = "IY1"
			intervals [1692]:
				xmin = 628.3586
				xmax = 628.4186
				text = "EY1"
			intervals [1693]:
				xmin = 628.4186
				xmax = 628.5086
				text = "G"
			intervals [1694]:
				xmin = 628.5086
				xmax = 628.5386
				text = "IH0"
			intervals [1695]:
				xmin = 628.5386
				xmax = 628.6086
				text = "D"
			intervals [1696]:
				xmin = 628.6086
				xmax = 628.7086
				text = "G"
			intervals [1697]:
				xmin = 628.7086
				xmax = 628.8186
				text = "AY1"
			intervals [1698]:
				xmin = 628.8186
				xmax = 630.582
				text = "sp"
			intervals [1699]:
				xmin = 630.582
				xmax = 630.612
				text = "HH"
			intervals [1700]:
				xmin = 630.612
				xmax = 630.642
				text = "IY1"
			intervals [1701]:
				xmin = 630.642
				xmax = 630.672
				text = "Z"
			intervals [1702]:
				xmin = 630.672
				xmax = 630.702
				text = "AH0"
			intervals [1703]:
				xmin = 630.702
				xmax = 630.732
				text = "R"
			intervals [1704]:
				xmin = 630.732
				xmax = 630.772
				text = "IY1"
			intervals [1705]:
				xmin = 630.772
				xmax = 630.882
				text = "L"
			intervals [1706]:
				xmin = 630.882
				xmax = 630.992
				text = "TH"
			intervals [1707]:
				xmin = 630.992
				xmax = 631.102
				text = "IY1"
			intervals [1708]:
				xmin = 631.102
				xmax = 631.132
				text = "F"
			intervals [1709]:
				xmin = 631.132
				xmax = 631.262
				text = "sp"
			intervals [1710]:
				xmin = 631.262
				xmax = 631.340
				text = ""
			intervals [1711]:
				xmin = 631.340
				xmax = 631.370
				text = "TH"
			intervals [1712]:
				xmin = 631.370
				xmax = 631.400
				text = "AO1"
			intervals [1713]:
				xmin = 631.400
				xmax = 631.430
				text = "T"
			intervals [1714]:
				xmin = 631.430
				xmax = 631.470
				text = "IH0"
			intervals [1715]:
				xmin = 631.470
				xmax = 631.500
				text = "T"
			intervals [1716]:
				xmin = 631.500
				xmax = 631.530
				text = "W"
			intervals [1717]:
				xmin = 631.530
				xmax = 631.560
				text = "AO1"
			intervals [1718]:
				xmin = 631.560
				xmax = 631.590
				text = "Z"
			intervals [1719]:
				xmin = 631.590
				xmax = 631.620
				text = "AH0"
			intervals [1720]:
				xmin = 631.620
				xmax = 631.650
				text = "G"
			intervals [1721]:
				xmin = 631.650
				xmax = 631.680
				text = "IH0"
			intervals [1722]:
				xmin = 631.680
				xmax = 631.730
				text = "D"
			intervals [1723]:
				xmin = 631.730
				xmax = 631.920
				text = "sp"
			intervals [1724]:
				xmin = 631.920
				xmax = 631.970
				text = "G"
			intervals [1725]:
				xmin = 631.970
				xmax = 632.000
				text = "AY1"
			intervals [1726]:
				xmin = 632.000
				xmax = 632.030
				text = "DH"
			intervals [1727]:
				xmin = 632.030
				xmax = 632.160
				text = "AH0"
			intervals [1728]:
				xmin = 632.160
				xmax = 632.200
				text = "T"
			intervals [1729]:
				xmin = 632.200
				xmax = 632.230
				text = "W"
			intervals [1730]:
				xmin = 632.230
				xmax = 632.280
				text = "AO1"
			intervals [1731]:
				xmin = 632.280
				xmax = 632.350
				text = "Z"
			intervals [1732]:
				xmin = 632.350
				xmax = 632.4218
				text = ""
			intervals [1733]:
				xmin = 632.4218
				xmax = 632.4618
				text = "DH"
			intervals [1734]:
				xmin = 632.4618
				xmax = 632.4918
				text = "AH0"
			intervals [1735]:
				xmin = 632.4918
				xmax = 632.5318
				text = "TH"
			intervals [1736]:
				xmin = 632.5318
				xmax = 632.5618
				text = "IY1"
			intervals [1737]:
				xmin = 632.5618
				xmax = 632.5918
				text = "F"
			intervals [1738]:
				xmin = 632.5918
				xmax = 633.2718
				text = "spn"
			intervals [1739]:
				xmin = 633.2718
				xmax = 634.4211
				text = ""
			intervals [1740]:
				xmin = 634.4211
				xmax = 634.4511
				text = "sil"
			intervals [1741]:
				xmin = 634.4511
				xmax = 634.5211
				text = "W"
			intervals [1742]:
				xmin = 634.5211
				xmax = 634.5611
				text = "EH1"
			intervals [1743]:
				xmin = 634.5611
				xmax = 634.6111
				text = "L"
			intervals [1744]:
				xmin = 634.6111
				xmax = 634.6411
				text = "D"
			intervals [1745]:
				xmin = 634.6411
				xmax = 634.6711
				text = "UW1"
			intervals [1746]:
				xmin = 634.6711
				xmax = 634.7011
				text = "Y"
			intervals [1747]:
				xmin = 634.7011
				xmax = 634.7511
				text = "UW1"
			intervals [1748]:
				xmin = 634.7511
				xmax = 634.7811
				text = "R"
			intervals [1749]:
				xmin = 634.7811
				xmax = 634.8111
				text = "IH0"
			intervals [1750]:
				xmin = 634.8111
				xmax = 634.8411
				text = "M"
			intervals [1751]:
				xmin = 634.8411
				xmax = 634.8911
				text = "EH1"
			intervals [1752]:
				xmin = 634.8911
				xmax = 634.9511
				text = "M"
			intervals [1753]:
				xmin = 634.9511
				xmax = 634.9911
				text = "B"
			intervals [1754]:
				xmin = 634.9911
				xmax = 635.0411
				text = "ER0"
			intervals [1755]:
				xmin = 635.0411
				xmax = 635.0911
				text = "AH0"
			intervals [1756]:
				xmin = 635.0911
				xmax = 635.1511
				text = "P"
			intervals [1757]:
				xmin = 635.1511
				xmax = 635.1911
				text = "R"
			intervals [1758]:
				xmin = 635.1911
				xmax = 635.2811
				text = "OW1"
			intervals [1759]:
				xmin = 635.2811
				xmax = 635.3211
				text = "G"
			intervals [1760]:
				xmin = 635.3211
				xmax = 635.3711
				text = "R"
			intervals [1761]:
				xmin = 635.3711
				xmax = 635.4611
				text = "AE2"
			intervals [1762]:
				xmin = 635.4611
				xmax = 635.5011
				text = "M"
			intervals [1763]:
				xmin = 635.5011
				xmax = 635.5611
				text = "R"
			intervals [1764]:
				xmin = 635.5611
				xmax = 635.6311
				text = "IY1"
			intervals [1765]:
				xmin = 635.6311
				xmax = 635.7011
				text = "S"
			intervals [1766]:
				xmin = 635.7011
				xmax = 635.7311
				text = "AH0"
			intervals [1767]:
				xmin = 635.7311
				xmax = 635.7611
				text = "N"
			intervals [1768]:
				xmin = 635.7611
				xmax = 635.8011
				text = "T"
			intervals [1769]:
				xmin = 635.8011
				xmax = 635.8711
				text = "L"
			intervals [1770]:
				xmin = 635.8711
				xmax = 635.9411
				text = "IY0"
			intervals [1771]:
				xmin = 635.9411
				xmax = 635.9811
				text = "AA1"
			intervals [1772]:
				xmin = 635.9811
				xmax = 636.0311
				text = "N"
			intervals [1773]:
				xmin = 636.0311
				xmax = 636.0711
				text = "DH"
			intervals [1774]:
				xmin = 636.0711
				xmax = 636.1611
				text = "AH0"
			intervals [1775]:
				xmin = 636.1611
				xmax = 636.1911
				text = "T"
			intervals [1776]:
				xmin = 636.1911
				xmax = 636.2311
				text = "sp"
			intervals [1777]:
				xmin = 636.2311
				xmax = 636.2611
				text = "W"
			intervals [1778]:
				xmin = 636.2611
				xmax = 636.2911
				text = "AH1"
			intervals [1779]:
				xmin = 636.2911
				xmax = 636.3211
				text = "N"
			intervals [1780]:
				xmin = 636.3211
				xmax = 636.3611
				text = "sp"
			intervals [1781]:
				xmin = 636.3611
				xmax = 637.4892
				text = ""
			intervals [1782]:
				xmin = 637.4892
				xmax = 637.5992
				text = "S"
			intervals [1783]:
				xmin = 637.5992
				xmax = 637.6392
				text = "T"
			intervals [1784]:
				xmin = 637.6392
				xmax = 637.6992
				text = "AO1"
			intervals [1785]:
				xmin = 637.6992
				xmax = 637.7892
				text = "R"
			intervals [1786]:
				xmin = 637.7892
				xmax = 637.8192
				text = "IY0"
			intervals [1787]:
				xmin = 637.8192
				xmax = 637.8492
				text = "Z"
			intervals [1788]:
				xmin = 637.8492
				xmax = 640.1525
				text = "sp"
			intervals [1789]:
				xmin = 640.1525
				xmax = 640.5225
				text = "spn"
			intervals [1790]:
				xmin = 640.5225
				xmax = 640.6425
				text = "sp"
			intervals [1791]:
				xmin = 640.6425
				xmax = 653.9225
				text = ""
			intervals [1792]:
				xmin = 653.9225
				xmax = 654.2025
				text = "M"
			intervals [1793]:
				xmin = 654.2025
				xmax = 654.2325
				text = "HH"
			intervals [1794]:
				xmin = 654.2325
				xmax = 654.2625
				text = "M"
			intervals [1795]:
				xmin = 654.2625
				xmax = 654.3525
				text = "sp"
			intervals [1796]:
				xmin = 654.3525
				xmax = 679.5592
				text = ""
			intervals [1797]:
				xmin = 679.5592
				xmax = 679.6392
				text = "DH"
			intervals [1798]:
				xmin = 679.6392
				xmax = 679.6692
				text = "AH0"
			intervals [1799]:
				xmin = 679.6692
				xmax = 679.6992
				text = "T"
			intervals [1800]:
				xmin = 679.6992
				xmax = 679.8592
				text = "sp"
			intervals [1801]:
				xmin = 679.8592
				xmax = 679.9992
				text = "W"
			intervals [1802]:
				xmin = 679.9992
				xmax = 680.0292
				text = "AO1"
			intervals [1803]:
				xmin = 680.0292
				xmax = 680.0592
				text = "Z"
			intervals [1804]:
				xmin = 680.0592
				xmax = 680.0892
				text = "IH0"
			intervals [1805]:
				xmin = 680.0892
				xmax = 680.1592
				text = "T"
			intervals [1806]:
				xmin = 680.1592
				xmax = 681.802
				text = ""
			intervals [1807]:
				xmin = 681.802
				xmax = 681.832
				text = "sil"
			intervals [1808]:
				xmin = 681.832
				xmax = 681.912
				text = "AY1"
			intervals [1809]:
				xmin = 681.912
				xmax = 681.972
				text = "TH"
			intervals [1810]:
				xmin = 681.972
				xmax = 682.022
				text = "IH1"
			intervals [1811]:
				xmin = 682.022
				xmax = 682.062
				text = "NG"
			intervals [1812]:
				xmin = 682.062
				xmax = 682.102
				text = "K"
			intervals [1813]:
				xmin = 682.102
				xmax = 682.132
				text = "DH"
			intervals [1814]:
				xmin = 682.132
				xmax = 682.162
				text = "IY0"
			intervals [1815]:
				xmin = 682.162
				xmax = 682.222
				text = "OW1"
			intervals [1816]:
				xmin = 682.222
				xmax = 682.252
				text = "N"
			intervals [1817]:
				xmin = 682.252
				xmax = 682.292
				text = "L"
			intervals [1818]:
				xmin = 682.292
				xmax = 682.352
				text = "IY0"
			intervals [1819]:
				xmin = 682.352
				xmax = 682.422
				text = "W"
			intervals [1820]:
				xmin = 682.422
				xmax = 682.452
				text = "AH1"
			intervals [1821]:
				xmin = 682.452
				xmax = 682.502
				text = "N"
			intervals [1822]:
				xmin = 682.502
				xmax = 682.542
				text = "W"
			intervals [1823]:
				xmin = 682.542
				xmax = 682.592
				text = "IY1"
			intervals [1824]:
				xmin = 682.592
				xmax = 682.632
				text = "D"
			intervals [1825]:
				xmin = 682.632
				xmax = 682.662
				text = "IH1"
			intervals [1826]:
				xmin = 682.662
				xmax = 682.692
				text = "N"
			intervals [1827]:
				xmin = 682.692
				xmax = 682.772
				text = "T"
			intervals [1828]:
				xmin = 682.772
				xmax = 682.812
				text = "T"
			intervals [1829]:
				xmin = 682.812
				xmax = 682.912
				text = "AO1"
			intervals [1830]:
				xmin = 682.912
				xmax = 682.952
				text = "K"
			intervals [1831]:
				xmin = 682.952
				xmax = 683.012
				text = "AH0"
			intervals [1832]:
				xmin = 683.012
				xmax = 683.072
				text = "B"
			intervals [1833]:
				xmin = 683.072
				xmax = 683.142
				text = "AW1"
			intervals [1834]:
				xmin = 683.142
				xmax = 683.182
				text = "T"
			intervals [1835]:
				xmin = 683.182
				xmax = 683.212
				text = "IH0"
			intervals [1836]:
				xmin = 683.212
				xmax = 683.242
				text = "Z"
			intervals [1837]:
				xmin = 683.242
				xmax = 683.272
				text = "DH"
			intervals [1838]:
				xmin = 683.272
				xmax = 683.312
				text = "AH0"
			intervals [1839]:
				xmin = 683.312
				xmax = 683.362
				text = "M"
			intervals [1840]:
				xmin = 683.362
				xmax = 683.522
				text = "AO1"
			intervals [1841]:
				xmin = 683.522
				xmax = 683.612
				text = "D"
			intervals [1842]:
				xmin = 683.612
				xmax = 683.702
				text = "S"
			intervals [1843]:
				xmin = 683.702
				xmax = 683.742
				text = "K"
			intervals [1844]:
				xmin = 683.742
				xmax = 683.852
				text = "W"
			intervals [1845]:
				xmin = 683.852
				xmax = 683.982
				text = "AA1"
			intervals [1846]:
				xmin = 683.982
				xmax = 684.042
				text = "D"
			intervals [1847]:
				xmin = 684.042
				xmax = 699.5743
				text = "sp"
			intervals [1848]:
				xmin = 699.5743
				xmax = 700.2143
				text = "spn"
			intervals [1849]:
				xmin = 700.2143
				xmax = 700.5889
				text = ""
			intervals [1850]:
				xmin = 700.5889
				xmax = 700.6489
				text = "sil"
			intervals [1851]:
				xmin = 700.6489
				xmax = 700.6989
				text = "ER0"
			intervals [1852]:
				xmin = 700.6989
				xmax = 700.7789
				text = "DH"
			intervals [1853]:
				xmin = 700.7789
				xmax = 700.8789
				text = "EY1"
			intervals [1854]:
				xmin = 700.8789
				xmax = 700.9289
				text = "G"
			intervals [1855]:
				xmin = 700.9289
				xmax = 700.9689
				text = "UH1"
			intervals [1856]:
				xmin = 700.9689
				xmax = 701.0189
				text = "D"
			intervals [1857]:
				xmin = 701.0189
				xmax = 701.1089
				text = "G"
			intervals [1858]:
				xmin = 701.1089
				xmax = 701.2089
				text = "AY1"
			intervals [1859]:
				xmin = 701.2089
				xmax = 701.3189
				text = "Z"
			intervals [1860]:
				xmin = 701.3189
				xmax = 701.3489
				text = "sp"
			intervals [1861]:
				xmin = 701.3489
				xmax = 703.2514
				text = ""
			intervals [1862]:
				xmin = 703.2514
				xmax = 703.2814
				text = "W"
			intervals [1863]:
				xmin = 703.2814
				xmax = 703.3114
				text = "AH0"
			intervals [1864]:
				xmin = 703.3114
				xmax = 703.3414
				text = "Z"
			intervals [1865]:
				xmin = 703.3414
				xmax = 703.3714
				text = "DH"
			intervals [1866]:
				xmin = 703.3714
				xmax = 703.4214
				text = "AE1"
			intervals [1867]:
				xmin = 703.4214
				xmax = 703.4614
				text = "T"
			intervals [1868]:
				xmin = 703.4614
				xmax = 703.5414
				text = "AO1"
			intervals [1869]:
				xmin = 703.5414
				xmax = 703.6214
				text = "N"
			intervals [1870]:
				xmin = 703.6214
				xmax = 703.6614
				text = "L"
			intervals [1871]:
				xmin = 703.6614
				xmax = 703.7314
				text = "AE1"
			intervals [1872]:
				xmin = 703.7314
				xmax = 703.8614
				text = "S"
			intervals [1873]:
				xmin = 703.8614
				xmax = 703.8914
				text = "N"
			intervals [1874]:
				xmin = 703.8914
				xmax = 703.9714
				text = "AY1"
			intervals [1875]:
				xmin = 703.9714
				xmax = 704.0314
				text = "T"
			intervals [1876]:
				xmin = 704.0314
				xmax = 705.5896
				text = "sp"
			intervals [1877]:
				xmin = 705.5896
				xmax = 705.6196
				text = "D"
			intervals [1878]:
				xmin = 705.6196
				xmax = 705.6496
				text = "IH0"
			intervals [1879]:
				xmin = 705.6496
				xmax = 705.6896
				text = "D"
			intervals [1880]:
				xmin = 705.6896
				xmax = 705.7496
				text = "Y"
			intervals [1881]:
				xmin = 705.7496
				xmax = 705.7896
				text = "UW1"
			intervals [1882]:
				xmin = 705.7896
				xmax = 705.9296
				text = "S"
			intervals [1883]:
				xmin = 705.9296
				xmax = 705.9696
				text = "IY1"
			intervals [1884]:
				xmin = 705.9696
				xmax = 705.9996
				text = "sp"
			intervals [1885]:
				xmin = 705.9996
				xmax = 706.0296
				text = "IH0"
			intervals [1886]:
				xmin = 706.0296
				xmax = 706.0596
				text = "T"
			intervals [1887]:
				xmin = 706.0596
				xmax = 706.0996
				text = "sp"
			intervals [1888]:
				xmin = 706.0996
				xmax = 721.3633
				text = ""
			intervals [1889]:
				xmin = 721.3633
				xmax = 721.4033
				text = "D"
			intervals [1890]:
				xmin = 721.4033
				xmax = 721.4333
				text = "UW1"
			intervals [1891]:
				xmin = 721.4333
				xmax = 721.4633
				text = "Y"
			intervals [1892]:
				xmin = 721.4633
				xmax = 721.4933
				text = "UW1"
			intervals [1893]:
				xmin = 721.4933
				xmax = 721.5233
				text = "R"
			intervals [1894]:
				xmin = 721.5233
				xmax = 721.5533
				text = "IH0"
			intervals [1895]:
				xmin = 721.5533
				xmax = 721.5833
				text = "M"
			intervals [1896]:
				xmin = 721.5833
				xmax = 721.6333
				text = "EH1"
			intervals [1897]:
				xmin = 721.6333
				xmax = 721.6933
				text = "M"
			intervals [1898]:
				xmin = 721.6933
				xmax = 721.7333
				text = "B"
			intervals [1899]:
				xmin = 721.7333
				xmax = 721.7933
				text = "ER0"
			intervals [1900]:
				xmin = 721.7933
				xmax = 721.8833
				text = "AH0"
			intervals [1901]:
				xmin = 721.8833
				xmax = 721.9333
				text = "S"
			intervals [1902]:
				xmin = 721.9333
				xmax = 721.9933
				text = "T"
			intervals [1903]:
				xmin = 721.9933
				xmax = 722.0733
				text = "AO1"
			intervals [1904]:
				xmin = 722.0733
				xmax = 722.1733
				text = "R"
			intervals [1905]:
				xmin = 722.1733
				xmax = 722.2033
				text = "IY0"
			intervals [1906]:
				xmin = 722.2033
				xmax = 722.2333
				text = "sp"
			intervals [1907]:
				xmin = 722.2333
				xmax = 722.2633
				text = "AA1"
			intervals [1908]:
				xmin = 722.2633
				xmax = 722.2933
				text = "N"
			intervals [1909]:
				xmin = 722.2933
				xmax = 722.3333
				text = "DH"
			intervals [1910]:
				xmin = 722.3333
				xmax = 722.3633
				text = "AH0"
			intervals [1911]:
				xmin = 722.3633
				xmax = 722.3933
				text = "T"
			intervals [1912]:
				xmin = 722.3933
				xmax = 722.4533
				text = "sp"
			intervals [1913]:
				xmin = 722.4533
				xmax = 722.4833
				text = "W"
			intervals [1914]:
				xmin = 722.4833
				xmax = 722.5133
				text = "AH1"
			intervals [1915]:
				xmin = 722.5133
				xmax = 722.5433
				text = "N"
			intervals [1916]:
				xmin = 722.5433
				xmax = 722.6833
				text = "sp"
			intervals [1917]:
				xmin = 722.6833
				xmax = 760.4175
				text = ""
			intervals [1918]:
				xmin = 760.4175
				xmax = 760.4475
				text = "D"
			intervals [1919]:
				xmin = 760.4475
				xmax = 760.4775
				text = "UW1"
			intervals [1920]:
				xmin = 760.4775
				xmax = 760.5075
				text = "Y"
			intervals [1921]:
				xmin = 760.5075
				xmax = 760.5375
				text = "UW1"
			intervals [1922]:
				xmin = 760.5375
				xmax = 760.5675
				text = "HH"
			intervals [1923]:
				xmin = 760.5675
				xmax = 760.5975
				text = "AE1"
			intervals [1924]:
				xmin = 760.5975
				xmax = 760.6275
				text = "V"
			intervals [1925]:
				xmin = 760.6275
				xmax = 760.6675
				text = "AH0"
			intervals [1926]:
				xmin = 760.6675
				xmax = 760.7975
				text = "P"
			intervals [1927]:
				xmin = 760.7975
				xmax = 760.8775
				text = "EH1"
			intervals [1928]:
				xmin = 760.8775
				xmax = 761.0075
				text = "T"
			intervals [1929]:
				xmin = 761.0075
				xmax = 764.4125
				text = ""
			intervals [1930]:
				xmin = 764.4125
				xmax = 764.4825
				text = "T"
			intervals [1931]:
				xmin = 764.4825
				xmax = 764.5325
				text = "EH1"
			intervals [1932]:
				xmin = 764.5325
				xmax = 764.5825
				text = "L"
			intervals [1933]:
				xmin = 764.5825
				xmax = 764.6225
				text = "M"
			intervals [1934]:
				xmin = 764.6225
				xmax = 764.6525
				text = "IY1"
			intervals [1935]:
				xmin = 764.6525
				xmax = 764.7225
				text = "AH0"
			intervals [1936]:
				xmin = 764.7225
				xmax = 764.7725
				text = "B"
			intervals [1937]:
				xmin = 764.7725
				xmax = 764.8325
				text = "AW1"
			intervals [1938]:
				xmin = 764.8325
				xmax = 764.8625
				text = "T"
			intervals [1939]:
				xmin = 764.8625
				xmax = 764.8925
				text = "IH0"
			intervals [1940]:
				xmin = 764.8925
				xmax = 764.9625
				text = "T"
			intervals [1941]:
				xmin = 764.9625
				xmax = 764.9925
				text = "sp"
			intervals [1942]:
				xmin = 764.9925
				xmax = 815.5168
				text = ""
			intervals [1943]:
				xmin = 815.5168
				xmax = 815.5568
				text = "HH"
			intervals [1944]:
				xmin = 815.5568
				xmax = 815.5868
				text = "W"
			intervals [1945]:
				xmin = 815.5868
				xmax = 815.6168
				text = "AH1"
			intervals [1946]:
				xmin = 815.6168
				xmax = 815.6468
				text = "T"
			intervals [1947]:
				xmin = 815.6468
				xmax = 815.6968
				text = "HH"
			intervals [1948]:
				xmin = 815.6968
				xmax = 815.7768
				text = "AE1"
			intervals [1949]:
				xmin = 815.7768
				xmax = 815.8468
				text = "P"
			intervals [1950]:
				xmin = 815.8468
				xmax = 815.8768
				text = "AH0"
			intervals [1951]:
				xmin = 815.8768
				xmax = 815.9068
				text = "N"
			intervals [1952]:
				xmin = 815.9068
				xmax = 815.9368
				text = "D"
			intervals [1953]:
				xmin = 815.9368
				xmax = 816.0168
				text = "sp"
			intervals [1954]:
				xmin = 816.0168
				xmax = 827.8106
				text = ""
			intervals [1955]:
				xmin = 827.8106
				xmax = 828.0206
				text = "M"
			intervals [1956]:
				xmin = 828.0206
				xmax = 828.1906
				text = "sp"
			intervals [1957]:
				xmin = 828.1906
				xmax = 829.0882
				text = ""
			intervals [1958]:
				xmin = 829.0882
				xmax = 829.1782
				text = "DH"
			intervals [1959]:
				xmin = 829.1782
				xmax = 829.2382
				text = "AH0"
			intervals [1960]:
				xmin = 829.2382
				xmax = 829.2882
				text = "T"
			intervals [1961]:
				xmin = 829.2882
				xmax = 829.3582
				text = "Z"
			intervals [1962]:
				xmin = 829.3582
				xmax = 829.4282
				text = "T"
			intervals [1963]:
				xmin = 829.4282
				xmax = 829.4582
				text = "UW1"
			intervals [1964]:
				xmin = 829.4582
				xmax = 829.5082
				text = "sp"
			intervals [1965]:
				xmin = 829.5082
				xmax = 829.5582
				text = "B"
			intervals [1966]:
				xmin = 829.5582
				xmax = 829.5882
				text = "AE1"
			intervals [1967]:
				xmin = 829.5882
				xmax = 829.6882
				text = "D"
			intervals [1968]:
				xmin = 829.6882
				xmax = 829.7882
				text = "sp"
			intervals [1969]:
				xmin = 829.7882
				xmax = 831.1632
				text = ""
			intervals [1970]:
				xmin = 831.1632
				xmax = 831.2132
				text = "HH"
			intervals [1971]:
				xmin = 831.2132
				xmax = 831.2432
				text = "W"
			intervals [1972]:
				xmin = 831.2432
				xmax = 831.2732
				text = "AH1"
			intervals [1973]:
				xmin = 831.2732
				xmax = 831.3032
				text = "T"
			intervals [1974]:
				xmin = 831.3032
				xmax = 831.3532
				text = "M"
			intervals [1975]:
				xmin = 831.3532
				xmax = 831.4432
				text = "UW1"
			intervals [1976]:
				xmin = 831.4432
				xmax = 831.5132
				text = "V"
			intervals [1977]:
				xmin = 831.5132
				xmax = 831.5732
				text = "IY0"
			intervals [1978]:
				xmin = 831.5732
				xmax = 831.6632
				text = "Z"
			intervals [1979]:
				xmin = 831.6632
				xmax = 831.7132
				text = "D"
			intervals [1980]:
				xmin = 831.7132
				xmax = 831.7432
				text = "UW1"
			intervals [1981]:
				xmin = 831.7432
				xmax = 831.7732
				text = "Y"
			intervals [1982]:
				xmin = 831.7732
				xmax = 831.8432
				text = "UW1"
			intervals [1983]:
				xmin = 831.8432
				xmax = 831.9432
				text = "L"
			intervals [1984]:
				xmin = 831.9432
				xmax = 832.0232
				text = "AY1"
			intervals [1985]:
				xmin = 832.0232
				xmax = 832.0932
				text = "K"
			intervals [1986]:
				xmin = 832.0932
				xmax = 832.1332
				text = "sp"
			intervals [1987]:
				xmin = 832.1332
				xmax = 850.9571
				text = ""
			intervals [1988]:
				xmin = 850.9571
				xmax = 851.0171
				text = "W"
			intervals [1989]:
				xmin = 851.0171
				xmax = 851.0771
				text = "AH1"
			intervals [1990]:
				xmin = 851.0771
				xmax = 851.1071
				text = "T"
			intervals [1991]:
				xmin = 851.1071
				xmax = 851.1571
				text = "S"
			intervals [1992]:
				xmin = 851.1571
				xmax = 851.1871
				text = "Y"
			intervals [1993]:
				xmin = 851.1871
				xmax = 851.2171
				text = "UH1"
			intervals [1994]:
				xmin = 851.2171
				xmax = 851.2571
				text = "R"
			intervals [1995]:
				xmin = 851.2571
				xmax = 851.2871
				text = "sp"
			intervals [1996]:
				xmin = 851.2871
				xmax = 851.3271
				text = "F"
			intervals [1997]:
				xmin = 851.3271
				xmax = 851.4271
				text = "EY1"
			intervals [1998]:
				xmin = 851.4271
				xmax = 851.5071
				text = "V"
			intervals [1999]:
				xmin = 851.5071
				xmax = 851.5371
				text = "ER0"
			intervals [2000]:
				xmin = 851.5371
				xmax = 851.5671
				text = "IH0"
			intervals [2001]:
				xmin = 851.5671
				xmax = 851.5971
				text = "T"
			intervals [2002]:
				xmin = 851.5971
				xmax = 851.6771
				text = "HH"
			intervals [2003]:
				xmin = 851.6771
				xmax = 851.7271
				text = "W"
			intervals [2004]:
				xmin = 851.7271
				xmax = 851.7771
				text = "AH1"
			intervals [2005]:
				xmin = 851.7771
				xmax = 851.8971
				text = "N"
			intervals [2006]:
				xmin = 851.8971
				xmax = 851.9271
				text = "sp"
			intervals [2007]:
				xmin = 851.9271
				xmax = 851.9715
				text = ""
			intervals [2008]:
				xmin = 851.9715
				xmax = 852.0215
				text = "DH"
			intervals [2009]:
				xmin = 852.0215
				xmax = 852.0515
				text = "AH0"
			intervals [2010]:
				xmin = 852.0515
				xmax = 852.0815
				text = "T"
			intervals [2011]:
				xmin = 852.0815
				xmax = 852.1115
				text = "Y"
			intervals [2012]:
				xmin = 852.1115
				xmax = 852.1515
				text = "UW1"
			intervals [2013]:
				xmin = 852.1515
				xmax = 852.2015
				text = "EH1"
			intervals [2014]:
				xmin = 852.2015
				xmax = 852.2715
				text = "V"
			intervals [2015]:
				xmin = 852.2715
				xmax = 852.3515
				text = "ER0"
			intervals [2016]:
				xmin = 852.3515
				xmax = 852.4415
				text = "S"
			intervals [2017]:
				xmin = 852.4415
				xmax = 852.4915
				text = "IY1"
			intervals [2018]:
				xmin = 852.4915
				xmax = 852.6515
				text = "N"
			intervals [2019]:
				xmin = 852.6515
				xmax = 854.7542
				text = "sp"
			intervals [2020]:
				xmin = 854.7542
				xmax = 854.8242
				text = "Y"
			intervals [2021]:
				xmin = 854.8242
				xmax = 854.9242
				text = "AE1"
			intervals [2022]:
				xmin = 854.9242
				xmax = 854.9942
				text = "sp"
			intervals [2023]:
				xmin = 854.9942
				xmax = 880.8918
				text = ""
			intervals [2024]:
				xmin = 880.8918
				xmax = 880.9618
				text = "DH"
			intervals [2025]:
				xmin = 880.9618
				xmax = 880.9918
				text = "EH1"
			intervals [2026]:
				xmin = 880.9918
				xmax = 881.0618
				text = "N"
			intervals [2027]:
				xmin = 881.0618
				xmax = 881.1018
				text = "W"
			intervals [2028]:
				xmin = 881.1018
				xmax = 881.1318
				text = "AH1"
			intervals [2029]:
				xmin = 881.1318
				xmax = 881.1618
				text = "T"
			intervals [2030]:
				xmin = 881.1618
				xmax = 881.1918
				text = "sp"
			intervals [2031]:
				xmin = 881.1918
				xmax = 881.2618
				text = "HH"
			intervals [2032]:
				xmin = 881.2618
				xmax = 881.3118
				text = "AE1"
			intervals [2033]:
				xmin = 881.3118
				xmax = 881.3518
				text = "P"
			intervals [2034]:
				xmin = 881.3518
				xmax = 881.3818
				text = "AH0"
			intervals [2035]:
				xmin = 881.3818
				xmax = 881.4118
				text = "N"
			intervals [2036]:
				xmin = 881.4118
				xmax = 881.4718
				text = "D"
			intervals [2037]:
				xmin = 881.4718
				xmax = 883.8376
				text = ""
			intervals [2038]:
				xmin = 883.8376
				xmax = 884.1176
				text = "sil"
			intervals [2039]:
				xmin = 884.1176
				xmax = 884.1476
				text = "OW2"
			intervals [2040]:
				xmin = 884.1476
				xmax = 884.1776
				text = "K"
			intervals [2041]:
				xmin = 884.1776
				xmax = 884.2076
				text = "EY1"
			intervals [2042]:
				xmin = 884.2076
				xmax = 884.3276
				text = "sp"
			intervals [2043]:
				xmin = 884.3276
				xmax = 889.2081
				text = ""
			intervals [2044]:
				xmin = 889.2081
				xmax = 889.2681
				text = "T"
			intervals [2045]:
				xmin = 889.2681
				xmax = 889.2981
				text = "EH1"
			intervals [2046]:
				xmin = 889.2981
				xmax = 889.3281
				text = "L"
			intervals [2047]:
				xmin = 889.3281
				xmax = 889.3881
				text = "M"
			intervals [2048]:
				xmin = 889.3881
				xmax = 889.4281
				text = "IY1"
			intervals [2049]:
				xmin = 889.4281
				xmax = 889.4681
				text = "AH0"
			intervals [2050]:
				xmin = 889.4681
				xmax = 889.5081
				text = "B"
			intervals [2051]:
				xmin = 889.5081
				xmax = 889.5781
				text = "AW1"
			intervals [2052]:
				xmin = 889.5781
				xmax = 889.6581
				text = "T"
			intervals [2053]:
				xmin = 889.6581
				xmax = 889.7081
				text = "Y"
			intervals [2054]:
				xmin = 889.7081
				xmax = 889.7381
				text = "UH1"
			intervals [2055]:
				xmin = 889.7381
				xmax = 889.7781
				text = "R"
			intervals [2056]:
				xmin = 889.7781
				xmax = 889.8981
				text = "S"
			intervals [2057]:
				xmin = 889.8981
				xmax = 889.9581
				text = "K"
			intervals [2058]:
				xmin = 889.9581
				xmax = 890.0681
				text = "UW1"
			intervals [2059]:
				xmin = 890.0681
				xmax = 890.2681
				text = "L"
			intervals [2060]:
				xmin = 890.2681
				xmax = 890.579
				text = ""
			intervals [2061]:
				xmin = 890.579
				xmax = 890.639
				text = "W"
			intervals [2062]:
				xmin = 890.639
				xmax = 890.669
				text = "AH1"
			intervals [2063]:
				xmin = 890.669
				xmax = 890.699
				text = "T"
			intervals [2064]:
				xmin = 890.699
				xmax = 890.729
				text = "D"
			intervals [2065]:
				xmin = 890.729
				xmax = 890.759
				text = "UW1"
			intervals [2066]:
				xmin = 890.759
				xmax = 890.789
				text = "Y"
			intervals [2067]:
				xmin = 890.789
				xmax = 890.819
				text = "UW1"
			intervals [2068]:
				xmin = 890.819
				xmax = 890.929
				text = "S"
			intervals [2069]:
				xmin = 890.929
				xmax = 890.979
				text = "T"
			intervals [2070]:
				xmin = 890.979
				xmax = 891.049
				text = "AH1"
			intervals [2071]:
				xmin = 891.049
				xmax = 891.109
				text = "D"
			intervals [2072]:
				xmin = 891.109
				xmax = 891.209
				text = "IY0"
			intervals [2073]:
				xmin = 891.209
				xmax = 891.9087
				text = "sp"
			intervals [2074]:
				xmin = 891.9087
				xmax = 891.9387
				text = "W"
			intervals [2075]:
				xmin = 891.9387
				xmax = 891.9687
				text = "EH1"
			intervals [2076]:
				xmin = 891.9687
				xmax = 891.9987
				text = "R"
			intervals [2077]:
				xmin = 891.9987
				xmax = 892.0387
				text = "D"
			intervals [2078]:
				xmin = 892.0387
				xmax = 892.0687
				text = "UW1"
			intervals [2079]:
				xmin = 892.0687
				xmax = 892.1087
				text = "Y"
			intervals [2080]:
				xmin = 892.1087
				xmax = 892.1587
				text = "UW1"
			intervals [2081]:
				xmin = 892.1587
				xmax = 892.1887
				text = "G"
			intervals [2082]:
				xmin = 892.1887
				xmax = 892.3587
				text = "OW1"
			intervals [2083]:
				xmin = 892.3587
				xmax = 893.3814
				text = ""
			intervals [2084]:
				xmin = 893.3814
				xmax = 893.4614
				text = "OW1"
			intervals [2085]:
				xmin = 893.4614
				xmax = 893.5014
				text = "Y"
			intervals [2086]:
				xmin = 893.5014
				xmax = 893.5314
				text = "UH1"
			intervals [2087]:
				xmin = 893.5314
				xmax = 893.5614
				text = "R"
			intervals [2088]:
				xmin = 893.5614
				xmax = 893.6014
				text = "N"
			intervals [2089]:
				xmin = 893.6014
				xmax = 893.6614
				text = "AA1"
			intervals [2090]:
				xmin = 893.6614
				xmax = 893.7214
				text = "T"
			intervals [2091]:
				xmin = 893.7214
				xmax = 893.7514
				text = "IH0"
			intervals [2092]:
				xmin = 893.7514
				xmax = 893.8314
				text = "N"
			intervals [2093]:
				xmin = 893.8314
				xmax = 893.9214
				text = "S"
			intervals [2094]:
				xmin = 893.9214
				xmax = 893.9614
				text = "K"
			intervals [2095]:
				xmin = 893.9614
				xmax = 894.0014
				text = "UW1"
			intervals [2096]:
				xmin = 894.0014
				xmax = 894.1714
				text = "L"
			intervals [2097]:
				xmin = 894.1714
				xmax = 894.2014
				text = "N"
			intervals [2098]:
				xmin = 894.2014
				xmax = 894.3214
				text = "AW1"
			intervals [2099]:
				xmin = 894.3214
				xmax = 895.4506
				text = ""
			intervals [2100]:
				xmin = 895.4506
				xmax = 895.5206
				text = "HH"
			intervals [2101]:
				xmin = 895.5206
				xmax = 895.5606
				text = "W"
			intervals [2102]:
				xmin = 895.5606
				xmax = 895.6006
				text = "AH1"
			intervals [2103]:
				xmin = 895.6006
				xmax = 895.6506
				text = "T"
			intervals [2104]:
				xmin = 895.6506
				xmax = 895.7806
				text = "sp"
			intervals [2105]:
				xmin = 895.7806
				xmax = 895.9906
				text = "AH1"
			intervals [2106]:
				xmin = 895.9906
				xmax = 896.1006
				text = "sp"
			intervals [2107]:
				xmin = 896.1006
				xmax = 897.6794
				text = ""
			intervals [2108]:
				xmin = 897.6794
				xmax = 897.7294
				text = "HH"
			intervals [2109]:
				xmin = 897.7294
				xmax = 897.7594
				text = "W"
			intervals [2110]:
				xmin = 897.7594
				xmax = 897.7894
				text = "AH1"
			intervals [2111]:
				xmin = 897.7894
				xmax = 897.8394
				text = "T"
			intervals [2112]:
				xmin = 897.8394
				xmax = 897.8694
				text = "sp"
			intervals [2113]:
				xmin = 897.8694
				xmax = 897.9194
				text = "HH"
			intervals [2114]:
				xmin = 897.9194
				xmax = 897.9894
				text = "AW1"
			intervals [2115]:
				xmin = 897.9894
				xmax = 898.0994
				text = "F"
			intervals [2116]:
				xmin = 898.0994
				xmax = 898.1394
				text = "AA1"
			intervals [2117]:
				xmin = 898.1394
				xmax = 898.1994
				text = "R"
			intervals [2118]:
				xmin = 898.1994
				xmax = 898.2294
				text = "D"
			intervals [2119]:
				xmin = 898.2294
				xmax = 898.2594
				text = "IH0"
			intervals [2120]:
				xmin = 898.2594
				xmax = 898.2894
				text = "D"
			intervals [2121]:
				xmin = 898.2894
				xmax = 898.3194
				text = "sp"
			intervals [2122]:
				xmin = 898.3194
				xmax = 898.3694
				text = "Y"
			intervals [2123]:
				xmin = 898.3694
				xmax = 898.4094
				text = "UW1"
			intervals [2124]:
				xmin = 898.4094
				xmax = 898.4894
				text = "G"
			intervals [2125]:
				xmin = 898.4894
				xmax = 898.6694
				text = "OW1"
			intervals [2126]:
				xmin = 898.6694
				xmax = 899.9942
				text = "sp"
			intervals [2127]:
				xmin = 899.9942
				xmax = 900.0242
				text = "T"
			intervals [2128]:
				xmin = 900.0242
				xmax = 900.0842
				text = "EH1"
			intervals [2129]:
				xmin = 900.0842
				xmax = 900.1142
				text = "N"
			intervals [2130]:
				xmin = 900.1142
				xmax = 900.1542
				text = "TH"
			intervals [2131]:
				xmin = 900.1542
				xmax = 900.2142
				text = "sp"
			intervals [2132]:
				xmin = 900.2142
				xmax = 900.2442
				text = "G"
			intervals [2133]:
				xmin = 900.2442
				xmax = 900.2942
				text = "R"
			intervals [2134]:
				xmin = 900.2942
				xmax = 900.4042
				text = "EY1"
			intervals [2135]:
				xmin = 900.4042
				xmax = 900.4342
				text = "D"
			intervals [2136]:
				xmin = 900.4342
				xmax = 900.4642
				text = "sp"
			intervals [2137]:
				xmin = 900.4642
				xmax = 901.0915
				text = ""
			intervals [2138]:
				xmin = 901.0915
				xmax = 901.1715
				text = "W"
			intervals [2139]:
				xmin = 901.1715
				xmax = 901.2015
				text = "AH1"
			intervals [2140]:
				xmin = 901.2015
				xmax = 901.2315
				text = "T"
			intervals [2141]:
				xmin = 901.2315
				xmax = 901.2615
				text = "D"
			intervals [2142]:
				xmin = 901.2615
				xmax = 901.2915
				text = "UW1"
			intervals [2143]:
				xmin = 901.2915
				xmax = 901.3215
				text = "Y"
			intervals [2144]:
				xmin = 901.3215
				xmax = 901.3515
				text = "UW1"
			intervals [2145]:
				xmin = 901.3515
				xmax = 901.3915
				text = "D"
			intervals [2146]:
				xmin = 901.3915
				xmax = 901.4815
				text = "UW1"
			intervals [2147]:
				xmin = 901.4815
				xmax = 901.5215
				text = "N"
			intervals [2148]:
				xmin = 901.5215
				xmax = 901.7615
				text = "AW1"
			intervals [2149]:
				xmin = 901.7615
				xmax = 902.0615
				text = "TN"
			intervals [2150]:
				xmin = 902.0615
				xmax = 906.7185
				text = ""
			intervals [2151]:
				xmin = 906.7185
				xmax = 906.7785
				text = "W"
			intervals [2152]:
				xmin = 906.7785
				xmax = 906.8085
				text = "AH1"
			intervals [2153]:
				xmin = 906.8085
				xmax = 906.8385
				text = "T"
			intervals [2154]:
				xmin = 906.8385
				xmax = 906.8685
				text = "D"
			intervals [2155]:
				xmin = 906.8685
				xmax = 906.8985
				text = "UW1"
			intervals [2156]:
				xmin = 906.8985
				xmax = 906.9285
				text = "Y"
			intervals [2157]:
				xmin = 906.9285
				xmax = 906.9785
				text = "UW1"
			intervals [2158]:
				xmin = 906.9785
				xmax = 907.0085
				text = "D"
			intervals [2159]:
				xmin = 907.0085
				xmax = 907.1785
				text = "UW1"
			intervals [2160]:
				xmin = 907.1785
				xmax = 907.2785
				text = "sp"
			intervals [2161]:
				xmin = 907.2785
				xmax = 914.2339
				text = ""
			intervals [2162]:
				xmin = 914.2339
				xmax = 914.3039
				text = "HH"
			intervals [2163]:
				xmin = 914.3039
				xmax = 914.3339
				text = "AW1"
			intervals [2164]:
				xmin = 914.3339
				xmax = 914.4139
				text = "M"
			intervals [2165]:
				xmin = 914.4139
				xmax = 914.4439
				text = "EH1"
			intervals [2166]:
				xmin = 914.4439
				xmax = 914.4739
				text = "N"
			intervals [2167]:
				xmin = 914.4739
				xmax = 914.5439
				text = "IY0"
			intervals [2168]:
				xmin = 914.5439
				xmax = 914.6439
				text = "AW1"
			intervals [2169]:
				xmin = 914.6439
				xmax = 914.7439
				text = "R"
			intervals [2170]:
				xmin = 914.7439
				xmax = 914.7839
				text = "Z"
			intervals [2171]:
				xmin = 914.7839
				xmax = 914.8139
				text = "AH0"
			intervals [2172]:
				xmin = 914.8139
				xmax = 914.8439
				text = "sp"
			intervals [2173]:
				xmin = 914.8439
				xmax = 914.8939
				text = "D"
			intervals [2174]:
				xmin = 914.8939
				xmax = 914.9639
				text = "EY1"
			intervals [2175]:
				xmin = 914.9639
				xmax = 914.9939
				text = "D"
			intervals [2176]:
				xmin = 914.9939
				xmax = 915.0239
				text = "UW1"
			intervals [2177]:
				xmin = 915.0239
				xmax = 915.0539
				text = "Y"
			intervals [2178]:
				xmin = 915.0539
				xmax = 915.1139
				text = "UW1"
			intervals [2179]:
				xmin = 915.1139
				xmax = 915.1839
				text = "W"
			intervals [2180]:
				xmin = 915.1839
				xmax = 915.2139
				text = "ER1"
			intervals [2181]:
				xmin = 915.2139
				xmax = 915.2439
				text = "K"
			intervals [2182]:
				xmin = 915.2439
				xmax = 917.8637
				text = "sp"
			intervals [2183]:
				xmin = 917.8637
				xmax = 917.8937
				text = "F"
			intervals [2184]:
				xmin = 917.8937
				xmax = 917.9237
				text = "AY1"
			intervals [2185]:
				xmin = 917.9237
				xmax = 918.0137
				text = "V"
			intervals [2186]:
				xmin = 918.0137
				xmax = 918.0437
				text = "AW1"
			intervals [2187]:
				xmin = 918.0437
				xmax = 918.0937
				text = "R"
			intervals [2188]:
				xmin = 918.0937
				xmax = 918.1937
				text = "Z"
			intervals [2189]:
				xmin = 918.1937
				xmax = 918.2237
				text = "sp"
			intervals [2190]:
				xmin = 918.2237
				xmax = 918.2637
				text = "AH0"
			intervals [2191]:
				xmin = 918.2637
				xmax = 918.3337
				text = "sp"
			intervals [2192]:
				xmin = 918.3337
				xmax = 918.3637
				text = "D"
			intervals [2193]:
				xmin = 918.3637
				xmax = 918.3937
				text = "EY1"
			intervals [2194]:
				xmin = 918.3937
				xmax = 918.5137
				text = "sp"
			intervals [2195]:
				xmin = 918.5137
				xmax = 919.1848
				text = ""
			intervals [2196]:
				xmin = 919.1848
				xmax = 919.2848
				text = "DH"
			intervals [2197]:
				xmin = 919.2848
				xmax = 919.3148
				text = "AH0"
			intervals [2198]:
				xmin = 919.3148
				xmax = 919.3448
				text = "T"
			intervals [2199]:
				xmin = 919.3448
				xmax = 919.3848
				text = "sp"
			intervals [2200]:
				xmin = 919.3848
				xmax = 919.6148
				text = "Z"
			intervals [2201]:
				xmin = 919.6148
				xmax = 920.9054
				text = ""
			intervals [2202]:
				xmin = 920.9054
				xmax = 920.9454
				text = "P"
			intervals [2203]:
				xmin = 920.9454
				xmax = 920.9754
				text = "R"
			intervals [2204]:
				xmin = 920.9754
				xmax = 921.0154
				text = "IH1"
			intervals [2205]:
				xmin = 921.0154
				xmax = 921.0954
				text = "T"
			intervals [2206]:
				xmin = 921.0954
				xmax = 921.1454
				text = "IY0"
			intervals [2207]:
				xmin = 921.1454
				xmax = 921.1754
				text = "G"
			intervals [2208]:
				xmin = 921.1754
				xmax = 921.2054
				text = "IH0"
			intervals [2209]:
				xmin = 921.2054
				xmax = 921.2354
				text = "D"
			intervals [2210]:
				xmin = 921.2354
				xmax = 921.2754
				text = "P"
			intervals [2211]:
				xmin = 921.2754
				xmax = 921.3454
				text = "AA1"
			intervals [2212]:
				xmin = 921.3454
				xmax = 921.4054
				text = "R"
			intervals [2213]:
				xmin = 921.4054
				xmax = 921.4654
				text = "T"
			intervals [2214]:
				xmin = 921.4654
				xmax = 921.5354
				text = "T"
			intervals [2215]:
				xmin = 921.5354
				xmax = 921.6454
				text = "AY1"
			intervals [2216]:
				xmin = 921.6454
				xmax = 921.7854
				text = "M"
			intervals [2217]:
				xmin = 921.7854
				xmax = 922.4255
				text = ""
			intervals [2218]:
				xmin = 922.4255
				xmax = 922.4655
				text = "AH0"
			intervals [2219]:
				xmin = 922.4655
				xmax = 922.4955
				text = "G"
			intervals [2220]:
				xmin = 922.4955
				xmax = 922.5255
				text = "UH1"
			intervals [2221]:
				xmin = 922.5255
				xmax = 922.6655
				text = "D"
			intervals [2222]:
				xmin = 922.6655
				xmax = 922.6955
				text = "JH"
			intervals [2223]:
				xmin = 922.6955
				xmax = 922.8655
				text = "AA1"
			intervals [2224]:
				xmin = 922.8655
				xmax = 922.9455
				text = "B"
			intervals [2225]:
				xmin = 922.9455
				xmax = 925.735
				text = ""
			intervals [2226]:
				xmin = 925.735
				xmax = 925.825
				text = "Y"
			intervals [2227]:
				xmin = 925.825
				xmax = 925.855
				text = "UW1"
			intervals [2228]:
				xmin = 925.855
				xmax = 925.925
				text = "L"
			intervals [2229]:
				xmin = 925.925
				xmax = 925.975
				text = "UH1"
			intervals [2230]:
				xmin = 925.975
				xmax = 926.035
				text = "K"
			intervals [2231]:
				xmin = 926.035
				xmax = 926.065
				text = "IH0"
			intervals [2232]:
				xmin = 926.065
				xmax = 926.145
				text = "N"
			intervals [2233]:
				xmin = 926.145
				xmax = 926.195
				text = "F"
			intervals [2234]:
				xmin = 926.195
				xmax = 926.225
				text = "R"
			intervals [2235]:
				xmin = 926.225
				xmax = 926.265
				text = "ER0"
			intervals [2236]:
				xmin = 926.265
				xmax = 926.295
				text = "AH0"
			intervals [2237]:
				xmin = 926.295
				xmax = 926.335
				text = "N"
			intervals [2238]:
				xmin = 926.335
				xmax = 926.395
				text = "AH1"
			intervals [2239]:
				xmin = 926.395
				xmax = 926.445
				text = "DH"
			intervals [2240]:
				xmin = 926.445
				xmax = 926.505
				text = "ER0"
			intervals [2241]:
				xmin = 926.505
				xmax = 926.545
				text = "W"
			intervals [2242]:
				xmin = 926.545
				xmax = 926.575
				text = "AH1"
			intervals [2243]:
				xmin = 926.575
				xmax = 926.625
				text = "N"
			intervals [2244]:
				xmin = 926.625
				xmax = 926.725
				text = "sp"
			intervals [2245]:
				xmin = 926.725
				xmax = 929.0783
				text = ""
			intervals [2246]:
				xmin = 929.0783
				xmax = 929.1383
				text = "F"
			intervals [2247]:
				xmin = 929.1383
				xmax = 929.1783
				text = "UH1"
			intervals [2248]:
				xmin = 929.1783
				xmax = 929.2083
				text = "L"
			intervals [2249]:
				xmin = 929.2083
				xmax = 929.4983
				text = "sp"
			intervals [2250]:
				xmin = 929.4983
				xmax = 929.5283
				text = "T"
			intervals [2251]:
				xmin = 929.5283
				xmax = 929.5583
				text = "AY1"
			intervals [2252]:
				xmin = 929.5583
				xmax = 929.5883
				text = "M"
			intervals [2253]:
				xmin = 929.5883
				xmax = 929.6183
				text = "JH"
			intervals [2254]:
				xmin = 929.6183
				xmax = 929.6483
				text = "AA1"
			intervals [2255]:
				xmin = 929.6483
				xmax = 929.7383
				text = "B"
			intervals [2256]:
				xmin = 929.7383
				xmax = 930.7931
				text = ""
			intervals [2257]:
				xmin = 930.7931
				xmax = 930.9131
				text = "W"
			intervals [2258]:
				xmin = 930.9131
				xmax = 930.9431
				text = "UH1"
			intervals [2259]:
				xmin = 930.9431
				xmax = 930.9731
				text = "D"
			intervals [2260]:
				xmin = 930.9731
				xmax = 931.0031
				text = "sp"
			intervals [2261]:
				xmin = 931.0031
				xmax = 931.0431
				text = "B"
			intervals [2262]:
				xmin = 931.0431
				xmax = 931.1131
				text = "IY0"
			intervals [2263]:
				xmin = 931.1131
				xmax = 931.1431
				text = "sp"
			intervals [2264]:
				xmin = 931.1431
				xmax = 931.1831
				text = "G"
			intervals [2265]:
				xmin = 931.1831
				xmax = 931.2731
				text = "IH0"
			intervals [2266]:
				xmin = 931.2731
				xmax = 931.3031
				text = "D"
			intervals [2267]:
				xmin = 931.3031
				xmax = 931.3731
				text = "sp"
			intervals [2268]:
				xmin = 931.3731
				xmax = 932.6116
				text = ""
			intervals [2269]:
				xmin = 932.6116
				xmax = 932.6616
				text = "HH"
			intervals [2270]:
				xmin = 932.6616
				xmax = 932.7116
				text = "W"
			intervals [2271]:
				xmin = 932.7116
				xmax = 932.7416
				text = "AH1"
			intervals [2272]:
				xmin = 932.7416
				xmax = 932.7716
				text = "T"
			intervals [2273]:
				xmin = 932.7716
				xmax = 932.8116
				text = "D"
			intervals [2274]:
				xmin = 932.8116
				xmax = 932.8416
				text = "IH0"
			intervals [2275]:
				xmin = 932.8416
				xmax = 932.8716
				text = "D"
			intervals [2276]:
				xmin = 932.8716
				xmax = 932.9216
				text = "Y"
			intervals [2277]:
				xmin = 932.9216
				xmax = 932.9516
				text = "UW1"
			intervals [2278]:
				xmin = 932.9516
				xmax = 932.9816
				text = "Y"
			intervals [2279]:
				xmin = 932.9816
				xmax = 933.0116
				text = "UW1"
			intervals [2280]:
				xmin = 933.0116
				xmax = 933.0616
				text = "Z"
			intervals [2281]:
				xmin = 933.0616
				xmax = 933.0916
				text = "D"
			intervals [2282]:
				xmin = 933.0916
				xmax = 933.1216
				text = "T"
			intervals [2283]:
				xmin = 933.1216
				xmax = 933.1616
				text = "IH0"
			intervals [2284]:
				xmin = 933.1616
				xmax = 933.2616
				text = "D"
			intervals [2285]:
				xmin = 933.2616
				xmax = 933.4116
				text = "UW1"
			intervals [2286]:
				xmin = 933.4116
				xmax = 933.5116
				text = "W"
			intervals [2287]:
				xmin = 933.5116
				xmax = 933.5516
				text = "EH1"
			intervals [2288]:
				xmin = 933.5516
				xmax = 933.6116
				text = "N"
			intervals [2289]:
				xmin = 933.6116
				xmax = 933.6616
				text = "Y"
			intervals [2290]:
				xmin = 933.6616
				xmax = 933.7116
				text = "UW1"
			intervals [2291]:
				xmin = 933.7116
				xmax = 933.7416
				text = "W"
			intervals [2292]:
				xmin = 933.7416
				xmax = 933.7716
				text = "ER0"
			intervals [2293]:
				xmin = 933.7716
				xmax = 933.8016
				text = "IH0"
			intervals [2294]:
				xmin = 933.8016
				xmax = 933.8616
				text = "N"
			intervals [2295]:
				xmin = 933.8616
				xmax = 933.9716
				text = "S"
			intervals [2296]:
				xmin = 933.9716
				xmax = 934.0216
				text = "K"
			intervals [2297]:
				xmin = 934.0216
				xmax = 934.0616
				text = "UW1"
			intervals [2298]:
				xmin = 934.0616
				xmax = 934.2616
				text = "L"
			intervals [2299]:
				xmin = 934.2616
				xmax = 934.3116
				text = "W"
			intervals [2300]:
				xmin = 934.3116
				xmax = 934.3416
				text = "AH1"
			intervals [2301]:
				xmin = 934.3416
				xmax = 934.3716
				text = "T"
			intervals [2302]:
				xmin = 934.3716
				xmax = 934.4016
				text = "D"
			intervals [2303]:
				xmin = 934.4016
				xmax = 934.4316
				text = "IH0"
			intervals [2304]:
				xmin = 934.4316
				xmax = 934.4716
				text = "D"
			intervals [2305]:
				xmin = 934.4716
				xmax = 934.5016
				text = "sp"
			intervals [2306]:
				xmin = 934.5016
				xmax = 934.5416
				text = "Y"
			intervals [2307]:
				xmin = 934.5416
				xmax = 934.5916
				text = "UW1"
			intervals [2308]:
				xmin = 934.5916
				xmax = 934.6916
				text = "S"
			intervals [2309]:
				xmin = 934.6916
				xmax = 934.7316
				text = "T"
			intervals [2310]:
				xmin = 934.7316
				xmax = 934.7916
				text = "AH1"
			intervals [2311]:
				xmin = 934.7916
				xmax = 934.8516
				text = "D"
			intervals [2312]:
				xmin = 934.8516
				xmax = 934.9416
				text = "IY0"
			intervals [2313]:
				xmin = 934.9416
				xmax = 934.9816
				text = "sp"
			intervals [2314]:
				xmin = 934.9816
				xmax = 935.0216
				text = "Y"
			intervals [2315]:
				xmin = 935.0216
				xmax = 935.0516
				text = "UW1"
			intervals [2316]:
				xmin = 935.0516
				xmax = 935.0816
				text = "sp"
			intervals [2317]:
				xmin = 935.0816
				xmax = 935.1216
				text = "R"
			intervals [2318]:
				xmin = 935.1216
				xmax = 935.1516
				text = "IH0"
			intervals [2319]:
				xmin = 935.1516
				xmax = 935.2316
				text = "M"
			intervals [2320]:
				xmin = 935.2316
				xmax = 935.2616
				text = "EH1"
			intervals [2321]:
				xmin = 935.2616
				xmax = 935.3316
				text = "M"
			intervals [2322]:
				xmin = 935.3316
				xmax = 935.3616
				text = "B"
			intervals [2323]:
				xmin = 935.3616
				xmax = 935.3916
				text = "ER0"
			intervals [2324]:
				xmin = 935.3916
				xmax = 935.4816
				text = "sp"
			intervals [2325]:
				xmin = 935.4816
				xmax = 963.7121
				text = ""
			intervals [2326]:
				xmin = 963.7121
				xmax = 963.7921
				text = "HH"
			intervals [2327]:
				xmin = 963.7921
				xmax = 963.8521
				text = "AW1"
			intervals [2328]:
				xmin = 963.8521
				xmax = 963.9121
				text = "sp"
			intervals [2329]:
				xmin = 963.9121
				xmax = 963.9421
				text = "K"
			intervals [2330]:
				xmin = 963.9421
				xmax = 963.9721
				text = "AH1"
			intervals [2331]:
				xmin = 963.9721
				xmax = 964.0521
				text = "M"
			intervals [2332]:
				xmin = 964.0521
				xmax = 964.0921
				text = "Y"
			intervals [2333]:
				xmin = 964.0921
				xmax = 964.1321
				text = "UW1"
			intervals [2334]:
				xmin = 964.1321
				xmax = 964.1721
				text = "D"
			intervals [2335]:
				xmin = 964.1721
				xmax = 964.2321
				text = "R"
			intervals [2336]:
				xmin = 964.2321
				xmax = 964.2621
				text = "AA1"
			intervals [2337]:
				xmin = 964.2621
				xmax = 964.3821
				text = "P"
			intervals [2338]:
				xmin = 964.3821
				xmax = 964.4321
				text = "T"
			intervals [2339]:
				xmin = 964.4321
				xmax = 964.4621
				text = "sp"
			intervals [2340]:
				xmin = 964.4621
				xmax = 964.4921
				text = "AW1"
			intervals [2341]:
				xmin = 964.4921
				xmax = 964.5221
				text = "T"
			intervals [2342]:
				xmin = 964.5221
				xmax = 970.9305
				text = "sp"
			intervals [2343]:
				xmin = 970.9305
				xmax = 970.9705
				text = "Y"
			intervals [2344]:
				xmin = 970.9705
				xmax = 971.0105
				text = "AE1"
			intervals [2345]:
				xmin = 971.0105
				xmax = 971.1505
				text = "sp"
			intervals [2346]:
				xmin = 971.1505
				xmax = 971.8279
				text = ""
			intervals [2347]:
				xmin = 971.8279
				xmax = 971.8779
				text = "DH"
			intervals [2348]:
				xmin = 971.8779
				xmax = 971.9179
				text = "AH0"
			intervals [2349]:
				xmin = 971.9179
				xmax = 971.9679
				text = "T"
			intervals [2350]:
				xmin = 971.9679
				xmax = 972.0079
				text = "S"
			intervals [2351]:
				xmin = 972.0079
				xmax = 972.0379
				text = "AH0"
			intervals [2352]:
				xmin = 972.0379
				xmax = 972.1079
				text = "G"
			intervals [2353]:
				xmin = 972.1079
				xmax = 972.1779
				text = "IH0"
			intervals [2354]:
				xmin = 972.1779
				xmax = 972.2279
				text = "D"
			intervals [2355]:
				xmin = 972.2279
				xmax = 972.3279
				text = "AY0"
			intervals [2356]:
				xmin = 972.3279
				xmax = 972.3879
				text = "D"
			intervals [2357]:
				xmin = 972.3879
				xmax = 972.4279
				text = "IY1"
			intervals [2358]:
				xmin = 972.4279
				xmax = 972.4579
				text = "AH0"
			intervals [2359]:
				xmin = 972.4579
				xmax = 972.5079
				text = "sp"
			intervals [2360]:
				xmin = 972.5079
				xmax = 974.0241
				text = ""
			intervals [2361]:
				xmin = 974.0241
				xmax = 974.0941
				text = "Y"
			intervals [2362]:
				xmin = 974.0941
				xmax = 974.1241
				text = "UW1"
			intervals [2363]:
				xmin = 974.1241
				xmax = 974.1741
				text = "EH1"
			intervals [2364]:
				xmin = 974.1741
				xmax = 974.2341
				text = "V"
			intervals [2365]:
				xmin = 974.2341
				xmax = 974.3141
				text = "ER0"
			intervals [2366]:
				xmin = 974.3141
				xmax = 974.3441
				text = "HH"
			intervals [2367]:
				xmin = 974.3441
				xmax = 974.3741
				text = "AE1"
			intervals [2368]:
				xmin = 974.3741
				xmax = 974.4241
				text = "V"
			intervals [2369]:
				xmin = 974.4241
				xmax = 974.4741
				text = "AH0"
			intervals [2370]:
				xmin = 974.4741
				xmax = 974.5541
				text = "T"
			intervals [2371]:
				xmin = 974.5541
				xmax = 974.6541
				text = "IY1"
			intervals [2372]:
				xmin = 974.6541
				xmax = 974.7541
				text = "CH"
			intervals [2373]:
				xmin = 974.7541
				xmax = 974.8141
				text = "ER0"
			intervals [2374]:
				xmin = 974.8141
				xmax = 974.8641
				text = "Y"
			intervals [2375]:
				xmin = 974.8641
				xmax = 974.9241
				text = "UW1"
			intervals [2376]:
				xmin = 974.9241
				xmax = 974.9941
				text = "D"
			intervals [2377]:
				xmin = 974.9941
				xmax = 975.0341
				text = "IH1"
			intervals [2378]:
				xmin = 975.0341
				xmax = 975.1441
				text = "N"
			intervals [2379]:
				xmin = 975.1441
				xmax = 975.1941
				text = "T"
			intervals [2380]:
				xmin = 975.1941
				xmax = 975.2841
				text = "L"
			intervals [2381]:
				xmin = 975.2841
				xmax = 975.3541
				text = "AY1"
			intervals [2382]:
				xmin = 975.3541
				xmax = 975.3941
				text = "K"
			intervals [2383]:
				xmin = 975.3941
				xmax = 975.4641
				text = "sp"
			intervals [2384]:
				xmin = 975.4641
				xmax = 977.0177
				text = ""
			intervals [2385]:
				xmin = 977.0177
				xmax = 977.0577
				text = "W"
			intervals [2386]:
				xmin = 977.0577
				xmax = 977.0877
				text = "AA1"
			intervals [2387]:
				xmin = 977.0877
				xmax = 977.1177
				text = "N"
			intervals [2388]:
				xmin = 977.1177
				xmax = 977.1477
				text = "AH0"
			intervals [2389]:
				xmin = 977.1477
				xmax = 977.1877
				text = "sp"
			intervals [2390]:
				xmin = 977.1877
				xmax = 977.2777
				text = "T"
			intervals [2391]:
				xmin = 977.2777
				xmax = 977.3277
				text = "EH1"
			intervals [2392]:
				xmin = 977.3277
				xmax = 977.3877
				text = "L"
			intervals [2393]:
				xmin = 977.3877
				xmax = 977.4477
				text = "M"
			intervals [2394]:
				xmin = 977.4477
				xmax = 977.4977
				text = "IY1"
			intervals [2395]:
				xmin = 977.4977
				xmax = 977.5577
				text = "AH0"
			intervals [2396]:
				xmin = 977.5577
				xmax = 977.6077
				text = "B"
			intervals [2397]:
				xmin = 977.6077
				xmax = 977.6877
				text = "AW1"
			intervals [2398]:
				xmin = 977.6877
				xmax = 977.7477
				text = "T"
			intervals [2399]:
				xmin = 977.7477
				xmax = 977.7777
				text = "IH0"
			intervals [2400]:
				xmin = 977.7777
				xmax = 977.8177
				text = "M"
			intervals [2401]:
				xmin = 977.8177
				xmax = 977.9177
				text = "sp"
			intervals [2402]:
				xmin = 977.9177
				xmax = 978.0015
				text = ""
			intervals [2403]:
				xmin = 978.0015
				xmax = 978.0915
				text = "ER0"
			intervals [2404]:
				xmin = 978.0915
				xmax = 978.1215
				text = "sp"
			intervals [2405]:
				xmin = 978.1215
				xmax = 978.1515
				text = "HH"
			intervals [2406]:
				xmin = 978.1515
				xmax = 978.3915
				text = "ER0"
			intervals [2407]:
				xmin = 978.3915
				xmax = 978.4215
				text = "sp"
			intervals [2408]:
				xmin = 978.4215
				xmax = 978.5115
				text = "ER0"
			intervals [2409]:
				xmin = 978.5115
				xmax = 978.5915
				text = "sp"
			intervals [2410]:
				xmin = 978.5915
				xmax = 978.6515
				text = "HH"
			intervals [2411]:
				xmin = 978.6515
				xmax = 978.6815
				text = "W"
			intervals [2412]:
				xmin = 978.6815
				xmax = 978.7115
				text = "AH2"
			intervals [2413]:
				xmin = 978.7115
				xmax = 978.7415
				text = "T"
			intervals [2414]:
				xmin = 978.7415
				xmax = 978.7715
				text = "EH1"
			intervals [2415]:
				xmin = 978.7715
				xmax = 978.8215
				text = "V"
			intervals [2416]:
				xmin = 978.8215
				xmax = 978.8515
				text = "ER0"
			intervals [2417]:
				xmin = 978.8515
				xmax = 979.8924
				text = "sp"
			intervals [2418]:
				xmin = 979.8924
				xmax = 979.9224
				text = "N"
			intervals [2419]:
				xmin = 979.9224
				xmax = 979.9524
				text = "AA1"
			intervals [2420]:
				xmin = 979.9524
				xmax = 979.9824
				text = "T"
			intervals [2421]:
				xmin = 979.9824
				xmax = 980.0224
				text = "HH"
			intervals [2422]:
				xmin = 980.0224
				xmax = 980.0524
				text = "UW1"
			intervals [2423]:
				xmin = 980.0524
				xmax = 980.1724
				text = "IH1"
			intervals [2424]:
				xmin = 980.1724
				xmax = 980.2124
				text = "T"
			intervals [2425]:
				xmin = 980.2124
				xmax = 980.2524
				text = "IH0"
			intervals [2426]:
				xmin = 980.2524
				xmax = 980.3224
				text = "Z"
			intervals [2427]:
				xmin = 980.3224
				xmax = 980.3724
				text = "AY1"
			intervals [2428]:
				xmin = 980.3724
				xmax = 980.4124
				text = "D"
			intervals [2429]:
				xmin = 980.4124
				xmax = 980.4424
				text = "OW1"
			intervals [2430]:
				xmin = 980.4424
				xmax = 980.5024
				text = "N"
			intervals [2431]:
				xmin = 980.5024
				xmax = 980.5824
				text = "K"
			intervals [2432]:
				xmin = 980.5824
				xmax = 980.6324
				text = "EH1"
			intervals [2433]:
				xmin = 980.6324
				xmax = 980.7124
				text = "R"
			intervals [2434]:
				xmin = 980.7124
				xmax = 980.7424
				text = "DH"
			intervals [2435]:
				xmin = 980.7424
				xmax = 980.7724
				text = "AH0"
			intervals [2436]:
				xmin = 980.7724
				xmax = 980.8724
				text = "N"
			intervals [2437]:
				xmin = 980.8724
				xmax = 980.9824
				text = "EY1"
			intervals [2438]:
				xmin = 980.9824
				xmax = 981.0624
				text = "M"
			intervals [2439]:
				xmin = 981.0624
				xmax = 981.1124
				text = "AY1"
			intervals [2440]:
				xmin = 981.1124
				xmax = 981.1424
				text = "JH"
			intervals [2441]:
				xmin = 981.1424
				xmax = 981.1824
				text = "IH0"
			intervals [2442]:
				xmin = 981.1824
				xmax = 981.2624
				text = "S"
			intervals [2443]:
				xmin = 981.2624
				xmax = 981.3024
				text = "W"
			intervals [2444]:
				xmin = 981.3024
				xmax = 981.3324
				text = "AA1"
			intervals [2445]:
				xmin = 981.3324
				xmax = 981.3624
				text = "N"
			intervals [2446]:
				xmin = 981.3624
				xmax = 981.3924
				text = "AH0"
			intervals [2447]:
				xmin = 981.3924
				xmax = 981.4524
				text = "N"
			intervals [2448]:
				xmin = 981.4524
				xmax = 981.5524
				text = "OW1"
			intervals [2449]:
				xmin = 981.5524
				xmax = 981.6524
				text = "W"
			intervals [2450]:
				xmin = 981.6524
				xmax = 981.6824
				text = "AH1"
			intervals [2451]:
				xmin = 981.6824
				xmax = 981.7224
				text = "T"
			intervals [2452]:
				xmin = 981.7224
				xmax = 981.7524
				text = "sp"
			intervals [2453]:
				xmin = 981.7524
				xmax = 1007.0736
				text = ""
			intervals [2454]:
				xmin = 1007.0736
				xmax = 1007.1236
				text = "Y"
			intervals [2455]:
				xmin = 1007.1236
				xmax = 1007.1536
				text = "UW1"
			intervals [2456]:
				xmin = 1007.1536
				xmax = 1007.1836
				text = "EH1"
			intervals [2457]:
				xmin = 1007.1836
				xmax = 1007.2236
				text = "V"
			intervals [2458]:
				xmin = 1007.2236
				xmax = 1007.2736
				text = "ER0"
			intervals [2459]:
				xmin = 1007.2736
				xmax = 1007.3236
				text = "G"
			intervals [2460]:
				xmin = 1007.3236
				xmax = 1007.3736
				text = "IH1"
			intervals [2461]:
				xmin = 1007.3736
				xmax = 1007.4036
				text = "T"
			intervals [2462]:
				xmin = 1007.4036
				xmax = 1007.5136
				text = "Y"
			intervals [2463]:
				xmin = 1007.5136
				xmax = 1007.5736
				text = "EH1"
			intervals [2464]:
				xmin = 1007.5736
				xmax = 1007.6736
				text = "L"
			intervals [2465]:
				xmin = 1007.6736
				xmax = 1007.7136
				text = "D"
			intervals [2466]:
				xmin = 1007.7136
				xmax = 1007.8136
				text = "AE1"
			intervals [2467]:
				xmin = 1007.8136
				xmax = 1007.8736
				text = "T"
			intervals [2468]:
				xmin = 1007.8736
				xmax = 1007.9236
				text = "sp"
			intervals [2469]:
				xmin = 1007.9236
				xmax = 1009.1008
				text = ""
			intervals [2470]:
				xmin = 1009.1008
				xmax = 1009.1308
				text = "M"
			intervals [2471]:
				xmin = 1009.1308
				xmax = 1009.1708
				text = "HH"
			intervals [2472]:
				xmin = 1009.1708
				xmax = 1009.3508
				text = "M"
			intervals [2473]:
				xmin = 1009.3508
				xmax = 1009.4408
				text = "sp"
			intervals [2474]:
				xmin = 1009.4408
				xmax = 1019.847
				text = ""
			intervals [2475]:
				xmin = 1019.847
				xmax = 1019.927
				text = "W"
			intervals [2476]:
				xmin = 1019.927
				xmax = 1019.957
				text = "AH0"
			intervals [2477]:
				xmin = 1019.957
				xmax = 1020.017
				text = "Z"
			intervals [2478]:
				xmin = 1020.017
				xmax = 1020.057
				text = "IH0"
			intervals [2479]:
				xmin = 1020.057
				xmax = 1020.087
				text = "T"
			intervals [2480]:
				xmin = 1020.087
				xmax = 1020.117
				text = "sp"
			intervals [2481]:
				xmin = 1020.117
				xmax = 1020.227
				text = "F"
			intervals [2482]:
				xmin = 1020.227
				xmax = 1020.267
				text = "EH1"
			intervals [2483]:
				xmin = 1020.267
				xmax = 1020.507
				text = "R"
			intervals [2484]:
				xmin = 1020.507
				xmax = 1025.6605
				text = ""
			intervals [2485]:
				xmin = 1025.6605
				xmax = 1025.7305
				text = "Y"
			intervals [2486]:
				xmin = 1025.7305
				xmax = 1025.7605
				text = "UW1"
			intervals [2487]:
				xmin = 1025.7605
				xmax = 1025.7905
				text = "EH1"
			intervals [2488]:
				xmin = 1025.7905
				xmax = 1025.8505
				text = "V"
			intervals [2489]:
				xmin = 1025.8505
				xmax = 1025.9005
				text = "ER0"
			intervals [2490]:
				xmin = 1025.9005
				xmax = 1025.9405
				text = "G"
			intervals [2491]:
				xmin = 1025.9405
				xmax = 1026.0005
				text = "IH1"
			intervals [2492]:
				xmin = 1026.0005
				xmax = 1026.0805
				text = "T"
			intervals [2493]:
				xmin = 1026.0805
				xmax = 1026.1305
				text = "Y"
			intervals [2494]:
				xmin = 1026.1305
				xmax = 1026.1905
				text = "EH1"
			intervals [2495]:
				xmin = 1026.1905
				xmax = 1026.2805
				text = "L"
			intervals [2496]:
				xmin = 1026.2805
				xmax = 1026.3305
				text = "D"
			intervals [2497]:
				xmin = 1026.3305
				xmax = 1026.3805
				text = "AE1"
			intervals [2498]:
				xmin = 1026.3805
				xmax = 1026.4905
				text = "T"
			intervals [2499]:
				xmin = 1026.4905
				xmax = 1026.5605
				text = "W"
			intervals [2500]:
				xmin = 1026.5605
				xmax = 1026.6005
				text = "EH1"
			intervals [2501]:
				xmin = 1026.6005
				xmax = 1026.6305
				text = "N"
			intervals [2502]:
				xmin = 1026.6305
				xmax = 1026.6605
				text = "IH0"
			intervals [2503]:
				xmin = 1026.6605
				xmax = 1026.6905
				text = "T"
			intervals [2504]:
				xmin = 1026.6905
				xmax = 1026.7705
				text = "W"
			intervals [2505]:
				xmin = 1026.7705
				xmax = 1026.8205
				text = "AH1"
			intervals [2506]:
				xmin = 1026.8205
				xmax = 1026.8805
				text = "Z"
			intervals [2507]:
				xmin = 1026.8805
				xmax = 1026.9405
				text = "AH0"
			intervals [2508]:
				xmin = 1026.9405
				xmax = 1026.9705
				text = "N"
			intervals [2509]:
				xmin = 1026.9705
				xmax = 1027.0005
				text = "T"
			intervals [2510]:
				xmin = 1027.0005
				xmax = 1027.0605
				text = "F"
			intervals [2511]:
				xmin = 1027.0605
				xmax = 1027.1005
				text = "EH1"
			intervals [2512]:
				xmin = 1027.1005
				xmax = 1027.2605
				text = "R"
			intervals [2513]:
				xmin = 1027.2605
				xmax = 1027.3105
				text = "sp"
			intervals [2514]:
				xmin = 1027.3105
				xmax = 1028.6261
				text = ""
			intervals [2515]:
				xmin = 1028.6261
				xmax = 1028.6761
				text = "T"
			intervals [2516]:
				xmin = 1028.6761
				xmax = 1028.7061
				text = "EH1"
			intervals [2517]:
				xmin = 1028.7061
				xmax = 1028.7561
				text = "L"
			intervals [2518]:
				xmin = 1028.7561
				xmax = 1028.8061
				text = "M"
			intervals [2519]:
				xmin = 1028.8061
				xmax = 1028.8361
				text = "IY1"
			intervals [2520]:
				xmin = 1028.8361
				xmax = 1028.9061
				text = "AH0"
			intervals [2521]:
				xmin = 1028.9061
				xmax = 1028.9461
				text = "B"
			intervals [2522]:
				xmin = 1028.9461
				xmax = 1029.0161
				text = "AW1"
			intervals [2523]:
				xmin = 1029.0161
				xmax = 1029.1061
				text = "T"
			intervals [2524]:
				xmin = 1029.1061
				xmax = 1029.1461
				text = "DH"
			intervals [2525]:
				xmin = 1029.1461
				xmax = 1029.2761
				text = "AH0"
			intervals [2526]:
				xmin = 1029.2761
				xmax = 1029.3261
				text = "T"
			intervals [2527]:
				xmin = 1029.3261
				xmax = 1029.3861
				text = "sp"
			intervals [2528]:
				xmin = 1029.3861
				xmax = 1046.1924
				text = ""
			intervals [2529]:
				xmin = 1046.1924
				xmax = 1046.2424
				text = "Y"
			intervals [2530]:
				xmin = 1046.2424
				xmax = 1046.2724
				text = "UH1"
			intervals [2531]:
				xmin = 1046.2724
				xmax = 1046.3024
				text = "R"
			intervals [2532]:
				xmin = 1046.3024
				xmax = 1046.3824
				text = "F"
			intervals [2533]:
				xmin = 1046.3824
				xmax = 1046.4724
				text = "EY1"
			intervals [2534]:
				xmin = 1046.4724
				xmax = 1046.5324
				text = "V"
			intervals [2535]:
				xmin = 1046.5324
				xmax = 1046.5624
				text = "R"
			intervals [2536]:
				xmin = 1046.5624
				xmax = 1046.5924
				text = "AH0"
			intervals [2537]:
				xmin = 1046.5924
				xmax = 1046.6424
				text = "T"
			intervals [2538]:
				xmin = 1046.6424
				xmax = 1046.7124
				text = "T"
			intervals [2539]:
				xmin = 1046.7124
				xmax = 1046.8124
				text = "IY1"
			intervals [2540]:
				xmin = 1046.8124
				xmax = 1046.9124
				text = "CH"
			intervals [2541]:
				xmin = 1046.9124
				xmax = 1046.9924
				text = "ER0"
			intervals [2542]:
				xmin = 1046.9924
				xmax = 1047.0324
				text = "sp"
			intervals [2543]:
				xmin = 1047.0324
				xmax = 1047.0924
				text = "DH"
			intervals [2544]:
				xmin = 1047.0924
				xmax = 1047.1624
				text = "AH0"
			intervals [2545]:
				xmin = 1047.1624
				xmax = 1047.2724
				text = "S"
			intervals [2546]:
				xmin = 1047.2724
				xmax = 1047.3724
				text = "AY1"
			intervals [2547]:
				xmin = 1047.3724
				xmax = 1047.4024
				text = "AH0"
			intervals [2548]:
				xmin = 1047.4024
				xmax = 1047.4824
				text = "N"
			intervals [2549]:
				xmin = 1047.4824
				xmax = 1047.5324
				text = "S"
			intervals [2550]:
				xmin = 1047.5324
				xmax = 1047.5824
				text = "T"
			intervals [2551]:
				xmin = 1047.5824
				xmax = 1047.6824
				text = "IY1"
			intervals [2552]:
				xmin = 1047.6824
				xmax = 1047.7524
				text = "CH"
			intervals [2553]:
				xmin = 1047.7524
				xmax = 1047.8124
				text = "ER0"
			intervals [2554]:
				xmin = 1047.8124
				xmax = 1047.9324
				text = "sp"
			intervals [2555]:
				xmin = 1047.9324
				xmax = 1051.6002
				text = ""
			intervals [2556]:
				xmin = 1051.6002
				xmax = 1051.6702
				text = "Y"
			intervals [2557]:
				xmin = 1051.6702
				xmax = 1051.7002
				text = "UW1"
			intervals [2558]:
				xmin = 1051.7002
				xmax = 1051.7302
				text = "EH1"
			intervals [2559]:
				xmin = 1051.7302
				xmax = 1051.7702
				text = "V"
			intervals [2560]:
				xmin = 1051.7702
				xmax = 1051.8102
				text = "ER0"
			intervals [2561]:
				xmin = 1051.8102
				xmax = 1051.8402
				text = "HH"
			intervals [2562]:
				xmin = 1051.8402
				xmax = 1051.8702
				text = "AE1"
			intervals [2563]:
				xmin = 1051.8702
				xmax = 1051.9102
				text = "V"
			intervals [2564]:
				xmin = 1051.9102
				xmax = 1051.9802
				text = "AH0"
			intervals [2565]:
				xmin = 1051.9802
				xmax = 1052.0402
				text = "T"
			intervals [2566]:
				xmin = 1052.0402
				xmax = 1052.1102
				text = "IY1"
			intervals [2567]:
				xmin = 1052.1102
				xmax = 1052.1902
				text = "CH"
			intervals [2568]:
				xmin = 1052.1902
				xmax = 1052.2302
				text = "ER0"
			intervals [2569]:
				xmin = 1052.2302
				xmax = 1052.2602
				text = "Y"
			intervals [2570]:
				xmin = 1052.2602
				xmax = 1052.2902
				text = "UW1"
			intervals [2571]:
				xmin = 1052.2902
				xmax = 1052.3302
				text = "JH"
			intervals [2572]:
				xmin = 1052.3302
				xmax = 1052.3902
				text = "IH0"
			intervals [2573]:
				xmin = 1052.3902
				xmax = 1052.4902
				text = "S"
			intervals [2574]:
				xmin = 1052.4902
				xmax = 1052.5802
				text = "K"
			intervals [2575]:
				xmin = 1052.5802
				xmax = 1052.6402
				text = "UH1"
			intervals [2576]:
				xmin = 1052.6402
				xmax = 1052.6702
				text = "D"
			intervals [2577]:
				xmin = 1052.6702
				xmax = 1052.7002
				text = "AH0"
			intervals [2578]:
				xmin = 1052.7002
				xmax = 1052.7302
				text = "N"
			intervals [2579]:
				xmin = 1052.7302
				xmax = 1052.7902
				text = "T"
			intervals [2580]:
				xmin = 1052.7902
				xmax = 1052.9202
				text = "S"
			intervals [2581]:
				xmin = 1052.9202
				xmax = 1052.9702
				text = "T"
			intervals [2582]:
				xmin = 1052.9702
				xmax = 1053.0802
				text = "AE1"
			intervals [2583]:
				xmin = 1053.0802
				xmax = 1053.1802
				text = "N"
			intervals [2584]:
				xmin = 1053.1802
				xmax = 1053.2202
				text = "D"
			intervals [2585]:
				xmin = 1053.2202
				xmax = 1053.2602
				text = "AE1"
			intervals [2586]:
				xmin = 1053.2602
				xmax = 1053.3202
				text = "T"
			intervals [2587]:
				xmin = 1053.3202
				xmax = 1053.4402
				text = "AO1"
			intervals [2588]:
				xmin = 1053.4402
				xmax = 1053.6202
				text = "L"
			intervals [2589]:
				xmin = 1053.6202
				xmax = 1053.6702
				text = "sp"
			intervals [2590]:
				xmin = 1053.6702
				xmax = 1057.3298
				text = ""
			intervals [2591]:
				xmin = 1057.3298
				xmax = 1057.3998
				text = "Y"
			intervals [2592]:
				xmin = 1057.3998
				xmax = 1057.4298
				text = "UW1"
			intervals [2593]:
				xmin = 1057.4298
				xmax = 1057.4598
				text = "EH1"
			intervals [2594]:
				xmin = 1057.4598
				xmax = 1057.4998
				text = "V"
			intervals [2595]:
				xmin = 1057.4998
				xmax = 1057.5598
				text = "ER0"
			intervals [2596]:
				xmin = 1057.5598
				xmax = 1057.6298
				text = "sp"
			intervals [2597]:
				xmin = 1057.6298
				xmax = 1057.8007
				text = ""
			intervals [2598]:
				xmin = 1057.8007
				xmax = 1057.8607
				text = "P"
			intervals [2599]:
				xmin = 1057.8607
				xmax = 1057.9107
				text = "L"
			intervals [2600]:
				xmin = 1057.9107
				xmax = 1057.9707
				text = "EY1"
			intervals [2601]:
				xmin = 1057.9707
				xmax = 1058.0007
				text = "sp"
			intervals [2602]:
				xmin = 1058.0007
				xmax = 1058.0807
				text = "T"
			intervals [2603]:
				xmin = 1058.0807
				xmax = 1058.1107
				text = "R"
			intervals [2604]:
				xmin = 1058.1107
				xmax = 1058.1707
				text = "IH1"
			intervals [2605]:
				xmin = 1058.1707
				xmax = 1058.2607
				text = "K"
			intervals [2606]:
				xmin = 1058.2607
				xmax = 1058.3107
				text = "S"
			intervals [2607]:
				xmin = 1058.3107
				xmax = 1058.3507
				text = "AO1"
			intervals [2608]:
				xmin = 1058.3507
				xmax = 1058.4407
				text = "N"
			intervals [2609]:
				xmin = 1058.4407
				xmax = 1058.4907
				text = "sp"
			intervals [2610]:
				xmin = 1058.4907
				xmax = 1058.5307
				text = "T"
			intervals [2611]:
				xmin = 1058.5307
				xmax = 1058.6407
				text = "IY1"
			intervals [2612]:
				xmin = 1058.6407
				xmax = 1058.7207
				text = "CH"
			intervals [2613]:
				xmin = 1058.7207
				xmax = 1058.7607
				text = "ER0"
			intervals [2614]:
				xmin = 1058.7607
				xmax = 1058.9507
				text = "Z"
			intervals [2615]:
				xmin = 1058.9507
				xmax = 1060.518
				text = ""
			intervals [2616]:
				xmin = 1060.518
				xmax = 1060.608
				text = "DH"
			intervals [2617]:
				xmin = 1060.608
				xmax = 1060.638
				text = "AH0"
			intervals [2618]:
				xmin = 1060.638
				xmax = 1060.708
				text = "sp"
			intervals [2619]:
				xmin = 1060.708
				xmax = 1060.748
				text = "K"
			intervals [2620]:
				xmin = 1060.748
				xmax = 1060.828
				text = "L"
			intervals [2621]:
				xmin = 1060.828
				xmax = 1060.908
				text = "AE1"
			intervals [2622]:
				xmin = 1060.908
				xmax = 1061.018
				text = "S"
			intervals [2623]:
				xmin = 1061.018
				xmax = 1061.098
				text = "P"
			intervals [2624]:
				xmin = 1061.098
				xmax = 1061.158
				text = "L"
			intervals [2625]:
				xmin = 1061.158
				xmax = 1061.198
				text = "EY1"
			intervals [2626]:
				xmin = 1061.198
				xmax = 1061.258
				text = "sp"
			intervals [2627]:
				xmin = 1061.258
				xmax = 1061.308
				text = "T"
			intervals [2628]:
				xmin = 1061.308
				xmax = 1061.338
				text = "R"
			intervals [2629]:
				xmin = 1061.338
				xmax = 1061.368
				text = "IH1"
			intervals [2630]:
				xmin = 1061.368
				xmax = 1061.468
				text = "K"
			intervals [2631]:
				xmin = 1061.468
				xmax = 1061.518
				text = "S"
			intervals [2632]:
				xmin = 1061.518
				xmax = 1061.558
				text = "AO1"
			intervals [2633]:
				xmin = 1061.558
				xmax = 1061.628
				text = "N"
			intervals [2634]:
				xmin = 1061.628
				xmax = 1061.678
				text = "sp"
			intervals [2635]:
				xmin = 1061.678
				xmax = 1061.728
				text = "T"
			intervals [2636]:
				xmin = 1061.728
				xmax = 1061.818
				text = "IY1"
			intervals [2637]:
				xmin = 1061.818
				xmax = 1061.848
				text = "CH"
			intervals [2638]:
				xmin = 1061.848
				xmax = 1061.878
				text = "ER0"
			intervals [2639]:
				xmin = 1061.878
				xmax = 1061.908
				text = "Z"
			intervals [2640]:
				xmin = 1061.908
				xmax = 1062.048
				text = "sp"
			intervals [2641]:
				xmin = 1062.048
				xmax = 1063.3484
				text = ""
			intervals [2642]:
				xmin = 1063.3484
				xmax = 1063.3984
				text = "N"
			intervals [2643]:
				xmin = 1063.3984
				xmax = 1063.4484
				text = "EH1"
			intervals [2644]:
				xmin = 1063.4484
				xmax = 1063.4784
				text = "V"
			intervals [2645]:
				xmin = 1063.4784
				xmax = 1063.5084
				text = "ER0"
			intervals [2646]:
				xmin = 1063.5084
				xmax = 1063.5584
				text = "D"
			intervals [2647]:
				xmin = 1063.5584
				xmax = 1063.6384
				text = "IH0"
			intervals [2648]:
				xmin = 1063.6384
				xmax = 1063.6684
				text = "D"
			intervals [2649]:
				xmin = 1063.6684
				xmax = 1063.6984
				text = "DH"
			intervals [2650]:
				xmin = 1063.6984
				xmax = 1063.7584
				text = "AH0"
			intervals [2651]:
				xmin = 1063.7584
				xmax = 1063.8184
				text = "T"
			intervals [2652]:
				xmin = 1063.8184
				xmax = 1063.8884
				text = "sp"
			intervals [2653]:
				xmin = 1063.8884
				xmax = 1064.0758
				text = ""
			intervals [2654]:
				xmin = 1064.0758
				xmax = 1064.1758
				text = "W"
			intervals [2655]:
				xmin = 1064.1758
				xmax = 1064.2758
				text = "IY1"
			intervals [2656]:
				xmin = 1064.2758
				xmax = 1064.3058
				text = "sp"
			intervals [2657]:
				xmin = 1064.3058
				xmax = 1064.3958
				text = "W"
			intervals [2658]:
				xmin = 1064.3958
				xmax = 1064.4958
				text = "IY1"
			intervals [2659]:
				xmin = 1064.4958
				xmax = 1064.5258
				text = "sp"
			intervals [2660]:
				xmin = 1064.5258
				xmax = 1064.5558
				text = "Y"
			intervals [2661]:
				xmin = 1064.5558
				xmax = 1064.5958
				text = "UW1"
			intervals [2662]:
				xmin = 1064.5958
				xmax = 1064.6558
				text = "Z"
			intervals [2663]:
				xmin = 1064.6558
				xmax = 1064.6858
				text = "D"
			intervals [2664]:
				xmin = 1064.6858
				xmax = 1064.7258
				text = "T"
			intervals [2665]:
				xmin = 1064.7258
				xmax = 1064.7858
				text = "IH0"
			intervals [2666]:
				xmin = 1064.7858
				xmax = 1065.203
				text = "sp"
			intervals [2667]:
				xmin = 1065.203
				xmax = 1065.563
				text = "spn"
			intervals [2668]:
				xmin = 1065.563
				xmax = 1068.9101
				text = ""
			intervals [2669]:
				xmin = 1068.9101
				xmax = 1068.9601
				text = "sil"
			intervals [2670]:
				xmin = 1068.9601
				xmax = 1069.0001
				text = "IH0"
			intervals [2671]:
				xmin = 1069.0001
				xmax = 1069.0301
				text = "Z"
			intervals [2672]:
				xmin = 1069.0301
				xmax = 1069.0601
				text = "DH"
			intervals [2673]:
				xmin = 1069.0601
				xmax = 1069.0901
				text = "EH1"
			intervals [2674]:
				xmin = 1069.0901
				xmax = 1069.1201
				text = "R"
			intervals [2675]:
				xmin = 1069.1201
				xmax = 1069.1601
				text = "AH0"
			intervals [2676]:
				xmin = 1069.1601
				xmax = 1069.2201
				text = "B"
			intervals [2677]:
				xmin = 1069.2201
				xmax = 1069.2801
				text = "AH1"
			intervals [2678]:
				xmin = 1069.2801
				xmax = 1069.3401
				text = "N"
			intervals [2679]:
				xmin = 1069.3401
				xmax = 1069.3801
				text = "CH"
			intervals [2680]:
				xmin = 1069.3801
				xmax = 1069.4101
				text = "AH0"
			intervals [2681]:
				xmin = 1069.4101
				xmax = 1069.4401
				text = "V"
			intervals [2682]:
				xmin = 1069.4401
				xmax = 1069.5001
				text = "G"
			intervals [2683]:
				xmin = 1069.5001
				xmax = 1069.6201
				text = "AY1"
			intervals [2684]:
				xmin = 1069.6201
				xmax = 1069.6801
				text = "Z"
			intervals [2685]:
				xmin = 1069.6801
				xmax = 1069.7401
				text = "Y"
			intervals [2686]:
				xmin = 1069.7401
				xmax = 1069.7701
				text = "UW1"
			intervals [2687]:
				xmin = 1069.7701
				xmax = 1069.8201
				text = "HH"
			intervals [2688]:
				xmin = 1069.8201
				xmax = 1069.9101
				text = "AE1"
			intervals [2689]:
				xmin = 1069.9101
				xmax = 1069.9701
				text = "NG"
			intervals [2690]:
				xmin = 1069.9701
				xmax = 1070.0701
				text = "ER0"
			intervals [2691]:
				xmin = 1070.0701
				xmax = 1070.1501
				text = "AW1"
			intervals [2692]:
				xmin = 1070.1501
				xmax = 1070.2101
				text = "N"
			intervals [2693]:
				xmin = 1070.2101
				xmax = 1070.2601
				text = "D"
			intervals [2694]:
				xmin = 1070.2601
				xmax = 1070.3001
				text = "W"
			intervals [2695]:
				xmin = 1070.3001
				xmax = 1070.3501
				text = "IH0"
			intervals [2696]:
				xmin = 1070.3501
				xmax = 1070.3801
				text = "TH"
			intervals [2697]:
				xmin = 1070.3801
				xmax = 1080.7936
				text = ""
			intervals [2698]:
				xmin = 1080.7936
				xmax = 1080.8636
				text = "W"
			intervals [2699]:
				xmin = 1080.8636
				xmax = 1080.8936
				text = "AA1"
			intervals [2700]:
				xmin = 1080.8936
				xmax = 1080.9236
				text = "N"
			intervals [2701]:
				xmin = 1080.9236
				xmax = 1080.9736
				text = "AH0"
			intervals [2702]:
				xmin = 1080.9736
				xmax = 1081.0436
				text = "N"
			intervals [2703]:
				xmin = 1081.0436
				xmax = 1081.1236
				text = "EY1"
			intervals [2704]:
				xmin = 1081.1236
				xmax = 1081.2336
				text = "M"
			intervals [2705]:
				xmin = 1081.2336
				xmax = 1081.3136
				text = "S"
			intervals [2706]:
				xmin = 1081.3136
				xmax = 1081.3436
				text = "AH1"
			intervals [2707]:
				xmin = 1081.3436
				xmax = 1081.4036
				text = "M"
			intervals [2708]:
				xmin = 1081.4036
				xmax = 1081.5036
				text = "F"
			intervals [2709]:
				xmin = 1081.5036
				xmax = 1081.5936
				text = "ER1"
			intervals [2710]:
				xmin = 1081.5936
				xmax = 1081.6636
				text = "S"
			intervals [2711]:
				xmin = 1081.6636
				xmax = 1081.7136
				text = "T"
			intervals [2712]:
				xmin = 1081.7136
				xmax = 1081.7436
				text = "N"
			intervals [2713]:
				xmin = 1081.7436
				xmax = 1081.8936
				text = "EY1"
			intervals [2714]:
				xmin = 1081.8936
				xmax = 1082.0136
				text = "M"
			intervals [2715]:
				xmin = 1082.0136
				xmax = 1082.0736
				text = "Z"
			intervals [2716]:
				xmin = 1082.0736
				xmax = 1082.1636
				text = "ER0"
			intervals [2717]:
				xmin = 1082.1636
				xmax = 1082.2436
				text = "N"
			intervals [2718]:
				xmin = 1082.2436
				xmax = 1082.3036
				text = "IH1"
			intervals [2719]:
				xmin = 1082.3036
				xmax = 1082.3836
				text = "K"
			intervals [2720]:
				xmin = 1082.3836
				xmax = 1082.4436
				text = "N"
			intervals [2721]:
				xmin = 1082.4436
				xmax = 1082.5436
				text = "EY2"
			intervals [2722]:
				xmin = 1082.5436
				xmax = 1082.5836
				text = "M"
			intervals [2723]:
				xmin = 1082.5836
				xmax = 1082.6136
				text = "Z"
			intervals [2724]:
				xmin = 1082.6136
				xmax = 1082.6636
				text = "sp"
			intervals [2725]:
				xmin = 1082.6636
				xmax = 1082.7536
				text = "ER0"
			intervals [2726]:
				xmin = 1082.7536
				xmax = 1082.8036
				text = "S"
			intervals [2727]:
				xmin = 1082.8036
				xmax = 1082.8436
				text = "AH1"
			intervals [2728]:
				xmin = 1082.8436
				xmax = 1082.9036
				text = "M"
			intervals [2729]:
				xmin = 1082.9036
				xmax = 1082.9936
				text = "TH"
			intervals [2730]:
				xmin = 1082.9936
				xmax = 1083.0236
				text = "IH0"
			intervals [2731]:
				xmin = 1083.0236
				xmax = 1083.1536
				text = "N"
			intervals [2732]:
				xmin = 1083.1536
				xmax = 1094.0785
				text = "sp"
			intervals [2733]:
				xmin = 1094.0785
				xmax = 1094.1385
				text = "EH1"
			intervals [2734]:
				xmin = 1094.1385
				xmax = 1094.1785
				text = "N"
			intervals [2735]:
				xmin = 1094.1785
				xmax = 1094.2585
				text = "IY0"
			intervals [2736]:
				xmin = 1094.2585
				xmax = 1094.2985
				text = "HH"
			intervals [2737]:
				xmin = 1094.2985
				xmax = 1094.3585
				text = "W"
			intervals [2738]:
				xmin = 1094.3585
				xmax = 1094.4085
				text = "AY1"
			intervals [2739]:
				xmin = 1094.4085
				xmax = 1094.4785
				text = "T"
			intervals [2740]:
				xmin = 1094.4785
				xmax = 1094.5385
				text = "G"
			intervals [2741]:
				xmin = 1094.5385
				xmax = 1094.6485
				text = "AY1"
			intervals [2742]:
				xmin = 1094.6485
				xmax = 1094.7085
				text = "Z"
			intervals [2743]:
				xmin = 1094.7085
				xmax = 1094.7385
				text = "sp"
			intervals [2744]:
				xmin = 1094.7385
				xmax = 1094.7685
				text = "IH0"
			intervals [2745]:
				xmin = 1094.7685
				xmax = 1094.7985
				text = "N"
			intervals [2746]:
				xmin = 1094.7985
				xmax = 1094.8385
				text = "Y"
			intervals [2747]:
				xmin = 1094.8385
				xmax = 1094.8685
				text = "UH1"
			intervals [2748]:
				xmin = 1094.8685
				xmax = 1094.9085
				text = "R"
			intervals [2749]:
				xmin = 1094.9085
				xmax = 1094.9385
				text = "sp"
			intervals [2750]:
				xmin = 1094.9385
				xmax = 1094.9685
				text = "G"
			intervals [2751]:
				xmin = 1094.9685
				xmax = 1094.9985
				text = "R"
			intervals [2752]:
				xmin = 1094.9985
				xmax = 1095.0285
				text = "UW1"
			intervals [2753]:
				xmin = 1095.0285
				xmax = 1095.0585
				text = "P"
			intervals [2754]:
				xmin = 1095.0585
				xmax = 1095.1185
				text = "sp"
			intervals [2755]:
				xmin = 1095.1185
				xmax = 1107.4514
				text = ""
			intervals [2756]:
				xmin = 1107.4514
				xmax = 1107.5314
				text = "DH"
			intervals [2757]:
				xmin = 1107.5314
				xmax = 1107.5814
				text = "IY0"
			intervals [2758]:
				xmin = 1107.5814
				xmax = 1107.6614
				text = "G"
			intervals [2759]:
				xmin = 1107.6614
				xmax = 1107.7814
				text = "AY1"
			intervals [2760]:
				xmin = 1107.7814
				xmax = 1107.8414
				text = "Z"
			intervals [2761]:
				xmin = 1107.8414
				xmax = 1107.8814
				text = "Y"
			intervals [2762]:
				xmin = 1107.8814
				xmax = 1107.9314
				text = "UW1"
			intervals [2763]:
				xmin = 1107.9314
				xmax = 1108.0014
				text = "N"
			intervals [2764]:
				xmin = 1108.0014
				xmax = 1108.1214
				text = "EY1"
			intervals [2765]:
				xmin = 1108.1214
				xmax = 1108.1914
				text = "M"
			intervals [2766]:
				xmin = 1108.1914
				xmax = 1108.2214
				text = "D"
			intervals [2767]:
				xmin = 1108.2214
				xmax = 1108.2614
				text = "W"
			intervals [2768]:
				xmin = 1108.2614
				xmax = 1108.3114
				text = "ER0"
			intervals [2769]:
				xmin = 1108.3114
				xmax = 1108.3414
				text = "EH1"
			intervals [2770]:
				xmin = 1108.3414
				xmax = 1108.3714
				text = "N"
			intervals [2771]:
				xmin = 1108.3714
				xmax = 1108.4014
				text = "IY0"
			intervals [2772]:
				xmin = 1108.4014
				xmax = 1108.4314
				text = "AH0"
			intervals [2773]:
				xmin = 1108.4314
				xmax = 1108.4614
				text = "V"
			intervals [2774]:
				xmin = 1108.4614
				xmax = 1108.4914
				text = "DH"
			intervals [2775]:
				xmin = 1108.4914
				xmax = 1108.5614
				text = "OW1"
			intervals [2776]:
				xmin = 1108.5614
				xmax = 1108.6214
				text = "Z"
			intervals [2777]:
				xmin = 1108.6214
				xmax = 1108.6914
				text = "HH"
			intervals [2778]:
				xmin = 1108.6914
				xmax = 1108.7514
				text = "W"
			intervals [2779]:
				xmin = 1108.7514
				xmax = 1108.8014
				text = "AY1"
			intervals [2780]:
				xmin = 1108.8014
				xmax = 1108.8814
				text = "T"
			intervals [2781]:
				xmin = 1108.8814
				xmax = 1108.9714
				text = "sp"
			intervals [2782]:
				xmin = 1108.9714
				xmax = 1110.9288
				text = ""
			intervals [2783]:
				xmin = 1110.9288
				xmax = 1111.2688
				text = "TN"
			intervals [2784]:
				xmin = 1111.2688
				xmax = 1111.3904
				text = ""
			intervals [2785]:
				xmin = 1111.3904
				xmax = 1111.4304
				text = "M"
			intervals [2786]:
				xmin = 1111.4304
				xmax = 1111.4604
				text = "HH"
			intervals [2787]:
				xmin = 1111.4604
				xmax = 1111.5204
				text = "M"
			intervals [2788]:
				xmin = 1111.5204
				xmax = 1116.5025
				text = "sp"
			intervals [2789]:
				xmin = 1116.5025
				xmax = 1116.5725
				text = "EH1"
			intervals [2790]:
				xmin = 1116.5725
				xmax = 1116.6025
				text = "N"
			intervals [2791]:
				xmin = 1116.6025
				xmax = 1116.6625
				text = "IY0"
			intervals [2792]:
				xmin = 1116.6625
				xmax = 1116.6925
				text = "AH0"
			intervals [2793]:
				xmin = 1116.6925
				xmax = 1116.7225
				text = "V"
			intervals [2794]:
				xmin = 1116.7225
				xmax = 1116.7525
				text = "DH"
			intervals [2795]:
				xmin = 1116.7525
				xmax = 1116.7825
				text = "AH0"
			intervals [2796]:
				xmin = 1116.7825
				xmax = 1116.8325
				text = "sp"
			intervals [2797]:
				xmin = 1116.8325
				xmax = 1116.8625
				text = "P"
			intervals [2798]:
				xmin = 1116.8625
				xmax = 1116.9625
				text = "IY1"
			intervals [2799]:
				xmin = 1116.9625
				xmax = 1117.0525
				text = "P"
			intervals [2800]:
				xmin = 1117.0525
				xmax = 1117.0925
				text = "AH0"
			intervals [2801]:
				xmin = 1117.0925
				xmax = 1117.1425
				text = "L"
			intervals [2802]:
				xmin = 1117.1425
				xmax = 1117.1825
				text = "IH0"
			intervals [2803]:
				xmin = 1117.1825
				xmax = 1117.2425
				text = "N"
			intervals [2804]:
				xmin = 1117.2425
				xmax = 1117.2925
				text = "Y"
			intervals [2805]:
				xmin = 1117.2925
				xmax = 1117.3225
				text = "UH1"
			intervals [2806]:
				xmin = 1117.3225
				xmax = 1117.4125
				text = "R"
			intervals [2807]:
				xmin = 1117.4125
				xmax = 1117.5725
				text = "sp"
			intervals [2808]:
				xmin = 1117.5725
				xmax = 1117.6425
				text = "Y"
			intervals [2809]:
				xmin = 1117.6425
				xmax = 1117.7125
				text = "UH1"
			intervals [2810]:
				xmin = 1117.7125
				xmax = 1117.8125
				text = "R"
			intervals [2811]:
				xmin = 1117.8125
				xmax = 1117.8425
				text = "G"
			intervals [2812]:
				xmin = 1117.8425
				xmax = 1117.8825
				text = "R"
			intervals [2813]:
				xmin = 1117.8825
				xmax = 1117.9925
				text = "UW1"
			intervals [2814]:
				xmin = 1117.9925
				xmax = 1118.0625
				text = "P"
			intervals [2815]:
				xmin = 1118.0625
				xmax = 1118.1525
				text = "sp"
			intervals [2816]:
				xmin = 1118.1525
				xmax = 1118.3925
				text = "AH1"
			intervals [2817]:
				xmin = 1118.3925
				xmax = 1118.4225
				text = "sp"
			intervals [2818]:
				xmin = 1118.4225
				xmax = 1118.5825
				text = "S"
			intervals [2819]:
				xmin = 1118.5825
				xmax = 1118.6825
				text = "P"
			intervals [2820]:
				xmin = 1118.6825
				xmax = 1118.7325
				text = "IY1"
			intervals [2821]:
				xmin = 1118.7325
				xmax = 1118.7625
				text = "K"
			intervals [2822]:
				xmin = 1118.7625
				xmax = 1118.7925
				text = "sp"
			intervals [2823]:
				xmin = 1118.7925
				xmax = 1118.8225
				text = "AH0"
			intervals [2824]:
				xmin = 1118.8225
				xmax = 1118.9325
				text = "sp"
			intervals [2825]:
				xmin = 1118.9325
				xmax = 1118.9825
				text = "F"
			intervals [2826]:
				xmin = 1118.9825
				xmax = 1119.0325
				text = "AO1"
			intervals [2827]:
				xmin = 1119.0325
				xmax = 1119.1025
				text = "R"
			intervals [2828]:
				xmin = 1119.1025
				xmax = 1119.1425
				text = "AH0"
			intervals [2829]:
				xmin = 1119.1425
				xmax = 1119.1725
				text = "N"
			intervals [2830]:
				xmin = 1119.1725
				xmax = 1119.2325
				text = "L"
			intervals [2831]:
				xmin = 1119.2325
				xmax = 1119.2825
				text = "AE1"
			intervals [2832]:
				xmin = 1119.2825
				xmax = 1119.3425
				text = "NG"
			intervals [2833]:
				xmin = 1119.3425
				xmax = 1119.3725
				text = "G"
			intervals [2834]:
				xmin = 1119.3725
				xmax = 1119.4025
				text = "W"
			intervals [2835]:
				xmin = 1119.4025
				xmax = 1119.4325
				text = "IH0"
			intervals [2836]:
				xmin = 1119.4325
				xmax = 1119.4625
				text = "JH"
			intervals [2837]:
				xmin = 1119.4625
				xmax = 1121.3794
				text = "sp"
			intervals [2838]:
				xmin = 1121.3794
				xmax = 1121.4094
				text = "EH1"
			intervals [2839]:
				xmin = 1121.4094
				xmax = 1121.4394
				text = "N"
			intervals [2840]:
				xmin = 1121.4394
				xmax = 1121.4994
				text = "IY0"
			intervals [2841]:
				xmin = 1121.4994
				xmax = 1121.5694
				text = "S"
			intervals [2842]:
				xmin = 1121.5694
				xmax = 1121.6494
				text = "P"
			intervals [2843]:
				xmin = 1121.6494
				xmax = 1121.7294
				text = "AE1"
			intervals [2844]:
				xmin = 1121.7294
				xmax = 1121.7894
				text = "N"
			intervals [2845]:
				xmin = 1121.7894
				xmax = 1121.8294
				text = "IH0"
			intervals [2846]:
				xmin = 1121.8294
				xmax = 1121.9194
				text = "SH"
			intervals [2847]:
				xmin = 1121.9194
				xmax = 1121.9494
				text = "sp"
			intervals [2848]:
				xmin = 1121.9494
				xmax = 1121.9794
				text = "S"
			intervals [2849]:
				xmin = 1121.9794
				xmax = 1122.0094
				text = "P"
			intervals [2850]:
				xmin = 1122.0094
				xmax = 1122.0394
				text = "IY1"
			intervals [2851]:
				xmin = 1122.0394
				xmax = 1122.1494
				text = "K"
			intervals [2852]:
				xmin = 1122.1494
				xmax = 1122.1794
				text = "ER0"
			intervals [2853]:
				xmin = 1122.1794
				xmax = 1122.2094
				text = "Z"
			intervals [2854]:
				xmin = 1122.2094
				xmax = 1124.2644
				text = "sp"
			intervals [2855]:
				xmin = 1124.2644
				xmax = 1124.3044
				text = "IH0"
			intervals [2856]:
				xmin = 1124.3044
				xmax = 1124.3344
				text = "N"
			intervals [2857]:
				xmin = 1124.3344
				xmax = 1124.3644
				text = "DH"
			intervals [2858]:
				xmin = 1124.3644
				xmax = 1124.4244
				text = "IH1"
			intervals [2859]:
				xmin = 1124.4244
				xmax = 1124.5244
				text = "S"
			intervals [2860]:
				xmin = 1124.5244
				xmax = 1124.5644
				text = "G"
			intervals [2861]:
				xmin = 1124.5644
				xmax = 1124.5944
				text = "R"
			intervals [2862]:
				xmin = 1124.5944
				xmax = 1124.6944
				text = "UW1"
			intervals [2863]:
				xmin = 1124.6944
				xmax = 1124.7444
				text = "P"
			intervals [2864]:
				xmin = 1124.7444
				xmax = 1124.7744
				text = "Y"
			intervals [2865]:
				xmin = 1124.7744
				xmax = 1124.8044
				text = "UH1"
			intervals [2866]:
				xmin = 1124.8044
				xmax = 1124.8544
				text = "R"
			intervals [2867]:
				xmin = 1124.8544
				xmax = 1124.9244
				text = "T"
			intervals [2868]:
				xmin = 1124.9244
				xmax = 1125.0544
				text = "AO1"
			intervals [2869]:
				xmin = 1125.0544
				xmax = 1125.1244
				text = "K"
			intervals [2870]:
				xmin = 1125.1244
				xmax = 1125.1544
				text = "IH0"
			intervals [2871]:
				xmin = 1125.1544
				xmax = 1125.1844
				text = "N"
			intervals [2872]:
				xmin = 1125.1844
				xmax = 1125.2644
				text = "AH0"
			intervals [2873]:
				xmin = 1125.2644
				xmax = 1125.3044
				text = "B"
			intervals [2874]:
				xmin = 1125.3044
				xmax = 1125.4044
				text = "AW1"
			intervals [2875]:
				xmin = 1125.4044
				xmax = 1125.4944
				text = "T"
			intervals [2876]:
				xmin = 1125.4944
				xmax = 1125.5444
				text = "DH"
			intervals [2877]:
				xmin = 1125.5444
				xmax = 1125.5744
				text = "OW1"
			intervals [2878]:
				xmin = 1125.5744
				xmax = 1125.6644
				text = "Z"
			intervals [2879]:
				xmin = 1125.6644
				xmax = 1125.6944
				text = "sp"
			intervals [2880]:
				xmin = 1125.6944
				xmax = 1125.7544
				text = "G"
			intervals [2881]:
				xmin = 1125.7544
				xmax = 1125.8644
				text = "AY1"
			intervals [2882]:
				xmin = 1125.8644
				xmax = 1125.9344
				text = "Z"
			intervals [2883]:
				xmin = 1125.9344
				xmax = 1125.9744
				text = "Y"
			intervals [2884]:
				xmin = 1125.9744
				xmax = 1126.0244
				text = "UW1"
			intervals [2885]:
				xmin = 1126.0244
				xmax = 1126.0844
				text = "N"
			intervals [2886]:
				xmin = 1126.0844
				xmax = 1126.2444
				text = "EY1"
			intervals [2887]:
				xmin = 1126.2444
				xmax = 1126.3244
				text = "M"
			intervals [2888]:
				xmin = 1126.3244
				xmax = 1126.3544
				text = "D"
			intervals [2889]:
				xmin = 1126.3544
				xmax = 1126.3944
				text = "sp"
			intervals [2890]:
				xmin = 1126.3944
				xmax = 1126.4244
				text = "AH1"
			intervals [2891]:
				xmin = 1126.4244
				xmax = 1126.4544
				text = "sp"
			intervals [2892]:
				xmin = 1126.4544
				xmax = 1126.7844
				text = "IH0"
			intervals [2893]:
				xmin = 1126.7844
				xmax = 1126.8144
				text = "Z"
			intervals [2894]:
				xmin = 1126.8144
				xmax = 1126.8444
				text = "DH"
			intervals [2895]:
				xmin = 1126.8444
				xmax = 1126.8844
				text = "EH1"
			intervals [2896]:
				xmin = 1126.8844
				xmax = 1126.9644
				text = "R"
			intervals [2897]:
				xmin = 1126.9644
				xmax = 1127.0644
				text = "W"
			intervals [2898]:
				xmin = 1127.0644
				xmax = 1127.1144
				text = "AH1"
			intervals [2899]:
				xmin = 1127.1144
				xmax = 1127.1844
				text = "N"
			intervals [2900]:
				xmin = 1127.1844
				xmax = 1127.2744
				text = "P"
			intervals [2901]:
				xmin = 1127.2744
				xmax = 1127.3644
				text = "ER1"
			intervals [2902]:
				xmin = 1127.3644
				xmax = 1127.4644
				text = "S"
			intervals [2903]:
				xmin = 1127.4644
				xmax = 1127.5044
				text = "AH0"
			intervals [2904]:
				xmin = 1127.5044
				xmax = 1127.5444
				text = "N"
			intervals [2905]:
				xmin = 1127.5444
				xmax = 1127.5944
				text = "DH"
			intervals [2906]:
				xmin = 1127.5944
				xmax = 1127.6344
				text = "AH0"
			intervals [2907]:
				xmin = 1127.6344
				xmax = 1127.6844
				text = "T"
			intervals [2908]:
				xmin = 1127.6844
				xmax = 1128.1407
				text = ""
			intervals [2909]:
				xmin = 1128.1407
				xmax = 1128.2107
				text = "DH"
			intervals [2910]:
				xmin = 1128.2107
				xmax = 1128.2607
				text = "AH0"
			intervals [2911]:
				xmin = 1128.2607
				xmax = 1128.3207
				text = "T"
			intervals [2912]:
				xmin = 1128.3207
				xmax = 1128.3607
				text = "EH1"
			intervals [2913]:
				xmin = 1128.3607
				xmax = 1128.3907
				text = "V"
			intervals [2914]:
				xmin = 1128.3907
				xmax = 1128.4307
				text = "R"
			intervals [2915]:
				xmin = 1128.4307
				xmax = 1128.5007
				text = "IY0"
			intervals [2916]:
				xmin = 1128.5007
				xmax = 1128.5307
				text = "B"
			intervals [2917]:
				xmin = 1128.5307
				xmax = 1128.5607
				text = "AA2"
			intervals [2918]:
				xmin = 1128.5607
				xmax = 1128.5907
				text = "D"
			intervals [2919]:
				xmin = 1128.5907
				xmax = 1128.6407
				text = "IY0"
			intervals [2920]:
				xmin = 1128.6407
				xmax = 1128.7407
				text = "L"
			intervals [2921]:
				xmin = 1128.7407
				xmax = 1128.7907
				text = "IH1"
			intervals [2922]:
				xmin = 1128.7907
				xmax = 1128.9007
				text = "S"
			intervals [2923]:
				xmin = 1128.9007
				xmax = 1128.9307
				text = "AH0"
			intervals [2924]:
				xmin = 1128.9307
				xmax = 1128.9607
				text = "N"
			intervals [2925]:
				xmin = 1128.9607
				xmax = 1129.0607
				text = "Z"
			intervals [2926]:
				xmin = 1129.0607
				xmax = 1129.1307
				text = "T"
			intervals [2927]:
				xmin = 1129.1307
				xmax = 1129.2507
				text = "AH0"
			intervals [2928]:
				xmin = 1129.2507
				xmax = 1129.3707
				text = "sp"
			intervals [2929]:
				xmin = 1129.3707
				xmax = 1130.0758
				text = ""
			intervals [2930]:
				xmin = 1130.0758
				xmax = 1130.1058
				text = "IH0"
			intervals [2931]:
				xmin = 1130.1058
				xmax = 1130.1758
				text = "Z"
			intervals [2932]:
				xmin = 1130.1758
				xmax = 1130.2058
				text = "sp"
			intervals [2933]:
				xmin = 1130.2058
				xmax = 1130.2358
				text = "K"
			intervals [2934]:
				xmin = 1130.2358
				xmax = 1130.2658
				text = "AY1"
			intervals [2935]:
				xmin = 1130.2658
				xmax = 1130.2958
				text = "N"
			intervals [2936]:
				xmin = 1130.2958
				xmax = 1130.5258
				text = "sp"
			intervals [2937]:
				xmin = 1130.5258
				xmax = 1130.5558
				text = "AH1"
			intervals [2938]:
				xmin = 1130.5558
				xmax = 1130.5958
				text = "V"
			intervals [2939]:
				xmin = 1130.5958
				xmax = 1130.6358
				text = "AH0"
			intervals [2940]:
				xmin = 1130.6358
				xmax = 1130.6658
				text = "L"
			intervals [2941]:
				xmin = 1130.6658
				xmax = 1130.6958
				text = "IY1"
			intervals [2942]:
				xmin = 1130.6958
				xmax = 1130.7758
				text = "D"
			intervals [2943]:
				xmin = 1130.7758
				xmax = 1130.8658
				text = "ER0"
			intervals [2944]:
				xmin = 1130.8658
				xmax = 1133.1755
				text = ""
			intervals [2945]:
				xmin = 1133.1755
				xmax = 1133.2355
				text = "HH"
			intervals [2946]:
				xmin = 1133.2355
				xmax = 1133.3055
				text = "UW1"
			intervals [2947]:
				xmin = 1133.3055
				xmax = 1133.3455
				text = "Z"
			intervals [2948]:
				xmin = 1133.3455
				xmax = 1133.3755
				text = "DH"
			intervals [2949]:
				xmin = 1133.3755
				xmax = 1133.4155
				text = "AH0"
			intervals [2950]:
				xmin = 1133.4155
				xmax = 1133.4655
				text = "T"
			intervals [2951]:
				xmin = 1133.4655
				xmax = 1133.5355
				text = "sp"
			intervals [2952]:
				xmin = 1133.5355
				xmax = 1144.1042
				text = ""
			intervals [2953]:
				xmin = 1144.1042
				xmax = 1144.1442
				text = "HH"
			intervals [2954]:
				xmin = 1144.1442
				xmax = 1144.2042
				text = "W"
			intervals [2955]:
				xmin = 1144.2042
				xmax = 1144.2442
				text = "AY1"
			intervals [2956]:
				xmin = 1144.2442
				xmax = 1144.2842
				text = "D"
			intervals [2957]:
				xmin = 1144.2842
				xmax = 1144.3142
				text = "UW1"
			intervals [2958]:
				xmin = 1144.3142
				xmax = 1144.3442
				text = "Y"
			intervals [2959]:
				xmin = 1144.3442
				xmax = 1144.3942
				text = "UW1"
			intervals [2960]:
				xmin = 1144.3942
				xmax = 1144.4242
				text = "L"
			intervals [2961]:
				xmin = 1144.4242
				xmax = 1144.4742
				text = "IH1"
			intervals [2962]:
				xmin = 1144.4742
				xmax = 1144.5842
				text = "S"
			intervals [2963]:
				xmin = 1144.5842
				xmax = 1144.6142
				text = "AH0"
			intervals [2964]:
				xmin = 1144.6142
				xmax = 1144.6442
				text = "N"
			intervals [2965]:
				xmin = 1144.6442
				xmax = 1144.7142
				text = "sp"
			intervals [2966]:
				xmin = 1144.7142
				xmax = 1144.7442
				text = "T"
			intervals [2967]:
				xmin = 1144.7442
				xmax = 1144.7742
				text = "IH0"
			intervals [2968]:
				xmin = 1144.7742
				xmax = 1144.8142
				text = "sp"
			intervals [2969]:
				xmin = 1144.8142
				xmax = 1144.8442
				text = "IH0"
			intervals [2970]:
				xmin = 1144.8442
				xmax = 1144.9642
				text = "M"
			intervals [2971]:
				xmin = 1144.9642
				xmax = 1149.7405
				text = ""
			intervals [2972]:
				xmin = 1149.7405
				xmax = 1149.7905
				text = "W"
			intervals [2973]:
				xmin = 1149.7905
				xmax = 1149.8205
				text = "AH1"
			intervals [2974]:
				xmin = 1149.8205
				xmax = 1149.8505
				text = "T"
			intervals [2975]:
				xmin = 1149.8505
				xmax = 1149.8805
				text = "D"
			intervals [2976]:
				xmin = 1149.8805
				xmax = 1149.9105
				text = "UW1"
			intervals [2977]:
				xmin = 1149.9105
				xmax = 1149.9405
				text = "Y"
			intervals [2978]:
				xmin = 1149.9405
				xmax = 1149.9705
				text = "UW1"
			intervals [2979]:
				xmin = 1149.9705
				xmax = 1150.0005
				text = "M"
			intervals [2980]:
				xmin = 1150.0005
				xmax = 1150.0405
				text = "IY1"
			intervals [2981]:
				xmin = 1150.0405
				xmax = 1150.1405
				text = "N"
			intervals [2982]:
				xmin = 1150.1405
				xmax = 1150.2205
				text = "sp"
			intervals [2983]:
				xmin = 1150.2205
				xmax = 1157.5066
				text = ""
			intervals [2984]:
				xmin = 1157.5066
				xmax = 1157.5366
				text = "IH0"
			intervals [2985]:
				xmin = 1157.5366
				xmax = 1157.6066
				text = "Z"
			intervals [2986]:
				xmin = 1157.6066
				xmax = 1157.6366
				text = "HH"
			intervals [2987]:
				xmin = 1157.6366
				xmax = 1157.6666
				text = "IY1"
			intervals [2988]:
				xmin = 1157.6666
				xmax = 1157.7466
				text = "sp"
			intervals [2989]:
				xmin = 1157.7466
				xmax = 1157.7966
				text = "B"
			intervals [2990]:
				xmin = 1157.7966
				xmax = 1157.8366
				text = "IH1"
			intervals [2991]:
				xmin = 1157.8366
				xmax = 1157.9066
				text = "G"
			intervals [2992]:
				xmin = 1157.9066
				xmax = 1157.9366
				text = "ER0"
			intervals [2993]:
				xmin = 1157.9366
				xmax = 1157.9666
				text = "DH"
			intervals [2994]:
				xmin = 1157.9666
				xmax = 1157.9966
				text = "AH0"
			intervals [2995]:
				xmin = 1157.9966
				xmax = 1158.0366
				text = "N"
			intervals [2996]:
				xmin = 1158.0366
				xmax = 1158.0666
				text = "DH"
			intervals [2997]:
				xmin = 1158.0666
				xmax = 1158.1266
				text = "IY0"
			intervals [2998]:
				xmin = 1158.1266
				xmax = 1158.1666
				text = "AH1"
			intervals [2999]:
				xmin = 1158.1666
				xmax = 1158.2066
				text = "DH"
			intervals [3000]:
				xmin = 1158.2066
				xmax = 1158.2666
				text = "ER0"
			intervals [3001]:
				xmin = 1158.2666
				xmax = 1158.3066
				text = "W"
			intervals [3002]:
				xmin = 1158.3066
				xmax = 1158.3366
				text = "AH1"
			intervals [3003]:
				xmin = 1158.3366
				xmax = 1158.3666
				text = "N"
			intervals [3004]:
				xmin = 1158.3666
				xmax = 1158.3966
				text = "Z"
			intervals [3005]:
				xmin = 1158.3966
				xmax = 1158.5066
				text = "sp"
			intervals [3006]:
				xmin = 1158.5066
				xmax = 1159.8266
				text = ""
			intervals [3007]:
				xmin = 1159.8266
				xmax = 1159.9766
				text = "S"
			intervals [3008]:
				xmin = 1159.9766
				xmax = 1160.0266
				text = "M"
			intervals [3009]:
				xmin = 1160.0266
				xmax = 1160.1166
				text = "AA1"
			intervals [3010]:
				xmin = 1160.1166
				xmax = 1160.1566
				text = "R"
			intervals [3011]:
				xmin = 1160.1566
				xmax = 1160.1866
				text = "T"
			intervals [3012]:
				xmin = 1160.1866
				xmax = 1160.2766
				text = "ER0"
			intervals [3013]:
				xmin = 1160.2766
				xmax = 1163.9896
				text = "sp"
			intervals [3014]:
				xmin = 1163.9896
				xmax = 1164.0596
				text = "IH0"
			intervals [3015]:
				xmin = 1164.0596
				xmax = 1164.0996
				text = "N"
			intervals [3016]:
				xmin = 1164.0996
				xmax = 1164.1696
				text = "W"
			intervals [3017]:
				xmin = 1164.1696
				xmax = 1164.1996
				text = "AH1"
			intervals [3018]:
				xmin = 1164.1996
				xmax = 1164.2696
				text = "T"
			intervals [3019]:
				xmin = 1164.2696
				xmax = 1164.3896
				text = "W"
			intervals [3020]:
				xmin = 1164.3896
				xmax = 1164.4396
				text = "EY1"
			intervals [3021]:
				xmin = 1164.4396
				xmax = 1164.4696
				text = "IH0"
			intervals [3022]:
				xmin = 1164.4696
				xmax = 1164.4996
				text = "Z"
			intervals [3023]:
				xmin = 1164.4996
				xmax = 1164.5296
				text = "sp"
			intervals [3024]:
				xmin = 1164.5296
				xmax = 1164.5596
				text = "HH"
			intervals [3025]:
				xmin = 1164.5596
				xmax = 1164.6196
				text = "IY1"
			intervals [3026]:
				xmin = 1164.6196
				xmax = 1164.7596
				text = "S"
			intervals [3027]:
				xmin = 1164.7596
				xmax = 1164.8496
				text = "M"
			intervals [3028]:
				xmin = 1164.8496
				xmax = 1164.8796
				text = "AA1"
			intervals [3029]:
				xmin = 1164.8796
				xmax = 1164.9496
				text = "R"
			intervals [3030]:
				xmin = 1164.9496
				xmax = 1164.9796
				text = "T"
			intervals [3031]:
				xmin = 1164.9796
				xmax = 1172.3137
				text = "sp"
			intervals [3032]:
				xmin = 1172.3137
				xmax = 1172.3437
				text = "IH0"
			intervals [3033]:
				xmin = 1172.3437
				xmax = 1172.4037
				text = "Z"
			intervals [3034]:
				xmin = 1172.4037
				xmax = 1172.4637
				text = "HH"
			intervals [3035]:
				xmin = 1172.4637
				xmax = 1172.5137
				text = "IY1"
			intervals [3036]:
				xmin = 1172.5137
				xmax = 1172.5537
				text = "G"
			intervals [3037]:
				xmin = 1172.5537
				xmax = 1172.6237
				text = "IH0"
			intervals [3038]:
				xmin = 1172.6237
				xmax = 1172.6537
				text = "D"
			intervals [3039]:
				xmin = 1172.6537
				xmax = 1172.6837
				text = "IH0"
			intervals [3040]:
				xmin = 1172.6837
				xmax = 1172.7337
				text = "N"
			intervals [3041]:
				xmin = 1172.7337
				xmax = 1172.8237
				text = "S"
			intervals [3042]:
				xmin = 1172.8237
				xmax = 1172.8737
				text = "K"
			intervals [3043]:
				xmin = 1172.8737
				xmax = 1172.9137
				text = "UW1"
			intervals [3044]:
				xmin = 1172.9137
				xmax = 1173.0537
				text = "L"
			intervals [3045]:
				xmin = 1173.0537
				xmax = 1176.5811
				text = "sp"
			intervals [3046]:
				xmin = 1176.5811
				xmax = 1176.6211
				text = "G"
			intervals [3047]:
				xmin = 1176.6211
				xmax = 1176.6611
				text = "IH1"
			intervals [3048]:
				xmin = 1176.6611
				xmax = 1176.7211
				text = "T"
			intervals [3049]:
				xmin = 1176.7211
				xmax = 1176.7711
				text = "G"
			intervals [3050]:
				xmin = 1176.7711
				xmax = 1176.8011
				text = "UH1"
			intervals [3051]:
				xmin = 1176.8011
				xmax = 1176.8911
				text = "D"
			intervals [3052]:
				xmin = 1176.8911
				xmax = 1176.9411
				text = "G"
			intervals [3053]:
				xmin = 1176.9411
				xmax = 1177.0111
				text = "R"
			intervals [3054]:
				xmin = 1177.0111
				xmax = 1177.0811
				text = "EY1"
			intervals [3055]:
				xmin = 1177.0811
				xmax = 1177.1811
				text = "D"
			intervals [3056]:
				xmin = 1177.1811
				xmax = 1177.2111
				text = "Z"
			intervals [3057]:
				xmin = 1177.2111
				xmax = 1177.3311
				text = "sp"
			intervals [3058]:
				xmin = 1177.3311
				xmax = 1180.1637
				text = ""
			intervals [3059]:
				xmin = 1180.1637
				xmax = 1180.2437
				text = "HH"
			intervals [3060]:
				xmin = 1180.2437
				xmax = 1180.3237
				text = "AW1"
			intervals [3061]:
				xmin = 1180.3237
				xmax = 1180.3837
				text = "K"
			intervals [3062]:
				xmin = 1180.3837
				xmax = 1180.4137
				text = "AH0"
			intervals [3063]:
				xmin = 1180.4137
				xmax = 1180.4637
				text = "N"
			intervals [3064]:
				xmin = 1180.4637
				xmax = 1180.5137
				text = "EY1"
			intervals [3065]:
				xmin = 1180.5137
				xmax = 1180.5837
				text = "N"
			intervals [3066]:
				xmin = 1180.5837
				xmax = 1180.6737
				text = "UW1"
			intervals [3067]:
				xmin = 1180.6737
				xmax = 1180.7837
				text = "G"
			intervals [3068]:
				xmin = 1180.7837
				xmax = 1180.8937
				text = "AY1"
			intervals [3069]:
				xmin = 1180.8937
				xmax = 1180.9537
				text = "G"
			intervals [3070]:
				xmin = 1180.9537
				xmax = 1180.9837
				text = "IH1"
			intervals [3071]:
				xmin = 1180.9837
				xmax = 1181.0237
				text = "T"
			intervals [3072]:
				xmin = 1181.0237
				xmax = 1181.0837
				text = "IH1"
			intervals [3073]:
				xmin = 1181.0837
				xmax = 1181.1337
				text = "N"
			intervals [3074]:
				xmin = 1181.1337
				xmax = 1181.1637
				text = "T"
			intervals [3075]:
				xmin = 1181.1637
				xmax = 1181.1937
				text = "UW0"
			intervals [3076]:
				xmin = 1181.1937
				xmax = 1181.2337
				text = "Y"
			intervals [3077]:
				xmin = 1181.2337
				xmax = 1181.3137
				text = "UH1"
			intervals [3078]:
				xmin = 1181.3137
				xmax = 1181.3537
				text = "R"
			intervals [3079]:
				xmin = 1181.3537
				xmax = 1181.6072
				text = "sp"
			intervals [3080]:
				xmin = 1181.6072
				xmax = 1181.6872
				text = "IH1"
			intervals [3081]:
				xmin = 1181.6872
				xmax = 1181.7172
				text = "N"
			intervals [3082]:
				xmin = 1181.7172
				xmax = 1181.7472
				text = "T"
			intervals [3083]:
				xmin = 1181.7472
				xmax = 1181.7772
				text = "UW0"
			intervals [3084]:
				xmin = 1181.7772
				xmax = 1181.8372
				text = "Y"
			intervals [3085]:
				xmin = 1181.8372
				xmax = 1181.9172
				text = "UH1"
			intervals [3086]:
				xmin = 1181.9172
				xmax = 1181.9772
				text = "R"
			intervals [3087]:
				xmin = 1181.9772
				xmax = 1182.0172
				text = "sp"
			intervals [3088]:
				xmin = 1182.0172
				xmax = 1182.0472
				text = "G"
			intervals [3089]:
				xmin = 1182.0472
				xmax = 1182.1272
				text = "R"
			intervals [3090]:
				xmin = 1182.1272
				xmax = 1182.2472
				text = "UW1"
			intervals [3091]:
				xmin = 1182.2472
				xmax = 1182.2772
				text = "P"
			intervals [3092]:
				xmin = 1182.2772
				xmax = 1202.7799
				text = ""
			intervals [3093]:
				xmin = 1202.7799
				xmax = 1202.8099
				text = "sil"
			intervals [3094]:
				xmin = 1202.8099
				xmax = 1202.8399
				text = "W"
			intervals [3095]:
				xmin = 1202.8399
				xmax = 1202.8699
				text = "AH1"
			intervals [3096]:
				xmin = 1202.8699
				xmax = 1202.9399
				text = "T"
			intervals [3097]:
				xmin = 1202.9399
				xmax = 1202.9799
				text = "W"
			intervals [3098]:
				xmin = 1202.9799
				xmax = 1203.0099
				text = "UH1"
			intervals [3099]:
				xmin = 1203.0099
				xmax = 1203.0399
				text = "D"
			intervals [3100]:
				xmin = 1203.0399
				xmax = 1203.0699
				text = "HH"
			intervals [3101]:
				xmin = 1203.0699
				xmax = 1203.0999
				text = "IY1"
			intervals [3102]:
				xmin = 1203.0999
				xmax = 1203.1399
				text = "HH"
			intervals [3103]:
				xmin = 1203.1399
				xmax = 1203.1699
				text = "AE1"
			intervals [3104]:
				xmin = 1203.1699
				xmax = 1203.1999
				text = "V"
			intervals [3105]:
				xmin = 1203.1999
				xmax = 1203.4099
				text = "sp"
			intervals [3106]:
				xmin = 1203.4099
				xmax = 1203.4399
				text = "T"
			intervals [3107]:
				xmin = 1203.4399
				xmax = 1203.4699
				text = "AH0"
			intervals [3108]:
				xmin = 1203.4699
				xmax = 1203.4999
				text = "D"
			intervals [3109]:
				xmin = 1203.4999
				xmax = 1203.5299
				text = "UW1"
			intervals [3110]:
				xmin = 1203.5299
				xmax = 1203.5599
				text = "T"
			intervals [3111]:
				xmin = 1203.5599
				xmax = 1203.5899
				text = "AH0"
			intervals [3112]:
				xmin = 1203.5899
				xmax = 1203.6299
				text = "P"
			intervals [3113]:
				xmin = 1203.6299
				xmax = 1203.6799
				text = "R"
			intervals [3114]:
				xmin = 1203.6799
				xmax = 1203.7199
				text = "UW1"
			intervals [3115]:
				xmin = 1203.7199
				xmax = 1203.8299
				text = "V"
			intervals [3116]:
				xmin = 1203.8299
				xmax = 1203.8599
				text = "IH0"
			intervals [3117]:
				xmin = 1203.8599
				xmax = 1203.8899
				text = "T"
			intervals [3118]:
				xmin = 1203.8899
				xmax = 1203.9399
				text = "sp"
			intervals [3119]:
				xmin = 1203.9399
				xmax = 1203.9699
				text = "T"
			intervals [3120]:
				xmin = 1203.9699
				xmax = 1204.0199
				text = "IH0"
			intervals [3121]:
				xmin = 1204.0199
				xmax = 1204.0499
				text = "Y"
			intervals [3122]:
				xmin = 1204.0499
				xmax = 1204.0799
				text = "UW1"
			intervals [3123]:
				xmin = 1204.0799
				xmax = 1204.1699
				text = "sp"
			intervals [3124]:
				xmin = 1204.1699
				xmax = 1232.5095
				text = ""
			intervals [3125]:
				xmin = 1232.5095
				xmax = 1232.8295
				text = "TN"
			intervals [3126]:
				xmin = 1232.8295
				xmax = 1232.8595
				text = "sp"
			intervals [3127]:
				xmin = 1232.8595
				xmax = 1232.8895
				text = "IH0"
			intervals [3128]:
				xmin = 1232.8895
				xmax = 1232.9195
				text = "F"
			intervals [3129]:
				xmin = 1232.9195
				xmax = 1232.9495
				text = "Y"
			intervals [3130]:
				xmin = 1232.9495
				xmax = 1232.9795
				text = "UW1"
			intervals [3131]:
				xmin = 1232.9795
				xmax = 1233.0095
				text = "HH"
			intervals [3132]:
				xmin = 1233.0095
				xmax = 1233.0495
				text = "AE1"
			intervals [3133]:
				xmin = 1233.0495
				xmax = 1233.0895
				text = "D"
			intervals [3134]:
				xmin = 1233.0895
				xmax = 1233.1295
				text = "IH0"
			intervals [3135]:
				xmin = 1233.1295
				xmax = 1233.1795
				text = "T"
			intervals [3136]:
				xmin = 1233.1795
				xmax = 1233.3115
				text = ""
			intervals [3137]:
				xmin = 1233.3115
				xmax = 1233.4715
				text = "AO1"
			intervals [3138]:
				xmin = 1233.4715
				xmax = 1233.5415
				text = "L"
			intervals [3139]:
				xmin = 1233.5415
				xmax = 1233.5815
				text = "T"
			intervals [3140]:
				xmin = 1233.5815
				xmax = 1233.6115
				text = "AH0"
			intervals [3141]:
				xmin = 1233.6115
				xmax = 1233.6415
				text = "D"
			intervals [3142]:
				xmin = 1233.6415
				xmax = 1233.7815
				text = "UW1"
			intervals [3143]:
				xmin = 1233.7815
				xmax = 1233.8515
				text = "OW1"
			intervals [3144]:
				xmin = 1233.8515
				xmax = 1233.9115
				text = "V"
			intervals [3145]:
				xmin = 1233.9115
				xmax = 1233.9815
				text = "ER0"
			intervals [3146]:
				xmin = 1233.9815
				xmax = 1234.0315
				text = "AH0"
			intervals [3147]:
				xmin = 1234.0315
				xmax = 1234.0915
				text = "G"
			intervals [3148]:
				xmin = 1234.0915
				xmax = 1234.1515
				text = "EH1"
			intervals [3149]:
				xmin = 1234.1515
				xmax = 1234.2115
				text = "N"
			intervals [3150]:
				xmin = 1234.2115
				xmax = 1234.2615
				text = "HH"
			intervals [3151]:
				xmin = 1234.2615
				xmax = 1234.2915
				text = "W"
			intervals [3152]:
				xmin = 1234.2915
				xmax = 1234.3215
				text = "AH1"
			intervals [3153]:
				xmin = 1234.3215
				xmax = 1234.3615
				text = "T"
			intervals [3154]:
				xmin = 1234.3615
				xmax = 1234.4015
				text = "W"
			intervals [3155]:
				xmin = 1234.4015
				xmax = 1234.4315
				text = "UH1"
			intervals [3156]:
				xmin = 1234.4315
				xmax = 1234.4915
				text = "D"
			intervals [3157]:
				xmin = 1234.4915
				xmax = 1234.5315
				text = "Y"
			intervals [3158]:
				xmin = 1234.5315
				xmax = 1234.5615
				text = "UW1"
			intervals [3159]:
				xmin = 1234.5615
				xmax = 1234.5915
				text = "sp"
			intervals [3160]:
				xmin = 1234.5915
				xmax = 1234.6515
				text = "D"
			intervals [3161]:
				xmin = 1234.6515
				xmax = 1234.7515
				text = "UW1"
			intervals [3162]:
				xmin = 1234.7515
				xmax = 1234.8015
				text = "D"
			intervals [3163]:
				xmin = 1234.8015
				xmax = 1234.8615
				text = "IH1"
			intervals [3164]:
				xmin = 1234.8615
				xmax = 1234.9615
				text = "F"
			intervals [3165]:
				xmin = 1234.9615
				xmax = 1235.0015
				text = "R"
			intervals [3166]:
				xmin = 1235.0015
				xmax = 1235.0315
				text = "AH0"
			intervals [3167]:
				xmin = 1235.0315
				xmax = 1235.0815
				text = "N"
			intervals [3168]:
				xmin = 1235.0815
				xmax = 1235.1415
				text = "T"
			intervals [3169]:
				xmin = 1235.1415
				xmax = 1245.4234
				text = ""
			intervals [3170]:
				xmin = 1245.4234
				xmax = 1245.4534
				text = "sil"
			intervals [3171]:
				xmin = 1245.4534
				xmax = 1245.5134
				text = "AH1"
			intervals [3172]:
				xmin = 1245.5134
				xmax = 1245.5734
				text = "W"
			intervals [3173]:
				xmin = 1245.5734
				xmax = 1245.6034
				text = "AH1"
			intervals [3174]:
				xmin = 1245.6034
				xmax = 1245.6634
				text = "T"
			intervals [3175]:
				xmin = 1245.6634
				xmax = 1245.6934
				text = "W"
			intervals [3176]:
				xmin = 1245.6934
				xmax = 1245.7234
				text = "UH1"
			intervals [3177]:
				xmin = 1245.7234
				xmax = 1245.7534
				text = "D"
			intervals [3178]:
				xmin = 1245.7534
				xmax = 1245.7834
				text = "Y"
			intervals [3179]:
				xmin = 1245.7834
				xmax = 1245.8434
				text = "UW1"
			intervals [3180]:
				xmin = 1245.8434
				xmax = 1245.9134
				text = "W"
			intervals [3181]:
				xmin = 1245.9134
				xmax = 1245.9534
				text = "AA1"
			intervals [3182]:
				xmin = 1245.9534
				xmax = 1245.9834
				text = "N"
			intervals [3183]:
				xmin = 1245.9834
				xmax = 1246.0634
				text = "AH0"
			intervals [3184]:
				xmin = 1246.0634
				xmax = 1246.0934
				text = "sp"
			intervals [3185]:
				xmin = 1246.0934
				xmax = 1246.1334
				text = "B"
			intervals [3186]:
				xmin = 1246.1334
				xmax = 1246.3134
				text = "IY1"
			intervals [3187]:
				xmin = 1246.3134
				xmax = 1246.3834
				text = "AY1"
			intervals [3188]:
				xmin = 1246.3834
				xmax = 1246.4334
				text = "D"
			intervals [3189]:
				xmin = 1246.4334
				xmax = 1246.4734
				text = "IH1"
			intervals [3190]:
				xmin = 1246.4734
				xmax = 1246.5134
				text = "N"
			intervals [3191]:
				xmin = 1246.5134
				xmax = 1246.5434
				text = "T"
			intervals [3192]:
				xmin = 1246.5434
				xmax = 1246.6534
				text = "AE1"
			intervals [3193]:
				xmin = 1246.6534
				xmax = 1246.7634
				text = "S"
			intervals [3194]:
				xmin = 1246.7634
				xmax = 1246.7934
				text = "K"
			intervals [3195]:
				xmin = 1246.7934
				xmax = 1246.8434
				text = "DH"
			intervals [3196]:
				xmin = 1246.8434
				xmax = 1246.9334
				text = "AH0"
			intervals [3197]:
				xmin = 1246.9334
				xmax = 1246.9634
				text = "T"
			intervals [3198]:
				xmin = 1246.9634
				xmax = 1247.0434
				text = "R"
			intervals [3199]:
				xmin = 1247.0434
				xmax = 1247.1634
				text = "AY1"
			intervals [3200]:
				xmin = 1247.1634
				xmax = 1247.2034
				text = "T"
			intervals [3201]:
				xmin = 1247.2034
				xmax = 1247.2734
				text = "sp"
			intervals [3202]:
				xmin = 1247.2734
				xmax = 1247.3341
				text = ""
			intervals [3203]:
				xmin = 1247.3341
				xmax = 1247.3641
				text = "IH0"
			intervals [3204]:
				xmin = 1247.3641
				xmax = 1247.3941
				text = "F"
			intervals [3205]:
				xmin = 1247.3941
				xmax = 1247.4241
				text = "Y"
			intervals [3206]:
				xmin = 1247.4241
				xmax = 1247.4541
				text = "UW1"
			intervals [3207]:
				xmin = 1247.4541
				xmax = 1247.4841
				text = "W"
			intervals [3208]:
				xmin = 1247.4841
				xmax = 1247.5541
				text = "AH0"
			intervals [3209]:
				xmin = 1247.5541
				xmax = 1247.6141
				text = "IH1"
			intervals [3210]:
				xmin = 1247.6141
				xmax = 1247.6641
				text = "F"
			intervals [3211]:
				xmin = 1247.6641
				xmax = 1247.6941
				text = "Y"
			intervals [3212]:
				xmin = 1247.6941
				xmax = 1247.7241
				text = "UW1"
			intervals [3213]:
				xmin = 1247.7241
				xmax = 1247.7641
				text = "HH"
			intervals [3214]:
				xmin = 1247.7641
				xmax = 1247.8041
				text = "AE1"
			intervals [3215]:
				xmin = 1247.8041
				xmax = 1247.9541
				text = "D"
			intervals [3216]:
				xmin = 1247.9541
				xmax = 1248.0041
				text = "T"
			intervals [3217]:
				xmin = 1248.0041
				xmax = 1248.0341
				text = "IH0"
			intervals [3218]:
				xmin = 1248.0341
				xmax = 1248.0641
				text = "D"
			intervals [3219]:
				xmin = 1248.0641
				xmax = 1248.1141
				text = "UW1"
			intervals [3220]:
				xmin = 1248.1141
				xmax = 1248.1441
				text = "IH0"
			intervals [3221]:
				xmin = 1248.1441
				xmax = 1248.1741
				text = "T"
			intervals [3222]:
				xmin = 1248.1741
				xmax = 1248.2441
				text = "AO1"
			intervals [3223]:
				xmin = 1248.2441
				xmax = 1248.3041
				text = "L"
			intervals [3224]:
				xmin = 1248.3041
				xmax = 1248.3541
				text = "OW1"
			intervals [3225]:
				xmin = 1248.3541
				xmax = 1248.4041
				text = "V"
			intervals [3226]:
				xmin = 1248.4041
				xmax = 1248.4341
				text = "ER0"
			intervals [3227]:
				xmin = 1248.4341
				xmax = 1248.4641
				text = "AH0"
			intervals [3228]:
				xmin = 1248.4641
				xmax = 1248.4941
				text = "G"
			intervals [3229]:
				xmin = 1248.4941
				xmax = 1248.5241
				text = "EH1"
			intervals [3230]:
				xmin = 1248.5241
				xmax = 1248.5641
				text = "N"
			intervals [3231]:
				xmin = 1248.5641
				xmax = 1248.6141
				text = "HH"
			intervals [3232]:
				xmin = 1248.6141
				xmax = 1248.6441
				text = "W"
			intervals [3233]:
				xmin = 1248.6441
				xmax = 1248.6741
				text = "AH1"
			intervals [3234]:
				xmin = 1248.6741
				xmax = 1248.7041
				text = "T"
			intervals [3235]:
				xmin = 1248.7041
				xmax = 1248.7441
				text = "W"
			intervals [3236]:
				xmin = 1248.7441
				xmax = 1248.7741
				text = "UH1"
			intervals [3237]:
				xmin = 1248.7741
				xmax = 1248.8241
				text = "D"
			intervals [3238]:
				xmin = 1248.8241
				xmax = 1248.8641
				text = "Y"
			intervals [3239]:
				xmin = 1248.8641
				xmax = 1248.9241
				text = "UW1"
			intervals [3240]:
				xmin = 1248.9241
				xmax = 1249.0241
				text = "W"
			intervals [3241]:
				xmin = 1249.0241
				xmax = 1249.0541
				text = "AA1"
			intervals [3242]:
				xmin = 1249.0541
				xmax = 1249.0841
				text = "N"
			intervals [3243]:
				xmin = 1249.0841
				xmax = 1249.1441
				text = "AH0"
			intervals [3244]:
				xmin = 1249.1441
				xmax = 1249.1941
				text = "sp"
			intervals [3245]:
				xmin = 1249.1941
				xmax = 1249.2341
				text = "B"
			intervals [3246]:
				xmin = 1249.2341
				xmax = 1249.4141
				text = "IY1"
			intervals [3247]:
				xmin = 1249.4141
				xmax = 1252.2473
				text = "sp"
			intervals [3248]:
				xmin = 1252.2473
				xmax = 1252.4573
				text = "spn"
			intervals [3249]:
				xmin = 1252.4573
				xmax = 1252.5073
				text = "sp"
			intervals [3250]:
				xmin = 1252.5073
				xmax = 1252.6673
				text = "ER0"
			intervals [3251]:
				xmin = 1252.6673
				xmax = 1252.6973
				text = "HH"
			intervals [3252]:
				xmin = 1252.6973
				xmax = 1252.7373
				text = "W"
			intervals [3253]:
				xmin = 1252.7373
				xmax = 1252.7673
				text = "AH1"
			intervals [3254]:
				xmin = 1252.7673
				xmax = 1252.8273
				text = "T"
			intervals [3255]:
				xmin = 1252.8273
				xmax = 1252.8573
				text = "D"
			intervals [3256]:
				xmin = 1252.8573
				xmax = 1252.8873
				text = "UW1"
			intervals [3257]:
				xmin = 1252.8873
				xmax = 1252.9173
				text = "Y"
			intervals [3258]:
				xmin = 1252.9173
				xmax = 1252.9473
				text = "UW1"
			intervals [3259]:
				xmin = 1252.9473
				xmax = 1252.9773
				text = "Y"
			intervals [3260]:
				xmin = 1252.9773
				xmax = 1253.0073
				text = "UW1"
			intervals [3261]:
				xmin = 1253.0073
				xmax = 1253.0373
				text = "D"
			intervals [3262]:
				xmin = 1253.0373
				xmax = 1253.0673
				text = "OW1"
			intervals [3263]:
				xmin = 1253.0673
				xmax = 1253.1073
				text = "N"
			intervals [3264]:
				xmin = 1253.1073
				xmax = 1253.1373
				text = "HH"
			intervals [3265]:
				xmin = 1253.1373
				xmax = 1253.1773
				text = "AE1"
			intervals [3266]:
				xmin = 1253.1773
				xmax = 1253.2273
				text = "V"
			intervals [3267]:
				xmin = 1253.2273
				xmax = 1253.2773
				text = "T"
			intervals [3268]:
				xmin = 1253.2773
				xmax = 1253.3073
				text = "IH0"
			intervals [3269]:
				xmin = 1253.3073
				xmax = 1253.3473
				text = "D"
			intervals [3270]:
				xmin = 1253.3473
				xmax = 1253.4073
				text = "UW1"
			intervals [3271]:
				xmin = 1253.4073
				xmax = 1253.4373
				text = "IH0"
			intervals [3272]:
				xmin = 1253.4373
				xmax = 1253.4773
				text = "T"
			intervals [3273]:
				xmin = 1253.4773
				xmax = 1253.6073
				text = "AO1"
			intervals [3274]:
				xmin = 1253.6073
				xmax = 1253.6573
				text = "L"
			intervals [3275]:
				xmin = 1253.6573
				xmax = 1253.6873
				text = "OW1"
			intervals [3276]:
				xmin = 1253.6873
				xmax = 1253.7373
				text = "V"
			intervals [3277]:
				xmin = 1253.7373
				xmax = 1253.8173
				text = "ER0"
			intervals [3278]:
				xmin = 1253.8173
				xmax = 1253.8773
				text = "HH"
			intervals [3279]:
				xmin = 1253.8773
				xmax = 1253.9173
				text = "W"
			intervals [3280]:
				xmin = 1253.9173
				xmax = 1253.9473
				text = "AH1"
			intervals [3281]:
				xmin = 1253.9473
				xmax = 1253.9773
				text = "T"
			intervals [3282]:
				xmin = 1253.9773
				xmax = 1254.0073
				text = "D"
			intervals [3283]:
				xmin = 1254.0073
				xmax = 1254.0373
				text = "UW1"
			intervals [3284]:
				xmin = 1254.0373
				xmax = 1254.0673
				text = "Y"
			intervals [3285]:
				xmin = 1254.0673
				xmax = 1254.0973
				text = "UW1"
			intervals [3286]:
				xmin = 1254.0973
				xmax = 1254.1273
				text = "W"
			intervals [3287]:
				xmin = 1254.1273
				xmax = 1254.1573
				text = "AA1"
			intervals [3288]:
				xmin = 1254.1573
				xmax = 1254.2073
				text = "N"
			intervals [3289]:
				xmin = 1254.2073
				xmax = 1254.2573
				text = "AH0"
			intervals [3290]:
				xmin = 1254.2573
				xmax = 1254.4073
				text = "HH"
			intervals [3291]:
				xmin = 1254.4073
				xmax = 1254.4373
				text = "W"
			intervals [3292]:
				xmin = 1254.4373
				xmax = 1254.4673
				text = "AH1"
			intervals [3293]:
				xmin = 1254.4673
				xmax = 1254.4973
				text = "T"
			intervals [3294]:
				xmin = 1254.4973
				xmax = 1254.5273
				text = "D"
			intervals [3295]:
				xmin = 1254.5273
				xmax = 1254.5573
				text = "UW1"
			intervals [3296]:
				xmin = 1254.5573
				xmax = 1254.5873
				text = "Y"
			intervals [3297]:
				xmin = 1254.5873
				xmax = 1254.6173
				text = "UW1"
			intervals [3298]:
				xmin = 1254.6173
				xmax = 1254.6473
				text = "W"
			intervals [3299]:
				xmin = 1254.6473
				xmax = 1254.6773
				text = "AA1"
			intervals [3300]:
				xmin = 1254.6773
				xmax = 1254.7073
				text = "N"
			intervals [3301]:
				xmin = 1254.7073
				xmax = 1254.7573
				text = "AH0"
			intervals [3302]:
				xmin = 1254.7573
				xmax = 1254.8173
				text = "B"
			intervals [3303]:
				xmin = 1254.8173
				xmax = 1254.9573
				text = "IY1"
			intervals [3304]:
				xmin = 1254.9573
				xmax = 1254.9873
				text = "EH1"
			intervals [3305]:
				xmin = 1254.9873
				xmax = 1255.0373
				text = "N"
			intervals [3306]:
				xmin = 1255.0373
				xmax = 1255.1373
				text = "IY0"
			intervals [3307]:
				xmin = 1255.1373
				xmax = 1255.2573
				text = "W"
			intervals [3308]:
				xmin = 1255.2573
				xmax = 1255.3473
				text = "EY2"
			intervals [3309]:
				xmin = 1255.3473
				xmax = 1255.5673
				text = "spn"
			intervals [3310]:
				xmin = 1255.5673
				xmax = 1256.2317
				text = "sp"
			intervals [3311]:
				xmin = 1256.2317
				xmax = 1256.2717
				text = "W"
			intervals [3312]:
				xmin = 1256.2717
				xmax = 1256.3017
				text = "AH1"
			intervals [3313]:
				xmin = 1256.3017
				xmax = 1256.3417
				text = "T"
			intervals [3314]:
				xmin = 1256.3417
				xmax = 1256.3717
				text = "D"
			intervals [3315]:
				xmin = 1256.3717
				xmax = 1256.4017
				text = "UW1"
			intervals [3316]:
				xmin = 1256.4017
				xmax = 1256.4317
				text = "Y"
			intervals [3317]:
				xmin = 1256.4317
				xmax = 1256.5517
				text = "UW1"
			intervals [3318]:
				xmin = 1256.5517
				xmax = 1257.1217
				text = "spn"
			intervals [3319]:
				xmin = 1257.1217
				xmax = 1257.1617
				text = "sp"
			intervals [3320]:
				xmin = 1257.1617
				xmax = 1268.8312
				text = ""
			intervals [3321]:
				xmin = 1268.8312
				xmax = 1268.8812
				text = "HH"
			intervals [3322]:
				xmin = 1268.8812
				xmax = 1268.9312
				text = "AW1"
			intervals [3323]:
				xmin = 1268.9312
				xmax = 1268.9712
				text = "L"
			intervals [3324]:
				xmin = 1268.9712
				xmax = 1269.0212
				text = "AO1"
			intervals [3325]:
				xmin = 1269.0212
				xmax = 1269.0712
				text = "NG"
			intervals [3326]:
				xmin = 1269.0712
				xmax = 1269.1012
				text = "D"
			intervals [3327]:
				xmin = 1269.1012
				xmax = 1269.1312
				text = "IH0"
			intervals [3328]:
				xmin = 1269.1312
				xmax = 1269.1612
				text = "Z"
			intervals [3329]:
				xmin = 1269.1612
				xmax = 1269.2212
				text = "IH0"
			intervals [3330]:
				xmin = 1269.2212
				xmax = 1269.2512
				text = "T"
			intervals [3331]:
				xmin = 1269.2512
				xmax = 1269.3112
				text = "T"
			intervals [3332]:
				xmin = 1269.3112
				xmax = 1269.3912
				text = "EY1"
			intervals [3333]:
				xmin = 1269.3912
				xmax = 1269.4412
				text = "K"
			intervals [3334]:
				xmin = 1269.4412
				xmax = 1269.4712
				text = "T"
			intervals [3335]:
				xmin = 1269.4712
				xmax = 1269.5012
				text = "IH0"
			intervals [3336]:
				xmin = 1269.5012
				xmax = 1269.5312
				text = "sp"
			intervals [3337]:
				xmin = 1269.5312
				xmax = 1269.5612
				text = "B"
			intervals [3338]:
				xmin = 1269.5612
				xmax = 1269.6312
				text = "IH0"
			intervals [3339]:
				xmin = 1269.6312
				xmax = 1269.7012
				text = "K"
			intervals [3340]:
				xmin = 1269.7012
				xmax = 1269.7512
				text = "AH1"
			intervals [3341]:
				xmin = 1269.7512
				xmax = 1269.8112
				text = "M"
			intervals [3342]:
				xmin = 1269.8112
				xmax = 1269.8612
				text = "AH0"
			intervals [3343]:
				xmin = 1269.8612
				xmax = 1269.9212
				text = "sp"
			intervals [3344]:
				xmin = 1269.9212
				xmax = 1269.9512
				text = "B"
			intervals [3345]:
				xmin = 1269.9512
				xmax = 1269.9812
				text = "R"
			intervals [3346]:
				xmin = 1269.9812
				xmax = 1270.0112
				text = "IH1"
			intervals [3347]:
				xmin = 1270.0112
				xmax = 1270.0412
				text = "K"
			intervals [3348]:
				xmin = 1270.0412
				xmax = 1270.1112
				text = "sp"
			intervals [3349]:
				xmin = 1270.1112
				xmax = 1270.2012
				text = "M"
			intervals [3350]:
				xmin = 1270.2012
				xmax = 1270.2812
				text = "EY1"
			intervals [3351]:
				xmin = 1270.2812
				xmax = 1270.3812
				text = "S"
			intervals [3352]:
				xmin = 1270.3812
				xmax = 1270.4112
				text = "AH0"
			intervals [3353]:
				xmin = 1270.4112
				xmax = 1270.5212
				text = "N"
			intervals [3354]:
				xmin = 1270.5212
				xmax = 1280.2157
				text = ""
			intervals [3355]:
				xmin = 1280.2157
				xmax = 1280.2857
				text = "HH"
			intervals [3356]:
				xmin = 1280.2857
				xmax = 1280.3457
				text = "W"
			intervals [3357]:
				xmin = 1280.3457
				xmax = 1280.3757
				text = "AY1"
			intervals [3358]:
				xmin = 1280.3757
				xmax = 1280.4157
				text = "D"
			intervals [3359]:
				xmin = 1280.4157
				xmax = 1280.4457
				text = "OW1"
			intervals [3360]:
				xmin = 1280.4457
				xmax = 1280.4857
				text = "N"
			intervals [3361]:
				xmin = 1280.4857
				xmax = 1280.5557
				text = "T"
			intervals [3362]:
				xmin = 1280.5557
				xmax = 1280.6157
				text = "Y"
			intervals [3363]:
				xmin = 1280.6157
				xmax = 1280.6457
				text = "UW1"
			intervals [3364]:
				xmin = 1280.6457
				xmax = 1280.6957
				text = "D"
			intervals [3365]:
				xmin = 1280.6957
				xmax = 1280.7857
				text = "UW1"
			intervals [3366]:
				xmin = 1280.7857
				xmax = 1280.8157
				text = "DH"
			intervals [3367]:
				xmin = 1280.8157
				xmax = 1280.8457
				text = "AH0"
			intervals [3368]:
				xmin = 1280.8457
				xmax = 1280.8857
				text = "T"
			intervals [3369]:
				xmin = 1280.8857
				xmax = 1280.9157
				text = "sp"
			intervals [3370]:
				xmin = 1280.9157
				xmax = 1280.9457
				text = "AY1"
			intervals [3371]:
				xmin = 1280.9457
				xmax = 1280.9757
				text = "sp"
			intervals [3372]:
				xmin = 1280.9757
				xmax = 1281.0157
				text = "M"
			intervals [3373]:
				xmin = 1281.0157
				xmax = 1281.0557
				text = "IY1"
			intervals [3374]:
				xmin = 1281.0557
				xmax = 1281.1057
				text = "N"
			intervals [3375]:
				xmin = 1281.1057
				xmax = 1281.1657
				text = "sp"
			intervals [3376]:
				xmin = 1281.1657
				xmax = 1281.2057
				text = "K"
			intervals [3377]:
				xmin = 1281.2057
				xmax = 1281.2457
				text = "AE1"
			intervals [3378]:
				xmin = 1281.2457
				xmax = 1281.3057
				text = "N"
			intervals [3379]:
				xmin = 1281.3057
				xmax = 1281.3557
				text = "Y"
			intervals [3380]:
				xmin = 1281.3557
				xmax = 1281.3957
				text = "UW1"
			intervals [3381]:
				xmin = 1281.3957
				xmax = 1281.4557
				text = "D"
			intervals [3382]:
				xmin = 1281.4557
				xmax = 1281.5357
				text = "UW1"
			intervals [3383]:
				xmin = 1281.5357
				xmax = 1281.5657
				text = "TH"
			intervals [3384]:
				xmin = 1281.5657
				xmax = 1281.5957
				text = "Y"
			intervals [3385]:
				xmin = 1281.5957
				xmax = 1281.6257
				text = "UW1"
			intervals [3386]:
				xmin = 1281.6257
				xmax = 1281.6657
				text = "HH"
			intervals [3387]:
				xmin = 1281.6657
				xmax = 1281.6957
				text = "AE1"
			intervals [3388]:
				xmin = 1281.6957
				xmax = 1281.7457
				text = "V"
			intervals [3389]:
				xmin = 1281.7457
				xmax = 1281.7757
				text = "T"
			intervals [3390]:
				xmin = 1281.7757
				xmax = 1281.8157
				text = "IH0"
			intervals [3391]:
				xmin = 1281.8157
				xmax = 1281.8457
				text = "G"
			intervals [3392]:
				xmin = 1281.8457
				xmax = 1281.8757
				text = "IH1"
			intervals [3393]:
				xmin = 1281.8757
				xmax = 1281.9457
				text = "T"
			intervals [3394]:
				xmin = 1281.9457
				xmax = 1282.0357
				text = "T"
			intervals [3395]:
				xmin = 1282.0357
				xmax = 1282.0757
				text = "R"
			intervals [3396]:
				xmin = 1282.0757
				xmax = 1282.1657
				text = "EY1"
			intervals [3397]:
				xmin = 1282.1657
				xmax = 1282.2057
				text = "N"
			intervals [3398]:
				xmin = 1282.2057
				xmax = 1282.2357
				text = "IH0"
			intervals [3399]:
				xmin = 1282.2357
				xmax = 1282.3757
				text = "NG"
			intervals [3400]:
				xmin = 1282.3757
				xmax = 1282.4657
				text = "ER0"
			intervals [3401]:
				xmin = 1282.4657
				xmax = 1282.5157
				text = "S"
			intervals [3402]:
				xmin = 1282.5157
				xmax = 1282.5457
				text = "AH1"
			intervals [3403]:
				xmin = 1282.5457
				xmax = 1282.5757
				text = "M"
			intervals [3404]:
				xmin = 1282.5757
				xmax = 1282.6057
				text = "TH"
			intervals [3405]:
				xmin = 1282.6057
				xmax = 1282.6357
				text = "IH0"
			intervals [3406]:
				xmin = 1282.6357
				xmax = 1282.7057
				text = "N"
			intervals [3407]:
				xmin = 1282.7057
				xmax = 1285.120
				text = ""
			intervals [3408]:
				xmin = 1285.120
				xmax = 1285.310
				text = "sil"
			intervals [3409]:
				xmin = 1285.310
				xmax = 1285.360
				text = "OW1"
			intervals [3410]:
				xmin = 1285.360
				xmax = 1286.8592
				text = ""
			intervals [3411]:
				xmin = 1286.8592
				xmax = 1286.9092
				text = "HH"
			intervals [3412]:
				xmin = 1286.9092
				xmax = 1286.9392
				text = "W"
			intervals [3413]:
				xmin = 1286.9392
				xmax = 1286.9692
				text = "AH1"
			intervals [3414]:
				xmin = 1286.9692
				xmax = 1287.0392
				text = "T"
			intervals [3415]:
				xmin = 1287.0392
				xmax = 1287.0692
				text = "S"
			intervals [3416]:
				xmin = 1287.0692
				xmax = 1287.1092
				text = "DH"
			intervals [3417]:
				xmin = 1287.1092
				xmax = 1287.2192
				text = "AH0"
			intervals [3418]:
				xmin = 1287.2192
				xmax = 1287.2892
				text = "T"
			intervals [3419]:
				xmin = 1287.2892
				xmax = 1287.3692
				text = "S"
			intervals [3420]:
				xmin = 1287.3692
				xmax = 1287.3992
				text = "T"
			intervals [3421]:
				xmin = 1287.3992
				xmax = 1287.4292
				text = "AE1"
			intervals [3422]:
				xmin = 1287.4292
				xmax = 1287.4692
				text = "N"
			intervals [3423]:
				xmin = 1287.4692
				xmax = 1287.5092
				text = "D"
			intervals [3424]:
				xmin = 1287.5092
				xmax = 1287.6192
				text = "sp"
			intervals [3425]:
				xmin = 1287.6192
				xmax = 1287.6592
				text = "F"
			intervals [3426]:
				xmin = 1287.6592
				xmax = 1287.6992
				text = "ER0"
			intervals [3427]:
				xmin = 1287.6992
				xmax = 1287.7592
				text = "sp"
			intervals [3428]:
				xmin = 1287.7592
				xmax = 1296.9614
				text = ""
			intervals [3429]:
				xmin = 1296.9614
				xmax = 1297.0914
				text = "M"
			intervals [3430]:
				xmin = 1297.0914
				xmax = 1297.1814
				text = "HH"
			intervals [3431]:
				xmin = 1297.1814
				xmax = 1297.2614
				text = "M"
			intervals [3432]:
				xmin = 1297.2614
				xmax = 1297.3314
				text = "sp"
			intervals [3433]:
				xmin = 1297.3314
				xmax = 1301.2641
				text = ""
			intervals [3434]:
				xmin = 1301.2641
				xmax = 1301.3341
				text = "HH"
			intervals [3435]:
				xmin = 1301.3341
				xmax = 1301.3741
				text = "W"
			intervals [3436]:
				xmin = 1301.3741
				xmax = 1301.4141
				text = "AH1"
			intervals [3437]:
				xmin = 1301.4141
				xmax = 1301.4741
				text = "T"
			intervals [3438]:
				xmin = 1301.4741
				xmax = 1301.5241
				text = "S"
			intervals [3439]:
				xmin = 1301.5241
				xmax = 1301.5741
				text = "AH0"
			intervals [3440]:
				xmin = 1301.5741
				xmax = 1301.6241
				text = "B"
			intervals [3441]:
				xmin = 1301.6241
				xmax = 1301.6541
				text = "R"
			intervals [3442]:
				xmin = 1301.6541
				xmax = 1301.7041
				text = "IH1"
			intervals [3443]:
				xmin = 1301.7041
				xmax = 1301.7841
				text = "K"
			intervals [3444]:
				xmin = 1301.7841
				xmax = 1301.8441
				text = "M"
			intervals [3445]:
				xmin = 1301.8441
				xmax = 1301.9341
				text = "EY1"
			intervals [3446]:
				xmin = 1301.9341
				xmax = 1302.0341
				text = "S"
			intervals [3447]:
				xmin = 1302.0341
				xmax = 1302.0641
				text = "AH0"
			intervals [3448]:
				xmin = 1302.0641
				xmax = 1302.1141
				text = "N"
			intervals [3449]:
				xmin = 1302.1141
[truncated: 1,226,225 more chars]
