# Supplementary material for: Considering Performance in the Automated and Manual Coding of Sociolinguistic Variables: Lessons From Variable (ING)
Source: Front Artif Intell. 2021 Apr 29;4:648543. doi: 10.3389/frai.2021.648543 (PMC8117961; doi:10.3389/frai.2021.648543)
Supplement: Supplementary file 5 [file Data_Sheet_5.ZIP › CORAAL_VARAligned_as_TextGrids_p1/DCA_se2_ag1_f_07_1.TextGrid]

File type = "ooTextFile"
Object class = "TextGrid"

xmin = 0.0
xmax = 1778.3
tiers? <exists>
size = 6
item []:
	item [1]:
		class = "IntervalTier"
		name = "DCA_int_01 - words"
		xmin = 0.0
		xmax = 1778.3
		intervals: size = 2211
			intervals [1]:
				xmin = 0.0
				xmax = 0.5167
				text = ""
			intervals [2]:
				xmin = 0.5167
				xmax = 0.7267
				text = "now"
			intervals [3]:
				xmin = 0.7267
				xmax = 0.8867
				text = "what"
			intervals [4]:
				xmin = 0.8867
				xmax = 1.0067
				text = "were"
			intervals [5]:
				xmin = 1.0067
				xmax = 1.1367
				text = "the"
			intervals [6]:
				xmin = 1.1367
				xmax = 1.4767
				text = "games"
			intervals [7]:
				xmin = 1.4767
				xmax = 1.6367
				text = "you"
			intervals [8]:
				xmin = 1.6367
				xmax = 1.6667
				text = ""
			intervals [9]:
				xmin = 1.6667
				xmax = 2.0167
				text = "played"
			intervals [10]:
				xmin = 2.0167
				xmax = 2.1667
				text = "when"
			intervals [11]:
				xmin = 2.1667
				xmax = 2.2667
				text = "you"
			intervals [12]:
				xmin = 2.2667
				xmax = 2.5767
				text = "were"
			intervals [13]:
				xmin = 2.5767
				xmax = 2.6767
				text = ""
			intervals [14]:
				xmin = 2.6767
				xmax = 2.7867
				text = "a"
			intervals [15]:
				xmin = 2.7867
				xmax = 3.0567
				text = "little"
			intervals [16]:
				xmin = 3.0567
				xmax = 3.5467
				text = "girl"
			intervals [17]:
				xmin = 3.5467
				xmax = 4.0798
				text = ""
			intervals [18]:
				xmin = 4.0798
				xmax = 4.3298
				text = "what"
			intervals [19]:
				xmin = 4.3298
				xmax = 4.3598
				text = ""
			intervals [20]:
				xmin = 4.3598
				xmax = 4.6098
				text = "kind"
			intervals [21]:
				xmin = 4.6098
				xmax = 4.6698
				text = "of"
			intervals [22]:
				xmin = 4.6698
				xmax = 4.9398
				text = "games"
			intervals [23]:
				xmin = 4.9398
				xmax = 5.0898
				text = ""
			intervals [24]:
				xmin = 5.0898
				xmax = 5.1798
				text = "did"
			intervals [25]:
				xmin = 5.1798
				xmax = 5.2198
				text = ""
			intervals [26]:
				xmin = 5.2198
				xmax = 5.2798
				text = "you"
			intervals [27]:
				xmin = 5.2798
				xmax = 5.4398
				text = "play"
			intervals [28]:
				xmin = 5.4398
				xmax = 13.7944
				text = ""
			intervals [29]:
				xmin = 13.7944
				xmax = 14.1844
				text = "no"
			intervals [30]:
				xmin = 14.1844
				xmax = 14.3044
				text = "any"
			intervals [31]:
				xmin = 14.3044
				xmax = 14.5344
				text = "old"
			intervals [32]:
				xmin = 14.5344
				xmax = 14.7144
				text = "way"
			intervals [33]:
				xmin = 14.7144
				xmax = 15.3151
				text = ""
			intervals [34]:
				xmin = 15.3151
				xmax = 15.5051
				text = "very"
			intervals [35]:
				xmin = 15.5051
				xmax = 15.8351
				text = ""
			intervals [36]:
				xmin = 15.8351
				xmax = 16.2251
				text = "informal"
			intervals [37]:
				xmin = 16.2251
				xmax = 31.1769
				text = ""
			intervals [38]:
				xmin = 31.1769
				xmax = 31.5169
				text = "jacks"
			intervals [39]:
				xmin = 31.5169
				xmax = 31.6169
				text = "that"
			intervals [40]:
				xmin = 31.6169
				xmax = 31.7369
				text = "s"
			intervals [41]:
				xmin = 31.7369
				xmax = 31.8469
				text = "a"
			intervals [42]:
				xmin = 31.8469
				xmax = 32.1269
				text = "game"
			intervals [43]:
				xmin = 32.1269
				xmax = 32.2069
				text = "i"
			intervals [44]:
				xmin = 32.2069
				xmax = 32.5669
				text = "never"
			intervals [45]:
				xmin = 32.5669
				xmax = 32.5969
				text = ""
			intervals [46]:
				xmin = 32.5969
				xmax = 32.7569
				text = "could"
			intervals [47]:
				xmin = 32.7569
				xmax = 33.4269
				text = "understand"
			intervals [48]:
				xmin = 33.4269
				xmax = 33.9053
				text = ""
			intervals [49]:
				xmin = 33.9053
				xmax = 34.1753
				text = "i"
			intervals [50]:
				xmin = 34.1753
				xmax = 34.2953
				text = "had"
			intervals [51]:
				xmin = 34.2953
				xmax = 34.7553
				text = "sisters"
			intervals [52]:
				xmin = 34.7553
				xmax = 34.8153
				text = ""
			intervals [53]:
				xmin = 34.8153
				xmax = 34.9653
				text = "to"
			intervals [54]:
				xmin = 34.9653
				xmax = 35.3853
				text = "explain"
			intervals [55]:
				xmin = 35.3853
				xmax = 35.4153
				text = ""
			intervals [56]:
				xmin = 35.4153
				xmax = 35.4853
				text = "it"
			intervals [57]:
				xmin = 35.4853
				xmax = 35.5653
				text = "to"
			intervals [58]:
				xmin = 35.5653
				xmax = 35.6353
				text = "me"
			intervals [59]:
				xmin = 35.6353
				xmax = 35.7553
				text = "and"
			intervals [60]:
				xmin = 35.7553
				xmax = 36.1653
				text = "everything"
			intervals [61]:
				xmin = 36.1653
				xmax = 41.0544
				text = ""
			intervals [62]:
				xmin = 41.0544
				xmax = 41.3944
				text = "huh"
			intervals [63]:
				xmin = 41.3944
				xmax = 48.4194
				text = ""
			intervals [64]:
				xmin = 48.4194
				xmax = 48.5594
				text = "how"
			intervals [65]:
				xmin = 48.5594
				xmax = 48.5894
				text = ""
			intervals [66]:
				xmin = 48.5894
				xmax = 48.6494
				text = "do"
			intervals [67]:
				xmin = 48.6494
				xmax = 48.7194
				text = "you"
			intervals [68]:
				xmin = 48.7194
				xmax = 48.7494
				text = ""
			intervals [69]:
				xmin = 48.7494
				xmax = 48.9594
				text = "play"
			intervals [70]:
				xmin = 48.9594
				xmax = 49.1794
				text = "around"
			intervals [71]:
				xmin = 49.1794
				xmax = 49.2394
				text = "the"
			intervals [72]:
				xmin = 49.2394
				xmax = 49.4594
				text = "mulberry"
			intervals [73]:
				xmin = 49.4594
				xmax = 49.5794
				text = "bush"
			intervals [74]:
				xmin = 49.5794
				xmax = 53.1084
				text = ""
			intervals [75]:
				xmin = 53.1084
				xmax = 53.1784
				text = "i"
			intervals [76]:
				xmin = 53.1784
				xmax = 53.4284
				text = "gotta"
			intervals [77]:
				xmin = 53.4284
				xmax = 53.4784
				text = ""
			intervals [78]:
				xmin = 53.4784
				xmax = 53.9984
				text = "find"
			intervals [79]:
				xmin = 53.9984
				xmax = 54.0584
				text = "out"
			intervals [80]:
				xmin = 54.0584
				xmax = 54.1184
				text = "how"
			intervals [81]:
				xmin = 54.1184
				xmax = 54.1984
				text = "to"
			intervals [82]:
				xmin = 54.1984
				xmax = 54.2884
				text = "play"
			intervals [83]:
				xmin = 54.2884
				xmax = 54.3384
				text = ""
			intervals [84]:
				xmin = 54.3384
				xmax = 54.6084
				text = "some"
			intervals [85]:
				xmin = 54.6084
				xmax = 54.6384
				text = ""
			intervals [86]:
				xmin = 54.6384
				xmax = 54.6984
				text = "of"
			intervals [87]:
				xmin = 54.6984
				xmax = 54.7884
				text = "these"
			intervals [88]:
				xmin = 54.7884
				xmax = 54.9464
				text = ""
			intervals [89]:
				xmin = 54.9464
				xmax = 55.0964
				text = "how"
			intervals [90]:
				xmin = 55.0964
				xmax = 55.1764
				text = "d"
			intervals [91]:
				xmin = 55.1764
				xmax = 55.2664
				text = "you"
			intervals [92]:
				xmin = 55.2664
				xmax = 55.3164
				text = ""
			intervals [93]:
				xmin = 55.3164
				xmax = 55.4964
				text = "play"
			intervals [94]:
				xmin = 55.4964
				xmax = 55.5764
				text = "a"
			intervals [95]:
				xmin = 55.5764
				xmax = 55.9864
				text = "rumbling-"
			intervals [96]:
				xmin = 55.9864
				xmax = 56.1464
				text = ""
			intervals [97]:
				xmin = 56.1464
				xmax = 56.3764
				text = "was"
			intervals [98]:
				xmin = 56.3764
				xmax = 56.5064
				text = "it"
			intervals [99]:
				xmin = 56.5064
				xmax = 57.0264
				text = "rambling"
			intervals [100]:
				xmin = 57.0264
				xmax = 57.0564
				text = ""
			intervals [101]:
				xmin = 57.0564
				xmax = 57.1964
				text = "for"
			intervals [102]:
				xmin = 57.1964
				xmax = 57.2264
				text = "a"
			intervals [103]:
				xmin = 57.2264
				xmax = 57.2564
				text = ""
			intervals [104]:
				xmin = 57.2564
				xmax = 57.3664
				text = "bush"
			intervals [105]:
				xmin = 57.3664
				xmax = 59.500
				text = ""
			intervals [106]:
				xmin = 59.500
				xmax = 59.730
				text = "oh"
			intervals [107]:
				xmin = 59.730
				xmax = 60.120
				text = "around"
			intervals [108]:
				xmin = 60.120
				xmax = 60.250
				text = "the"
			intervals [109]:
				xmin = 60.250
				xmax = 60.480
				text = "mulberry"
			intervals [110]:
				xmin = 60.480
				xmax = 60.920
				text = "<unk>"
			intervals [111]:
				xmin = 60.920
				xmax = 61.0629
				text = ""
			intervals [112]:
				xmin = 61.0629
				xmax = 61.2729
				text = "how"
			intervals [113]:
				xmin = 61.2729
				xmax = 61.3429
				text = "do"
			intervals [114]:
				xmin = 61.3429
				xmax = 61.4129
				text = "you"
			intervals [115]:
				xmin = 61.4129
				xmax = 61.4429
				text = ""
			intervals [116]:
				xmin = 61.4429
				xmax = 61.5929
				text = "play"
			intervals [117]:
				xmin = 61.5929
				xmax = 61.6829
				text = "that"
			intervals [118]:
				xmin = 61.6829
				xmax = 89.3201
				text = ""
			intervals [119]:
				xmin = 89.3201
				xmax = 89.7701
				text = "what"
			intervals [120]:
				xmin = 89.7701
				xmax = 89.9201
				text = "age"
			intervals [121]:
				xmin = 89.9201
				xmax = 90.0201
				text = "did"
			intervals [122]:
				xmin = 90.0201
				xmax = 90.2901
				text = ""
			intervals [123]:
				xmin = 90.2901
				xmax = 90.3501
				text = "you"
			intervals [124]:
				xmin = 90.3501
				xmax = 90.4701
				text = "play"
			intervals [125]:
				xmin = 90.4701
				xmax = 90.5601
				text = "that"
			intervals [126]:
				xmin = 90.5601
				xmax = 91.7903
				text = ""
			intervals [127]:
				xmin = 91.7903
				xmax = 92.1803
				text = "mm-hm"
			intervals [128]:
				xmin = 92.1803
				xmax = 93.7068
				text = ""
			intervals [129]:
				xmin = 93.7068
				xmax = 93.9368
				text = "when"
			intervals [130]:
				xmin = 93.9368
				xmax = 94.0268
				text = "did"
			intervals [131]:
				xmin = 94.0268
				xmax = 96.0527
				text = ""
			intervals [132]:
				xmin = 96.0527
				xmax = 96.3427
				text = "<unk>"
			intervals [133]:
				xmin = 96.3427
				xmax = 96.5827
				text = "start"
			intervals [134]:
				xmin = 96.5827
				xmax = 97.4027
				text = ""
			intervals [135]:
				xmin = 97.4027
				xmax = 97.4727
				text = "to"
			intervals [136]:
				xmin = 97.4727
				xmax = 97.5027
				text = ""
			intervals [137]:
				xmin = 97.5027
				xmax = 97.9627
				text = "get"
			intervals [138]:
				xmin = 97.9627
				xmax = 98.0627
				text = ""
			intervals [139]:
				xmin = 98.0627
				xmax = 98.1327
				text = "too"
			intervals [140]:
				xmin = 98.1327
				xmax = 98.1727
				text = ""
			intervals [141]:
				xmin = 98.1727
				xmax = 98.6027
				text = "old"
			intervals [142]:
				xmin = 98.6027
				xmax = 100.0923
				text = ""
			intervals [143]:
				xmin = 100.0923
				xmax = 100.2123
				text = "how"
			intervals [144]:
				xmin = 100.2123
				xmax = 100.2823
				text = "do"
			intervals [145]:
				xmin = 100.2823
				xmax = 100.3723
				text = "you"
			intervals [146]:
				xmin = 100.3723
				xmax = 100.4023
				text = ""
			intervals [147]:
				xmin = 100.4023
				xmax = 100.6023
				text = "play"
			intervals [148]:
				xmin = 100.6023
				xmax = 100.6823
				text = ""
			intervals [149]:
				xmin = 100.6823
				xmax = 100.8623
				text = "jacks"
			intervals [150]:
				xmin = 100.8623
				xmax = 112.5539
				text = ""
			intervals [151]:
				xmin = 112.5539
				xmax = 113.0439
				text = "mm-hm"
			intervals [152]:
				xmin = 113.0439
				xmax = 113.8264
				text = ""
			intervals [153]:
				xmin = 113.8264
				xmax = 114.0464
				text = "what"
			intervals [154]:
				xmin = 114.0464
				xmax = 114.3364
				text = "happened"
			intervals [155]:
				xmin = 114.3364
				xmax = 114.3964
				text = "if"
			intervals [156]:
				xmin = 114.3964
				xmax = 114.4364
				text = ""
			intervals [157]:
				xmin = 114.4364
				xmax = 114.5664
				text = "you"
			intervals [158]:
				xmin = 114.5664
				xmax = 114.5964
				text = ""
			intervals [159]:
				xmin = 114.5964
				xmax = 114.7664
				text = "miss"
			intervals [160]:
				xmin = 114.7664
				xmax = 118.255
				text = ""
			intervals [161]:
				xmin = 118.255
				xmax = 118.365
				text = "how"
			intervals [162]:
				xmin = 118.365
				xmax = 118.455
				text = "do"
			intervals [163]:
				xmin = 118.455
				xmax = 118.515
				text = "you"
			intervals [164]:
				xmin = 118.515
				xmax = 118.555
				text = ""
			intervals [165]:
				xmin = 118.555
				xmax = 118.725
				text = "play"
			intervals [166]:
				xmin = 118.725
				xmax = 118.855
				text = ""
			intervals [167]:
				xmin = 118.855
				xmax = 119.075
				text = "tag"
			intervals [168]:
				xmin = 119.075
				xmax = 128.0541
				text = ""
			intervals [169]:
				xmin = 128.0541
				xmax = 128.3941
				text = "hm"
			intervals [170]:
				xmin = 128.3941
				xmax = 135.6302
				text = ""
			intervals [171]:
				xmin = 135.6302
				xmax = 136.1502
				text = "mm-hm"
			intervals [172]:
				xmin = 136.1502
				xmax = 139.4908
				text = ""
			intervals [173]:
				xmin = 139.4908
				xmax = 139.6108
				text = "mm-hm"
			intervals [174]:
				xmin = 139.6108
				xmax = 142.9451
				text = ""
			intervals [175]:
				xmin = 142.9451
				xmax = 143.3251
				text = "uh-huh"
			intervals [176]:
				xmin = 143.3251
				xmax = 143.7145
				text = ""
			intervals [177]:
				xmin = 143.7145
				xmax = 144.0645
				text = "uh-huh"
			intervals [178]:
				xmin = 144.0645
				xmax = 150.4979
				text = ""
			intervals [179]:
				xmin = 150.4979
				xmax = 150.9879
				text = "oh"
			intervals [180]:
				xmin = 150.9879
				xmax = 151.2568
				text = ""
			intervals [181]:
				xmin = 151.2568
				xmax = 151.2868
				text = "oh"
			intervals [182]:
				xmin = 151.2868
				xmax = 151.3368
				text = ""
			intervals [183]:
				xmin = 151.3368
				xmax = 151.4668
				text = "that"
			intervals [184]:
				xmin = 151.4668
				xmax = 151.6568
				text = "s"
			intervals [185]:
				xmin = 151.6568
				xmax = 151.9368
				text = "how"
			intervals [186]:
				xmin = 151.9368
				xmax = 151.9668
				text = ""
			intervals [187]:
				xmin = 151.9668
				xmax = 152.0468
				text = "you"
			intervals [188]:
				xmin = 152.0468
				xmax = 152.0768
				text = ""
			intervals [189]:
				xmin = 152.0768
				xmax = 152.1668
				text = "play"
			intervals [190]:
				xmin = 152.1668
				xmax = 159.1153
				text = ""
			intervals [191]:
				xmin = 159.1153
				xmax = 159.3353
				text = "mm-hm"
			intervals [192]:
				xmin = 159.3353
				xmax = 159.7468
				text = ""
			intervals [193]:
				xmin = 159.7468
				xmax = 159.9168
				text = "well"
			intervals [194]:
				xmin = 159.9168
				xmax = 160.1768
				text = "how"
			intervals [195]:
				xmin = 160.1768
				xmax = 160.2468
				text = "do"
			intervals [196]:
				xmin = 160.2468
				xmax = 160.3368
				text = "you"
			intervals [197]:
				xmin = 160.3368
				xmax = 160.7753
				text = ""
			intervals [198]:
				xmin = 160.7753
				xmax = 160.8953
				text = "pick"
			intervals [199]:
				xmin = 160.8953
				xmax = 160.9753
				text = ""
			intervals [200]:
				xmin = 160.9753
				xmax = 161.0553
				text = "the"
			intervals [201]:
				xmin = 161.0553
				xmax = 161.1353
				text = ""
			intervals [202]:
				xmin = 161.1353
				xmax = 161.4453
				text = "person"
			intervals [203]:
				xmin = 161.4453
				xmax = 161.5453
				text = "that"
			intervals [204]:
				xmin = 161.5453
				xmax = 161.5753
				text = ""
			intervals [205]:
				xmin = 161.5753
				xmax = 161.6153
				text = "s"
			intervals [206]:
				xmin = 161.6153
				xmax = 161.6453
				text = ""
			intervals [207]:
				xmin = 161.6453
				xmax = 161.8553
				text = "it"
			intervals [208]:
				xmin = 161.8553
				xmax = 161.8853
				text = ""
			intervals [209]:
				xmin = 161.8853
				xmax = 161.9553
				text = "the"
			intervals [210]:
				xmin = 161.9553
				xmax = 162.0453
				text = ""
			intervals [211]:
				xmin = 162.0453
				xmax = 162.2653
				text = "first"
			intervals [212]:
				xmin = 162.2653
				xmax = 162.3353
				text = ""
			intervals [213]:
				xmin = 162.3353
				xmax = 162.7953
				text = "time"
			intervals [214]:
				xmin = 162.7953
				xmax = 162.8553
				text = ""
			intervals [215]:
				xmin = 162.8553
				xmax = 162.9653
				text = "in"
			intervals [216]:
				xmin = 162.9653
				xmax = 163.0153
				text = ""
			intervals [217]:
				xmin = 163.0153
				xmax = 163.1153
				text = "tag"
			intervals [218]:
				xmin = 163.1153
				xmax = 169.9282
				text = ""
			intervals [219]:
				xmin = 169.9282
				xmax = 169.9882
				text = "and"
			intervals [220]:
				xmin = 169.9882
				xmax = 170.3082
				text = "how"
			intervals [221]:
				xmin = 170.3082
				xmax = 170.3382
				text = ""
			intervals [222]:
				xmin = 170.3382
				xmax = 170.3982
				text = "do"
			intervals [223]:
				xmin = 170.3982
				xmax = 170.4782
				text = "you"
			intervals [224]:
				xmin = 170.4782
				xmax = 170.5082
				text = ""
			intervals [225]:
				xmin = 170.5082
				xmax = 170.5982
				text = "play"
			intervals [226]:
				xmin = 170.5982
				xmax = 170.6382
				text = ""
			intervals [227]:
				xmin = 170.6382
				xmax = 170.7382
				text = "that"
			intervals [228]:
				xmin = 170.7382
				xmax = 170.8682
				text = ""
			intervals [229]:
				xmin = 170.8682
				xmax = 171.5282
				text = "i've"
			intervals [230]:
				xmin = 171.5282
				xmax = 171.7282
				text = "heard"
			intervals [231]:
				xmin = 171.7282
				xmax = 171.7882
				text = "of"
			intervals [232]:
				xmin = 171.7882
				xmax = 172.0082
				text = "that"
			intervals [233]:
				xmin = 172.0082
				xmax = 182.5251
				text = ""
			intervals [234]:
				xmin = 182.5251
				xmax = 182.8451
				text = "mm-hm"
			intervals [235]:
				xmin = 182.8451
				xmax = 190.4415
				text = ""
			intervals [236]:
				xmin = 190.4415
				xmax = 190.9615
				text = "oh"
			intervals [237]:
				xmin = 190.9615
				xmax = 190.9915
				text = ""
			intervals [238]:
				xmin = 190.9915
				xmax = 191.0415
				text = "<unk>"
			intervals [239]:
				xmin = 191.0415
				xmax = 191.6772
				text = ""
			intervals [240]:
				xmin = 191.6772
				xmax = 191.7672
				text = "well"
			intervals [241]:
				xmin = 191.7672
				xmax = 191.8572
				text = "that"
			intervals [242]:
				xmin = 191.8572
				xmax = 191.9772
				text = ""
			intervals [243]:
				xmin = 191.9772
				xmax = 192.1872
				text = "sounds"
			intervals [244]:
				xmin = 192.1872
				xmax = 192.2372
				text = ""
			intervals [245]:
				xmin = 192.2372
				xmax = 192.3772
				text = "like"
			intervals [246]:
				xmin = 192.3772
				xmax = 192.4172
				text = ""
			intervals [247]:
				xmin = 192.4172
				xmax = 192.5572
				text = "a"
			intervals [248]:
				xmin = 192.5572
				xmax = 192.6472
				text = ""
			intervals [249]:
				xmin = 192.6472
				xmax = 192.8072
				text = "fun"
			intervals [250]:
				xmin = 192.8072
				xmax = 193.1872
				text = "game"
			intervals [251]:
				xmin = 193.1872
				xmax = 193.3794
				text = ""
			intervals [252]:
				xmin = 193.3794
				xmax = 194.4794
				text = "<unk>"
			intervals [253]:
				xmin = 194.4794
				xmax = 200.4753
				text = ""
			intervals [254]:
				xmin = 200.4753
				xmax = 200.7553
				text = "something"
			intervals [255]:
				xmin = 200.7553
				xmax = 200.7853
				text = ""
			intervals [256]:
				xmin = 200.7853
				xmax = 201.4353
				text = "like"
			intervals [257]:
				xmin = 201.4353
				xmax = 201.4953
				text = ""
			intervals [258]:
				xmin = 201.4953
				xmax = 201.5253
				text = "<unk>"
			intervals [259]:
				xmin = 201.5253
				xmax = 201.6553
				text = ""
			intervals [260]:
				xmin = 201.6553
				xmax = 201.6853
				text = "<unk>"
			intervals [261]:
				xmin = 201.6853
				xmax = 205.1029
				text = ""
			intervals [262]:
				xmin = 205.1029
				xmax = 205.5229
				text = "mm-hm"
			intervals [263]:
				xmin = 205.5229
				xmax = 209.7472
				text = ""
			intervals [264]:
				xmin = 209.7472
				xmax = 210.1672
				text = "well"
			intervals [265]:
				xmin = 210.1672
				xmax = 210.2272
				text = ""
			intervals [266]:
				xmin = 210.2272
				xmax = 210.2872
				text = "c"
			intervals [267]:
				xmin = 210.2872
				xmax = 210.4972
				text = ""
			intervals [268]:
				xmin = 210.4972
				xmax = 210.5672
				text = "c"
			intervals [269]:
				xmin = 210.5672
				xmax = 210.5972
				text = ""
			intervals [270]:
				xmin = 210.5972
				xmax = 210.7172
				text = "can"
			intervals [271]:
				xmin = 210.7172
				xmax = 210.8272
				text = "he"
			intervals [272]:
				xmin = 210.8272
				xmax = 210.9572
				text = "watch"
			intervals [273]:
				xmin = 210.9572
				xmax = 211.5172
				text = ""
			intervals [274]:
				xmin = 211.5172
				xmax = 211.7072
				text = "you"
			intervals [275]:
				xmin = 211.7072
				xmax = 211.7472
				text = ""
			intervals [276]:
				xmin = 211.7472
				xmax = 211.8772
				text = "hide"
			intervals [277]:
				xmin = 211.8772
				xmax = 214.3816
				text = ""
			intervals [278]:
				xmin = 214.3816
				xmax = 214.5916
				text = "oh"
			intervals [279]:
				xmin = 214.5916
				xmax = 220.9405
				text = ""
			intervals [280]:
				xmin = 220.9405
				xmax = 221.4605
				text = "mm-hm"
			intervals [281]:
				xmin = 221.4605
				xmax = 229.3967
				text = ""
			intervals [282]:
				xmin = 229.3967
				xmax = 229.6967
				text = "what"
			intervals [283]:
				xmin = 229.6967
				xmax = 229.7567
				text = "if"
			intervals [284]:
				xmin = 229.7567
				xmax = 229.8067
				text = ""
			intervals [285]:
				xmin = 229.8067
				xmax = 229.9367
				text = "you"
			intervals [286]:
				xmin = 229.9367
				xmax = 229.9667
				text = ""
			intervals [287]:
				xmin = 229.9667
				xmax = 230.2767
				text = "don't"
			intervals [288]:
				xmin = 230.2767
				xmax = 239.9084
				text = ""
			intervals [289]:
				xmin = 239.9084
				xmax = 240.4084
				text = "mm-hm"
			intervals [290]:
				xmin = 240.4084
				xmax = 241.5039
				text = ""
			intervals [291]:
				xmin = 241.5039
				xmax = 242.0639
				text = "oh"
			intervals [292]:
				xmin = 242.0639
				xmax = 242.1439
				text = "i"
			intervals [293]:
				xmin = 242.1439
				xmax = 242.1739
				text = ""
			intervals [294]:
				xmin = 242.1739
				xmax = 242.2339
				text = "see"
			intervals [295]:
				xmin = 242.2339
				xmax = 242.3899
				text = ""
			intervals [296]:
				xmin = 242.3899
				xmax = 242.9299
				text = "uh-huh"
			intervals [297]:
				xmin = 242.9299
				xmax = 266.2407
				text = ""
			intervals [298]:
				xmin = 266.2407
				xmax = 266.7507
				text = "oh"
			intervals [299]:
				xmin = 266.7507
				xmax = 268.5009
				text = ""
			intervals [300]:
				xmin = 268.5009
				xmax = 268.5609
				text = "hey"
			intervals [301]:
				xmin = 268.5609
				xmax = 268.6009
				text = ""
			intervals [302]:
				xmin = 268.6009
				xmax = 268.7509
				text = "you"
			intervals [303]:
				xmin = 268.7509
				xmax = 268.7809
				text = ""
			intervals [304]:
				xmin = 268.7809
				xmax = 268.9509
				text = "know"
			intervals [305]:
				xmin = 268.9509
				xmax = 268.9809
				text = ""
			intervals [306]:
				xmin = 268.9809
				xmax = 269.0109
				text = "a"
			intervals [307]:
				xmin = 269.0109
				xmax = 269.1609
				text = "lot"
			intervals [308]:
				xmin = 269.1609
				xmax = 269.2209
				text = "of"
			intervals [309]:
				xmin = 269.2209
				xmax = 269.3009
				text = ""
			intervals [310]:
				xmin = 269.3009
				xmax = 269.5609
				text = "games"
			intervals [311]:
				xmin = 269.5609
				xmax = 269.5909
				text = ""
			intervals [312]:
				xmin = 269.5909
				xmax = 269.7609
				text = "i've"
			intervals [313]:
				xmin = 269.7609
				xmax = 270.2209
				text = "never"
			intervals [314]:
				xmin = 270.2209
				xmax = 270.2509
				text = ""
			intervals [315]:
				xmin = 270.2509
				xmax = 270.4409
				text = "hard"
			intervals [316]:
				xmin = 270.4409
				xmax = 270.5009
				text = "of"
			intervals [317]:
				xmin = 270.5009
				xmax = 271.5909
				text = "<unk>"
			intervals [318]:
				xmin = 271.5909
				xmax = 272.7346
				text = ""
			intervals [319]:
				xmin = 272.7346
				xmax = 272.9146
				text = "well"
			intervals [320]:
				xmin = 272.9146
				xmax = 272.9646
				text = ""
			intervals [321]:
				xmin = 272.9646
				xmax = 273.1646
				text = "that"
			intervals [322]:
				xmin = 273.1646
				xmax = 273.1946
				text = "s"
			intervals [323]:
				xmin = 273.1946
				xmax = 273.2946
				text = "good"
			intervals [324]:
				xmin = 273.2946
				xmax = 273.6488
				text = ""
			intervals [325]:
				xmin = 273.6488
				xmax = 273.8388
				text = "was"
			intervals [326]:
				xmin = 273.8388
				xmax = 274.1188
				text = "there"
			intervals [327]:
				xmin = 274.1188
				xmax = 274.4488
				text = "ever"
			intervals [328]:
				xmin = 274.4488
				xmax = 274.4788
				text = "a"
			intervals [329]:
				xmin = 274.4788
				xmax = 274.6388
				text = "way"
			intervals [330]:
				xmin = 274.6388
				xmax = 274.7588
				text = "to"
			intervals [331]:
				xmin = 274.7588
				xmax = 274.7988
				text = ""
			intervals [332]:
				xmin = 274.7988
				xmax = 274.9888
				text = "pick"
			intervals [333]:
				xmin = 274.9888
				xmax = 275.8051
				text = ""
			intervals [334]:
				xmin = 275.8051
				xmax = 276.1251
				text = "a"
			intervals [335]:
				xmin = 276.1251
				xmax = 276.1551
				text = ""
			intervals [336]:
				xmin = 276.1551
				xmax = 276.5751
				text = "person"
			intervals [337]:
				xmin = 276.5751
				xmax = 276.6051
				text = ""
			intervals [338]:
				xmin = 276.6051
				xmax = 276.7151
				text = "to"
			intervals [339]:
				xmin = 276.7151
				xmax = 276.9251
				text = "be"
			intervals [340]:
				xmin = 276.9251
				xmax = 277.1151
				text = "it"
			intervals [341]:
				xmin = 277.1151
				xmax = 277.1451
				text = ""
			intervals [342]:
				xmin = 277.1451
				xmax = 277.3251
				text = "for"
			intervals [343]:
				xmin = 277.3251
				xmax = 277.3551
				text = ""
			intervals [344]:
				xmin = 277.3551
				xmax = 277.5351
				text = "say"
			intervals [345]:
				xmin = 277.5351
				xmax = 277.6351
				text = ""
			intervals [346]:
				xmin = 277.6351
				xmax = 277.8751
				text = "tag"
			intervals [347]:
				xmin = 277.8751
				xmax = 278.0251
				text = "or"
			intervals [348]:
				xmin = 278.0251
				xmax = 278.2351
				text = "hide"
			intervals [349]:
				xmin = 278.2351
				xmax = 278.2951
				text = "and"
			intervals [350]:
				xmin = 278.2951
				xmax = 278.4251
				text = "go"
			intervals [351]:
				xmin = 278.4251
				xmax = 278.5051
				text = ""
			intervals [352]:
				xmin = 278.5051
				xmax = 278.6251
				text = "seek"
			intervals [353]:
				xmin = 278.6251
				xmax = 278.6551
				text = ""
			intervals [354]:
				xmin = 278.6551
				xmax = 278.8551
				text = "with"
			intervals [355]:
				xmin = 278.8551
				xmax = 278.9951
				text = "a"
			intervals [356]:
				xmin = 278.9951
				xmax = 279.4151
				text = "rhyme"
			intervals [357]:
				xmin = 279.4151
				xmax = 287.0337
				text = ""
			intervals [358]:
				xmin = 287.0337
				xmax = 287.2137
				text = "what"
			intervals [359]:
				xmin = 287.2137
				xmax = 287.2637
				text = ""
			intervals [360]:
				xmin = 287.2637
				xmax = 287.3437
				text = "do"
			intervals [361]:
				xmin = 287.3437
				xmax = 287.4637
				text = ""
			intervals [362]:
				xmin = 287.4637
				xmax = 287.5537
				text = "you"
			intervals [363]:
				xmin = 287.5537
				xmax = 287.6037
				text = ""
			intervals [364]:
				xmin = 287.6037
				xmax = 287.6637
				text = "say"
			intervals [365]:
				xmin = 287.6637
				xmax = 300.2041
				text = ""
			intervals [366]:
				xmin = 300.2041
				xmax = 300.2841
				text = "were"
			intervals [367]:
				xmin = 300.2841
				xmax = 300.4141
				text = "there"
			intervals [368]:
				xmin = 300.4141
				xmax = 300.6041
				text = "any"
			intervals [369]:
				xmin = 300.6041
				xmax = 300.8341
				text = "other"
			intervals [370]:
				xmin = 300.8341
				xmax = 301.1941
				text = "rhymes"
			intervals [371]:
				xmin = 301.1941
				xmax = 301.2541
				text = ""
			intervals [372]:
				xmin = 301.2541
				xmax = 301.4541
				text = "like"
			intervals [373]:
				xmin = 301.4541
				xmax = 301.5541
				text = ""
			intervals [374]:
				xmin = 301.5541
				xmax = 301.7841
				text = "that"
			intervals [375]:
				xmin = 301.7841
				xmax = 315.6115
				text = ""
			intervals [376]:
				xmin = 315.6115
				xmax = 315.7415
				text = "was"
			intervals [377]:
				xmin = 315.7415
				xmax = 315.8315
				text = "there"
			intervals [378]:
				xmin = 315.8315
				xmax = 316.0215
				text = "one"
			intervals [379]:
				xmin = 316.0215
				xmax = 316.4115
				text = "about"
			intervals [380]:
				xmin = 316.4115
				xmax = 316.4615
				text = ""
			intervals [381]:
				xmin = 316.4615
				xmax = 316.8415
				text = "potatoes"
			intervals [382]:
				xmin = 316.8415
				xmax = 319.9935
				text = ""
			intervals [383]:
				xmin = 319.9935
				xmax = 320.3935
				text = "yeah"
			intervals [384]:
				xmin = 320.3935
				xmax = 320.4335
				text = ""
			intervals [385]:
				xmin = 320.4335
				xmax = 320.7735
				text = "one"
			intervals [386]:
				xmin = 320.7735
				xmax = 320.8835
				text = ""
			intervals [387]:
				xmin = 320.8835
				xmax = 321.1335
				text = "potato"
			intervals [388]:
				xmin = 321.1335
				xmax = 321.3735
				text = ""
			intervals [389]:
				xmin = 321.3735
				xmax = 321.5035
				text = "then"
			intervals [390]:
				xmin = 321.5035
				xmax = 326.7225
				text = ""
			intervals [391]:
				xmin = 326.7225
				xmax = 326.8825
				text = "mm"
			intervals [392]:
				xmin = 326.8825
				xmax = 329.2669
				text = ""
			intervals [393]:
				xmin = 329.2669
				xmax = 329.3569
				text = "is"
			intervals [394]:
				xmin = 329.3569
				xmax = 329.4469
				text = "there"
			intervals [395]:
				xmin = 329.4469
				xmax = 329.5669
				text = "one"
			intervals [396]:
				xmin = 329.5669
				xmax = 329.6569
				text = "that"
			intervals [397]:
				xmin = 329.6569
				xmax = 329.6869
				text = ""
			intervals [398]:
				xmin = 329.6869
				xmax = 330.0469
				text = "start"
			intervals [399]:
				xmin = 330.0469
				xmax = 330.3369
				text = "bubble"
			intervals [400]:
				xmin = 330.3369
				xmax = 330.3669
				text = ""
			intervals [401]:
				xmin = 330.3669
				xmax = 330.6369
				text = "gum"
			intervals [402]:
				xmin = 330.6369
				xmax = 330.6669
				text = ""
			intervals [403]:
				xmin = 330.6669
				xmax = 330.9169
				text = "bubble"
			intervals [404]:
				xmin = 330.9169
				xmax = 330.9469
				text = ""
			intervals [405]:
				xmin = 330.9469
				xmax = 331.1069
				text = "gum"
			intervals [406]:
				xmin = 331.1069
				xmax = 332.9335
				text = ""
			intervals [407]:
				xmin = 332.9335
				xmax = 332.9635
				text = "<unk>"
			intervals [408]:
				xmin = 332.9635
				xmax = 336.5678
				text = ""
			intervals [409]:
				xmin = 336.5678
				xmax = 336.7278
				text = "how"
			intervals [410]:
				xmin = 336.7278
				xmax = 336.7578
				text = ""
			intervals [411]:
				xmin = 336.7578
				xmax = 337.2578
				text = "about"
			intervals [412]:
				xmin = 337.2578
				xmax = 337.2878
				text = ""
			intervals [413]:
				xmin = 337.2878
				xmax = 337.7278
				text = "uh"
			intervals [414]:
				xmin = 337.7278
				xmax = 338.9062
				text = ""
			intervals [415]:
				xmin = 338.9062
				xmax = 339.2462
				text = "what"
			intervals [416]:
				xmin = 339.2462
				xmax = 339.2762
				text = ""
			intervals [417]:
				xmin = 339.2762
				xmax = 339.3062
				text = "s"
			intervals [418]:
				xmin = 339.3062
				xmax = 339.3362
				text = ""
			intervals [419]:
				xmin = 339.3362
				xmax = 339.5062
				text = "that"
			intervals [420]:
				xmin = 339.5062
				xmax = 339.6562
				text = "one"
			intervals [421]:
				xmin = 339.6562
				xmax = 339.6862
				text = ""
			intervals [422]:
				xmin = 339.6862
				xmax = 339.8362
				text = "oh"
			intervals [423]:
				xmin = 339.8362
				xmax = 340.2062
				text = "engine"
			intervals [424]:
				xmin = 340.2062
				xmax = 340.5162
				text = "engine"
			intervals [425]:
				xmin = 340.5162
				xmax = 356.1894
				text = ""
			intervals [426]:
				xmin = 356.1894
				xmax = 356.4594
				text = "oh"
			intervals [427]:
				xmin = 356.4594
				xmax = 356.4894
				text = ""
			intervals [428]:
				xmin = 356.4894
				xmax = 356.6294
				text = "that"
			intervals [429]:
				xmin = 356.6294
				xmax = 356.6794
				text = ""
			intervals [430]:
				xmin = 356.6794
				xmax = 357.1294
				text = "sounds"
			intervals [431]:
				xmin = 357.1294
				xmax = 357.1594
				text = ""
			intervals [432]:
				xmin = 357.1594
				xmax = 357.2494
				text = "like"
			intervals [433]:
				xmin = 357.2494
				xmax = 357.2794
				text = ""
			intervals [434]:
				xmin = 357.2794
				xmax = 357.5194
				text = "a"
			intervals [435]:
				xmin = 357.5194
				xmax = 357.6294
				text = "<unk>"
			intervals [436]:
				xmin = 357.6294
				xmax = 358.0732
				text = ""
			intervals [437]:
				xmin = 358.0732
				xmax = 358.2532
				text = "what"
			intervals [438]:
				xmin = 358.2532
				xmax = 358.3032
				text = ""
			intervals [439]:
				xmin = 358.3032
				xmax = 358.3332
				text = "s"
			intervals [440]:
				xmin = 358.3332
				xmax = 358.4832
				text = "your"
			intervals [441]:
				xmin = 358.4832
				xmax = 358.5132
				text = ""
			intervals [442]:
				xmin = 358.5132
				xmax = 358.8732
				text = "favorite"
			intervals [443]:
				xmin = 358.8732
				xmax = 358.9332
				text = ""
			intervals [444]:
				xmin = 358.9332
				xmax = 359.2432
				text = "tv"
			intervals [445]:
				xmin = 359.2432
				xmax = 359.3332
				text = ""
			intervals [446]:
				xmin = 359.3332
				xmax = 359.8032
				text = "program"
			intervals [447]:
				xmin = 359.8032
				xmax = 364.1711
				text = ""
			intervals [448]:
				xmin = 364.1711
				xmax = 364.4011
				text = "what"
			intervals [449]:
				xmin = 364.4011
				xmax = 364.4311
				text = "s"
			intervals [450]:
				xmin = 364.4311
				xmax = 364.4611
				text = ""
			intervals [451]:
				xmin = 364.4611
				xmax = 364.5211
				text = "the"
			intervals [452]:
				xmin = 364.5211
				xmax = 365.1211
				text = "invaders"
			intervals [453]:
				xmin = 365.1211
				xmax = 365.1511
				text = ""
			intervals [454]:
				xmin = 365.1511
				xmax = 365.4211
				text = "about"
			intervals [455]:
				xmin = 365.4211
				xmax = 365.4511
				text = ""
			intervals [456]:
				xmin = 365.4511
				xmax = 365.5411
				text = "could"
			intervals [457]:
				xmin = 365.5411
				xmax = 365.6411
				text = "you"
			intervals [458]:
				xmin = 365.6411
				xmax = 365.6711
				text = ""
			intervals [459]:
				xmin = 365.6711
				xmax = 365.8211
				text = "tell"
			intervals [460]:
				xmin = 365.8211
				xmax = 365.8911
				text = "me"
			intervals [461]:
				xmin = 365.8911
				xmax = 366.2711
				text = "about"
			intervals [462]:
				xmin = 366.2711
				xmax = 366.5311
				text = "one"
			intervals [463]:
				xmin = 366.5311
				xmax = 366.5611
				text = ""
			intervals [464]:
				xmin = 366.5611
				xmax = 367.0511
				text = "program"
			intervals [465]:
				xmin = 367.0511
				xmax = 367.2411
				text = "on"
			intervals [466]:
				xmin = 367.2411
				xmax = 367.3211
				text = "the"
			intervals [467]:
				xmin = 367.3211
				xmax = 367.8611
				text = "invaders"
			intervals [468]:
				xmin = 367.8611
				xmax = 367.8911
				text = ""
			intervals [469]:
				xmin = 367.8911
				xmax = 368.0211
				text = "that"
			intervals [470]:
				xmin = 368.0211
				xmax = 368.1711
				text = "you"
			intervals [471]:
				xmin = 368.1711
				xmax = 368.2711
				text = ""
			intervals [472]:
				xmin = 368.2711
				xmax = 368.4911
				text = "saw"
			intervals [473]:
				xmin = 368.4911
				xmax = 368.7311
				text = "that"
			intervals [474]:
				xmin = 368.7311
				xmax = 368.7611
				text = ""
			intervals [475]:
				xmin = 368.7611
				xmax = 368.9111
				text = "you"
			intervals [476]:
				xmin = 368.9111
				xmax = 369.5611
				text = "remember"
			intervals [477]:
				xmin = 369.5611
				xmax = 369.7411
				text = ""
			intervals [478]:
				xmin = 369.7411
				xmax = 370.0711
				text = "clearly"
			intervals [479]:
				xmin = 370.0711
				xmax = 370.1611
				text = ""
			intervals [480]:
				xmin = 370.1611
				xmax = 370.3511
				text = "through"
			intervals [481]:
				xmin = 370.3511
				xmax = 371.155
				text = ""
			intervals [482]:
				xmin = 371.155
				xmax = 371.455
				text = "what"
			intervals [483]:
				xmin = 371.455
				xmax = 371.485
				text = ""
			intervals [484]:
				xmin = 371.485
				xmax = 371.885
				text = "happened"
			intervals [485]:
				xmin = 371.885
				xmax = 389.1177
				text = ""
			intervals [486]:
				xmin = 389.1177
				xmax = 389.4277
				text = "mm"
			intervals [487]:
				xmin = 389.4277
				xmax = 398.194
				text = ""
			intervals [488]:
				xmin = 398.194
				xmax = 398.744
				text = "mm-hm"
			intervals [489]:
				xmin = 398.744
				xmax = 423.9753
				text = ""
			intervals [490]:
				xmin = 423.9753
				xmax = 424.4153
				text = "mm-hm"
			intervals [491]:
				xmin = 424.4153
				xmax = 437.5093
				text = ""
			intervals [492]:
				xmin = 437.5093
				xmax = 438.0893
				text = "mm-hm"
			intervals [493]:
				xmin = 438.0893
				xmax = 438.576
				text = ""
			intervals [494]:
				xmin = 438.576
				xmax = 439.066
				text = "mm-hm"
			intervals [495]:
				xmin = 439.066
				xmax = 440.6044
				text = ""
			intervals [496]:
				xmin = 440.6044
				xmax = 440.8044
				text = "can't"
			intervals [497]:
				xmin = 440.8044
				xmax = 440.8344
				text = ""
			intervals [498]:
				xmin = 440.8344
				xmax = 441.0144
				text = "think"
			intervals [499]:
				xmin = 441.0144
				xmax = 441.0944
				text = "of"
			intervals [500]:
				xmin = 441.0944
				xmax = 441.2944
				text = "any"
			intervals [501]:
				xmin = 441.2944
				xmax = 441.7144
				text = "one"
			intervals [502]:
				xmin = 441.7144
				xmax = 441.7744
				text = ""
			intervals [503]:
				xmin = 441.7744
				xmax = 442.1344
				text = "time"
			intervals [504]:
				xmin = 442.1344
				xmax = 442.1644
				text = ""
			intervals [505]:
				xmin = 442.1644
				xmax = 442.2744
				text = "that"
			intervals [506]:
				xmin = 442.2744
				xmax = 443.624
				text = ""
			intervals [507]:
				xmin = 443.624
				xmax = 445.254
				text = "<unk>"
			intervals [508]:
				xmin = 445.254
				xmax = 445.6438
				text = ""
			intervals [509]:
				xmin = 445.6438
				xmax = 445.8238
				text = "what"
			intervals [510]:
				xmin = 445.8238
				xmax = 446.0938
				text = "about"
			intervals [511]:
				xmin = 446.0938
				xmax = 446.1338
				text = ""
			intervals [512]:
				xmin = 446.1338
				xmax = 446.3738
				text = "peyton"
			intervals [513]:
				xmin = 446.3738
				xmax = 446.5038
				text = ""
			intervals [514]:
				xmin = 446.5038
				xmax = 446.6638
				text = "place"
			intervals [515]:
				xmin = 446.6638
				xmax = 446.7538
				text = ""
			intervals [516]:
				xmin = 446.7538
				xmax = 446.8538
				text = "can"
			intervals [517]:
				xmin = 446.8538
				xmax = 446.8938
				text = ""
			intervals [518]:
				xmin = 446.8938
				xmax = 446.9838
				text = "you"
			intervals [519]:
				xmin = 446.9838
				xmax = 447.0238
				text = ""
			intervals [520]:
				xmin = 447.0238
				xmax = 447.3638
				text = "remember"
			intervals [521]:
				xmin = 447.3638
				xmax = 447.6938
				text = "one"
			intervals [522]:
				xmin = 447.6938
				xmax = 448.3071
				text = ""
			intervals [523]:
				xmin = 448.3071
				xmax = 448.8571
				text = "episode"
			intervals [524]:
				xmin = 448.8571
				xmax = 448.9871
				text = "of"
			intervals [525]:
				xmin = 448.9871
				xmax = 449.2071
				text = "that"
			intervals [526]:
				xmin = 449.2071
				xmax = 451.5365
				text = ""
			intervals [527]:
				xmin = 451.5365
				xmax = 451.7065
				text = "<unk>"
			intervals [528]:
				xmin = 451.7065
				xmax = 471.3504
				text = ""
			intervals [529]:
				xmin = 471.3504
				xmax = 472.0104
				text = "mm-hm"
			intervals [530]:
				xmin = 472.0104
				xmax = 483.2566
				text = ""
			intervals [531]:
				xmin = 483.2566
				xmax = 483.3266
				text = "oh"
			intervals [532]:
				xmin = 483.3266
				xmax = 483.3566
				text = ""
			intervals [533]:
				xmin = 483.3566
				xmax = 483.4266
				text = "it"
			intervals [534]:
				xmin = 483.4266
				xmax = 483.4766
				text = ""
			intervals [535]:
				xmin = 483.4766
				xmax = 483.7666
				text = "doesn't"
			intervals [536]:
				xmin = 483.7666
				xmax = 484.0566
				text = "matter"
			intervals [537]:
				xmin = 484.0566
				xmax = 484.3166
				text = ""
			intervals [538]:
				xmin = 484.3166
				xmax = 484.4066
				text = "much"
			intervals [539]:
				xmin = 484.4066
				xmax = 530.9404
				text = ""
			intervals [540]:
				xmin = 530.9404
				xmax = 531.1804
				text = "mm"
			intervals [541]:
				xmin = 531.1804
				xmax = 545.558
				text = ""
			intervals [542]:
				xmin = 545.558
				xmax = 546.058
				text = "i"
			intervals [543]:
				xmin = 546.058
				xmax = 546.148
				text = "keep"
			intervals [544]:
				xmin = 546.148
				xmax = 546.398
				text = "getting"
			intervals [545]:
				xmin = 546.398
				xmax = 546.758
				text = "mixed"
			intervals [546]:
				xmin = 546.758
				xmax = 546.858
				text = "up"
			intervals [547]:
				xmin = 546.858
				xmax = 569.7698
				text = ""
			intervals [548]:
				xmin = 569.7698
				xmax = 569.9998
				text = "oh"
			intervals [549]:
				xmin = 569.9998
				xmax = 571.4107
				text = ""
			intervals [550]:
				xmin = 571.4107
				xmax = 571.6407
				text = "mm-hm"
			intervals [551]:
				xmin = 571.6407
				xmax = 573.010
				text = ""
			intervals [552]:
				xmin = 573.010
				xmax = 573.080
				text = "i'm"
			intervals [553]:
				xmin = 573.080
				xmax = 573.200
				text = "going"
			intervals [554]:
				xmin = 573.200
				xmax = 573.260
				text = "to"
			intervals [555]:
				xmin = 573.260
				xmax = 573.350
				text = "have"
			intervals [556]:
				xmin = 573.350
				xmax = 573.470
				text = "to"
			intervals [557]:
				xmin = 573.470
				xmax = 573.600
				text = "get"
			intervals [558]:
				xmin = 573.600
				xmax = 573.630
				text = ""
			intervals [559]:
				xmin = 573.630
				xmax = 573.940
				text = "mixed"
			intervals [560]:
				xmin = 573.940
				xmax = 574.050
				text = "up"
			intervals [561]:
				xmin = 574.050
				xmax = 574.280
				text = ""
			intervals [562]:
				xmin = 574.280
				xmax = 574.370
				text = "with"
			intervals [563]:
				xmin = 574.370
				xmax = 574.410
				text = ""
			intervals [564]:
				xmin = 574.410
				xmax = 575.420
				text = "<unk>"
			intervals [565]:
				xmin = 575.420
				xmax = 576.8418
				text = ""
			intervals [566]:
				xmin = 576.8418
				xmax = 576.9918
				text = "what"
			intervals [567]:
				xmin = 576.9918
				xmax = 577.0318
				text = ""
			intervals [568]:
				xmin = 577.0318
				xmax = 577.0618
				text = "s"
			intervals [569]:
				xmin = 577.0618
				xmax = 577.1018
				text = ""
			intervals [570]:
				xmin = 577.1018
				xmax = 577.2118
				text = "your"
			intervals [571]:
				xmin = 577.2118
				xmax = 577.2618
				text = ""
			intervals [572]:
				xmin = 577.2618
				xmax = 577.6218
				text = "favorite"
			intervals [573]:
				xmin = 577.6218
				xmax = 577.6618
				text = ""
			intervals [574]:
				xmin = 577.6618
				xmax = 577.9718
				text = "movie"
			intervals [575]:
				xmin = 577.9718
				xmax = 578.3466
				text = ""
			intervals [576]:
				xmin = 578.3466
				xmax = 578.4366
				text = "that"
			intervals [577]:
				xmin = 578.4366
				xmax = 578.4666
				text = ""
			intervals [578]:
				xmin = 578.4666
				xmax = 578.5666
				text = "you"
			intervals [579]:
				xmin = 578.5666
				xmax = 578.6666
				text = "ever"
			intervals [580]:
				xmin = 578.6666
				xmax = 578.8966
				text = ""
			intervals [581]:
				xmin = 578.8966
				xmax = 579.2166
				text = "saw"
			intervals [582]:
				xmin = 579.2166
				xmax = 582.7159
				text = ""
			intervals [583]:
				xmin = 582.7159
				xmax = 582.8359
				text = "what"
			intervals [584]:
				xmin = 582.8359
				xmax = 582.9259
				text = "was"
			intervals [585]:
				xmin = 582.9259
				xmax = 582.9959
				text = ""
			intervals [586]:
				xmin = 582.9959
				xmax = 583.2359
				text = "that"
			intervals [587]:
				xmin = 583.2359
				xmax = 583.2659
				text = ""
			intervals [588]:
				xmin = 583.2659
				xmax = 583.5659
				text = "about"
			intervals [589]:
				xmin = 583.5659
				xmax = 584.8002
				text = ""
			intervals [590]:
				xmin = 584.8002
				xmax = 584.8602
				text = "do"
			intervals [591]:
				xmin = 584.8602
				xmax = 584.9202
				text = ""
			intervals [592]:
				xmin = 584.9202
				xmax = 584.9802
				text = "you"
			intervals [593]:
				xmin = 584.9802
				xmax = 585.1402
				text = ""
			intervals [594]:
				xmin = 585.1402
				xmax = 585.4802
				text = "remember"
			intervals [595]:
				xmin = 585.4802
				xmax = 586.1436
				text = ""
			intervals [596]:
				xmin = 586.1436
				xmax = 586.2336
				text = "what"
			intervals [597]:
				xmin = 586.2336
				xmax = 586.6236
				text = "happened"
			intervals [598]:
				xmin = 586.6236
				xmax = 637.2035
				text = ""
			intervals [599]:
				xmin = 637.2035
				xmax = 637.6635
				text = "mm-hm"
			intervals [600]:
				xmin = 637.6635
				xmax = 660.3269
				text = ""
			intervals [601]:
				xmin = 660.3269
				xmax = 660.7069
				text = "mm-hm"
			intervals [602]:
				xmin = 660.7069
				xmax = 678.963
				text = ""
			intervals [603]:
				xmin = 678.963
				xmax = 679.483
				text = "mm-hm"
			intervals [604]:
				xmin = 679.483
				xmax = 719.104
				text = ""
			intervals [605]:
				xmin = 719.104
				xmax = 719.304
				text = "mm-hm"
			intervals [606]:
				xmin = 719.304
				xmax = 758.8072
				text = ""
			intervals [607]:
				xmin = 758.8072
				xmax = 759.1672
				text = "mm-hm"
			intervals [608]:
				xmin = 759.1672
				xmax = 815.2202
				text = ""
			intervals [609]:
				xmin = 815.2202
				xmax = 815.6202
				text = "mm-hm"
			intervals [610]:
				xmin = 815.6202
				xmax = 816.4512
				text = ""
			intervals [611]:
				xmin = 816.4512
				xmax = 816.7912
				text = "well"
			intervals [612]:
				xmin = 816.7912
				xmax = 816.8812
				text = ""
			intervals [613]:
				xmin = 816.8812
				xmax = 817.4312
				text = "good"
			intervals [614]:
				xmin = 817.4312
				xmax = 817.7212
				text = "memory"
			intervals [615]:
				xmin = 817.7212
				xmax = 818.1223
				text = ""
			intervals [616]:
				xmin = 818.1223
				xmax = 818.3823
				text = "hard"
			intervals [617]:
				xmin = 818.3823
				xmax = 818.4423
				text = "to"
			intervals [618]:
				xmin = 818.4423
				xmax = 819.5523
				text = "remember"
			intervals [619]:
				xmin = 819.5523
				xmax = 819.6623
				text = "all"
			intervals [620]:
				xmin = 819.6623
				xmax = 819.7723
				text = "those"
			intervals [621]:
				xmin = 819.7723
				xmax = 819.8023
				text = ""
			intervals [622]:
				xmin = 819.8023
				xmax = 820.1323
				text = "details"
			intervals [623]:
				xmin = 820.1323
				xmax = 834.1533
				text = ""
			intervals [624]:
				xmin = 834.1533
				xmax = 834.3033
				text = "hm"
			intervals [625]:
				xmin = 834.3033
				xmax = 874.6394
				text = ""
			intervals [626]:
				xmin = 874.6394
				xmax = 875.1494
				text = "mm-hm"
			intervals [627]:
				xmin = 875.1494
				xmax = 882.4921
				text = ""
			intervals [628]:
				xmin = 882.4921
				xmax = 883.1721
				text = "mm-hm"
			intervals [629]:
				xmin = 883.1721
				xmax = 885.8494
				text = ""
			intervals [630]:
				xmin = 885.8494
				xmax = 886.2194
				text = "hm"
			intervals [631]:
				xmin = 886.2194
				xmax = 888.288
				text = ""
			intervals [632]:
				xmin = 888.288
				xmax = 888.508
				text = "hm"
			intervals [633]:
				xmin = 888.508
				xmax = 890.4365
				text = ""
			intervals [634]:
				xmin = 890.4365
				xmax = 890.9365
				text = "mm-hm"
			intervals [635]:
				xmin = 890.9365
				xmax = 891.5565
				text = "<unk>"
			intervals [636]:
				xmin = 891.5565
				xmax = 893.8684
				text = ""
			intervals [637]:
				xmin = 893.8684
				xmax = 894.5884
				text = "<unk>"
			intervals [638]:
				xmin = 894.5884
				xmax = 896.9401
				text = ""
			intervals [639]:
				xmin = 896.9401
				xmax = 897.2901
				text = "mm"
			intervals [640]:
				xmin = 897.2901
				xmax = 897.4601
				text = ""
			intervals [641]:
				xmin = 897.4601
				xmax = 897.6901
				text = "great"
			intervals [642]:
				xmin = 897.6901
				xmax = 899.3262
				text = ""
			intervals [643]:
				xmin = 899.3262
				xmax = 899.3562
				text = "i"
			intervals [644]:
				xmin = 899.3562
				xmax = 899.3862
				text = "m"
			intervals [645]:
				xmin = 899.3862
				xmax = 899.4162
				text = "a"
			intervals [646]:
				xmin = 899.4162
				xmax = 899.4462
				text = ""
			intervals [647]:
				xmin = 899.4462
				xmax = 899.5062
				text = "to"
			intervals [648]:
				xmin = 899.5062
				xmax = 899.5862
				text = ""
			intervals [649]:
				xmin = 899.5862
				xmax = 899.8662
				text = "change"
			intervals [650]:
				xmin = 899.8662
				xmax = 899.9162
				text = ""
			intervals [651]:
				xmin = 899.9162
				xmax = 899.9762
				text = "the"
			intervals [652]:
				xmin = 899.9762
				xmax = 900.0862
				text = ""
			intervals [653]:
				xmin = 900.0862
				xmax = 900.5262
				text = "subject"
			intervals [654]:
				xmin = 900.5262
				xmax = 900.5562
				text = "a"
			intervals [655]:
				xmin = 900.5562
				xmax = 900.8362
				text = "little"
			intervals [656]:
				xmin = 900.8362
				xmax = 900.8662
				text = ""
			intervals [657]:
				xmin = 900.8662
				xmax = 900.9262
				text = "do"
			intervals [658]:
				xmin = 900.9262
				xmax = 900.9562
				text = ""
			intervals [659]:
				xmin = 900.9562
				xmax = 901.0562
				text = "you"
			intervals [660]:
				xmin = 901.0562
				xmax = 901.1662
				text = "have"
			intervals [661]:
				xmin = 901.1662
				xmax = 901.3562
				text = "a"
			intervals [662]:
				xmin = 901.3562
				xmax = 901.4162
				text = ""
			intervals [663]:
				xmin = 901.4162
				xmax = 901.5662
				text = "pet"
			intervals [664]:
				xmin = 901.5662
				xmax = 902.1474
				text = ""
			intervals [665]:
				xmin = 902.1474
				xmax = 902.3574
				text = "right"
			intervals [666]:
				xmin = 902.3574
				xmax = 902.9474
				text = ""
			intervals [667]:
				xmin = 902.9474
				xmax = 903.6774
				text = "now"
			intervals [668]:
				xmin = 903.6774
				xmax = 903.7074
				text = "<unk>"
			intervals [669]:
				xmin = 903.7074
				xmax = 903.8167
				text = ""
			intervals [670]:
				xmin = 903.8167
				xmax = 903.9667
				text = "you"
			intervals [671]:
				xmin = 903.9667
				xmax = 904.2367
				text = "ever"
			intervals [672]:
				xmin = 904.2367
				xmax = 904.3767
				text = "have"
			intervals [673]:
				xmin = 904.3767
				xmax = 904.4867
				text = ""
			intervals [674]:
				xmin = 904.4867
				xmax = 904.5867
				text = "one"
			intervals [675]:
				xmin = 904.5867
				xmax = 906.039
				text = ""
			intervals [676]:
				xmin = 906.039
				xmax = 906.229
				text = "oh"
			intervals [677]:
				xmin = 906.229
				xmax = 906.259
				text = ""
			intervals [678]:
				xmin = 906.259
				xmax = 906.409
				text = "yeah"
			intervals [679]:
				xmin = 906.409
				xmax = 906.619
				text = ""
			intervals [680]:
				xmin = 906.619
				xmax = 906.789
				text = "what"
			intervals [681]:
				xmin = 906.789
				xmax = 906.959
				text = "was"
			intervals [682]:
				xmin = 906.959
				xmax = 906.989
				text = ""
			intervals [683]:
				xmin = 906.989
				xmax = 907.089
				text = "it"
			intervals [684]:
				xmin = 907.089
				xmax = 907.119
				text = "s"
			intervals [685]:
				xmin = 907.119
				xmax = 907.219
				text = ""
			intervals [686]:
				xmin = 907.219
				xmax = 907.379
				text = "name"
			intervals [687]:
				xmin = 907.379
				xmax = 909.6442
				text = ""
			intervals [688]:
				xmin = 909.6442
				xmax = 909.8542
				text = "what"
			intervals [689]:
				xmin = 909.8542
				xmax = 909.9442
				text = "did"
			intervals [690]:
				xmin = 909.9442
				xmax = 910.0142
				text = "it"
			intervals [691]:
				xmin = 910.0142
				xmax = 910.1342
				text = ""
			intervals [692]:
				xmin = 910.1342
				xmax = 910.3042
				text = "do"
			intervals [693]:
				xmin = 910.3042
				xmax = 910.3542
				text = ""
			intervals [694]:
				xmin = 910.3542
				xmax = 910.8142
				text = "anything"
			intervals [695]:
				xmin = 910.8142
				xmax = 910.8542
				text = ""
			intervals [696]:
				xmin = 910.8542
				xmax = 910.9442
				text = "did"
			intervals [697]:
				xmin = 910.9442
				xmax = 911.1742
				text = ""
			intervals [698]:
				xmin = 911.1742
				xmax = 911.2542
				text = "it"
			intervals [699]:
				xmin = 911.2542
				xmax = 911.3942
				text = "ever"
			intervals [700]:
				xmin = 911.3942
				xmax = 911.6142
				text = "do"
			intervals [701]:
				xmin = 911.6142
				xmax = 911.9642
				text = "anything"
			intervals [702]:
				xmin = 911.9642
				xmax = 912.0942
				text = ""
			intervals [703]:
				xmin = 912.0942
				xmax = 912.2642
				text = "funny"
			intervals [704]:
				xmin = 912.2642
				xmax = 913.047
				text = ""
			intervals [705]:
				xmin = 913.047
				xmax = 913.367
				text = "yeah"
			intervals [706]:
				xmin = 913.367
				xmax = 916.8217
				text = ""
			intervals [707]:
				xmin = 916.8217
				xmax = 916.8717
				text = "<unk>"
			intervals [708]:
				xmin = 916.8717
				xmax = 919.7978
				text = ""
			intervals [709]:
				xmin = 919.7978
				xmax = 920.2178
				text = "mm-hm"
			intervals [710]:
				xmin = 920.2178
				xmax = 925.9915
				text = ""
			intervals [711]:
				xmin = 925.9915
				xmax = 926.5615
				text = "mm-hm"
			intervals [712]:
				xmin = 926.5615
				xmax = 927.9193
				text = ""
			intervals [713]:
				xmin = 927.9193
				xmax = 928.0893
				text = "what"
			intervals [714]:
				xmin = 928.0893
				xmax = 928.4193
				text = "about"
			intervals [715]:
				xmin = 928.4193
				xmax = 928.4493
				text = ""
			intervals [716]:
				xmin = 928.4493
				xmax = 928.9893
				text = "school"
			intervals [717]:
				xmin = 928.9893
				xmax = 929.0193
				text = ""
			intervals [718]:
				xmin = 929.0193
				xmax = 929.1593
				text = "what"
			intervals [719]:
				xmin = 929.1593
				xmax = 929.3393
				text = ""
			intervals [720]:
				xmin = 929.3393
				xmax = 929.4693
				text = "what"
			intervals [721]:
				xmin = 929.4693
				xmax = 929.5193
				text = ""
			intervals [722]:
				xmin = 929.5193
				xmax = 929.5893
				text = "do"
			intervals [723]:
				xmin = 929.5893
				xmax = 929.7293
				text = "you"
			intervals [724]:
				xmin = 929.7293
				xmax = 929.8293
				text = ""
			intervals [725]:
				xmin = 929.8293
				xmax = 930.1093
				text = "study"
			intervals [726]:
				xmin = 930.1093
				xmax = 930.1893
				text = "in"
			intervals [727]:
				xmin = 930.1893
				xmax = 930.3193
				text = ""
			intervals [728]:
				xmin = 930.3193
				xmax = 930.7293
				text = "school"
			intervals [729]:
				xmin = 930.7293
				xmax = 943.2754
				text = ""
			intervals [730]:
				xmin = 943.2754
				xmax = 943.5054
				text = "yeah"
			intervals [731]:
				xmin = 943.5054
				xmax = 943.6754
				text = "all"
			intervals [732]:
				xmin = 943.6754
				xmax = 943.7654
				text = "that"
			intervals [733]:
				xmin = 943.7654
				xmax = 943.8654
				text = ""
			intervals [734]:
				xmin = 943.8654
				xmax = 943.9254
				text = "you"
			intervals [735]:
				xmin = 943.9254
				xmax = 944.0054
				text = ""
			intervals [736]:
				xmin = 944.0054
				xmax = 944.1354
				text = "can"
			intervals [737]:
				xmin = 944.1354
				xmax = 944.2054
				text = ""
			intervals [738]:
				xmin = 944.2054
				xmax = 944.3754
				text = "think"
			intervals [739]:
				xmin = 944.3754
				xmax = 944.4054
				text = ""
			intervals [740]:
				xmin = 944.4054
				xmax = 944.4654
				text = "of"
			intervals [741]:
				xmin = 944.4654
				xmax = 953.957
				text = ""
			intervals [742]:
				xmin = 953.957
				xmax = 954.447
				text = "mm-hm"
			intervals [743]:
				xmin = 954.447
				xmax = 955.5692
				text = ""
			intervals [744]:
				xmin = 955.5692
				xmax = 955.7392
				text = "what"
			intervals [745]:
				xmin = 955.7392
				xmax = 955.7892
				text = ""
			intervals [746]:
				xmin = 955.7892
				xmax = 955.9292
				text = "do"
			intervals [747]:
				xmin = 955.9292
				xmax = 955.9592
				text = ""
			intervals [748]:
				xmin = 955.9592
				xmax = 956.0592
				text = "you"
			intervals [749]:
				xmin = 956.0592
				xmax = 956.4292
				text = "after"
			intervals [750]:
				xmin = 956.4292
				xmax = 956.4792
				text = ""
			intervals [751]:
				xmin = 956.4792
				xmax = 956.8592
				text = "school"
			intervals [752]:
				xmin = 956.8592
				xmax = 957.765
				text = ""
			intervals [753]:
				xmin = 957.765
				xmax = 957.915
				text = "mostly"
			intervals [754]:
				xmin = 957.915
				xmax = 958.5188
				text = ""
			intervals [755]:
				xmin = 958.5188
				xmax = 958.5788
				text = "do"
			intervals [756]:
				xmin = 958.5788
				xmax = 958.6388
				text = "you"
			intervals [757]:
				xmin = 958.6388
				xmax = 958.7988
				text = "have"
			intervals [758]:
				xmin = 958.7988
				xmax = 958.8488
				text = "a"
			intervals [759]:
				xmin = 958.8488
				xmax = 958.8788
				text = ""
			intervals [760]:
				xmin = 958.8788
				xmax = 959.1388
				text = "job"
			intervals [761]:
				xmin = 959.1388
				xmax = 959.3676
				text = ""
			intervals [762]:
				xmin = 959.3676
				xmax = 959.5276
				text = "where"
			intervals [763]:
				xmin = 959.5276
				xmax = 959.5876
				text = "do"
			intervals [764]:
				xmin = 959.5876
				xmax = 959.6176
				text = ""
			intervals [765]:
				xmin = 959.6176
				xmax = 959.7676
				text = "you"
			intervals [766]:
				xmin = 959.7676
				xmax = 959.9876
				text = "work"
			intervals [767]:
				xmin = 959.9876
				xmax = 961.4946
				text = ""
			intervals [768]:
				xmin = 961.4946
				xmax = 961.8046
				text = "oh"
			intervals [769]:
				xmin = 961.8046
				xmax = 961.8346
				text = ""
			intervals [770]:
				xmin = 961.8346
				xmax = 962.0246
				text = "right"
			intervals [771]:
				xmin = 962.0246
				xmax = 962.1046
				text = ""
			intervals [772]:
				xmin = 962.1046
				xmax = 962.4646
				text = "here"
			intervals [773]:
				xmin = 962.4646
				xmax = 963.0767
				text = ""
			intervals [774]:
				xmin = 963.0767
				xmax = 963.3167
				text = "what"
			intervals [775]:
				xmin = 963.3167
				xmax = 963.3767
				text = "do"
			intervals [776]:
				xmin = 963.3767
				xmax = 963.4867
				text = "you"
			intervals [777]:
				xmin = 963.4867
				xmax = 963.5167
				text = ""
			intervals [778]:
				xmin = 963.5167
				xmax = 963.7367
				text = "do"
			intervals [779]:
				xmin = 963.7367
				xmax = 963.7667
				text = ""
			intervals [780]:
				xmin = 963.7667
				xmax = 963.9967
				text = "work"
			intervals [781]:
				xmin = 963.9967
				xmax = 964.0867
				text = "with"
			intervals [782]:
				xmin = 964.0867
				xmax = 964.1467
				text = "the"
			intervals [783]:
				xmin = 964.1467
				xmax = 964.3867
				text = "little"
			intervals [784]:
				xmin = 964.3867
				xmax = 964.4167
				text = ""
			intervals [785]:
				xmin = 964.4167
				xmax = 964.7867
				text = "kids"
			intervals [786]:
				xmin = 964.7867
				xmax = 967.9836
				text = ""
			intervals [787]:
				xmin = 967.9836
				xmax = 968.4236
				text = "oh"
			intervals [788]:
				xmin = 968.4236
				xmax = 968.7209
				text = ""
			intervals [789]:
				xmin = 968.7209
				xmax = 968.8609
				text = "no"
			intervals [790]:
				xmin = 968.8609
				xmax = 969.0309
				text = ""
			intervals [791]:
				xmin = 969.0309
				xmax = 969.2209
				text = "kidding"
			intervals [792]:
				xmin = 969.2209
				xmax = 969.7374
				text = ""
			intervals [793]:
				xmin = 969.7374
				xmax = 969.9974
				text = "sounds"
			intervals [794]:
				xmin = 969.9974
				xmax = 970.1374
				text = "like"
			intervals [795]:
				xmin = 970.1374
				xmax = 970.1874
				text = ""
			intervals [796]:
				xmin = 970.1874
				xmax = 970.2174
				text = "a"
			intervals [797]:
				xmin = 970.2174
				xmax = 970.9374
				text = "responsible"
			intervals [798]:
				xmin = 970.9374
				xmax = 971.0374
				text = ""
			intervals [799]:
				xmin = 971.0374
				xmax = 971.3474
				text = "girl"
			intervals [800]:
				xmin = 971.3474
				xmax = 972.5033
				text = ""
			intervals [801]:
				xmin = 972.5033
				xmax = 972.5433
				text = "oh"
			intervals [802]:
				xmin = 972.5433
				xmax = 972.8333
				text = ""
			intervals [803]:
				xmin = 972.8333
				xmax = 973.1133
				text = "good"
			intervals [804]:
				xmin = 973.1133
				xmax = 973.6811
				text = ""
			intervals [805]:
				xmin = 973.6811
				xmax = 973.9111
				text = "what"
			intervals [806]:
				xmin = 973.9111
				xmax = 973.9411
				text = "d"
			intervals [807]:
				xmin = 973.9411
				xmax = 974.0211
				text = "you"
			intervals [808]:
				xmin = 974.0211
				xmax = 974.2011
				text = "do"
			intervals [809]:
				xmin = 974.2011
				xmax = 974.4911
				text = "after"
			intervals [810]:
				xmin = 974.4911
				xmax = 974.5211
				text = ""
			intervals [811]:
				xmin = 974.5211
				xmax = 974.7611
				text = "school"
			intervals [812]:
				xmin = 974.7611
				xmax = 974.9211
				text = "was"
			intervals [813]:
				xmin = 974.9211
				xmax = 975.1811
				text = "out"
			intervals [814]:
				xmin = 975.1811
				xmax = 975.2111
				text = ""
			intervals [815]:
				xmin = 975.2111
				xmax = 975.3111
				text = "when"
			intervals [816]:
				xmin = 975.3111
				xmax = 975.3411
				text = ""
			intervals [817]:
				xmin = 975.3411
				xmax = 975.4011
				text = "you"
			intervals [818]:
				xmin = 975.4011
				xmax = 975.4811
				text = "were"
			intervals [819]:
				xmin = 975.4811
				xmax = 975.7211
				text = "l-"
			intervals [820]:
				xmin = 975.7211
				xmax = 975.9846
				text = ""
			intervals [821]:
				xmin = 975.9846
				xmax = 976.4246
				text = "little"
			intervals [822]:
				xmin = 976.4246
				xmax = 976.4846
				text = ""
			intervals [823]:
				xmin = 976.4846
				xmax = 976.5746
				text = "say"
			intervals [824]:
				xmin = 976.5746
				xmax = 977.0146
				text = "around"
			intervals [825]:
				xmin = 977.0146
				xmax = 977.1146
				text = "eight"
			intervals [826]:
				xmin = 977.1146
				xmax = 977.1446
				text = ""
			intervals [827]:
				xmin = 977.1446
				xmax = 977.2846
				text = "or"
			intervals [828]:
				xmin = 977.2846
				xmax = 977.3146
				text = ""
			intervals [829]:
				xmin = 977.3146
				xmax = 977.5946
				text = "nine"
			intervals [830]:
				xmin = 977.5946
				xmax = 979.6693
				text = ""
			intervals [831]:
				xmin = 979.6693
				xmax = 979.8093
				text = "what"
			intervals [832]:
				xmin = 979.8093
				xmax = 979.8393
				text = "d"
			intervals [833]:
				xmin = 979.8393
				xmax = 979.8693
				text = ""
			intervals [834]:
				xmin = 979.8693
				xmax = 979.9293
				text = "you"
			intervals [835]:
				xmin = 979.9293
				xmax = 980.0093
				text = ""
			intervals [836]:
				xmin = 980.0093
				xmax = 980.2293
				text = "play"
			intervals [837]:
				xmin = 980.2293
				xmax = 980.4393
				text = "those"
			intervals [838]:
				xmin = 980.4393
				xmax = 980.4693
				text = ""
			intervals [839]:
				xmin = 980.4693
				xmax = 980.7293
				text = "games"
			intervals [840]:
				xmin = 980.7293
				xmax = 980.7993
				text = ""
			intervals [841]:
				xmin = 980.7993
				xmax = 980.9593
				text = "we"
			intervals [842]:
				xmin = 980.9593
				xmax = 981.3093
				text = ""
			intervals [843]:
				xmin = 981.3093
				xmax = 981.4293
				text = "talked"
			intervals [844]:
				xmin = 981.4293
				xmax = 981.6193
				text = "about"
			intervals [845]:
				xmin = 981.6193
				xmax = 983.4161
				text = ""
			intervals [846]:
				xmin = 983.4161
				xmax = 983.5161
				text = "do"
			intervals [847]:
				xmin = 983.5161
				xmax = 983.5961
				text = "the"
			intervals [848]:
				xmin = 983.5961
				xmax = 983.6661
				text = ""
			intervals [849]:
				xmin = 983.6661
				xmax = 983.9561
				text = "kids"
			intervals [850]:
				xmin = 983.9561
				xmax = 984.2361
				text = ""
			intervals [851]:
				xmin = 984.2361
				xmax = 984.8061
				text = "nowadays"
			intervals [852]:
				xmin = 984.8061
				xmax = 984.8361
				text = ""
			intervals [853]:
				xmin = 984.8361
				xmax = 985.0361
				text = "do"
			intervals [854]:
				xmin = 985.0361
				xmax = 985.1261
				text = ""
			intervals [855]:
				xmin = 985.1261
				xmax = 985.3061
				text = "the"
			intervals [856]:
				xmin = 985.3061
				xmax = 985.4561
				text = ""
			intervals [857]:
				xmin = 985.4561
				xmax = 985.7261
				text = "same"
			intervals [858]:
				xmin = 985.7261
				xmax = 985.7661
				text = ""
			intervals [859]:
				xmin = 985.7661
				xmax = 985.9761
				text = "thing"
			intervals [860]:
				xmin = 985.9761
				xmax = 994.7021
				text = ""
			intervals [861]:
				xmin = 994.7021
				xmax = 994.7921
				text = "oh"
			intervals [862]:
				xmin = 994.7921
				xmax = 994.8221
				text = ""
			intervals [863]:
				xmin = 994.8221
				xmax = 995.0721
				text = "yeah"
			intervals [864]:
				xmin = 995.0721
				xmax = 995.9812
				text = ""
			intervals [865]:
				xmin = 995.9812
				xmax = 997.2012
				text = "<unk>"
			intervals [866]:
				xmin = 997.2012
				xmax = 1000.0405
				text = ""
			intervals [867]:
				xmin = 1000.0405
				xmax = 1000.5205
				text = "huh"
			intervals [868]:
				xmin = 1000.5205
				xmax = 1003.8006
				text = ""
			intervals [869]:
				xmin = 1003.8006
				xmax = 1004.3506
				text = "<unk>"
			intervals [870]:
				xmin = 1004.3506
				xmax = 1015.0077
				text = ""
			intervals [871]:
				xmin = 1015.0077
				xmax = 1015.3477
				text = "mm"
			intervals [872]:
				xmin = 1015.3477
				xmax = 1029.2385
				text = ""
			intervals [873]:
				xmin = 1029.2385
				xmax = 1029.7585
				text = "mm"
			intervals [874]:
				xmin = 1029.7585
				xmax = 1031.4647
				text = ""
			intervals [875]:
				xmin = 1031.4647
				xmax = 1031.9447
				text = "they're"
			intervals [876]:
				xmin = 1031.9447
				xmax = 1031.9747
				text = ""
			intervals [877]:
				xmin = 1031.9747
				xmax = 1032.2147
				text = "growing"
			intervals [878]:
				xmin = 1032.2147
				xmax = 1032.2447
				text = ""
			intervals [879]:
				xmin = 1032.2447
				xmax = 1032.3947
				text = "fast"
			intervals [880]:
				xmin = 1032.3947
				xmax = 1032.5747
				text = "these"
			intervals [881]:
				xmin = 1032.5747
				xmax = 1032.6047
				text = ""
			intervals [882]:
				xmin = 1032.6047
				xmax = 1032.7947
				text = "days"
			intervals [883]:
				xmin = 1032.7947
				xmax = 1032.9647
				text = ""
			intervals [884]:
				xmin = 1032.9647
				xmax = 1033.4447
				text = "huh"
			intervals [885]:
				xmin = 1033.4447
				xmax = 1034.5904
				text = ""
			intervals [886]:
				xmin = 1034.5904
				xmax = 1034.6804
				text = "did"
			intervals [887]:
				xmin = 1034.6804
				xmax = 1034.7404
				text = "you"
			intervals [888]:
				xmin = 1034.7404
				xmax = 1034.9104
				text = "ever"
			intervals [889]:
				xmin = 1034.9104
				xmax = 1035.0504
				text = "have"
			intervals [890]:
				xmin = 1035.0504
				xmax = 1035.1604
				text = "a"
			intervals [891]:
				xmin = 1035.1604
				xmax = 1035.1904
				text = ""
			intervals [892]:
				xmin = 1035.1904
				xmax = 1035.5004
				text = "teacher"
			intervals [893]:
				xmin = 1035.5004
				xmax = 1035.6404
				text = "that"
			intervals [894]:
				xmin = 1035.6404
				xmax = 1035.9804
				text = "hollered"
			intervals [895]:
				xmin = 1035.9804
				xmax = 1036.1004
				text = "a"
			intervals [896]:
				xmin = 1036.1004
				xmax = 1036.3204
				text = "lot"
			intervals [897]:
				xmin = 1036.3204
				xmax = 1037.1037
				text = ""
			intervals [898]:
				xmin = 1037.1037
				xmax = 1037.1837
				text = "you"
			intervals [899]:
				xmin = 1037.1837
				xmax = 1037.2237
				text = ""
			intervals [900]:
				xmin = 1037.2237
				xmax = 1037.3137
				text = "can"
			intervals [901]:
				xmin = 1037.3137
				xmax = 1037.4137
				text = ""
			intervals [902]:
				xmin = 1037.4137
				xmax = 1037.5537
				text = "think"
			intervals [903]:
				xmin = 1037.5537
				xmax = 1037.6337
				text = ""
			intervals [904]:
				xmin = 1037.6337
				xmax = 1037.7937
				text = "of"
			intervals [905]:
				xmin = 1037.7937
				xmax = 1039.2148
				text = ""
			intervals [906]:
				xmin = 1039.2148
				xmax = 1039.5548
				text = "<unk>"
			intervals [907]:
				xmin = 1039.5548
				xmax = 1039.7748
				text = "oh"
			intervals [908]:
				xmin = 1039.7748
				xmax = 1040.7448
				text = "yeah"
			intervals [909]:
				xmin = 1040.7448
				xmax = 1041.3318
				text = ""
			intervals [910]:
				xmin = 1041.3318
				xmax = 1041.4618
				text = "what"
			intervals [911]:
				xmin = 1041.4618
				xmax = 1041.5618
				text = "does"
			intervals [912]:
				xmin = 1041.5618
				xmax = 1041.6518
				text = "he"
			intervals [913]:
				xmin = 1041.6518
				xmax = 1041.6818
				text = ""
			intervals [914]:
				xmin = 1041.6818
				xmax = 1042.0418
				text = "holler"
			intervals [915]:
				xmin = 1042.0418
				xmax = 1042.0718
				text = ""
			intervals [916]:
				xmin = 1042.0718
				xmax = 1042.2518
				text = "about"
			intervals [917]:
				xmin = 1042.2518
				xmax = 1042.3418
				text = ""
			intervals [918]:
				xmin = 1042.3418
				xmax = 1042.4018
				text = "is"
			intervals [919]:
				xmin = 1042.4018
				xmax = 1042.5018
				text = "it"
			intervals [920]:
				xmin = 1042.5018
				xmax = 1042.5718
				text = ""
			intervals [921]:
				xmin = 1042.5718
				xmax = 1042.6418
				text = "a"
			intervals [922]:
				xmin = 1042.6418
				xmax = 1042.7818
				text = ""
			intervals [923]:
				xmin = 1042.7818
				xmax = 1043.0618
				text = "he"
			intervals [924]:
				xmin = 1043.0618
				xmax = 1043.0918
				text = "oh"
			intervals [925]:
				xmin = 1043.0918
				xmax = 1043.1518
				text = "a"
			intervals [926]:
				xmin = 1043.1518
				xmax = 1043.2418
				text = ""
			intervals [927]:
				xmin = 1043.2418
				xmax = 1043.4218
				text = "she"
			intervals [928]:
				xmin = 1043.4218
				xmax = 1043.5318
				text = ""
			intervals [929]:
				xmin = 1043.5318
				xmax = 1043.6618
				text = "what"
			intervals [930]:
				xmin = 1043.6618
				xmax = 1043.7618
				text = "does"
			intervals [931]:
				xmin = 1043.7618
				xmax = 1043.7918
				text = ""
			intervals [932]:
				xmin = 1043.7918
				xmax = 1043.8618
				text = "she"
			intervals [933]:
				xmin = 1043.8618
				xmax = 1043.9418
				text = ""
			intervals [934]:
				xmin = 1043.9418
				xmax = 1044.1818
				text = "holler"
			intervals [935]:
				xmin = 1044.1818
				xmax = 1044.2718
				text = ""
			intervals [936]:
				xmin = 1044.2718
				xmax = 1044.3918
				text = "about"
			intervals [937]:
				xmin = 1044.3918
				xmax = 1052.2534
				text = ""
			intervals [938]:
				xmin = 1052.2534
				xmax = 1052.5934
				text = "<unk>"
			intervals [939]:
				xmin = 1052.5934
				xmax = 1058.3759
				text = ""
			intervals [940]:
				xmin = 1058.3759
				xmax = 1058.4759
				text = "do"
			intervals [941]:
				xmin = 1058.4759
				xmax = 1058.5059
				text = ""
			intervals [942]:
				xmin = 1058.5059
				xmax = 1058.5659
				text = "you"
			intervals [943]:
				xmin = 1058.5659
				xmax = 1058.6859
				text = "think"
			intervals [944]:
				xmin = 1058.6859
				xmax = 1058.7159
				text = ""
			intervals [945]:
				xmin = 1058.7159
				xmax = 1058.8059
				text = "it"
			intervals [946]:
				xmin = 1058.8059
				xmax = 1058.8359
				text = ""
			intervals [947]:
				xmin = 1058.8359
				xmax = 1058.8759
				text = "s"
			intervals [948]:
				xmin = 1058.8759
				xmax = 1058.9559
				text = ""
			intervals [949]:
				xmin = 1058.9559
				xmax = 1059.2759
				text = "fair"
			intervals [950]:
				xmin = 1059.2759
				xmax = 1059.3059
				text = ""
			intervals [951]:
				xmin = 1059.3059
				xmax = 1059.4159
				text = "what"
			intervals [952]:
				xmin = 1059.4159
				xmax = 1059.5059
				text = ""
			intervals [953]:
				xmin = 1059.5059
				xmax = 1059.5859
				text = "she"
			intervals [954]:
				xmin = 1059.5859
				xmax = 1059.6159
				text = ""
			intervals [955]:
				xmin = 1059.6159
				xmax = 1060.0259
				text = "hollers"
			intervals [956]:
				xmin = 1060.0259
				xmax = 1060.0959
				text = ""
			intervals [957]:
				xmin = 1060.0959
				xmax = 1060.3859
				text = "about"
			intervals [958]:
				xmin = 1060.3859
				xmax = 1060.4159
				text = ""
			intervals [959]:
				xmin = 1060.4159
				xmax = 1060.5359
				text = "or"
			intervals [960]:
				xmin = 1060.5359
				xmax = 1060.6459
				text = ""
			intervals [961]:
				xmin = 1060.6459
				xmax = 1060.7059
				text = "do"
			intervals [962]:
				xmin = 1060.7059
				xmax = 1060.8959
				text = ""
			intervals [963]:
				xmin = 1060.8959
				xmax = 1060.9559
				text = "you"
			intervals [964]:
				xmin = 1060.9559
				xmax = 1061.0259
				text = ""
			intervals [965]:
				xmin = 1061.0259
				xmax = 1061.1659
				text = "think"
			intervals [966]:
				xmin = 1061.1659
				xmax = 1061.2359
				text = ""
			intervals [967]:
				xmin = 1061.2359
				xmax = 1061.2959
				text = "she"
			intervals [968]:
				xmin = 1061.2959
				xmax = 1061.4059
				text = ""
			intervals [969]:
				xmin = 1061.4059
				xmax = 1061.6459
				text = "picks"
			intervals [970]:
				xmin = 1061.6459
				xmax = 1061.6859
				text = ""
			intervals [971]:
				xmin = 1061.6859
				xmax = 1061.8659
				text = "on"
			intervals [972]:
				xmin = 1061.8659
				xmax = 1062.0059
				text = ""
			intervals [973]:
				xmin = 1062.0059
				xmax = 1062.1959
				text = "kids"
			intervals [974]:
				xmin = 1062.1959
				xmax = 1077.8828
				text = ""
			intervals [975]:
				xmin = 1077.8828
				xmax = 1078.2428
				text = "mm-hm"
			intervals [976]:
				xmin = 1078.2428
				xmax = 1082.8189
				text = ""
			intervals [977]:
				xmin = 1082.8189
				xmax = 1083.3689
				text = "mm-hm"
			intervals [978]:
				xmin = 1083.3689
				xmax = 1086.3195
				text = ""
			intervals [979]:
				xmin = 1086.3195
				xmax = 1086.4995
				text = "she"
			intervals [980]:
				xmin = 1086.4995
				xmax = 1086.6995
				text = "ever"
			intervals [981]:
				xmin = 1086.6995
				xmax = 1086.7395
				text = ""
			intervals [982]:
				xmin = 1086.7395
				xmax = 1086.8895
				text = "give"
			intervals [983]:
				xmin = 1086.8895
				xmax = 1086.9695
				text = "it"
			intervals [984]:
				xmin = 1086.9695
				xmax = 1087.8184
				text = ""
			intervals [985]:
				xmin = 1087.8184
				xmax = 1088.2384
				text = "holler"
			intervals [986]:
				xmin = 1088.2384
				xmax = 1088.2684
				text = ""
			intervals [987]:
				xmin = 1088.2684
				xmax = 1088.3484
				text = "at"
			intervals [988]:
				xmin = 1088.3484
				xmax = 1088.5684
				text = "you"
			intervals [989]:
				xmin = 1088.5684
				xmax = 1088.7684
				text = ""
			intervals [990]:
				xmin = 1088.7684
				xmax = 1089.4684
				text = "individually"
			intervals [991]:
				xmin = 1089.4684
				xmax = 1091.0058
				text = ""
			intervals [992]:
				xmin = 1091.0058
				xmax = 1091.3658
				text = "mm"
			intervals [993]:
				xmin = 1091.3658
				xmax = 1091.6726
				text = ""
			intervals [994]:
				xmin = 1091.6726
				xmax = 1091.7926
				text = "that"
			intervals [995]:
				xmin = 1091.7926
				xmax = 1091.8826
				text = ""
			intervals [996]:
				xmin = 1091.8826
				xmax = 1092.0026
				text = "s"
			intervals [997]:
				xmin = 1092.0026
				xmax = 1092.0326
				text = ""
			intervals [998]:
				xmin = 1092.0326
				xmax = 1092.3226
				text = "good"
			intervals [999]:
				xmin = 1092.3226
				xmax = 1092.5726
				text = "anyway"
			intervals [1000]:
				xmin = 1092.5726
				xmax = 1093.6325
				text = ""
			intervals [1001]:
				xmin = 1093.6325
				xmax = 1093.9725
				text = "mostly"
			intervals [1002]:
				xmin = 1093.9725
				xmax = 1094.0425
				text = "the"
			intervals [1003]:
				xmin = 1094.0425
				xmax = 1094.2825
				text = "whole"
			intervals [1004]:
				xmin = 1094.2825
				xmax = 1094.3125
				text = ""
			intervals [1005]:
				xmin = 1094.3125
				xmax = 1094.6825
				text = "class"
			intervals [1006]:
				xmin = 1094.6825
				xmax = 1094.7625
				text = ""
			intervals [1007]:
				xmin = 1094.7625
				xmax = 1094.8825
				text = "or"
			intervals [1008]:
				xmin = 1094.8825
				xmax = 1095.2618
				text = ""
			intervals [1009]:
				xmin = 1095.2618
				xmax = 1095.3418
				text = "is"
			intervals [1010]:
				xmin = 1095.3418
				xmax = 1095.4118
				text = ""
			intervals [1011]:
				xmin = 1095.4118
				xmax = 1095.4818
				text = "it"
			intervals [1012]:
				xmin = 1095.4818
				xmax = 1095.5218
				text = ""
			intervals [1013]:
				xmin = 1095.5218
				xmax = 1095.8718
				text = "certain"
			intervals [1014]:
				xmin = 1095.8718
				xmax = 1095.9318
				text = ""
			intervals [1015]:
				xmin = 1095.9318
				xmax = 1096.1818
				text = "kids"
			intervals [1016]:
				xmin = 1096.1818
				xmax = 1096.2918
				text = "that"
			intervals [1017]:
				xmin = 1096.2918
				xmax = 1096.4118
				text = ""
			intervals [1018]:
				xmin = 1096.4118
				xmax = 1096.4718
				text = "she"
			intervals [1019]:
				xmin = 1096.4718
				xmax = 1097.472
				text = ""
			intervals [1020]:
				xmin = 1097.472
				xmax = 1097.752
				text = "hollers"
			intervals [1021]:
				xmin = 1097.752
				xmax = 1097.852
				text = ""
			intervals [1022]:
				xmin = 1097.852
				xmax = 1098.012
				text = "at"
			intervals [1023]:
				xmin = 1098.012
				xmax = 1099.7877
				text = ""
			intervals [1024]:
				xmin = 1099.7877
				xmax = 1099.8777
				text = "is"
			intervals [1025]:
				xmin = 1099.8777
				xmax = 1099.9377
				text = "it"
			intervals [1026]:
				xmin = 1099.9377
				xmax = 1100.2977
				text = "mostly"
			intervals [1027]:
				xmin = 1100.2977
				xmax = 1100.3677
				text = "the"
			intervals [1028]:
				xmin = 1100.3677
				xmax = 1100.6677
				text = "whole"
			intervals [1029]:
				xmin = 1100.6677
				xmax = 1100.6977
				text = ""
			intervals [1030]:
				xmin = 1100.6977
				xmax = 1100.9077
				text = "class"
			intervals [1031]:
				xmin = 1100.9077
				xmax = 1100.9477
				text = "or"
			intervals [1032]:
				xmin = 1100.9477
				xmax = 1101.0477
				text = ""
			intervals [1033]:
				xmin = 1101.0477
				xmax = 1101.1377
				text = "just"
			intervals [1034]:
				xmin = 1101.1377
				xmax = 1101.6577
				text = ""
			intervals [1035]:
				xmin = 1101.6577
				xmax = 1101.6877
				text = "a"
			intervals [1036]:
				xmin = 1101.6877
				xmax = 1101.7177
				text = ""
			intervals [1037]:
				xmin = 1101.7177
				xmax = 1101.9277
				text = "few"
			intervals [1038]:
				xmin = 1101.9277
				xmax = 1102.3902
				text = ""
			intervals [1039]:
				xmin = 1102.3902
				xmax = 1102.5202
				text = "mm-hm"
			intervals [1040]:
				xmin = 1102.5202
				xmax = 1110.8931
				text = ""
			intervals [1041]:
				xmin = 1110.8931
				xmax = 1111.1631
				text = "hm"
			intervals [1042]:
				xmin = 1111.1631
				xmax = 1112.4778
				text = ""
			intervals [1043]:
				xmin = 1112.4778
				xmax = 1112.5378
				text = "you"
			intervals [1044]:
				xmin = 1112.5378
				xmax = 1112.8978
				text = "remember"
			intervals [1045]:
				xmin = 1112.8978
				xmax = 1112.9578
				text = "the"
			intervals [1046]:
				xmin = 1112.9578
				xmax = 1113.2278
				text = "best"
			intervals [1047]:
				xmin = 1113.2278
				xmax = 1113.2578
				text = ""
			intervals [1048]:
				xmin = 1113.2578
				xmax = 1113.5678
				text = "teacher"
			intervals [1049]:
				xmin = 1113.5678
				xmax = 1113.6978
				text = "you"
			intervals [1050]:
				xmin = 1113.6978
				xmax = 1113.7278
				text = ""
			intervals [1051]:
				xmin = 1113.7278
				xmax = 1113.9378
				text = "ever"
			intervals [1052]:
				xmin = 1113.9378
				xmax = 1113.9678
				text = ""
			intervals [1053]:
				xmin = 1113.9678
				xmax = 1114.1878
				text = "had"
			intervals [1054]:
				xmin = 1114.1878
				xmax = 1116.1622
				text = ""
			intervals [1055]:
				xmin = 1116.1622
				xmax = 1116.2522
				text = "did"
			intervals [1056]:
				xmin = 1116.2522
				xmax = 1116.2822
				text = ""
			intervals [1057]:
				xmin = 1116.2822
				xmax = 1116.3522
				text = "you"
			intervals [1058]:
				xmin = 1116.3522
				xmax = 1116.3922
				text = ""
			intervals [1059]:
				xmin = 1116.3922
				xmax = 1116.4822
				text = "ever"
			intervals [1060]:
				xmin = 1116.4822
				xmax = 1116.6222
				text = "have"
			intervals [1061]:
				xmin = 1116.6222
				xmax = 1116.7122
				text = "any"
			intervals [1062]:
				xmin = 1116.7122
				xmax = 1116.8022
				text = "real"
			intervals [1063]:
				xmin = 1116.8022
				xmax = 1116.8922
				text = "good"
			intervals [1064]:
				xmin = 1116.8922
				xmax = 1117.0122
				text = "ones"
			intervals [1065]:
				xmin = 1117.0122
				xmax = 1118.8935
				text = ""
			intervals [1066]:
				xmin = 1118.8935
				xmax = 1119.0435
				text = "what"
			intervals [1067]:
				xmin = 1119.0435
				xmax = 1119.2035
				text = "was"
			intervals [1068]:
				xmin = 1119.2035
				xmax = 1119.2335
				text = ""
			intervals [1069]:
				xmin = 1119.2335
				xmax = 1119.3435
				text = "so"
			intervals [1070]:
				xmin = 1119.3435
				xmax = 1119.4135
				text = ""
			intervals [1071]:
				xmin = 1119.4135
				xmax = 1119.5935
				text = "good"
			intervals [1072]:
				xmin = 1119.5935
				xmax = 1119.9035
				text = "about"
			intervals [1073]:
				xmin = 1119.9035
				xmax = 1119.9335
				text = ""
			intervals [1074]:
				xmin = 1119.9335
				xmax = 1120.1235
				text = "that"
			intervals [1075]:
				xmin = 1120.1235
				xmax = 1120.2135
				text = ""
			intervals [1076]:
				xmin = 1120.2135
				xmax = 1120.3435
				text = "teacher"
			intervals [1077]:
				xmin = 1120.3435
				xmax = 1128.9654
				text = ""
			intervals [1078]:
				xmin = 1128.9654
				xmax = 1129.4254
				text = "mm-hm"
			intervals [1079]:
				xmin = 1129.4254
				xmax = 1133.7005
				text = ""
			intervals [1080]:
				xmin = 1133.7005
				xmax = 1133.9805
				text = "hm"
			intervals [1081]:
				xmin = 1133.9805
				xmax = 1134.7998
				text = ""
			intervals [1082]:
				xmin = 1134.7998
				xmax = 1135.0198
				text = "do"
			intervals [1083]:
				xmin = 1135.0198
				xmax = 1135.0998
				text = ""
			intervals [1084]:
				xmin = 1135.0998
				xmax = 1135.1898
				text = "you"
			intervals [1085]:
				xmin = 1135.1898
				xmax = 1135.3098
				text = "know"
			intervals [1086]:
				xmin = 1135.3098
				xmax = 1135.4798
				text = "what"
			intervals [1087]:
				xmin = 1135.4798
				xmax = 1135.5898
				text = "it"
			intervals [1088]:
				xmin = 1135.5898
				xmax = 1135.7598
				text = "is"
			intervals [1089]:
				xmin = 1135.7598
				xmax = 1135.7898
				text = ""
			intervals [1090]:
				xmin = 1135.7898
				xmax = 1135.9698
				text = "that"
			intervals [1091]:
				xmin = 1135.9698
				xmax = 1135.9998
				text = ""
			intervals [1092]:
				xmin = 1135.9998
				xmax = 1136.1398
				text = "can"
			intervals [1093]:
				xmin = 1136.1398
				xmax = 1136.2698
				text = "make"
			intervals [1094]:
				xmin = 1136.2698
				xmax = 1136.3498
				text = ""
			intervals [1095]:
				xmin = 1136.3498
				xmax = 1136.5998
				text = "one"
			intervals [1096]:
				xmin = 1136.5998
				xmax = 1136.6798
				text = ""
			intervals [1097]:
				xmin = 1136.6798
				xmax = 1137.1198
				text = "teacher"
			intervals [1098]:
				xmin = 1137.1198
				xmax = 1138.2923
				text = ""
			intervals [1099]:
				xmin = 1138.2923
				xmax = 1138.3923
				text = "the"
			intervals [1100]:
				xmin = 1138.3923
				xmax = 1138.5123
				text = ""
			intervals [1101]:
				xmin = 1138.5123
				xmax = 1138.7023
				text = "kids"
			intervals [1102]:
				xmin = 1138.7023
				xmax = 1138.7323
				text = ""
			intervals [1103]:
				xmin = 1138.7323
				xmax = 1139.0123
				text = "like"
			intervals [1104]:
				xmin = 1139.0123
				xmax = 1139.0423
				text = ""
			intervals [1105]:
				xmin = 1139.0423
				xmax = 1139.1423
				text = "him"
			intervals [1106]:
				xmin = 1139.1423
				xmax = 1139.2623
				text = ""
			intervals [1107]:
				xmin = 1139.2623
				xmax = 1139.6723
				text = "another"
			intervals [1108]:
				xmin = 1139.6723
				xmax = 1139.7023
				text = ""
			intervals [1109]:
				xmin = 1139.7023
				xmax = 1140.1423
				text = "teacher"
			intervals [1110]:
				xmin = 1140.1423
				xmax = 1140.2123
				text = ""
			intervals [1111]:
				xmin = 1140.2123
				xmax = 1140.2723
				text = "they"
			intervals [1112]:
				xmin = 1140.2723
				xmax = 1140.4023
				text = "can't"
			intervals [1113]:
				xmin = 1140.4023
				xmax = 1140.6423
				text = ""
			intervals [1114]:
				xmin = 1140.6423
				xmax = 1140.8223
				text = "stand"
			intervals [1115]:
				xmin = 1140.8223
				xmax = 1140.9523
				text = ""
			intervals [1116]:
				xmin = 1140.9523
				xmax = 1141.0523
				text = "him"
			intervals [1117]:
				xmin = 1141.0523
				xmax = 1142.0376
				text = ""
			intervals [1118]:
				xmin = 1142.0376
				xmax = 1142.0976
				text = "you"
			intervals [1119]:
				xmin = 1142.0976
				xmax = 1142.3076
				text = "ever"
			intervals [1120]:
				xmin = 1142.3076
				xmax = 1142.3376
				text = ""
			intervals [1121]:
				xmin = 1142.3376
				xmax = 1142.6076
				text = "thought"
			intervals [1122]:
				xmin = 1142.6076
				xmax = 1142.8776
				text = "about"
			intervals [1123]:
				xmin = 1142.8776
				xmax = 1142.9076
				text = ""
			intervals [1124]:
				xmin = 1142.9076
				xmax = 1143.0776
				text = "that"
			intervals [1125]:
				xmin = 1143.0776
				xmax = 1168.0126
				text = ""
			intervals [1126]:
				xmin = 1168.0126
				xmax = 1168.4026
				text = "mm-hm"
			intervals [1127]:
				xmin = 1168.4026
				xmax = 1173.8493
				text = ""
			intervals [1128]:
				xmin = 1173.8493
				xmax = 1174.0293
				text = "what"
			intervals [1129]:
				xmin = 1174.0293
				xmax = 1174.0693
				text = ""
			intervals [1130]:
				xmin = 1174.0693
				xmax = 1174.1493
				text = "s"
			intervals [1131]:
				xmin = 1174.1493
				xmax = 1174.2893
				text = "the"
			intervals [1132]:
				xmin = 1174.2893
				xmax = 1174.3293
				text = ""
			intervals [1133]:
				xmin = 1174.3293
				xmax = 1174.4393
				text = "did"
			intervals [1134]:
				xmin = 1174.4393
				xmax = 1174.4993
				text = "you"
			intervals [1135]:
				xmin = 1174.4993
				xmax = 1174.7593
				text = "ever"
			intervals [1136]:
				xmin = 1174.7593
				xmax = 1174.8593
				text = "have"
			intervals [1137]:
				xmin = 1174.8593
				xmax = 1174.8893
				text = "a"
			intervals [1138]:
				xmin = 1174.8893
				xmax = 1174.9193
				text = ""
			intervals [1139]:
				xmin = 1174.9193
				xmax = 1175.2193
				text = "teacher"
			intervals [1140]:
				xmin = 1175.2193
				xmax = 1175.2893
				text = "you"
			intervals [1141]:
				xmin = 1175.2893
				xmax = 1175.3293
				text = ""
			intervals [1142]:
				xmin = 1175.3293
				xmax = 1175.4893
				text = "just"
			intervals [1143]:
				xmin = 1175.4893
				xmax = 1175.5193
				text = ""
			intervals [1144]:
				xmin = 1175.5193
				xmax = 1175.8193
				text = "couldn't"
			intervals [1145]:
				xmin = 1175.8193
				xmax = 1175.9393
				text = ""
			intervals [1146]:
				xmin = 1175.9393
				xmax = 1176.2993
				text = "stand"
			intervals [1147]:
				xmin = 1176.2993
				xmax = 1177.0778
				text = ""
			intervals [1148]:
				xmin = 1177.0778
				xmax = 1177.1378
				text = "<unk>"
			intervals [1149]:
				xmin = 1177.1378
				xmax = 1180.6664
				text = ""
			intervals [1150]:
				xmin = 1180.6664
				xmax = 1181.0364
				text = "<unk>"
			intervals [1151]:
				xmin = 1181.0364
				xmax = 1182.7206
				text = ""
			intervals [1152]:
				xmin = 1182.7206
				xmax = 1182.8206
				text = "were"
			intervals [1153]:
				xmin = 1182.8206
				xmax = 1182.8806
				text = "you"
			intervals [1154]:
				xmin = 1182.8806
				xmax = 1182.9506
				text = ""
			intervals [1155]:
				xmin = 1182.9506
				xmax = 1183.1406
				text = "ever"
			intervals [1156]:
				xmin = 1183.1406
				xmax = 1183.2106
				text = "in"
			intervals [1157]:
				xmin = 1183.2106
				xmax = 1183.3206
				text = "a"
			intervals [1158]:
				xmin = 1183.3206
				xmax = 1183.3906
				text = ""
			intervals [1159]:
				xmin = 1183.3906
				xmax = 1183.6606
				text = "class"
			intervals [1160]:
				xmin = 1183.6606
				xmax = 1183.7006
				text = ""
			intervals [1161]:
				xmin = 1183.7006
				xmax = 1183.8006
				text = "where"
			intervals [1162]:
				xmin = 1183.8006
				xmax = 1183.8706
				text = "the"
			intervals [1163]:
				xmin = 1183.8706
				xmax = 1183.9506
				text = ""
			intervals [1164]:
				xmin = 1183.9506
				xmax = 1184.2406
				text = "kids"
			intervals [1165]:
				xmin = 1184.2406
				xmax = 1184.2706
				text = ""
			intervals [1166]:
				xmin = 1184.2706
				xmax = 1184.4906
				text = "played"
			intervals [1167]:
				xmin = 1184.4906
				xmax = 1184.5306
				text = "a"
			intervals [1168]:
				xmin = 1184.5306
				xmax = 1184.5806
				text = ""
			intervals [1169]:
				xmin = 1184.5806
				xmax = 1184.9306
				text = "trick"
			intervals [1170]:
				xmin = 1184.9306
				xmax = 1185.1206
				text = "on"
			intervals [1171]:
				xmin = 1185.1206
				xmax = 1185.2306
				text = ""
			intervals [1172]:
				xmin = 1185.2306
				xmax = 1185.3406
				text = "the"
			intervals [1173]:
				xmin = 1185.3406
				xmax = 1185.4106
				text = ""
			intervals [1174]:
				xmin = 1185.4106
				xmax = 1185.5506
				text = "teacher"
			intervals [1175]:
				xmin = 1185.5506
				xmax = 1187.8598
				text = ""
			intervals [1176]:
				xmin = 1187.8598
				xmax = 1187.9798
				text = "that"
			intervals [1177]:
				xmin = 1187.9798
				xmax = 1188.0198
				text = ""
			intervals [1178]:
				xmin = 1188.0198
				xmax = 1188.1098
				text = "you"
			intervals [1179]:
				xmin = 1188.1098
				xmax = 1188.1398
				text = ""
			intervals [1180]:
				xmin = 1188.1398
				xmax = 1188.4398
				text = "remember"
			intervals [1181]:
				xmin = 1188.4398
				xmax = 1190.0495
				text = ""
			intervals [1182]:
				xmin = 1190.0495
				xmax = 1190.1795
				text = "what"
			intervals [1183]:
				xmin = 1190.1795
				xmax = 1190.2695
				text = "did"
			intervals [1184]:
				xmin = 1190.2695
				xmax = 1190.3295
				text = "they"
			intervals [1185]:
				xmin = 1190.3295
				xmax = 1190.4095
				text = "do"
			intervals [1186]:
				xmin = 1190.4095
				xmax = 1209.840
				text = ""
			intervals [1187]:
				xmin = 1209.840
				xmax = 1211.370
				text = "<unk>"
			intervals [1188]:
				xmin = 1211.370
				xmax = 1211.7471
				text = ""
			intervals [1189]:
				xmin = 1211.7471
				xmax = 1211.9671
				text = "what"
			intervals [1190]:
				xmin = 1211.9671
				xmax = 1212.0571
				text = "did"
			intervals [1191]:
				xmin = 1212.0571
				xmax = 1212.1171
				text = "he"
			intervals [1192]:
				xmin = 1212.1171
				xmax = 1212.1771
				text = "do"
			intervals [1193]:
				xmin = 1212.1771
				xmax = 1212.2371
				text = "to"
			intervals [1194]:
				xmin = 1212.2371
				xmax = 1212.3271
				text = "those"
			intervals [1195]:
				xmin = 1212.3271
				xmax = 1212.8971
				text = ""
			intervals [1196]:
				xmin = 1212.8971
				xmax = 1213.0171
				text = "kids"
			intervals [1197]:
				xmin = 1213.0171
				xmax = 1226.7442
				text = ""
			intervals [1198]:
				xmin = 1226.7442
				xmax = 1226.9742
				text = "he"
			intervals [1199]:
				xmin = 1226.9742
				xmax = 1227.1142
				text = "was"
			intervals [1200]:
				xmin = 1227.1142
				xmax = 1227.1442
				text = "a"
			intervals [1201]:
				xmin = 1227.1442
				xmax = 1227.1742
				text = ""
			intervals [1202]:
				xmin = 1227.1742
				xmax = 1227.2942
				text = "great"
			intervals [1203]:
				xmin = 1227.2942
				xmax = 1227.3542
				text = ""
			intervals [1204]:
				xmin = 1227.3542
				xmax = 1227.6242
				text = "sport"
			intervals [1205]:
				xmin = 1227.6242
				xmax = 1228.0442
				text = "about"
			intervals [1206]:
				xmin = 1228.0442
				xmax = 1228.0742
				text = ""
			intervals [1207]:
				xmin = 1228.0742
				xmax = 1228.1942
				text = "it"
			intervals [1208]:
				xmin = 1228.1942
				xmax = 1245.8982
				text = ""
			intervals [1209]:
				xmin = 1245.8982
				xmax = 1246.1482
				text = "my"
			intervals [1210]:
				xmin = 1246.1482
				xmax = 1246.1882
				text = ""
			intervals [1211]:
				xmin = 1246.1882
				xmax = 1246.5482
				text = "favorite"
			intervals [1212]:
				xmin = 1246.5482
				xmax = 1246.6082
				text = ""
			intervals [1213]:
				xmin = 1246.6082
				xmax = 1247.0082
				text = "question"
			intervals [1214]:
				xmin = 1247.0082
				xmax = 1247.0382
				text = ""
			intervals [1215]:
				xmin = 1247.0382
				xmax = 1247.1682
				text = "is"
			intervals [1216]:
				xmin = 1247.1682
				xmax = 1247.1982
				text = ""
			intervals [1217]:
				xmin = 1247.1982
				xmax = 1247.7282
				text = "about"
			intervals [1218]:
				xmin = 1247.7282
				xmax = 1247.7882
				text = "t"
			intervals [1219]:
				xmin = 1247.7882
				xmax = 1247.8982
				text = ""
			intervals [1220]:
				xmin = 1247.8982
				xmax = 1248.1282
				text = "playing"
			intervals [1221]:
				xmin = 1248.1282
				xmax = 1248.2582
				text = "a"
			intervals [1222]:
				xmin = 1248.2582
				xmax = 1248.2882
				text = ""
			intervals [1223]:
				xmin = 1248.2882
				xmax = 1248.4982
				text = "trick"
			intervals [1224]:
				xmin = 1248.4982
				xmax = 1248.5882
				text = "cause"
			intervals [1225]:
				xmin = 1248.5882
				xmax = 1248.8382
				text = "i"
			intervals [1226]:
				xmin = 1248.8382
				xmax = 1248.8682
				text = ""
			intervals [1227]:
				xmin = 1248.8682
				xmax = 1249.0382
				text = "hear"
			intervals [1228]:
				xmin = 1249.0382
				xmax = 1249.2982
				text = "about"
			intervals [1229]:
				xmin = 1249.2982
				xmax = 1249.3382
				text = ""
			intervals [1230]:
				xmin = 1249.3382
				xmax = 1249.4282
				text = "some"
			intervals [1231]:
				xmin = 1249.4282
				xmax = 1249.5182
				text = ""
			intervals [1232]:
				xmin = 1249.5182
				xmax = 1250.2982
				text = "good"
			intervals [1233]:
				xmin = 1250.2982
				xmax = 1250.4282
				text = ""
			intervals [1234]:
				xmin = 1250.4282
				xmax = 1250.5482
				text = "ones"
			intervals [1235]:
				xmin = 1250.5482
				xmax = 1250.5782
				text = ""
			intervals [1236]:
				xmin = 1250.5782
				xmax = 1250.8882
				text = "doing"
			intervals [1237]:
				xmin = 1250.8882
				xmax = 1250.9482
				text = "it"
			intervals [1238]:
				xmin = 1250.9482
				xmax = 1252.0172
				text = ""
			intervals [1239]:
				xmin = 1252.0172
				xmax = 1252.1872
				text = "okay"
			intervals [1240]:
				xmin = 1252.1872
				xmax = 1252.2572
				text = "is"
			intervals [1241]:
				xmin = 1252.2572
				xmax = 1252.4572
				text = "there"
			intervals [1242]:
				xmin = 1252.4572
				xmax = 1252.4872
				text = "a"
			intervals [1243]:
				xmin = 1252.4872
				xmax = 1252.5172
				text = ""
			intervals [1244]:
				xmin = 1252.5172
				xmax = 1252.7572
				text = "bunch"
			intervals [1245]:
				xmin = 1252.7572
				xmax = 1252.7872
				text = ""
			intervals [1246]:
				xmin = 1252.7872
				xmax = 1253.1072
				text = "of"
			intervals [1247]:
				xmin = 1253.1072
				xmax = 1253.3572
				text = "kids"
			intervals [1248]:
				xmin = 1253.3572
				xmax = 1253.4572
				text = "that"
			intervals [1249]:
				xmin = 1253.4572
				xmax = 1253.5672
				text = ""
			intervals [1250]:
				xmin = 1253.5672
				xmax = 1253.7172
				text = "you"
			intervals [1251]:
				xmin = 1253.7172
				xmax = 1253.7672
				text = ""
			intervals [1252]:
				xmin = 1253.7672
				xmax = 1253.9372
				text = "hang"
			intervals [1253]:
				xmin = 1253.9372
				xmax = 1254.4272
				text = "around"
			intervals [1254]:
				xmin = 1254.4272
				xmax = 1254.5272
				text = "with"
			intervals [1255]:
				xmin = 1254.5272
				xmax = 1254.5572
				text = ""
			intervals [1256]:
				xmin = 1254.5572
				xmax = 1254.6772
				text = "that"
			intervals [1257]:
				xmin = 1254.6772
				xmax = 1254.7072
				text = ""
			intervals [1258]:
				xmin = 1254.7072
				xmax = 1254.7672
				text = "s"
			intervals [1259]:
				xmin = 1254.7672
				xmax = 1254.7972
				text = ""
			intervals [1260]:
				xmin = 1254.7972
				xmax = 1254.9872
				text = "sort"
			intervals [1261]:
				xmin = 1254.9872
				xmax = 1255.1272
				text = "of"
			intervals [1262]:
				xmin = 1255.1272
				xmax = 1255.4172
				text = "your"
			intervals [1263]:
				xmin = 1255.4172
				xmax = 1255.4472
				text = ""
			intervals [1264]:
				xmin = 1255.4472
				xmax = 1255.6672
				text = "group"
			intervals [1265]:
				xmin = 1255.6672
				xmax = 1256.4225
				text = ""
			intervals [1266]:
				xmin = 1256.4225
				xmax = 1256.6225
				text = "that"
			intervals [1267]:
				xmin = 1256.6225
				xmax = 1256.6525
				text = ""
			intervals [1268]:
				xmin = 1256.6525
				xmax = 1256.7225
				text = "you"
			intervals [1269]:
				xmin = 1256.7225
				xmax = 1256.8325
				text = "would"
			intervals [1270]:
				xmin = 1256.8325
				xmax = 1257.3025
				text = "call"
			intervals [1271]:
				xmin = 1257.3025
				xmax = 1257.3325
				text = ""
			intervals [1272]:
				xmin = 1257.3325
				xmax = 1257.3925
				text = "it"
			intervals [1273]:
				xmin = 1257.3925
				xmax = 1257.4225
				text = ""
			intervals [1274]:
				xmin = 1257.4225
				xmax = 1257.5925
				text = "sort"
			intervals [1275]:
				xmin = 1257.5925
				xmax = 1257.6525
				text = "of"
			intervals [1276]:
				xmin = 1257.6525
				xmax = 1257.7425
				text = ""
			intervals [1277]:
				xmin = 1257.7425
				xmax = 1257.8925
				text = "like"
			intervals [1278]:
				xmin = 1257.8925
				xmax = 1257.9825
				text = ""
			intervals [1279]:
				xmin = 1257.9825
				xmax = 1258.1425
				text = "your"
			intervals [1280]:
				xmin = 1258.1425
				xmax = 1258.5425
				text = ""
			intervals [1281]:
				xmin = 1258.5425
				xmax = 1258.6825
				text = "group"
			intervals [1282]:
				xmin = 1258.6825
				xmax = 1260.1922
				text = ""
			intervals [1283]:
				xmin = 1260.1922
				xmax = 1260.5422
				text = "um"
			intervals [1284]:
				xmin = 1260.5422
				xmax = 1262.0215
				text = ""
			intervals [1285]:
				xmin = 1262.0215
				xmax = 1262.2315
				text = "are"
			intervals [1286]:
				xmin = 1262.2315
				xmax = 1262.3215
				text = "they"
			intervals [1287]:
				xmin = 1262.3215
				xmax = 1262.5115
				text = "all"
			intervals [1288]:
				xmin = 1262.5115
				xmax = 1262.7515
				text = "about"
			intervals [1289]:
				xmin = 1262.7515
				xmax = 1262.7815
				text = ""
			intervals [1290]:
				xmin = 1262.7815
				xmax = 1263.6715
				text = "your"
			intervals [1291]:
				xmin = 1263.6715
				xmax = 1263.7015
				text = ""
			intervals [1292]:
				xmin = 1263.7015
				xmax = 1263.7915
				text = "same"
			intervals [1293]:
				xmin = 1263.7915
				xmax = 1263.8515
				text = "age"
			intervals [1294]:
				xmin = 1263.8515
				xmax = 1265.8964
				text = ""
			intervals [1295]:
				xmin = 1265.8964
				xmax = 1265.9964
				text = "do"
			intervals [1296]:
				xmin = 1265.9964
				xmax = 1266.0664
				text = "they"
			intervals [1297]:
				xmin = 1266.0664
				xmax = 1266.2064
				text = "any"
			intervals [1298]:
				xmin = 1266.2064
				xmax = 1266.3264
				text = "any"
			intervals [1299]:
				xmin = 1266.3264
				xmax = 1266.4564
				text = ""
			intervals [1300]:
				xmin = 1266.4564
				xmax = 1266.5364
				text = "of"
			intervals [1301]:
				xmin = 1266.5364
				xmax = 1266.7964
				text = "'em"
			intervals [1302]:
				xmin = 1266.7964
				xmax = 1266.8864
				text = ""
			intervals [1303]:
				xmin = 1266.8864
				xmax = 1267.0464
				text = "speak"
			intervals [1304]:
				xmin = 1267.0464
				xmax = 1267.0764
				text = ""
			intervals [1305]:
				xmin = 1267.0764
				xmax = 1267.2664
				text = "any"
			intervals [1306]:
				xmin = 1267.2664
				xmax = 1267.3864
				text = ""
			intervals [1307]:
				xmin = 1267.3864
				xmax = 1267.7264
				text = "foreign"
			intervals [1308]:
				xmin = 1267.7264
				xmax = 1268.2164
				text = "languages"
			intervals [1309]:
				xmin = 1268.2164
				xmax = 1268.2464
				text = ""
			intervals [1310]:
				xmin = 1268.2464
				xmax = 1268.6164
				text = "like"
			intervals [1311]:
				xmin = 1268.6164
				xmax = 1268.6864
				text = ""
			intervals [1312]:
				xmin = 1268.6864
				xmax = 1269.1564
				text = "spanish"
			intervals [1313]:
				xmin = 1269.1564
				xmax = 1273.7511
				text = ""
			intervals [1314]:
				xmin = 1273.7511
				xmax = 1274.0211
				text = "okay"
			intervals [1315]:
				xmin = 1274.0211
				xmax = 1274.0811
				text = ""
			intervals [1316]:
				xmin = 1274.0811
				xmax = 1274.3911
				text = "what"
			intervals [1317]:
				xmin = 1274.3911
				xmax = 1274.4511
				text = "do"
			intervals [1318]:
				xmin = 1274.4511
				xmax = 1274.4811
				text = ""
			intervals [1319]:
				xmin = 1274.4811
				xmax = 1274.5411
				text = "they"
			intervals [1320]:
				xmin = 1274.5411
				xmax = 1274.5711
				text = ""
			intervals [1321]:
				xmin = 1274.5711
				xmax = 1274.7011
				text = "speak"
			intervals [1322]:
				xmin = 1274.7011
				xmax = 1286.3526
				text = ""
			intervals [1323]:
				xmin = 1286.3526
				xmax = 1287.1126
				text = "mm-hm"
			intervals [1324]:
				xmin = 1287.1126
				xmax = 1287.1726
				text = "they"
			intervals [1325]:
				xmin = 1287.1726
				xmax = 1287.6026
				text = "learned"
			intervals [1326]:
				xmin = 1287.6026
				xmax = 1287.7126
				text = "it"
			intervals [1327]:
				xmin = 1287.7126
				xmax = 1287.7826
				text = "at"
			intervals [1328]:
				xmin = 1287.7826
				xmax = 1287.8426
				text = ""
			intervals [1329]:
				xmin = 1287.8426
				xmax = 1288.1926
				text = "home"
			intervals [1330]:
				xmin = 1288.1926
				xmax = 1288.3226
				text = "or"
			intervals [1331]:
				xmin = 1288.3226
				xmax = 1288.4426
				text = ""
			intervals [1332]:
				xmin = 1288.4426
				xmax = 1288.6326
				text = "in"
			intervals [1333]:
				xmin = 1288.6326
				xmax = 1288.8026
				text = "school"
			intervals [1334]:
				xmin = 1288.8026
				xmax = 1289.237
				text = ""
			intervals [1335]:
				xmin = 1289.237
				xmax = 1289.297
				text = "at"
			intervals [1336]:
				xmin = 1289.297
				xmax = 1289.327
				text = ""
			intervals [1337]:
				xmin = 1289.327
				xmax = 1289.597
				text = "school"
			intervals [1338]:
				xmin = 1289.597
				xmax = 1290.7439
				text = ""
			intervals [1339]:
				xmin = 1290.7439
				xmax = 1290.8039
				text = "is"
			intervals [1340]:
				xmin = 1290.8039
				xmax = 1290.8339
				text = ""
			intervals [1341]:
				xmin = 1290.8339
				xmax = 1290.9939
				text = "there"
			intervals [1342]:
				xmin = 1290.9939
				xmax = 1291.1039
				text = "any"
			intervals [1343]:
				xmin = 1291.1039
				xmax = 1291.3239
				text = "white"
			intervals [1344]:
				xmin = 1291.3239
				xmax = 1291.3839
				text = ""
			intervals [1345]:
				xmin = 1291.3839
				xmax = 1291.5539
				text = "kids"
			intervals [1346]:
				xmin = 1291.5539
				xmax = 1291.6139
				text = ""
			intervals [1347]:
				xmin = 1291.6139
				xmax = 1291.6839
				text = "in"
			intervals [1348]:
				xmin = 1291.6839
				xmax = 1291.7339
				text = ""
			intervals [1349]:
				xmin = 1291.7339
				xmax = 1291.8239
				text = "your"
			intervals [1350]:
				xmin = 1291.8239
				xmax = 1291.9239
				text = ""
			intervals [1351]:
				xmin = 1291.9239
				xmax = 1292.0439
				text = "group"
			intervals [1352]:
				xmin = 1292.0439
				xmax = 1297.3634
				text = ""
			intervals [1353]:
				xmin = 1297.3634
				xmax = 1297.5834
				text = "is"
			intervals [1354]:
				xmin = 1297.5834
				xmax = 1297.6134
				text = ""
			intervals [1355]:
				xmin = 1297.6134
				xmax = 1297.8134
				text = "there"
			intervals [1356]:
				xmin = 1297.8134
				xmax = 1298.1334
				text = "one"
			intervals [1357]:
				xmin = 1298.1334
				xmax = 1298.7163
				text = ""
			intervals [1358]:
				xmin = 1298.7163
				xmax = 1299.1263
				text = "person"
			intervals [1359]:
				xmin = 1299.1263
				xmax = 1299.2763
				text = "that"
			intervals [1360]:
				xmin = 1299.2763
				xmax = 1299.6582
				text = ""
			intervals [1361]:
				xmin = 1299.6582
				xmax = 1299.9282
				text = "looks"
			intervals [1362]:
				xmin = 1299.9282
				xmax = 1299.9682
				text = ""
			intervals [1363]:
				xmin = 1299.9682
				xmax = 1300.1782
				text = "like"
			intervals [1364]:
				xmin = 1300.1782
				xmax = 1300.2082
				text = ""
			intervals [1365]:
				xmin = 1300.2082
				xmax = 1300.3682
				text = "they're"
			intervals [1366]:
				xmin = 1300.3682
				xmax = 1300.5482
				text = "the"
			intervals [1367]:
				xmin = 1300.5482
				xmax = 1300.8882
				text = "leader"
			intervals [1368]:
				xmin = 1300.8882
				xmax = 1300.9182
				text = ""
			intervals [1369]:
				xmin = 1300.9182
				xmax = 1301.0382
				text = "you"
			intervals [1370]:
				xmin = 1301.0382
				xmax = 1301.0682
				text = ""
			intervals [1371]:
				xmin = 1301.0682
				xmax = 1301.2282
				text = "know"
			intervals [1372]:
				xmin = 1301.2282
				xmax = 1301.2582
				text = ""
			intervals [1373]:
				xmin = 1301.2582
				xmax = 1301.6382
				text = "everybody"
			intervals [1374]:
				xmin = 1301.6382
				xmax = 1301.8282
				text = "look"
			intervals [1375]:
				xmin = 1301.8282
				xmax = 1301.8782
				text = ""
			intervals [1376]:
				xmin = 1301.8782
				xmax = 1301.9382
				text = "to"
			intervals [1377]:
				xmin = 1301.9382
				xmax = 1301.9982
				text = ""
			intervals [1378]:
				xmin = 1301.9982
				xmax = 1302.2182
				text = "them"
			intervals [1379]:
				xmin = 1302.2182
				xmax = 1303.7098
				text = ""
			intervals [1380]:
				xmin = 1303.7098
				xmax = 1303.8298
				text = "s"
			intervals [1381]:
				xmin = 1303.8298
				xmax = 1304.5531
				text = ""
			intervals [1382]:
				xmin = 1304.5531
				xmax = 1304.9231
				text = "hm"
			intervals [1383]:
				xmin = 1304.9231
				xmax = 1305.968
				text = ""
			intervals [1384]:
				xmin = 1305.968
				xmax = 1306.408
				text = "everybody"
			intervals [1385]:
				xmin = 1306.408
				xmax = 1306.498
				text = ""
			intervals [1386]:
				xmin = 1306.498
				xmax = 1306.778
				text = "sort"
			intervals [1387]:
				xmin = 1306.778
				xmax = 1306.808
				text = ""
			intervals [1388]:
				xmin = 1306.808
				xmax = 1306.868
				text = "of"
			intervals [1389]:
				xmin = 1306.868
				xmax = 1307.278
				text = "decides"
			intervals [1390]:
				xmin = 1307.278
				xmax = 1307.378
				text = ""
			intervals [1391]:
				xmin = 1307.378
				xmax = 1307.468
				text = "the"
			intervals [1392]:
				xmin = 1307.468
				xmax = 1307.558
				text = ""
			intervals [1393]:
				xmin = 1307.558
				xmax = 1307.658
				text = "same"
			intervals [1394]:
				xmin = 1307.658
				xmax = 1308.098
				text = ""
			intervals [1395]:
				xmin = 1308.098
				xmax = 1308.298
				text = "thing"
			intervals [1396]:
				xmin = 1308.298
				xmax = 1322.1707
				text = ""
			intervals [1397]:
				xmin = 1322.1707
				xmax = 1322.5807
				text = "mm-hm"
			intervals [1398]:
				xmin = 1322.5807
				xmax = 1324.6773
				text = ""
			intervals [1399]:
				xmin = 1324.6773
				xmax = 1324.7873
				text = "mm-hm"
			intervals [1400]:
				xmin = 1324.7873
				xmax = 1325.0473
				text = "how"
			intervals [1401]:
				xmin = 1325.0473
				xmax = 1325.0873
				text = ""
			intervals [1402]:
				xmin = 1325.0873
				xmax = 1325.7073
				text = "come"
			intervals [1403]:
				xmin = 1325.7073
				xmax = 1325.8073
				text = "they"
			intervals [1404]:
				xmin = 1325.8073
				xmax = 1325.8673
				text = ""
			intervals [1405]:
				xmin = 1325.8673
				xmax = 1325.9273
				text = "say"
			intervals [1406]:
				xmin = 1325.9273
				xmax = 1325.9873
				text = ""
			intervals [1407]:
				xmin = 1325.9873
				xmax = 1326.0473
				text = "she"
			intervals [1408]:
				xmin = 1326.0473
				xmax = 1326.1473
				text = "is"
			intervals [1409]:
				xmin = 1326.1473
				xmax = 1326.2173
				text = ""
			intervals [1410]:
				xmin = 1326.2173
				xmax = 1326.6873
				text = "<unk>"
			intervals [1411]:
				xmin = 1326.6873
				xmax = 1328.7641
				text = ""
			intervals [1412]:
				xmin = 1328.7641
				xmax = 1328.8341
				text = "<unk>"
			intervals [1413]:
				xmin = 1328.8341
				xmax = 1333.5066
				text = ""
			intervals [1414]:
				xmin = 1333.5066
				xmax = 1333.8866
				text = "mm-hm"
			intervals [1415]:
				xmin = 1333.8866
				xmax = 1341.5043
				text = ""
			intervals [1416]:
				xmin = 1341.5043
				xmax = 1342.0143
				text = "mm-hm"
			intervals [1417]:
				xmin = 1342.0143
				xmax = 1350.6373
				text = ""
			intervals [1418]:
				xmin = 1350.6373
				xmax = 1350.6773
				text = "<unk>"
			intervals [1419]:
				xmin = 1350.6773
				xmax = 1355.8454
				text = ""
			intervals [1420]:
				xmin = 1355.8454
				xmax = 1356.1154
				text = "mm-hm"
			intervals [1421]:
				xmin = 1356.1154
				xmax = 1359.3105
				text = ""
			intervals [1422]:
				xmin = 1359.3105
				xmax = 1359.6805
				text = "oh"
			intervals [1423]:
				xmin = 1359.6805
				xmax = 1360.9311
				text = ""
			intervals [1424]:
				xmin = 1360.9311
				xmax = 1361.3911
				text = "what"
			intervals [1425]:
				xmin = 1361.3911
				xmax = 1361.4611
				text = "if"
			intervals [1426]:
				xmin = 1361.4611
				xmax = 1361.6311
				text = "they"
			intervals [1427]:
				xmin = 1361.6311
				xmax = 1361.7511
				text = ""
			intervals [1428]:
				xmin = 1361.7511
				xmax = 1362.1211
				text = "what"
			intervals [1429]:
				xmin = 1362.1211
				xmax = 1362.2011
				text = "if"
			intervals [1430]:
				xmin = 1362.2011
				xmax = 1362.2611
				text = "they"
			intervals [1431]:
				xmin = 1362.2611
				xmax = 1362.6211
				text = "start"
			intervals [1432]:
				xmin = 1362.6211
				xmax = 1362.8211
				text = "coming"
			intervals [1433]:
				xmin = 1362.8211
				xmax = 1363.1411
				text = ""
			intervals [1434]:
				xmin = 1363.1411
				xmax = 1363.4311
				text = "move"
			intervals [1435]:
				xmin = 1363.4311
				xmax = 1363.9422
				text = ""
			intervals [1436]:
				xmin = 1363.9422
				xmax = 1364.0522
				text = "from"
			intervals [1437]:
				xmin = 1364.0522
				xmax = 1364.0822
				text = ""
			intervals [1438]:
				xmin = 1364.0822
				xmax = 1364.2622
				text = "some"
			intervals [1439]:
				xmin = 1364.2622
				xmax = 1364.3122
				text = ""
			intervals [1440]:
				xmin = 1364.3122
				xmax = 1364.5122
				text = "place"
			intervals [1441]:
				xmin = 1364.5122
				xmax = 1364.6122
				text = ""
			intervals [1442]:
				xmin = 1364.6122
				xmax = 1364.7022
				text = "and"
			intervals [1443]:
				xmin = 1364.7022
				xmax = 1365.0922
				text = "started"
			intervals [1444]:
				xmin = 1365.0922
				xmax = 1365.6522
				text = "coming"
			intervals [1445]:
				xmin = 1365.6522
				xmax = 1365.6822
				text = ""
			intervals [1446]:
				xmin = 1365.6822
				xmax = 1365.7422
				text = "to"
			intervals [1447]:
				xmin = 1365.7422
				xmax = 1365.8322
				text = "your"
			intervals [1448]:
				xmin = 1365.8322
				xmax = 1366.0322
				text = "group"
			intervals [1449]:
				xmin = 1366.0322
				xmax = 1371.2732
				text = ""
			intervals [1450]:
				xmin = 1371.2732
				xmax = 1371.4232
				text = "it"
			intervals [1451]:
				xmin = 1371.4232
				xmax = 1371.6832
				text = "s"
			intervals [1452]:
				xmin = 1371.6832
				xmax = 1371.8732
				text = "not"
			intervals [1453]:
				xmin = 1371.8732
				xmax = 1371.9332
				text = "too"
			intervals [1454]:
				xmin = 1371.9332
				xmax = 1372.2232
				text = "hard"
			intervals [1455]:
				xmin = 1372.2232
				xmax = 1372.3856
				text = ""
			intervals [1456]:
				xmin = 1372.3856
				xmax = 1372.9756
				text = "mm-hm"
			intervals [1457]:
				xmin = 1372.9756
				xmax = 1374.1482
				text = ""
			intervals [1458]:
				xmin = 1374.1482
				xmax = 1374.2482
				text = "but"
			intervals [1459]:
				xmin = 1374.2482
				xmax = 1374.3382
				text = "you're"
			intervals [1460]:
				xmin = 1374.3382
				xmax = 1374.5482
				text = "not"
			intervals [1461]:
				xmin = 1374.5482
				xmax = 1374.5782
				text = ""
			intervals [1462]:
				xmin = 1374.5782
				xmax = 1374.7882
				text = "a"
			intervals [1463]:
				xmin = 1374.7882
				xmax = 1374.8182
				text = ""
			intervals [1464]:
				xmin = 1374.8182
				xmax = 1375.1182
				text = "hard"
			intervals [1465]:
				xmin = 1375.1182
				xmax = 1376.0225
				text = ""
			intervals [1466]:
				xmin = 1376.0225
				xmax = 1376.3225
				text = "group"
			intervals [1467]:
				xmin = 1376.3225
				xmax = 1376.4525
				text = "of"
			intervals [1468]:
				xmin = 1376.4525
				xmax = 1376.4825
				text = ""
			intervals [1469]:
				xmin = 1376.4825
				xmax = 1376.6925
				text = "people"
			intervals [1470]:
				xmin = 1376.6925
				xmax = 1380.3933
				text = ""
			intervals [1471]:
				xmin = 1380.3933
				xmax = 1380.8533
				text = "uh"
			intervals [1472]:
				xmin = 1380.8533
				xmax = 1381.1822
				text = ""
			intervals [1473]:
				xmin = 1381.1822
				xmax = 1381.2722
				text = "do"
			intervals [1474]:
				xmin = 1381.2722
				xmax = 1381.3322
				text = "you"
			intervals [1475]:
				xmin = 1381.3322
				xmax = 1381.3622
				text = ""
			intervals [1476]:
				xmin = 1381.3622
				xmax = 1381.5022
				text = "have"
			intervals [1477]:
				xmin = 1381.5022
				xmax = 1381.6422
				text = "any"
			intervals [1478]:
				xmin = 1381.6422
				xmax = 1382.0022
				text = "idea"
			intervals [1479]:
				xmin = 1382.0022
				xmax = 1382.1822
				text = "what"
			intervals [1480]:
				xmin = 1382.1822
				xmax = 1382.2722
				text = "you"
			intervals [1481]:
				xmin = 1382.2722
				xmax = 1382.4822
				text = "wanna"
			intervals [1482]:
				xmin = 1382.4822
				xmax = 1382.5722
				text = ""
			intervals [1483]:
				xmin = 1382.5722
				xmax = 1382.6522
				text = "be"
			intervals [1484]:
				xmin = 1382.6522
				xmax = 1383.1322
				text = ""
			intervals [1485]:
				xmin = 1383.1322
				xmax = 1383.2222
				text = "when"
			intervals [1486]:
				xmin = 1383.2222
				xmax = 1383.2522
				text = ""
			intervals [1487]:
				xmin = 1383.2522
				xmax = 1383.3122
				text = "you"
			intervals [1488]:
				xmin = 1383.3122
				xmax = 1383.4622
				text = "finish"
			intervals [1489]:
				xmin = 1383.4622
				xmax = 1383.4922
				text = ""
			intervals [1490]:
				xmin = 1383.4922
				xmax = 1383.6822
				text = "school"
			intervals [1491]:
				xmin = 1383.6822
				xmax = 1386.2822
				text = ""
			intervals [1492]:
				xmin = 1386.2822
				xmax = 1386.3422
				text = "do"
			intervals [1493]:
				xmin = 1386.3422
				xmax = 1386.4022
				text = ""
			intervals [1494]:
				xmin = 1386.4022
				xmax = 1386.4922
				text = "you"
			intervals [1495]:
				xmin = 1386.4922
				xmax = 1386.5222
				text = ""
			intervals [1496]:
				xmin = 1386.5222
				xmax = 1386.6322
				text = "know"
			intervals [1497]:
				xmin = 1386.6322
				xmax = 1386.7922
				text = "what"
			intervals [1498]:
				xmin = 1386.7922
				xmax = 1386.8322
				text = "a"
			intervals [1499]:
				xmin = 1386.8322
				xmax = 1386.8722
				text = ""
			intervals [1500]:
				xmin = 1386.8722
				xmax = 1387.0922
				text = "social"
			intervals [1501]:
				xmin = 1387.0922
				xmax = 1387.1922
				text = ""
			intervals [1502]:
				xmin = 1387.1922
				xmax = 1387.5422
				text = "worker"
			intervals [1503]:
				xmin = 1387.5422
				xmax = 1387.5722
				text = ""
			intervals [1504]:
				xmin = 1387.5722
				xmax = 1387.7522
				text = "does"
			intervals [1505]:
				xmin = 1387.7522
				xmax = 1388.2826
				text = ""
			intervals [1506]:
				xmin = 1388.2826
				xmax = 1388.5826
				text = "mostly"
			intervals [1507]:
				xmin = 1388.5826
				xmax = 1390.2364
				text = ""
			intervals [1508]:
				xmin = 1390.2364
				xmax = 1390.4864
				text = "what"
			intervals [1509]:
				xmin = 1390.4864
				xmax = 1390.5164
				text = ""
			intervals [1510]:
				xmin = 1390.5164
				xmax = 1390.5764
				text = "do"
			intervals [1511]:
				xmin = 1390.5764
				xmax = 1390.6764
				text = "they"
			intervals [1512]:
				xmin = 1390.6764
				xmax = 1390.7364
				text = ""
			intervals [1513]:
				xmin = 1390.7364
				xmax = 1390.8364
				text = "do"
			intervals [1514]:
				xmin = 1390.8364
				xmax = 1401.8587
				text = ""
			intervals [1515]:
				xmin = 1401.8587
				xmax = 1402.2287
				text = "mm-hm"
			intervals [1516]:
				xmin = 1402.2287
				xmax = 1408.4637
				text = ""
			intervals [1517]:
				xmin = 1408.4637
				xmax = 1408.8537
				text = "mm-hm"
			intervals [1518]:
				xmin = 1408.8537
				xmax = 1410.1797
				text = ""
			intervals [1519]:
				xmin = 1410.1797
				xmax = 1410.4497
				text = "mm-hm"
			intervals [1520]:
				xmin = 1410.4497
				xmax = 1416.2927
				text = ""
			intervals [1521]:
				xmin = 1416.2927
				xmax = 1416.4327
				text = "sounds"
			intervals [1522]:
				xmin = 1416.4327
				xmax = 1416.4627
				text = ""
			intervals [1523]:
				xmin = 1416.4627
				xmax = 1416.5927
				text = "like"
			intervals [1524]:
				xmin = 1416.5927
				xmax = 1416.6727
				text = ""
			intervals [1525]:
				xmin = 1416.6727
				xmax = 1416.8327
				text = "you're"
			intervals [1526]:
				xmin = 1416.8327
				xmax = 1417.0527
				text = "getting"
			intervals [1527]:
				xmin = 1417.0527
				xmax = 1417.0827
				text = ""
			intervals [1528]:
				xmin = 1417.0827
				xmax = 1417.5527
				text = "good"
			intervals [1529]:
				xmin = 1417.5527
				xmax = 1418.0627
				text = "experience"
			intervals [1530]:
				xmin = 1418.0627
				xmax = 1418.1027
				text = ""
			intervals [1531]:
				xmin = 1418.1027
				xmax = 1418.2727
				text = "in"
			intervals [1532]:
				xmin = 1418.2727
				xmax = 1418.5227
				text = "that"
			intervals [1533]:
				xmin = 1418.5227
				xmax = 1419.0227
				text = "already"
			intervals [1534]:
				xmin = 1419.0227
				xmax = 1419.8387
				text = ""
			intervals [1535]:
				xmin = 1419.8387
				xmax = 1420.2787
				text = "uh"
			intervals [1536]:
				xmin = 1420.2787
				xmax = 1420.7679
				text = ""
			intervals [1537]:
				xmin = 1420.7679
				xmax = 1420.9079
				text = "how"
			intervals [1538]:
				xmin = 1420.9079
				xmax = 1421.1179
				text = "long"
			intervals [1539]:
				xmin = 1421.1179
				xmax = 1421.1579
				text = ""
			intervals [1540]:
				xmin = 1421.1579
				xmax = 1421.2679
				text = "does"
			intervals [1541]:
				xmin = 1421.2679
				xmax = 1421.3279
				text = "it"
			intervals [1542]:
				xmin = 1421.3279
				xmax = 1421.3579
				text = ""
			intervals [1543]:
				xmin = 1421.3579
				xmax = 1421.5379
				text = "take"
			intervals [1544]:
				xmin = 1421.5379
				xmax = 1421.5679
				text = ""
			intervals [1545]:
				xmin = 1421.5679
				xmax = 1421.6579
				text = "to"
			intervals [1546]:
				xmin = 1421.6579
				xmax = 1421.6879
				text = ""
			intervals [1547]:
				xmin = 1421.6879
				xmax = 1421.8579
				text = "be"
			intervals [1548]:
				xmin = 1421.8579
				xmax = 1421.9579
				text = "a"
			intervals [1549]:
				xmin = 1421.9579
				xmax = 1422.0079
				text = ""
			intervals [1550]:
				xmin = 1422.0079
				xmax = 1422.2079
				text = "social"
			intervals [1551]:
				xmin = 1422.2079
				xmax = 1422.4379
				text = ""
			intervals [1552]:
				xmin = 1422.4379
				xmax = 1422.5979
				text = "worker"
			intervals [1553]:
				xmin = 1422.5979
				xmax = 1428.618
				text = ""
			intervals [1554]:
				xmin = 1428.618
				xmax = 1429.028
				text = "mm-hm"
			intervals [1555]:
				xmin = 1429.028
				xmax = 1431.5222
				text = ""
			intervals [1556]:
				xmin = 1431.5222
				xmax = 1431.6122
				text = "that"
			intervals [1557]:
				xmin = 1431.6122
				xmax = 1431.6422
				text = "s"
			intervals [1558]:
				xmin = 1431.6422
				xmax = 1431.6722
				text = ""
			intervals [1559]:
				xmin = 1431.6722
				xmax = 1431.7022
				text = "a"
			intervals [1560]:
				xmin = 1431.7022
				xmax = 1431.8922
				text = "long"
			intervals [1561]:
				xmin = 1431.8922
				xmax = 1432.4722
				text = "time"
			intervals [1562]:
				xmin = 1432.4722
				xmax = 1435.6391
				text = ""
			intervals [1563]:
				xmin = 1435.6391
				xmax = 1435.8091
				text = "okay"
			intervals [1564]:
				xmin = 1435.8091
				xmax = 1435.8491
				text = ""
			intervals [1565]:
				xmin = 1435.8491
				xmax = 1435.9991
				text = "here"
			intervals [1566]:
				xmin = 1435.9991
				xmax = 1436.0291
				text = ""
			intervals [1567]:
				xmin = 1436.0291
				xmax = 1436.0591
				text = "s"
			intervals [1568]:
				xmin = 1436.0591
				xmax = 1436.1191
				text = "a"
			intervals [1569]:
				xmin = 1436.1191
				xmax = 1436.2591
				text = ""
			intervals [1570]:
				xmin = 1436.2591
				xmax = 1436.5191
				text = "question"
			intervals [1571]:
				xmin = 1436.5191
				xmax = 1436.5891
				text = ""
			intervals [1572]:
				xmin = 1436.5891
				xmax = 1436.8191
				text = "that"
			intervals [1573]:
				xmin = 1436.8191
				xmax = 1436.9091
				text = ""
			intervals [1574]:
				xmin = 1436.9091
				xmax = 1437.1291
				text = "makes"
			intervals [1575]:
				xmin = 1437.1291
				xmax = 1437.1691
				text = ""
			intervals [1576]:
				xmin = 1437.1691
				xmax = 1437.2491
				text = "you"
			intervals [1577]:
				xmin = 1437.2491
				xmax = 1437.4791
				text = "use"
			intervals [1578]:
				xmin = 1437.4791
				xmax = 1437.5291
				text = ""
			intervals [1579]:
				xmin = 1437.5291
				xmax = 1437.6691
				text = "your"
			intervals [1580]:
				xmin = 1437.6691
				xmax = 1437.6991
				text = ""
			intervals [1581]:
				xmin = 1437.6991
				xmax = 1438.2191
				text = "imagination"
			intervals [1582]:
				xmin = 1438.2191
				xmax = 1439.2855
				text = ""
			intervals [1583]:
				xmin = 1439.2855
				xmax = 1439.3455
				text = "if"
			intervals [1584]:
				xmin = 1439.3455
				xmax = 1439.4555
				text = "you"
			intervals [1585]:
				xmin = 1439.4555
				xmax = 1439.4855
				text = ""
			intervals [1586]:
				xmin = 1439.4855
				xmax = 1439.6555
				text = "had"
			intervals [1587]:
				xmin = 1439.6555
				xmax = 1440.0455
				text = "all"
			intervals [1588]:
				xmin = 1440.0455
				xmax = 1440.1055
				text = "the"
			intervals [1589]:
				xmin = 1440.1055
				xmax = 1440.3555
				text = "money"
			intervals [1590]:
				xmin = 1440.3555
				xmax = 1440.3855
				text = ""
			intervals [1591]:
				xmin = 1440.3855
				xmax = 1440.5655
				text = "you"
			intervals [1592]:
				xmin = 1440.5655
				xmax = 1440.6455
				text = ""
			intervals [1593]:
				xmin = 1440.6455
				xmax = 1440.7455
				text = "could"
			intervals [1594]:
				xmin = 1440.7455
				xmax = 1441.0455
				text = "ever"
			intervals [1595]:
				xmin = 1441.0455
				xmax = 1441.0755
				text = ""
			intervals [1596]:
				xmin = 1441.0755
				xmax = 1441.3055
				text = "want"
			intervals [1597]:
				xmin = 1441.3055
				xmax = 1441.4555
				text = ""
			intervals [1598]:
				xmin = 1441.4555
				xmax = 1441.5155
				text = "in"
			intervals [1599]:
				xmin = 1441.5155
				xmax = 1441.5455
				text = ""
			intervals [1600]:
				xmin = 1441.5455
				xmax = 1441.6155
				text = "the"
			intervals [1601]:
				xmin = 1441.6155
				xmax = 1441.7855
				text = "world"
			intervals [1602]:
				xmin = 1441.7855
				xmax = 1441.8855
				text = "what"
			intervals [1603]:
				xmin = 1441.8855
				xmax = 1442.1255
				text = ""
			intervals [1604]:
				xmin = 1442.1255
				xmax = 1442.2455
				text = "would"
			intervals [1605]:
				xmin = 1442.2455
				xmax = 1442.3255
				text = ""
			intervals [1606]:
				xmin = 1442.3255
				xmax = 1442.4055
				text = "you"
			intervals [1607]:
				xmin = 1442.4055
				xmax = 1442.4355
				text = ""
			intervals [1608]:
				xmin = 1442.4355
				xmax = 1442.5355
				text = "do"
			intervals [1609]:
				xmin = 1442.5355
				xmax = 1442.5755
				text = ""
			intervals [1610]:
				xmin = 1442.5755
				xmax = 1442.6655
				text = "with"
			intervals [1611]:
				xmin = 1442.6655
				xmax = 1442.7255
				text = "it"
			intervals [1612]:
				xmin = 1442.7255
				xmax = 1464.0689
				text = ""
			intervals [1613]:
				xmin = 1464.0689
				xmax = 1464.1889
				text = "mm-hm"
			intervals [1614]:
				xmin = 1464.1889
				xmax = 1472.8328
				text = ""
			intervals [1615]:
				xmin = 1472.8328
				xmax = 1473.3028
				text = "mm-hm"
			intervals [1616]:
				xmin = 1473.3028
				xmax = 1483.807
				text = ""
			intervals [1617]:
				xmin = 1483.807
				xmax = 1484.297
				text = "mm-hm"
			intervals [1618]:
				xmin = 1484.297
				xmax = 1485.439
				text = ""
			intervals [1619]:
				xmin = 1485.439
				xmax = 1485.629
				text = "what"
			intervals [1620]:
				xmin = 1485.629
				xmax = 1485.719
				text = "are"
			intervals [1621]:
				xmin = 1485.719
				xmax = 1485.799
				text = ""
			intervals [1622]:
				xmin = 1485.799
				xmax = 1485.989
				text = "some"
			intervals [1623]:
				xmin = 1485.989
				xmax = 1486.049
				text = "of"
			intervals [1624]:
				xmin = 1486.049
				xmax = 1486.109
				text = "the"
			intervals [1625]:
				xmin = 1486.109
				xmax = 1486.139
				text = ""
			intervals [1626]:
				xmin = 1486.139
				xmax = 1486.319
				text = "things"
			intervals [1627]:
				xmin = 1486.319
				xmax = 1486.399
				text = ""
			intervals [1628]:
				xmin = 1486.399
				xmax = 1486.519
				text = "you"
			intervals [1629]:
				xmin = 1486.519
				xmax = 1486.559
				text = ""
			intervals [1630]:
				xmin = 1486.559
				xmax = 1486.679
				text = "would"
			intervals [1631]:
				xmin = 1486.679
				xmax = 1486.769
				text = "get"
			intervals [1632]:
				xmin = 1486.769
				xmax = 1486.799
				text = ""
			intervals [1633]:
				xmin = 1486.799
				xmax = 1487.039
				text = "for"
			intervals [1634]:
				xmin = 1487.039
				xmax = 1487.069
				text = ""
			intervals [1635]:
				xmin = 1487.069
				xmax = 1487.379
				text = "yourself"
			intervals [1636]:
				xmin = 1487.379
				xmax = 1492.2177
				text = ""
			intervals [1637]:
				xmin = 1492.2177
				xmax = 1492.5477
				text = "mm-hm"
			intervals [1638]:
				xmin = 1492.5477
				xmax = 1494.8138
				text = ""
			intervals [1639]:
				xmin = 1494.8138
				xmax = 1495.3738
				text = "mm"
			intervals [1640]:
				xmin = 1495.3738
				xmax = 1495.4038
				text = ""
			intervals [1641]:
				xmin = 1495.4038
				xmax = 1495.4938
				text = "that"
			intervals [1642]:
				xmin = 1495.4938
				xmax = 1495.5238
				text = ""
			intervals [1643]:
				xmin = 1495.5238
				xmax = 1495.5538
				text = "s"
			intervals [1644]:
				xmin = 1495.5538
				xmax = 1495.6738
				text = "very"
			intervals [1645]:
				xmin = 1495.6738
				xmax = 1495.7838
				text = "good"
			intervals [1646]:
				xmin = 1495.7838
				xmax = 1497.8734
				text = ""
			intervals [1647]:
				xmin = 1497.8734
				xmax = 1498.2834
				text = "um"
			intervals [1648]:
				xmin = 1498.2834
				xmax = 1499.3088
				text = ""
			intervals [1649]:
				xmin = 1499.3088
				xmax = 1499.5988
				text = "what"
			intervals [1650]:
				xmin = 1499.5988
				xmax = 1499.6288
				text = ""
			intervals [1651]:
				xmin = 1499.6288
				xmax = 1499.6888
				text = "do"
			intervals [1652]:
				xmin = 1499.6888
				xmax = 1499.8488
				text = "you"
			intervals [1653]:
				xmin = 1499.8488
				xmax = 1499.8788
				text = ""
			intervals [1654]:
				xmin = 1499.8788
				xmax = 1500.1788
				text = "do"
			intervals [1655]:
				xmin = 1500.1788
				xmax = 1501.2055
				text = ""
			intervals [1656]:
				xmin = 1501.2055
				xmax = 1501.4455
				text = "what"
			intervals [1657]:
				xmin = 1501.4455
				xmax = 1501.4855
				text = ""
			intervals [1658]:
				xmin = 1501.4855
				xmax = 1501.5555
				text = "do"
			intervals [1659]:
				xmin = 1501.5555
				xmax = 1501.6455
				text = "you"
			intervals [1660]:
				xmin = 1501.6455
				xmax = 1501.6755
				text = ""
			intervals [1661]:
				xmin = 1501.6755
				xmax = 1502.0355
				text = "do"
			intervals [1662]:
				xmin = 1502.0355
				xmax = 1502.0855
				text = ""
			intervals [1663]:
				xmin = 1502.0855
				xmax = 1502.3155
				text = "when"
			intervals [1664]:
				xmin = 1502.3155
				xmax = 1502.4455
				text = "you're"
			intervals [1665]:
				xmin = 1502.4455
				xmax = 1502.4955
				text = ""
			intervals [1666]:
				xmin = 1502.4955
				xmax = 1502.8655
				text = "working"
			intervals [1667]:
				xmin = 1502.8655
				xmax = 1502.9855
				text = ""
			intervals [1668]:
				xmin = 1502.9855
				xmax = 1503.1555
				text = "here"
			intervals [1669]:
				xmin = 1503.1555
				xmax = 1503.2955
				text = ""
			intervals [1670]:
				xmin = 1503.2955
				xmax = 1503.5855
				text = "for"
			intervals [1671]:
				xmin = 1503.5855
				xmax = 1503.6155
				text = ""
			intervals [1672]:
				xmin = 1503.6155
				xmax = 1503.7255
				text = "your"
			intervals [1673]:
				xmin = 1503.7255
				xmax = 1503.8155
				text = ""
			intervals [1674]:
				xmin = 1503.8155
				xmax = 1504.1655
				text = "job"
			intervals [1675]:
				xmin = 1504.1655
				xmax = 1507.807
				text = ""
			intervals [1676]:
				xmin = 1507.807
				xmax = 1507.877
				text = "so"
			intervals [1677]:
				xmin = 1507.877
				xmax = 1507.947
				text = ""
			intervals [1678]:
				xmin = 1507.947
				xmax = 1508.087
				text = "you"
			intervals [1679]:
				xmin = 1508.087
				xmax = 1508.307
				text = ""
			intervals [1680]:
				xmin = 1508.307
				xmax = 1508.487
				text = "just"
			intervals [1681]:
				xmin = 1508.487
				xmax = 1508.517
				text = ""
			intervals [1682]:
				xmin = 1508.517
				xmax = 1508.877
				text = "talk"
			intervals [1683]:
				xmin = 1508.877
				xmax = 1511.556
				text = ""
			intervals [1684]:
				xmin = 1511.556
				xmax = 1512.206
				text = "uh-huh"
			intervals [1685]:
				xmin = 1512.206
				xmax = 1513.8396
				text = ""
			intervals [1686]:
				xmin = 1513.8396
				xmax = 1514.0796
				text = "how"
			intervals [1687]:
				xmin = 1514.0796
				xmax = 1514.1996
				text = "do"
			intervals [1688]:
				xmin = 1514.1996
				xmax = 1514.3096
				text = "you"
			intervals [1689]:
				xmin = 1514.3096
				xmax = 1514.3396
				text = ""
			intervals [1690]:
				xmin = 1514.3396
				xmax = 1514.7196
				text = "celebrate"
			intervals [1691]:
				xmin = 1514.7196
				xmax = 1514.7796
				text = ""
			intervals [1692]:
				xmin = 1514.7796
				xmax = 1514.8696
				text = "the"
			intervals [1693]:
				xmin = 1514.8696
				xmax = 1515.3796
				text = "holidays"
			intervals [1694]:
				xmin = 1515.3796
				xmax = 1517.4974
				text = ""
			intervals [1695]:
				xmin = 1517.4974
				xmax = 1517.5874
				text = "let"
			intervals [1696]:
				xmin = 1517.5874
				xmax = 1517.8674
				text = "s"
			intervals [1697]:
				xmin = 1517.8674
				xmax = 1517.9274
				text = "say"
			intervals [1698]:
				xmin = 1517.9274
				xmax = 1518.2374
				text = "christmas"
			intervals [1699]:
				xmin = 1518.2374
				xmax = 1519.468
				text = ""
			intervals [1700]:
				xmin = 1519.468
				xmax = 1519.618
				text = "yeah"
			intervals [1701]:
				xmin = 1519.618
				xmax = 1519.648
				text = ""
			intervals [1702]:
				xmin = 1519.648
				xmax = 1519.748
				text = "with"
			intervals [1703]:
				xmin = 1519.748
				xmax = 1519.778
				text = ""
			intervals [1704]:
				xmin = 1519.778
				xmax = 1519.878
				text = "your"
			intervals [1705]:
				xmin = 1519.878
				xmax = 1520.018
				text = ""
			intervals [1706]:
				xmin = 1520.018
				xmax = 1520.188
				text = "family"
			intervals [1707]:
				xmin = 1520.188
				xmax = 1524.5154
				text = ""
			intervals [1708]:
				xmin = 1524.5154
				xmax = 1524.7354
				text = "what"
			intervals [1709]:
				xmin = 1524.7354
				xmax = 1524.9554
				text = "all"
			intervals [1710]:
				xmin = 1524.9554
				xmax = 1525.0154
				text = "do"
			intervals [1711]:
				xmin = 1525.0154
				xmax = 1525.1154
				text = "you"
			intervals [1712]:
				xmin = 1525.1154
				xmax = 1525.1454
				text = ""
			intervals [1713]:
				xmin = 1525.1454
				xmax = 1525.3854
				text = "do"
			intervals [1714]:
				xmin = 1525.3854
				xmax = 1525.4154
				text = ""
			intervals [1715]:
				xmin = 1525.4154
				xmax = 1525.5754
				text = "say"
			intervals [1716]:
				xmin = 1525.5754
				xmax = 1525.6954
				text = ""
			intervals [1717]:
				xmin = 1525.6954
				xmax = 1526.2354
				text = "starting"
			intervals [1718]:
				xmin = 1526.2354
				xmax = 1526.4454
				text = ""
			intervals [1719]:
				xmin = 1526.4454
				xmax = 1526.5654
				text = "with"
			intervals [1720]:
				xmin = 1526.5654
				xmax = 1526.6854
				text = "uh"
			intervals [1721]:
				xmin = 1526.6854
				xmax = 1526.7954
				text = ""
			intervals [1722]:
				xmin = 1526.7954
				xmax = 1527.1954
				text = "christmas"
			intervals [1723]:
				xmin = 1527.1954
				xmax = 1527.3154
				text = ""
			intervals [1724]:
				xmin = 1527.3154
				xmax = 1527.3754
				text = "eve"
			intervals [1725]:
				xmin = 1527.3754
				xmax = 1527.8054
				text = "and"
			intervals [1726]:
				xmin = 1527.8054
				xmax = 1528.3596
				text = ""
			intervals [1727]:
				xmin = 1528.3596
				xmax = 1528.5696
				text = "right"
			intervals [1728]:
				xmin = 1528.5696
				xmax = 1528.6596
				text = "on"
			intervals [1729]:
				xmin = 1528.6596
				xmax = 1528.6896
				text = ""
			intervals [1730]:
				xmin = 1528.6896
				xmax = 1528.8596
				text = "through"
			intervals [1731]:
				xmin = 1528.8596
				xmax = 1528.9196
				text = ""
			intervals [1732]:
				xmin = 1528.9196
				xmax = 1529.2696
				text = "christmas"
			intervals [1733]:
				xmin = 1529.2696
				xmax = 1529.4396
				text = ""
			intervals [1734]:
				xmin = 1529.4396
				xmax = 1529.5696
				text = "day"
			intervals [1735]:
				xmin = 1529.5696
				xmax = 1531.8816
				text = ""
			intervals [1736]:
				xmin = 1531.8816
				xmax = 1532.3516
				text = "<unk>"
			intervals [1737]:
				xmin = 1532.3516
				xmax = 1554.787
				text = ""
			intervals [1738]:
				xmin = 1554.787
				xmax = 1555.267
				text = "mm-hm"
			intervals [1739]:
				xmin = 1555.267
				xmax = 1556.3013
				text = ""
			intervals [1740]:
				xmin = 1556.3013
				xmax = 1556.5113
				text = "well"
			intervals [1741]:
				xmin = 1556.5113
				xmax = 1556.5413
				text = ""
			intervals [1742]:
				xmin = 1556.5413
				xmax = 1556.6013
				text = "do"
			intervals [1743]:
				xmin = 1556.6013
				xmax = 1556.6613
				text = "you"
			intervals [1744]:
				xmin = 1556.6613
				xmax = 1556.8913
				text = "ever"
			intervals [1745]:
				xmin = 1556.8913
				xmax = 1557.0713
				text = "eat"
			intervals [1746]:
				xmin = 1557.0713
				xmax = 1557.2313
				text = "any"
			intervals [1747]:
				xmin = 1557.2313
				xmax = 1557.6115
				text = ""
			intervals [1748]:
				xmin = 1557.6115
				xmax = 1557.7015
				text = "do"
			intervals [1749]:
				xmin = 1557.7015
				xmax = 1557.7615
				text = "you"
			intervals [1750]:
				xmin = 1557.7615
				xmax = 1557.8515
				text = "have"
			intervals [1751]:
				xmin = 1557.8515
				xmax = 1557.8815
				text = ""
			intervals [1752]:
				xmin = 1557.8815
				xmax = 1558.2515
				text = "special"
			intervals [1753]:
				xmin = 1558.2515
				xmax = 1558.2915
				text = ""
			intervals [1754]:
				xmin = 1558.2915
				xmax = 1558.4915
				text = "dinners"
			intervals [1755]:
				xmin = 1558.4915
				xmax = 1558.5215
				text = ""
			intervals [1756]:
				xmin = 1558.5215
				xmax = 1558.5515
				text = "or"
			intervals [1757]:
				xmin = 1558.5515
				xmax = 1558.9815
				text = "anything"
			intervals [1758]:
				xmin = 1558.9815
				xmax = 1559.4215
				text = ""
			intervals [1759]:
				xmin = 1559.4215
				xmax = 1559.5615
				text = "what"
			intervals [1760]:
				xmin = 1559.5615
				xmax = 1559.6815
				text = "do"
			intervals [1761]:
				xmin = 1559.6815
				xmax = 1559.7115
				text = ""
			intervals [1762]:
				xmin = 1559.7115
				xmax = 1559.8215
				text = "you"
			intervals [1763]:
				xmin = 1559.8215
				xmax = 1559.8515
				text = ""
			intervals [1764]:
				xmin = 1559.8515
				xmax = 1559.9415
				text = "have"
			intervals [1765]:
				xmin = 1559.9415
				xmax = 1560.0215
				text = ""
			intervals [1766]:
				xmin = 1560.0215
				xmax = 1560.2115
				text = "for"
			intervals [1767]:
				xmin = 1560.2115
				xmax = 1560.2415
				text = ""
			intervals [1768]:
				xmin = 1560.2415
				xmax = 1560.5115
				text = "dinner"
			intervals [1769]:
				xmin = 1560.5115
				xmax = 1561.9842
				text = ""
			intervals [1770]:
				xmin = 1561.9842
				xmax = 1562.4242
				text = "yeah"
			intervals [1771]:
				xmin = 1562.4242
				xmax = 1562.8981
				text = ""
			intervals [1772]:
				xmin = 1562.8981
				xmax = 1564.0581
				text = "<unk>"
			intervals [1773]:
				xmin = 1564.0581
				xmax = 1570.5535
				text = ""
			intervals [1774]:
				xmin = 1570.5535
				xmax = 1570.8535
				text = "we"
			intervals [1775]:
				xmin = 1570.8535
				xmax = 1570.8835
				text = ""
			intervals [1776]:
				xmin = 1570.8835
				xmax = 1571.0435
				text = "don't"
			intervals [1777]:
				xmin = 1571.0435
				xmax = 1571.0735
				text = ""
			intervals [1778]:
				xmin = 1571.0735
				xmax = 1571.3535
				text = "work"
			intervals [1779]:
				xmin = 1571.3535
				xmax = 1572.562
				text = ""
			intervals [1780]:
				xmin = 1572.562
				xmax = 1572.972
				text = "<unk>"
			intervals [1781]:
				xmin = 1572.972
				xmax = 1573.448
				text = ""
			intervals [1782]:
				xmin = 1573.448
				xmax = 1573.538
				text = "do"
			intervals [1783]:
				xmin = 1573.538
				xmax = 1573.598
				text = "you"
			intervals [1784]:
				xmin = 1573.598
				xmax = 1573.628
				text = ""
			intervals [1785]:
				xmin = 1573.628
				xmax = 1573.748
				text = "do"
			intervals [1786]:
				xmin = 1573.748
				xmax = 1574.048
				text = "anything"
			intervals [1787]:
				xmin = 1574.048
				xmax = 1574.098
				text = ""
			intervals [1788]:
				xmin = 1574.098
				xmax = 1574.508
				text = "special"
			intervals [1789]:
				xmin = 1574.508
				xmax = 1574.928
				text = "around"
			intervals [1790]:
				xmin = 1574.928
				xmax = 1574.978
				text = ""
			intervals [1791]:
				xmin = 1574.978
				xmax = 1575.288
				text = "easter"
			intervals [1792]:
				xmin = 1575.288
				xmax = 1579.6345
				text = ""
			intervals [1793]:
				xmin = 1579.6345
				xmax = 1580.0545
				text = "when"
			intervals [1794]:
				xmin = 1580.0545
				xmax = 1580.0845
				text = ""
			intervals [1795]:
				xmin = 1580.0845
				xmax = 1580.2445
				text = "you"
			intervals [1796]:
				xmin = 1580.2445
				xmax = 1580.2745
				text = ""
			intervals [1797]:
				xmin = 1580.2745
				xmax = 1580.4245
				text = "were"
			intervals [1798]:
				xmin = 1580.4245
				xmax = 1580.4645
				text = ""
			intervals [1799]:
				xmin = 1580.4645
				xmax = 1580.6345
				text = "younger"
			intervals [1800]:
				xmin = 1580.6345
				xmax = 1580.6645
				text = ""
			intervals [1801]:
				xmin = 1580.6645
				xmax = 1580.7245
				text = "you"
			intervals [1802]:
				xmin = 1580.7245
				xmax = 1580.7545
				text = ""
			intervals [1803]:
				xmin = 1580.7545
				xmax = 1580.8445
				text = "did"
			intervals [1804]:
				xmin = 1580.8445
				xmax = 1584.0549
				text = ""
			intervals [1805]:
				xmin = 1584.0549
				xmax = 1584.5749
				text = "mm-hm"
			intervals [1806]:
				xmin = 1584.5749
				xmax = 1585.7464
				text = ""
			intervals [1807]:
				xmin = 1585.7464
				xmax = 1585.8364
				text = "did"
			intervals [1808]:
				xmin = 1585.8364
				xmax = 1585.8964
				text = ""
			intervals [1809]:
				xmin = 1585.8964
				xmax = 1585.9564
				text = "you"
			intervals [1810]:
				xmin = 1585.9564
				xmax = 1586.2264
				text = "ever"
			intervals [1811]:
				xmin = 1586.2264
				xmax = 1586.2564
				text = ""
			intervals [1812]:
				xmin = 1586.2564
				xmax = 1586.3564
				text = "hide"
			intervals [1813]:
				xmin = 1586.3564
				xmax = 1586.3864
				text = ""
			intervals [1814]:
				xmin = 1586.3864
				xmax = 1586.5064
				text = "eggs"
			intervals [1815]:
				xmin = 1586.5064
				xmax = 1586.5464
				text = "or"
			intervals [1816]:
				xmin = 1586.5464
				xmax = 1586.7864
				text = "anything"
			intervals [1817]:
				xmin = 1586.7864
				xmax = 1587.9846
				text = ""
			intervals [1818]:
				xmin = 1587.9846
				xmax = 1588.3646
				text = "hide"
			intervals [1819]:
				xmin = 1588.3646
				xmax = 1588.5246
				text = ""
			intervals [1820]:
				xmin = 1588.5246
				xmax = 1588.7246
				text = "eggs"
			intervals [1821]:
				xmin = 1588.7246
				xmax = 1591.9003
				text = ""
			intervals [1822]:
				xmin = 1591.9003
				xmax = 1592.2103
				text = "mm-hm"
			intervals [1823]:
				xmin = 1592.2103
				xmax = 1595.1689
				text = ""
			intervals [1824]:
				xmin = 1595.1689
				xmax = 1595.3189
				text = "what"
			intervals [1825]:
				xmin = 1595.3189
				xmax = 1595.4389
				text = "was"
			intervals [1826]:
				xmin = 1595.4389
				xmax = 1595.5489
				text = "the"
			intervals [1827]:
				xmin = 1595.5489
				xmax = 1595.8289
				text = "best"
			intervals [1828]:
				xmin = 1595.8289
				xmax = 1595.8989
				text = ""
			intervals [1829]:
				xmin = 1595.8989
				xmax = 1596.2289
				text = "christmas"
			intervals [1830]:
				xmin = 1596.2289
				xmax = 1596.3289
				text = ""
			intervals [1831]:
				xmin = 1596.3289
				xmax = 1596.6089
				text = "present"
			intervals [1832]:
				xmin = 1596.6089
				xmax = 1596.6489
				text = ""
			intervals [1833]:
				xmin = 1596.6489
				xmax = 1596.7689
				text = "you"
			intervals [1834]:
				xmin = 1596.7689
				xmax = 1596.9889
				text = "ever"
			intervals [1835]:
				xmin = 1596.9889
				xmax = 1597.0189
				text = ""
			intervals [1836]:
				xmin = 1597.0189
				xmax = 1597.2789
				text = "got"
			intervals [1837]:
				xmin = 1597.2789
				xmax = 1598.4831
				text = ""
			intervals [1838]:
				xmin = 1598.4831
				xmax = 1598.7931
				text = "is"
			intervals [1839]:
				xmin = 1598.7931
				xmax = 1598.8231
				text = ""
			intervals [1840]:
				xmin = 1598.8231
				xmax = 1598.9131
				text = "there"
			intervals [1841]:
				xmin = 1598.9131
				xmax = 1599.6947
				text = ""
			intervals [1842]:
				xmin = 1599.6947
				xmax = 1599.8447
				text = "there"
			intervals [1843]:
				xmin = 1599.8447
				xmax = 1600.1247
				text = "one"
			intervals [1844]:
				xmin = 1600.1247
				xmax = 1600.2347
				text = "that"
			intervals [1845]:
				xmin = 1600.2347
				xmax = 1600.3147
				text = ""
			intervals [1846]:
				xmin = 1600.3147
				xmax = 1600.3847
				text = "you"
			intervals [1847]:
				xmin = 1600.3847
				xmax = 1600.4847
				text = ""
			intervals [1848]:
				xmin = 1600.4847
				xmax = 1600.6147
				text = "think"
			intervals [1849]:
				xmin = 1600.6147
				xmax = 1600.6847
				text = ""
			intervals [1850]:
				xmin = 1600.6847
				xmax = 1600.7547
				text = "is"
			intervals [1851]:
				xmin = 1600.7547
				xmax = 1600.8847
				text = ""
			intervals [1852]:
				xmin = 1600.8847
				xmax = 1600.9447
				text = "the"
			intervals [1853]:
				xmin = 1600.9447
				xmax = 1600.9747
				text = ""
			intervals [1854]:
				xmin = 1600.9747
				xmax = 1601.1047
				text = "best"
			intervals [1855]:
				xmin = 1601.1047
				xmax = 1611.6576
				text = ""
			intervals [1856]:
				xmin = 1611.6576
				xmax = 1612.0976
				text = "mm-hm"
			intervals [1857]:
				xmin = 1612.0976
				xmax = 1614.1797
				text = ""
			intervals [1858]:
				xmin = 1614.1797
				xmax = 1614.4997
				text = "was"
			intervals [1859]:
				xmin = 1614.4997
				xmax = 1614.5297
				text = ""
			intervals [1860]:
				xmin = 1614.5297
				xmax = 1614.6197
				text = "it"
			intervals [1861]:
				xmin = 1614.6197
				xmax = 1614.7297
				text = "a"
			intervals [1862]:
				xmin = 1614.7297
				xmax = 1615.0297
				text = "real"
			intervals [1863]:
				xmin = 1615.0297
				xmax = 1615.0597
				text = ""
			intervals [1864]:
				xmin = 1615.0597
				xmax = 1615.1697
				text = "one"
			intervals [1865]:
				xmin = 1615.1697
				xmax = 1615.1997
				text = ""
			intervals [1866]:
				xmin = 1615.1997
				xmax = 1615.2797
				text = "or"
			intervals [1867]:
				xmin = 1615.2797
				xmax = 1617.5157
				text = ""
			intervals [1868]:
				xmin = 1617.5157
				xmax = 1617.6357
				text = "tells"
			intervals [1869]:
				xmin = 1617.6357
				xmax = 1617.8157
				text = ""
			intervals [1870]:
				xmin = 1617.8157
				xmax = 1618.0857
				text = "time"
			intervals [1871]:
				xmin = 1618.0857
				xmax = 1618.3857
				text = ""
			intervals [1872]:
				xmin = 1618.3857
				xmax = 1618.4457
				text = "and"
			intervals [1873]:
				xmin = 1618.4457
				xmax = 1618.7957
				text = "everything"
			intervals [1874]:
				xmin = 1618.7957
				xmax = 1619.7272
				text = ""
			intervals [1875]:
				xmin = 1619.7272
				xmax = 1620.0572
				text = "good"
			intervals [1876]:
				xmin = 1620.0572
				xmax = 1621.4853
				text = ""
			intervals [1877]:
				xmin = 1621.4853
				xmax = 1621.6953
				text = "what"
			intervals [1878]:
				xmin = 1621.6953
				xmax = 1621.7853
				text = "would"
			intervals [1879]:
				xmin = 1621.7853
				xmax = 1621.8653
				text = "you"
			intervals [1880]:
				xmin = 1621.8653
				xmax = 1622.0453
				text = "like"
			intervals [1881]:
				xmin = 1622.0453
				xmax = 1622.1053
				text = ""
			intervals [1882]:
				xmin = 1622.1053
				xmax = 1622.1653
				text = "to"
			intervals [1883]:
				xmin = 1622.1653
				xmax = 1622.2053
				text = ""
			intervals [1884]:
				xmin = 1622.2053
				xmax = 1622.3053
				text = "get"
			intervals [1885]:
				xmin = 1622.3053
				xmax = 1622.4153
				text = ""
			intervals [1886]:
				xmin = 1622.4153
				xmax = 1622.4753
				text = "for"
			intervals [1887]:
				xmin = 1622.4753
				xmax = 1622.5353
				text = ""
			intervals [1888]:
				xmin = 1622.5353
				xmax = 1622.8653
				text = "christmas"
			intervals [1889]:
				xmin = 1622.8653
				xmax = 1622.8953
				text = ""
			intervals [1890]:
				xmin = 1622.8953
				xmax = 1623.0153
				text = "next"
			intervals [1891]:
				xmin = 1623.0153
				xmax = 1623.4253
				text = ""
			intervals [1892]:
				xmin = 1623.4253
				xmax = 1623.6053
				text = "year"
			intervals [1893]:
				xmin = 1623.6053
				xmax = 1623.7053
				text = "it"
			intervals [1894]:
				xmin = 1623.7053
				xmax = 1623.7353
				text = ""
			intervals [1895]:
				xmin = 1623.7353
				xmax = 1623.7653
				text = "s"
			intervals [1896]:
				xmin = 1623.7653
				xmax = 1623.8653
				text = ""
			intervals [1897]:
				xmin = 1623.8653
				xmax = 1623.8953
				text = "a"
			intervals [1898]:
				xmin = 1623.8953
				xmax = 1623.9253
				text = ""
			intervals [1899]:
				xmin = 1623.9253
				xmax = 1624.1353
				text = "little"
			intervals [1900]:
				xmin = 1624.1353
				xmax = 1624.3653
				text = "early"
			intervals [1901]:
				xmin = 1624.3653
				xmax = 1624.5153
				text = "but"
			intervals [1902]:
				xmin = 1624.5153
				xmax = 1626.9211
				text = ""
			intervals [1903]:
				xmin = 1626.9211
				xmax = 1626.9811
				text = "say"
			intervals [1904]:
				xmin = 1626.9811
				xmax = 1627.0111
				text = ""
			intervals [1905]:
				xmin = 1627.0111
				xmax = 1627.3111
				text = "you"
			intervals [1906]:
				xmin = 1627.3111
				xmax = 1627.4511
				text = ""
			intervals [1907]:
				xmin = 1627.4511
				xmax = 1627.6211
				text = "could"
			intervals [1908]:
				xmin = 1627.6211
				xmax = 1628.1711
				text = ""
			intervals [1909]:
				xmin = 1628.1711
				xmax = 1628.4011
				text = "pick"
			intervals [1910]:
				xmin = 1628.4011
				xmax = 1628.5111
				text = "it"
			intervals [1911]:
				xmin = 1628.5111
				xmax = 1628.5711
				text = "out"
			intervals [1912]:
				xmin = 1628.5711
				xmax = 1630.018
				text = ""
			intervals [1913]:
				xmin = 1630.018
				xmax = 1630.088
				text = "yeah"
			intervals [1914]:
				xmin = 1630.088
				xmax = 1630.148
				text = ""
			intervals [1915]:
				xmin = 1630.148
				xmax = 1630.258
				text = "that"
			intervals [1916]:
				xmin = 1630.258
				xmax = 1630.458
				text = ""
			intervals [1917]:
				xmin = 1630.458
				xmax = 1630.488
				text = "s"
			intervals [1918]:
				xmin = 1630.488
				xmax = 1630.628
				text = "good"
			intervals [1919]:
				xmin = 1630.628
				xmax = 1633.0091
				text = ""
			intervals [1920]:
				xmin = 1633.0091
				xmax = 1633.0591
				text = "i"
			intervals [1921]:
				xmin = 1633.0591
				xmax = 1633.0991
				text = ""
			intervals [1922]:
				xmin = 1633.0991
				xmax = 1633.2691
				text = "got"
			intervals [1923]:
				xmin = 1633.2691
				xmax = 1633.5191
				text = "one"
			intervals [1924]:
				xmin = 1633.5191
				xmax = 1633.5491
				text = ""
			intervals [1925]:
				xmin = 1633.5491
				xmax = 1633.6091
				text = "at"
			intervals [1926]:
				xmin = 1633.6091
				xmax = 1633.6391
				text = ""
			intervals [1927]:
				xmin = 1633.6391
				xmax = 1633.6991
				text = "the"
			intervals [1928]:
				xmin = 1633.6991
				xmax = 1633.8991
				text = "office"
			intervals [1929]:
				xmin = 1633.8991
				xmax = 1634.1691
				text = ""
			intervals [1930]:
				xmin = 1634.1691
				xmax = 1634.2591
				text = "but"
			intervals [1931]:
				xmin = 1634.2591
				xmax = 1634.3291
				text = "i"
			intervals [1932]:
				xmin = 1634.3291
				xmax = 1634.4091
				text = ""
			intervals [1933]:
				xmin = 1634.4091
				xmax = 1634.5691
				text = "still"
			intervals [1934]:
				xmin = 1634.5691
				xmax = 1634.7791
				text = "make"
			intervals [1935]:
				xmin = 1634.7791
				xmax = 1634.8091
				text = ""
			intervals [1936]:
				xmin = 1634.8091
				xmax = 1635.1291
				text = "mistakes"
			intervals [1937]:
				xmin = 1635.1291
				xmax = 1637.4934
				text = ""
			intervals [1938]:
				xmin = 1637.4934
				xmax = 1637.9634
				text = "um"
			intervals [1939]:
				xmin = 1637.9634
				xmax = 1638.4428
				text = ""
			intervals [1940]:
				xmin = 1638.4428
				xmax = 1638.5728
				text = "were"
			intervals [1941]:
				xmin = 1638.5728
				xmax = 1638.6328
				text = "you"
			intervals [1942]:
				xmin = 1638.6328
				xmax = 1638.8928
				text = "ever"
			intervals [1943]:
				xmin = 1638.8928
				xmax = 1638.9628
				text = "in"
			intervals [1944]:
				xmin = 1638.9628
				xmax = 1639.0328
				text = "a"
			intervals [1945]:
				xmin = 1639.0328
				xmax = 1639.1428
				text = ""
			intervals [1946]:
				xmin = 1639.1428
				xmax = 1639.2328
				text = "this"
			intervals [1947]:
				xmin = 1639.2328
				xmax = 1639.2628
				text = ""
			intervals [1948]:
				xmin = 1639.2628
				xmax = 1639.4028
				text = "is"
			intervals [1949]:
				xmin = 1639.4028
				xmax = 1639.5028
				text = ""
			intervals [1950]:
				xmin = 1639.5028
				xmax = 1639.6528
				text = "kind"
			intervals [1951]:
				xmin = 1639.6528
				xmax = 1639.8028
				text = "of"
			intervals [1952]:
				xmin = 1639.8028
				xmax = 1639.8328
				text = "a"
			intervals [1953]:
				xmin = 1639.8328
				xmax = 1639.9428
				text = ""
			intervals [1954]:
				xmin = 1639.9428
				xmax = 1640.4428
				text = "serious"
			intervals [1955]:
				xmin = 1640.4428
				xmax = 1640.4728
				text = ""
			intervals [1956]:
				xmin = 1640.4728
				xmax = 1640.6228
				text = "sort"
			intervals [1957]:
				xmin = 1640.6228
				xmax = 1640.6528
				text = ""
			intervals [1958]:
				xmin = 1640.6528
				xmax = 1640.7528
				text = "of"
			intervals [1959]:
				xmin = 1640.7528
				xmax = 1640.7828
				text = "a"
			intervals [1960]:
				xmin = 1640.7828
				xmax = 1640.8828
				text = ""
			intervals [1961]:
				xmin = 1640.8828
				xmax = 1641.2828
				text = "question"
			intervals [1962]:
				xmin = 1641.2828
				xmax = 1641.3328
				text = ""
			intervals [1963]:
				xmin = 1641.3328
				xmax = 1641.4628
				text = "but"
			intervals [1964]:
				xmin = 1641.4628
				xmax = 1641.5428
				text = "it"
			intervals [1965]:
				xmin = 1641.5428
				xmax = 1641.7728
				text = "wouldn't"
			intervals [1966]:
				xmin = 1641.7728
				xmax = 1641.8028
				text = ""
			intervals [1967]:
				xmin = 1641.8028
				xmax = 1642.0228
				text = "have"
			intervals [1968]:
				xmin = 1642.0228
				xmax = 1642.0528
				text = ""
			intervals [1969]:
				xmin = 1642.0528
				xmax = 1642.1128
				text = "to"
			intervals [1970]:
				xmin = 1642.1128
				xmax = 1642.1628
				text = ""
			intervals [1971]:
				xmin = 1642.1628
				xmax = 1642.3128
				text = "be"
			intervals [1972]:
				xmin = 1642.3128
				xmax = 1642.4028
				text = ""
			intervals [1973]:
				xmin = 1642.4028
				xmax = 1642.5328
				text = "were"
			intervals [1974]:
				xmin = 1642.5328
				xmax = 1642.5928
				text = "you"
			intervals [1975]:
				xmin = 1642.5928
				xmax = 1642.7628
				text = "ever"
			intervals [1976]:
				xmin = 1642.7628
				xmax = 1642.8628
				text = "in"
			intervals [1977]:
				xmin = 1642.8628
				xmax = 1642.9028
				text = "a"
			intervals [1978]:
				xmin = 1642.9028
				xmax = 1642.9328
				text = ""
			intervals [1979]:
				xmin = 1642.9328
				xmax = 1643.6028
				text = "situation"
			intervals [1980]:
				xmin = 1643.6028
				xmax = 1643.7428
				text = "where"
			intervals [1981]:
				xmin = 1643.7428
				xmax = 1643.9228
				text = "you"
			intervals [1982]:
				xmin = 1643.9228
				xmax = 1643.9528
				text = ""
			intervals [1983]:
				xmin = 1643.9528
				xmax = 1644.1628
				text = "thought"
			intervals [1984]:
				xmin = 1644.1628
				xmax = 1644.1928
				text = ""
			intervals [1985]:
				xmin = 1644.1928
				xmax = 1644.4128
				text = "this"
			intervals [1986]:
				xmin = 1644.4128
				xmax = 1644.5828
				text = "was"
			intervals [1987]:
				xmin = 1644.5828
				xmax = 1644.6428
				text = "it"
			intervals [1988]:
				xmin = 1644.6428
				xmax = 1644.8228
				text = "that"
			intervals [1989]:
				xmin = 1644.8228
				xmax = 1644.8928
				text = ""
			intervals [1990]:
				xmin = 1644.8928
				xmax = 1644.9628
				text = "you"
			intervals [1991]:
				xmin = 1644.9628
				xmax = 1645.0228
				text = ""
			intervals [1992]:
				xmin = 1645.0228
				xmax = 1645.0828
				text = "were"
			intervals [1993]:
				xmin = 1645.0828
				xmax = 1645.2628
				text = "going"
			intervals [1994]:
				xmin = 1645.2628
				xmax = 1645.2928
				text = ""
			intervals [1995]:
				xmin = 1645.2928
				xmax = 1645.3928
				text = "to"
			intervals [1996]:
				xmin = 1645.3928
				xmax = 1645.4728
				text = ""
			intervals [1997]:
				xmin = 1645.4728
				xmax = 1645.5428
				text = "be"
			intervals [1998]:
				xmin = 1645.5428
				xmax = 1645.9428
				text = "killed"
			intervals [1999]:
				xmin = 1645.9428
				xmax = 1646.4831
				text = ""
			intervals [2000]:
				xmin = 1646.4831
				xmax = 1646.5431
				text = "you"
			intervals [2001]:
				xmin = 1646.5431
				xmax = 1646.6131
				text = "were"
			intervals [2002]:
				xmin = 1646.6131
				xmax = 1646.6431
				text = ""
			intervals [2003]:
				xmin = 1646.6431
				xmax = 1646.7631
				text = "going"
			intervals [2004]:
				xmin = 1646.7631
				xmax = 1646.8631
				text = "to"
			intervals [2005]:
				xmin = 1646.8631
				xmax = 1646.9431
				text = ""
			intervals [2006]:
				xmin = 1646.9431
				xmax = 1647.3431
				text = "die"
			intervals [2007]:
				xmin = 1647.3431
				xmax = 1647.4031
				text = ""
			intervals [2008]:
				xmin = 1647.4031
				xmax = 1647.4631
				text = "it"
			intervals [2009]:
				xmin = 1647.4631
				xmax = 1647.6031
				text = "was"
			intervals [2010]:
				xmin = 1647.6031
				xmax = 1647.8431
				text = "all"
			intervals [2011]:
				xmin = 1647.8431
				xmax = 1647.8731
				text = ""
			intervals [2012]:
				xmin = 1647.8731
				xmax = 1648.0031
				text = "over"
			intervals [2013]:
				xmin = 1648.0031
				xmax = 1650.4412
				text = ""
			intervals [2014]:
				xmin = 1650.4412
				xmax = 1650.7412
				text = "<unk>"
			intervals [2015]:
				xmin = 1650.7412
				xmax = 1656.8977
				text = ""
			intervals [2016]:
				xmin = 1656.8977
				xmax = 1657.1677
				text = "oh"
			intervals [2017]:
				xmin = 1657.1677
				xmax = 1662.3428
				text = ""
			intervals [2018]:
				xmin = 1662.3428
				xmax = 1662.6228
				text = "mm-hm"
			intervals [2019]:
				xmin = 1662.6228
				xmax = 1663.6158
				text = ""
			intervals [2020]:
				xmin = 1663.6158
				xmax = 1663.7158
				text = "did"
			intervals [2021]:
				xmin = 1663.7158
				xmax = 1663.7458
				text = ""
			intervals [2022]:
				xmin = 1663.7458
				xmax = 1663.8058
				text = "you"
			intervals [2023]:
				xmin = 1663.8058
				xmax = 1663.8358
				text = ""
			intervals [2024]:
				xmin = 1663.8358
				xmax = 1663.9658
				text = "go"
			intervals [2025]:
				xmin = 1663.9658
				xmax = 1664.0558
				text = "to"
			intervals [2026]:
				xmin = 1664.0558
				xmax = 1664.0858
				text = ""
			intervals [2027]:
				xmin = 1664.0858
				xmax = 1664.1458
				text = "the"
			intervals [2028]:
				xmin = 1664.1458
				xmax = 1664.1758
				text = ""
			intervals [2029]:
				xmin = 1664.1758
				xmax = 1664.7458
				text = "hospital"
			intervals [2030]:
				xmin = 1664.7458
				xmax = 1666.9311
				text = ""
			intervals [2031]:
				xmin = 1666.9311
				xmax = 1667.1111
				text = "what"
			intervals [2032]:
				xmin = 1667.1111
				xmax = 1667.1911
				text = ""
			intervals [2033]:
				xmin = 1667.1911
				xmax = 1667.5311
				text = "happened"
			intervals [2034]:
				xmin = 1667.5311
				xmax = 1667.5611
				text = ""
			intervals [2035]:
				xmin = 1667.5611
				xmax = 1667.7211
				text = "there"
			intervals [2036]:
				xmin = 1667.7211
				xmax = 1679.1689
				text = ""
			intervals [2037]:
				xmin = 1679.1689
				xmax = 1679.4589
				text = "oh"
			intervals [2038]:
				xmin = 1679.4589
				xmax = 1681.1203
				text = ""
			intervals [2039]:
				xmin = 1681.1203
				xmax = 1681.4903
				text = "mm-hm"
			intervals [2040]:
				xmin = 1681.4903
				xmax = 1683.8167
				text = ""
			intervals [2041]:
				xmin = 1683.8167
				xmax = 1684.4967
				text = "mm-hm"
			intervals [2042]:
				xmin = 1684.4967
				xmax = 1687.8443
				text = ""
			intervals [2043]:
				xmin = 1687.8443
				xmax = 1688.0543
				text = "were"
			intervals [2044]:
				xmin = 1688.0543
				xmax = 1688.1543
				text = "you"
			intervals [2045]:
				xmin = 1688.1543
				xmax = 1688.5043
				text = "awake"
			intervals [2046]:
				xmin = 1688.5043
				xmax = 1688.5643
				text = ""
			intervals [2047]:
				xmin = 1688.5643
				xmax = 1688.7243
				text = "when"
			intervals [2048]:
				xmin = 1688.7243
				xmax = 1688.7543
				text = ""
			intervals [2049]:
				xmin = 1688.7543
				xmax = 1688.8843
				text = "you"
			intervals [2050]:
				xmin = 1688.8843
				xmax = 1689.1143
				text = ""
			intervals [2051]:
				xmin = 1689.1143
				xmax = 1689.2943
				text = "after"
			intervals [2052]:
				xmin = 1689.2943
				xmax = 1689.3543
				text = ""
			intervals [2053]:
				xmin = 1689.3543
				xmax = 1689.4743
				text = "the"
			intervals [2054]:
				xmin = 1689.4743
				xmax = 1689.5143
				text = ""
			intervals [2055]:
				xmin = 1689.5143
				xmax = 1689.7143
				text = "truck"
			intervals [2056]:
				xmin = 1689.7143
				xmax = 1689.8443
				text = ""
			intervals [2057]:
				xmin = 1689.8443
				xmax = 1689.9843
				text = "hit"
			intervals [2058]:
				xmin = 1689.9843
				xmax = 1690.0843
				text = ""
			intervals [2059]:
				xmin = 1690.0843
				xmax = 1690.1743
				text = "you"
			intervals [2060]:
				xmin = 1690.1743
				xmax = 1690.4143
				text = "or"
			intervals [2061]:
				xmin = 1690.4143
				xmax = 1690.6343
				text = ""
			intervals [2062]:
				xmin = 1690.6343
				xmax = 1690.7443
				text = "did"
			intervals [2063]:
				xmin = 1690.7443
				xmax = 1690.8143
				text = "it"
			intervals [2064]:
				xmin = 1690.8143
				xmax = 1690.8443
				text = ""
			intervals [2065]:
				xmin = 1690.8443
				xmax = 1691.0843
				text = "knock"
			intervals [2066]:
				xmin = 1691.0843
				xmax = 1691.1143
				text = ""
			intervals [2067]:
				xmin = 1691.1143
				xmax = 1691.2443
				text = "you"
			intervals [2068]:
				xmin = 1691.2443
				xmax = 1698.3736
				text = ""
			intervals [2069]:
				xmin = 1698.3736
				xmax = 1698.7236
				text = "mm-hm"
			intervals [2070]:
				xmin = 1698.7236
				xmax = 1700.7949
				text = ""
			intervals [2071]:
				xmin = 1700.7949
				xmax = 1701.5549
				text = "<unk>"
			intervals [2072]:
				xmin = 1701.5549
				xmax = 1705.2295
				text = ""
			intervals [2073]:
				xmin = 1705.2295
				xmax = 1705.7895
				text = "<unk>"
			intervals [2074]:
				xmin = 1705.7895
				xmax = 1706.7776
				text = ""
			intervals [2075]:
				xmin = 1706.7776
				xmax = 1707.1476
				text = "<unk>"
			intervals [2076]:
				xmin = 1707.1476
				xmax = 1708.0486
				text = ""
			intervals [2077]:
				xmin = 1708.0486
				xmax = 1708.1086
				text = "so"
			intervals [2078]:
				xmin = 1708.1086
				xmax = 1708.2186
				text = "that"
			intervals [2079]:
				xmin = 1708.2186
				xmax = 1708.3286
				text = "was"
			intervals [2080]:
				xmin = 1708.3286
				xmax = 1708.3986
				text = ""
			intervals [2081]:
				xmin = 1708.3986
				xmax = 1708.6686
				text = "your"
			intervals [2082]:
				xmin = 1708.6686
				xmax = 1708.6986
				text = ""
			intervals [2083]:
				xmin = 1708.6986
				xmax = 1709.1586
				text = "experience"
			intervals [2084]:
				xmin = 1709.1586
				xmax = 1709.2786
				text = ""
			intervals [2085]:
				xmin = 1709.2786
				xmax = 1709.4086
				text = "huh"
			intervals [2086]:
				xmin = 1709.4086
				xmax = 1710.7532
				text = ""
			intervals [2087]:
				xmin = 1710.7532
				xmax = 1711.3932
				text = "sometimes"
			intervals [2088]:
				xmin = 1711.3932
				xmax = 1711.4632
				text = ""
			intervals [2089]:
				xmin = 1711.4632
				xmax = 1711.8332
				text = "people"
			intervals [2090]:
				xmin = 1711.8332
				xmax = 1711.8632
				text = ""
			intervals [2091]:
				xmin = 1711.8632
				xmax = 1712.0632
				text = "say"
			intervals [2092]:
				xmin = 1712.0632
				xmax = 1712.5232
				text = "well"
			intervals [2093]:
				xmin = 1712.5232
				xmax = 1712.7256
				text = ""
			intervals [2094]:
				xmin = 1712.7256
				xmax = 1712.8256
				text = "there"
			intervals [2095]:
				xmin = 1712.8256
				xmax = 1712.8656
				text = ""
			intervals [2096]:
				xmin = 1712.8656
				xmax = 1712.8956
				text = "s"
			intervals [2097]:
				xmin = 1712.8956
				xmax = 1713.0656
				text = "no"
			intervals [2098]:
				xmin = 1713.0656
				xmax = 1713.1456
				text = ""
			intervals [2099]:
				xmin = 1713.1456
				xmax = 1713.3456
				text = "sense"
			intervals [2100]:
				xmin = 1713.3456
				xmax = 1713.4056
				text = ""
			intervals [2101]:
				xmin = 1713.4056
				xmax = 1713.5156
				text = "in"
			intervals [2102]:
				xmin = 1713.5156
				xmax = 1713.5456
				text = ""
			intervals [2103]:
				xmin = 1713.5456
				xmax = 1713.8356
				text = "worrying"
			intervals [2104]:
				xmin = 1713.8356
				xmax = 1714.0756
				text = "about"
			intervals [2105]:
				xmin = 1714.0756
				xmax = 1714.2656
				text = "anything"
			intervals [2106]:
				xmin = 1714.2656
				xmax = 1714.4356
				text = "because"
			intervals [2107]:
				xmin = 1714.4356
				xmax = 1714.4656
				text = ""
			intervals [2108]:
				xmin = 1714.4656
				xmax = 1714.8856
				text = "whatever"
			intervals [2109]:
				xmin = 1714.8856
				xmax = 1714.9156
				text = ""
			intervals [2110]:
				xmin = 1714.9156
				xmax = 1714.9456
				text = "s"
			intervals [2111]:
				xmin = 1714.9456
				xmax = 1715.1156
				text = "gonna"
			intervals [2112]:
				xmin = 1715.1156
				xmax = 1715.1656
				text = ""
			intervals [2113]:
				xmin = 1715.1656
				xmax = 1715.5256
				text = "happen"
			intervals [2114]:
				xmin = 1715.5256
				xmax = 1715.6156
				text = "is"
			intervals [2115]:
				xmin = 1715.6156
				xmax = 1715.6656
				text = ""
			intervals [2116]:
				xmin = 1715.6656
				xmax = 1715.8556
				text = "gonna"
			intervals [2117]:
				xmin = 1715.8556
				xmax = 1715.8856
				text = ""
			intervals [2118]:
				xmin = 1715.8856
				xmax = 1716.2456
				text = "happen"
			intervals [2119]:
				xmin = 1716.2456
				xmax = 1716.3256
				text = "and"
			intervals [2120]:
				xmin = 1716.3256
				xmax = 1716.3556
				text = ""
			intervals [2121]:
				xmin = 1716.3556
				xmax = 1716.4656
				text = "you"
			intervals [2122]:
				xmin = 1716.4656
				xmax = 1716.5456
				text = ""
			intervals [2123]:
				xmin = 1716.5456
				xmax = 1716.7156
				text = "can't"
			intervals [2124]:
				xmin = 1716.7156
				xmax = 1716.8356
				text = ""
			intervals [2125]:
				xmin = 1716.8356
				xmax = 1716.9856
				text = "change"
			intervals [2126]:
				xmin = 1716.9856
				xmax = 1717.1356
				text = ""
			intervals [2127]:
				xmin = 1717.1356
				xmax = 1717.2156
				text = "it"
			intervals [2128]:
				xmin = 1717.2156
				xmax = 1717.4056
				text = ""
			intervals [2129]:
				xmin = 1717.4056
				xmax = 1717.4956
				text = "what"
			intervals [2130]:
				xmin = 1717.4956
				xmax = 1717.5256
				text = ""
			intervals [2131]:
				xmin = 1717.5256
				xmax = 1717.5856
				text = "do"
			intervals [2132]:
				xmin = 1717.5856
				xmax = 1717.6656
				text = "you"
			intervals [2133]:
				xmin = 1717.6656
				xmax = 1717.7856
				text = ""
			intervals [2134]:
				xmin = 1717.7856
				xmax = 1717.9156
				text = "think"
			intervals [2135]:
				xmin = 1717.9156
				xmax = 1718.0656
				text = ""
			intervals [2136]:
				xmin = 1718.0656
				xmax = 1718.2356
				text = "about"
			intervals [2137]:
				xmin = 1718.2356
				xmax = 1718.3456
				text = ""
			intervals [2138]:
				xmin = 1718.3456
				xmax = 1718.4656
				text = "that"
			intervals [2139]:
				xmin = 1718.4656
				xmax = 1722.4361
				text = ""
			intervals [2140]:
				xmin = 1722.4361
				xmax = 1722.6761
				text = "do"
			intervals [2141]:
				xmin = 1722.6761
				xmax = 1722.7061
				text = ""
			intervals [2142]:
				xmin = 1722.7061
				xmax = 1722.8461
				text = "you"
			intervals [2143]:
				xmin = 1722.8461
				xmax = 1722.8761
				text = ""
			intervals [2144]:
				xmin = 1722.8761
				xmax = 1723.1161
				text = "agree"
			intervals [2145]:
				xmin = 1723.1161
				xmax = 1723.4261
				text = "with"
			intervals [2146]:
				xmin = 1723.4261
				xmax = 1723.4661
				text = ""
			intervals [2147]:
				xmin = 1723.4661
				xmax = 1723.5961
				text = "it"
			intervals [2148]:
				xmin = 1723.5961
				xmax = 1723.6261
				text = ""
			intervals [2149]:
				xmin = 1723.6261
				xmax = 1723.7761
				text = "or"
			intervals [2150]:
				xmin = 1723.7761
				xmax = 1725.264
				text = ""
			intervals [2151]:
				xmin = 1725.264
				xmax = 1725.394
				text = "think"
			intervals [2152]:
				xmin = 1725.394
				xmax = 1725.474
				text = ""
			intervals [2153]:
				xmin = 1725.474
				xmax = 1725.544
				text = "we"
			intervals [2154]:
				xmin = 1725.544
				xmax = 1725.664
				text = ""
			intervals [2155]:
				xmin = 1725.664
				xmax = 1725.794
				text = "should"
			intervals [2156]:
				xmin = 1725.794
				xmax = 1728.0949
				text = ""
			intervals [2157]:
				xmin = 1728.0949
				xmax = 1728.2149
				text = "try"
			intervals [2158]:
				xmin = 1728.2149
				xmax = 1728.5749
				text = "to"
			intervals [2159]:
				xmin = 1728.5749
				xmax = 1728.6849
				text = ""
			intervals [2160]:
				xmin = 1728.6849
				xmax = 1728.9349
				text = "try"
			intervals [2161]:
				xmin = 1728.9349
				xmax = 1729.0149
				text = "to"
			intervals [2162]:
				xmin = 1729.0149
				xmax = 1729.1449
				text = "change"
			intervals [2163]:
				xmin = 1729.1449
				xmax = 1729.1749
				text = ""
			intervals [2164]:
				xmin = 1729.1749
				xmax = 1729.3949
				text = "things"
			intervals [2165]:
				xmin = 1729.3949
				xmax = 1729.5949
				text = ""
			intervals [2166]:
				xmin = 1729.5949
				xmax = 1729.8049
				text = "in"
			intervals [2167]:
				xmin = 1729.8049
				xmax = 1730.0949
				text = ""
			intervals [2168]:
				xmin = 1730.0949
				xmax = 1730.1949
				text = "your"
			intervals [2169]:
				xmin = 1730.1949
				xmax = 1730.2249
				text = ""
			intervals [2170]:
				xmin = 1730.2249
				xmax = 1730.5049
				text = "life"
			intervals [2171]:
				xmin = 1730.5049
				xmax = 1740.1517
				text = ""
			intervals [2172]:
				xmin = 1740.1517
				xmax = 1740.6217
				text = "mm-hm"
			intervals [2173]:
				xmin = 1740.6217
				xmax = 1744.6694
				text = ""
			intervals [2174]:
				xmin = 1744.6694
				xmax = 1744.7294
				text = "you"
			intervals [2175]:
				xmin = 1744.7294
				xmax = 1744.8494
				text = ""
			intervals [2176]:
				xmin = 1744.8494
				xmax = 1745.0294
				text = "think"
			intervals [2177]:
				xmin = 1745.0294
				xmax = 1745.2594
				text = "there"
			intervals [2178]:
				xmin = 1745.2594
				xmax = 1745.2894
				text = ""
			intervals [2179]:
				xmin = 1745.2894
				xmax = 1745.3194
				text = "s"
			intervals [2180]:
				xmin = 1745.3194
				xmax = 1745.3494
				text = "a"
			intervals [2181]:
				xmin = 1745.3494
				xmax = 1745.7194
				text = "difference"
			intervals [2182]:
				xmin = 1745.7194
				xmax = 1745.7694
				text = ""
			intervals [2183]:
				xmin = 1745.7694
				xmax = 1746.1194
				text = "between"
			intervals [2184]:
				xmin = 1746.1194
				xmax = 1746.1494
				text = ""
			intervals [2185]:
				xmin = 1746.1494
				xmax = 1746.2694
				text = "being"
			intervals [2186]:
				xmin = 1746.2694
				xmax = 1746.5994
				text = "careless"
			intervals [2187]:
				xmin = 1746.5994
				xmax = 1746.6494
				text = ""
			intervals [2188]:
				xmin = 1746.6494
				xmax = 1746.9894
				text = "and"
			intervals [2189]:
				xmin = 1746.9894
				xmax = 1747.2894
				text = ""
			intervals [2190]:
				xmin = 1747.2894
				xmax = 1747.5394
				text = "saying"
			intervals [2191]:
				xmin = 1747.5394
				xmax = 1747.9094
				text = "whatever"
			intervals [2192]:
				xmin = 1747.9094
				xmax = 1747.9394
				text = ""
			intervals [2193]:
				xmin = 1747.9394
				xmax = 1747.9694
				text = "s"
			intervals [2194]:
				xmin = 1747.9694
				xmax = 1748.1494
				text = "gonna"
			intervals [2195]:
				xmin = 1748.1494
				xmax = 1748.4194
				text = "happen"
			intervals [2196]:
				xmin = 1748.4194
				xmax = 1748.4894
				text = "is"
			intervals [2197]:
				xmin = 1748.4894
				xmax = 1748.6694
				text = "gonna"
			intervals [2198]:
				xmin = 1748.6694
				xmax = 1748.7094
				text = ""
			intervals [2199]:
				xmin = 1748.7094
				xmax = 1748.8694
				text = "happen"
			intervals [2200]:
				xmin = 1748.8694
				xmax = 1749.1194
				text = ""
			intervals [2201]:
				xmin = 1749.1194
				xmax = 1749.7194
				text = "or"
			intervals [2202]:
				xmin = 1749.7194
				xmax = 1767.4204
				text = ""
			intervals [2203]:
				xmin = 1767.4204
				xmax = 1767.7204
				text = "how"
			intervals [2204]:
				xmin = 1767.7204
				xmax = 1767.7504
				text = ""
			intervals [2205]:
				xmin = 1767.7504
				xmax = 1767.8304
				text = "it"
			intervals [2206]:
				xmin = 1767.8304
				xmax = 1768.0704
				text = "ever"
			intervals [2207]:
				xmin = 1768.0704
				xmax = 1768.1004
				text = ""
			intervals [2208]:
				xmin = 1768.1004
				xmax = 1768.3504
				text = "happened"
			intervals [2209]:
				xmin = 1768.3504
				xmax = 1776.0596
				text = ""
			intervals [2210]:
				xmin = 1776.0596
				xmax = 1776.5796
				text = "mm-hm"
			intervals [2211]:
				xmin = 1776.5796
				xmax = 1778.3
				text = ""
	item [2]:
		class = "IntervalTier"
		name = "DCA_int_01 - phones"
		xmin = 0.0
		xmax = 1778.3
		intervals: size = 4952
			intervals [1]:
				xmin = 0.0
				xmax = 0.4567
				text = ""
			intervals [2]:
				xmin = 0.4567
				xmax = 0.5167
				text = "sil"
			intervals [3]:
				xmin = 0.5167
				xmax = 0.5467
				text = "N"
			intervals [4]:
				xmin = 0.5467
				xmax = 0.7267
				text = "AW1"
			intervals [5]:
				xmin = 0.7267
				xmax = 0.7667
				text = "HH"
			intervals [6]:
				xmin = 0.7667
				xmax = 0.7967
				text = "W"
			intervals [7]:
				xmin = 0.7967
				xmax = 0.8367
				text = "AH1"
			intervals [8]:
				xmin = 0.8367
				xmax = 0.8867
				text = "T"
			intervals [9]:
				xmin = 0.8867
				xmax = 0.9367
				text = "W"
			intervals [10]:
				xmin = 0.9367
				xmax = 1.0067
				text = "ER1"
			intervals [11]:
				xmin = 1.0067
				xmax = 1.0467
				text = "DH"
			intervals [12]:
				xmin = 1.0467
				xmax = 1.1367
				text = "IY0"
			intervals [13]:
				xmin = 1.1367
				xmax = 1.2067
				text = "G"
			intervals [14]:
				xmin = 1.2067
				xmax = 1.3467
				text = "EY1"
			intervals [15]:
				xmin = 1.3467
				xmax = 1.4467
				text = "M"
			intervals [16]:
				xmin = 1.4467
				xmax = 1.4767
				text = "Z"
			intervals [17]:
				xmin = 1.4767
				xmax = 1.5167
				text = "Y"
			intervals [18]:
				xmin = 1.5167
				xmax = 1.6367
				text = "UW1"
			intervals [19]:
				xmin = 1.6367
				xmax = 1.6667
				text = "sp"
			intervals [20]:
				xmin = 1.6667
				xmax = 1.7067
				text = "P"
			intervals [21]:
				xmin = 1.7067
				xmax = 1.7767
				text = "L"
			intervals [22]:
				xmin = 1.7767
				xmax = 1.9167
				text = "EY1"
			intervals [23]:
				xmin = 1.9167
				xmax = 2.0167
				text = "D"
			intervals [24]:
				xmin = 2.0167
				xmax = 2.0467
				text = "W"
			intervals [25]:
				xmin = 2.0467
				xmax = 2.0867
				text = "EH1"
			intervals [26]:
				xmin = 2.0867
				xmax = 2.1667
				text = "N"
			intervals [27]:
				xmin = 2.1667
				xmax = 2.2067
				text = "Y"
			intervals [28]:
				xmin = 2.2067
				xmax = 2.2667
				text = "UW1"
			intervals [29]:
				xmin = 2.2667
				xmax = 2.3467
				text = "W"
			intervals [30]:
				xmin = 2.3467
				xmax = 2.5767
				text = "ER1"
			intervals [31]:
				xmin = 2.5767
				xmax = 2.6767
				text = "sp"
			intervals [32]:
				xmin = 2.6767
				xmax = 2.7867
				text = "AH0"
			intervals [33]:
				xmin = 2.7867
				xmax = 2.8167
				text = "L"
			intervals [34]:
				xmin = 2.8167
				xmax = 2.8567
				text = "IH1"
			intervals [35]:
				xmin = 2.8567
				xmax = 2.9867
				text = "T"
			intervals [36]:
				xmin = 2.9867
				xmax = 3.0167
				text = "AH0"
			intervals [37]:
				xmin = 3.0167
				xmax = 3.0567
				text = "L"
			intervals [38]:
				xmin = 3.0567
				xmax = 3.1267
				text = "G"
			intervals [39]:
				xmin = 3.1267
				xmax = 3.3267
				text = "ER1"
			intervals [40]:
				xmin = 3.3267
				xmax = 3.5467
				text = "L"
			intervals [41]:
				xmin = 3.5467
				xmax = 4.0798
				text = ""
			intervals [42]:
				xmin = 4.0798
				xmax = 4.1898
				text = "HH"
			intervals [43]:
				xmin = 4.1898
				xmax = 4.2198
				text = "W"
			intervals [44]:
				xmin = 4.2198
				xmax = 4.2798
				text = "AH1"
			intervals [45]:
				xmin = 4.2798
				xmax = 4.3298
				text = "T"
			intervals [46]:
				xmin = 4.3298
				xmax = 4.3598
				text = "sp"
			intervals [47]:
				xmin = 4.3598
				xmax = 4.3998
				text = "K"
			intervals [48]:
				xmin = 4.3998
				xmax = 4.5798
				text = "AY1"
			intervals [49]:
				xmin = 4.5798
				xmax = 4.6098
				text = "N"
			intervals [50]:
				xmin = 4.6098
				xmax = 4.6398
				text = "AH0"
			intervals [51]:
				xmin = 4.6398
				xmax = 4.6698
				text = "V"
			intervals [52]:
				xmin = 4.6698
				xmax = 4.7398
				text = "G"
			intervals [53]:
				xmin = 4.7398
				xmax = 4.8198
				text = "EY1"
			intervals [54]:
				xmin = 4.8198
				xmax = 4.9098
				text = "M"
			intervals [55]:
				xmin = 4.9098
				xmax = 4.9398
				text = "Z"
			intervals [56]:
				xmin = 4.9398
				xmax = 5.0898
				text = "sp"
			intervals [57]:
				xmin = 5.0898
				xmax = 5.1198
				text = "D"
			intervals [58]:
				xmin = 5.1198
				xmax = 5.1498
				text = "IH0"
			intervals [59]:
				xmin = 5.1498
				xmax = 5.1798
				text = "D"
			intervals [60]:
				xmin = 5.1798
				xmax = 5.2198
				text = "sp"
			intervals [61]:
				xmin = 5.2198
				xmax = 5.2498
				text = "Y"
			intervals [62]:
				xmin = 5.2498
				xmax = 5.2798
				text = "UW1"
			intervals [63]:
				xmin = 5.2798
				xmax = 5.3098
				text = "P"
			intervals [64]:
				xmin = 5.3098
				xmax = 5.3798
				text = "L"
			intervals [65]:
				xmin = 5.3798
				xmax = 5.4398
				text = "EY1"
			intervals [66]:
				xmin = 5.4398
				xmax = 13.7944
				text = "sp"
			intervals [67]:
				xmin = 13.7944
				xmax = 13.9144
				text = "N"
			intervals [68]:
				xmin = 13.9144
				xmax = 14.1844
				text = "OW1"
			intervals [69]:
				xmin = 14.1844
				xmax = 14.2244
				text = "EH1"
			intervals [70]:
				xmin = 14.2244
				xmax = 14.2644
				text = "N"
			intervals [71]:
				xmin = 14.2644
				xmax = 14.3044
				text = "IY0"
			intervals [72]:
				xmin = 14.3044
				xmax = 14.4044
				text = "OW1"
			intervals [73]:
				xmin = 14.4044
				xmax = 14.4744
				text = "L"
			intervals [74]:
				xmin = 14.4744
				xmax = 14.5344
				text = "D"
			intervals [75]:
				xmin = 14.5344
				xmax = 14.6044
				text = "W"
			intervals [76]:
				xmin = 14.6044
				xmax = 14.7144
				text = "EY1"
			intervals [77]:
				xmin = 14.7144
				xmax = 14.7844
				text = "sp"
			intervals [78]:
				xmin = 14.7844
				xmax = 15.3151
				text = ""
			intervals [79]:
				xmin = 15.3151
				xmax = 15.3451
				text = "V"
			intervals [80]:
				xmin = 15.3451
				xmax = 15.3951
				text = "EH1"
			intervals [81]:
				xmin = 15.3951
				xmax = 15.4751
				text = "R"
			intervals [82]:
				xmin = 15.4751
				xmax = 15.5051
				text = "IY0"
			intervals [83]:
				xmin = 15.5051
				xmax = 15.8351
				text = "sp"
			intervals [84]:
				xmin = 15.8351
				xmax = 15.8851
				text = "IH0"
			intervals [85]:
				xmin = 15.8851
				xmax = 15.9151
				text = "N"
			intervals [86]:
				xmin = 15.9151
				xmax = 15.9451
				text = "F"
			intervals [87]:
				xmin = 15.9451
				xmax = 15.9751
				text = "AO1"
			intervals [88]:
				xmin = 15.9751
				xmax = 16.0351
				text = "R"
			intervals [89]:
				xmin = 16.0351
				xmax = 16.1251
				text = "M"
			intervals [90]:
				xmin = 16.1251
				xmax = 16.1651
				text = "AH0"
			intervals [91]:
				xmin = 16.1651
				xmax = 16.2251
				text = "L"
			intervals [92]:
				xmin = 16.2251
				xmax = 31.1469
				text = ""
			intervals [93]:
				xmin = 31.1469
				xmax = 31.1769
				text = "sil"
			intervals [94]:
				xmin = 31.1769
				xmax = 31.2369
				text = "JH"
			intervals [95]:
				xmin = 31.2369
				xmax = 31.3669
				text = "AE1"
			intervals [96]:
				xmin = 31.3669
				xmax = 31.4869
				text = "K"
			intervals [97]:
				xmin = 31.4869
				xmax = 31.5169
				text = "S"
			intervals [98]:
				xmin = 31.5169
				xmax = 31.5469
				text = "DH"
			intervals [99]:
				xmin = 31.5469
				xmax = 31.5769
				text = "AE1"
			intervals [100]:
				xmin = 31.5769
				xmax = 31.6169
				text = "T"
			intervals [101]:
				xmin = 31.6169
				xmax = 31.6669
				text = "EH1"
			intervals [102]:
				xmin = 31.6669
				xmax = 31.7369
				text = "S"
			intervals [103]:
				xmin = 31.7369
				xmax = 31.8469
				text = "AH0"
			intervals [104]:
				xmin = 31.8469
				xmax = 31.9069
				text = "G"
			intervals [105]:
				xmin = 31.9069
				xmax = 31.9869
				text = "EY1"
			intervals [106]:
				xmin = 31.9869
				xmax = 32.1269
				text = "M"
			intervals [107]:
				xmin = 32.1269
				xmax = 32.2069
				text = "AY1"
			intervals [108]:
				xmin = 32.2069
				xmax = 32.2969
				text = "N"
			intervals [109]:
				xmin = 32.2969
				xmax = 32.3569
				text = "EH1"
			intervals [110]:
				xmin = 32.3569
				xmax = 32.4269
				text = "V"
			intervals [111]:
				xmin = 32.4269
				xmax = 32.5669
				text = "ER0"
			intervals [112]:
				xmin = 32.5669
				xmax = 32.5969
				text = "sp"
			intervals [113]:
				xmin = 32.5969
				xmax = 32.6369
				text = "K"
			intervals [114]:
				xmin = 32.6369
				xmax = 32.6969
				text = "UH1"
			intervals [115]:
				xmin = 32.6969
				xmax = 32.7569
				text = "D"
			intervals [116]:
				xmin = 32.7569
				xmax = 32.8369
				text = "AH2"
			intervals [117]:
				xmin = 32.8369
				xmax = 32.9869
				text = "N"
			intervals [118]:
				xmin = 32.9869
				xmax = 33.0669
				text = "D"
			intervals [119]:
				xmin = 33.0669
				xmax = 33.0969
				text = "ER0"
			intervals [120]:
				xmin = 33.0969
				xmax = 33.1369
				text = "S"
			intervals [121]:
				xmin = 33.1369
				xmax = 33.1769
				text = "T"
			intervals [122]:
				xmin = 33.1769
				xmax = 33.3269
				text = "AE1"
			intervals [123]:
				xmin = 33.3269
				xmax = 33.3669
				text = "N"
			intervals [124]:
				xmin = 33.3669
				xmax = 33.4269
				text = "D"
			intervals [125]:
				xmin = 33.4269
				xmax = 33.9053
				text = "sp"
			intervals [126]:
				xmin = 33.9053
				xmax = 34.1753
				text = "AY1"
			intervals [127]:
				xmin = 34.1753
				xmax = 34.2053
				text = "HH"
			intervals [128]:
				xmin = 34.2053
				xmax = 34.2353
				text = "AE1"
			intervals [129]:
				xmin = 34.2353
				xmax = 34.2953
				text = "D"
			intervals [130]:
				xmin = 34.2953
				xmax = 34.3653
				text = "S"
			intervals [131]:
				xmin = 34.3653
				xmax = 34.4653
				text = "IH1"
			intervals [132]:
				xmin = 34.4653
				xmax = 34.5253
				text = "S"
			intervals [133]:
				xmin = 34.5253
				xmax = 34.6253
				text = "T"
			intervals [134]:
				xmin = 34.6253
				xmax = 34.6553
				text = "ER0"
			intervals [135]:
				xmin = 34.6553
				xmax = 34.7553
				text = "Z"
			intervals [136]:
				xmin = 34.7553
				xmax = 34.8153
				text = "sp"
			intervals [137]:
				xmin = 34.8153
				xmax = 34.8453
				text = "T"
			intervals [138]:
				xmin = 34.8453
				xmax = 34.9653
				text = "IH0"
			intervals [139]:
				xmin = 34.9653
				xmax = 34.9953
				text = "IH0"
			intervals [140]:
				xmin = 34.9953
				xmax = 35.0253
				text = "K"
			intervals [141]:
				xmin = 35.0253
				xmax = 35.0553
				text = "S"
			intervals [142]:
				xmin = 35.0553
				xmax = 35.1453
				text = "P"
			intervals [143]:
				xmin = 35.1453
				xmax = 35.2353
				text = "L"
			intervals [144]:
				xmin = 35.2353
				xmax = 35.3053
				text = "EY1"
			intervals [145]:
				xmin = 35.3053
				xmax = 35.3853
				text = "N"
			intervals [146]:
				xmin = 35.3853
				xmax = 35.4153
				text = "sp"
			intervals [147]:
				xmin = 35.4153
				xmax = 35.4553
				text = "IH0"
			intervals [148]:
				xmin = 35.4553
				xmax = 35.4853
				text = "T"
			intervals [149]:
				xmin = 35.4853
				xmax = 35.5353
				text = "T"
			intervals [150]:
				xmin = 35.5353
				xmax = 35.5653
				text = "IH0"
			intervals [151]:
				xmin = 35.5653
				xmax = 35.6053
				text = "M"
			intervals [152]:
				xmin = 35.6053
				xmax = 35.6353
				text = "IY1"
			intervals [153]:
				xmin = 35.6353
				xmax = 35.6653
				text = "AH0"
			intervals [154]:
				xmin = 35.6653
				xmax = 35.7253
				text = "N"
			intervals [155]:
				xmin = 35.7253
				xmax = 35.7553
				text = "D"
			intervals [156]:
				xmin = 35.7553
				xmax = 35.8253
				text = "EH1"
			intervals [157]:
				xmin = 35.8253
				xmax = 35.8553
				text = "V"
			intervals [158]:
				xmin = 35.8553
				xmax = 35.8953
				text = "R"
			intervals [159]:
				xmin = 35.8953
				xmax = 35.9253
				text = "IY0"
			intervals [160]:
				xmin = 35.9253
				xmax = 35.9553
				text = "TH"
			intervals [161]:
				xmin = 35.9553
				xmax = 36.0053
				text = "IH2"
			intervals [162]:
				xmin = 36.0053
				xmax = 36.1653
				text = "NG"
			intervals [163]:
				xmin = 36.1653
				xmax = 41.0544
				text = ""
			intervals [164]:
				xmin = 41.0544
				xmax = 41.1444
				text = "HH"
			intervals [165]:
				xmin = 41.1444
				xmax = 41.3944
				text = "AH1"
			intervals [166]:
				xmin = 41.3944
				xmax = 48.4194
				text = ""
			intervals [167]:
				xmin = 48.4194
				xmax = 48.5294
				text = "HH"
			intervals [168]:
				xmin = 48.5294
				xmax = 48.5594
				text = "AW1"
			intervals [169]:
				xmin = 48.5594
				xmax = 48.5894
				text = "sp"
			intervals [170]:
				xmin = 48.5894
				xmax = 48.6194
				text = "D"
			intervals [171]:
				xmin = 48.6194
				xmax = 48.6494
				text = "UW1"
			intervals [172]:
				xmin = 48.6494
				xmax = 48.6794
				text = "Y"
			intervals [173]:
				xmin = 48.6794
				xmax = 48.7194
				text = "UW1"
			intervals [174]:
				xmin = 48.7194
				xmax = 48.7494
				text = "sp"
			intervals [175]:
				xmin = 48.7494
				xmax = 48.7994
				text = "P"
			intervals [176]:
				xmin = 48.7994
				xmax = 48.8694
				text = "L"
			intervals [177]:
				xmin = 48.8694
				xmax = 48.9594
				text = "EY1"
			intervals [178]:
				xmin = 48.9594
				xmax = 49.0894
				text = "ER0"
			intervals [179]:
				xmin = 49.0894
				xmax = 49.1194
				text = "AW1"
			intervals [180]:
				xmin = 49.1194
				xmax = 49.1494
				text = "N"
			intervals [181]:
				xmin = 49.1494
				xmax = 49.1794
				text = "D"
			intervals [182]:
				xmin = 49.1794
				xmax = 49.2094
				text = "DH"
			intervals [183]:
				xmin = 49.2094
				xmax = 49.2394
				text = "AH0"
			intervals [184]:
				xmin = 49.2394
				xmax = 49.2694
				text = "M"
			intervals [185]:
				xmin = 49.2694
				xmax = 49.2994
				text = "AH1"
			intervals [186]:
				xmin = 49.2994
				xmax = 49.3294
				text = "L"
			intervals [187]:
				xmin = 49.3294
				xmax = 49.3594
				text = "B"
			intervals [188]:
				xmin = 49.3594
				xmax = 49.3894
				text = "EH2"
			intervals [189]:
				xmin = 49.3894
				xmax = 49.4194
				text = "R"
			intervals [190]:
				xmin = 49.4194
				xmax = 49.4594
				text = "IY0"
			intervals [191]:
				xmin = 49.4594
				xmax = 49.5194
				text = "B"
			intervals [192]:
				xmin = 49.5194
				xmax = 49.5494
				text = "UH1"
			intervals [193]:
				xmin = 49.5494
				xmax = 49.5794
				text = "SH"
			intervals [194]:
				xmin = 49.5794
				xmax = 53.1084
				text = "sp"
			intervals [195]:
				xmin = 53.1084
				xmax = 53.1784
				text = "AY1"
			intervals [196]:
				xmin = 53.1784
				xmax = 53.2584
				text = "G"
			intervals [197]:
				xmin = 53.2584
				xmax = 53.3184
				text = "AA1"
			intervals [198]:
				xmin = 53.3184
				xmax = 53.3484
				text = "T"
			intervals [199]:
				xmin = 53.3484
				xmax = 53.4284
				text = "AH0"
			intervals [200]:
				xmin = 53.4284
				xmax = 53.4784
				text = "sp"
			intervals [201]:
				xmin = 53.4784
				xmax = 53.5384
				text = "F"
			intervals [202]:
				xmin = 53.5384
				xmax = 53.9384
				text = "AY1"
			intervals [203]:
				xmin = 53.9384
				xmax = 53.9684
				text = "N"
			intervals [204]:
				xmin = 53.9684
				xmax = 53.9984
				text = "D"
			intervals [205]:
				xmin = 53.9984
				xmax = 54.0284
				text = "AW1"
			intervals [206]:
				xmin = 54.0284
				xmax = 54.0584
				text = "T"
			intervals [207]:
				xmin = 54.0584
				xmax = 54.0884
				text = "HH"
			intervals [208]:
				xmin = 54.0884
				xmax = 54.1184
				text = "AW1"
			intervals [209]:
				xmin = 54.1184
				xmax = 54.1684
				text = "T"
			intervals [210]:
				xmin = 54.1684
				xmax = 54.1984
				text = "AH0"
			intervals [211]:
				xmin = 54.1984
				xmax = 54.2284
				text = "P"
			intervals [212]:
				xmin = 54.2284
				xmax = 54.2584
				text = "L"
			intervals [213]:
				xmin = 54.2584
				xmax = 54.2884
				text = "EY1"
			intervals [214]:
				xmin = 54.2884
				xmax = 54.3384
				text = "sp"
			intervals [215]:
				xmin = 54.3384
				xmax = 54.3684
				text = "S"
			intervals [216]:
				xmin = 54.3684
				xmax = 54.4084
				text = "AH1"
			intervals [217]:
				xmin = 54.4084
				xmax = 54.6084
				text = "M"
			intervals [218]:
				xmin = 54.6084
				xmax = 54.6384
				text = "sp"
			intervals [219]:
				xmin = 54.6384
				xmax = 54.6684
				text = "AH0"
			intervals [220]:
				xmin = 54.6684
				xmax = 54.6984
				text = "V"
			intervals [221]:
				xmin = 54.6984
				xmax = 54.7284
				text = "DH"
			intervals [222]:
				xmin = 54.7284
				xmax = 54.7584
				text = "IY1"
			intervals [223]:
				xmin = 54.7584
				xmax = 54.7884
				text = "Z"
			intervals [224]:
				xmin = 54.7884
				xmax = 54.8484
				text = "sp"
			intervals [225]:
				xmin = 54.8484
				xmax = 54.9464
				text = ""
			intervals [226]:
				xmin = 54.9464
				xmax = 55.0164
				text = "HH"
			intervals [227]:
				xmin = 55.0164
				xmax = 55.0964
				text = "AW1"
			intervals [228]:
				xmin = 55.0964
				xmax = 55.1764
				text = "D"
			intervals [229]:
				xmin = 55.1764
				xmax = 55.2064
				text = "Y"
			intervals [230]:
				xmin = 55.2064
				xmax = 55.2664
				text = "UW1"
			intervals [231]:
				xmin = 55.2664
				xmax = 55.3164
				text = "sp"
			intervals [232]:
				xmin = 55.3164
				xmax = 55.3564
				text = "P"
			intervals [233]:
				xmin = 55.3564
				xmax = 55.4164
				text = "L"
			intervals [234]:
				xmin = 55.4164
				xmax = 55.4964
				text = "EY1"
			intervals [235]:
				xmin = 55.4964
				xmax = 55.5764
				text = "AH0"
			intervals [236]:
				xmin = 55.5764
				xmax = 55.6064
				text = "R"
			intervals [237]:
				xmin = 55.6064
				xmax = 55.6664
				text = "AH1"
			intervals [238]:
				xmin = 55.6664
				xmax = 55.7764
				text = "M"
			intervals [239]:
				xmin = 55.7764
				xmax = 55.8164
				text = "B"
			intervals [240]:
				xmin = 55.8164
				xmax = 55.8664
				text = "AH0"
			intervals [241]:
				xmin = 55.8664
				xmax = 55.9264
				text = "L"
			intervals [242]:
				xmin = 55.9264
				xmax = 55.9564
				text = "IH0"
			intervals [243]:
				xmin = 55.9564
				xmax = 55.9864
				text = "NG"
			intervals [244]:
				xmin = 55.9864
				xmax = 56.1464
				text = "sp"
			intervals [245]:
				xmin = 56.1464
				xmax = 56.2564
				text = "W"
			intervals [246]:
				xmin = 56.2564
				xmax = 56.3364
				text = "AO1"
			intervals [247]:
				xmin = 56.3364
				xmax = 56.3764
				text = "Z"
			intervals [248]:
				xmin = 56.3764
				xmax = 56.4064
				text = "IH0"
			intervals [249]:
				xmin = 56.4064
				xmax = 56.5064
				text = "T"
			intervals [250]:
				xmin = 56.5064
				xmax = 56.5664
				text = "R"
			intervals [251]:
				xmin = 56.5664
				xmax = 56.7064
				text = "AE1"
			intervals [252]:
				xmin = 56.7064
				xmax = 56.7564
				text = "M"
			intervals [253]:
				xmin = 56.7564
				xmax = 56.7864
				text = "B"
			intervals [254]:
				xmin = 56.7864
				xmax = 56.8464
				text = "AH0"
			intervals [255]:
				xmin = 56.8464
				xmax = 56.8764
				text = "L"
			intervals [256]:
				xmin = 56.8764
				xmax = 56.9064
				text = "IH0"
			intervals [257]:
				xmin = 56.9064
				xmax = 57.0264
				text = "N"
			intervals [258]:
				xmin = 57.0264
				xmax = 57.0564
				text = "sp"
			intervals [259]:
				xmin = 57.0564
				xmax = 57.0864
				text = "F"
			intervals [260]:
				xmin = 57.0864
				xmax = 57.1164
				text = "R"
			intervals [261]:
				xmin = 57.1164
				xmax = 57.1964
				text = "ER0"
			intervals [262]:
				xmin = 57.1964
				xmax = 57.2264
				text = "AH0"
			intervals [263]:
				xmin = 57.2264
				xmax = 57.2564
				text = "sp"
			intervals [264]:
				xmin = 57.2564
				xmax = 57.2964
				text = "B"
			intervals [265]:
				xmin = 57.2964
				xmax = 57.3364
				text = "UH1"
			intervals [266]:
				xmin = 57.3364
				xmax = 57.3664
				text = "SH"
			intervals [267]:
				xmin = 57.3664
				xmax = 59.500
				text = "sp"
			intervals [268]:
				xmin = 59.500
				xmax = 59.730
				text = "OW1"
			intervals [269]:
				xmin = 59.730
				xmax = 59.820
				text = "ER0"
			intervals [270]:
				xmin = 59.820
				xmax = 60.060
				text = "AW1"
			intervals [271]:
				xmin = 60.060
				xmax = 60.090
				text = "N"
			intervals [272]:
				xmin = 60.090
				xmax = 60.120
				text = "D"
			intervals [273]:
				xmin = 60.120
				xmax = 60.150
				text = "DH"
			intervals [274]:
				xmin = 60.150
				xmax = 60.250
				text = "AH1"
			intervals [275]:
				xmin = 60.250
				xmax = 60.280
				text = "M"
			intervals [276]:
				xmin = 60.280
				xmax = 60.310
				text = "AH1"
			intervals [277]:
				xmin = 60.310
				xmax = 60.340
				text = "L"
			intervals [278]:
				xmin = 60.340
				xmax = 60.390
				text = "B"
			intervals [279]:
				xmin = 60.390
				xmax = 60.420
				text = "EH2"
			intervals [280]:
				xmin = 60.420
				xmax = 60.450
				text = "R"
			intervals [281]:
				xmin = 60.450
				xmax = 60.480
				text = "IY0"
			intervals [282]:
				xmin = 60.480
				xmax = 60.920
				text = "spn"
			intervals [283]:
				xmin = 60.920
				xmax = 61.0629
				text = ""
			intervals [284]:
				xmin = 61.0629
				xmax = 61.1029
				text = "HH"
			intervals [285]:
				xmin = 61.1029
				xmax = 61.2729
				text = "AW1"
			intervals [286]:
				xmin = 61.2729
				xmax = 61.3129
				text = "D"
			intervals [287]:
				xmin = 61.3129
				xmax = 61.3429
				text = "UW1"
			intervals [288]:
				xmin = 61.3429
				xmax = 61.3729
				text = "Y"
			intervals [289]:
				xmin = 61.3729
				xmax = 61.4129
				text = "UW1"
			intervals [290]:
				xmin = 61.4129
				xmax = 61.4429
				text = "sp"
			intervals [291]:
				xmin = 61.4429
				xmax = 61.4929
				text = "P"
			intervals [292]:
				xmin = 61.4929
				xmax = 61.5629
				text = "L"
			intervals [293]:
				xmin = 61.5629
				xmax = 61.5929
				text = "EY1"
			intervals [294]:
				xmin = 61.5929
				xmax = 61.6229
				text = "DH"
			intervals [295]:
				xmin = 61.6229
				xmax = 61.6529
				text = "AH0"
			intervals [296]:
				xmin = 61.6529
				xmax = 61.6829
				text = "T"
			intervals [297]:
				xmin = 61.6829
				xmax = 62.0829
				text = "sp"
			intervals [298]:
				xmin = 62.0829
				xmax = 89.3201
				text = ""
			intervals [299]:
				xmin = 89.3201
				xmax = 89.3901
				text = "HH"
			intervals [300]:
				xmin = 89.3901
				xmax = 89.4301
				text = "W"
			intervals [301]:
				xmin = 89.4301
				xmax = 89.6401
				text = "AH1"
			intervals [302]:
				xmin = 89.6401
				xmax = 89.7701
				text = "T"
			intervals [303]:
				xmin = 89.7701
				xmax = 89.8901
				text = "EY1"
			intervals [304]:
				xmin = 89.8901
				xmax = 89.9201
				text = "JH"
			intervals [305]:
				xmin = 89.9201
				xmax = 89.9501
				text = "D"
			intervals [306]:
				xmin = 89.9501
				xmax = 89.9801
				text = "IH0"
			intervals [307]:
				xmin = 89.9801
				xmax = 90.0201
				text = "D"
			intervals [308]:
				xmin = 90.0201
				xmax = 90.2901
				text = "sp"
			intervals [309]:
				xmin = 90.2901
				xmax = 90.3201
				text = "Y"
			intervals [310]:
				xmin = 90.3201
				xmax = 90.3501
				text = "UW1"
			intervals [311]:
				xmin = 90.3501
				xmax = 90.3801
				text = "P"
			intervals [312]:
				xmin = 90.3801
				xmax = 90.4201
				text = "L"
			intervals [313]:
				xmin = 90.4201
				xmax = 90.4701
				text = "EY1"
			intervals [314]:
				xmin = 90.4701
				xmax = 90.5001
				text = "DH"
			intervals [315]:
				xmin = 90.5001
				xmax = 90.5301
				text = "AH0"
			intervals [316]:
				xmin = 90.5301
				xmax = 90.5601
				text = "T"
			intervals [317]:
				xmin = 90.5601
				xmax = 90.8701
				text = "sp"
			intervals [318]:
				xmin = 90.8701
				xmax = 91.7903
				text = ""
			intervals [319]:
				xmin = 91.7903
				xmax = 91.8403
				text = "M"
			intervals [320]:
				xmin = 91.8403
				xmax = 91.8803
				text = "HH"
			intervals [321]:
				xmin = 91.8803
				xmax = 92.1803
				text = "M"
			intervals [322]:
				xmin = 92.1803
				xmax = 92.2103
				text = "sp"
			intervals [323]:
				xmin = 92.2103
				xmax = 93.7068
				text = ""
			intervals [324]:
				xmin = 93.7068
				xmax = 93.8268
				text = "HH"
			intervals [325]:
				xmin = 93.8268
				xmax = 93.8568
				text = "W"
			intervals [326]:
				xmin = 93.8568
				xmax = 93.9068
				text = "EH1"
			intervals [327]:
				xmin = 93.9068
				xmax = 93.9368
				text = "N"
			intervals [328]:
				xmin = 93.9368
				xmax = 93.9668
				text = "D"
			intervals [329]:
				xmin = 93.9668
				xmax = 93.9968
				text = "IH0"
			intervals [330]:
				xmin = 93.9968
				xmax = 94.0268
				text = "D"
			intervals [331]:
				xmin = 94.0268
				xmax = 96.0527
				text = "sp"
			intervals [332]:
				xmin = 96.0527
				xmax = 96.3427
				text = "spn"
			intervals [333]:
				xmin = 96.3427
				xmax = 96.3727
				text = "S"
			intervals [334]:
				xmin = 96.3727
				xmax = 96.4027
				text = "T"
			intervals [335]:
				xmin = 96.4027
				xmax = 96.5127
				text = "AA1"
			intervals [336]:
				xmin = 96.5127
				xmax = 96.5527
				text = "R"
			intervals [337]:
				xmin = 96.5527
				xmax = 96.5827
				text = "T"
			intervals [338]:
				xmin = 96.5827
				xmax = 97.4027
				text = "sp"
			intervals [339]:
				xmin = 97.4027
				xmax = 97.4427
				text = "T"
			intervals [340]:
				xmin = 97.4427
				xmax = 97.4727
				text = "IH0"
			intervals [341]:
				xmin = 97.4727
				xmax = 97.5027
				text = "sp"
			intervals [342]:
				xmin = 97.5027
				xmax = 97.5527
				text = "G"
			intervals [343]:
				xmin = 97.5527
				xmax = 97.9327
				text = "EH1"
			intervals [344]:
				xmin = 97.9327
				xmax = 97.9627
				text = "T"
			intervals [345]:
				xmin = 97.9627
				xmax = 98.0627
				text = "sp"
			intervals [346]:
				xmin = 98.0627
				xmax = 98.0927
				text = "T"
			intervals [347]:
				xmin = 98.0927
				xmax = 98.1327
				text = "UW1"
			intervals [348]:
				xmin = 98.1327
				xmax = 98.1727
				text = "sp"
			intervals [349]:
				xmin = 98.1727
				xmax = 98.4027
				text = "OW1"
			intervals [350]:
				xmin = 98.4027
				xmax = 98.5427
				text = "L"
			intervals [351]:
				xmin = 98.5427
				xmax = 98.6027
				text = "D"
			intervals [352]:
				xmin = 98.6027
				xmax = 98.6927
				text = "sp"
			intervals [353]:
				xmin = 98.6927
				xmax = 100.0923
				text = ""
			intervals [354]:
				xmin = 100.0923
				xmax = 100.1823
				text = "HH"
			intervals [355]:
				xmin = 100.1823
				xmax = 100.2123
				text = "AW1"
			intervals [356]:
				xmin = 100.2123
				xmax = 100.2523
				text = "D"
			intervals [357]:
				xmin = 100.2523
				xmax = 100.2823
				text = "UW1"
			intervals [358]:
				xmin = 100.2823
				xmax = 100.3123
				text = "Y"
			intervals [359]:
				xmin = 100.3123
				xmax = 100.3723
				text = "UW1"
			intervals [360]:
				xmin = 100.3723
				xmax = 100.4023
				text = "sp"
			intervals [361]:
				xmin = 100.4023
				xmax = 100.4423
				text = "P"
			intervals [362]:
				xmin = 100.4423
				xmax = 100.5123
				text = "L"
			intervals [363]:
				xmin = 100.5123
				xmax = 100.6023
				text = "EY1"
			intervals [364]:
				xmin = 100.6023
				xmax = 100.6823
				text = "sp"
			intervals [365]:
				xmin = 100.6823
				xmax = 100.7523
				text = "JH"
			intervals [366]:
				xmin = 100.7523
				xmax = 100.7823
				text = "AE1"
			intervals [367]:
				xmin = 100.7823
				xmax = 100.8123
				text = "K"
			intervals [368]:
				xmin = 100.8123
				xmax = 100.8623
				text = "S"
			intervals [369]:
				xmin = 100.8623
				xmax = 101.1123
				text = "sp"
			intervals [370]:
				xmin = 101.1123
				xmax = 112.5539
				text = ""
			intervals [371]:
				xmin = 112.5539
				xmax = 112.9839
				text = "M"
			intervals [372]:
				xmin = 112.9839
				xmax = 113.0139
				text = "HH"
			intervals [373]:
				xmin = 113.0139
				xmax = 113.0439
				text = "M"
			intervals [374]:
				xmin = 113.0439
				xmax = 113.0839
				text = "sp"
			intervals [375]:
				xmin = 113.0839
				xmax = 113.8264
				text = ""
			intervals [376]:
				xmin = 113.8264
				xmax = 113.9264
				text = "HH"
			intervals [377]:
				xmin = 113.9264
				xmax = 113.9664
				text = "W"
			intervals [378]:
				xmin = 113.9664
				xmax = 114.0064
				text = "AH1"
			intervals [379]:
				xmin = 114.0064
				xmax = 114.0464
				text = "T"
			intervals [380]:
				xmin = 114.0464
				xmax = 114.0764
				text = "HH"
			intervals [381]:
				xmin = 114.0764
				xmax = 114.2064
				text = "AE1"
			intervals [382]:
				xmin = 114.2064
				xmax = 114.2464
				text = "P"
			intervals [383]:
				xmin = 114.2464
				xmax = 114.2764
				text = "AH0"
			intervals [384]:
				xmin = 114.2764
				xmax = 114.3064
				text = "N"
			intervals [385]:
				xmin = 114.3064
				xmax = 114.3364
				text = "D"
			intervals [386]:
				xmin = 114.3364
				xmax = 114.3664
				text = "IH0"
			intervals [387]:
				xmin = 114.3664
				xmax = 114.3964
				text = "F"
			intervals [388]:
				xmin = 114.3964
				xmax = 114.4364
				text = "sp"
			intervals [389]:
				xmin = 114.4364
				xmax = 114.5064
				text = "Y"
			intervals [390]:
				xmin = 114.5064
				xmax = 114.5664
				text = "UW1"
			intervals [391]:
				xmin = 114.5664
				xmax = 114.5964
				text = "sp"
			intervals [392]:
				xmin = 114.5964
				xmax = 114.6864
				text = "M"
			intervals [393]:
				xmin = 114.6864
				xmax = 114.7364
				text = "IH1"
			intervals [394]:
				xmin = 114.7364
				xmax = 114.7664
				text = "S"
			intervals [395]:
				xmin = 114.7664
				xmax = 114.9964
				text = "sp"
			intervals [396]:
				xmin = 114.9964
				xmax = 118.255
				text = ""
			intervals [397]:
				xmin = 118.255
				xmax = 118.325
				text = "HH"
			intervals [398]:
				xmin = 118.325
				xmax = 118.365
				text = "AW1"
			intervals [399]:
				xmin = 118.365
				xmax = 118.425
				text = "D"
			intervals [400]:
				xmin = 118.425
				xmax = 118.455
				text = "UW1"
			intervals [401]:
				xmin = 118.455
				xmax = 118.485
				text = "Y"
			intervals [402]:
				xmin = 118.485
				xmax = 118.515
				text = "UW1"
			intervals [403]:
				xmin = 118.515
				xmax = 118.555
				text = "sp"
			intervals [404]:
				xmin = 118.555
				xmax = 118.585
				text = "P"
			intervals [405]:
				xmin = 118.585
				xmax = 118.645
				text = "L"
			intervals [406]:
				xmin = 118.645
				xmax = 118.725
				text = "EY1"
			intervals [407]:
				xmin = 118.725
				xmax = 118.855
				text = "sp"
			intervals [408]:
				xmin = 118.855
				xmax = 118.885
				text = "T"
			intervals [409]:
				xmin = 118.885
				xmax = 119.045
				text = "AE1"
			intervals [410]:
				xmin = 119.045
				xmax = 119.075
				text = "G"
			intervals [411]:
				xmin = 119.075
				xmax = 119.185
				text = "sp"
			intervals [412]:
				xmin = 119.185
				xmax = 128.0541
				text = ""
			intervals [413]:
				xmin = 128.0541
				xmax = 128.1441
				text = "HH"
			intervals [414]:
				xmin = 128.1441
				xmax = 128.3941
				text = "M"
			intervals [415]:
				xmin = 128.3941
				xmax = 135.6302
				text = ""
			intervals [416]:
				xmin = 135.6302
				xmax = 135.9802
				text = "M"
			intervals [417]:
				xmin = 135.9802
				xmax = 136.0102
				text = "HH"
			intervals [418]:
				xmin = 136.0102
				xmax = 136.1502
				text = "M"
			intervals [419]:
				xmin = 136.1502
				xmax = 139.4908
				text = "sp"
			intervals [420]:
				xmin = 139.4908
				xmax = 139.5308
				text = "M"
			intervals [421]:
				xmin = 139.5308
				xmax = 139.5608
				text = "HH"
			intervals [422]:
				xmin = 139.5608
				xmax = 139.6108
				text = "M"
			intervals [423]:
				xmin = 139.6108
				xmax = 142.9451
				text = ""
			intervals [424]:
				xmin = 142.9451
				xmax = 143.1951
				text = "AH1"
			intervals [425]:
				xmin = 143.1951
				xmax = 143.2751
				text = "HH"
			intervals [426]:
				xmin = 143.2751
				xmax = 143.3251
				text = "AH1"
			intervals [427]:
				xmin = 143.3251
				xmax = 143.7145
				text = ""
			intervals [428]:
				xmin = 143.7145
				xmax = 143.8845
				text = "AH1"
			intervals [429]:
				xmin = 143.8845
				xmax = 144.0145
				text = "HH"
			intervals [430]:
				xmin = 144.0145
				xmax = 144.0645
				text = "AH1"
			intervals [431]:
				xmin = 144.0645
				xmax = 150.4979
				text = ""
			intervals [432]:
				xmin = 150.4979
				xmax = 150.9879
				text = "OW1"
			intervals [433]:
				xmin = 150.9879
				xmax = 151.0179
				text = "sp"
			intervals [434]:
				xmin = 151.0179
				xmax = 151.2568
				text = ""
			intervals [435]:
				xmin = 151.2568
				xmax = 151.2868
				text = "OW1"
			intervals [436]:
				xmin = 151.2868
				xmax = 151.3368
				text = "sp"
			intervals [437]:
				xmin = 151.3368
				xmax = 151.3668
				text = "DH"
			intervals [438]:
				xmin = 151.3668
				xmax = 151.3968
				text = "AH0"
			intervals [439]:
				xmin = 151.3968
				xmax = 151.4668
				text = "T"
			intervals [440]:
				xmin = 151.4668
				xmax = 151.6268
				text = "EH1"
			intervals [441]:
				xmin = 151.6268
				xmax = 151.6568
				text = "S"
			intervals [442]:
				xmin = 151.6568
				xmax = 151.6868
				text = "HH"
			intervals [443]:
				xmin = 151.6868
				xmax = 151.9368
				text = "AW1"
			intervals [444]:
				xmin = 151.9368
				xmax = 151.9668
				text = "sp"
			intervals [445]:
				xmin = 151.9668
				xmax = 151.9968
				text = "Y"
			intervals [446]:
				xmin = 151.9968
				xmax = 152.0468
				text = "UW1"
			intervals [447]:
				xmin = 152.0468
				xmax = 152.0768
				text = "sp"
			intervals [448]:
				xmin = 152.0768
				xmax = 152.1068
				text = "P"
			intervals [449]:
				xmin = 152.1068
				xmax = 152.1368
				text = "L"
			intervals [450]:
				xmin = 152.1368
				xmax = 152.1668
				text = "EY1"
			intervals [451]:
				xmin = 152.1668
				xmax = 159.0753
				text = ""
			intervals [452]:
				xmin = 159.0753
				xmax = 159.1153
				text = "sil"
			intervals [453]:
				xmin = 159.1153
				xmax = 159.2153
				text = "M"
			intervals [454]:
				xmin = 159.2153
				xmax = 159.2453
				text = "HH"
			intervals [455]:
				xmin = 159.2453
				xmax = 159.3353
				text = "M"
			intervals [456]:
				xmin = 159.3353
				xmax = 159.6553
				text = "sp"
			intervals [457]:
				xmin = 159.6553
				xmax = 159.7468
				text = ""
			intervals [458]:
				xmin = 159.7468
				xmax = 159.8368
				text = "W"
			intervals [459]:
				xmin = 159.8368
				xmax = 159.8668
				text = "EH1"
			intervals [460]:
				xmin = 159.8668
				xmax = 159.9168
				text = "L"
			intervals [461]:
				xmin = 159.9168
				xmax = 159.9768
				text = "HH"
			intervals [462]:
				xmin = 159.9768
				xmax = 160.1768
				text = "AW1"
			intervals [463]:
				xmin = 160.1768
				xmax = 160.2168
				text = "D"
			intervals [464]:
				xmin = 160.2168
				xmax = 160.2468
				text = "UW1"
			intervals [465]:
				xmin = 160.2468
				xmax = 160.2768
				text = "Y"
			intervals [466]:
				xmin = 160.2768
				xmax = 160.3368
				text = "UW1"
			intervals [467]:
				xmin = 160.3368
				xmax = 160.7753
				text = "sp"
			intervals [468]:
				xmin = 160.7753
				xmax = 160.8253
				text = "P"
			intervals [469]:
				xmin = 160.8253
				xmax = 160.8553
				text = "IH1"
			intervals [470]:
				xmin = 160.8553
				xmax = 160.8953
				text = "K"
			intervals [471]:
				xmin = 160.8953
				xmax = 160.9753
				text = "sp"
			intervals [472]:
				xmin = 160.9753
				xmax = 161.0253
				text = "DH"
			intervals [473]:
				xmin = 161.0253
				xmax = 161.0553
				text = "AH0"
			intervals [474]:
				xmin = 161.0553
				xmax = 161.1353
				text = "sp"
			intervals [475]:
				xmin = 161.1353
				xmax = 161.1853
				text = "P"
			intervals [476]:
				xmin = 161.1853
				xmax = 161.3153
				text = "ER1"
			intervals [477]:
				xmin = 161.3153
				xmax = 161.3753
				text = "S"
			intervals [478]:
				xmin = 161.3753
				xmax = 161.4053
				text = "AH0"
			intervals [479]:
				xmin = 161.4053
				xmax = 161.4453
				text = "N"
			intervals [480]:
				xmin = 161.4453
				xmax = 161.4753
				text = "DH"
			intervals [481]:
				xmin = 161.4753
				xmax = 161.5153
				text = "AH0"
			intervals [482]:
				xmin = 161.5153
				xmax = 161.5453
				text = "T"
			intervals [483]:
				xmin = 161.5453
				xmax = 161.5753
				text = "sp"
			intervals [484]:
				xmin = 161.5753
				xmax = 161.6153
				text = "Z"
			intervals [485]:
				xmin = 161.6153
				xmax = 161.6453
				text = "sp"
			intervals [486]:
				xmin = 161.6453
				xmax = 161.8153
				text = "IH0"
			intervals [487]:
				xmin = 161.8153
				xmax = 161.8553
				text = "T"
			intervals [488]:
				xmin = 161.8553
				xmax = 161.8853
				text = "sp"
			intervals [489]:
				xmin = 161.8853
				xmax = 161.9253
				text = "DH"
			intervals [490]:
				xmin = 161.9253
				xmax = 161.9553
				text = "AH0"
			intervals [491]:
				xmin = 161.9553
				xmax = 162.0453
				text = "sp"
			intervals [492]:
				xmin = 162.0453
				xmax = 162.0953
				text = "F"
			intervals [493]:
				xmin = 162.0953
				xmax = 162.2053
				text = "ER1"
			intervals [494]:
				xmin = 162.2053
				xmax = 162.2353
				text = "S"
			intervals [495]:
				xmin = 162.2353
				xmax = 162.2653
				text = "T"
			intervals [496]:
				xmin = 162.2653
				xmax = 162.3353
				text = "sp"
			intervals [497]:
				xmin = 162.3353
				xmax = 162.3853
				text = "T"
			intervals [498]:
				xmin = 162.3853
				xmax = 162.5553
				text = "AY1"
			intervals [499]:
				xmin = 162.5553
				xmax = 162.7953
				text = "M"
			intervals [500]:
				xmin = 162.7953
				xmax = 162.8553
				text = "sp"
			intervals [501]:
				xmin = 162.8553
				xmax = 162.9053
				text = "IH0"
			intervals [502]:
				xmin = 162.9053
				xmax = 162.9653
				text = "N"
			intervals [503]:
				xmin = 162.9653
				xmax = 163.0153
				text = "sp"
			intervals [504]:
				xmin = 163.0153
				xmax = 163.0453
				text = "T"
			intervals [505]:
				xmin = 163.0453
				xmax = 163.0753
				text = "AE1"
			intervals [506]:
				xmin = 163.0753
				xmax = 163.1153
				text = "G"
			intervals [507]:
				xmin = 163.1153
				xmax = 163.3353
				text = "sp"
			intervals [508]:
				xmin = 163.3353
				xmax = 169.9282
				text = ""
			intervals [509]:
				xmin = 169.9282
				xmax = 169.9582
				text = "AH0"
			intervals [510]:
				xmin = 169.9582
				xmax = 169.9882
				text = "N"
			intervals [511]:
				xmin = 169.9882
				xmax = 170.0382
				text = "HH"
			intervals [512]:
				xmin = 170.0382
				xmax = 170.3082
				text = "AW1"
			intervals [513]:
				xmin = 170.3082
				xmax = 170.3382
				text = "sp"
			intervals [514]:
				xmin = 170.3382
				xmax = 170.3682
				text = "D"
			intervals [515]:
				xmin = 170.3682
				xmax = 170.3982
				text = "UW1"
			intervals [516]:
				xmin = 170.3982
				xmax = 170.4282
				text = "Y"
			intervals [517]:
				xmin = 170.4282
				xmax = 170.4782
				text = "UW1"
			intervals [518]:
				xmin = 170.4782
				xmax = 170.5082
				text = "sp"
			intervals [519]:
				xmin = 170.5082
				xmax = 170.5382
				text = "P"
			intervals [520]:
				xmin = 170.5382
				xmax = 170.5682
				text = "L"
			intervals [521]:
				xmin = 170.5682
				xmax = 170.5982
				text = "EY1"
			intervals [522]:
				xmin = 170.5982
				xmax = 170.6382
				text = "sp"
			intervals [523]:
				xmin = 170.6382
				xmax = 170.6682
				text = "DH"
			intervals [524]:
				xmin = 170.6682
				xmax = 170.6982
				text = "AH0"
			intervals [525]:
				xmin = 170.6982
				xmax = 170.7382
				text = "T"
			intervals [526]:
				xmin = 170.7382
				xmax = 170.8682
				text = "sp"
			intervals [527]:
				xmin = 170.8682
				xmax = 171.4982
				text = "AY1"
			intervals [528]:
				xmin = 171.4982
				xmax = 171.5282
				text = "V"
			intervals [529]:
				xmin = 171.5282
				xmax = 171.6182
				text = "HH"
			intervals [530]:
				xmin = 171.6182
				xmax = 171.6782
				text = "ER1"
			intervals [531]:
				xmin = 171.6782
				xmax = 171.7282
				text = "D"
			intervals [532]:
				xmin = 171.7282
				xmax = 171.7582
				text = "AH0"
			intervals [533]:
				xmin = 171.7582
				xmax = 171.7882
				text = "V"
			intervals [534]:
				xmin = 171.7882
				xmax = 171.8182
				text = "DH"
			intervals [535]:
				xmin = 171.8182
				xmax = 171.9582
				text = "AE1"
			intervals [536]:
				xmin = 171.9582
				xmax = 172.0082
				text = "T"
			intervals [537]:
				xmin = 172.0082
				xmax = 182.5251
				text = ""
			intervals [538]:
				xmin = 182.5251
				xmax = 182.7151
				text = "M"
			intervals [539]:
				xmin = 182.7151
				xmax = 182.7851
				text = "HH"
			intervals [540]:
				xmin = 182.7851
				xmax = 182.8451
				text = "M"
			intervals [541]:
				xmin = 182.8451
				xmax = 190.4415
				text = ""
			intervals [542]:
				xmin = 190.4415
				xmax = 190.9615
				text = "OW1"
			intervals [543]:
				xmin = 190.9615
				xmax = 190.9915
				text = "sp"
			intervals [544]:
				xmin = 190.9915
				xmax = 191.0415
				text = "spn"
			intervals [545]:
				xmin = 191.0415
				xmax = 191.6772
				text = ""
			intervals [546]:
				xmin = 191.6772
				xmax = 191.7072
				text = "W"
			intervals [547]:
				xmin = 191.7072
				xmax = 191.7372
				text = "EH1"
			intervals [548]:
				xmin = 191.7372
				xmax = 191.7672
				text = "L"
			intervals [549]:
				xmin = 191.7672
				xmax = 191.7972
				text = "DH"
			intervals [550]:
				xmin = 191.7972
				xmax = 191.8272
				text = "AH0"
			intervals [551]:
				xmin = 191.8272
				xmax = 191.8572
				text = "T"
			intervals [552]:
				xmin = 191.8572
				xmax = 191.9772
				text = "sp"
			intervals [553]:
				xmin = 191.9772
				xmax = 192.0372
				text = "S"
			intervals [554]:
				xmin = 192.0372
				xmax = 192.1272
				text = "AW1"
			intervals [555]:
				xmin = 192.1272
				xmax = 192.1572
				text = "N"
			intervals [556]:
				xmin = 192.1572
				xmax = 192.1872
				text = "Z"
			intervals [557]:
				xmin = 192.1872
				xmax = 192.2372
				text = "sp"
			intervals [558]:
				xmin = 192.2372
				xmax = 192.3172
				text = "L"
			intervals [559]:
				xmin = 192.3172
				xmax = 192.3472
				text = "AY1"
			intervals [560]:
				xmin = 192.3472
				xmax = 192.3772
				text = "K"
			intervals [561]:
				xmin = 192.3772
				xmax = 192.4172
				text = "sp"
			intervals [562]:
				xmin = 192.4172
				xmax = 192.5572
				text = "AH0"
			intervals [563]:
				xmin = 192.5572
				xmax = 192.6472
				text = "sp"
			intervals [564]:
				xmin = 192.6472
				xmax = 192.6972
				text = "F"
			intervals [565]:
				xmin = 192.6972
				xmax = 192.7772
				text = "AH1"
			intervals [566]:
				xmin = 192.7772
				xmax = 192.8072
				text = "N"
			intervals [567]:
				xmin = 192.8072
				xmax = 192.8372
				text = "G"
			intervals [568]:
				xmin = 192.8372
				xmax = 192.8672
				text = "EY1"
			intervals [569]:
				xmin = 192.8672
				xmax = 193.1872
				text = "M"
			intervals [570]:
				xmin = 193.1872
				xmax = 193.2894
				text = ""
			intervals [571]:
				xmin = 193.2894
				xmax = 193.3794
				text = "sil"
			intervals [572]:
				xmin = 193.3794
				xmax = 194.4794
				text = "spn"
			intervals [573]:
				xmin = 194.4794
				xmax = 200.4753
				text = ""
			intervals [574]:
				xmin = 200.4753
				xmax = 200.5053
				text = "S"
			intervals [575]:
				xmin = 200.5053
				xmax = 200.5353
				text = "AH1"
			intervals [576]:
				xmin = 200.5353
				xmax = 200.5653
				text = "M"
			intervals [577]:
				xmin = 200.5653
				xmax = 200.6453
				text = "TH"
			intervals [578]:
				xmin = 200.6453
				xmax = 200.6753
				text = "IH0"
			intervals [579]:
				xmin = 200.6753
				xmax = 200.7553
				text = "N"
			intervals [580]:
				xmin = 200.7553
				xmax = 200.7853
				text = "sp"
			intervals [581]:
				xmin = 200.7853
				xmax = 200.8453
				text = "L"
			intervals [582]:
				xmin = 200.8453
				xmax = 201.1453
				text = "AY1"
			intervals [583]:
				xmin = 201.1453
				xmax = 201.4353
				text = "K"
			intervals [584]:
				xmin = 201.4353
				xmax = 201.4953
				text = "sp"
			intervals [585]:
				xmin = 201.4953
				xmax = 201.5253
				text = "spn"
			intervals [586]:
				xmin = 201.5253
				xmax = 201.6553
				text = "sp"
			intervals [587]:
				xmin = 201.6553
				xmax = 201.6853
				text = "spn"
			intervals [588]:
				xmin = 201.6853
				xmax = 205.1029
				text = ""
			intervals [589]:
				xmin = 205.1029
				xmax = 205.4329
				text = "M"
			intervals [590]:
				xmin = 205.4329
				xmax = 205.4729
				text = "HH"
			intervals [591]:
				xmin = 205.4729
				xmax = 205.5229
				text = "M"
			intervals [592]:
				xmin = 205.5229
				xmax = 209.7472
				text = ""
			intervals [593]:
				xmin = 209.7472
				xmax = 209.8972
				text = "W"
			intervals [594]:
				xmin = 209.8972
				xmax = 210.0872
				text = "EH1"
			intervals [595]:
				xmin = 210.0872
				xmax = 210.1672
				text = "L"
			intervals [596]:
				xmin = 210.1672
				xmax = 210.2272
				text = "sp"
			intervals [597]:
				xmin = 210.2272
				xmax = 210.2572
				text = "S"
			intervals [598]:
				xmin = 210.2572
				xmax = 210.2872
				text = "IY1"
			intervals [599]:
				xmin = 210.2872
				xmax = 210.4972
				text = "sp"
			intervals [600]:
				xmin = 210.4972
				xmax = 210.5372
				text = "S"
			intervals [601]:
				xmin = 210.5372
				xmax = 210.5672
				text = "IY1"
			intervals [602]:
				xmin = 210.5672
				xmax = 210.5972
				text = "sp"
			intervals [603]:
				xmin = 210.5972
				xmax = 210.6372
				text = "K"
			intervals [604]:
				xmin = 210.6372
				xmax = 210.6872
				text = "AH0"
			intervals [605]:
				xmin = 210.6872
				xmax = 210.7172
				text = "N"
			intervals [606]:
				xmin = 210.7172
				xmax = 210.7772
				text = "HH"
			intervals [607]:
				xmin = 210.7772
				xmax = 210.8272
				text = "IY1"
			intervals [608]:
				xmin = 210.8272
				xmax = 210.8572
				text = "W"
			intervals [609]:
				xmin = 210.8572
				xmax = 210.9272
				text = "AA1"
			intervals [610]:
				xmin = 210.9272
				xmax = 210.9572
				text = "CH"
			intervals [611]:
				xmin = 210.9572
				xmax = 211.5172
				text = "sp"
			intervals [612]:
				xmin = 211.5172
				xmax = 211.5872
				text = "Y"
			intervals [613]:
				xmin = 211.5872
				xmax = 211.7072
				text = "UW1"
			intervals [614]:
				xmin = 211.7072
				xmax = 211.7472
				text = "sp"
			intervals [615]:
				xmin = 211.7472
				xmax = 211.7872
				text = "HH"
			intervals [616]:
				xmin = 211.7872
				xmax = 211.8472
				text = "AY1"
			intervals [617]:
				xmin = 211.8472
				xmax = 211.8772
				text = "D"
			intervals [618]:
				xmin = 211.8772
				xmax = 214.3016
				text = ""
			intervals [619]:
				xmin = 214.3016
				xmax = 214.3816
				text = "sil"
			intervals [620]:
				xmin = 214.3816
				xmax = 214.5916
				text = "OW1"
			intervals [621]:
				xmin = 214.5916
				xmax = 214.6216
				text = "sp"
			intervals [622]:
				xmin = 214.6216
				xmax = 220.9405
				text = ""
			intervals [623]:
				xmin = 220.9405
				xmax = 221.4005
				text = "M"
			intervals [624]:
				xmin = 221.4005
				xmax = 221.4305
				text = "HH"
			intervals [625]:
				xmin = 221.4305
				xmax = 221.4605
				text = "M"
			intervals [626]:
				xmin = 221.4605
				xmax = 221.4905
				text = "sp"
			intervals [627]:
				xmin = 221.4905
				xmax = 229.3967
				text = ""
			intervals [628]:
				xmin = 229.3967
				xmax = 229.6167
				text = "W"
			intervals [629]:
				xmin = 229.6167
				xmax = 229.6667
				text = "AH1"
			intervals [630]:
				xmin = 229.6667
				xmax = 229.6967
				text = "T"
			intervals [631]:
				xmin = 229.6967
				xmax = 229.7267
				text = "IH0"
			intervals [632]:
				xmin = 229.7267
				xmax = 229.7567
				text = "F"
			intervals [633]:
				xmin = 229.7567
				xmax = 229.8067
				text = "sp"
			intervals [634]:
				xmin = 229.8067
				xmax = 229.8667
				text = "Y"
			intervals [635]:
				xmin = 229.8667
				xmax = 229.9367
				text = "UW1"
			intervals [636]:
				xmin = 229.9367
				xmax = 229.9667
				text = "sp"
			intervals [637]:
				xmin = 229.9667
				xmax = 230.0167
				text = "D"
			intervals [638]:
				xmin = 230.0167
				xmax = 230.1467
				text = "OW1"
			intervals [639]:
				xmin = 230.1467
				xmax = 230.2767
				text = "N"
			intervals [640]:
				xmin = 230.2767
				xmax = 239.8684
				text = ""
			intervals [641]:
				xmin = 239.8684
				xmax = 239.9084
				text = "sil"
			intervals [642]:
				xmin = 239.9084
				xmax = 240.0784
				text = "M"
			intervals [643]:
				xmin = 240.0784
				xmax = 240.1084
				text = "HH"
			intervals [644]:
				xmin = 240.1084
				xmax = 240.4084
				text = "M"
			intervals [645]:
				xmin = 240.4084
				xmax = 241.5039
				text = ""
			intervals [646]:
				xmin = 241.5039
				xmax = 242.0639
				text = "OW1"
			intervals [647]:
				xmin = 242.0639
				xmax = 242.1439
				text = "AY1"
			intervals [648]:
				xmin = 242.1439
				xmax = 242.1739
				text = "sp"
			intervals [649]:
				xmin = 242.1739
				xmax = 242.2039
				text = "S"
			intervals [650]:
				xmin = 242.2039
				xmax = 242.2339
				text = "IY1"
			intervals [651]:
				xmin = 242.2339
				xmax = 242.2939
				text = "sp"
			intervals [652]:
				xmin = 242.2939
				xmax = 242.3899
				text = ""
			intervals [653]:
				xmin = 242.3899
				xmax = 242.6899
				text = "AH1"
			intervals [654]:
				xmin = 242.6899
				xmax = 242.8999
				text = "HH"
			intervals [655]:
				xmin = 242.8999
				xmax = 242.9299
				text = "AH1"
			intervals [656]:
				xmin = 242.9299
				xmax = 266.2407
				text = ""
			intervals [657]:
				xmin = 266.2407
				xmax = 266.7507
				text = "OW1"
			intervals [658]:
				xmin = 266.7507
				xmax = 268.4509
				text = ""
			intervals [659]:
				xmin = 268.4509
				xmax = 268.5009
				text = "sil"
			intervals [660]:
				xmin = 268.5009
				xmax = 268.5309
				text = "HH"
			intervals [661]:
				xmin = 268.5309
				xmax = 268.5609
				text = "EY1"
			intervals [662]:
				xmin = 268.5609
				xmax = 268.6009
				text = "sp"
			intervals [663]:
				xmin = 268.6009
				xmax = 268.6309
				text = "Y"
			intervals [664]:
				xmin = 268.6309
				xmax = 268.7509
				text = "UW1"
			intervals [665]:
				xmin = 268.7509
				xmax = 268.7809
				text = "sp"
			intervals [666]:
				xmin = 268.7809
				xmax = 268.8109
				text = "N"
			intervals [667]:
				xmin = 268.8109
				xmax = 268.9509
				text = "OW1"
			intervals [668]:
				xmin = 268.9509
				xmax = 268.9809
				text = "sp"
			intervals [669]:
				xmin = 268.9809
				xmax = 269.0109
				text = "AH0"
			intervals [670]:
				xmin = 269.0109
				xmax = 269.0409
				text = "L"
			intervals [671]:
				xmin = 269.0409
				xmax = 269.1009
				text = "AA1"
			intervals [672]:
				xmin = 269.1009
				xmax = 269.1609
				text = "T"
			intervals [673]:
				xmin = 269.1609
				xmax = 269.1909
				text = "AH0"
			intervals [674]:
				xmin = 269.1909
				xmax = 269.2209
				text = "V"
			intervals [675]:
				xmin = 269.2209
				xmax = 269.3009
				text = "sp"
			intervals [676]:
				xmin = 269.3009
				xmax = 269.3509
				text = "G"
			intervals [677]:
				xmin = 269.3509
				xmax = 269.4009
				text = "EY1"
			intervals [678]:
				xmin = 269.4009
				xmax = 269.5309
				text = "M"
			intervals [679]:
				xmin = 269.5309
				xmax = 269.5609
				text = "Z"
			intervals [680]:
				xmin = 269.5609
				xmax = 269.5909
				text = "sp"
			intervals [681]:
				xmin = 269.5909
				xmax = 269.6709
				text = "AY1"
			intervals [682]:
				xmin = 269.6709
				xmax = 269.7609
				text = "V"
			intervals [683]:
				xmin = 269.7609
				xmax = 269.7909
				text = "N"
			intervals [684]:
				xmin = 269.7909
				xmax = 269.8309
				text = "EH1"
			intervals [685]:
				xmin = 269.8309
				xmax = 269.9309
				text = "V"
			intervals [686]:
				xmin = 269.9309
				xmax = 270.2209
				text = "ER0"
			intervals [687]:
				xmin = 270.2209
				xmax = 270.2509
				text = "sp"
			intervals [688]:
				xmin = 270.2509
				xmax = 270.3309
				text = "HH"
			intervals [689]:
				xmin = 270.3309
				xmax = 270.3709
				text = "AA1"
			intervals [690]:
				xmin = 270.3709
				xmax = 270.4109
				text = "R"
			intervals [691]:
				xmin = 270.4109
				xmax = 270.4409
				text = "D"
			intervals [692]:
				xmin = 270.4409
				xmax = 270.4709
				text = "AH0"
			intervals [693]:
				xmin = 270.4709
				xmax = 270.5009
				text = "V"
			intervals [694]:
				xmin = 270.5009
				xmax = 271.5909
				text = "spn"
			intervals [695]:
				xmin = 271.5909
				xmax = 272.3246
				text = ""
			intervals [696]:
				xmin = 272.3246
				xmax = 272.7346
				text = "sil"
			intervals [697]:
				xmin = 272.7346
				xmax = 272.7646
				text = "W"
			intervals [698]:
				xmin = 272.7646
				xmax = 272.7946
				text = "EH1"
			intervals [699]:
				xmin = 272.7946
				xmax = 272.9146
				text = "L"
			intervals [700]:
				xmin = 272.9146
				xmax = 272.9646
				text = "sp"
			intervals [701]:
				xmin = 272.9646
				xmax = 273.0146
				text = "DH"
			intervals [702]:
				xmin = 273.0146
				xmax = 273.1346
				text = "AH0"
			intervals [703]:
				xmin = 273.1346
				xmax = 273.1646
				text = "T"
			intervals [704]:
				xmin = 273.1646
				xmax = 273.1946
				text = "Z"
			intervals [705]:
				xmin = 273.1946
				xmax = 273.2246
				text = "G"
			intervals [706]:
				xmin = 273.2246
				xmax = 273.2646
				text = "IH0"
			intervals [707]:
				xmin = 273.2646
				xmax = 273.2946
				text = "D"
			intervals [708]:
				xmin = 273.2946
				xmax = 273.3546
				text = "sp"
			intervals [709]:
				xmin = 273.3546
				xmax = 273.6488
				text = ""
			intervals [710]:
				xmin = 273.6488
				xmax = 273.7088
				text = "W"
			intervals [711]:
				xmin = 273.7088
				xmax = 273.7688
				text = "AH1"
			intervals [712]:
				xmin = 273.7688
				xmax = 273.8388
				text = "Z"
			intervals [713]:
				xmin = 273.8388
				xmax = 273.8888
				text = "DH"
			intervals [714]:
				xmin = 273.8888
				xmax = 273.9388
				text = "EH1"
			intervals [715]:
				xmin = 273.9388
				xmax = 274.1188
				text = "R"
			intervals [716]:
				xmin = 274.1188
				xmax = 274.1588
				text = "EH1"
			intervals [717]:
				xmin = 274.1588
				xmax = 274.1988
				text = "V"
			intervals [718]:
				xmin = 274.1988
				xmax = 274.4488
				text = "ER0"
			intervals [719]:
				xmin = 274.4488
				xmax = 274.4788
				text = "AH0"
			intervals [720]:
				xmin = 274.4788
				xmax = 274.5488
				text = "W"
			intervals [721]:
				xmin = 274.5488
				xmax = 274.6388
				text = "EY1"
			intervals [722]:
				xmin = 274.6388
				xmax = 274.6688
				text = "T"
			intervals [723]:
				xmin = 274.6688
				xmax = 274.7588
				text = "AH0"
			intervals [724]:
				xmin = 274.7588
				xmax = 274.7988
				text = "sp"
			intervals [725]:
				xmin = 274.7988
				xmax = 274.8588
				text = "P"
			intervals [726]:
				xmin = 274.8588
				xmax = 274.9088
				text = "IH1"
			intervals [727]:
				xmin = 274.9088
				xmax = 274.9888
				text = "K"
			intervals [728]:
				xmin = 274.9888
				xmax = 275.8051
				text = "sp"
			intervals [729]:
				xmin = 275.8051
				xmax = 276.1251
				text = "AH0"
			intervals [730]:
				xmin = 276.1251
				xmax = 276.1551
				text = "sp"
			intervals [731]:
				xmin = 276.1551
				xmax = 276.2551
				text = "P"
			intervals [732]:
				xmin = 276.2551
				xmax = 276.3851
				text = "ER1"
			intervals [733]:
				xmin = 276.3851
				xmax = 276.4451
				text = "S"
			intervals [734]:
				xmin = 276.4451
				xmax = 276.4751
				text = "AH0"
			intervals [735]:
				xmin = 276.4751
				xmax = 276.5751
				text = "N"
			intervals [736]:
				xmin = 276.5751
				xmax = 276.6051
				text = "sp"
			intervals [737]:
				xmin = 276.6051
				xmax = 276.6651
				text = "T"
			intervals [738]:
				xmin = 276.6651
				xmax = 276.7151
				text = "AH0"
			intervals [739]:
				xmin = 276.7151
				xmax = 276.7751
				text = "B"
			intervals [740]:
				xmin = 276.7751
				xmax = 276.9251
				text = "IY0"
			intervals [741]:
				xmin = 276.9251
				xmax = 277.0251
				text = "IH1"
			intervals [742]:
				xmin = 277.0251
				xmax = 277.1151
				text = "T"
			intervals [743]:
				xmin = 277.1151
				xmax = 277.1451
				text = "sp"
			intervals [744]:
				xmin = 277.1451
				xmax = 277.1751
				text = "F"
			intervals [745]:
				xmin = 277.1751
				xmax = 277.2051
				text = "R"
			intervals [746]:
				xmin = 277.2051
				xmax = 277.3251
				text = "ER0"
			intervals [747]:
				xmin = 277.3251
				xmax = 277.3551
				text = "sp"
			intervals [748]:
				xmin = 277.3551
				xmax = 277.4151
				text = "S"
			intervals [749]:
				xmin = 277.4151
				xmax = 277.5351
				text = "EY1"
			intervals [750]:
				xmin = 277.5351
				xmax = 277.6351
				text = "sp"
			intervals [751]:
				xmin = 277.6351
				xmax = 277.6751
				text = "T"
			intervals [752]:
				xmin = 277.6751
				xmax = 277.8151
				text = "AE1"
			intervals [753]:
				xmin = 277.8151
				xmax = 277.8751
				text = "G"
			intervals [754]:
				xmin = 277.8751
				xmax = 278.0251
				text = "ER0"
			intervals [755]:
				xmin = 278.0251
				xmax = 278.1051
				text = "HH"
			intervals [756]:
				xmin = 278.1051
				xmax = 278.2051
				text = "AY1"
			intervals [757]:
				xmin = 278.2051
				xmax = 278.2351
				text = "D"
			intervals [758]:
				xmin = 278.2351
				xmax = 278.2651
				text = "AH0"
			intervals [759]:
				xmin = 278.2651
				xmax = 278.2951
				text = "N"
			intervals [760]:
				xmin = 278.2951
				xmax = 278.3251
				text = "G"
			intervals [761]:
				xmin = 278.3251
				xmax = 278.4251
				text = "OW1"
			intervals [762]:
				xmin = 278.4251
				xmax = 278.5051
				text = "sp"
			intervals [763]:
				xmin = 278.5051
				xmax = 278.5451
				text = "S"
			intervals [764]:
				xmin = 278.5451
				xmax = 278.5851
				text = "IY1"
			intervals [765]:
				xmin = 278.5851
				xmax = 278.6251
				text = "K"
			intervals [766]:
				xmin = 278.6251
				xmax = 278.6551
				text = "sp"
			intervals [767]:
				xmin = 278.6551
				xmax = 278.7351
				text = "W"
			intervals [768]:
				xmin = 278.7351
				xmax = 278.8051
				text = "IH0"
			intervals [769]:
				xmin = 278.8051
				xmax = 278.8551
				text = "DH"
			intervals [770]:
				xmin = 278.8551
				xmax = 278.9951
				text = "AH0"
			intervals [771]:
				xmin = 278.9951
				xmax = 279.0851
				text = "R"
			intervals [772]:
				xmin = 279.0851
				xmax = 279.3851
				text = "AY1"
			intervals [773]:
				xmin = 279.3851
				xmax = 279.4151
				text = "M"
			intervals [774]:
				xmin = 279.4151
				xmax = 279.4851
				text = "sp"
			intervals [775]:
				xmin = 279.4851
				xmax = 287.0337
				text = ""
			intervals [776]:
				xmin = 287.0337
				xmax = 287.1237
				text = "HH"
			intervals [777]:
				xmin = 287.1237
				xmax = 287.1537
				text = "W"
			intervals [778]:
				xmin = 287.1537
				xmax = 287.1837
				text = "AH1"
			intervals [779]:
				xmin = 287.1837
				xmax = 287.2137
				text = "T"
			intervals [780]:
				xmin = 287.2137
				xmax = 287.2637
				text = "sp"
			intervals [781]:
				xmin = 287.2637
				xmax = 287.2937
				text = "D"
			intervals [782]:
				xmin = 287.2937
				xmax = 287.3437
				text = "UW1"
			intervals [783]:
				xmin = 287.3437
				xmax = 287.4637
				text = "sp"
			intervals [784]:
				xmin = 287.4637
				xmax = 287.5137
				text = "Y"
			intervals [785]:
				xmin = 287.5137
				xmax = 287.5537
				text = "UW1"
			intervals [786]:
				xmin = 287.5537
				xmax = 287.6037
				text = "sp"
			intervals [787]:
				xmin = 287.6037
				xmax = 287.6337
				text = "S"
			intervals [788]:
				xmin = 287.6337
				xmax = 287.6637
				text = "EY1"
			intervals [789]:
				xmin = 287.6637
				xmax = 287.8437
				text = "sp"
			intervals [790]:
				xmin = 287.8437
				xmax = 300.2041
				text = ""
			intervals [791]:
				xmin = 300.2041
				xmax = 300.2541
				text = "W"
			intervals [792]:
				xmin = 300.2541
				xmax = 300.2841
				text = "ER0"
			intervals [793]:
				xmin = 300.2841
				xmax = 300.3341
				text = "DH"
			intervals [794]:
				xmin = 300.3341
				xmax = 300.3741
				text = "EH1"
			intervals [795]:
				xmin = 300.3741
				xmax = 300.4141
				text = "R"
			intervals [796]:
				xmin = 300.4141
				xmax = 300.4541
				text = "EH1"
			intervals [797]:
				xmin = 300.4541
				xmax = 300.5441
				text = "N"
			intervals [798]:
				xmin = 300.5441
				xmax = 300.6041
				text = "IY0"
			intervals [799]:
				xmin = 300.6041
				xmax = 300.6741
				text = "AH1"
			intervals [800]:
				xmin = 300.6741
				xmax = 300.7041
				text = "DH"
			intervals [801]:
				xmin = 300.7041
				xmax = 300.8341
				text = "ER0"
			intervals [802]:
				xmin = 300.8341
				xmax = 300.8741
				text = "R"
			intervals [803]:
				xmin = 300.8741
				xmax = 301.1341
				text = "AY1"
			intervals [804]:
				xmin = 301.1341
				xmax = 301.1641
				text = "M"
			intervals [805]:
				xmin = 301.1641
				xmax = 301.1941
				text = "Z"
			intervals [806]:
				xmin = 301.1941
				xmax = 301.2541
				text = "sp"
			intervals [807]:
				xmin = 301.2541
				xmax = 301.3441
				text = "L"
			intervals [808]:
				xmin = 301.3441
				xmax = 301.4041
				text = "AY1"
			intervals [809]:
				xmin = 301.4041
				xmax = 301.4541
				text = "K"
			intervals [810]:
				xmin = 301.4541
				xmax = 301.5541
				text = "sp"
			intervals [811]:
				xmin = 301.5541
				xmax = 301.6041
				text = "DH"
			intervals [812]:
				xmin = 301.6041
				xmax = 301.6341
				text = "AH0"
			intervals [813]:
				xmin = 301.6341
				xmax = 301.7841
				text = "T"
			intervals [814]:
				xmin = 301.7841
				xmax = 301.8541
				text = "sp"
			intervals [815]:
				xmin = 301.8541
				xmax = 315.6115
				text = ""
			intervals [816]:
				xmin = 315.6115
				xmax = 315.6815
				text = "W"
			intervals [817]:
				xmin = 315.6815
				xmax = 315.7115
				text = "AA1"
			intervals [818]:
				xmin = 315.7115
				xmax = 315.7415
				text = "Z"
			intervals [819]:
				xmin = 315.7415
				xmax = 315.7715
				text = "DH"
			intervals [820]:
				xmin = 315.7715
				xmax = 315.8015
				text = "EH1"
			intervals [821]:
				xmin = 315.8015
				xmax = 315.8315
				text = "R"
			intervals [822]:
				xmin = 315.8315
				xmax = 315.8815
				text = "W"
			intervals [823]:
				xmin = 315.8815
				xmax = 315.9915
				text = "AH1"
			intervals [824]:
				xmin = 315.9915
				xmax = 316.0215
				text = "N"
			intervals [825]:
				xmin = 316.0215
				xmax = 316.0515
				text = "AH0"
			intervals [826]:
				xmin = 316.0515
				xmax = 316.0915
				text = "B"
			intervals [827]:
				xmin = 316.0915
				xmax = 316.1915
				text = "AW1"
			intervals [828]:
				xmin = 316.1915
				xmax = 316.4115
				text = "T"
			intervals [829]:
				xmin = 316.4115
				xmax = 316.4615
				text = "sp"
			intervals [830]:
				xmin = 316.4615
				xmax = 316.5115
				text = "P"
			intervals [831]:
				xmin = 316.5115
				xmax = 316.5415
				text = "AH0"
			intervals [832]:
				xmin = 316.5415
				xmax = 316.5715
				text = "T"
			intervals [833]:
				xmin = 316.5715
				xmax = 316.7115
				text = "EY1"
			intervals [834]:
				xmin = 316.7115
				xmax = 316.7715
				text = "T"
			intervals [835]:
				xmin = 316.7715
				xmax = 316.8115
				text = "OW0"
			intervals [836]:
				xmin = 316.8115
				xmax = 316.8415
				text = "Z"
			intervals [837]:
				xmin = 316.8415
				xmax = 317.1015
				text = "sp"
			intervals [838]:
				xmin = 317.1015
				xmax = 319.9935
				text = ""
			intervals [839]:
				xmin = 319.9935
				xmax = 320.2335
				text = "Y"
			intervals [840]:
				xmin = 320.2335
				xmax = 320.3935
				text = "AE1"
			intervals [841]:
				xmin = 320.3935
				xmax = 320.4335
				text = "sp"
			intervals [842]:
				xmin = 320.4335
				xmax = 320.4735
				text = "HH"
			intervals [843]:
				xmin = 320.4735
				xmax = 320.5035
				text = "W"
			intervals [844]:
				xmin = 320.5035
				xmax = 320.5335
				text = "AH1"
			intervals [845]:
				xmin = 320.5335
				xmax = 320.7735
				text = "N"
			intervals [846]:
				xmin = 320.7735
				xmax = 320.8835
				text = "sp"
			intervals [847]:
				xmin = 320.8835
				xmax = 320.9435
				text = "P"
			intervals [848]:
				xmin = 320.9435
				xmax = 321.0035
				text = "AH0"
			intervals [849]:
				xmin = 321.0035
				xmax = 321.0335
				text = "T"
			intervals [850]:
				xmin = 321.0335
				xmax = 321.0735
				text = "EY1"
			intervals [851]:
				xmin = 321.0735
				xmax = 321.1035
				text = "T"
			intervals [852]:
				xmin = 321.1035
				xmax = 321.1335
				text = "OW2"
			intervals [853]:
				xmin = 321.1335
				xmax = 321.3735
				text = "sp"
			intervals [854]:
				xmin = 321.3735
				xmax = 321.4035
				text = "DH"
			intervals [855]:
				xmin = 321.4035
				xmax = 321.4335
				text = "EH1"
			intervals [856]:
				xmin = 321.4335
				xmax = 321.5035
				text = "N"
			intervals [857]:
				xmin = 321.5035
				xmax = 326.7225
				text = "sp"
			intervals [858]:
				xmin = 326.7225
				xmax = 326.8825
				text = "M"
			intervals [859]:
				xmin = 326.8825
				xmax = 329.2669
				text = ""
			intervals [860]:
				xmin = 329.2669
				xmax = 329.3269
				text = "IH0"
			intervals [861]:
				xmin = 329.3269
				xmax = 329.3569
				text = "Z"
			intervals [862]:
				xmin = 329.3569
				xmax = 329.3869
				text = "DH"
			intervals [863]:
				xmin = 329.3869
				xmax = 329.4169
				text = "EH1"
			intervals [864]:
				xmin = 329.4169
				xmax = 329.4469
				text = "R"
			intervals [865]:
				xmin = 329.4469
				xmax = 329.4969
				text = "W"
			intervals [866]:
				xmin = 329.4969
				xmax = 329.5369
				text = "AH1"
			intervals [867]:
				xmin = 329.5369
				xmax = 329.5669
				text = "N"
			intervals [868]:
				xmin = 329.5669
				xmax = 329.5969
				text = "DH"
			intervals [869]:
				xmin = 329.5969
				xmax = 329.6269
				text = "AH0"
			intervals [870]:
				xmin = 329.6269
				xmax = 329.6569
				text = "T"
			intervals [871]:
				xmin = 329.6569
				xmax = 329.6869
				text = "sp"
			intervals [872]:
				xmin = 329.6869
				xmax = 329.7469
				text = "S"
			intervals [873]:
				xmin = 329.7469
				xmax = 329.7969
				text = "T"
			intervals [874]:
				xmin = 329.7969
				xmax = 329.8569
				text = "AA1"
			intervals [875]:
				xmin = 329.8569
				xmax = 330.0169
				text = "R"
			intervals [876]:
				xmin = 330.0169
				xmax = 330.0469
				text = "T"
			intervals [877]:
				xmin = 330.0469
				xmax = 330.0769
				text = "B"
			intervals [878]:
				xmin = 330.0769
				xmax = 330.1569
				text = "AH1"
			intervals [879]:
				xmin = 330.1569
				xmax = 330.2169
				text = "B"
			intervals [880]:
				xmin = 330.2169
				xmax = 330.3069
				text = "AH0"
			intervals [881]:
				xmin = 330.3069
				xmax = 330.3369
				text = "L"
			intervals [882]:
				xmin = 330.3369
				xmax = 330.3669
				text = "sp"
			intervals [883]:
				xmin = 330.3669
				xmax = 330.4169
				text = "G"
			intervals [884]:
				xmin = 330.4169
				xmax = 330.4669
				text = "AH1"
			intervals [885]:
				xmin = 330.4669
				xmax = 330.6369
				text = "M"
			intervals [886]:
				xmin = 330.6369
				xmax = 330.6669
				text = "sp"
			intervals [887]:
				xmin = 330.6669
				xmax = 330.7069
				text = "B"
			intervals [888]:
				xmin = 330.7069
				xmax = 330.7569
				text = "AH1"
			intervals [889]:
				xmin = 330.7569
				xmax = 330.8469
				text = "B"
			intervals [890]:
				xmin = 330.8469
				xmax = 330.8769
				text = "AH0"
			intervals [891]:
				xmin = 330.8769
				xmax = 330.9169
				text = "L"
			intervals [892]:
				xmin = 330.9169
				xmax = 330.9469
				text = "sp"
			intervals [893]:
				xmin = 330.9469
				xmax = 330.9869
				text = "G"
			intervals [894]:
				xmin = 330.9869
				xmax = 331.0169
				text = "AH1"
			intervals [895]:
				xmin = 331.0169
				xmax = 331.1069
				text = "M"
			intervals [896]:
				xmin = 331.1069
				xmax = 332.9335
				text = "sp"
			intervals [897]:
				xmin = 332.9335
				xmax = 332.9635
				text = "spn"
			intervals [898]:
				xmin = 332.9635
				xmax = 333.6735
				text = "sp"
			intervals [899]:
				xmin = 333.6735
				xmax = 336.5678
				text = ""
			intervals [900]:
				xmin = 336.5678
				xmax = 336.6478
				text = "HH"
			intervals [901]:
				xmin = 336.6478
				xmax = 336.7278
				text = "AW1"
			intervals [902]:
				xmin = 336.7278
				xmax = 336.7578
				text = "sp"
			intervals [903]:
				xmin = 336.7578
				xmax = 336.7878
				text = "AH0"
			intervals [904]:
				xmin = 336.7878
				xmax = 336.8478
				text = "B"
			intervals [905]:
				xmin = 336.8478
				xmax = 337.1278
				text = "AW1"
			intervals [906]:
				xmin = 337.1278
				xmax = 337.2578
				text = "T"
			intervals [907]:
				xmin = 337.2578
				xmax = 337.2878
				text = "sp"
			intervals [908]:
				xmin = 337.2878
				xmax = 337.7278
				text = "AH1"
			intervals [909]:
				xmin = 337.7278
				xmax = 338.8562
				text = ""
			intervals [910]:
				xmin = 338.8562
				xmax = 338.9062
				text = "sil"
			intervals [911]:
				xmin = 338.9062
				xmax = 339.1562
				text = "HH"
			intervals [912]:
				xmin = 339.1562
				xmax = 339.1862
				text = "W"
			intervals [913]:
				xmin = 339.1862
				xmax = 339.2162
				text = "AH1"
			intervals [914]:
				xmin = 339.2162
				xmax = 339.2462
				text = "T"
			intervals [915]:
				xmin = 339.2462
				xmax = 339.2762
				text = "sp"
			intervals [916]:
				xmin = 339.2762
				xmax = 339.3062
				text = "Z"
			intervals [917]:
				xmin = 339.3062
				xmax = 339.3362
				text = "sp"
			intervals [918]:
				xmin = 339.3362
				xmax = 339.3762
				text = "DH"
			intervals [919]:
				xmin = 339.3762
				xmax = 339.4062
				text = "AH0"
			intervals [920]:
				xmin = 339.4062
				xmax = 339.5062
				text = "T"
			intervals [921]:
				xmin = 339.5062
				xmax = 339.5562
				text = "W"
			intervals [922]:
				xmin = 339.5562
				xmax = 339.5862
				text = "AH1"
			intervals [923]:
				xmin = 339.5862
				xmax = 339.6562
				text = "N"
			intervals [924]:
				xmin = 339.6562
				xmax = 339.6862
				text = "sp"
			intervals [925]:
				xmin = 339.6862
				xmax = 339.8362
				text = "OW1"
			intervals [926]:
				xmin = 339.8362
				xmax = 339.9962
				text = "EH1"
			intervals [927]:
				xmin = 339.9962
				xmax = 340.0562
				text = "N"
			intervals [928]:
				xmin = 340.0562
				xmax = 340.0862
				text = "JH"
			intervals [929]:
				xmin = 340.0862
				xmax = 340.1462
				text = "AH0"
			intervals [930]:
				xmin = 340.1462
				xmax = 340.2062
				text = "N"
			intervals [931]:
				xmin = 340.2062
				xmax = 340.2962
				text = "IH1"
			intervals [932]:
				xmin = 340.2962
				xmax = 340.3862
				text = "N"
			intervals [933]:
				xmin = 340.3862
				xmax = 340.4162
				text = "JH"
			intervals [934]:
				xmin = 340.4162
				xmax = 340.4462
				text = "AH0"
			intervals [935]:
				xmin = 340.4462
				xmax = 340.5162
				text = "N"
			intervals [936]:
				xmin = 340.5162
				xmax = 340.6262
				text = "sp"
			intervals [937]:
				xmin = 340.6262
				xmax = 356.1894
				text = ""
			intervals [938]:
				xmin = 356.1894
				xmax = 356.4594
				text = "OW1"
			intervals [939]:
				xmin = 356.4594
				xmax = 356.4894
				text = "sp"
			intervals [940]:
				xmin = 356.4894
				xmax = 356.5194
				text = "DH"
			intervals [941]:
				xmin = 356.5194
				xmax = 356.5794
				text = "AH0"
			intervals [942]:
				xmin = 356.5794
				xmax = 356.6294
				text = "T"
			intervals [943]:
				xmin = 356.6294
				xmax = 356.6794
				text = "sp"
			intervals [944]:
				xmin = 356.6794
				xmax = 356.7494
				text = "S"
			intervals [945]:
				xmin = 356.7494
				xmax = 357.0394
				text = "AW1"
			intervals [946]:
				xmin = 357.0394
				xmax = 357.0994
				text = "N"
			intervals [947]:
				xmin = 357.0994
				xmax = 357.1294
				text = "Z"
			intervals [948]:
				xmin = 357.1294
				xmax = 357.1594
				text = "sp"
			intervals [949]:
				xmin = 357.1594
				xmax = 357.1894
				text = "L"
			intervals [950]:
				xmin = 357.1894
				xmax = 357.2194
				text = "AY1"
			intervals [951]:
				xmin = 357.2194
				xmax = 357.2494
				text = "K"
			intervals [952]:
				xmin = 357.2494
				xmax = 357.2794
				text = "sp"
			intervals [953]:
				xmin = 357.2794
				xmax = 357.5194
				text = "AH0"
			intervals [954]:
				xmin = 357.5194
				xmax = 357.6294
				text = "spn"
			intervals [955]:
				xmin = 357.6294
				xmax = 357.8794
				text = "sp"
			intervals [956]:
				xmin = 357.8794
				xmax = 358.0732
				text = ""
			intervals [957]:
				xmin = 358.0732
				xmax = 358.1432
				text = "HH"
			intervals [958]:
				xmin = 358.1432
				xmax = 358.1732
				text = "W"
			intervals [959]:
				xmin = 358.1732
				xmax = 358.2032
				text = "AH1"
			intervals [960]:
				xmin = 358.2032
				xmax = 358.2532
				text = "T"
			intervals [961]:
				xmin = 358.2532
				xmax = 358.3032
				text = "sp"
			intervals [962]:
				xmin = 358.3032
				xmax = 358.3332
				text = "Z"
			intervals [963]:
				xmin = 358.3332
				xmax = 358.3632
				text = "Y"
			intervals [964]:
				xmin = 358.3632
				xmax = 358.3932
				text = "UH1"
			intervals [965]:
				xmin = 358.3932
				xmax = 358.4832
				text = "R"
			intervals [966]:
				xmin = 358.4832
				xmax = 358.5132
				text = "sp"
			intervals [967]:
				xmin = 358.5132
				xmax = 358.5532
				text = "F"
			intervals [968]:
				xmin = 358.5532
				xmax = 358.6632
				text = "EY1"
			intervals [969]:
				xmin = 358.6632
				xmax = 358.6932
				text = "V"
			intervals [970]:
				xmin = 358.6932
				xmax = 358.7832
				text = "ER0"
			intervals [971]:
				xmin = 358.7832
				xmax = 358.8332
				text = "IH0"
			intervals [972]:
				xmin = 358.8332
				xmax = 358.8732
				text = "T"
			intervals [973]:
				xmin = 358.8732
				xmax = 358.9332
				text = "sp"
			intervals [974]:
				xmin = 358.9332
				xmax = 358.9632
				text = "T"
			intervals [975]:
				xmin = 358.9632
				xmax = 359.0232
				text = "IY1"
			intervals [976]:
				xmin = 359.0232
				xmax = 359.1532
				text = "V"
			intervals [977]:
				xmin = 359.1532
				xmax = 359.2432
				text = "IY1"
			intervals [978]:
				xmin = 359.2432
				xmax = 359.3332
				text = "sp"
			intervals [979]:
				xmin = 359.3332
				xmax = 359.4132
				text = "P"
			intervals [980]:
				xmin = 359.4132
				xmax = 359.4432
				text = "R"
			intervals [981]:
				xmin = 359.4432
				xmax = 359.5432
				text = "OW1"
			intervals [982]:
				xmin = 359.5432
				xmax = 359.6932
				text = "G"
			intervals [983]:
				xmin = 359.6932
				xmax = 359.7232
				text = "R"
			intervals [984]:
				xmin = 359.7232
				xmax = 359.7532
				text = "AE2"
			intervals [985]:
				xmin = 359.7532
				xmax = 359.8032
				text = "M"
			intervals [986]:
				xmin = 359.8032
				xmax = 359.9332
				text = "sp"
			intervals [987]:
				xmin = 359.9332
				xmax = 364.1711
				text = ""
			intervals [988]:
				xmin = 364.1711
				xmax = 364.2311
				text = "HH"
			intervals [989]:
				xmin = 364.2311
				xmax = 364.2611
				text = "W"
			intervals [990]:
				xmin = 364.2611
				xmax = 364.3711
				text = "AH1"
			intervals [991]:
				xmin = 364.3711
				xmax = 364.4011
				text = "T"
			intervals [992]:
				xmin = 364.4011
				xmax = 364.4311
				text = "Z"
			intervals [993]:
				xmin = 364.4311
				xmax = 364.4611
				text = "sp"
			intervals [994]:
				xmin = 364.4611
				xmax = 364.4911
				text = "DH"
			intervals [995]:
				xmin = 364.4911
				xmax = 364.5211
				text = "AH0"
			intervals [996]:
				xmin = 364.5211
				xmax = 364.5811
				text = "IH0"
			intervals [997]:
				xmin = 364.5811
				xmax = 364.6211
				text = "N"
			intervals [998]:
				xmin = 364.6211
				xmax = 364.7411
				text = "V"
			intervals [999]:
				xmin = 364.7411
				xmax = 364.8711
				text = "EY1"
			intervals [1000]:
				xmin = 364.8711
				xmax = 364.9511
				text = "D"
			intervals [1001]:
				xmin = 364.9511
				xmax = 365.0411
				text = "ER0"
			intervals [1002]:
				xmin = 365.0411
				xmax = 365.1211
				text = "Z"
			intervals [1003]:
				xmin = 365.1211
				xmax = 365.1511
				text = "sp"
			intervals [1004]:
				xmin = 365.1511
				xmax = 365.1811
				text = "AH0"
			intervals [1005]:
				xmin = 365.1811
				xmax = 365.2311
				text = "B"
			intervals [1006]:
				xmin = 365.2311
				xmax = 365.3011
				text = "AW1"
			intervals [1007]:
				xmin = 365.3011
				xmax = 365.4211
				text = "T"
			intervals [1008]:
				xmin = 365.4211
				xmax = 365.4511
				text = "sp"
			intervals [1009]:
				xmin = 365.4511
				xmax = 365.4811
				text = "K"
			intervals [1010]:
				xmin = 365.4811
				xmax = 365.5111
				text = "UH1"
			intervals [1011]:
				xmin = 365.5111
				xmax = 365.5411
				text = "D"
			intervals [1012]:
				xmin = 365.5411
				xmax = 365.5711
				text = "Y"
			intervals [1013]:
				xmin = 365.5711
				xmax = 365.6411
				text = "UW1"
			intervals [1014]:
				xmin = 365.6411
				xmax = 365.6711
				text = "sp"
			intervals [1015]:
				xmin = 365.6711
				xmax = 365.7011
				text = "T"
			intervals [1016]:
				xmin = 365.7011
				xmax = 365.7711
				text = "EH1"
			intervals [1017]:
				xmin = 365.7711
				xmax = 365.8211
				text = "L"
			intervals [1018]:
				xmin = 365.8211
				xmax = 365.8611
				text = "M"
			intervals [1019]:
				xmin = 365.8611
				xmax = 365.8911
				text = "IY1"
			intervals [1020]:
				xmin = 365.8911
				xmax = 365.9311
				text = "AH0"
			intervals [1021]:
				xmin = 365.9311
				xmax = 365.9911
				text = "B"
			intervals [1022]:
				xmin = 365.9911
				xmax = 366.1311
				text = "AW1"
			intervals [1023]:
				xmin = 366.1311
				xmax = 366.2711
				text = "T"
			intervals [1024]:
				xmin = 366.2711
				xmax = 366.3411
				text = "W"
			intervals [1025]:
				xmin = 366.3411
				xmax = 366.3911
				text = "AH1"
			intervals [1026]:
				xmin = 366.3911
				xmax = 366.5311
				text = "N"
			intervals [1027]:
				xmin = 366.5311
				xmax = 366.5611
				text = "sp"
			intervals [1028]:
				xmin = 366.5611
				xmax = 366.6311
				text = "P"
			intervals [1029]:
				xmin = 366.6311
				xmax = 366.6611
				text = "R"
			intervals [1030]:
				xmin = 366.6611
				xmax = 366.7811
				text = "OW1"
			intervals [1031]:
				xmin = 366.7811
				xmax = 366.8211
				text = "G"
			intervals [1032]:
				xmin = 366.8211
				xmax = 366.8611
				text = "R"
			intervals [1033]:
				xmin = 366.8611
				xmax = 366.9711
				text = "AE2"
			intervals [1034]:
				xmin = 366.9711
				xmax = 367.0511
				text = "M"
			intervals [1035]:
				xmin = 367.0511
				xmax = 367.1911
				text = "AA1"
			intervals [1036]:
				xmin = 367.1911
				xmax = 367.2411
				text = "N"
			intervals [1037]:
				xmin = 367.2411
				xmax = 367.2911
				text = "DH"
			intervals [1038]:
				xmin = 367.2911
				xmax = 367.3211
				text = "AH0"
			intervals [1039]:
				xmin = 367.3211
				xmax = 367.3511
				text = "IH0"
			intervals [1040]:
				xmin = 367.3511
				xmax = 367.3911
				text = "N"
			intervals [1041]:
				xmin = 367.3911
				xmax = 367.5011
				text = "V"
			intervals [1042]:
				xmin = 367.5011
				xmax = 367.6311
				text = "EY1"
			intervals [1043]:
				xmin = 367.6311
				xmax = 367.6711
				text = "D"
			intervals [1044]:
				xmin = 367.6711
				xmax = 367.8311
				text = "ER0"
			intervals [1045]:
				xmin = 367.8311
				xmax = 367.8611
				text = "Z"
			intervals [1046]:
				xmin = 367.8611
				xmax = 367.8911
				text = "sp"
			intervals [1047]:
				xmin = 367.8911
				xmax = 367.9211
				text = "DH"
			intervals [1048]:
				xmin = 367.9211
				xmax = 367.9511
				text = "AH0"
			intervals [1049]:
				xmin = 367.9511
				xmax = 368.0211
				text = "T"
			intervals [1050]:
				xmin = 368.0211
				xmax = 368.0911
				text = "Y"
			intervals [1051]:
				xmin = 368.0911
				xmax = 368.1711
				text = "UW1"
			intervals [1052]:
				xmin = 368.1711
				xmax = 368.2711
				text = "sp"
			intervals [1053]:
				xmin = 368.2711
				xmax = 368.3211
				text = "S"
			intervals [1054]:
				xmin = 368.3211
				xmax = 368.4911
				text = "AO1"
			intervals [1055]:
				xmin = 368.4911
				xmax = 368.5611
				text = "DH"
			intervals [1056]:
				xmin = 368.5611
				xmax = 368.5911
				text = "AH0"
			intervals [1057]:
				xmin = 368.5911
				xmax = 368.7311
				text = "T"
			intervals [1058]:
				xmin = 368.7311
				xmax = 368.7611
				text = "sp"
			intervals [1059]:
				xmin = 368.7611
				xmax = 368.8711
				text = "Y"
			intervals [1060]:
				xmin = 368.8711
				xmax = 368.9111
				text = "UW1"
			intervals [1061]:
				xmin = 368.9111
				xmax = 369.0411
				text = "R"
			intervals [1062]:
				xmin = 369.0411
				xmax = 369.0711
				text = "IH0"
			intervals [1063]:
				xmin = 369.0711
				xmax = 369.1211
				text = "M"
			intervals [1064]:
				xmin = 369.1211
				xmax = 369.1811
				text = "EH1"
			intervals [1065]:
				xmin = 369.1811
				xmax = 369.2911
				text = "M"
			intervals [1066]:
				xmin = 369.2911
				xmax = 369.3211
				text = "B"
			intervals [1067]:
				xmin = 369.3211
				xmax = 369.5611
				text = "ER0"
			intervals [1068]:
				xmin = 369.5611
				xmax = 369.7411
				text = "sp"
			intervals [1069]:
				xmin = 369.7411
				xmax = 369.7711
				text = "K"
			intervals [1070]:
				xmin = 369.7711
				xmax = 369.8011
				text = "L"
			intervals [1071]:
				xmin = 369.8011
				xmax = 369.8311
				text = "IH1"
			intervals [1072]:
				xmin = 369.8311
				xmax = 369.9611
				text = "R"
			intervals [1073]:
				xmin = 369.9611
				xmax = 370.0311
				text = "L"
			intervals [1074]:
				xmin = 370.0311
				xmax = 370.0711
				text = "IY0"
			intervals [1075]:
				xmin = 370.0711
				xmax = 370.1611
				text = "sp"
			intervals [1076]:
				xmin = 370.1611
				xmax = 370.1911
				text = "TH"
			intervals [1077]:
				xmin = 370.1911
				xmax = 370.2211
				text = "R"
			intervals [1078]:
				xmin = 370.2211
				xmax = 370.3511
				text = "UW1"
			intervals [1079]:
				xmin = 370.3511
				xmax = 370.5811
				text = "sp"
			intervals [1080]:
				xmin = 370.5811
				xmax = 371.155
				text = ""
			intervals [1081]:
				xmin = 371.155
				xmax = 371.325
				text = "HH"
			intervals [1082]:
				xmin = 371.325
				xmax = 371.375
				text = "W"
			intervals [1083]:
				xmin = 371.375
				xmax = 371.415
				text = "AH1"
			intervals [1084]:
				xmin = 371.415
				xmax = 371.455
				text = "T"
			intervals [1085]:
				xmin = 371.455
				xmax = 371.485
				text = "sp"
			intervals [1086]:
				xmin = 371.485
				xmax = 371.515
				text = "HH"
			intervals [1087]:
				xmin = 371.515
				xmax = 371.645
				text = "AE1"
			intervals [1088]:
				xmin = 371.645
				xmax = 371.775
				text = "P"
			intervals [1089]:
				xmin = 371.775
				xmax = 371.825
				text = "AH0"
			intervals [1090]:
				xmin = 371.825
				xmax = 371.855
				text = "N"
			intervals [1091]:
				xmin = 371.855
				xmax = 371.885
				text = "D"
			intervals [1092]:
				xmin = 371.885
				xmax = 372.165
				text = "sp"
			intervals [1093]:
				xmin = 372.165
				xmax = 389.1177
				text = ""
			intervals [1094]:
				xmin = 389.1177
				xmax = 389.4277
				text = "M"
			intervals [1095]:
				xmin = 389.4277
				xmax = 389.5277
				text = "sp"
			intervals [1096]:
				xmin = 389.5277
				xmax = 398.194
				text = ""
			intervals [1097]:
				xmin = 398.194
				xmax = 398.304
				text = "M"
			intervals [1098]:
				xmin = 398.304
				xmax = 398.494
				text = "HH"
			intervals [1099]:
				xmin = 398.494
				xmax = 398.744
				text = "M"
			intervals [1100]:
				xmin = 398.744
				xmax = 423.9753
				text = ""
			intervals [1101]:
				xmin = 423.9753
				xmax = 424.0453
				text = "M"
			intervals [1102]:
				xmin = 424.0453
				xmax = 424.1353
				text = "HH"
			intervals [1103]:
				xmin = 424.1353
				xmax = 424.4153
				text = "M"
			intervals [1104]:
				xmin = 424.4153
				xmax = 437.5093
				text = ""
			intervals [1105]:
				xmin = 437.5093
				xmax = 437.5493
				text = "M"
			intervals [1106]:
				xmin = 437.5493
				xmax = 437.5793
				text = "HH"
			intervals [1107]:
				xmin = 437.5793
				xmax = 438.0893
				text = "M"
			intervals [1108]:
				xmin = 438.0893
				xmax = 438.576
				text = ""
			intervals [1109]:
				xmin = 438.576
				xmax = 438.676
				text = "M"
			intervals [1110]:
				xmin = 438.676
				xmax = 438.796
				text = "HH"
			intervals [1111]:
				xmin = 438.796
				xmax = 439.066
				text = "M"
			intervals [1112]:
				xmin = 439.066
				xmax = 440.6044
				text = ""
			intervals [1113]:
				xmin = 440.6044
				xmax = 440.6544
				text = "K"
			intervals [1114]:
				xmin = 440.6544
				xmax = 440.7444
				text = "AE1"
			intervals [1115]:
				xmin = 440.7444
				xmax = 440.7744
				text = "N"
			intervals [1116]:
				xmin = 440.7744
				xmax = 440.8044
				text = "T"
			intervals [1117]:
				xmin = 440.8044
				xmax = 440.8344
				text = "sp"
			intervals [1118]:
				xmin = 440.8344
				xmax = 440.8744
				text = "TH"
			intervals [1119]:
				xmin = 440.8744
				xmax = 440.9044
				text = "IH1"
			intervals [1120]:
				xmin = 440.9044
				xmax = 440.9644
				text = "NG"
			intervals [1121]:
				xmin = 440.9644
				xmax = 441.0144
				text = "K"
			intervals [1122]:
				xmin = 441.0144
				xmax = 441.0444
				text = "AH0"
			intervals [1123]:
				xmin = 441.0444
				xmax = 441.0944
				text = "V"
			intervals [1124]:
				xmin = 441.0944
				xmax = 441.1944
				text = "EH1"
			intervals [1125]:
				xmin = 441.1944
				xmax = 441.2544
				text = "N"
			intervals [1126]:
				xmin = 441.2544
				xmax = 441.2944
				text = "IY0"
			intervals [1127]:
				xmin = 441.2944
				xmax = 441.4144
				text = "HH"
			intervals [1128]:
				xmin = 441.4144
				xmax = 441.4544
				text = "W"
			intervals [1129]:
				xmin = 441.4544
				xmax = 441.5244
				text = "AH1"
			intervals [1130]:
				xmin = 441.5244
				xmax = 441.7144
				text = "N"
			intervals [1131]:
				xmin = 441.7144
				xmax = 441.7744
				text = "sp"
			intervals [1132]:
				xmin = 441.7744
				xmax = 441.8344
				text = "T"
			intervals [1133]:
				xmin = 441.8344
				xmax = 442.0544
				text = "AY1"
			intervals [1134]:
				xmin = 442.0544
				xmax = 442.1344
				text = "M"
			intervals [1135]:
				xmin = 442.1344
				xmax = 442.1644
				text = "sp"
			intervals [1136]:
				xmin = 442.1644
				xmax = 442.2144
				text = "DH"
			intervals [1137]:
				xmin = 442.2144
				xmax = 442.2444
				text = "AH0"
			intervals [1138]:
				xmin = 442.2444
				xmax = 442.2744
				text = "T"
			intervals [1139]:
				xmin = 442.2744
				xmax = 443.624
				text = "sp"
			intervals [1140]:
				xmin = 443.624
				xmax = 445.254
				text = "spn"
			intervals [1141]:
				xmin = 445.254
				xmax = 445.6438
				text = ""
			intervals [1142]:
				xmin = 445.6438
				xmax = 445.7338
				text = "HH"
			intervals [1143]:
				xmin = 445.7338
				xmax = 445.7638
				text = "W"
			intervals [1144]:
				xmin = 445.7638
				xmax = 445.7938
				text = "AH1"
			intervals [1145]:
				xmin = 445.7938
				xmax = 445.8238
				text = "T"
			intervals [1146]:
				xmin = 445.8238
				xmax = 445.8538
				text = "AH0"
			intervals [1147]:
				xmin = 445.8538
				xmax = 445.8838
				text = "B"
			intervals [1148]:
				xmin = 445.8838
				xmax = 446.0238
				text = "AW1"
			intervals [1149]:
				xmin = 446.0238
				xmax = 446.0938
				text = "T"
			intervals [1150]:
				xmin = 446.0938
				xmax = 446.1338
				text = "sp"
			intervals [1151]:
				xmin = 446.1338
				xmax = 446.1838
				text = "P"
			intervals [1152]:
				xmin = 446.1838
				xmax = 446.2238
				text = "EY1"
			intervals [1153]:
				xmin = 446.2238
				xmax = 446.3138
				text = "T"
			intervals [1154]:
				xmin = 446.3138
				xmax = 446.3438
				text = "AH0"
			intervals [1155]:
				xmin = 446.3438
				xmax = 446.3738
				text = "N"
			intervals [1156]:
				xmin = 446.3738
				xmax = 446.5038
				text = "sp"
			intervals [1157]:
				xmin = 446.5038
				xmax = 446.5438
				text = "P"
			intervals [1158]:
				xmin = 446.5438
				xmax = 446.6038
				text = "L"
			intervals [1159]:
				xmin = 446.6038
				xmax = 446.6338
				text = "EY1"
			intervals [1160]:
				xmin = 446.6338
				xmax = 446.6638
				text = "S"
			intervals [1161]:
				xmin = 446.6638
				xmax = 446.7538
				text = "sp"
			intervals [1162]:
				xmin = 446.7538
				xmax = 446.7838
				text = "K"
			intervals [1163]:
				xmin = 446.7838
				xmax = 446.8138
				text = "AH0"
			intervals [1164]:
				xmin = 446.8138
				xmax = 446.8538
				text = "N"
			intervals [1165]:
				xmin = 446.8538
				xmax = 446.8938
				text = "sp"
			intervals [1166]:
				xmin = 446.8938
				xmax = 446.9338
				text = "Y"
			intervals [1167]:
				xmin = 446.9338
				xmax = 446.9838
				text = "UW1"
			intervals [1168]:
				xmin = 446.9838
				xmax = 447.0238
				text = "sp"
			intervals [1169]:
				xmin = 447.0238
				xmax = 447.0638
				text = "R"
			intervals [1170]:
				xmin = 447.0638
				xmax = 447.0938
				text = "IH0"
			intervals [1171]:
				xmin = 447.0938
				xmax = 447.1238
				text = "M"
			intervals [1172]:
				xmin = 447.1238
				xmax = 447.1538
				text = "EH1"
			intervals [1173]:
				xmin = 447.1538
				xmax = 447.2038
				text = "M"
			intervals [1174]:
				xmin = 447.2038
				xmax = 447.2438
				text = "B"
			intervals [1175]:
				xmin = 447.2438
				xmax = 447.3638
				text = "ER0"
			intervals [1176]:
				xmin = 447.3638
				xmax = 447.4438
				text = "W"
			intervals [1177]:
				xmin = 447.4438
				xmax = 447.4838
				text = "AH1"
			intervals [1178]:
				xmin = 447.4838
				xmax = 447.6938
				text = "N"
			intervals [1179]:
				xmin = 447.6938
				xmax = 448.3071
				text = "sp"
			intervals [1180]:
				xmin = 448.3071
				xmax = 448.3571
				text = "EH1"
			intervals [1181]:
				xmin = 448.3571
				xmax = 448.4771
				text = "P"
			intervals [1182]:
				xmin = 448.4771
				xmax = 448.5671
				text = "IH0"
			intervals [1183]:
				xmin = 448.5671
				xmax = 448.6671
				text = "S"
			intervals [1184]:
				xmin = 448.6671
				xmax = 448.8271
				text = "OW2"
			intervals [1185]:
				xmin = 448.8271
				xmax = 448.8571
				text = "D"
			intervals [1186]:
				xmin = 448.8571
				xmax = 448.9571
				text = "AH0"
			intervals [1187]:
				xmin = 448.9571
				xmax = 448.9871
				text = "V"
			intervals [1188]:
				xmin = 448.9871
				xmax = 449.0371
				text = "DH"
			intervals [1189]:
				xmin = 449.0371
				xmax = 449.1771
				text = "AH0"
			intervals [1190]:
				xmin = 449.1771
				xmax = 449.2071
				text = "T"
			intervals [1191]:
				xmin = 449.2071
				xmax = 451.5365
				text = "sp"
			intervals [1192]:
				xmin = 451.5365
				xmax = 451.7065
				text = "spn"
			intervals [1193]:
				xmin = 451.7065
				xmax = 471.3504
				text = ""
			intervals [1194]:
				xmin = 471.3504
				xmax = 471.9504
				text = "M"
			intervals [1195]:
				xmin = 471.9504
				xmax = 471.9804
				text = "HH"
			intervals [1196]:
				xmin = 471.9804
				xmax = 472.0104
				text = "M"
			intervals [1197]:
				xmin = 472.0104
				xmax = 483.1266
				text = ""
			intervals [1198]:
				xmin = 483.1266
				xmax = 483.2566
				text = "sil"
			intervals [1199]:
				xmin = 483.2566
				xmax = 483.3266
				text = "OW1"
			intervals [1200]:
				xmin = 483.3266
				xmax = 483.3566
				text = "sp"
			intervals [1201]:
				xmin = 483.3566
				xmax = 483.3866
				text = "IH0"
			intervals [1202]:
				xmin = 483.3866
				xmax = 483.4266
				text = "T"
			intervals [1203]:
				xmin = 483.4266
				xmax = 483.4766
				text = "sp"
			intervals [1204]:
				xmin = 483.4766
				xmax = 483.5366
				text = "D"
			intervals [1205]:
				xmin = 483.5366
				xmax = 483.6066
				text = "AH1"
			intervals [1206]:
				xmin = 483.6066
				xmax = 483.6366
				text = "Z"
			intervals [1207]:
				xmin = 483.6366
				xmax = 483.6666
				text = "AH0"
			intervals [1208]:
				xmin = 483.6666
				xmax = 483.7366
				text = "N"
			intervals [1209]:
				xmin = 483.7366
				xmax = 483.7666
				text = "T"
			intervals [1210]:
				xmin = 483.7666
				xmax = 483.8266
				text = "M"
			intervals [1211]:
				xmin = 483.8266
				xmax = 483.8566
				text = "AE1"
			intervals [1212]:
				xmin = 483.8566
				xmax = 483.9466
				text = "T"
			intervals [1213]:
				xmin = 483.9466
				xmax = 484.0566
				text = "ER0"
			intervals [1214]:
				xmin = 484.0566
				xmax = 484.3166
				text = "sp"
			intervals [1215]:
				xmin = 484.3166
				xmax = 484.3466
				text = "M"
			intervals [1216]:
				xmin = 484.3466
				xmax = 484.3766
				text = "AH1"
			intervals [1217]:
				xmin = 484.3766
				xmax = 484.4066
				text = "CH"
			intervals [1218]:
				xmin = 484.4066
				xmax = 530.9404
				text = "sp"
			intervals [1219]:
				xmin = 530.9404
				xmax = 531.1804
				text = "M"
			intervals [1220]:
				xmin = 531.1804
				xmax = 545.528
				text = ""
			intervals [1221]:
				xmin = 545.528
				xmax = 545.558
				text = "sil"
			intervals [1222]:
				xmin = 545.558
				xmax = 546.058
				text = "AY1"
			intervals [1223]:
				xmin = 546.058
				xmax = 546.088
				text = "K"
			intervals [1224]:
				xmin = 546.088
				xmax = 546.118
				text = "IY1"
			intervals [1225]:
				xmin = 546.118
				xmax = 546.148
				text = "P"
			intervals [1226]:
				xmin = 546.148
				xmax = 546.188
				text = "G"
			intervals [1227]:
				xmin = 546.188
				xmax = 546.258
				text = "EH1"
			intervals [1228]:
				xmin = 546.258
				xmax = 546.328
				text = "T"
			intervals [1229]:
				xmin = 546.328
				xmax = 546.358
				text = "IH0"
			intervals [1230]:
				xmin = 546.358
				xmax = 546.398
				text = "N"
			intervals [1231]:
				xmin = 546.398
				xmax = 546.438
				text = "M"
			intervals [1232]:
				xmin = 546.438
				xmax = 546.508
				text = "IH1"
			intervals [1233]:
				xmin = 546.508
				xmax = 546.598
				text = "K"
			intervals [1234]:
				xmin = 546.598
				xmax = 546.678
				text = "S"
			intervals [1235]:
				xmin = 546.678
				xmax = 546.758
				text = "T"
			intervals [1236]:
				xmin = 546.758
				xmax = 546.828
				text = "AH1"
			intervals [1237]:
				xmin = 546.828
				xmax = 546.858
				text = "P"
			intervals [1238]:
				xmin = 546.858
				xmax = 569.7698
				text = "sp"
			intervals [1239]:
				xmin = 569.7698
				xmax = 569.9998
				text = "OW1"
			intervals [1240]:
				xmin = 569.9998
				xmax = 570.0898
				text = "sp"
			intervals [1241]:
				xmin = 570.0898
				xmax = 571.4107
				text = ""
			intervals [1242]:
				xmin = 571.4107
				xmax = 571.4807
				text = "M"
			intervals [1243]:
				xmin = 571.4807
				xmax = 571.5607
				text = "HH"
			intervals [1244]:
				xmin = 571.5607
				xmax = 571.6407
				text = "M"
			intervals [1245]:
				xmin = 571.6407
				xmax = 571.9607
				text = "sp"
			intervals [1246]:
				xmin = 571.9607
				xmax = 573.010
				text = ""
			intervals [1247]:
				xmin = 573.010
				xmax = 573.050
				text = "AH0"
			intervals [1248]:
				xmin = 573.050
				xmax = 573.080
				text = "M"
			intervals [1249]:
				xmin = 573.080
				xmax = 573.110
				text = "G"
			intervals [1250]:
				xmin = 573.110
				xmax = 573.140
				text = "OW1"
			intervals [1251]:
				xmin = 573.140
				xmax = 573.170
				text = "IH0"
			intervals [1252]:
				xmin = 573.170
				xmax = 573.200
				text = "N"
			intervals [1253]:
				xmin = 573.200
				xmax = 573.230
				text = "T"
			intervals [1254]:
				xmin = 573.230
				xmax = 573.260
				text = "AH0"
			intervals [1255]:
				xmin = 573.260
				xmax = 573.290
				text = "HH"
			intervals [1256]:
				xmin = 573.290
				xmax = 573.320
				text = "AE1"
			intervals [1257]:
				xmin = 573.320
				xmax = 573.350
				text = "V"
			intervals [1258]:
				xmin = 573.350
				xmax = 573.410
				text = "T"
			intervals [1259]:
				xmin = 573.410
				xmax = 573.470
				text = "IH0"
			intervals [1260]:
				xmin = 573.470
				xmax = 573.510
				text = "G"
			intervals [1261]:
				xmin = 573.510
				xmax = 573.550
				text = "IH1"
			intervals [1262]:
				xmin = 573.550
				xmax = 573.600
				text = "T"
			intervals [1263]:
				xmin = 573.600
				xmax = 573.630
				text = "sp"
			intervals [1264]:
				xmin = 573.630
				xmax = 573.700
				text = "M"
			intervals [1265]:
				xmin = 573.700
				xmax = 573.750
				text = "IH1"
			intervals [1266]:
				xmin = 573.750
				xmax = 573.840
				text = "K"
			intervals [1267]:
				xmin = 573.840
				xmax = 573.880
				text = "S"
			intervals [1268]:
				xmin = 573.880
				xmax = 573.940
				text = "T"
			intervals [1269]:
				xmin = 573.940
				xmax = 574.000
				text = "AH1"
			intervals [1270]:
				xmin = 574.000
				xmax = 574.050
				text = "P"
			intervals [1271]:
				xmin = 574.050
				xmax = 574.280
				text = "sp"
			intervals [1272]:
				xmin = 574.280
				xmax = 574.310
				text = "W"
			intervals [1273]:
				xmin = 574.310
				xmax = 574.340
				text = "IH0"
			intervals [1274]:
				xmin = 574.340
				xmax = 574.370
				text = "DH"
			intervals [1275]:
				xmin = 574.370
				xmax = 574.410
				text = "sp"
			intervals [1276]:
				xmin = 574.410
				xmax = 575.420
				text = "spn"
			intervals [1277]:
				xmin = 575.420
				xmax = 576.8418
				text = ""
			intervals [1278]:
				xmin = 576.8418
				xmax = 576.8918
				text = "HH"
			intervals [1279]:
				xmin = 576.8918
				xmax = 576.9318
				text = "W"
			intervals [1280]:
				xmin = 576.9318
				xmax = 576.9618
				text = "AH1"
			intervals [1281]:
				xmin = 576.9618
				xmax = 576.9918
				text = "T"
			intervals [1282]:
				xmin = 576.9918
				xmax = 577.0318
				text = "sp"
			intervals [1283]:
				xmin = 577.0318
				xmax = 577.0618
				text = "Z"
			intervals [1284]:
				xmin = 577.0618
				xmax = 577.1018
				text = "sp"
			intervals [1285]:
				xmin = 577.1018
				xmax = 577.1318
				text = "Y"
			intervals [1286]:
				xmin = 577.1318
				xmax = 577.1618
				text = "UH1"
			intervals [1287]:
				xmin = 577.1618
				xmax = 577.2118
				text = "R"
			intervals [1288]:
				xmin = 577.2118
				xmax = 577.2618
				text = "sp"
			intervals [1289]:
				xmin = 577.2618
				xmax = 577.3118
				text = "F"
			intervals [1290]:
				xmin = 577.3118
				xmax = 577.4218
				text = "EY1"
			intervals [1291]:
				xmin = 577.4218
				xmax = 577.5018
				text = "V"
			intervals [1292]:
				xmin = 577.5018
				xmax = 577.5318
				text = "R"
			intervals [1293]:
				xmin = 577.5318
				xmax = 577.5618
				text = "AH0"
			intervals [1294]:
				xmin = 577.5618
				xmax = 577.6218
				text = "T"
			intervals [1295]:
				xmin = 577.6218
				xmax = 577.6618
				text = "sp"
			intervals [1296]:
				xmin = 577.6618
				xmax = 577.7218
				text = "M"
			intervals [1297]:
				xmin = 577.7218
				xmax = 577.8518
				text = "UW1"
			intervals [1298]:
				xmin = 577.8518
				xmax = 577.9418
				text = "V"
			intervals [1299]:
				xmin = 577.9418
				xmax = 577.9718
				text = "IY0"
			intervals [1300]:
				xmin = 577.9718
				xmax = 578.0318
				text = "sp"
			intervals [1301]:
				xmin = 578.0318
				xmax = 578.3466
				text = ""
			intervals [1302]:
				xmin = 578.3466
				xmax = 578.3766
				text = "DH"
			intervals [1303]:
				xmin = 578.3766
				xmax = 578.4066
				text = "AH0"
			intervals [1304]:
				xmin = 578.4066
				xmax = 578.4366
				text = "T"
			intervals [1305]:
				xmin = 578.4366
				xmax = 578.4666
				text = "sp"
			intervals [1306]:
				xmin = 578.4666
				xmax = 578.5266
				text = "Y"
			intervals [1307]:
				xmin = 578.5266
				xmax = 578.5666
				text = "UW1"
			intervals [1308]:
				xmin = 578.5666
				xmax = 578.5966
				text = "EH1"
			intervals [1309]:
				xmin = 578.5966
				xmax = 578.6366
				text = "V"
			intervals [1310]:
				xmin = 578.6366
				xmax = 578.6666
				text = "ER0"
			intervals [1311]:
				xmin = 578.6666
				xmax = 578.8966
				text = "sp"
			intervals [1312]:
				xmin = 578.8966
				xmax = 578.9466
				text = "S"
			intervals [1313]:
				xmin = 578.9466
				xmax = 579.2166
				text = "AO1"
			intervals [1314]:
				xmin = 579.2166
				xmax = 579.3166
				text = "sp"
			intervals [1315]:
				xmin = 579.3166
				xmax = 582.7159
				text = ""
			intervals [1316]:
				xmin = 582.7159
				xmax = 582.7759
				text = "W"
			intervals [1317]:
				xmin = 582.7759
				xmax = 582.8059
				text = "AH1"
			intervals [1318]:
				xmin = 582.8059
				xmax = 582.8359
				text = "T"
			intervals [1319]:
				xmin = 582.8359
				xmax = 582.8659
				text = "W"
			intervals [1320]:
				xmin = 582.8659
				xmax = 582.8959
				text = "AO1"
			intervals [1321]:
				xmin = 582.8959
				xmax = 582.9259
				text = "Z"
			intervals [1322]:
				xmin = 582.9259
				xmax = 582.9959
				text = "sp"
			intervals [1323]:
				xmin = 582.9959
				xmax = 583.0859
				text = "DH"
			intervals [1324]:
				xmin = 583.0859
				xmax = 583.1959
				text = "AH0"
			intervals [1325]:
				xmin = 583.1959
				xmax = 583.2359
				text = "T"
			intervals [1326]:
				xmin = 583.2359
				xmax = 583.2659
				text = "sp"
			intervals [1327]:
				xmin = 583.2659
				xmax = 583.3059
				text = "AH0"
			intervals [1328]:
				xmin = 583.3059
				xmax = 583.3359
				text = "B"
			intervals [1329]:
				xmin = 583.3359
				xmax = 583.4259
				text = "AW1"
			intervals [1330]:
				xmin = 583.4259
				xmax = 583.5659
				text = "T"
			intervals [1331]:
				xmin = 583.5659
				xmax = 583.6759
				text = "sp"
			intervals [1332]:
				xmin = 583.6759
				xmax = 584.8002
				text = ""
			intervals [1333]:
				xmin = 584.8002
				xmax = 584.8302
				text = "D"
			intervals [1334]:
				xmin = 584.8302
				xmax = 584.8602
				text = "UW1"
			intervals [1335]:
				xmin = 584.8602
				xmax = 584.9202
				text = "sp"
			intervals [1336]:
				xmin = 584.9202
				xmax = 584.9502
				text = "Y"
			intervals [1337]:
				xmin = 584.9502
				xmax = 584.9802
				text = "UW1"
			intervals [1338]:
				xmin = 584.9802
				xmax = 585.1402
				text = "sp"
			intervals [1339]:
				xmin = 585.1402
				xmax = 585.1702
				text = "R"
			intervals [1340]:
				xmin = 585.1702
				xmax = 585.2002
				text = "IH0"
			intervals [1341]:
				xmin = 585.2002
				xmax = 585.2402
				text = "M"
			intervals [1342]:
				xmin = 585.2402
				xmax = 585.2902
				text = "EH1"
			intervals [1343]:
				xmin = 585.2902
				xmax = 585.4202
				text = "M"
			intervals [1344]:
				xmin = 585.4202
				xmax = 585.4502
				text = "B"
			intervals [1345]:
				xmin = 585.4502
				xmax = 585.4802
				text = "ER0"
			intervals [1346]:
				xmin = 585.4802
				xmax = 586.1436
				text = "sp"
			intervals [1347]:
				xmin = 586.1436
				xmax = 586.1736
				text = "W"
			intervals [1348]:
				xmin = 586.1736
				xmax = 586.2036
				text = "AH1"
			intervals [1349]:
				xmin = 586.2036
				xmax = 586.2336
				text = "T"
			intervals [1350]:
				xmin = 586.2336
				xmax = 586.2636
				text = "HH"
			intervals [1351]:
				xmin = 586.2636
				xmax = 586.3136
				text = "AE1"
			intervals [1352]:
				xmin = 586.3136
				xmax = 586.4536
				text = "P"
			intervals [1353]:
				xmin = 586.4536
				xmax = 586.4836
				text = "AH0"
			intervals [1354]:
				xmin = 586.4836
				xmax = 586.5136
				text = "N"
			intervals [1355]:
				xmin = 586.5136
				xmax = 586.6236
				text = "D"
			intervals [1356]:
				xmin = 586.6236
				xmax = 637.1635
				text = ""
			intervals [1357]:
				xmin = 637.1635
				xmax = 637.2035
				text = "sil"
			intervals [1358]:
				xmin = 637.2035
				xmax = 637.4335
				text = "M"
			intervals [1359]:
				xmin = 637.4335
				xmax = 637.5635
				text = "HH"
			intervals [1360]:
				xmin = 637.5635
				xmax = 637.6635
				text = "M"
			intervals [1361]:
				xmin = 637.6635
				xmax = 660.2869
				text = ""
			intervals [1362]:
				xmin = 660.2869
				xmax = 660.3269
				text = "sil"
			intervals [1363]:
				xmin = 660.3269
				xmax = 660.4869
				text = "M"
			intervals [1364]:
				xmin = 660.4869
				xmax = 660.6469
				text = "HH"
			intervals [1365]:
				xmin = 660.6469
				xmax = 660.7069
				text = "M"
			intervals [1366]:
				xmin = 660.7069
				xmax = 678.963
				text = ""
			intervals [1367]:
				xmin = 678.963
				xmax = 678.993
				text = "M"
			intervals [1368]:
				xmin = 678.993
				xmax = 679.023
				text = "HH"
			intervals [1369]:
				xmin = 679.023
				xmax = 679.483
				text = "M"
			intervals [1370]:
				xmin = 679.483
				xmax = 718.754
				text = ""
			intervals [1371]:
				xmin = 718.754
				xmax = 719.104
				text = "sil"
			intervals [1372]:
				xmin = 719.104
				xmax = 719.174
				text = "M"
			intervals [1373]:
				xmin = 719.174
				xmax = 719.224
				text = "HH"
			intervals [1374]:
				xmin = 719.224
				xmax = 719.304
				text = "M"
			intervals [1375]:
				xmin = 719.304
				xmax = 758.8072
				text = ""
			intervals [1376]:
				xmin = 758.8072
				xmax = 759.0572
				text = "M"
			intervals [1377]:
				xmin = 759.0572
				xmax = 759.1372
				text = "HH"
			intervals [1378]:
				xmin = 759.1372
				xmax = 759.1672
				text = "M"
			intervals [1379]:
				xmin = 759.1672
				xmax = 815.2202
				text = ""
			intervals [1380]:
				xmin = 815.2202
				xmax = 815.5602
				text = "M"
			intervals [1381]:
				xmin = 815.5602
				xmax = 815.5902
				text = "HH"
			intervals [1382]:
				xmin = 815.5902
				xmax = 815.6202
				text = "M"
			intervals [1383]:
				xmin = 815.6202
				xmax = 815.7002
				text = "sp"
			intervals [1384]:
				xmin = 815.7002
				xmax = 816.4512
				text = ""
			intervals [1385]:
				xmin = 816.4512
				xmax = 816.5912
				text = "W"
			intervals [1386]:
				xmin = 816.5912
				xmax = 816.6212
				text = "EH1"
			intervals [1387]:
				xmin = 816.6212
				xmax = 816.7912
				text = "L"
			intervals [1388]:
				xmin = 816.7912
				xmax = 816.8812
				text = "sp"
			intervals [1389]:
				xmin = 816.8812
				xmax = 816.9112
				text = "G"
			intervals [1390]:
				xmin = 816.9112
				xmax = 817.4012
				text = "IH0"
			intervals [1391]:
				xmin = 817.4012
				xmax = 817.4312
				text = "D"
			intervals [1392]:
				xmin = 817.4312
				xmax = 817.4612
				text = "M"
			intervals [1393]:
				xmin = 817.4612
				xmax = 817.4912
				text = "EH1"
			intervals [1394]:
				xmin = 817.4912
				xmax = 817.5212
				text = "M"
			intervals [1395]:
				xmin = 817.5212
				xmax = 817.6912
				text = "ER0"
			intervals [1396]:
				xmin = 817.6912
				xmax = 817.7212
				text = "IY0"
			intervals [1397]:
				xmin = 817.7212
				xmax = 817.7512
				text = "sp"
			intervals [1398]:
				xmin = 817.7512
				xmax = 818.1223
				text = ""
			intervals [1399]:
				xmin = 818.1223
				xmax = 818.1823
				text = "HH"
			intervals [1400]:
				xmin = 818.1823
				xmax = 818.2523
				text = "AA1"
			intervals [1401]:
				xmin = 818.2523
				xmax = 818.3523
				text = "R"
			intervals [1402]:
				xmin = 818.3523
				xmax = 818.3823
				text = "D"
			intervals [1403]:
				xmin = 818.3823
				xmax = 818.4123
				text = "T"
			intervals [1404]:
				xmin = 818.4123
				xmax = 818.4423
				text = "UW1"
			intervals [1405]:
				xmin = 818.4423
				xmax = 819.1123
				text = "R"
			intervals [1406]:
				xmin = 819.1123
				xmax = 819.1423
				text = "IH0"
			intervals [1407]:
				xmin = 819.1423
				xmax = 819.2423
				text = "M"
			intervals [1408]:
				xmin = 819.2423
				xmax = 819.3223
				text = "EH1"
			intervals [1409]:
				xmin = 819.3223
				xmax = 819.4723
				text = "M"
			intervals [1410]:
				xmin = 819.4723
				xmax = 819.5023
				text = "B"
			intervals [1411]:
				xmin = 819.5023
				xmax = 819.5523
				text = "ER0"
			intervals [1412]:
				xmin = 819.5523
				xmax = 819.5823
				text = "AO1"
			intervals [1413]:
				xmin = 819.5823
				xmax = 819.6623
				text = "L"
			intervals [1414]:
				xmin = 819.6623
				xmax = 819.7123
				text = "DH"
			intervals [1415]:
				xmin = 819.7123
				xmax = 819.7423
				text = "OW1"
			intervals [1416]:
				xmin = 819.7423
				xmax = 819.7723
				text = "Z"
			intervals [1417]:
				xmin = 819.7723
				xmax = 819.8023
				text = "sp"
			intervals [1418]:
				xmin = 819.8023
				xmax = 819.8323
				text = "D"
			intervals [1419]:
				xmin = 819.8323
				xmax = 819.8623
				text = "IY1"
			intervals [1420]:
				xmin = 819.8623
				xmax = 820.0423
				text = "T"
			intervals [1421]:
				xmin = 820.0423
				xmax = 820.0723
				text = "EY0"
			intervals [1422]:
				xmin = 820.0723
				xmax = 820.1023
				text = "L"
			intervals [1423]:
				xmin = 820.1023
				xmax = 820.1323
				text = "Z"
			intervals [1424]:
				xmin = 820.1323
				xmax = 834.1533
				text = "sp"
			intervals [1425]:
				xmin = 834.1533
				xmax = 834.1833
				text = "HH"
			intervals [1426]:
				xmin = 834.1833
				xmax = 834.3033
				text = "M"
			intervals [1427]:
				xmin = 834.3033
				xmax = 874.6094
				text = ""
			intervals [1428]:
				xmin = 874.6094
				xmax = 874.6394
				text = "sil"
			intervals [1429]:
				xmin = 874.6394
				xmax = 874.7794
				text = "M"
			intervals [1430]:
				xmin = 874.7794
				xmax = 874.8394
				text = "HH"
			intervals [1431]:
				xmin = 874.8394
				xmax = 875.1494
				text = "M"
			intervals [1432]:
				xmin = 875.1494
				xmax = 882.4921
				text = ""
			intervals [1433]:
				xmin = 882.4921
				xmax = 882.5821
				text = "M"
			intervals [1434]:
				xmin = 882.5821
				xmax = 882.6421
				text = "HH"
			intervals [1435]:
				xmin = 882.6421
				xmax = 883.1721
				text = "M"
			intervals [1436]:
				xmin = 883.1721
				xmax = 885.7794
				text = ""
			intervals [1437]:
				xmin = 885.7794
				xmax = 885.8494
				text = "sil"
			intervals [1438]:
				xmin = 885.8494
				xmax = 885.9694
				text = "HH"
			intervals [1439]:
				xmin = 885.9694
				xmax = 886.2194
				text = "M"
			intervals [1440]:
				xmin = 886.2194
				xmax = 888.288
				text = ""
			intervals [1441]:
				xmin = 888.288
				xmax = 888.368
				text = "HH"
			intervals [1442]:
				xmin = 888.368
				xmax = 888.508
				text = "M"
			intervals [1443]:
				xmin = 888.508
				xmax = 888.578
				text = "sp"
			intervals [1444]:
				xmin = 888.578
				xmax = 890.4365
				text = ""
			intervals [1445]:
				xmin = 890.4365
				xmax = 890.8665
				text = "M"
			intervals [1446]:
				xmin = 890.8665
				xmax = 890.9065
				text = "HH"
			intervals [1447]:
				xmin = 890.9065
				xmax = 890.9365
				text = "M"
			intervals [1448]:
				xmin = 890.9365
				xmax = 891.5565
				text = "spn"
			intervals [1449]:
				xmin = 891.5565
				xmax = 893.8684
				text = ""
			intervals [1450]:
				xmin = 893.8684
				xmax = 894.5884
				text = "spn"
			intervals [1451]:
				xmin = 894.5884
				xmax = 896.9401
				text = ""
			intervals [1452]:
				xmin = 896.9401
				xmax = 897.2901
				text = "M"
			intervals [1453]:
				xmin = 897.2901
				xmax = 897.4601
				text = "sp"
			intervals [1454]:
				xmin = 897.4601
				xmax = 897.5001
				text = "G"
			intervals [1455]:
				xmin = 897.5001
				xmax = 897.5801
				text = "R"
			intervals [1456]:
				xmin = 897.5801
				xmax = 897.6501
				text = "EY1"
			intervals [1457]:
				xmin = 897.6501
				xmax = 897.6901
				text = "T"
			intervals [1458]:
				xmin = 897.6901
				xmax = 899.3262
				text = "sp"
			intervals [1459]:
				xmin = 899.3262
				xmax = 899.3562
				text = "AY1"
			intervals [1460]:
				xmin = 899.3562
				xmax = 899.3862
				text = "M"
			intervals [1461]:
				xmin = 899.3862
				xmax = 899.4162
				text = "AH0"
			intervals [1462]:
				xmin = 899.4162
				xmax = 899.4462
				text = "sp"
			intervals [1463]:
				xmin = 899.4462
				xmax = 899.4762
				text = "T"
			intervals [1464]:
				xmin = 899.4762
				xmax = 899.5062
				text = "IH0"
			intervals [1465]:
				xmin = 899.5062
				xmax = 899.5862
				text = "sp"
			intervals [1466]:
				xmin = 899.5862
				xmax = 899.7062
				text = "CH"
			intervals [1467]:
				xmin = 899.7062
				xmax = 899.7462
				text = "EY1"
			intervals [1468]:
				xmin = 899.7462
				xmax = 899.8362
				text = "N"
			intervals [1469]:
				xmin = 899.8362
				xmax = 899.8662
				text = "JH"
			intervals [1470]:
				xmin = 899.8662
				xmax = 899.9162
				text = "sp"
			intervals [1471]:
				xmin = 899.9162
				xmax = 899.9462
				text = "DH"
			intervals [1472]:
				xmin = 899.9462
				xmax = 899.9762
				text = "AH0"
			intervals [1473]:
				xmin = 899.9762
				xmax = 900.0862
				text = "sp"
			intervals [1474]:
				xmin = 900.0862
				xmax = 900.1262
				text = "S"
			intervals [1475]:
				xmin = 900.1262
				xmax = 900.2062
				text = "AH1"
			intervals [1476]:
				xmin = 900.2062
				xmax = 900.3062
				text = "B"
			intervals [1477]:
				xmin = 900.3062
				xmax = 900.3362
				text = "JH"
			intervals [1478]:
				xmin = 900.3362
				xmax = 900.4162
				text = "IH0"
			intervals [1479]:
				xmin = 900.4162
				xmax = 900.4962
				text = "K"
			intervals [1480]:
				xmin = 900.4962
				xmax = 900.5262
				text = "T"
			intervals [1481]:
				xmin = 900.5262
				xmax = 900.5562
				text = "AH0"
			intervals [1482]:
				xmin = 900.5562
				xmax = 900.5862
				text = "L"
			intervals [1483]:
				xmin = 900.5862
				xmax = 900.6562
				text = "IH1"
			intervals [1484]:
				xmin = 900.6562
				xmax = 900.6862
				text = "T"
			intervals [1485]:
				xmin = 900.6862
				xmax = 900.7162
				text = "AH0"
			intervals [1486]:
				xmin = 900.7162
				xmax = 900.8362
				text = "L"
			intervals [1487]:
				xmin = 900.8362
				xmax = 900.8662
				text = "sp"
			intervals [1488]:
				xmin = 900.8662
				xmax = 900.8962
				text = "D"
			intervals [1489]:
				xmin = 900.8962
				xmax = 900.9262
				text = "UW1"
			intervals [1490]:
				xmin = 900.9262
				xmax = 900.9562
				text = "sp"
			intervals [1491]:
				xmin = 900.9562
				xmax = 901.0162
				text = "Y"
			intervals [1492]:
				xmin = 901.0162
				xmax = 901.0562
				text = "UW1"
			intervals [1493]:
				xmin = 901.0562
				xmax = 901.0962
				text = "HH"
			intervals [1494]:
				xmin = 901.0962
				xmax = 901.1362
				text = "AE1"
			intervals [1495]:
				xmin = 901.1362
				xmax = 901.1662
				text = "V"
			intervals [1496]:
				xmin = 901.1662
				xmax = 901.3562
				text = "AH0"
			intervals [1497]:
				xmin = 901.3562
				xmax = 901.4162
				text = "sp"
			intervals [1498]:
				xmin = 901.4162
				xmax = 901.4662
				text = "P"
			intervals [1499]:
				xmin = 901.4662
				xmax = 901.5362
				text = "EH1"
			intervals [1500]:
				xmin = 901.5362
				xmax = 901.5662
				text = "T"
			intervals [1501]:
				xmin = 901.5662
				xmax = 902.1474
				text = "sp"
			intervals [1502]:
				xmin = 902.1474
				xmax = 902.2174
				text = "R"
			intervals [1503]:
				xmin = 902.2174
				xmax = 902.2874
				text = "AY1"
			intervals [1504]:
				xmin = 902.2874
				xmax = 902.3574
				text = "T"
			intervals [1505]:
				xmin = 902.3574
				xmax = 902.9474
				text = "sp"
			intervals [1506]:
				xmin = 902.9474
				xmax = 903.1274
				text = "N"
			intervals [1507]:
				xmin = 903.1274
				xmax = 903.6774
				text = "AW1"
			intervals [1508]:
				xmin = 903.6774
				xmax = 903.7074
				text = "spn"
			intervals [1509]:
				xmin = 903.7074
				xmax = 903.8167
				text = ""
			intervals [1510]:
				xmin = 903.8167
				xmax = 903.9367
				text = "Y"
			intervals [1511]:
				xmin = 903.9367
				xmax = 903.9667
				text = "UW1"
			intervals [1512]:
				xmin = 903.9667
				xmax = 903.9967
				text = "EH1"
			intervals [1513]:
				xmin = 903.9967
				xmax = 904.0767
				text = "V"
			intervals [1514]:
				xmin = 904.0767
				xmax = 904.2367
				text = "ER0"
			intervals [1515]:
				xmin = 904.2367
				xmax = 904.2667
				text = "HH"
			intervals [1516]:
				xmin = 904.2667
				xmax = 904.3167
				text = "AE1"
			intervals [1517]:
				xmin = 904.3167
				xmax = 904.3767
				text = "V"
			intervals [1518]:
				xmin = 904.3767
				xmax = 904.4867
				text = "sp"
			intervals [1519]:
				xmin = 904.4867
				xmax = 904.5167
				text = "W"
			intervals [1520]:
				xmin = 904.5167
				xmax = 904.5467
				text = "AH1"
			intervals [1521]:
				xmin = 904.5467
				xmax = 904.5867
				text = "N"
			intervals [1522]:
				xmin = 904.5867
				xmax = 906.039
				text = "sp"
			intervals [1523]:
				xmin = 906.039
				xmax = 906.229
				text = "OW1"
			intervals [1524]:
				xmin = 906.229
				xmax = 906.259
				text = "sp"
			intervals [1525]:
				xmin = 906.259
				xmax = 906.319
				text = "Y"
			intervals [1526]:
				xmin = 906.319
				xmax = 906.409
				text = "AE1"
			intervals [1527]:
				xmin = 906.409
				xmax = 906.619
				text = "sp"
			intervals [1528]:
				xmin = 906.619
				xmax = 906.729
				text = "W"
			intervals [1529]:
				xmin = 906.729
				xmax = 906.759
				text = "AH1"
			intervals [1530]:
				xmin = 906.759
				xmax = 906.789
				text = "T"
			intervals [1531]:
				xmin = 906.789
				xmax = 906.869
				text = "W"
			intervals [1532]:
				xmin = 906.869
				xmax = 906.909
				text = "AA1"
			intervals [1533]:
				xmin = 906.909
				xmax = 906.959
				text = "Z"
			intervals [1534]:
				xmin = 906.959
				xmax = 906.989
				text = "sp"
			intervals [1535]:
				xmin = 906.989
				xmax = 907.059
				text = "IH0"
			intervals [1536]:
				xmin = 907.059
				xmax = 907.089
				text = "T"
			intervals [1537]:
				xmin = 907.089
				xmax = 907.119
				text = "Z"
			intervals [1538]:
				xmin = 907.119
				xmax = 907.219
				text = "sp"
			intervals [1539]:
				xmin = 907.219
				xmax = 907.279
				text = "N"
			intervals [1540]:
				xmin = 907.279
				xmax = 907.339
				text = "EY1"
			intervals [1541]:
				xmin = 907.339
				xmax = 907.379
				text = "M"
			intervals [1542]:
				xmin = 907.379
				xmax = 907.669
				text = "sp"
			intervals [1543]:
				xmin = 907.669
				xmax = 909.6442
				text = ""
			intervals [1544]:
				xmin = 909.6442
				xmax = 909.7342
				text = "HH"
			intervals [1545]:
				xmin = 909.7342
				xmax = 909.7742
				text = "W"
			intervals [1546]:
				xmin = 909.7742
				xmax = 909.8242
				text = "AH1"
			intervals [1547]:
				xmin = 909.8242
				xmax = 909.8542
				text = "T"
			intervals [1548]:
				xmin = 909.8542
				xmax = 909.8842
				text = "D"
			intervals [1549]:
				xmin = 909.8842
				xmax = 909.9142
				text = "IH0"
			intervals [1550]:
				xmin = 909.9142
				xmax = 909.9442
				text = "D"
			intervals [1551]:
				xmin = 909.9442
				xmax = 909.9742
				text = "IH0"
			intervals [1552]:
				xmin = 909.9742
				xmax = 910.0142
				text = "T"
			intervals [1553]:
				xmin = 910.0142
				xmax = 910.1342
				text = "sp"
			intervals [1554]:
				xmin = 910.1342
				xmax = 910.1842
				text = "D"
			intervals [1555]:
				xmin = 910.1842
				xmax = 910.3042
				text = "UW1"
			intervals [1556]:
				xmin = 910.3042
				xmax = 910.3542
				text = "sp"
			intervals [1557]:
				xmin = 910.3542
				xmax = 910.4242
				text = "EH1"
			intervals [1558]:
				xmin = 910.4242
				xmax = 910.5042
				text = "N"
			intervals [1559]:
				xmin = 910.5042
				xmax = 910.5342
				text = "IY0"
			intervals [1560]:
				xmin = 910.5342
				xmax = 910.5642
				text = "TH"
			intervals [1561]:
				xmin = 910.5642
				xmax = 910.5942
				text = "IH2"
			intervals [1562]:
				xmin = 910.5942
				xmax = 910.8142
				text = "N"
			intervals [1563]:
				xmin = 910.8142
				xmax = 910.8542
				text = "sp"
			intervals [1564]:
				xmin = 910.8542
				xmax = 910.8842
				text = "D"
			intervals [1565]:
				xmin = 910.8842
				xmax = 910.9142
				text = "IH0"
			intervals [1566]:
				xmin = 910.9142
				xmax = 910.9442
				text = "D"
			intervals [1567]:
				xmin = 910.9442
				xmax = 911.1742
				text = "sp"
			intervals [1568]:
				xmin = 911.1742
				xmax = 911.2242
				text = "IH0"
			intervals [1569]:
				xmin = 911.2242
				xmax = 911.2542
				text = "T"
			intervals [1570]:
				xmin = 911.2542
				xmax = 911.2942
				text = "EH1"
			intervals [1571]:
				xmin = 911.2942
				xmax = 911.3242
				text = "V"
			intervals [1572]:
				xmin = 911.3242
				xmax = 911.3942
				text = "ER0"
			intervals [1573]:
				xmin = 911.3942
				xmax = 911.4842
				text = "D"
			intervals [1574]:
				xmin = 911.4842
				xmax = 911.6142
				text = "UW1"
			intervals [1575]:
				xmin = 911.6142
				xmax = 911.7042
				text = "EH1"
			intervals [1576]:
				xmin = 911.7042
				xmax = 911.7342
				text = "N"
			intervals [1577]:
				xmin = 911.7342
				xmax = 911.7642
				text = "IY0"
			intervals [1578]:
				xmin = 911.7642
				xmax = 911.8542
				text = "TH"
			intervals [1579]:
				xmin = 911.8542
				xmax = 911.8842
				text = "IH2"
			intervals [1580]:
				xmin = 911.8842
				xmax = 911.9642
				text = "N"
			intervals [1581]:
				xmin = 911.9642
				xmax = 912.0942
				text = "sp"
			intervals [1582]:
				xmin = 912.0942
				xmax = 912.1542
				text = "F"
			intervals [1583]:
				xmin = 912.1542
				xmax = 912.2042
				text = "AH1"
			intervals [1584]:
				xmin = 912.2042
				xmax = 912.2342
				text = "N"
			intervals [1585]:
				xmin = 912.2342
				xmax = 912.2642
				text = "IY0"
			intervals [1586]:
				xmin = 912.2642
				xmax = 912.6042
				text = "sp"
			intervals [1587]:
				xmin = 912.6042
				xmax = 913.047
				text = ""
			intervals [1588]:
				xmin = 913.047
				xmax = 913.177
				text = "Y"
			intervals [1589]:
				xmin = 913.177
				xmax = 913.367
				text = "AE1"
			intervals [1590]:
				xmin = 913.367
				xmax = 916.8217
				text = "sp"
			intervals [1591]:
				xmin = 916.8217
				xmax = 916.8717
				text = "spn"
			intervals [1592]:
				xmin = 916.8717
				xmax = 919.6578
				text = ""
			intervals [1593]:
				xmin = 919.6578
				xmax = 919.7978
				text = "sil"
			intervals [1594]:
				xmin = 919.7978
				xmax = 919.8878
				text = "M"
			intervals [1595]:
				xmin = 919.8878
				xmax = 919.9778
				text = "HH"
			intervals [1596]:
				xmin = 919.9778
				xmax = 920.2178
				text = "M"
			intervals [1597]:
				xmin = 920.2178
				xmax = 925.9515
				text = ""
			intervals [1598]:
				xmin = 925.9515
				xmax = 925.9915
				text = "sil"
			intervals [1599]:
				xmin = 925.9915
				xmax = 926.0315
				text = "M"
			intervals [1600]:
				xmin = 926.0315
				xmax = 926.0615
				text = "HH"
			intervals [1601]:
				xmin = 926.0615
				xmax = 926.5615
				text = "M"
			intervals [1602]:
				xmin = 926.5615
				xmax = 927.9193
				text = ""
			intervals [1603]:
				xmin = 927.9193
				xmax = 927.9793
				text = "HH"
			intervals [1604]:
				xmin = 927.9793
				xmax = 928.0193
				text = "W"
			intervals [1605]:
				xmin = 928.0193
				xmax = 928.0593
				text = "AH1"
			intervals [1606]:
				xmin = 928.0593
				xmax = 928.0893
				text = "T"
			intervals [1607]:
				xmin = 928.0893
				xmax = 928.1693
				text = "AH0"
			intervals [1608]:
				xmin = 928.1693
				xmax = 928.2193
				text = "B"
			intervals [1609]:
				xmin = 928.2193
				xmax = 928.2793
				text = "AW1"
			intervals [1610]:
				xmin = 928.2793
				xmax = 928.4193
				text = "T"
			intervals [1611]:
				xmin = 928.4193
				xmax = 928.4493
				text = "sp"
			intervals [1612]:
				xmin = 928.4493
				xmax = 928.5793
				text = "S"
			intervals [1613]:
				xmin = 928.5793
				xmax = 928.6293
				text = "K"
			intervals [1614]:
				xmin = 928.6293
				xmax = 928.8193
				text = "UW1"
			intervals [1615]:
				xmin = 928.8193
				xmax = 928.9893
				text = "L"
			intervals [1616]:
				xmin = 928.9893
				xmax = 929.0193
				text = "sp"
			intervals [1617]:
				xmin = 929.0193
				xmax = 929.0493
				text = "HH"
			intervals [1618]:
				xmin = 929.0493
				xmax = 929.0793
				text = "W"
			intervals [1619]:
				xmin = 929.0793
				xmax = 929.1193
				text = "AH1"
			intervals [1620]:
				xmin = 929.1193
				xmax = 929.1593
				text = "T"
			intervals [1621]:
				xmin = 929.1593
				xmax = 929.3393
				text = "sp"
			intervals [1622]:
				xmin = 929.3393
				xmax = 929.3793
				text = "W"
			intervals [1623]:
				xmin = 929.3793
				xmax = 929.4093
				text = "AH1"
			intervals [1624]:
				xmin = 929.4093
				xmax = 929.4693
				text = "T"
			intervals [1625]:
				xmin = 929.4693
				xmax = 929.5193
				text = "sp"
			intervals [1626]:
				xmin = 929.5193
				xmax = 929.5593
				text = "D"
			intervals [1627]:
				xmin = 929.5593
				xmax = 929.5893
				text = "UW1"
			intervals [1628]:
				xmin = 929.5893
				xmax = 929.6193
				text = "Y"
			intervals [1629]:
				xmin = 929.6193
				xmax = 929.7293
				text = "UW1"
			intervals [1630]:
				xmin = 929.7293
				xmax = 929.8293
				text = "sp"
			intervals [1631]:
				xmin = 929.8293
				xmax = 929.8593
				text = "S"
			intervals [1632]:
				xmin = 929.8593
				xmax = 929.9093
				text = "T"
			intervals [1633]:
				xmin = 929.9093
				xmax = 929.9893
				text = "AH1"
			intervals [1634]:
				xmin = 929.9893
				xmax = 930.0793
				text = "D"
			intervals [1635]:
				xmin = 930.0793
				xmax = 930.1093
				text = "IY0"
			intervals [1636]:
				xmin = 930.1093
				xmax = 930.1393
				text = "IH0"
			intervals [1637]:
				xmin = 930.1393
				xmax = 930.1893
				text = "N"
			intervals [1638]:
				xmin = 930.1893
				xmax = 930.3193
				text = "sp"
			intervals [1639]:
				xmin = 930.3193
				xmax = 930.4493
				text = "S"
			intervals [1640]:
				xmin = 930.4493
				xmax = 930.4893
				text = "K"
			intervals [1641]:
				xmin = 930.4893
				xmax = 930.5293
				text = "UW1"
			intervals [1642]:
				xmin = 930.5293
				xmax = 930.7293
				text = "L"
			intervals [1643]:
				xmin = 930.7293
				xmax = 930.8693
				text = "sp"
			intervals [1644]:
				xmin = 930.8693
				xmax = 943.2754
				text = ""
			intervals [1645]:
				xmin = 943.2754
				xmax = 943.4754
				text = "Y"
			intervals [1646]:
				xmin = 943.4754
				xmax = 943.5054
				text = "AE1"
			intervals [1647]:
				xmin = 943.5054
				xmax = 943.6454
				text = "AO1"
			intervals [1648]:
				xmin = 943.6454
				xmax = 943.6754
				text = "L"
			intervals [1649]:
				xmin = 943.6754
				xmax = 943.7054
				text = "DH"
			intervals [1650]:
				xmin = 943.7054
				xmax = 943.7354
				text = "AH0"
			intervals [1651]:
				xmin = 943.7354
				xmax = 943.7654
				text = "T"
			intervals [1652]:
				xmin = 943.7654
				xmax = 943.8654
				text = "sp"
			intervals [1653]:
				xmin = 943.8654
				xmax = 943.8954
				text = "Y"
			intervals [1654]:
				xmin = 943.8954
				xmax = 943.9254
				text = "UW1"
			intervals [1655]:
				xmin = 943.9254
				xmax = 944.0054
				text = "sp"
			intervals [1656]:
				xmin = 944.0054
				xmax = 944.0354
				text = "K"
			intervals [1657]:
				xmin = 944.0354
				xmax = 944.0754
				text = "AH0"
			intervals [1658]:
				xmin = 944.0754
				xmax = 944.1354
				text = "N"
			intervals [1659]:
				xmin = 944.1354
				xmax = 944.2054
				text = "sp"
			intervals [1660]:
				xmin = 944.2054
				xmax = 944.2454
				text = "TH"
			intervals [1661]:
				xmin = 944.2454
				xmax = 944.2754
				text = "IH1"
			intervals [1662]:
				xmin = 944.2754
				xmax = 944.3054
				text = "NG"
			intervals [1663]:
				xmin = 944.3054
				xmax = 944.3754
				text = "K"
			intervals [1664]:
				xmin = 944.3754
				xmax = 944.4054
				text = "sp"
			intervals [1665]:
				xmin = 944.4054
				xmax = 944.4354
				text = "AH0"
			intervals [1666]:
				xmin = 944.4354
				xmax = 944.4654
				text = "V"
			intervals [1667]:
				xmin = 944.4654
				xmax = 944.6054
				text = "sp"
			intervals [1668]:
				xmin = 944.6054
				xmax = 953.957
				text = ""
			intervals [1669]:
				xmin = 953.957
				xmax = 954.257
				text = "M"
			intervals [1670]:
				xmin = 954.257
				xmax = 954.347
				text = "HH"
			intervals [1671]:
				xmin = 954.347
				xmax = 954.447
				text = "M"
			intervals [1672]:
				xmin = 954.447
				xmax = 954.567
				text = "sp"
			intervals [1673]:
				xmin = 954.567
				xmax = 955.5692
				text = ""
			intervals [1674]:
				xmin = 955.5692
				xmax = 955.6492
				text = "W"
			intervals [1675]:
				xmin = 955.6492
				xmax = 955.6892
				text = "AH1"
			intervals [1676]:
				xmin = 955.6892
				xmax = 955.7392
				text = "T"
			intervals [1677]:
				xmin = 955.7392
				xmax = 955.7892
				text = "sp"
			intervals [1678]:
				xmin = 955.7892
				xmax = 955.8392
				text = "D"
			intervals [1679]:
				xmin = 955.8392
				xmax = 955.9292
				text = "UW1"
			intervals [1680]:
				xmin = 955.9292
				xmax = 955.9592
				text = "sp"
			intervals [1681]:
				xmin = 955.9592
				xmax = 955.9992
				text = "Y"
			intervals [1682]:
				xmin = 955.9992
				xmax = 956.0592
				text = "UW1"
			intervals [1683]:
				xmin = 956.0592
				xmax = 956.0892
				text = "AE1"
			intervals [1684]:
				xmin = 956.0892
				xmax = 956.1192
				text = "F"
			intervals [1685]:
				xmin = 956.1192
				xmax = 956.1492
				text = "T"
			intervals [1686]:
				xmin = 956.1492
				xmax = 956.4292
				text = "ER0"
			intervals [1687]:
				xmin = 956.4292
				xmax = 956.4792
				text = "sp"
			intervals [1688]:
				xmin = 956.4792
				xmax = 956.5792
				text = "S"
			intervals [1689]:
				xmin = 956.5792
				xmax = 956.6492
				text = "K"
			intervals [1690]:
				xmin = 956.6492
				xmax = 956.6892
				text = "UW1"
			intervals [1691]:
				xmin = 956.6892
				xmax = 956.8592
				text = "L"
			intervals [1692]:
				xmin = 956.8592
				xmax = 957.765
				text = "sp"
			intervals [1693]:
				xmin = 957.765
				xmax = 957.795
				text = "M"
			intervals [1694]:
				xmin = 957.795
				xmax = 957.825
				text = "OW1"
			intervals [1695]:
				xmin = 957.825
				xmax = 957.855
				text = "S"
			intervals [1696]:
				xmin = 957.855
				xmax = 957.885
				text = "L"
			intervals [1697]:
				xmin = 957.885
				xmax = 957.915
				text = "IY0"
			intervals [1698]:
				xmin = 957.915
				xmax = 958.5188
				text = "sp"
			intervals [1699]:
				xmin = 958.5188
				xmax = 958.5488
				text = "D"
			intervals [1700]:
				xmin = 958.5488
				xmax = 958.5788
				text = "UW1"
			intervals [1701]:
				xmin = 958.5788
				xmax = 958.6088
				text = "Y"
			intervals [1702]:
				xmin = 958.6088
				xmax = 958.6388
				text = "UW1"
			intervals [1703]:
				xmin = 958.6388
				xmax = 958.6688
				text = "HH"
			intervals [1704]:
				xmin = 958.6688
				xmax = 958.7188
				text = "AE1"
			intervals [1705]:
				xmin = 958.7188
				xmax = 958.7988
				text = "V"
			intervals [1706]:
				xmin = 958.7988
				xmax = 958.8488
				text = "AH0"
			intervals [1707]:
				xmin = 958.8488
				xmax = 958.8788
				text = "sp"
			intervals [1708]:
				xmin = 958.8788
				xmax = 958.9188
				text = "JH"
			intervals [1709]:
				xmin = 958.9188
				xmax = 958.9788
				text = "OW1"
			intervals [1710]:
				xmin = 958.9788
				xmax = 959.1388
				text = "B"
			intervals [1711]:
				xmin = 959.1388
				xmax = 959.2088
				text = "sp"
			intervals [1712]:
				xmin = 959.2088
				xmax = 959.3676
				text = ""
			intervals [1713]:
				xmin = 959.3676
				xmax = 959.4276
				text = "HH"
			intervals [1714]:
				xmin = 959.4276
				xmax = 959.4676
				text = "W"
			intervals [1715]:
				xmin = 959.4676
				xmax = 959.4976
				text = "EH1"
			intervals [1716]:
				xmin = 959.4976
				xmax = 959.5276
				text = "R"
			intervals [1717]:
				xmin = 959.5276
				xmax = 959.5576
				text = "D"
			intervals [1718]:
				xmin = 959.5576
				xmax = 959.5876
				text = "UW1"
			intervals [1719]:
				xmin = 959.5876
				xmax = 959.6176
				text = "sp"
			intervals [1720]:
				xmin = 959.6176
				xmax = 959.6676
				text = "Y"
			intervals [1721]:
				xmin = 959.6676
				xmax = 959.7676
				text = "UW1"
			intervals [1722]:
				xmin = 959.7676
				xmax = 959.8376
				text = "W"
			intervals [1723]:
				xmin = 959.8376
				xmax = 959.9376
				text = "ER1"
			intervals [1724]:
				xmin = 959.9376
				xmax = 959.9876
				text = "K"
			intervals [1725]:
				xmin = 959.9876
				xmax = 961.4246
				text = ""
			intervals [1726]:
				xmin = 961.4246
				xmax = 961.4946
				text = "sil"
			intervals [1727]:
				xmin = 961.4946
				xmax = 961.8046
				text = "OW1"
			intervals [1728]:
				xmin = 961.8046
				xmax = 961.8346
				text = "sp"
			intervals [1729]:
				xmin = 961.8346
				xmax = 961.8646
				text = "R"
			intervals [1730]:
				xmin = 961.8646
				xmax = 961.9646
				text = "AY1"
			intervals [1731]:
				xmin = 961.9646
				xmax = 962.0246
				text = "T"
			intervals [1732]:
				xmin = 962.0246
				xmax = 962.1046
				text = "sp"
			intervals [1733]:
				xmin = 962.1046
				xmax = 962.1846
				text = "HH"
			intervals [1734]:
				xmin = 962.1846
				xmax = 962.2246
				text = "IY1"
			intervals [1735]:
				xmin = 962.2246
				xmax = 962.4646
				text = "R"
			intervals [1736]:
				xmin = 962.4646
				xmax = 963.0767
				text = "sp"
			intervals [1737]:
				xmin = 963.0767
				xmax = 963.1567
				text = "HH"
			intervals [1738]:
				xmin = 963.1567
				xmax = 963.1967
				text = "W"
			intervals [1739]:
				xmin = 963.1967
				xmax = 963.2767
				text = "AH1"
			intervals [1740]:
				xmin = 963.2767
				xmax = 963.3167
				text = "T"
			intervals [1741]:
				xmin = 963.3167
				xmax = 963.3467
				text = "D"
			intervals [1742]:
				xmin = 963.3467
				xmax = 963.3767
				text = "UW1"
			intervals [1743]:
				xmin = 963.3767
				xmax = 963.4067
				text = "Y"
			intervals [1744]:
				xmin = 963.4067
				xmax = 963.4867
				text = "UW1"
			intervals [1745]:
				xmin = 963.4867
				xmax = 963.5167
				text = "sp"
			intervals [1746]:
				xmin = 963.5167
				xmax = 963.5567
				text = "D"
			intervals [1747]:
				xmin = 963.5567
				xmax = 963.7367
				text = "UW1"
			intervals [1748]:
				xmin = 963.7367
				xmax = 963.7667
				text = "sp"
			intervals [1749]:
				xmin = 963.7667
				xmax = 963.8467
				text = "W"
			intervals [1750]:
				xmin = 963.8467
				xmax = 963.9467
				text = "ER1"
			intervals [1751]:
				xmin = 963.9467
				xmax = 963.9967
				text = "K"
			intervals [1752]:
				xmin = 963.9967
				xmax = 964.0267
				text = "W"
			intervals [1753]:
				xmin = 964.0267
				xmax = 964.0567
				text = "IH0"
			intervals [1754]:
				xmin = 964.0567
				xmax = 964.0867
				text = "DH"
			intervals [1755]:
				xmin = 964.0867
				xmax = 964.1167
				text = "DH"
			intervals [1756]:
				xmin = 964.1167
				xmax = 964.1467
				text = "AH0"
			intervals [1757]:
				xmin = 964.1467
				xmax = 964.1767
				text = "L"
			intervals [1758]:
				xmin = 964.1767
				xmax = 964.2167
				text = "IH1"
			intervals [1759]:
				xmin = 964.2167
				xmax = 964.2867
				text = "T"
			intervals [1760]:
				xmin = 964.2867
				xmax = 964.3267
				text = "AH0"
			intervals [1761]:
				xmin = 964.3267
				xmax = 964.3867
				text = "L"
			intervals [1762]:
				xmin = 964.3867
				xmax = 964.4167
				text = "sp"
			intervals [1763]:
				xmin = 964.4167
				xmax = 964.4567
				text = "K"
			intervals [1764]:
				xmin = 964.4567
				xmax = 964.4967
				text = "IH1"
			intervals [1765]:
				xmin = 964.4967
				xmax = 964.5567
				text = "D"
			intervals [1766]:
				xmin = 964.5567
				xmax = 964.7867
				text = "Z"
			intervals [1767]:
				xmin = 964.7867
				xmax = 967.9836
				text = "sp"
			intervals [1768]:
				xmin = 967.9836
				xmax = 968.4236
				text = "OW1"
			intervals [1769]:
				xmin = 968.4236
				xmax = 968.4836
				text = "sp"
			intervals [1770]:
				xmin = 968.4836
				xmax = 968.7209
				text = ""
			intervals [1771]:
				xmin = 968.7209
				xmax = 968.8309
				text = "N"
			intervals [1772]:
				xmin = 968.8309
				xmax = 968.8609
				text = "OW1"
			intervals [1773]:
				xmin = 968.8609
				xmax = 969.0309
				text = "sp"
			intervals [1774]:
				xmin = 969.0309
				xmax = 969.0609
				text = "K"
			intervals [1775]:
				xmin = 969.0609
				xmax = 969.1009
				text = "IH1"
			intervals [1776]:
				xmin = 969.1009
				xmax = 969.1509
				text = "D"
			intervals [1777]:
				xmin = 969.1509
				xmax = 969.1909
				text = "IH0"
			intervals [1778]:
				xmin = 969.1909
				xmax = 969.2209
				text = "N"
			intervals [1779]:
				xmin = 969.2209
				xmax = 969.3509
				text = "sp"
			intervals [1780]:
				xmin = 969.3509
				xmax = 969.7374
				text = ""
			intervals [1781]:
				xmin = 969.7374
				xmax = 969.8074
				text = "S"
			intervals [1782]:
				xmin = 969.8074
				xmax = 969.9174
				text = "AW1"
			intervals [1783]:
				xmin = 969.9174
				xmax = 969.9674
				text = "N"
			intervals [1784]:
				xmin = 969.9674
				xmax = 969.9974
				text = "Z"
			intervals [1785]:
				xmin = 969.9974
				xmax = 970.0274
				text = "L"
			intervals [1786]:
				xmin = 970.0274
				xmax = 970.0774
				text = "AY1"
			intervals [1787]:
				xmin = 970.0774
				xmax = 970.1374
				text = "K"
			intervals [1788]:
				xmin = 970.1374
				xmax = 970.1874
				text = "sp"
			intervals [1789]:
				xmin = 970.1874
				xmax = 970.2174
				text = "AH0"
			intervals [1790]:
				xmin = 970.2174
				xmax = 970.3074
				text = "R"
			intervals [1791]:
				xmin = 970.3074
				xmax = 970.3574
				text = "IY0"
			intervals [1792]:
				xmin = 970.3574
				xmax = 970.3874
				text = "S"
			intervals [1793]:
				xmin = 970.3874
				xmax = 970.4974
				text = "P"
			intervals [1794]:
				xmin = 970.4974
				xmax = 970.6274
				text = "AA1"
			intervals [1795]:
				xmin = 970.6274
				xmax = 970.7074
				text = "N"
			intervals [1796]:
				xmin = 970.7074
				xmax = 970.7474
				text = "S"
			intervals [1797]:
				xmin = 970.7474
				xmax = 970.8074
				text = "AH0"
			intervals [1798]:
				xmin = 970.8074
				xmax = 970.8374
				text = "B"
			intervals [1799]:
				xmin = 970.8374
				xmax = 970.8674
				text = "AH0"
			intervals [1800]:
				xmin = 970.8674
				xmax = 970.9374
				text = "L"
			intervals [1801]:
				xmin = 970.9374
				xmax = 971.0374
				text = "sp"
			intervals [1802]:
				xmin = 971.0374
				xmax = 971.0774
				text = "G"
			intervals [1803]:
				xmin = 971.0774
				xmax = 971.2774
				text = "ER1"
			intervals [1804]:
				xmin = 971.2774
				xmax = 971.3474
				text = "L"
			intervals [1805]:
				xmin = 971.3474
				xmax = 972.5033
				text = "sp"
			intervals [1806]:
				xmin = 972.5033
				xmax = 972.5433
				text = "OW1"
			intervals [1807]:
				xmin = 972.5433
				xmax = 972.8333
				text = "sp"
			intervals [1808]:
				xmin = 972.8333
				xmax = 972.9133
				text = "G"
			intervals [1809]:
				xmin = 972.9133
				xmax = 973.0633
				text = "IH0"
			intervals [1810]:
				xmin = 973.0633
				xmax = 973.1133
				text = "D"
			intervals [1811]:
				xmin = 973.1133
				xmax = 973.6811
				text = ""
			intervals [1812]:
				xmin = 973.6811
				xmax = 973.7511
				text = "HH"
			intervals [1813]:
				xmin = 973.7511
				xmax = 973.7911
				text = "W"
			intervals [1814]:
				xmin = 973.7911
				xmax = 973.8411
				text = "AH1"
			intervals [1815]:
				xmin = 973.8411
				xmax = 973.9111
				text = "T"
			intervals [1816]:
				xmin = 973.9111
				xmax = 973.9411
				text = "D"
			intervals [1817]:
				xmin = 973.9411
				xmax = 973.9711
				text = "Y"
			intervals [1818]:
				xmin = 973.9711
				xmax = 974.0211
				text = "UW1"
			intervals [1819]:
				xmin = 974.0211
				xmax = 974.0611
				text = "D"
			intervals [1820]:
				xmin = 974.0611
				xmax = 974.2011
				text = "UW1"
			intervals [1821]:
				xmin = 974.2011
				xmax = 974.2711
				text = "AE1"
			intervals [1822]:
				xmin = 974.2711
				xmax = 974.3711
				text = "F"
			intervals [1823]:
				xmin = 974.3711
				xmax = 974.4011
				text = "T"
			intervals [1824]:
				xmin = 974.4011
				xmax = 974.4911
				text = "ER0"
			intervals [1825]:
				xmin = 974.4911
				xmax = 974.5211
				text = "sp"
			intervals [1826]:
				xmin = 974.5211
				xmax = 974.5511
				text = "S"
			intervals [1827]:
				xmin = 974.5511
				xmax = 974.6111
				text = "K"
			intervals [1828]:
				xmin = 974.6111
				xmax = 974.7311
				text = "UW1"
			intervals [1829]:
				xmin = 974.7311
				xmax = 974.7611
				text = "L"
			intervals [1830]:
				xmin = 974.7611
				xmax = 974.7911
				text = "W"
			intervals [1831]:
				xmin = 974.7911
				xmax = 974.8411
				text = "AO1"
			intervals [1832]:
				xmin = 974.8411
				xmax = 974.9211
				text = "Z"
			intervals [1833]:
				xmin = 974.9211
				xmax = 975.0011
				text = "AW1"
			intervals [1834]:
				xmin = 975.0011
				xmax = 975.1811
				text = "T"
			intervals [1835]:
				xmin = 975.1811
				xmax = 975.2111
				text = "sp"
			intervals [1836]:
				xmin = 975.2111
				xmax = 975.2411
				text = "W"
			intervals [1837]:
				xmin = 975.2411
				xmax = 975.2811
				text = "EH1"
			intervals [1838]:
				xmin = 975.2811
				xmax = 975.3111
				text = "N"
			intervals [1839]:
				xmin = 975.3111
				xmax = 975.3411
				text = "sp"
			intervals [1840]:
				xmin = 975.3411
				xmax = 975.3711
				text = "Y"
			intervals [1841]:
				xmin = 975.3711
				xmax = 975.4011
				text = "UW1"
			intervals [1842]:
				xmin = 975.4011
				xmax = 975.4311
				text = "W"
			intervals [1843]:
				xmin = 975.4311
				xmax = 975.4811
				text = "ER0"
			intervals [1844]:
				xmin = 975.4811
				xmax = 975.7211
				text = "L"
			intervals [1845]:
				xmin = 975.7211
				xmax = 975.9846
				text = ""
			intervals [1846]:
				xmin = 975.9846
				xmax = 976.2246
				text = "L"
			intervals [1847]:
				xmin = 976.2246
				xmax = 976.2546
				text = "IH1"
			intervals [1848]:
				xmin = 976.2546
				xmax = 976.2846
				text = "T"
			intervals [1849]:
				xmin = 976.2846
				xmax = 976.3146
				text = "AH0"
			intervals [1850]:
				xmin = 976.3146
				xmax = 976.4246
				text = "L"
			intervals [1851]:
				xmin = 976.4246
				xmax = 976.4846
				text = "sp"
			intervals [1852]:
				xmin = 976.4846
				xmax = 976.5446
				text = "S"
			intervals [1853]:
				xmin = 976.5446
				xmax = 976.5746
				text = "EY1"
			intervals [1854]:
				xmin = 976.5746
				xmax = 976.6146
				text = "ER0"
			intervals [1855]:
				xmin = 976.6146
				xmax = 976.9046
				text = "AW1"
			intervals [1856]:
				xmin = 976.9046
				xmax = 976.9846
				text = "N"
			intervals [1857]:
				xmin = 976.9846
				xmax = 977.0146
				text = "D"
			intervals [1858]:
				xmin = 977.0146
				xmax = 977.0446
				text = "EY1"
			intervals [1859]:
				xmin = 977.0446
				xmax = 977.1146
				text = "T"
			intervals [1860]:
				xmin = 977.1146
				xmax = 977.1446
				text = "sp"
			intervals [1861]:
				xmin = 977.1446
				xmax = 977.2846
				text = "ER0"
			intervals [1862]:
				xmin = 977.2846
				xmax = 977.3146
				text = "sp"
			intervals [1863]:
				xmin = 977.3146
				xmax = 977.3546
				text = "N"
			intervals [1864]:
				xmin = 977.3546
				xmax = 977.4246
				text = "AY1"
			intervals [1865]:
				xmin = 977.4246
				xmax = 977.5946
				text = "N"
			intervals [1866]:
				xmin = 977.5946
				xmax = 979.6693
				text = "sp"
			intervals [1867]:
				xmin = 979.6693
				xmax = 979.7093
				text = "HH"
			intervals [1868]:
				xmin = 979.7093
				xmax = 979.7393
				text = "W"
			intervals [1869]:
				xmin = 979.7393
				xmax = 979.7793
				text = "AH1"
			intervals [1870]:
				xmin = 979.7793
				xmax = 979.8093
				text = "T"
			intervals [1871]:
				xmin = 979.8093
				xmax = 979.8393
				text = "D"
			intervals [1872]:
				xmin = 979.8393
				xmax = 979.8693
				text = "sp"
			intervals [1873]:
				xmin = 979.8693
				xmax = 979.8993
				text = "Y"
			intervals [1874]:
				xmin = 979.8993
				xmax = 979.9293
				text = "UW1"
			intervals [1875]:
				xmin = 979.9293
				xmax = 980.0093
				text = "sp"
			intervals [1876]:
				xmin = 980.0093
				xmax = 980.0493
				text = "P"
			intervals [1877]:
				xmin = 980.0493
				xmax = 980.1493
				text = "L"
			intervals [1878]:
				xmin = 980.1493
				xmax = 980.2293
				text = "EY1"
			intervals [1879]:
				xmin = 980.2293
				xmax = 980.2593
				text = "DH"
			intervals [1880]:
				xmin = 980.2593
				xmax = 980.3793
				text = "OW1"
			intervals [1881]:
				xmin = 980.3793
				xmax = 980.4393
				text = "Z"
			intervals [1882]:
				xmin = 980.4393
				xmax = 980.4693
				text = "sp"
			intervals [1883]:
				xmin = 980.4693
				xmax = 980.5393
				text = "G"
			intervals [1884]:
				xmin = 980.5393
				xmax = 980.6093
				text = "EY1"
			intervals [1885]:
				xmin = 980.6093
				xmax = 980.6993
				text = "M"
			intervals [1886]:
				xmin = 980.6993
				xmax = 980.7293
				text = "Z"
			intervals [1887]:
				xmin = 980.7293
				xmax = 980.7993
				text = "sp"
			intervals [1888]:
				xmin = 980.7993
				xmax = 980.8993
				text = "W"
			intervals [1889]:
				xmin = 980.8993
				xmax = 980.9593
				text = "IY1"
			intervals [1890]:
				xmin = 980.9593
				xmax = 981.3093
				text = "sp"
			intervals [1891]:
				xmin = 981.3093
				xmax = 981.3393
				text = "T"
			intervals [1892]:
				xmin = 981.3393
				xmax = 981.3693
				text = "AO1"
			intervals [1893]:
				xmin = 981.3693
				xmax = 981.3993
				text = "K"
			intervals [1894]:
				xmin = 981.3993
				xmax = 981.4293
				text = "T"
			intervals [1895]:
				xmin = 981.4293
				xmax = 981.4793
				text = "AH0"
			intervals [1896]:
				xmin = 981.4793
				xmax = 981.5093
				text = "B"
			intervals [1897]:
				xmin = 981.5093
				xmax = 981.5793
				text = "AW1"
			intervals [1898]:
				xmin = 981.5793
				xmax = 981.6193
				text = "T"
			intervals [1899]:
				xmin = 981.6193
				xmax = 981.7093
				text = "sp"
			intervals [1900]:
				xmin = 981.7093
				xmax = 983.4161
				text = ""
			intervals [1901]:
				xmin = 983.4161
				xmax = 983.4761
				text = "D"
			intervals [1902]:
				xmin = 983.4761
				xmax = 983.5161
				text = "UW1"
			intervals [1903]:
				xmin = 983.5161
				xmax = 983.5661
				text = "DH"
			intervals [1904]:
				xmin = 983.5661
				xmax = 983.5961
				text = "AH0"
			intervals [1905]:
				xmin = 983.5961
				xmax = 983.6661
				text = "sp"
			intervals [1906]:
				xmin = 983.6661
				xmax = 983.7261
				text = "K"
			intervals [1907]:
				xmin = 983.7261
				xmax = 983.7661
				text = "IH1"
			intervals [1908]:
				xmin = 983.7661
				xmax = 983.9161
				text = "D"
			intervals [1909]:
				xmin = 983.9161
				xmax = 983.9561
				text = "Z"
			intervals [1910]:
				xmin = 983.9561
				xmax = 984.2361
				text = "sp"
			intervals [1911]:
				xmin = 984.2361
				xmax = 984.3261
				text = "N"
			intervals [1912]:
				xmin = 984.3261
				xmax = 984.4861
				text = "AW1"
			intervals [1913]:
				xmin = 984.4861
				xmax = 984.5361
				text = "AH0"
			intervals [1914]:
				xmin = 984.5361
				xmax = 984.5961
				text = "D"
			intervals [1915]:
				xmin = 984.5961
				xmax = 984.6461
				text = "EY2"
			intervals [1916]:
				xmin = 984.6461
				xmax = 984.8061
				text = "Z"
			intervals [1917]:
				xmin = 984.8061
				xmax = 984.8361
				text = "sp"
			intervals [1918]:
				xmin = 984.8361
				xmax = 984.8661
				text = "D"
			intervals [1919]:
				xmin = 984.8661
				xmax = 985.0361
				text = "UW1"
			intervals [1920]:
				xmin = 985.0361
				xmax = 985.1261
				text = "sp"
			intervals [1921]:
				xmin = 985.1261
				xmax = 985.1661
				text = "DH"
			intervals [1922]:
				xmin = 985.1661
				xmax = 985.3061
				text = "AH0"
			intervals [1923]:
				xmin = 985.3061
				xmax = 985.4561
				text = "sp"
			intervals [1924]:
				xmin = 985.4561
				xmax = 985.5061
				text = "S"
			intervals [1925]:
				xmin = 985.5061
				xmax = 985.5361
				text = "EY1"
			intervals [1926]:
				xmin = 985.5361
				xmax = 985.7261
				text = "M"
			intervals [1927]:
				xmin = 985.7261
				xmax = 985.7661
				text = "sp"
			intervals [1928]:
				xmin = 985.7661
				xmax = 985.8261
				text = "TH"
			intervals [1929]:
				xmin = 985.8261
				xmax = 985.8561
				text = "IH1"
			intervals [1930]:
				xmin = 985.8561
				xmax = 985.9761
				text = "NG"
			intervals [1931]:
				xmin = 985.9761
				xmax = 994.6421
				text = ""
			intervals [1932]:
				xmin = 994.6421
				xmax = 994.7021
				text = "sil"
			intervals [1933]:
				xmin = 994.7021
				xmax = 994.7921
				text = "OW1"
			intervals [1934]:
				xmin = 994.7921
				xmax = 994.8221
				text = "sp"
			intervals [1935]:
				xmin = 994.8221
				xmax = 994.8721
				text = "Y"
			intervals [1936]:
				xmin = 994.8721
				xmax = 995.0721
				text = "AE1"
			intervals [1937]:
				xmin = 995.0721
				xmax = 995.9812
				text = "sp"
			intervals [1938]:
				xmin = 995.9812
				xmax = 997.2012
				text = "spn"
			intervals [1939]:
				xmin = 997.2012
				xmax = 997.2612
				text = "sp"
			intervals [1940]:
				xmin = 997.2612
				xmax = 1000.0405
				text = ""
			intervals [1941]:
				xmin = 1000.0405
				xmax = 1000.0805
				text = "HH"
			intervals [1942]:
				xmin = 1000.0805
				xmax = 1000.5205
				text = "AH1"
			intervals [1943]:
				xmin = 1000.5205
				xmax = 1003.4806
				text = ""
			intervals [1944]:
				xmin = 1003.4806
				xmax = 1003.8006
				text = "sil"
			intervals [1945]:
				xmin = 1003.8006
				xmax = 1004.3506
				text = "spn"
			intervals [1946]:
				xmin = 1004.3506
				xmax = 1014.9677
				text = ""
			intervals [1947]:
				xmin = 1014.9677
				xmax = 1015.0077
				text = "sil"
			intervals [1948]:
				xmin = 1015.0077
				xmax = 1015.3477
				text = "M"
			intervals [1949]:
				xmin = 1015.3477
				xmax = 1015.3977
				text = "sp"
			intervals [1950]:
				xmin = 1015.3977
				xmax = 1029.2385
				text = ""
			intervals [1951]:
				xmin = 1029.2385
				xmax = 1029.7585
				text = "M"
			intervals [1952]:
				xmin = 1029.7585
				xmax = 1031.4347
				text = ""
			intervals [1953]:
				xmin = 1031.4347
				xmax = 1031.4647
				text = "sil"
			intervals [1954]:
				xmin = 1031.4647
				xmax = 1031.6647
				text = "DH"
			intervals [1955]:
				xmin = 1031.6647
				xmax = 1031.6947
				text = "EH1"
			intervals [1956]:
				xmin = 1031.6947
				xmax = 1031.9447
				text = "R"
			intervals [1957]:
				xmin = 1031.9447
				xmax = 1031.9747
				text = "sp"
			intervals [1958]:
				xmin = 1031.9747
				xmax = 1032.0047
				text = "G"
			intervals [1959]:
				xmin = 1032.0047
				xmax = 1032.0347
				text = "R"
			intervals [1960]:
				xmin = 1032.0347
				xmax = 1032.0947
				text = "OW1"
			intervals [1961]:
				xmin = 1032.0947
				xmax = 1032.1347
				text = "IH0"
			intervals [1962]:
				xmin = 1032.1347
				xmax = 1032.2147
				text = "N"
			intervals [1963]:
				xmin = 1032.2147
				xmax = 1032.2447
				text = "sp"
			intervals [1964]:
				xmin = 1032.2447
				xmax = 1032.2747
				text = "F"
			intervals [1965]:
				xmin = 1032.2747
				xmax = 1032.3047
				text = "AE1"
			intervals [1966]:
				xmin = 1032.3047
				xmax = 1032.3647
				text = "S"
			intervals [1967]:
				xmin = 1032.3647
				xmax = 1032.3947
				text = "T"
			intervals [1968]:
				xmin = 1032.3947
				xmax = 1032.4347
				text = "DH"
			intervals [1969]:
				xmin = 1032.4347
				xmax = 1032.4847
				text = "IY1"
			intervals [1970]:
				xmin = 1032.4847
				xmax = 1032.5747
				text = "Z"
			intervals [1971]:
				xmin = 1032.5747
				xmax = 1032.6047
				text = "sp"
			intervals [1972]:
				xmin = 1032.6047
				xmax = 1032.7247
				text = "D"
			intervals [1973]:
				xmin = 1032.7247
				xmax = 1032.7647
				text = "EY1"
			intervals [1974]:
				xmin = 1032.7647
				xmax = 1032.7947
				text = "Z"
			intervals [1975]:
				xmin = 1032.7947
				xmax = 1032.9647
				text = "sp"
			intervals [1976]:
				xmin = 1032.9647
				xmax = 1032.9947
				text = "HH"
			intervals [1977]:
				xmin = 1032.9947
				xmax = 1033.4447
				text = "AH1"
			intervals [1978]:
				xmin = 1033.4447
				xmax = 1034.5904
				text = ""
			intervals [1979]:
				xmin = 1034.5904
				xmax = 1034.6204
				text = "D"
			intervals [1980]:
				xmin = 1034.6204
				xmax = 1034.6504
				text = "IH0"
			intervals [1981]:
				xmin = 1034.6504
				xmax = 1034.6804
				text = "D"
			intervals [1982]:
				xmin = 1034.6804
				xmax = 1034.7104
				text = "Y"
			intervals [1983]:
				xmin = 1034.7104
				xmax = 1034.7404
				text = "UW1"
			intervals [1984]:
				xmin = 1034.7404
				xmax = 1034.7704
				text = "EH1"
			intervals [1985]:
				xmin = 1034.7704
				xmax = 1034.8204
				text = "V"
			intervals [1986]:
				xmin = 1034.8204
				xmax = 1034.9104
				text = "ER0"
			intervals [1987]:
				xmin = 1034.9104
				xmax = 1034.9404
				text = "HH"
			intervals [1988]:
				xmin = 1034.9404
				xmax = 1034.9704
				text = "AE1"
			intervals [1989]:
				xmin = 1034.9704
				xmax = 1035.0504
				text = "V"
			intervals [1990]:
				xmin = 1035.0504
				xmax = 1035.1604
				text = "AH0"
			intervals [1991]:
				xmin = 1035.1604
				xmax = 1035.1904
				text = "sp"
			intervals [1992]:
				xmin = 1035.1904
				xmax = 1035.2304
				text = "T"
			intervals [1993]:
				xmin = 1035.2304
				xmax = 1035.3104
				text = "IY1"
			intervals [1994]:
				xmin = 1035.3104
				xmax = 1035.4204
				text = "CH"
			intervals [1995]:
				xmin = 1035.4204
				xmax = 1035.5004
				text = "ER0"
			intervals [1996]:
				xmin = 1035.5004
				xmax = 1035.5304
				text = "DH"
			intervals [1997]:
				xmin = 1035.5304
				xmax = 1035.6004
				text = "AH0"
			intervals [1998]:
				xmin = 1035.6004
				xmax = 1035.6404
				text = "T"
			intervals [1999]:
				xmin = 1035.6404
				xmax = 1035.6904
				text = "HH"
			intervals [2000]:
				xmin = 1035.6904
				xmax = 1035.8004
				text = "AA1"
			intervals [2001]:
				xmin = 1035.8004
				xmax = 1035.9104
				text = "L"
			intervals [2002]:
				xmin = 1035.9104
				xmax = 1035.9504
				text = "ER0"
			intervals [2003]:
				xmin = 1035.9504
				xmax = 1035.9804
				text = "D"
			intervals [2004]:
				xmin = 1035.9804
				xmax = 1036.1004
				text = "AH0"
			intervals [2005]:
				xmin = 1036.1004
				xmax = 1036.1304
				text = "L"
			intervals [2006]:
				xmin = 1036.1304
				xmax = 1036.2704
				text = "AA1"
			intervals [2007]:
				xmin = 1036.2704
				xmax = 1036.3204
				text = "T"
			intervals [2008]:
				xmin = 1036.3204
				xmax = 1036.3504
				text = "sp"
			intervals [2009]:
				xmin = 1036.3504
				xmax = 1037.1037
				text = ""
			intervals [2010]:
				xmin = 1037.1037
				xmax = 1037.1537
				text = "Y"
			intervals [2011]:
				xmin = 1037.1537
				xmax = 1037.1837
				text = "UW1"
			intervals [2012]:
				xmin = 1037.1837
				xmax = 1037.2237
				text = "sp"
			intervals [2013]:
				xmin = 1037.2237
				xmax = 1037.2537
				text = "K"
			intervals [2014]:
				xmin = 1037.2537
				xmax = 1037.2837
				text = "AH0"
			intervals [2015]:
				xmin = 1037.2837
				xmax = 1037.3137
				text = "N"
			intervals [2016]:
				xmin = 1037.3137
				xmax = 1037.4137
				text = "sp"
			intervals [2017]:
				xmin = 1037.4137
				xmax = 1037.4537
				text = "TH"
			intervals [2018]:
				xmin = 1037.4537
				xmax = 1037.4937
				text = "IH1"
			intervals [2019]:
				xmin = 1037.4937
				xmax = 1037.5237
				text = "NG"
			intervals [2020]:
				xmin = 1037.5237
				xmax = 1037.5537
				text = "K"
			intervals [2021]:
				xmin = 1037.5537
				xmax = 1037.6337
				text = "sp"
			intervals [2022]:
				xmin = 1037.6337
				xmax = 1037.7337
				text = "AH1"
			intervals [2023]:
				xmin = 1037.7337
				xmax = 1037.7937
				text = "V"
			intervals [2024]:
				xmin = 1037.7937
				xmax = 1037.9537
				text = "sp"
			intervals [2025]:
				xmin = 1037.9537
				xmax = 1039.2148
				text = ""
			intervals [2026]:
				xmin = 1039.2148
				xmax = 1039.5548
				text = "spn"
			intervals [2027]:
				xmin = 1039.5548
				xmax = 1039.7748
				text = "OW1"
			intervals [2028]:
				xmin = 1039.7748
				xmax = 1039.8548
				text = "Y"
			intervals [2029]:
				xmin = 1039.8548
				xmax = 1040.7448
				text = "AE1"
			intervals [2030]:
				xmin = 1040.7448
				xmax = 1041.3318
				text = ""
			intervals [2031]:
				xmin = 1041.3318
				xmax = 1041.4018
				text = "W"
			intervals [2032]:
				xmin = 1041.4018
				xmax = 1041.4318
				text = "AH1"
			intervals [2033]:
				xmin = 1041.4318
				xmax = 1041.4618
				text = "T"
			intervals [2034]:
				xmin = 1041.4618
				xmax = 1041.4918
				text = "D"
			intervals [2035]:
				xmin = 1041.4918
				xmax = 1041.5218
				text = "IH0"
			intervals [2036]:
				xmin = 1041.5218
				xmax = 1041.5618
				text = "Z"
			intervals [2037]:
				xmin = 1041.5618
				xmax = 1041.6018
				text = "HH"
			intervals [2038]:
				xmin = 1041.6018
				xmax = 1041.6518
				text = "IY1"
			intervals [2039]:
				xmin = 1041.6518
				xmax = 1041.6818
				text = "sp"
			intervals [2040]:
				xmin = 1041.6818
				xmax = 1041.7518
				text = "HH"
			intervals [2041]:
				xmin = 1041.7518
				xmax = 1041.8418
				text = "AA1"
			intervals [2042]:
				xmin = 1041.8418
				xmax = 1041.9018
				text = "L"
			intervals [2043]:
				xmin = 1041.9018
				xmax = 1042.0418
				text = "ER0"
			intervals [2044]:
				xmin = 1042.0418
				xmax = 1042.0718
				text = "sp"
			intervals [2045]:
				xmin = 1042.0718
				xmax = 1042.1018
				text = "AH0"
			intervals [2046]:
				xmin = 1042.1018
				xmax = 1042.1318
				text = "B"
			intervals [2047]:
				xmin = 1042.1318
				xmax = 1042.1618
				text = "AW1"
			intervals [2048]:
				xmin = 1042.1618
				xmax = 1042.2518
				text = "T"
			intervals [2049]:
				xmin = 1042.2518
				xmax = 1042.3418
				text = "sp"
			intervals [2050]:
				xmin = 1042.3418
				xmax = 1042.3718
				text = "IH0"
			intervals [2051]:
				xmin = 1042.3718
				xmax = 1042.4018
				text = "Z"
			intervals [2052]:
				xmin = 1042.4018
				xmax = 1042.4718
				text = "IH1"
			intervals [2053]:
				xmin = 1042.4718
				xmax = 1042.5018
				text = "T"
			intervals [2054]:
				xmin = 1042.5018
				xmax = 1042.5718
				text = "sp"
			intervals [2055]:
				xmin = 1042.5718
				xmax = 1042.6418
				text = "AH0"
			intervals [2056]:
				xmin = 1042.6418
				xmax = 1042.7818
				text = "sp"
			intervals [2057]:
				xmin = 1042.7818
				xmax = 1042.8418
				text = "HH"
			intervals [2058]:
				xmin = 1042.8418
				xmax = 1043.0618
				text = "IY1"
			intervals [2059]:
				xmin = 1043.0618
				xmax = 1043.0918
				text = "OW1"
			intervals [2060]:
				xmin = 1043.0918
				xmax = 1043.1518
				text = "AH0"
			intervals [2061]:
				xmin = 1043.1518
				xmax = 1043.2418
				text = "sp"
			intervals [2062]:
				xmin = 1043.2418
				xmax = 1043.2718
				text = "SH"
			intervals [2063]:
				xmin = 1043.2718
				xmax = 1043.4218
				text = "IY1"
			intervals [2064]:
				xmin = 1043.4218
				xmax = 1043.5318
				text = "sp"
			intervals [2065]:
				xmin = 1043.5318
				xmax = 1043.5618
				text = "HH"
			intervals [2066]:
				xmin = 1043.5618
				xmax = 1043.6018
				text = "W"
			intervals [2067]:
				xmin = 1043.6018
				xmax = 1043.6318
				text = "AH1"
			intervals [2068]:
				xmin = 1043.6318
				xmax = 1043.6618
				text = "T"
			intervals [2069]:
				xmin = 1043.6618
				xmax = 1043.6918
				text = "D"
			intervals [2070]:
				xmin = 1043.6918
				xmax = 1043.7318
				text = "IH0"
			intervals [2071]:
				xmin = 1043.7318
				xmax = 1043.7618
				text = "Z"
			intervals [2072]:
				xmin = 1043.7618
				xmax = 1043.7918
				text = "sp"
			intervals [2073]:
				xmin = 1043.7918
				xmax = 1043.8218
				text = "SH"
			intervals [2074]:
				xmin = 1043.8218
				xmax = 1043.8618
				text = "IY1"
			intervals [2075]:
				xmin = 1043.8618
				xmax = 1043.9418
				text = "sp"
			intervals [2076]:
				xmin = 1043.9418
				xmax = 1043.9918
				text = "HH"
			intervals [2077]:
				xmin = 1043.9918
				xmax = 1044.0818
				text = "AA1"
			intervals [2078]:
				xmin = 1044.0818
				xmax = 1044.1418
				text = "L"
			intervals [2079]:
				xmin = 1044.1418
				xmax = 1044.1818
				text = "ER0"
			intervals [2080]:
				xmin = 1044.1818
				xmax = 1044.2718
				text = "sp"
			intervals [2081]:
				xmin = 1044.2718
				xmax = 1044.3018
				text = "AH0"
			intervals [2082]:
				xmin = 1044.3018
				xmax = 1044.3318
				text = "B"
			intervals [2083]:
				xmin = 1044.3318
				xmax = 1044.3618
				text = "AW1"
			intervals [2084]:
				xmin = 1044.3618
				xmax = 1044.3918
				text = "T"
			intervals [2085]:
				xmin = 1044.3918
				xmax = 1052.2534
				text = "sp"
			intervals [2086]:
				xmin = 1052.2534
				xmax = 1052.5934
				text = "spn"
			intervals [2087]:
				xmin = 1052.5934
				xmax = 1052.8334
				text = "sp"
			intervals [2088]:
				xmin = 1052.8334
				xmax = 1058.3759
				text = ""
			intervals [2089]:
				xmin = 1058.3759
				xmax = 1058.4459
				text = "D"
			intervals [2090]:
				xmin = 1058.4459
				xmax = 1058.4759
				text = "UW1"
			intervals [2091]:
				xmin = 1058.4759
				xmax = 1058.5059
				text = "sp"
			intervals [2092]:
				xmin = 1058.5059
				xmax = 1058.5359
				text = "Y"
			intervals [2093]:
				xmin = 1058.5359
				xmax = 1058.5659
				text = "UW1"
			intervals [2094]:
				xmin = 1058.5659
				xmax = 1058.5959
				text = "TH"
			intervals [2095]:
				xmin = 1058.5959
				xmax = 1058.6259
				text = "IH1"
			intervals [2096]:
				xmin = 1058.6259
				xmax = 1058.6559
				text = "NG"
			intervals [2097]:
				xmin = 1058.6559
				xmax = 1058.6859
				text = "K"
			intervals [2098]:
				xmin = 1058.6859
				xmax = 1058.7159
				text = "sp"
			intervals [2099]:
				xmin = 1058.7159
				xmax = 1058.7759
				text = "IH0"
			intervals [2100]:
				xmin = 1058.7759
				xmax = 1058.8059
				text = "T"
			intervals [2101]:
				xmin = 1058.8059
				xmax = 1058.8359
				text = "sp"
			intervals [2102]:
				xmin = 1058.8359
				xmax = 1058.8759
				text = "Z"
			intervals [2103]:
				xmin = 1058.8759
				xmax = 1058.9559
				text = "sp"
			intervals [2104]:
				xmin = 1058.9559
				xmax = 1059.0159
				text = "F"
			intervals [2105]:
				xmin = 1059.0159
				xmax = 1059.0459
				text = "EH1"
			intervals [2106]:
				xmin = 1059.0459
				xmax = 1059.2759
				text = "R"
			intervals [2107]:
				xmin = 1059.2759
				xmax = 1059.3059
				text = "sp"
			intervals [2108]:
				xmin = 1059.3059
				xmax = 1059.3359
				text = "W"
			intervals [2109]:
				xmin = 1059.3359
				xmax = 1059.3659
				text = "AH1"
			intervals [2110]:
				xmin = 1059.3659
				xmax = 1059.4159
				text = "T"
			intervals [2111]:
				xmin = 1059.4159
				xmax = 1059.5059
				text = "sp"
			intervals [2112]:
				xmin = 1059.5059
				xmax = 1059.5359
				text = "SH"
			intervals [2113]:
				xmin = 1059.5359
				xmax = 1059.5859
				text = "IY1"
			intervals [2114]:
				xmin = 1059.5859
				xmax = 1059.6159
				text = "sp"
			intervals [2115]:
				xmin = 1059.6159
				xmax = 1059.6659
				text = "HH"
			intervals [2116]:
				xmin = 1059.6659
				xmax = 1059.8359
				text = "AA1"
			intervals [2117]:
				xmin = 1059.8359
				xmax = 1059.8759
				text = "L"
			intervals [2118]:
				xmin = 1059.8759
				xmax = 1059.9259
				text = "ER0"
			intervals [2119]:
				xmin = 1059.9259
				xmax = 1060.0259
				text = "Z"
			intervals [2120]:
				xmin = 1060.0259
				xmax = 1060.0959
				text = "sp"
			intervals [2121]:
				xmin = 1060.0959
				xmax = 1060.1259
				text = "AH0"
			intervals [2122]:
				xmin = 1060.1259
				xmax = 1060.1759
				text = "B"
			intervals [2123]:
				xmin = 1060.1759
				xmax = 1060.2859
				text = "AW1"
			intervals [2124]:
				xmin = 1060.2859
				xmax = 1060.3859
				text = "T"
			intervals [2125]:
				xmin = 1060.3859
				xmax = 1060.4159
				text = "sp"
			intervals [2126]:
				xmin = 1060.4159
				xmax = 1060.5359
				text = "ER0"
			intervals [2127]:
				xmin = 1060.5359
				xmax = 1060.6459
				text = "sp"
			intervals [2128]:
				xmin = 1060.6459
				xmax = 1060.6759
				text = "D"
			intervals [2129]:
				xmin = 1060.6759
				xmax = 1060.7059
				text = "UW1"
			intervals [2130]:
				xmin = 1060.7059
				xmax = 1060.8959
				text = "sp"
			intervals [2131]:
				xmin = 1060.8959
				xmax = 1060.9259
				text = "Y"
			intervals [2132]:
				xmin = 1060.9259
				xmax = 1060.9559
				text = "UW1"
			intervals [2133]:
				xmin = 1060.9559
				xmax = 1061.0259
				text = "sp"
			intervals [2134]:
				xmin = 1061.0259
				xmax = 1061.0559
				text = "TH"
			intervals [2135]:
				xmin = 1061.0559
				xmax = 1061.0959
				text = "IH1"
			intervals [2136]:
				xmin = 1061.0959
				xmax = 1061.1259
				text = "NG"
			intervals [2137]:
				xmin = 1061.1259
				xmax = 1061.1659
				text = "K"
			intervals [2138]:
				xmin = 1061.1659
				xmax = 1061.2359
				text = "sp"
			intervals [2139]:
				xmin = 1061.2359
				xmax = 1061.2659
				text = "SH"
			intervals [2140]:
				xmin = 1061.2659
				xmax = 1061.2959
				text = "IY1"
			intervals [2141]:
				xmin = 1061.2959
				xmax = 1061.4059
				text = "sp"
			intervals [2142]:
				xmin = 1061.4059
				xmax = 1061.4659
				text = "P"
			intervals [2143]:
				xmin = 1061.4659
				xmax = 1061.5259
				text = "IH1"
			intervals [2144]:
				xmin = 1061.5259
				xmax = 1061.6159
				text = "K"
			intervals [2145]:
				xmin = 1061.6159
				xmax = 1061.6459
				text = "S"
			intervals [2146]:
				xmin = 1061.6459
				xmax = 1061.6859
				text = "sp"
			intervals [2147]:
				xmin = 1061.6859
				xmax = 1061.7559
				text = "AA1"
			intervals [2148]:
				xmin = 1061.7559
				xmax = 1061.8659
				text = "N"
			intervals [2149]:
				xmin = 1061.8659
				xmax = 1062.0059
				text = "sp"
			intervals [2150]:
				xmin = 1062.0059
				xmax = 1062.0759
				text = "K"
			intervals [2151]:
				xmin = 1062.0759
				xmax = 1062.1059
				text = "IH1"
			intervals [2152]:
				xmin = 1062.1059
				xmax = 1062.1359
				text = "D"
			intervals [2153]:
				xmin = 1062.1359
				xmax = 1062.1959
				text = "Z"
			intervals [2154]:
				xmin = 1062.1959
				xmax = 1077.8828
				text = "sp"
			intervals [2155]:
				xmin = 1077.8828
				xmax = 1078.0428
				text = "M"
			intervals [2156]:
				xmin = 1078.0428
				xmax = 1078.0828
				text = "HH"
			intervals [2157]:
				xmin = 1078.0828
				xmax = 1078.2428
				text = "M"
			intervals [2158]:
				xmin = 1078.2428
				xmax = 1082.8189
				text = ""
			intervals [2159]:
				xmin = 1082.8189
				xmax = 1083.2789
				text = "M"
			intervals [2160]:
				xmin = 1083.2789
				xmax = 1083.3189
				text = "HH"
			intervals [2161]:
				xmin = 1083.3189
				xmax = 1083.3689
				text = "M"
			intervals [2162]:
				xmin = 1083.3689
				xmax = 1086.3195
				text = ""
			intervals [2163]:
				xmin = 1086.3195
				xmax = 1086.3895
				text = "SH"
			intervals [2164]:
				xmin = 1086.3895
				xmax = 1086.4995
				text = "IY1"
			intervals [2165]:
				xmin = 1086.4995
				xmax = 1086.5695
				text = "EH1"
			intervals [2166]:
				xmin = 1086.5695
				xmax = 1086.6195
				text = "V"
			intervals [2167]:
				xmin = 1086.6195
				xmax = 1086.6995
				text = "ER0"
			intervals [2168]:
				xmin = 1086.6995
				xmax = 1086.7395
				text = "sp"
			intervals [2169]:
				xmin = 1086.7395
				xmax = 1086.7695
				text = "G"
			intervals [2170]:
				xmin = 1086.7695
				xmax = 1086.8195
				text = "IH1"
			intervals [2171]:
				xmin = 1086.8195
				xmax = 1086.8895
				text = "V"
			intervals [2172]:
				xmin = 1086.8895
				xmax = 1086.9295
				text = "IH0"
			intervals [2173]:
				xmin = 1086.9295
				xmax = 1086.9695
				text = "T"
			intervals [2174]:
				xmin = 1086.9695
				xmax = 1087.8184
				text = "sp"
			intervals [2175]:
				xmin = 1087.8184
				xmax = 1087.9084
				text = "HH"
			intervals [2176]:
				xmin = 1087.9084
				xmax = 1087.9984
				text = "AA1"
			intervals [2177]:
				xmin = 1087.9984
				xmax = 1088.0584
				text = "L"
			intervals [2178]:
				xmin = 1088.0584
				xmax = 1088.2384
				text = "ER0"
			intervals [2179]:
				xmin = 1088.2384
				xmax = 1088.2684
				text = "sp"
			intervals [2180]:
				xmin = 1088.2684
				xmax = 1088.2984
				text = "AE1"
			intervals [2181]:
				xmin = 1088.2984
				xmax = 1088.3484
				text = "T"
			intervals [2182]:
				xmin = 1088.3484
				xmax = 1088.4284
				text = "Y"
			intervals [2183]:
				xmin = 1088.4284
				xmax = 1088.5684
				text = "UW1"
			intervals [2184]:
				xmin = 1088.5684
				xmax = 1088.7684
				text = "sp"
			intervals [2185]:
				xmin = 1088.7684
				xmax = 1088.8084
				text = "IH2"
			intervals [2186]:
				xmin = 1088.8084
				xmax = 1088.8984
				text = "N"
			intervals [2187]:
				xmin = 1088.8984
				xmax = 1088.9284
				text = "D"
			intervals [2188]:
				xmin = 1088.9284
				xmax = 1088.9584
				text = "IH0"
			intervals [2189]:
				xmin = 1088.9584
				xmax = 1089.0884
				text = "V"
			intervals [2190]:
				xmin = 1089.0884
				xmax = 1089.1984
				text = "IH1"
			intervals [2191]:
				xmin = 1089.1984
				xmax = 1089.2384
				text = "JH"
			intervals [2192]:
				xmin = 1089.2384
				xmax = 1089.3784
				text = "AH0"
			intervals [2193]:
				xmin = 1089.3784
				xmax = 1089.4384
				text = "L"
			intervals [2194]:
				xmin = 1089.4384
				xmax = 1089.4684
				text = "IY0"
			intervals [2195]:
				xmin = 1089.4684
				xmax = 1089.6684
				text = "sp"
			intervals [2196]:
				xmin = 1089.6684
				xmax = 1091.0058
				text = ""
			intervals [2197]:
				xmin = 1091.0058
				xmax = 1091.3658
				text = "M"
			intervals [2198]:
				xmin = 1091.3658
				xmax = 1091.4558
				text = "sp"
			intervals [2199]:
				xmin = 1091.4558
				xmax = 1091.6726
				text = ""
			intervals [2200]:
				xmin = 1091.6726
				xmax = 1091.7326
				text = "DH"
			intervals [2201]:
				xmin = 1091.7326
				xmax = 1091.7626
				text = "AH0"
			intervals [2202]:
				xmin = 1091.7626
				xmax = 1091.7926
				text = "T"
			intervals [2203]:
				xmin = 1091.7926
				xmax = 1091.8826
				text = "sp"
			intervals [2204]:
				xmin = 1091.8826
				xmax = 1092.0026
				text = "Z"
			intervals [2205]:
				xmin = 1092.0026
				xmax = 1092.0326
				text = "sp"
			intervals [2206]:
				xmin = 1092.0326
				xmax = 1092.0626
				text = "G"
			intervals [2207]:
				xmin = 1092.0626
				xmax = 1092.2926
				text = "IH0"
			intervals [2208]:
				xmin = 1092.2926
				xmax = 1092.3226
				text = "D"
			intervals [2209]:
				xmin = 1092.3226
				xmax = 1092.3526
				text = "EH1"
			intervals [2210]:
				xmin = 1092.3526
				xmax = 1092.3926
				text = "N"
			intervals [2211]:
				xmin = 1092.3926
				xmax = 1092.4626
				text = "IY0"
			intervals [2212]:
				xmin = 1092.4626
				xmax = 1092.5426
				text = "W"
			intervals [2213]:
				xmin = 1092.5426
				xmax = 1092.5726
				text = "EY2"
			intervals [2214]:
				xmin = 1092.5726
				xmax = 1093.6325
				text = "sp"
			intervals [2215]:
				xmin = 1093.6325
				xmax = 1093.6925
				text = "M"
			intervals [2216]:
				xmin = 1093.6925
				xmax = 1093.8125
				text = "OW1"
			intervals [2217]:
				xmin = 1093.8125
				xmax = 1093.8525
				text = "S"
			intervals [2218]:
				xmin = 1093.8525
				xmax = 1093.8825
				text = "T"
			intervals [2219]:
				xmin = 1093.8825
				xmax = 1093.9125
				text = "L"
			intervals [2220]:
				xmin = 1093.9125
				xmax = 1093.9725
				text = "IY0"
			intervals [2221]:
				xmin = 1093.9725
				xmax = 1094.0125
				text = "DH"
			intervals [2222]:
				xmin = 1094.0125
				xmax = 1094.0425
				text = "AH0"
			intervals [2223]:
				xmin = 1094.0425
				xmax = 1094.1025
				text = "HH"
			intervals [2224]:
				xmin = 1094.1025
				xmax = 1094.2225
				text = "OW1"
			intervals [2225]:
				xmin = 1094.2225
				xmax = 1094.2825
				text = "L"
			intervals [2226]:
				xmin = 1094.2825
				xmax = 1094.3125
				text = "sp"
			intervals [2227]:
				xmin = 1094.3125
				xmax = 1094.4025
				text = "K"
			intervals [2228]:
				xmin = 1094.4025
				xmax = 1094.4625
				text = "L"
			intervals [2229]:
				xmin = 1094.4625
				xmax = 1094.6325
				text = "AE1"
			intervals [2230]:
				xmin = 1094.6325
				xmax = 1094.6825
				text = "S"
			intervals [2231]:
				xmin = 1094.6825
				xmax = 1094.7625
				text = "sp"
			intervals [2232]:
				xmin = 1094.7625
				xmax = 1094.8825
				text = "ER0"
			intervals [2233]:
				xmin = 1094.8825
				xmax = 1095.0525
				text = "sp"
			intervals [2234]:
				xmin = 1095.0525
				xmax = 1095.2618
				text = ""
			intervals [2235]:
				xmin = 1095.2618
				xmax = 1095.2918
				text = "IH0"
			intervals [2236]:
				xmin = 1095.2918
				xmax = 1095.3418
				text = "Z"
			intervals [2237]:
				xmin = 1095.3418
				xmax = 1095.4118
				text = "sp"
			intervals [2238]:
				xmin = 1095.4118
				xmax = 1095.4518
				text = "IH0"
			intervals [2239]:
				xmin = 1095.4518
				xmax = 1095.4818
				text = "T"
			intervals [2240]:
				xmin = 1095.4818
				xmax = 1095.5218
				text = "sp"
			intervals [2241]:
				xmin = 1095.5218
				xmax = 1095.5518
				text = "S"
			intervals [2242]:
				xmin = 1095.5518
				xmax = 1095.7418
				text = "ER1"
			intervals [2243]:
				xmin = 1095.7418
				xmax = 1095.7718
				text = "T"
			intervals [2244]:
				xmin = 1095.7718
				xmax = 1095.8018
				text = "AH0"
			intervals [2245]:
				xmin = 1095.8018
				xmax = 1095.8718
				text = "N"
			intervals [2246]:
				xmin = 1095.8718
				xmax = 1095.9318
				text = "sp"
			intervals [2247]:
				xmin = 1095.9318
				xmax = 1096.0218
				text = "K"
			intervals [2248]:
				xmin = 1096.0218
				xmax = 1096.0718
				text = "IH1"
			intervals [2249]:
				xmin = 1096.0718
				xmax = 1096.1518
				text = "D"
			intervals [2250]:
				xmin = 1096.1518
				xmax = 1096.1818
				text = "Z"
			intervals [2251]:
				xmin = 1096.1818
				xmax = 1096.2118
				text = "DH"
			intervals [2252]:
				xmin = 1096.2118
				xmax = 1096.2418
				text = "AH0"
			intervals [2253]:
				xmin = 1096.2418
				xmax = 1096.2918
				text = "T"
			intervals [2254]:
				xmin = 1096.2918
				xmax = 1096.4118
				text = "sp"
			intervals [2255]:
				xmin = 1096.4118
				xmax = 1096.4418
				text = "SH"
			intervals [2256]:
				xmin = 1096.4418
				xmax = 1096.4718
				text = "IY1"
			intervals [2257]:
				xmin = 1096.4718
				xmax = 1096.5918
				text = "sp"
			intervals [2258]:
				xmin = 1096.5918
				xmax = 1097.472
				text = ""
			intervals [2259]:
				xmin = 1097.472
				xmax = 1097.512
				text = "HH"
			intervals [2260]:
				xmin = 1097.512
				xmax = 1097.572
				text = "AA1"
			intervals [2261]:
				xmin = 1097.572
				xmax = 1097.692
				text = "L"
			intervals [2262]:
				xmin = 1097.692
				xmax = 1097.722
				text = "ER0"
			intervals [2263]:
				xmin = 1097.722
				xmax = 1097.752
				text = "Z"
			intervals [2264]:
				xmin = 1097.752
				xmax = 1097.852
				text = "sp"
			intervals [2265]:
				xmin = 1097.852
				xmax = 1097.912
				text = "AE1"
			intervals [2266]:
				xmin = 1097.912
				xmax = 1098.012
				text = "T"
			intervals [2267]:
				xmin = 1098.012
				xmax = 1099.7877
				text = "sp"
			intervals [2268]:
				xmin = 1099.7877
				xmax = 1099.8277
				text = "IH0"
			intervals [2269]:
				xmin = 1099.8277
				xmax = 1099.8777
				text = "Z"
			intervals [2270]:
				xmin = 1099.8777
				xmax = 1099.9077
				text = "IH0"
			intervals [2271]:
				xmin = 1099.9077
				xmax = 1099.9377
				text = "T"
			intervals [2272]:
				xmin = 1099.9377
				xmax = 1099.9977
				text = "M"
			intervals [2273]:
				xmin = 1099.9977
				xmax = 1100.1277
				text = "OW1"
			intervals [2274]:
				xmin = 1100.1277
				xmax = 1100.1877
				text = "S"
			intervals [2275]:
				xmin = 1100.1877
				xmax = 1100.2177
				text = "T"
			intervals [2276]:
				xmin = 1100.2177
				xmax = 1100.2577
				text = "L"
			intervals [2277]:
				xmin = 1100.2577
				xmax = 1100.2977
				text = "IY0"
			intervals [2278]:
				xmin = 1100.2977
				xmax = 1100.3277
				text = "DH"
			intervals [2279]:
				xmin = 1100.3277
				xmax = 1100.3677
				text = "AH0"
			intervals [2280]:
				xmin = 1100.3677
				xmax = 1100.4477
				text = "HH"
			intervals [2281]:
				xmin = 1100.4477
				xmax = 1100.5177
				text = "OW1"
			intervals [2282]:
				xmin = 1100.5177
				xmax = 1100.6677
				text = "L"
			intervals [2283]:
				xmin = 1100.6677
				xmax = 1100.6977
				text = "sp"
			intervals [2284]:
				xmin = 1100.6977
				xmax = 1100.7377
				text = "K"
			intervals [2285]:
				xmin = 1100.7377
				xmax = 1100.7777
				text = "L"
			intervals [2286]:
				xmin = 1100.7777
				xmax = 1100.8777
				text = "AE1"
			intervals [2287]:
				xmin = 1100.8777
				xmax = 1100.9077
				text = "S"
			intervals [2288]:
				xmin = 1100.9077
				xmax = 1100.9477
				text = "ER0"
			intervals [2289]:
				xmin = 1100.9477
				xmax = 1101.0477
				text = "sp"
			intervals [2290]:
				xmin = 1101.0477
				xmax = 1101.0777
				text = "JH"
			intervals [2291]:
				xmin = 1101.0777
				xmax = 1101.1077
				text = "AH1"
			intervals [2292]:
				xmin = 1101.1077
				xmax = 1101.1377
				text = "S"
			intervals [2293]:
				xmin = 1101.1377
				xmax = 1101.6577
				text = "sp"
			intervals [2294]:
				xmin = 1101.6577
				xmax = 1101.6877
				text = "AH0"
			intervals [2295]:
				xmin = 1101.6877
				xmax = 1101.7177
				text = "sp"
			intervals [2296]:
				xmin = 1101.7177
				xmax = 1101.7477
				text = "F"
			intervals [2297]:
				xmin = 1101.7477
				xmax = 1101.7777
				text = "Y"
			intervals [2298]:
				xmin = 1101.7777
				xmax = 1101.9277
				text = "UW1"
			intervals [2299]:
				xmin = 1101.9277
				xmax = 1102.3902
				text = ""
			intervals [2300]:
				xmin = 1102.3902
				xmax = 1102.4402
				text = "M"
			intervals [2301]:
				xmin = 1102.4402
				xmax = 1102.4802
				text = "HH"
			intervals [2302]:
				xmin = 1102.4802
				xmax = 1102.5202
				text = "M"
			intervals [2303]:
				xmin = 1102.5202
				xmax = 1102.8402
				text = "sp"
			intervals [2304]:
				xmin = 1102.8402
				xmax = 1110.8931
				text = ""
			intervals [2305]:
				xmin = 1110.8931
				xmax = 1110.9731
				text = "HH"
			intervals [2306]:
				xmin = 1110.9731
				xmax = 1111.1631
				text = "M"
			intervals [2307]:
				xmin = 1111.1631
				xmax = 1112.4778
				text = "sp"
			intervals [2308]:
				xmin = 1112.4778
				xmax = 1112.5078
				text = "Y"
			intervals [2309]:
				xmin = 1112.5078
				xmax = 1112.5378
				text = "UW1"
			intervals [2310]:
				xmin = 1112.5378
				xmax = 1112.6678
				text = "R"
			intervals [2311]:
				xmin = 1112.6678
				xmax = 1112.7478
				text = "IH0"
			intervals [2312]:
				xmin = 1112.7478
				xmax = 1112.7778
				text = "M"
			intervals [2313]:
				xmin = 1112.7778
				xmax = 1112.8078
				text = "EH1"
			intervals [2314]:
				xmin = 1112.8078
				xmax = 1112.8378
				text = "M"
			intervals [2315]:
				xmin = 1112.8378
				xmax = 1112.8678
				text = "B"
			intervals [2316]:
				xmin = 1112.8678
				xmax = 1112.8978
				text = "ER0"
			intervals [2317]:
				xmin = 1112.8978
				xmax = 1112.9278
				text = "DH"
			intervals [2318]:
				xmin = 1112.9278
				xmax = 1112.9578
				text = "AH0"
			intervals [2319]:
				xmin = 1112.9578
				xmax = 1113.0078
				text = "B"
			intervals [2320]:
				xmin = 1113.0078
				xmax = 1113.1478
				text = "EH1"
			intervals [2321]:
				xmin = 1113.1478
				xmax = 1113.1878
				text = "S"
			intervals [2322]:
				xmin = 1113.1878
				xmax = 1113.2278
				text = "T"
			intervals [2323]:
				xmin = 1113.2278
				xmax = 1113.2578
				text = "sp"
			intervals [2324]:
				xmin = 1113.2578
				xmax = 1113.2978
				text = "T"
			intervals [2325]:
				xmin = 1113.2978
				xmax = 1113.4278
				text = "IY1"
			intervals [2326]:
				xmin = 1113.4278
				xmax = 1113.5278
				text = "CH"
			intervals [2327]:
				xmin = 1113.5278
				xmax = 1113.5678
				text = "ER0"
			intervals [2328]:
				xmin = 1113.5678
				xmax = 1113.5978
				text = "Y"
			intervals [2329]:
				xmin = 1113.5978
				xmax = 1113.6978
				text = "UW1"
			intervals [2330]:
				xmin = 1113.6978
				xmax = 1113.7278
				text = "sp"
			intervals [2331]:
				xmin = 1113.7278
				xmax = 1113.7578
				text = "EH1"
			intervals [2332]:
				xmin = 1113.7578
				xmax = 1113.7878
				text = "V"
			intervals [2333]:
				xmin = 1113.7878
				xmax = 1113.9378
				text = "ER0"
			intervals [2334]:
				xmin = 1113.9378
				xmax = 1113.9678
				text = "sp"
			intervals [2335]:
				xmin = 1113.9678
				xmax = 1114.0978
				text = "HH"
			intervals [2336]:
				xmin = 1114.0978
				xmax = 1114.1478
				text = "AE1"
			intervals [2337]:
				xmin = 1114.1478
				xmax = 1114.1878
				text = "D"
			intervals [2338]:
				xmin = 1114.1878
				xmax = 1116.1622
				text = "sp"
			intervals [2339]:
				xmin = 1116.1622
				xmax = 1116.1922
				text = "D"
			intervals [2340]:
				xmin = 1116.1922
				xmax = 1116.2222
				text = "IH0"
			intervals [2341]:
				xmin = 1116.2222
				xmax = 1116.2522
				text = "D"
			intervals [2342]:
				xmin = 1116.2522
				xmax = 1116.2822
				text = "sp"
			intervals [2343]:
				xmin = 1116.2822
				xmax = 1116.3222
				text = "Y"
			intervals [2344]:
				xmin = 1116.3222
				xmax = 1116.3522
				text = "UW1"
			intervals [2345]:
				xmin = 1116.3522
				xmax = 1116.3922
				text = "sp"
			intervals [2346]:
				xmin = 1116.3922
				xmax = 1116.4222
				text = "EH1"
			intervals [2347]:
				xmin = 1116.4222
				xmax = 1116.4522
				text = "V"
			intervals [2348]:
				xmin = 1116.4522
				xmax = 1116.4822
				text = "ER0"
			intervals [2349]:
				xmin = 1116.4822
				xmax = 1116.5122
				text = "HH"
			intervals [2350]:
				xmin = 1116.5122
				xmax = 1116.5422
				text = "AE1"
			intervals [2351]:
				xmin = 1116.5422
				xmax = 1116.6222
				text = "V"
			intervals [2352]:
				xmin = 1116.6222
				xmax = 1116.6522
				text = "EH1"
			intervals [2353]:
				xmin = 1116.6522
				xmax = 1116.6822
				text = "N"
			intervals [2354]:
				xmin = 1116.6822
				xmax = 1116.7122
				text = "IY0"
			intervals [2355]:
				xmin = 1116.7122
				xmax = 1116.7422
				text = "R"
			intervals [2356]:
				xmin = 1116.7422
				xmax = 1116.7722
				text = "IY1"
			intervals [2357]:
				xmin = 1116.7722
				xmax = 1116.8022
				text = "L"
			intervals [2358]:
				xmin = 1116.8022
				xmax = 1116.8322
				text = "G"
			intervals [2359]:
				xmin = 1116.8322
				xmax = 1116.8622
				text = "IH0"
			intervals [2360]:
				xmin = 1116.8622
				xmax = 1116.8922
				text = "D"
			intervals [2361]:
				xmin = 1116.8922
				xmax = 1116.9222
				text = "W"
			intervals [2362]:
				xmin = 1116.9222
				xmax = 1116.9522
				text = "AH1"
			intervals [2363]:
				xmin = 1116.9522
				xmax = 1116.9822
				text = "N"
			intervals [2364]:
				xmin = 1116.9822
				xmax = 1117.0122
				text = "Z"
			intervals [2365]:
				xmin = 1117.0122
				xmax = 1118.1422
				text = "sp"
			intervals [2366]:
				xmin = 1118.1422
				xmax = 1118.8935
				text = ""
			intervals [2367]:
				xmin = 1118.8935
				xmax = 1118.9335
				text = "HH"
			intervals [2368]:
				xmin = 1118.9335
				xmax = 1118.9735
				text = "W"
			intervals [2369]:
				xmin = 1118.9735
				xmax = 1119.0135
				text = "AH1"
			intervals [2370]:
				xmin = 1119.0135
				xmax = 1119.0435
				text = "T"
			intervals [2371]:
				xmin = 1119.0435
				xmax = 1119.0835
				text = "W"
			intervals [2372]:
				xmin = 1119.0835
				xmax = 1119.1335
				text = "AO1"
			intervals [2373]:
				xmin = 1119.1335
				xmax = 1119.2035
				text = "Z"
			intervals [2374]:
				xmin = 1119.2035
				xmax = 1119.2335
				text = "sp"
			intervals [2375]:
				xmin = 1119.2335
				xmax = 1119.2735
				text = "S"
			intervals [2376]:
				xmin = 1119.2735
				xmax = 1119.3435
				text = "OW1"
			intervals [2377]:
				xmin = 1119.3435
				xmax = 1119.4135
				text = "sp"
			intervals [2378]:
				xmin = 1119.4135
				xmax = 1119.4535
				text = "G"
			intervals [2379]:
				xmin = 1119.4535
				xmax = 1119.5535
				text = "IH0"
			intervals [2380]:
				xmin = 1119.5535
				xmax = 1119.5935
				text = "D"
			intervals [2381]:
				xmin = 1119.5935
				xmax = 1119.6835
				text = "AH0"
			intervals [2382]:
				xmin = 1119.6835
				xmax = 1119.7135
				text = "B"
			intervals [2383]:
				xmin = 1119.7135
				xmax = 1119.7735
				text = "AW1"
			intervals [2384]:
				xmin = 1119.7735
				xmax = 1119.9035
				text = "T"
			intervals [2385]:
				xmin = 1119.9035
				xmax = 1119.9335
				text = "sp"
			intervals [2386]:
				xmin = 1119.9335
				xmax = 1119.9735
				text = "DH"
			intervals [2387]:
				xmin = 1119.9735
				xmax = 1120.0235
				text = "AH0"
			intervals [2388]:
				xmin = 1120.0235
				xmax = 1120.1235
				text = "T"
			intervals [2389]:
				xmin = 1120.1235
				xmax = 1120.2135
				text = "sp"
			intervals [2390]:
				xmin = 1120.2135
				xmax = 1120.2535
				text = "T"
			intervals [2391]:
				xmin = 1120.2535
				xmax = 1120.2835
				text = "IY1"
			intervals [2392]:
				xmin = 1120.2835
				xmax = 1120.3135
				text = "CH"
			intervals [2393]:
				xmin = 1120.3135
				xmax = 1120.3435
				text = "ER0"
			intervals [2394]:
				xmin = 1120.3435
				xmax = 1120.6835
				text = "sp"
			intervals [2395]:
				xmin = 1120.6835
				xmax = 1128.9654
				text = ""
			intervals [2396]:
				xmin = 1128.9654
				xmax = 1128.9954
				text = "M"
			intervals [2397]:
				xmin = 1128.9954
				xmax = 1129.0254
				text = "HH"
			intervals [2398]:
				xmin = 1129.0254
				xmax = 1129.4254
				text = "M"
			intervals [2399]:
				xmin = 1129.4254
				xmax = 1129.5254
				text = "sp"
			intervals [2400]:
				xmin = 1129.5254
				xmax = 1133.7005
				text = ""
			intervals [2401]:
				xmin = 1133.7005
				xmax = 1133.8605
				text = "HH"
			intervals [2402]:
				xmin = 1133.8605
				xmax = 1133.9805
				text = "M"
			intervals [2403]:
				xmin = 1133.9805
				xmax = 1134.2405
				text = "sp"
			intervals [2404]:
				xmin = 1134.2405
				xmax = 1134.7998
				text = ""
			intervals [2405]:
				xmin = 1134.7998
				xmax = 1134.8698
				text = "D"
			intervals [2406]:
				xmin = 1134.8698
				xmax = 1135.0198
				text = "UW1"
			intervals [2407]:
				xmin = 1135.0198
				xmax = 1135.0998
				text = "sp"
			intervals [2408]:
				xmin = 1135.0998
				xmax = 1135.1598
				text = "Y"
			intervals [2409]:
				xmin = 1135.1598
				xmax = 1135.1898
				text = "UW1"
			intervals [2410]:
				xmin = 1135.1898
				xmax = 1135.2398
				text = "N"
			intervals [2411]:
				xmin = 1135.2398
				xmax = 1135.3098
				text = "OW1"
			intervals [2412]:
				xmin = 1135.3098
				xmax = 1135.3898
				text = "W"
			intervals [2413]:
				xmin = 1135.3898
				xmax = 1135.4498
				text = "AH1"
			intervals [2414]:
				xmin = 1135.4498
				xmax = 1135.4798
				text = "T"
			intervals [2415]:
				xmin = 1135.4798
				xmax = 1135.5398
				text = "IH0"
			intervals [2416]:
				xmin = 1135.5398
				xmax = 1135.5898
				text = "T"
			intervals [2417]:
				xmin = 1135.5898
				xmax = 1135.6998
				text = "IH0"
			intervals [2418]:
				xmin = 1135.6998
				xmax = 1135.7598
				text = "Z"
			intervals [2419]:
				xmin = 1135.7598
				xmax = 1135.7898
				text = "sp"
			intervals [2420]:
				xmin = 1135.7898
				xmax = 1135.8398
				text = "DH"
			intervals [2421]:
				xmin = 1135.8398
				xmax = 1135.8798
				text = "AH0"
			intervals [2422]:
				xmin = 1135.8798
				xmax = 1135.9698
				text = "T"
			intervals [2423]:
				xmin = 1135.9698
				xmax = 1135.9998
				text = "sp"
			intervals [2424]:
				xmin = 1135.9998
				xmax = 1136.0298
				text = "K"
			intervals [2425]:
				xmin = 1136.0298
				xmax = 1136.0598
				text = "AH0"
			intervals [2426]:
				xmin = 1136.0598
				xmax = 1136.1398
				text = "N"
			intervals [2427]:
				xmin = 1136.1398
				xmax = 1136.1998
				text = "M"
			intervals [2428]:
				xmin = 1136.1998
				xmax = 1136.2398
				text = "EY1"
			intervals [2429]:
				xmin = 1136.2398
				xmax = 1136.2698
				text = "K"
			intervals [2430]:
				xmin = 1136.2698
				xmax = 1136.3498
				text = "sp"
			intervals [2431]:
				xmin = 1136.3498
				xmax = 1136.3798
				text = "HH"
			intervals [2432]:
				xmin = 1136.3798
				xmax = 1136.4398
				text = "W"
			intervals [2433]:
				xmin = 1136.4398
				xmax = 1136.4698
				text = "AH1"
			intervals [2434]:
				xmin = 1136.4698
				xmax = 1136.5998
				text = "N"
			intervals [2435]:
				xmin = 1136.5998
				xmax = 1136.6798
				text = "sp"
			intervals [2436]:
				xmin = 1136.6798
				xmax = 1136.7198
				text = "T"
			intervals [2437]:
				xmin = 1136.7198
				xmax = 1136.8598
				text = "IY1"
			intervals [2438]:
				xmin = 1136.8598
				xmax = 1136.9298
				text = "CH"
			intervals [2439]:
				xmin = 1136.9298
				xmax = 1137.1198
				text = "ER0"
			intervals [2440]:
				xmin = 1137.1198
				xmax = 1137.1898
				text = "sp"
			intervals [2441]:
				xmin = 1137.1898
				xmax = 1138.2923
				text = ""
			intervals [2442]:
				xmin = 1138.2923
				xmax = 1138.3623
				text = "DH"
			intervals [2443]:
				xmin = 1138.3623
				xmax = 1138.3923
				text = "AH0"
			intervals [2444]:
				xmin = 1138.3923
				xmax = 1138.5123
				text = "sp"
			intervals [2445]:
				xmin = 1138.5123
				xmax = 1138.5523
				text = "K"
			intervals [2446]:
				xmin = 1138.5523
				xmax = 1138.5923
				text = "IH1"
			intervals [2447]:
				xmin = 1138.5923
				xmax = 1138.6623
				text = "D"
			intervals [2448]:
				xmin = 1138.6623
				xmax = 1138.7023
				text = "Z"
			intervals [2449]:
				xmin = 1138.7023
				xmax = 1138.7323
				text = "sp"
			intervals [2450]:
				xmin = 1138.7323
				xmax = 1138.8323
				text = "L"
			intervals [2451]:
				xmin = 1138.8323
				xmax = 1138.9423
				text = "AY1"
			intervals [2452]:
				xmin = 1138.9423
				xmax = 1139.0123
				text = "K"
			intervals [2453]:
				xmin = 1139.0123
				xmax = 1139.0423
				text = "sp"
			intervals [2454]:
				xmin = 1139.0423
				xmax = 1139.0823
				text = "IH0"
			intervals [2455]:
				xmin = 1139.0823
				xmax = 1139.1423
				text = "M"
			intervals [2456]:
				xmin = 1139.1423
				xmax = 1139.2623
				text = "sp"
			intervals [2457]:
				xmin = 1139.2623
				xmax = 1139.2923
				text = "AH0"
			intervals [2458]:
				xmin = 1139.2923
				xmax = 1139.3523
				text = "N"
			intervals [2459]:
				xmin = 1139.3523
				xmax = 1139.4223
				text = "AH1"
			intervals [2460]:
				xmin = 1139.4223
				xmax = 1139.4723
				text = "DH"
			intervals [2461]:
				xmin = 1139.4723
				xmax = 1139.6723
				text = "ER0"
			intervals [2462]:
				xmin = 1139.6723
				xmax = 1139.7023
				text = "sp"
			intervals [2463]:
				xmin = 1139.7023
				xmax = 1139.7323
				text = "T"
			intervals [2464]:
				xmin = 1139.7323
				xmax = 1139.8423
				text = "IY1"
			intervals [2465]:
				xmin = 1139.8423
				xmax = 1139.9123
				text = "CH"
			intervals [2466]:
				xmin = 1139.9123
				xmax = 1140.1423
				text = "ER0"
			intervals [2467]:
				xmin = 1140.1423
				xmax = 1140.2123
				text = "sp"
			intervals [2468]:
				xmin = 1140.2123
				xmax = 1140.2423
				text = "DH"
			intervals [2469]:
				xmin = 1140.2423
				xmax = 1140.2723
				text = "EY1"
			intervals [2470]:
				xmin = 1140.2723
				xmax = 1140.3023
				text = "K"
			intervals [2471]:
				xmin = 1140.3023
				xmax = 1140.3423
				text = "AE1"
			intervals [2472]:
				xmin = 1140.3423
				xmax = 1140.4023
				text = "N"
			intervals [2473]:
				xmin = 1140.4023
				xmax = 1140.6423
				text = "sp"
			intervals [2474]:
				xmin = 1140.6423
				xmax = 1140.6723
				text = "S"
			intervals [2475]:
				xmin = 1140.6723
				xmax = 1140.7023
				text = "T"
			intervals [2476]:
				xmin = 1140.7023
				xmax = 1140.7423
				text = "AE1"
			intervals [2477]:
				xmin = 1140.7423
				xmax = 1140.7723
				text = "N"
			intervals [2478]:
				xmin = 1140.7723
				xmax = 1140.8223
				text = "D"
			intervals [2479]:
				xmin = 1140.8223
				xmax = 1140.9523
				text = "sp"
			intervals [2480]:
				xmin = 1140.9523
				xmax = 1140.9923
				text = "IH0"
			intervals [2481]:
				xmin = 1140.9923
				xmax = 1141.0523
				text = "M"
			intervals [2482]:
				xmin = 1141.0523
				xmax = 1142.0376
				text = "sp"
			intervals [2483]:
				xmin = 1142.0376
				xmax = 1142.0676
				text = "Y"
			intervals [2484]:
				xmin = 1142.0676
				xmax = 1142.0976
				text = "UW1"
			intervals [2485]:
				xmin = 1142.0976
				xmax = 1142.1476
				text = "EH1"
			intervals [2486]:
				xmin = 1142.1476
				xmax = 1142.1876
				text = "V"
			intervals [2487]:
				xmin = 1142.1876
				xmax = 1142.3076
				text = "ER0"
			intervals [2488]:
				xmin = 1142.3076
				xmax = 1142.3376
				text = "sp"
			intervals [2489]:
				xmin = 1142.3376
				xmax = 1142.3876
				text = "TH"
			intervals [2490]:
				xmin = 1142.3876
				xmax = 1142.5676
				text = "AO1"
			intervals [2491]:
				xmin = 1142.5676
				xmax = 1142.6076
				text = "T"
			intervals [2492]:
				xmin = 1142.6076
				xmax = 1142.6376
				text = "AH0"
			intervals [2493]:
				xmin = 1142.6376
				xmax = 1142.6676
				text = "B"
			intervals [2494]:
				xmin = 1142.6676
				xmax = 1142.7876
				text = "AW1"
			intervals [2495]:
				xmin = 1142.7876
				xmax = 1142.8776
				text = "T"
			intervals [2496]:
				xmin = 1142.8776
				xmax = 1142.9076
				text = "sp"
			intervals [2497]:
				xmin = 1142.9076
				xmax = 1142.9676
				text = "DH"
			intervals [2498]:
				xmin = 1142.9676
				xmax = 1143.0476
				text = "AH0"
			intervals [2499]:
				xmin = 1143.0476
				xmax = 1143.0776
				text = "T"
			intervals [2500]:
				xmin = 1143.0776
				xmax = 1168.0126
				text = "sp"
			intervals [2501]:
				xmin = 1168.0126
				xmax = 1168.2926
				text = "M"
			intervals [2502]:
				xmin = 1168.2926
				xmax = 1168.3326
				text = "HH"
			intervals [2503]:
				xmin = 1168.3326
				xmax = 1168.4026
				text = "M"
			intervals [2504]:
				xmin = 1168.4026
				xmax = 1168.5426
				text = "sp"
			intervals [2505]:
				xmin = 1168.5426
				xmax = 1173.8493
				text = ""
			intervals [2506]:
				xmin = 1173.8493
				xmax = 1173.8993
				text = "HH"
			intervals [2507]:
				xmin = 1173.8993
				xmax = 1173.9393
				text = "W"
			intervals [2508]:
				xmin = 1173.9393
				xmax = 1173.9793
				text = "AH1"
			intervals [2509]:
				xmin = 1173.9793
				xmax = 1174.0293
				text = "T"
			intervals [2510]:
				xmin = 1174.0293
				xmax = 1174.0693
				text = "sp"
			intervals [2511]:
				xmin = 1174.0693
				xmax = 1174.1493
				text = "S"
			intervals [2512]:
				xmin = 1174.1493
				xmax = 1174.1793
				text = "DH"
			intervals [2513]:
				xmin = 1174.1793
				xmax = 1174.2893
				text = "AH0"
			intervals [2514]:
				xmin = 1174.2893
				xmax = 1174.3293
				text = "sp"
			intervals [2515]:
				xmin = 1174.3293
				xmax = 1174.3593
				text = "D"
			intervals [2516]:
				xmin = 1174.3593
				xmax = 1174.3993
				text = "IH0"
			intervals [2517]:
				xmin = 1174.3993
				xmax = 1174.4393
				text = "D"
			intervals [2518]:
				xmin = 1174.4393
				xmax = 1174.4693
				text = "Y"
			intervals [2519]:
				xmin = 1174.4693
				xmax = 1174.4993
				text = "UW1"
			intervals [2520]:
				xmin = 1174.4993
				xmax = 1174.5993
				text = "EH1"
			intervals [2521]:
				xmin = 1174.5993
				xmax = 1174.6293
				text = "V"
			intervals [2522]:
				xmin = 1174.6293
				xmax = 1174.7593
				text = "ER0"
			intervals [2523]:
				xmin = 1174.7593
				xmax = 1174.7893
				text = "HH"
			intervals [2524]:
				xmin = 1174.7893
				xmax = 1174.8193
				text = "AE1"
			intervals [2525]:
				xmin = 1174.8193
				xmax = 1174.8593
				text = "V"
			intervals [2526]:
				xmin = 1174.8593
				xmax = 1174.8893
				text = "AH0"
			intervals [2527]:
				xmin = 1174.8893
				xmax = 1174.9193
				text = "sp"
			intervals [2528]:
				xmin = 1174.9193
				xmax = 1174.9493
				text = "T"
			intervals [2529]:
				xmin = 1174.9493
				xmax = 1175.0493
				text = "IY1"
			intervals [2530]:
				xmin = 1175.0493
				xmax = 1175.1893
				text = "CH"
			intervals [2531]:
				xmin = 1175.1893
				xmax = 1175.2193
				text = "ER0"
			intervals [2532]:
				xmin = 1175.2193
				xmax = 1175.2493
				text = "Y"
			intervals [2533]:
				xmin = 1175.2493
				xmax = 1175.2893
				text = "UW1"
			intervals [2534]:
				xmin = 1175.2893
				xmax = 1175.3293
				text = "sp"
			intervals [2535]:
				xmin = 1175.3293
				xmax = 1175.3693
				text = "JH"
			intervals [2536]:
				xmin = 1175.3693
				xmax = 1175.4393
				text = "IH0"
			intervals [2537]:
				xmin = 1175.4393
				xmax = 1175.4893
				text = "S"
			intervals [2538]:
				xmin = 1175.4893
				xmax = 1175.5193
				text = "sp"
			intervals [2539]:
				xmin = 1175.5193
				xmax = 1175.6193
				text = "K"
			intervals [2540]:
				xmin = 1175.6193
				xmax = 1175.6593
				text = "UH1"
			intervals [2541]:
				xmin = 1175.6593
				xmax = 1175.6893
				text = "D"
			intervals [2542]:
				xmin = 1175.6893
				xmax = 1175.7193
				text = "AH0"
			intervals [2543]:
				xmin = 1175.7193
				xmax = 1175.7693
				text = "N"
			intervals [2544]:
				xmin = 1175.7693
				xmax = 1175.8193
				text = "T"
			intervals [2545]:
				xmin = 1175.8193
				xmax = 1175.9393
				text = "sp"
			intervals [2546]:
				xmin = 1175.9393
				xmax = 1175.9693
				text = "S"
			intervals [2547]:
				xmin = 1175.9693
				xmax = 1176.0093
				text = "T"
			intervals [2548]:
				xmin = 1176.0093
				xmax = 1176.2393
				text = "AE1"
			intervals [2549]:
				xmin = 1176.2393
				xmax = 1176.2693
				text = "N"
			intervals [2550]:
				xmin = 1176.2693
				xmax = 1176.2993
				text = "D"
			intervals [2551]:
				xmin = 1176.2993
				xmax = 1177.0778
				text = "sp"
			intervals [2552]:
				xmin = 1177.0778
				xmax = 1177.1378
				text = "spn"
			intervals [2553]:
				xmin = 1177.1378
				xmax = 1180.6664
				text = "sp"
			intervals [2554]:
				xmin = 1180.6664
				xmax = 1181.0364
				text = "spn"
			intervals [2555]:
				xmin = 1181.0364
				xmax = 1182.7206
				text = ""
			intervals [2556]:
				xmin = 1182.7206
				xmax = 1182.7906
				text = "W"
			intervals [2557]:
				xmin = 1182.7906
				xmax = 1182.8206
				text = "ER0"
			intervals [2558]:
				xmin = 1182.8206
				xmax = 1182.8506
				text = "Y"
			intervals [2559]:
				xmin = 1182.8506
				xmax = 1182.8806
				text = "UW1"
			intervals [2560]:
				xmin = 1182.8806
				xmax = 1182.9506
				text = "sp"
			intervals [2561]:
				xmin = 1182.9506
				xmax = 1182.9806
				text = "EH1"
			intervals [2562]:
				xmin = 1182.9806
				xmax = 1183.0106
				text = "V"
			intervals [2563]:
				xmin = 1183.0106
				xmax = 1183.1406
				text = "ER0"
			intervals [2564]:
				xmin = 1183.1406
				xmax = 1183.1706
				text = "IH0"
			intervals [2565]:
				xmin = 1183.1706
				xmax = 1183.2106
				text = "N"
			intervals [2566]:
				xmin = 1183.2106
				xmax = 1183.3206
				text = "AH0"
			intervals [2567]:
				xmin = 1183.3206
				xmax = 1183.3906
				text = "sp"
			intervals [2568]:
				xmin = 1183.3906
				xmax = 1183.4206
				text = "K"
			intervals [2569]:
				xmin = 1183.4206
				xmax = 1183.4706
				text = "L"
			intervals [2570]:
				xmin = 1183.4706
				xmax = 1183.5906
				text = "AE1"
			intervals [2571]:
				xmin = 1183.5906
				xmax = 1183.6606
				text = "S"
			intervals [2572]:
				xmin = 1183.6606
				xmax = 1183.7006
				text = "sp"
			intervals [2573]:
				xmin = 1183.7006
				xmax = 1183.7406
				text = "W"
			intervals [2574]:
				xmin = 1183.7406
				xmax = 1183.7706
				text = "EH1"
			intervals [2575]:
				xmin = 1183.7706
				xmax = 1183.8006
				text = "R"
			intervals [2576]:
				xmin = 1183.8006
				xmax = 1183.8406
				text = "DH"
			intervals [2577]:
				xmin = 1183.8406
				xmax = 1183.8706
				text = "AH0"
			intervals [2578]:
				xmin = 1183.8706
				xmax = 1183.9506
				text = "sp"
			intervals [2579]:
				xmin = 1183.9506
				xmax = 1184.0206
				text = "K"
			intervals [2580]:
				xmin = 1184.0206
				xmax = 1184.0706
				text = "IH1"
			intervals [2581]:
				xmin = 1184.0706
				xmax = 1184.1606
				text = "D"
			intervals [2582]:
				xmin = 1184.1606
				xmax = 1184.2406
				text = "Z"
			intervals [2583]:
				xmin = 1184.2406
				xmax = 1184.2706
				text = "sp"
			intervals [2584]:
				xmin = 1184.2706
				xmax = 1184.3206
				text = "P"
			intervals [2585]:
				xmin = 1184.3206
				xmax = 1184.3806
				text = "L"
			intervals [2586]:
				xmin = 1184.3806
				xmax = 1184.4606
				text = "EY1"
			intervals [2587]:
				xmin = 1184.4606
				xmax = 1184.4906
				text = "D"
			intervals [2588]:
				xmin = 1184.4906
				xmax = 1184.5306
				text = "AH0"
			intervals [2589]:
				xmin = 1184.5306
				xmax = 1184.5806
				text = "sp"
			intervals [2590]:
				xmin = 1184.5806
				xmax = 1184.6806
				text = "T"
			intervals [2591]:
				xmin = 1184.6806
				xmax = 1184.7206
				text = "R"
			intervals [2592]:
				xmin = 1184.7206
				xmax = 1184.8206
				text = "IH1"
			intervals [2593]:
				xmin = 1184.8206
				xmax = 1184.9306
				text = "K"
			intervals [2594]:
				xmin = 1184.9306
				xmax = 1184.9806
				text = "AA1"
			intervals [2595]:
				xmin = 1184.9806
				xmax = 1185.1206
				text = "N"
			intervals [2596]:
				xmin = 1185.1206
				xmax = 1185.2306
				text = "sp"
			intervals [2597]:
				xmin = 1185.2306
				xmax = 1185.2806
				text = "DH"
			intervals [2598]:
				xmin = 1185.2806
				xmax = 1185.3406
				text = "AH0"
			intervals [2599]:
				xmin = 1185.3406
				xmax = 1185.4106
				text = "sp"
			intervals [2600]:
				xmin = 1185.4106
				xmax = 1185.4406
				text = "T"
			intervals [2601]:
				xmin = 1185.4406
				xmax = 1185.4706
				text = "IY1"
			intervals [2602]:
				xmin = 1185.4706
				xmax = 1185.5006
				text = "CH"
			intervals [2603]:
				xmin = 1185.5006
				xmax = 1185.5506
				text = "ER0"
			intervals [2604]:
				xmin = 1185.5506
				xmax = 1187.8598
				text = "sp"
			intervals [2605]:
				xmin = 1187.8598
				xmax = 1187.8998
				text = "DH"
			intervals [2606]:
				xmin = 1187.8998
				xmax = 1187.9498
				text = "AH0"
			intervals [2607]:
				xmin = 1187.9498
				xmax = 1187.9798
				text = "T"
			intervals [2608]:
				xmin = 1187.9798
				xmax = 1188.0198
				text = "sp"
			intervals [2609]:
				xmin = 1188.0198
				xmax = 1188.0498
				text = "Y"
			intervals [2610]:
				xmin = 1188.0498
				xmax = 1188.1098
				text = "UW1"
			intervals [2611]:
				xmin = 1188.1098
				xmax = 1188.1398
				text = "sp"
			intervals [2612]:
				xmin = 1188.1398
				xmax = 1188.2198
				text = "R"
			intervals [2613]:
				xmin = 1188.2198
				xmax = 1188.2498
				text = "IH0"
			intervals [2614]:
				xmin = 1188.2498
				xmax = 1188.2798
				text = "M"
			intervals [2615]:
				xmin = 1188.2798
				xmax = 1188.3098
				text = "EH1"
			intervals [2616]:
				xmin = 1188.3098
				xmax = 1188.3798
				text = "M"
			intervals [2617]:
				xmin = 1188.3798
				xmax = 1188.4098
				text = "B"
			intervals [2618]:
				xmin = 1188.4098
				xmax = 1188.4398
				text = "ER0"
			intervals [2619]:
				xmin = 1188.4398
				xmax = 1188.5798
				text = "sp"
			intervals [2620]:
				xmin = 1188.5798
				xmax = 1190.0495
				text = ""
			intervals [2621]:
				xmin = 1190.0495
				xmax = 1190.0895
				text = "HH"
			intervals [2622]:
				xmin = 1190.0895
				xmax = 1190.1195
				text = "W"
			intervals [2623]:
				xmin = 1190.1195
				xmax = 1190.1495
				text = "AH1"
			intervals [2624]:
				xmin = 1190.1495
				xmax = 1190.1795
				text = "T"
			intervals [2625]:
				xmin = 1190.1795
				xmax = 1190.2095
				text = "D"
			intervals [2626]:
				xmin = 1190.2095
				xmax = 1190.2395
				text = "IH0"
			intervals [2627]:
				xmin = 1190.2395
				xmax = 1190.2695
				text = "D"
			intervals [2628]:
				xmin = 1190.2695
				xmax = 1190.2995
				text = "DH"
			intervals [2629]:
				xmin = 1190.2995
				xmax = 1190.3295
				text = "EY1"
			intervals [2630]:
				xmin = 1190.3295
				xmax = 1190.3695
				text = "D"
			intervals [2631]:
				xmin = 1190.3695
				xmax = 1190.4095
				text = "UW1"
			intervals [2632]:
				xmin = 1190.4095
				xmax = 1190.8095
				text = "sp"
			intervals [2633]:
				xmin = 1190.8095
				xmax = 1209.840
				text = ""
			intervals [2634]:
				xmin = 1209.840
				xmax = 1211.370
				text = "spn"
			intervals [2635]:
				xmin = 1211.370
				xmax = 1211.7471
				text = ""
			intervals [2636]:
				xmin = 1211.7471
				xmax = 1211.7871
				text = "HH"
			intervals [2637]:
				xmin = 1211.7871
				xmax = 1211.8371
				text = "W"
			intervals [2638]:
				xmin = 1211.8371
				xmax = 1211.9071
				text = "AH1"
			intervals [2639]:
				xmin = 1211.9071
				xmax = 1211.9671
				text = "T"
			intervals [2640]:
				xmin = 1211.9671
				xmax = 1211.9971
				text = "D"
			intervals [2641]:
				xmin = 1211.9971
				xmax = 1212.0271
				text = "IH0"
			intervals [2642]:
				xmin = 1212.0271
				xmax = 1212.0571
				text = "D"
			intervals [2643]:
				xmin = 1212.0571
				xmax = 1212.0871
				text = "HH"
			intervals [2644]:
				xmin = 1212.0871
				xmax = 1212.1171
				text = "IY1"
			intervals [2645]:
				xmin = 1212.1171
				xmax = 1212.1471
				text = "D"
			intervals [2646]:
				xmin = 1212.1471
				xmax = 1212.1771
				text = "UW1"
			intervals [2647]:
				xmin = 1212.1771
				xmax = 1212.2071
				text = "T"
			intervals [2648]:
				xmin = 1212.2071
				xmax = 1212.2371
				text = "AH0"
			intervals [2649]:
				xmin = 1212.2371
				xmax = 1212.2671
				text = "DH"
			intervals [2650]:
				xmin = 1212.2671
				xmax = 1212.2971
				text = "OW1"
			intervals [2651]:
				xmin = 1212.2971
				xmax = 1212.3271
				text = "Z"
			intervals [2652]:
				xmin = 1212.3271
				xmax = 1212.8971
				text = "sp"
			intervals [2653]:
				xmin = 1212.8971
				xmax = 1212.9271
				text = "K"
			intervals [2654]:
				xmin = 1212.9271
				xmax = 1212.9571
				text = "IH1"
			intervals [2655]:
				xmin = 1212.9571
				xmax = 1212.9871
				text = "D"
			intervals [2656]:
				xmin = 1212.9871
				xmax = 1213.0171
				text = "Z"
			intervals [2657]:
				xmin = 1213.0171
				xmax = 1213.0571
				text = "sp"
			intervals [2658]:
				xmin = 1213.0571
				xmax = 1226.7442
				text = ""
			intervals [2659]:
				xmin = 1226.7442
				xmax = 1226.8142
				text = "HH"
			intervals [2660]:
				xmin = 1226.8142
				xmax = 1226.9742
				text = "IY1"
			intervals [2661]:
				xmin = 1226.9742
				xmax = 1227.0042
				text = "W"
			intervals [2662]:
				xmin = 1227.0042
				xmax = 1227.0842
				text = "AA1"
			intervals [2663]:
				xmin = 1227.0842
				xmax = 1227.1142
				text = "Z"
			intervals [2664]:
				xmin = 1227.1142
				xmax = 1227.1442
				text = "AH0"
			intervals [2665]:
				xmin = 1227.1442
				xmax = 1227.1742
				text = "sp"
			intervals [2666]:
				xmin = 1227.1742
				xmax = 1227.2042
				text = "G"
			intervals [2667]:
				xmin = 1227.2042
				xmax = 1227.2342
				text = "R"
			intervals [2668]:
				xmin = 1227.2342
				xmax = 1227.2642
				text = "EY1"
			intervals [2669]:
				xmin = 1227.2642
				xmax = 1227.2942
				text = "T"
			intervals [2670]:
				xmin = 1227.2942
				xmax = 1227.3542
				text = "sp"
			intervals [2671]:
				xmin = 1227.3542
				xmax = 1227.3842
				text = "S"
			intervals [2672]:
				xmin = 1227.3842
				xmax = 1227.4242
				text = "P"
			intervals [2673]:
				xmin = 1227.4242
				xmax = 1227.5342
				text = "AO1"
			intervals [2674]:
				xmin = 1227.5342
				xmax = 1227.5942
				text = "R"
			intervals [2675]:
				xmin = 1227.5942
				xmax = 1227.6242
				text = "T"
			intervals [2676]:
				xmin = 1227.6242
				xmax = 1227.7242
				text = "AH0"
			intervals [2677]:
				xmin = 1227.7242
				xmax = 1227.7642
				text = "B"
			intervals [2678]:
				xmin = 1227.7642
				xmax = 1227.9042
				text = "AW1"
			intervals [2679]:
				xmin = 1227.9042
				xmax = 1228.0442
				text = "T"
			intervals [2680]:
				xmin = 1228.0442
				xmax = 1228.0742
				text = "sp"
			intervals [2681]:
				xmin = 1228.0742
				xmax = 1228.1342
				text = "IH0"
			intervals [2682]:
				xmin = 1228.1342
				xmax = 1228.1942
				text = "T"
			intervals [2683]:
				xmin = 1228.1942
				xmax = 1245.8382
				text = ""
			intervals [2684]:
				xmin = 1245.8382
				xmax = 1245.8982
				text = "sil"
			intervals [2685]:
				xmin = 1245.8982
				xmax = 1245.9782
				text = "M"
			intervals [2686]:
				xmin = 1245.9782
				xmax = 1246.1482
				text = "AY1"
			intervals [2687]:
				xmin = 1246.1482
				xmax = 1246.1882
				text = "sp"
			intervals [2688]:
				xmin = 1246.1882
				xmax = 1246.2282
				text = "F"
			intervals [2689]:
				xmin = 1246.2282
				xmax = 1246.3382
				text = "EY1"
			intervals [2690]:
				xmin = 1246.3382
				xmax = 1246.3782
				text = "V"
			intervals [2691]:
				xmin = 1246.3782
				xmax = 1246.4882
				text = "ER0"
			intervals [2692]:
				xmin = 1246.4882
				xmax = 1246.5182
				text = "IH0"
			intervals [2693]:
				xmin = 1246.5182
				xmax = 1246.5482
				text = "T"
			intervals [2694]:
				xmin = 1246.5482
				xmax = 1246.6082
				text = "sp"
			intervals [2695]:
				xmin = 1246.6082
				xmax = 1246.6382
				text = "K"
			intervals [2696]:
				xmin = 1246.6382
				xmax = 1246.6682
				text = "W"
			intervals [2697]:
				xmin = 1246.6682
				xmax = 1246.8482
				text = "EH1"
			intervals [2698]:
				xmin = 1246.8482
				xmax = 1246.9082
				text = "SH"
			intervals [2699]:
				xmin = 1246.9082
				xmax = 1246.9782
				text = "AH0"
			intervals [2700]:
				xmin = 1246.9782
				xmax = 1247.0082
				text = "N"
			intervals [2701]:
				xmin = 1247.0082
				xmax = 1247.0382
				text = "sp"
			intervals [2702]:
				xmin = 1247.0382
				xmax = 1247.1382
				text = "IH0"
			intervals [2703]:
				xmin = 1247.1382
				xmax = 1247.1682
				text = "Z"
			intervals [2704]:
				xmin = 1247.1682
				xmax = 1247.1982
				text = "sp"
			intervals [2705]:
				xmin = 1247.1982
				xmax = 1247.5882
				text = "AH0"
			intervals [2706]:
				xmin = 1247.5882
				xmax = 1247.6582
				text = "B"
			intervals [2707]:
				xmin = 1247.6582
				xmax = 1247.6982
				text = "AW1"
			intervals [2708]:
				xmin = 1247.6982
				xmax = 1247.7282
				text = "T"
			intervals [2709]:
				xmin = 1247.7282
				xmax = 1247.7582
				text = "T"
			intervals [2710]:
				xmin = 1247.7582
				xmax = 1247.7882
				text = "IY1"
			intervals [2711]:
				xmin = 1247.7882
				xmax = 1247.8982
				text = "sp"
			intervals [2712]:
				xmin = 1247.8982
				xmax = 1247.9282
				text = "P"
			intervals [2713]:
				xmin = 1247.9282
				xmax = 1247.9982
				text = "L"
			intervals [2714]:
				xmin = 1247.9982
				xmax = 1248.0482
				text = "EY1"
			intervals [2715]:
				xmin = 1248.0482
				xmax = 1248.0782
				text = "IH0"
			intervals [2716]:
				xmin = 1248.0782
				xmax = 1248.1282
				text = "N"
			intervals [2717]:
				xmin = 1248.1282
				xmax = 1248.2582
				text = "AH0"
			intervals [2718]:
				xmin = 1248.2582
				xmax = 1248.2882
				text = "sp"
			intervals [2719]:
				xmin = 1248.2882
				xmax = 1248.3382
				text = "T"
			intervals [2720]:
				xmin = 1248.3382
				xmax = 1248.3782
				text = "R"
			intervals [2721]:
				xmin = 1248.3782
				xmax = 1248.4682
				text = "IH1"
			intervals [2722]:
				xmin = 1248.4682
				xmax = 1248.4982
				text = "K"
			intervals [2723]:
				xmin = 1248.4982
				xmax = 1248.5282
				text = "K"
			intervals [2724]:
				xmin = 1248.5282
				xmax = 1248.5582
				text = "AA1"
			intervals [2725]:
				xmin = 1248.5582
				xmax = 1248.5882
				text = "Z"
			intervals [2726]:
				xmin = 1248.5882
				xmax = 1248.8382
				text = "AY1"
			intervals [2727]:
				xmin = 1248.8382
				xmax = 1248.8682
				text = "sp"
			intervals [2728]:
				xmin = 1248.8682
				xmax = 1248.8982
				text = "HH"
			intervals [2729]:
				xmin = 1248.8982
				xmax = 1248.9282
				text = "IY1"
			intervals [2730]:
				xmin = 1248.9282
				xmax = 1249.0382
				text = "R"
			intervals [2731]:
				xmin = 1249.0382
				xmax = 1249.0682
				text = "AH0"
			intervals [2732]:
				xmin = 1249.0682
				xmax = 1249.1082
				text = "B"
			intervals [2733]:
				xmin = 1249.1082
				xmax = 1249.1682
				text = "AW1"
			intervals [2734]:
				xmin = 1249.1682
				xmax = 1249.2982
				text = "T"
			intervals [2735]:
				xmin = 1249.2982
				xmax = 1249.3382
				text = "sp"
			intervals [2736]:
				xmin = 1249.3382
				xmax = 1249.3682
				text = "S"
			intervals [2737]:
				xmin = 1249.3682
				xmax = 1249.3982
				text = "AH1"
			intervals [2738]:
				xmin = 1249.3982
				xmax = 1249.4282
				text = "M"
			intervals [2739]:
				xmin = 1249.4282
				xmax = 1249.5182
				text = "sp"
			intervals [2740]:
				xmin = 1249.5182
				xmax = 1249.5582
				text = "G"
			intervals [2741]:
				xmin = 1249.5582
				xmax = 1250.2682
				text = "IH0"
			intervals [2742]:
				xmin = 1250.2682
				xmax = 1250.2982
				text = "D"
			intervals [2743]:
				xmin = 1250.2982
				xmax = 1250.4282
				text = "sp"
			intervals [2744]:
				xmin = 1250.4282
				xmax = 1250.4582
				text = "W"
			intervals [2745]:
				xmin = 1250.4582
				xmax = 1250.4882
				text = "AH1"
			intervals [2746]:
				xmin = 1250.4882
				xmax = 1250.5182
				text = "N"
			intervals [2747]:
				xmin = 1250.5182
				xmax = 1250.5482
				text = "Z"
			intervals [2748]:
				xmin = 1250.5482
				xmax = 1250.5782
				text = "sp"
			intervals [2749]:
				xmin = 1250.5782
				xmax = 1250.6182
				text = "D"
			intervals [2750]:
				xmin = 1250.6182
				xmax = 1250.7282
				text = "UW1"
			intervals [2751]:
				xmin = 1250.7282
				xmax = 1250.8282
				text = "IH0"
			intervals [2752]:
				xmin = 1250.8282
				xmax = 1250.8882
				text = "N"
			intervals [2753]:
				xmin = 1250.8882
				xmax = 1250.9182
				text = "IH0"
			intervals [2754]:
				xmin = 1250.9182
				xmax = 1250.9482
				text = "T"
			intervals [2755]:
				xmin = 1250.9482
				xmax = 1252.0172
				text = ""
			intervals [2756]:
				xmin = 1252.0172
				xmax = 1252.0472
				text = "OW2"
			intervals [2757]:
				xmin = 1252.0472
				xmax = 1252.0972
				text = "K"
			intervals [2758]:
				xmin = 1252.0972
				xmax = 1252.1872
				text = "EY1"
			intervals [2759]:
				xmin = 1252.1872
				xmax = 1252.2172
				text = "IH0"
			intervals [2760]:
				xmin = 1252.2172
				xmax = 1252.2572
				text = "Z"
			intervals [2761]:
				xmin = 1252.2572
				xmax = 1252.2972
				text = "DH"
			intervals [2762]:
				xmin = 1252.2972
				xmax = 1252.3272
				text = "EH1"
			intervals [2763]:
				xmin = 1252.3272
				xmax = 1252.4572
				text = "R"
			intervals [2764]:
				xmin = 1252.4572
				xmax = 1252.4872
				text = "AH0"
			intervals [2765]:
				xmin = 1252.4872
				xmax = 1252.5172
				text = "sp"
			intervals [2766]:
				xmin = 1252.5172
				xmax = 1252.5472
				text = "B"
			intervals [2767]:
				xmin = 1252.5472
				xmax = 1252.6472
				text = "AH1"
			intervals [2768]:
				xmin = 1252.6472
				xmax = 1252.7172
				text = "N"
			intervals [2769]:
				xmin = 1252.7172
				xmax = 1252.7572
				text = "CH"
			intervals [2770]:
				xmin = 1252.7572
				xmax = 1252.7872
				text = "sp"
			intervals [2771]:
				xmin = 1252.7872
				xmax = 1253.0572
				text = "AH0"
			intervals [2772]:
				xmin = 1253.0572
				xmax = 1253.1072
				text = "V"
			intervals [2773]:
				xmin = 1253.1072
				xmax = 1253.1472
				text = "K"
			intervals [2774]:
				xmin = 1253.1472
				xmax = 1253.2072
				text = "IH1"
			intervals [2775]:
				xmin = 1253.2072
				xmax = 1253.3172
				text = "D"
			intervals [2776]:
				xmin = 1253.3172
				xmax = 1253.3572
				text = "Z"
			intervals [2777]:
				xmin = 1253.3572
				xmax = 1253.3872
				text = "DH"
			intervals [2778]:
				xmin = 1253.3872
				xmax = 1253.4272
				text = "AH0"
			intervals [2779]:
				xmin = 1253.4272
				xmax = 1253.4572
				text = "T"
			intervals [2780]:
				xmin = 1253.4572
				xmax = 1253.5672
				text = "sp"
			intervals [2781]:
				xmin = 1253.5672
				xmax = 1253.5972
				text = "Y"
			intervals [2782]:
				xmin = 1253.5972
				xmax = 1253.7172
				text = "UW1"
			intervals [2783]:
				xmin = 1253.7172
				xmax = 1253.7672
				text = "sp"
			intervals [2784]:
				xmin = 1253.7672
				xmax = 1253.8472
				text = "HH"
			intervals [2785]:
				xmin = 1253.8472
				xmax = 1253.9072
				text = "AE1"
			intervals [2786]:
				xmin = 1253.9072
				xmax = 1253.9372
				text = "NG"
			intervals [2787]:
				xmin = 1253.9372
				xmax = 1254.1572
				text = "ER0"
			intervals [2788]:
				xmin = 1254.1572
				xmax = 1254.2972
				text = "AW1"
			intervals [2789]:
				xmin = 1254.2972
				xmax = 1254.3972
				text = "N"
			intervals [2790]:
				xmin = 1254.3972
				xmax = 1254.4272
				text = "D"
			intervals [2791]:
				xmin = 1254.4272
				xmax = 1254.4572
				text = "W"
			intervals [2792]:
				xmin = 1254.4572
				xmax = 1254.4972
				text = "IH0"
			intervals [2793]:
				xmin = 1254.4972
				xmax = 1254.5272
				text = "DH"
			intervals [2794]:
				xmin = 1254.5272
				xmax = 1254.5572
				text = "sp"
			intervals [2795]:
				xmin = 1254.5572
				xmax = 1254.6072
				text = "DH"
			intervals [2796]:
				xmin = 1254.6072
				xmax = 1254.6372
				text = "AH0"
			intervals [2797]:
				xmin = 1254.6372
				xmax = 1254.6772
				text = "T"
			intervals [2798]:
				xmin = 1254.6772
				xmax = 1254.7072
				text = "sp"
			intervals [2799]:
				xmin = 1254.7072
				xmax = 1254.7672
				text = "Z"
			intervals [2800]:
				xmin = 1254.7672
				xmax = 1254.7972
				text = "sp"
			intervals [2801]:
				xmin = 1254.7972
				xmax = 1254.8372
				text = "S"
			intervals [2802]:
				xmin = 1254.8372
				xmax = 1254.8872
				text = "AO1"
			intervals [2803]:
				xmin = 1254.8872
				xmax = 1254.9472
				text = "R"
			intervals [2804]:
				xmin = 1254.9472
				xmax = 1254.9872
				text = "T"
			intervals [2805]:
				xmin = 1254.9872
				xmax = 1255.0172
				text = "AH0"
			intervals [2806]:
				xmin = 1255.0172
				xmax = 1255.1272
				text = "V"
			intervals [2807]:
				xmin = 1255.1272
				xmax = 1255.1772
				text = "Y"
			intervals [2808]:
				xmin = 1255.1772
				xmax = 1255.2472
				text = "UH1"
			intervals [2809]:
				xmin = 1255.2472
				xmax = 1255.4172
				text = "R"
			intervals [2810]:
				xmin = 1255.4172
				xmax = 1255.4472
				text = "sp"
			intervals [2811]:
				xmin = 1255.4472
				xmax = 1255.4772
				text = "G"
			intervals [2812]:
				xmin = 1255.4772
				xmax = 1255.5372
				text = "R"
			intervals [2813]:
				xmin = 1255.5372
				xmax = 1255.6372
				text = "UW1"
			intervals [2814]:
				xmin = 1255.6372
				xmax = 1255.6672
				text = "P"
			intervals [2815]:
				xmin = 1255.6672
				xmax = 1255.7472
				text = "sp"
			intervals [2816]:
				xmin = 1255.7472
				xmax = 1256.4225
				text = ""
			intervals [2817]:
				xmin = 1256.4225
				xmax = 1256.4525
				text = "DH"
			intervals [2818]:
				xmin = 1256.4525
				xmax = 1256.5825
				text = "AH0"
			intervals [2819]:
				xmin = 1256.5825
				xmax = 1256.6225
				text = "T"
			intervals [2820]:
				xmin = 1256.6225
				xmax = 1256.6525
				text = "sp"
			intervals [2821]:
				xmin = 1256.6525
				xmax = 1256.6825
				text = "Y"
			intervals [2822]:
				xmin = 1256.6825
				xmax = 1256.7225
				text = "UW1"
			intervals [2823]:
				xmin = 1256.7225
				xmax = 1256.7725
				text = "W"
			intervals [2824]:
				xmin = 1256.7725
				xmax = 1256.8025
				text = "UH1"
			intervals [2825]:
				xmin = 1256.8025
				xmax = 1256.8325
				text = "D"
			intervals [2826]:
				xmin = 1256.8325
				xmax = 1256.8625
				text = "K"
			intervals [2827]:
				xmin = 1256.8625
				xmax = 1257.1225
				text = "AO1"
			intervals [2828]:
				xmin = 1257.1225
				xmax = 1257.3025
				text = "L"
			intervals [2829]:
				xmin = 1257.3025
				xmax = 1257.3325
				text = "sp"
			intervals [2830]:
				xmin = 1257.3325
				xmax = 1257.3625
				text = "IH0"
			intervals [2831]:
				xmin = 1257.3625
				xmax = 1257.3925
				text = "T"
			intervals [2832]:
				xmin = 1257.3925
				xmax = 1257.4225
				text = "sp"
			intervals [2833]:
				xmin = 1257.4225
				xmax = 1257.4525
				text = "S"
			intervals [2834]:
				xmin = 1257.4525
				xmax = 1257.5225
				text = "AO1"
			intervals [2835]:
				xmin = 1257.5225
				xmax = 1257.5625
				text = "R"
			intervals [2836]:
				xmin = 1257.5625
				xmax = 1257.5925
				text = "T"
			intervals [2837]:
				xmin = 1257.5925
				xmax = 1257.6225
				text = "AH0"
			intervals [2838]:
				xmin = 1257.6225
				xmax = 1257.6525
				text = "V"
			intervals [2839]:
				xmin = 1257.6525
				xmax = 1257.7425
				text = "sp"
			intervals [2840]:
				xmin = 1257.7425
				xmax = 1257.8325
				text = "L"
			intervals [2841]:
				xmin = 1257.8325
				xmax = 1257.8625
				text = "AY1"
			intervals [2842]:
				xmin = 1257.8625
				xmax = 1257.8925
				text = "K"
			intervals [2843]:
				xmin = 1257.8925
				xmax = 1257.9825
				text = "sp"
			intervals [2844]:
				xmin = 1257.9825
				xmax = 1258.0525
				text = "Y"
			intervals [2845]:
				xmin = 1258.0525
				xmax = 1258.0925
				text = "UH1"
			intervals [2846]:
				xmin = 1258.0925
				xmax = 1258.1425
				text = "R"
			intervals [2847]:
				xmin = 1258.1425
				xmax = 1258.5425
				text = "sp"
			intervals [2848]:
				xmin = 1258.5425
				xmax = 1258.5925
				text = "G"
			intervals [2849]:
				xmin = 1258.5925
				xmax = 1258.6225
				text = "R"
			intervals [2850]:
				xmin = 1258.6225
				xmax = 1258.6525
				text = "UW1"
			intervals [2851]:
				xmin = 1258.6525
				xmax = 1258.6825
				text = "P"
			intervals [2852]:
				xmin = 1258.6825
				xmax = 1260.1922
				text = "sp"
			intervals [2853]:
				xmin = 1260.1922
				xmax = 1260.4022
				text = "AH1"
			intervals [2854]:
				xmin = 1260.4022
				xmax = 1260.5422
				text = "M"
			intervals [2855]:
				xmin = 1260.5422
				xmax = 1262.0215
				text = ""
			intervals [2856]:
				xmin = 1262.0215
				xmax = 1262.1615
				text = "AA1"
			intervals [2857]:
				xmin = 1262.1615
				xmax = 1262.2315
				text = "R"
			intervals [2858]:
				xmin = 1262.2315
				xmax = 1262.2815
				text = "DH"
			intervals [2859]:
				xmin = 1262.2815
				xmax = 1262.3215
				text = "EY1"
			intervals [2860]:
				xmin = 1262.3215
				xmax = 1262.4815
				text = "AO1"
			intervals [2861]:
				xmin = 1262.4815
				xmax = 1262.5115
				text = "L"
			intervals [2862]:
				xmin = 1262.5115
				xmax = 1262.5615
				text = "AH0"
			intervals [2863]:
				xmin = 1262.5615
				xmax = 1262.5915
				text = "B"
			intervals [2864]:
				xmin = 1262.5915
				xmax = 1262.7215
				text = "AW1"
			intervals [2865]:
				xmin = 1262.7215
				xmax = 1262.7515
				text = "T"
			intervals [2866]:
				xmin = 1262.7515
				xmax = 1262.7815
				text = "sp"
			intervals [2867]:
				xmin = 1262.7815
				xmax = 1262.8115
				text = "Y"
			intervals [2868]:
				xmin = 1262.8115
				xmax = 1262.8415
				text = "AO1"
			intervals [2869]:
				xmin = 1262.8415
				xmax = 1263.6715
				text = "R"
			intervals [2870]:
				xmin = 1263.6715
				xmax = 1263.7015
				text = "sp"
			intervals [2871]:
				xmin = 1263.7015
				xmax = 1263.7315
				text = "S"
			intervals [2872]:
				xmin = 1263.7315
				xmax = 1263.7615
				text = "EY1"
			intervals [2873]:
				xmin = 1263.7615
				xmax = 1263.7915
				text = "M"
			intervals [2874]:
				xmin = 1263.7915
				xmax = 1263.8215
				text = "EY1"
			intervals [2875]:
				xmin = 1263.8215
				xmax = 1263.8515
				text = "JH"
			intervals [2876]:
				xmin = 1263.8515
				xmax = 1265.8964
				text = ""
			intervals [2877]:
				xmin = 1265.8964
				xmax = 1265.9664
				text = "D"
			intervals [2878]:
				xmin = 1265.9664
				xmax = 1265.9964
				text = "UW1"
			intervals [2879]:
				xmin = 1265.9964
				xmax = 1266.0364
				text = "DH"
			intervals [2880]:
				xmin = 1266.0364
				xmax = 1266.0664
				text = "EY1"
			intervals [2881]:
				xmin = 1266.0664
				xmax = 1266.1464
				text = "EH1"
			intervals [2882]:
				xmin = 1266.1464
				xmax = 1266.1764
				text = "N"
			intervals [2883]:
				xmin = 1266.1764
				xmax = 1266.2064
				text = "IY0"
			intervals [2884]:
				xmin = 1266.2064
				xmax = 1266.2364
				text = "EH1"
			intervals [2885]:
				xmin = 1266.2364
				xmax = 1266.2764
				text = "N"
			intervals [2886]:
				xmin = 1266.2764
				xmax = 1266.3264
				text = "IY0"
			intervals [2887]:
				xmin = 1266.3264
				xmax = 1266.4564
				text = "sp"
			intervals [2888]:
				xmin = 1266.4564
				xmax = 1266.4964
				text = "AH0"
			intervals [2889]:
				xmin = 1266.4964
				xmax = 1266.5364
				text = "V"
			intervals [2890]:
				xmin = 1266.5364
				xmax = 1266.6664
				text = "EH1"
			intervals [2891]:
				xmin = 1266.6664
				xmax = 1266.7964
				text = "M"
			intervals [2892]:
				xmin = 1266.7964
				xmax = 1266.8864
				text = "sp"
			intervals [2893]:
				xmin = 1266.8864
				xmax = 1266.9164
				text = "S"
			intervals [2894]:
				xmin = 1266.9164
				xmax = 1266.9464
				text = "P"
			intervals [2895]:
				xmin = 1266.9464
				xmax = 1266.9864
				text = "IY1"
			intervals [2896]:
				xmin = 1266.9864
				xmax = 1267.0464
				text = "K"
			intervals [2897]:
				xmin = 1267.0464
				xmax = 1267.0764
				text = "sp"
			intervals [2898]:
				xmin = 1267.0764
				xmax = 1267.1464
				text = "EH1"
			intervals [2899]:
				xmin = 1267.1464
				xmax = 1267.1864
				text = "N"
			intervals [2900]:
				xmin = 1267.1864
				xmax = 1267.2664
				text = "IY0"
			intervals [2901]:
				xmin = 1267.2664
				xmax = 1267.3864
				text = "sp"
			intervals [2902]:
				xmin = 1267.3864
				xmax = 1267.4164
				text = "F"
			intervals [2903]:
				xmin = 1267.4164
				xmax = 1267.5764
				text = "AA1"
			intervals [2904]:
				xmin = 1267.5764
				xmax = 1267.6064
				text = "R"
			intervals [2905]:
				xmin = 1267.6064
				xmax = 1267.6364
				text = "AH0"
			intervals [2906]:
				xmin = 1267.6364
				xmax = 1267.7264
				text = "N"
			intervals [2907]:
				xmin = 1267.7264
				xmax = 1267.7564
				text = "L"
			intervals [2908]:
				xmin = 1267.7564
				xmax = 1267.8964
				text = "AE1"
			intervals [2909]:
				xmin = 1267.8964
				xmax = 1267.9964
				text = "NG"
			intervals [2910]:
				xmin = 1267.9964
				xmax = 1268.0264
				text = "G"
			intervals [2911]:
				xmin = 1268.0264
				xmax = 1268.0564
				text = "W"
			intervals [2912]:
				xmin = 1268.0564
				xmax = 1268.0964
				text = "IH0"
			intervals [2913]:
				xmin = 1268.0964
				xmax = 1268.1464
				text = "JH"
			intervals [2914]:
				xmin = 1268.1464
				xmax = 1268.1864
				text = "IH0"
			intervals [2915]:
				xmin = 1268.1864
				xmax = 1268.2164
				text = "Z"
			intervals [2916]:
				xmin = 1268.2164
				xmax = 1268.2464
				text = "sp"
			intervals [2917]:
				xmin = 1268.2464
				xmax = 1268.4264
				text = "L"
			intervals [2918]:
				xmin = 1268.4264
				xmax = 1268.4564
				text = "AY1"
			intervals [2919]:
				xmin = 1268.4564
				xmax = 1268.6164
				text = "K"
			intervals [2920]:
				xmin = 1268.6164
				xmax = 1268.6864
				text = "sp"
			intervals [2921]:
				xmin = 1268.6864
				xmax = 1268.7164
				text = "S"
			intervals [2922]:
				xmin = 1268.7164
				xmax = 1268.7464
				text = "P"
			intervals [2923]:
				xmin = 1268.7464
				xmax = 1269.0064
				text = "AE1"
			intervals [2924]:
				xmin = 1269.0064
				xmax = 1269.0364
				text = "N"
			intervals [2925]:
				xmin = 1269.0364
				xmax = 1269.1264
				text = "IH0"
			intervals [2926]:
				xmin = 1269.1264
				xmax = 1269.1564
				text = "SH"
			intervals [2927]:
				xmin = 1269.1564
				xmax = 1269.2964
				text = "sp"
			intervals [2928]:
				xmin = 1269.2964
				xmax = 1273.7511
				text = ""
			intervals [2929]:
				xmin = 1273.7511
				xmax = 1273.7811
				text = "OW2"
			intervals [2930]:
				xmin = 1273.7811
				xmax = 1273.8111
				text = "K"
			intervals [2931]:
				xmin = 1273.8111
				xmax = 1274.0211
				text = "EY1"
			intervals [2932]:
				xmin = 1274.0211
				xmax = 1274.0811
				text = "sp"
			intervals [2933]:
				xmin = 1274.0811
				xmax = 1274.1111
				text = "HH"
			intervals [2934]:
				xmin = 1274.1111
				xmax = 1274.1411
				text = "W"
			intervals [2935]:
				xmin = 1274.1411
				xmax = 1274.3611
				text = "AH1"
			intervals [2936]:
				xmin = 1274.3611
				xmax = 1274.3911
				text = "T"
			intervals [2937]:
				xmin = 1274.3911
				xmax = 1274.4211
				text = "D"
			intervals [2938]:
				xmin = 1274.4211
				xmax = 1274.4511
				text = "UW1"
			intervals [2939]:
				xmin = 1274.4511
				xmax = 1274.4811
				text = "sp"
			intervals [2940]:
				xmin = 1274.4811
				xmax = 1274.5111
				text = "DH"
			intervals [2941]:
				xmin = 1274.5111
				xmax = 1274.5411
				text = "EY1"
			intervals [2942]:
				xmin = 1274.5411
				xmax = 1274.5711
				text = "sp"
			intervals [2943]:
				xmin = 1274.5711
				xmax = 1274.6011
				text = "S"
			intervals [2944]:
				xmin = 1274.6011
				xmax = 1274.6311
				text = "P"
			intervals [2945]:
				xmin = 1274.6311
				xmax = 1274.6611
				text = "IY1"
			intervals [2946]:
				xmin = 1274.6611
				xmax = 1274.7011
				text = "K"
			intervals [2947]:
				xmin = 1274.7011
				xmax = 1274.8611
				text = "sp"
			intervals [2948]:
				xmin = 1274.8611
				xmax = 1286.3526
				text = ""
			intervals [2949]:
				xmin = 1286.3526
				xmax = 1286.5426
				text = "M"
			intervals [2950]:
				xmin = 1286.5426
				xmax = 1286.5726
				text = "HH"
			intervals [2951]:
				xmin = 1286.5726
				xmax = 1287.1126
				text = "M"
			intervals [2952]:
				xmin = 1287.1126
				xmax = 1287.1426
				text = "DH"
			intervals [2953]:
				xmin = 1287.1426
				xmax = 1287.1726
				text = "EY1"
			intervals [2954]:
				xmin = 1287.1726
				xmax = 1287.2126
				text = "L"
			intervals [2955]:
				xmin = 1287.2126
				xmax = 1287.5326
				text = "ER1"
			intervals [2956]:
				xmin = 1287.5326
				xmax = 1287.5626
				text = "N"
			intervals [2957]:
				xmin = 1287.5626
				xmax = 1287.6026
				text = "D"
			intervals [2958]:
				xmin = 1287.6026
				xmax = 1287.6526
				text = "IH0"
			intervals [2959]:
				xmin = 1287.6526
				xmax = 1287.7126
				text = "T"
			intervals [2960]:
				xmin = 1287.7126
				xmax = 1287.7526
				text = "AE1"
			intervals [2961]:
				xmin = 1287.7526
				xmax = 1287.7826
				text = "T"
			intervals [2962]:
				xmin = 1287.7826
				xmax = 1287.8426
				text = "sp"
			intervals [2963]:
				xmin = 1287.8426
				xmax = 1287.8826
				text = "HH"
			intervals [2964]:
				xmin = 1287.8826
				xmax = 1288.1026
				text = "OW1"
			intervals [2965]:
				xmin = 1288.1026
				xmax = 1288.1926
				text = "M"
			intervals [2966]:
				xmin = 1288.1926
				xmax = 1288.3226
				text = "ER0"
			intervals [2967]:
				xmin = 1288.3226
[truncated: 1,522,525 more chars]
