# Supplementary material for: Considering Performance in the Automated and Manual Coding of Sociolinguistic Variables: Lessons From Variable (ING)
Source: Front Artif Intell. 2021 Apr 29;4:648543. doi: 10.3389/frai.2021.648543 (PMC8117961; doi:10.3389/frai.2021.648543)
Supplement: Supplementary file 5 [file Data_Sheet_5.ZIP › CORAAL_VARAligned_as_TextGrids_p1/DCA_se3_ag4_m_01_2.TextGrid]

File type = "ooTextFile"
Object class = "TextGrid"

xmin = 0.0
xmax = 919.4
tiers? <exists>
size = 4
item []:
	item [1]:
		class = "IntervalTier"
		name = "DCA_se3_ag4_m_01 - words"
		xmin = 0.0
		xmax = 919.4
		intervals: size = 3551
			intervals [1]:
				xmin = 0.0
				xmax = 0.4798
				text = ""
			intervals [2]:
				xmin = 0.4798
				xmax = 0.5398
				text = "now"
			intervals [3]:
				xmin = 0.5398
				xmax = 0.5698
				text = ""
			intervals [4]:
				xmin = 0.5698
				xmax = 0.7998
				text = "she"
			intervals [5]:
				xmin = 0.7998
				xmax = 0.8698
				text = "s"
			intervals [6]:
				xmin = 0.8698
				xmax = 1.5361
				text = ""
			intervals [7]:
				xmin = 1.5361
				xmax = 1.6661
				text = "one"
			intervals [8]:
				xmin = 1.6661
				xmax = 1.7261
				text = "of"
			intervals [9]:
				xmin = 1.7261
				xmax = 1.8161
				text = "the"
			intervals [10]:
				xmin = 1.8161
				xmax = 2.1261
				text = "judges"
			intervals [11]:
				xmin = 2.1261
				xmax = 2.3761
				text = "that"
			intervals [12]:
				xmin = 2.3761
				xmax = 3.2076
				text = ""
			intervals [13]:
				xmin = 3.2076
				xmax = 3.4576
				text = "handed"
			intervals [14]:
				xmin = 3.4576
				xmax = 3.7176
				text = "down"
			intervals [15]:
				xmin = 3.7176
				xmax = 3.8376
				text = "one"
			intervals [16]:
				xmin = 3.8376
				xmax = 3.9176
				text = "of"
			intervals [17]:
				xmin = 3.9176
				xmax = 4.0176
				text = "the"
			intervals [18]:
				xmin = 4.0176
				xmax = 4.3676
				text = "cisions-"
			intervals [19]:
				xmin = 4.3676
				xmax = 4.6276
				text = ""
			intervals [20]:
				xmin = 4.6276
				xmax = 4.6976
				text = "uh"
			intervals [21]:
				xmin = 4.6976
				xmax = 4.7776
				text = ""
			intervals [22]:
				xmin = 4.7776
				xmax = 5.2376
				text = "decisions"
			intervals [23]:
				xmin = 5.2376
				xmax = 5.3276
				text = "in"
			intervals [24]:
				xmin = 5.3276
				xmax = 5.5476
				text = "my"
			intervals [25]:
				xmin = 5.5476
				xmax = 5.9176
				text = "favor"
			intervals [26]:
				xmin = 5.9176
				xmax = 5.9576
				text = ""
			intervals [27]:
				xmin = 5.9576
				xmax = 6.1476
				text = "when"
			intervals [28]:
				xmin = 6.1476
				xmax = 6.1776
				text = ""
			intervals [29]:
				xmin = 6.1776
				xmax = 6.2876
				text = "the"
			intervals [30]:
				xmin = 6.2876
				xmax = 6.9228
				text = ""
			intervals [31]:
				xmin = 6.9228
				xmax = 7.0428
				text = "when"
			intervals [32]:
				xmin = 7.0428
				xmax = 7.0728
				text = ""
			intervals [33]:
				xmin = 7.0728
				xmax = 7.2228
				text = "the"
			intervals [34]:
				xmin = 7.2228
				xmax = 7.3628
				text = ""
			intervals [35]:
				xmin = 7.3628
				xmax = 7.5528
				text = "when"
			intervals [36]:
				xmin = 7.5528
				xmax = 7.7528
				text = "the"
			intervals [37]:
				xmin = 7.7528
				xmax = 7.8428
				text = ""
			intervals [38]:
				xmin = 7.8428
				xmax = 8.0428
				text = "fire"
			intervals [39]:
				xmin = 8.0428
				xmax = 8.5428
				text = "department"
			intervals [40]:
				xmin = 8.5428
				xmax = 8.5728
				text = ""
			intervals [41]:
				xmin = 8.5728
				xmax = 8.7028
				text = "and"
			intervals [42]:
				xmin = 8.7028
				xmax = 8.7328
				text = ""
			intervals [43]:
				xmin = 8.7328
				xmax = 8.8728
				text = "the"
			intervals [44]:
				xmin = 8.8728
				xmax = 8.9928
				text = ""
			intervals [45]:
				xmin = 8.9928
				xmax = 9.2628
				text = "u.s"
			intervals [46]:
				xmin = 9.2628
				xmax = 9.4828
				text = "civil"
			intervals [47]:
				xmin = 9.4828
				xmax = 9.8128
				text = "service"
			intervals [48]:
				xmin = 9.8128
				xmax = 9.9528
				text = "lawyers"
			intervals [49]:
				xmin = 9.9528
				xmax = 10.0028
				text = ""
			intervals [50]:
				xmin = 10.0028
				xmax = 10.0928
				text = "where"
			intervals [51]:
				xmin = 10.0928
				xmax = 10.2228
				text = "trying"
			intervals [52]:
				xmin = 10.2228
				xmax = 10.3128
				text = "to"
			intervals [53]:
				xmin = 10.3128
				xmax = 10.5328
				text = ""
			intervals [54]:
				xmin = 10.5328
				xmax = 10.6628
				text = "help"
			intervals [55]:
				xmin = 10.6628
				xmax = 10.7728
				text = "my"
			intervals [56]:
				xmin = 10.7728
				xmax = 11.0328
				text = "case"
			intervals [57]:
				xmin = 11.0328
				xmax = 11.1928
				text = "from"
			intervals [58]:
				xmin = 11.1928
				xmax = 11.2728
				text = "out"
			intervals [59]:
				xmin = 11.2728
				xmax = 11.3328
				text = "of"
			intervals [60]:
				xmin = 11.3328
				xmax = 11.4728
				text = ""
			intervals [61]:
				xmin = 11.4728
				xmax = 11.7628
				text = "court"
			intervals [62]:
				xmin = 11.7628
				xmax = 12.9443
				text = ""
			intervals [63]:
				xmin = 12.9443
				xmax = 13.0943
				text = "now"
			intervals [64]:
				xmin = 13.0943
				xmax = 13.1243
				text = ""
			intervals [65]:
				xmin = 13.1243
				xmax = 13.3243
				text = "she"
			intervals [66]:
				xmin = 13.3243
				xmax = 13.4043
				text = ""
			intervals [67]:
				xmin = 13.4043
				xmax = 13.5343
				text = "was"
			intervals [68]:
				xmin = 13.5343
				xmax = 13.6843
				text = "from"
			intervals [69]:
				xmin = 13.6843
				xmax = 14.1543
				text = "mississippi"
			intervals [70]:
				xmin = 14.1543
				xmax = 16.1358
				text = ""
			intervals [71]:
				xmin = 16.1358
				xmax = 16.4558
				text = "and"
			intervals [72]:
				xmin = 16.4558
				xmax = 16.855
				text = ""
			intervals [73]:
				xmin = 16.855
				xmax = 16.975
				text = "she"
			intervals [74]:
				xmin = 16.975
				xmax = 17.095
				text = "had"
			intervals [75]:
				xmin = 17.095
				xmax = 17.125
				text = ""
			intervals [76]:
				xmin = 17.125
				xmax = 17.185
				text = "me"
			intervals [77]:
				xmin = 17.185
				xmax = 17.355
				text = "kind"
			intervals [78]:
				xmin = 17.355
				xmax = 17.415
				text = "of"
			intervals [79]:
				xmin = 17.415
				xmax = 17.655
				text = "shaking"
			intervals [80]:
				xmin = 17.655
				xmax = 17.715
				text = "in"
			intervals [81]:
				xmin = 17.715
				xmax = 17.795
				text = "my"
			intervals [82]:
				xmin = 17.795
				xmax = 17.855
				text = ""
			intervals [83]:
				xmin = 17.855
				xmax = 18.055
				text = "boots"
			intervals [84]:
				xmin = 18.055
				xmax = 18.235
				text = "for"
			intervals [85]:
				xmin = 18.235
				xmax = 18.275
				text = ""
			intervals [86]:
				xmin = 18.275
				xmax = 18.535
				text = "awhile"
			intervals [87]:
				xmin = 18.535
				xmax = 18.575
				text = ""
			intervals [88]:
				xmin = 18.575
				xmax = 18.695
				text = "but"
			intervals [89]:
				xmin = 18.695
				xmax = 18.955
				text = "she"
			intervals [90]:
				xmin = 18.955
				xmax = 19.055
				text = ""
			intervals [91]:
				xmin = 19.055
				xmax = 19.145
				text = "and"
			intervals [92]:
				xmin = 19.145
				xmax = 19.175
				text = ""
			intervals [93]:
				xmin = 19.175
				xmax = 19.285
				text = "what"
			intervals [94]:
				xmin = 19.285
				xmax = 19.355
				text = ""
			intervals [95]:
				xmin = 19.355
				xmax = 19.455
				text = "i"
			intervals [96]:
				xmin = 19.455
				xmax = 19.505
				text = ""
			intervals [97]:
				xmin = 19.505
				xmax = 19.715
				text = "guess"
			intervals [98]:
				xmin = 19.715
				xmax = 19.785
				text = "a"
			intervals [99]:
				xmin = 19.785
				xmax = 20.015
				text = "judge"
			intervals [100]:
				xmin = 20.015
				xmax = 20.125
				text = "is"
			intervals [101]:
				xmin = 20.125
				xmax = 20.205
				text = "a"
			intervals [102]:
				xmin = 20.205
				xmax = 20.515
				text = "judge"
			intervals [103]:
				xmin = 20.515
				xmax = 20.675
				text = "when"
			intervals [104]:
				xmin = 20.675
				xmax = 20.705
				text = ""
			intervals [105]:
				xmin = 20.705
				xmax = 20.765
				text = "it"
			intervals [106]:
				xmin = 20.765
				xmax = 20.995
				text = "comes"
			intervals [107]:
				xmin = 20.995
				xmax = 21.025
				text = ""
			intervals [108]:
				xmin = 21.025
				xmax = 21.175
				text = "down"
			intervals [109]:
				xmin = 21.175
				xmax = 21.215
				text = ""
			intervals [110]:
				xmin = 21.215
				xmax = 21.365
				text = "to"
			intervals [111]:
				xmin = 21.365
				xmax = 21.445
				text = "a"
			intervals [112]:
				xmin = 21.445
				xmax = 21.675
				text = "just"
			intervals [113]:
				xmin = 21.675
				xmax = 22.145
				text = "decision"
			intervals [114]:
				xmin = 22.145
				xmax = 22.305
				text = "really"
			intervals [115]:
				xmin = 22.305
				xmax = 22.7745
				text = ""
			intervals [116]:
				xmin = 22.7745
				xmax = 22.8445
				text = "you"
			intervals [117]:
				xmin = 22.8445
				xmax = 22.9345
				text = "get"
			intervals [118]:
				xmin = 22.9345
				xmax = 23.0845
				text = "what"
			intervals [119]:
				xmin = 23.0845
				xmax = 23.1845
				text = "you're"
			intervals [120]:
				xmin = 23.1845
				xmax = 23.5745
				text = "entitled"
			intervals [121]:
				xmin = 23.5745
				xmax = 23.6145
				text = ""
			intervals [122]:
				xmin = 23.6145
				xmax = 23.6845
				text = "to"
			intervals [123]:
				xmin = 23.6845
				xmax = 24.4738
				text = ""
			intervals [124]:
				xmin = 24.4738
				xmax = 24.7038
				text = "and"
			intervals [125]:
				xmin = 24.7038
				xmax = 24.7438
				text = ""
			intervals [126]:
				xmin = 24.7438
				xmax = 25.0638
				text = "this"
			intervals [127]:
				xmin = 25.0638
				xmax = 25.1538
				text = ""
			intervals [128]:
				xmin = 25.1538
				xmax = 25.4138
				text = "and"
			intervals [129]:
				xmin = 25.4138
				xmax = 25.4438
				text = ""
			intervals [130]:
				xmin = 25.4438
				xmax = 25.6338
				text = "uh"
			intervals [131]:
				xmin = 25.6338
				xmax = 25.9838
				text = ""
			intervals [132]:
				xmin = 25.9838
				xmax = 26.1038
				text = "this"
			intervals [133]:
				xmin = 26.1038
				xmax = 26.1338
				text = ""
			intervals [134]:
				xmin = 26.1338
				xmax = 26.3538
				text = "funny"
			intervals [135]:
				xmin = 26.3538
				xmax = 26.4038
				text = ""
			intervals [136]:
				xmin = 26.4038
				xmax = 26.6838
				text = "thing"
			intervals [137]:
				xmin = 26.6838
				xmax = 27.5162
				text = ""
			intervals [138]:
				xmin = 27.5162
				xmax = 27.6862
				text = "when"
			intervals [139]:
				xmin = 27.6862
				xmax = 27.7262
				text = ""
			intervals [140]:
				xmin = 27.7262
				xmax = 28.0162
				text = "the"
			intervals [141]:
				xmin = 28.0162
				xmax = 28.1162
				text = "uh"
			intervals [142]:
				xmin = 28.1162
				xmax = 30.3033
				text = ""
			intervals [143]:
				xmin = 30.3033
				xmax = 30.4333
				text = "the"
			intervals [144]:
				xmin = 30.4333
				xmax = 30.4633
				text = ""
			intervals [145]:
				xmin = 30.4633
				xmax = 30.9933
				text = "corporation"
			intervals [146]:
				xmin = 30.9933
				xmax = 31.3133
				text = "council"
			intervals [147]:
				xmin = 31.3133
				xmax = 31.3733
				text = "for"
			intervals [148]:
				xmin = 31.3733
				xmax = 31.4333
				text = "the"
			intervals [149]:
				xmin = 31.4333
				xmax = 31.4733
				text = ""
			intervals [150]:
				xmin = 31.4733
				xmax = 31.8133
				text = "district"
			intervals [151]:
				xmin = 31.8133
				xmax = 32.1033
				text = ""
			intervals [152]:
				xmin = 32.1033
				xmax = 32.1933
				text = "was"
			intervals [153]:
				xmin = 32.1933
				xmax = 32.3133
				text = ""
			intervals [154]:
				xmin = 32.3133
				xmax = 32.4233
				text = "in"
			intervals [155]:
				xmin = 32.4233
				xmax = 32.4933
				text = "the"
			intervals [156]:
				xmin = 32.4933
				xmax = 32.7333
				text = "court"
			intervals [157]:
				xmin = 32.7333
				xmax = 32.7833
				text = ""
			intervals [158]:
				xmin = 32.7833
				xmax = 33.1233
				text = "arguing"
			intervals [159]:
				xmin = 33.1233
				xmax = 33.2733
				text = "his"
			intervals [160]:
				xmin = 33.2733
				xmax = 33.4933
				text = "trying"
			intervals [161]:
				xmin = 33.4933
				xmax = 33.5533
				text = "to"
			intervals [162]:
				xmin = 33.5533
				xmax = 33.7733
				text = "argue"
			intervals [163]:
				xmin = 33.7733
				xmax = 33.9033
				text = "his"
			intervals [164]:
				xmin = 33.9033
				xmax = 34.3133
				text = "point"
			intervals [165]:
				xmin = 34.3133
				xmax = 35.6322
				text = ""
			intervals [166]:
				xmin = 35.6322
				xmax = 35.9022
				text = "and"
			intervals [167]:
				xmin = 35.9022
				xmax = 36.0022
				text = ""
			intervals [168]:
				xmin = 36.0022
				xmax = 36.2722
				text = "telling"
			intervals [169]:
				xmin = 36.2722
				xmax = 36.3622
				text = "the"
			intervals [170]:
				xmin = 36.3622
				xmax = 36.3922
				text = ""
			intervals [171]:
				xmin = 36.3922
				xmax = 36.6222
				text = "judge"
			intervals [172]:
				xmin = 36.6222
				xmax = 36.7422
				text = "what"
			intervals [173]:
				xmin = 36.7422
				xmax = 36.9322
				text = "she"
			intervals [174]:
				xmin = 36.9322
				xmax = 37.2222
				text = "couldn't"
			intervals [175]:
				xmin = 37.2222
				xmax = 37.2622
				text = ""
			intervals [176]:
				xmin = 37.2622
				xmax = 37.5722
				text = "do"
			intervals [177]:
				xmin = 37.5722
				xmax = 38.1952
				text = ""
			intervals [178]:
				xmin = 38.1952
				xmax = 38.3052
				text = "in"
			intervals [179]:
				xmin = 38.3052
				xmax = 38.3352
				text = ""
			intervals [180]:
				xmin = 38.3352
				xmax = 38.5952
				text = "my"
			intervals [181]:
				xmin = 38.5952
				xmax = 39.1252
				text = "case"
			intervals [182]:
				xmin = 39.1252
				xmax = 40.2605
				text = ""
			intervals [183]:
				xmin = 40.2605
				xmax = 40.6105
				text = "and"
			intervals [184]:
				xmin = 40.6105
				xmax = 40.6405
				text = ""
			intervals [185]:
				xmin = 40.6405
				xmax = 40.9405
				text = "uh"
			intervals [186]:
				xmin = 40.9405
				xmax = 42.4362
				text = ""
			intervals [187]:
				xmin = 42.4362
				xmax = 42.6262
				text = "so"
			intervals [188]:
				xmin = 42.6262
				xmax = 42.8362
				text = "she"
			intervals [189]:
				xmin = 42.8362
				xmax = 43.0962
				text = ""
			intervals [190]:
				xmin = 43.0962
				xmax = 43.3562
				text = "told"
			intervals [191]:
				xmin = 43.3562
				xmax = 43.4262
				text = "him"
			intervals [192]:
				xmin = 43.4262
				xmax = 43.4762
				text = ""
			intervals [193]:
				xmin = 43.4762
				xmax = 43.6962
				text = "that"
			intervals [194]:
				xmin = 43.6962
				xmax = 44.0363
				text = ""
			intervals [195]:
				xmin = 44.0363
				xmax = 44.2563
				text = "your"
			intervals [196]:
				xmin = 44.2563
				xmax = 44.6363
				text = "motion"
			intervals [197]:
				xmin = 44.6363
				xmax = 44.8263
				text = "is"
			intervals [198]:
				xmin = 44.8263
				xmax = 45.5363
				text = "denied"
			intervals [199]:
				xmin = 45.5363
				xmax = 46.714
				text = ""
			intervals [200]:
				xmin = 46.714
				xmax = 46.924
				text = "and"
			intervals [201]:
				xmin = 46.924
				xmax = 47.154
				text = "when"
			intervals [202]:
				xmin = 47.154
				xmax = 47.184
				text = ""
			intervals [203]:
				xmin = 47.184
				xmax = 47.284
				text = "the"
			intervals [204]:
				xmin = 47.284
				xmax = 47.464
				text = "s"
			intervals [205]:
				xmin = 47.464
				xmax = 47.674
				text = ""
			intervals [206]:
				xmin = 47.674
				xmax = 47.994
				text = "u.s"
			intervals [207]:
				xmin = 47.994
				xmax = 48.224
				text = "civil"
			intervals [208]:
				xmin = 48.224
				xmax = 48.574
				text = "service"
			intervals [209]:
				xmin = 48.574
				xmax = 48.864
				text = "lawyer"
			intervals [210]:
				xmin = 48.864
				xmax = 49.3802
				text = ""
			intervals [211]:
				xmin = 49.3802
				xmax = 49.6202
				text = "asked"
			intervals [212]:
				xmin = 49.6202
				xmax = 49.6902
				text = "the"
			intervals [213]:
				xmin = 49.6902
				xmax = 49.7702
				text = ""
			intervals [214]:
				xmin = 49.7702
				xmax = 50.1502
				text = "question"
			intervals [215]:
				xmin = 50.1502
				xmax = 50.8743
				text = ""
			intervals [216]:
				xmin = 50.8743
				xmax = 51.1443
				text = "and"
			intervals [217]:
				xmin = 51.1443
				xmax = 51.5143
				text = ""
			intervals [218]:
				xmin = 51.5143
				xmax = 51.6143
				text = "he"
			intervals [219]:
				xmin = 51.6143
				xmax = 51.6643
				text = ""
			intervals [220]:
				xmin = 51.6643
				xmax = 51.7943
				text = "he"
			intervals [221]:
				xmin = 51.7943
				xmax = 51.8643
				text = "he"
			intervals [222]:
				xmin = 51.8643
				xmax = 51.9543
				text = ""
			intervals [223]:
				xmin = 51.9543
				xmax = 52.0943
				text = "said"
			intervals [224]:
				xmin = 52.0943
				xmax = 52.1543
				text = "to"
			intervals [225]:
				xmin = 52.1543
				xmax = 52.3843
				text = "uh"
			intervals [226]:
				xmin = 52.3843
				xmax = 52.4143
				text = ""
			intervals [227]:
				xmin = 52.4143
				xmax = 52.6443
				text = "she"
			intervals [228]:
				xmin = 52.6443
				xmax = 52.7043
				text = ""
			intervals [229]:
				xmin = 52.7043
				xmax = 52.9143
				text = "he"
			intervals [230]:
				xmin = 52.9143
				xmax = 53.1643
				text = "said"
			intervals [231]:
				xmin = 53.1643
				xmax = 53.2843
				text = "to"
			intervals [232]:
				xmin = 53.2843
				xmax = 53.3143
				text = ""
			intervals [233]:
				xmin = 53.3143
				xmax = 53.5743
				text = "her"
			intervals [234]:
				xmin = 53.5743
				xmax = 53.8722
				text = ""
			intervals [235]:
				xmin = 53.8722
				xmax = 54.0122
				text = "does"
			intervals [236]:
				xmin = 54.0122
				xmax = 54.1222
				text = "that"
			intervals [237]:
				xmin = 54.1222
				xmax = 54.4422
				text = "apply"
			intervals [238]:
				xmin = 54.4422
				xmax = 54.5522
				text = "to"
			intervals [239]:
				xmin = 54.5522
				xmax = 54.7222
				text = "u.s"
			intervals [240]:
				xmin = 54.7222
				xmax = 54.7622
				text = ""
			intervals [241]:
				xmin = 54.7622
				xmax = 55.0122
				text = "civil"
			intervals [242]:
				xmin = 55.0122
				xmax = 55.3022
				text = "service"
			intervals [243]:
				xmin = 55.3022
				xmax = 55.6922
				text = "commission"
			intervals [244]:
				xmin = 55.6922
				xmax = 55.7422
				text = ""
			intervals [245]:
				xmin = 55.7422
				xmax = 55.9722
				text = "too"
			intervals [246]:
				xmin = 55.9722
				xmax = 56.2664
				text = ""
			intervals [247]:
				xmin = 56.2664
				xmax = 56.4364
				text = "she"
			intervals [248]:
				xmin = 56.4364
				xmax = 56.6264
				text = "said"
			intervals [249]:
				xmin = 56.6264
				xmax = 56.6564
				text = ""
			intervals [250]:
				xmin = 56.6564
				xmax = 57.0164
				text = "yes"
			intervals [251]:
				xmin = 57.0164
				xmax = 57.731
				text = ""
			intervals [252]:
				xmin = 57.731
				xmax = 57.931
				text = "that"
			intervals [253]:
				xmin = 57.931
				xmax = 58.051
				text = "was"
			intervals [254]:
				xmin = 58.051
				xmax = 58.141
				text = "end"
			intervals [255]:
				xmin = 58.141
				xmax = 58.171
				text = ""
			intervals [256]:
				xmin = 58.171
				xmax = 58.241
				text = "of"
			intervals [257]:
				xmin = 58.241
				xmax = 58.271
				text = ""
			intervals [258]:
				xmin = 58.271
				xmax = 58.421
				text = "that"
			intervals [259]:
				xmin = 58.421
				xmax = 59.4301
				text = ""
			intervals [260]:
				xmin = 59.4301
				xmax = 59.6501
				text = "so"
			intervals [261]:
				xmin = 59.6501
				xmax = 59.8301
				text = "then"
			intervals [262]:
				xmin = 59.8301
				xmax = 59.9401
				text = "the"
			intervals [263]:
				xmin = 59.9401
				xmax = 60.2959
				text = ""
			intervals [264]:
				xmin = 60.2959
				xmax = 60.5059
				text = "soon"
			intervals [265]:
				xmin = 60.5059
				xmax = 60.6759
				text = "after"
			intervals [266]:
				xmin = 60.6759
				xmax = 60.7059
				text = ""
			intervals [267]:
				xmin = 60.7059
				xmax = 60.8059
				text = "that"
			intervals [268]:
				xmin = 60.8059
				xmax = 60.8659
				text = "it"
			intervals [269]:
				xmin = 60.8659
				xmax = 60.9959
				text = "went"
			intervals [270]:
				xmin = 60.9959
				xmax = 61.1059
				text = "to"
			intervals [271]:
				xmin = 61.1059
				xmax = 61.5659
				text = "trial"
			intervals [272]:
				xmin = 61.5659
				xmax = 61.6259
				text = ""
			intervals [273]:
				xmin = 61.6259
				xmax = 61.7659
				text = "and"
			intervals [274]:
				xmin = 61.7659
				xmax = 61.8359
				text = "i"
			intervals [275]:
				xmin = 61.8359
				xmax = 61.9959
				text = "had"
			intervals [276]:
				xmin = 61.9959
				xmax = 62.0759
				text = ""
			intervals [277]:
				xmin = 62.0759
				xmax = 62.3859
				text = "judge"
			intervals [278]:
				xmin = 62.3859
				xmax = 62.5559
				text = ""
			intervals [279]:
				xmin = 62.5559
				xmax = 63.0459
				text = "judge"
			intervals [280]:
				xmin = 63.0459
				xmax = 63.0759
				text = ""
			intervals [281]:
				xmin = 63.0759
				xmax = 63.7659
				text = "rdx"
			intervals [282]:
				xmin = 63.7659
				xmax = 65.0865
				text = ""
			intervals [283]:
				xmin = 65.0865
				xmax = 65.5765
				text = "judge"
			intervals [284]:
				xmin = 65.5765
				xmax = 68.6762
				text = ""
			intervals [285]:
				xmin = 68.6762
				xmax = 68.8862
				text = "believe"
			intervals [286]:
				xmin = 68.8862
				xmax = 68.9162
				text = ""
			intervals [287]:
				xmin = 68.9162
				xmax = 69.0362
				text = "the"
			intervals [288]:
				xmin = 69.0362
				xmax = 69.1362
				text = ""
			intervals [289]:
				xmin = 69.1362
				xmax = 69.1662
				text = "<unk>"
			intervals [290]:
				xmin = 69.1662
				xmax = 69.6562
				text = ""
			intervals [291]:
				xmin = 69.6562
				xmax = 69.8162
				text = "believe"
			intervals [292]:
				xmin = 69.8162
				xmax = 69.8562
				text = ""
			intervals [293]:
				xmin = 69.8562
				xmax = 69.9462
				text = "the"
			intervals [294]:
				xmin = 69.9462
				xmax = 70.0062
				text = ""
			intervals [295]:
				xmin = 70.0062
				xmax = 70.0362
				text = "<unk>"
			intervals [296]:
				xmin = 70.0362
				xmax = 70.1262
				text = "his"
			intervals [297]:
				xmin = 70.1262
				xmax = 70.2362
				text = ""
			intervals [298]:
				xmin = 70.2362
				xmax = 70.3362
				text = "name"
			intervals [299]:
				xmin = 70.3362
				xmax = 70.5562
				text = ""
			intervals [300]:
				xmin = 70.5562
				xmax = 70.6462
				text = "was"
			intervals [301]:
				xmin = 70.6462
				xmax = 71.2558
				text = ""
			intervals [302]:
				xmin = 71.2558
				xmax = 71.4258
				text = "well"
			intervals [303]:
				xmin = 71.4258
				xmax = 71.5558
				text = "he"
			intervals [304]:
				xmin = 71.5558
				xmax = 71.5858
				text = "s"
			intervals [305]:
				xmin = 71.5858
				xmax = 72.0258
				text = "deceased"
			intervals [306]:
				xmin = 72.0258
				xmax = 72.0958
				text = ""
			intervals [307]:
				xmin = 72.0958
				xmax = 72.3358
				text = "now"
			intervals [308]:
				xmin = 72.3358
				xmax = 72.9819
				text = ""
			intervals [309]:
				xmin = 72.9819
				xmax = 73.1319
				text = "and"
			intervals [310]:
				xmin = 73.1319
				xmax = 73.1619
				text = ""
			intervals [311]:
				xmin = 73.1619
				xmax = 73.3719
				text = "he"
			intervals [312]:
				xmin = 73.3719
				xmax = 73.5119
				text = ""
			intervals [313]:
				xmin = 73.5119
				xmax = 73.7119
				text = "he"
			intervals [314]:
				xmin = 73.7119
				xmax = 73.7419
				text = ""
			intervals [315]:
				xmin = 73.7419
				xmax = 74.0619
				text = "he"
			intervals [316]:
				xmin = 74.0619
				xmax = 74.1519
				text = ""
			intervals [317]:
				xmin = 74.1519
				xmax = 74.4519
				text = "uh"
			intervals [318]:
				xmin = 74.4519
				xmax = 74.5719
				text = ""
			intervals [319]:
				xmin = 74.5719
				xmax = 74.8119
				text = "he"
			intervals [320]:
				xmin = 74.8119
				xmax = 74.9919
				text = "heard"
			intervals [321]:
				xmin = 74.9919
				xmax = 75.0619
				text = "the"
			intervals [322]:
				xmin = 75.0619
				xmax = 75.3319
				text = "case"
			intervals [323]:
				xmin = 75.3319
				xmax = 75.4419
				text = "as"
			intervals [324]:
				xmin = 75.4419
				xmax = 75.4819
				text = "a"
			intervals [325]:
				xmin = 75.4819
				xmax = 75.5419
				text = ""
			intervals [326]:
				xmin = 75.5419
				xmax = 75.9219
				text = "trial"
			intervals [327]:
				xmin = 75.9219
				xmax = 75.9819
				text = ""
			intervals [328]:
				xmin = 75.9819
				xmax = 76.0919
				text = "and"
			intervals [329]:
				xmin = 76.0919
				xmax = 76.1519
				text = "he"
			intervals [330]:
				xmin = 76.1519
				xmax = 76.3019
				text = ""
			intervals [331]:
				xmin = 76.3019
				xmax = 76.3619
				text = "he"
			intervals [332]:
				xmin = 76.3619
				xmax = 76.5319
				text = ""
			intervals [333]:
				xmin = 76.5319
				xmax = 76.7419
				text = "hand"
			intervals [334]:
				xmin = 76.7419
				xmax = 76.8919
				text = "down"
			intervals [335]:
				xmin = 76.8919
				xmax = 76.9219
				text = ""
			intervals [336]:
				xmin = 76.9219
				xmax = 76.9919
				text = "the"
			intervals [337]:
				xmin = 76.9919
				xmax = 77.2719
				text = "decision"
			intervals [338]:
				xmin = 77.2719
				xmax = 77.3319
				text = "in"
			intervals [339]:
				xmin = 77.3319
				xmax = 77.4619
				text = "my"
			intervals [340]:
				xmin = 77.4619
				xmax = 77.5619
				text = ""
			intervals [341]:
				xmin = 77.5619
				xmax = 77.7419
				text = "favor"
			intervals [342]:
				xmin = 77.7419
				xmax = 80.9013
				text = ""
			intervals [343]:
				xmin = 80.9013
				xmax = 81.2413
				text = "so"
			intervals [344]:
				xmin = 81.2413
				xmax = 81.4613
				text = "uh"
			intervals [345]:
				xmin = 81.4613
				xmax = 81.6013
				text = ""
			intervals [346]:
				xmin = 81.6013
				xmax = 81.8613
				text = "then"
			intervals [347]:
				xmin = 81.8613
				xmax = 82.0013
				text = "when"
			intervals [348]:
				xmin = 82.0013
				xmax = 82.1713
				text = ""
			intervals [349]:
				xmin = 82.1713
				xmax = 82.3713
				text = "my"
			intervals [350]:
				xmin = 82.3713
				xmax = 82.5613
				text = "name"
			intervals [351]:
				xmin = 82.5613
				xmax = 82.7913
				text = "came"
			intervals [352]:
				xmin = 82.7913
				xmax = 82.8613
				text = "up"
			intervals [353]:
				xmin = 82.8613
				xmax = 83.0213
				text = "for"
			intervals [354]:
				xmin = 83.0213
				xmax = 83.5313
				text = "battalion"
			intervals [355]:
				xmin = 83.5313
				xmax = 83.9613
				text = "chief"
			intervals [356]:
				xmin = 83.9613
				xmax = 84.7452
				text = ""
			intervals [357]:
				xmin = 84.7452
				xmax = 84.9052
				text = "then"
			intervals [358]:
				xmin = 84.9052
				xmax = 84.9952
				text = "they"
			intervals [359]:
				xmin = 84.9952
				xmax = 85.1352
				text = "s"
			intervals [360]:
				xmin = 85.1352
				xmax = 85.3683
				text = ""
			intervals [361]:
				xmin = 85.3683
				xmax = 85.4883
				text = "s"
			intervals [362]:
				xmin = 85.4883
				xmax = 85.5657
				text = ""
			intervals [363]:
				xmin = 85.5657
				xmax = 85.8957
				text = "start"
			intervals [364]:
				xmin = 85.8957
				xmax = 85.9657
				text = "a"
			intervals [365]:
				xmin = 85.9657
				xmax = 86.0457
				text = ""
			intervals [366]:
				xmin = 86.0457
				xmax = 86.2357
				text = "few"
			intervals [367]:
				xmin = 86.2357
				xmax = 86.4657
				text = "more"
			intervals [368]:
				xmin = 86.4657
				xmax = 86.7757
				text = "tricks"
			intervals [369]:
				xmin = 86.7757
				xmax = 87.0657
				text = "now"
			intervals [370]:
				xmin = 87.0657
				xmax = 87.3157
				text = ""
			intervals [371]:
				xmin = 87.3157
				xmax = 87.4357
				text = "oh"
			intervals [372]:
				xmin = 87.4357
				xmax = 87.5457
				text = "they"
			intervals [373]:
				xmin = 87.5457
				xmax = 87.6857
				text = "did"
			intervals [374]:
				xmin = 87.6857
				xmax = 88.1057
				text = "everything"
			intervals [375]:
				xmin = 88.1057
				xmax = 88.1657
				text = "i"
			intervals [376]:
				xmin = 88.1657
				xmax = 88.3257
				text = "mean"
			intervals [377]:
				xmin = 88.3257
				xmax = 88.4757
				text = "went"
			intervals [378]:
				xmin = 88.4757
				xmax = 88.5157
				text = ""
			intervals [379]:
				xmin = 88.5157
				xmax = 88.5757
				text = "to"
			intervals [380]:
				xmin = 88.5757
				xmax = 89.1057
				text = "promotion"
			intervals [381]:
				xmin = 89.1057
				xmax = 89.4157
				text = "board"
			intervals [382]:
				xmin = 89.4157
				xmax = 89.6957
				text = "and"
			intervals [383]:
				xmin = 89.6957
				xmax = 89.8657
				text = ""
			intervals [384]:
				xmin = 89.8657
				xmax = 90.5057
				text = "lied"
			intervals [385]:
				xmin = 90.5057
				xmax = 90.6557
				text = "one"
			intervals [386]:
				xmin = 90.6557
				xmax = 90.7557
				text = "to"
			intervals [387]:
				xmin = 90.7557
				xmax = 90.9157
				text = ""
			intervals [388]:
				xmin = 90.9157
				xmax = 91.0857
				text = "i"
			intervals [389]:
				xmin = 91.0857
				xmax = 91.2857
				text = "don't"
			intervals [390]:
				xmin = 91.2857
				xmax = 91.3757
				text = "s"
			intervals [391]:
				xmin = 91.3757
				xmax = 91.5957
				text = "this"
			intervals [392]:
				xmin = 91.5957
				xmax = 91.8357
				text = "fire"
			intervals [393]:
				xmin = 91.8357
				xmax = 92.1057
				text = "chief"
			intervals [394]:
				xmin = 92.1057
				xmax = 92.2157
				text = "we"
			intervals [395]:
				xmin = 92.2157
				xmax = 92.3657
				text = "have"
			intervals [396]:
				xmin = 92.3657
				xmax = 92.3957
				text = ""
			intervals [397]:
				xmin = 92.3957
				xmax = 92.5657
				text = "right"
			intervals [398]:
				xmin = 92.5657
				xmax = 92.5957
				text = ""
			intervals [399]:
				xmin = 92.5957
				xmax = 92.9557
				text = "now"
			intervals [400]:
				xmin = 92.9557
				xmax = 93.4677
				text = ""
			intervals [401]:
				xmin = 93.4677
				xmax = 93.6277
				text = "um"
			intervals [402]:
				xmin = 93.6277
				xmax = 93.8377
				text = "he"
			intervals [403]:
				xmin = 93.8377
				xmax = 93.9977
				text = "s"
			intervals [404]:
				xmin = 93.9977
				xmax = 94.108
				text = ""
			intervals [405]:
				xmin = 94.108
				xmax = 94.568
				text = "uh"
			intervals [406]:
				xmin = 94.568
				xmax = 94.8006
				text = ""
			intervals [407]:
				xmin = 94.8006
				xmax = 94.9406
				text = "he"
			intervals [408]:
				xmin = 94.9406
				xmax = 95.3506
				text = "permitted"
			intervals [409]:
				xmin = 95.3506
				xmax = 95.5206
				text = "one"
			intervals [410]:
				xmin = 95.5206
				xmax = 95.6006
				text = "of"
			intervals [411]:
				xmin = 95.6006
				xmax = 95.6606
				text = "the"
			intervals [412]:
				xmin = 95.6606
				xmax = 95.9906
				text = "men"
			intervals [413]:
				xmin = 95.9906
				xmax = 96.0706
				text = ""
			intervals [414]:
				xmin = 96.0706
				xmax = 96.2506
				text = "to"
			intervals [415]:
				xmin = 96.2506
				xmax = 96.7806
				text = "testify"
			intervals [416]:
				xmin = 96.7806
				xmax = 97.1006
				text = "against"
			intervals [417]:
				xmin = 97.1006
				xmax = 97.1306
				text = ""
			intervals [418]:
				xmin = 97.1306
				xmax = 97.3106
				text = "me"
			intervals [419]:
				xmin = 97.3106
				xmax = 97.4106
				text = "who"
			intervals [420]:
				xmin = 97.4106
				xmax = 97.5106
				text = "was"
			intervals [421]:
				xmin = 97.5106
				xmax = 97.7106
				text = "never"
			intervals [422]:
				xmin = 97.7106
				xmax = 97.8806
				text = "my"
			intervals [423]:
				xmin = 97.8806
				xmax = 98.2806
				text = "superior"
			intervals [424]:
				xmin = 98.2806
				xmax = 98.6106
				text = "officer"
			intervals [425]:
				xmin = 98.6106
				xmax = 98.9852
				text = ""
			intervals [426]:
				xmin = 98.9852
				xmax = 99.0752
				text = "that"
			intervals [427]:
				xmin = 99.0752
				xmax = 99.1352
				text = "s"
			intervals [428]:
				xmin = 99.1352
				xmax = 99.2852
				text = "one"
			intervals [429]:
				xmin = 99.2852
				xmax = 99.4052
				text = "thing"
			intervals [430]:
				xmin = 99.4052
				xmax = 99.4652
				text = "i"
			intervals [431]:
				xmin = 99.4652
				xmax = 99.6452
				text = "got"
			intervals [432]:
				xmin = 99.6452
				xmax = 99.9452
				text = "against"
			intervals [433]:
				xmin = 99.9452
				xmax = 100.1452
				text = "him"
			intervals [434]:
				xmin = 100.1452
				xmax = 100.3152
				text = "here"
			intervals [435]:
				xmin = 100.3152
				xmax = 100.6245
				text = ""
			intervals [436]:
				xmin = 100.6245
				xmax = 100.6845
				text = "and"
			intervals [437]:
				xmin = 100.6845
				xmax = 101.0145
				text = "another"
			intervals [438]:
				xmin = 101.0145
				xmax = 101.1845
				text = "one"
			intervals [439]:
				xmin = 101.1845
				xmax = 101.729
				text = ""
			intervals [440]:
				xmin = 101.729
				xmax = 102.059
				text = "uh"
			intervals [441]:
				xmin = 102.059
				xmax = 102.189
				text = ""
			intervals [442]:
				xmin = 102.189
				xmax = 102.289
				text = "they"
			intervals [443]:
				xmin = 102.289
				xmax = 102.439
				text = "had"
			intervals [444]:
				xmin = 102.439
				xmax = 102.499
				text = "we"
			intervals [445]:
				xmin = 102.499
				xmax = 102.609
				text = "got"
			intervals [446]:
				xmin = 102.609
				xmax = 102.759
				text = ""
			intervals [447]:
				xmin = 102.759
				xmax = 102.839
				text = "i"
			intervals [448]:
				xmin = 102.839
				xmax = 102.959
				text = "had"
			intervals [449]:
				xmin = 102.959
				xmax = 102.999
				text = "a"
			intervals [450]:
				xmin = 102.999
				xmax = 103.039
				text = ""
			intervals [451]:
				xmin = 103.039
				xmax = 103.239
				text = "white"
			intervals [452]:
				xmin = 103.239
				xmax = 103.459
				text = "fellow"
			intervals [453]:
				xmin = 103.459
				xmax = 103.559
				text = "in"
			intervals [454]:
				xmin = 103.559
				xmax = 103.719
				text = "my"
			intervals [455]:
				xmin = 103.719
				xmax = 104.059
				text = "command"
			intervals [456]:
				xmin = 104.059
				xmax = 104.109
				text = "i"
			intervals [457]:
				xmin = 104.109
				xmax = 104.219
				text = "was"
			intervals [458]:
				xmin = 104.219
				xmax = 104.259
				text = "a"
			intervals [459]:
				xmin = 104.259
				xmax = 104.579
				text = "captain"
			intervals [460]:
				xmin = 104.579
				xmax = 104.619
				text = ""
			intervals [461]:
				xmin = 104.619
				xmax = 104.679
				text = "of"
			intervals [462]:
				xmin = 104.679
				xmax = 104.899
				text = "truck"
			intervals [463]:
				xmin = 104.899
				xmax = 105.369
				text = "sixteen"
			intervals [464]:
				xmin = 105.369
				xmax = 105.509
				text = "over"
			intervals [465]:
				xmin = 105.509
				xmax = 105.539
				text = ""
			intervals [466]:
				xmin = 105.539
				xmax = 105.709
				text = "here"
			intervals [467]:
				xmin = 105.709
				xmax = 105.799
				text = "on"
			intervals [468]:
				xmin = 105.799
				xmax = 105.879
				text = ""
			intervals [469]:
				xmin = 105.879
				xmax = 106.309
				text = "pennsylvania"
			intervals [470]:
				xmin = 106.309
				xmax = 106.629
				text = "avenue"
			intervals [471]:
				xmin = 106.629
				xmax = 107.257
				text = ""
			intervals [472]:
				xmin = 107.257
				xmax = 107.507
				text = "i"
			intervals [473]:
				xmin = 107.507
				xmax = 107.657
				text = "was"
			intervals [474]:
				xmin = 107.657
				xmax = 108.047
				text = "captain"
			intervals [475]:
				xmin = 108.047
				xmax = 108.077
				text = ""
			intervals [476]:
				xmin = 108.077
				xmax = 108.347
				text = "there"
			intervals [477]:
				xmin = 108.347
				xmax = 108.9308
				text = ""
			intervals [478]:
				xmin = 108.9308
				xmax = 109.2108
				text = "about"
			intervals [479]:
				xmin = 109.2108
				xmax = 109.3408
				text = ""
			intervals [480]:
				xmin = 109.3408
				xmax = 109.5908
				text = "uh"
			intervals [481]:
				xmin = 109.5908
				xmax = 111.2718
				text = ""
			intervals [482]:
				xmin = 111.2718
				xmax = 111.4418
				text = "two"
			intervals [483]:
				xmin = 111.4418
				xmax = 111.6818
				text = ""
			intervals [484]:
				xmin = 111.6818
				xmax = 111.8618
				text = "two"
			intervals [485]:
				xmin = 111.8618
				xmax = 112.1118
				text = "about"
			intervals [486]:
				xmin = 112.1118
				xmax = 112.3418
				text = "three"
			intervals [487]:
				xmin = 112.3418
				xmax = 112.5118
				text = "years"
			intervals [488]:
				xmin = 112.5118
				xmax = 112.6918
				text = "before"
			intervals [489]:
				xmin = 112.6918
				xmax = 112.7618
				text = "i"
			intervals [490]:
				xmin = 112.7618
				xmax = 112.8718
				text = "was"
			intervals [491]:
				xmin = 112.8718
				xmax = 113.2118
				text = "promoted"
			intervals [492]:
				xmin = 113.2118
				xmax = 113.3318
				text = "to"
			intervals [493]:
				xmin = 113.3318
				xmax = 113.3718
				text = "a"
			intervals [494]:
				xmin = 113.3718
				xmax = 113.8018
				text = "battalion"
			intervals [495]:
				xmin = 113.8018
				xmax = 113.8318
				text = ""
			intervals [496]:
				xmin = 113.8318
				xmax = 114.2218
				text = "chief"
			intervals [497]:
				xmin = 114.2218
				xmax = 115.1107
				text = ""
			intervals [498]:
				xmin = 115.1107
				xmax = 115.4607
				text = "and"
			intervals [499]:
				xmin = 115.4607
				xmax = 115.6207
				text = "uh"
			intervals [500]:
				xmin = 115.6207
				xmax = 115.6607
				text = ""
			intervals [501]:
				xmin = 115.6607
				xmax = 115.7807
				text = "i"
			intervals [502]:
				xmin = 115.7807
				xmax = 115.9107
				text = "had"
			intervals [503]:
				xmin = 115.9107
				xmax = 115.9807
				text = "a"
			intervals [504]:
				xmin = 115.9807
				xmax = 116.2007
				text = "white"
			intervals [505]:
				xmin = 116.2007
				xmax = 116.4807
				text = ""
			intervals [506]:
				xmin = 116.4807
				xmax = 116.6307
				text = "boy"
			intervals [507]:
				xmin = 116.6307
				xmax = 116.7207
				text = "in"
			intervals [508]:
				xmin = 116.7207
				xmax = 116.9607
				text = "my"
			intervals [509]:
				xmin = 116.9607
				xmax = 117.0307
				text = ""
			intervals [510]:
				xmin = 117.0307
				xmax = 117.4407
				text = "company"
			intervals [511]:
				xmin = 117.4407
				xmax = 117.4907
				text = ""
			intervals [512]:
				xmin = 117.4907
				xmax = 117.6507
				text = "under"
			intervals [513]:
				xmin = 117.6507
				xmax = 117.8407
				text = "my"
			intervals [514]:
				xmin = 117.8407
				xmax = 118.4607
				text = "command"
			intervals [515]:
				xmin = 118.4607
				xmax = 118.6507
				text = ""
			intervals [516]:
				xmin = 118.6507
				xmax = 118.8607
				text = "who"
			intervals [517]:
				xmin = 118.8607
				xmax = 119.1307
				text = "wasn't"
			intervals [518]:
				xmin = 119.1307
				xmax = 119.4307
				text = "studying"
			intervals [519]:
				xmin = 119.4307
				xmax = 119.8107
				text = "his"
			intervals [520]:
				xmin = 119.8107
				xmax = 120.7742
				text = ""
			intervals [521]:
				xmin = 120.7742
				xmax = 121.2942
				text = "probation"
			intervals [522]:
				xmin = 121.2942
				xmax = 121.3542
				text = "he"
			intervals [523]:
				xmin = 121.3542
				xmax = 121.4042
				text = "s"
			intervals [524]:
				xmin = 121.4042
				xmax = 121.6742
				text = "supposed"
			intervals [525]:
				xmin = 121.6742
				xmax = 121.7342
				text = "to"
			intervals [526]:
				xmin = 121.7342
				xmax = 121.9742
				text = "study"
			intervals [527]:
				xmin = 121.9742
				xmax = 122.0642
				text = "you"
			intervals [528]:
				xmin = 122.0642
				xmax = 122.2942
				text = "know"
			intervals [529]:
				xmin = 122.2942
				xmax = 122.7823
				text = ""
			intervals [530]:
				xmin = 122.7823
				xmax = 122.9423
				text = "that"
			intervals [531]:
				xmin = 122.9423
				xmax = 122.9823
				text = ""
			intervals [532]:
				xmin = 122.9823
				xmax = 123.0523
				text = "s"
			intervals [533]:
				xmin = 123.0523
				xmax = 123.1623
				text = "the"
			intervals [534]:
				xmin = 123.1623
				xmax = 123.4523
				text = "course"
			intervals [535]:
				xmin = 123.4523
				xmax = 123.5923
				text = "that"
			intervals [536]:
				xmin = 123.5923
				xmax = 123.6723
				text = "a"
			intervals [537]:
				xmin = 123.6723
				xmax = 123.8723
				text = ""
			intervals [538]:
				xmin = 123.8723
				xmax = 124.2523
				text = "fireman"
			intervals [539]:
				xmin = 124.2523
				xmax = 124.4823
				text = ""
			intervals [540]:
				xmin = 124.4823
				xmax = 125.0223
				text = "studies"
			intervals [541]:
				xmin = 125.0223
				xmax = 125.1223
				text = "when"
			intervals [542]:
				xmin = 125.1223
				xmax = 125.2323
				text = "he"
			intervals [543]:
				xmin = 125.2323
				xmax = 125.5123
				text = "first"
			intervals [544]:
				xmin = 125.5123
				xmax = 125.8423
				text = "comes"
			intervals [545]:
				xmin = 125.8423
				xmax = 125.9023
				text = "in"
			intervals [546]:
				xmin = 125.9023
				xmax = 126.0023
				text = "and"
			intervals [547]:
				xmin = 126.0023
				xmax = 126.1823
				text = ""
			intervals [548]:
				xmin = 126.1823
				xmax = 126.3223
				text = "he"
			intervals [549]:
				xmin = 126.3223
				xmax = 126.6123
				text = "wasn't"
			intervals [550]:
				xmin = 126.6123
				xmax = 126.7723
				text = "doing"
			intervals [551]:
				xmin = 126.7723
				xmax = 126.9723
				text = "so"
			intervals [552]:
				xmin = 126.9723
				xmax = 127.0023
				text = ""
			intervals [553]:
				xmin = 127.0023
				xmax = 127.2123
				text = "well"
			intervals [554]:
				xmin = 127.2123
				xmax = 127.9212
				text = ""
			intervals [555]:
				xmin = 127.9212
				xmax = 128.1112
				text = "so"
			intervals [556]:
				xmin = 128.1112
				xmax = 128.3112
				text = "i"
			intervals [557]:
				xmin = 128.3112
				xmax = 128.4812
				text = ""
			intervals [558]:
				xmin = 128.4812
				xmax = 128.6412
				text = "went"
			intervals [559]:
				xmin = 128.6412
				xmax = 128.7612
				text = "on"
			intervals [560]:
				xmin = 128.7612
				xmax = 129.4312
				text = "vacation"
			intervals [561]:
				xmin = 129.4312
				xmax = 130.6162
				text = ""
			intervals [562]:
				xmin = 130.6162
				xmax = 130.9362
				text = "uh"
			intervals [563]:
				xmin = 130.9362
				xmax = 132.7629
				text = ""
			intervals [564]:
				xmin = 132.7629
				xmax = 132.9129
				text = "with"
			intervals [565]:
				xmin = 132.9129
				xmax = 133.0529
				text = "my"
			intervals [566]:
				xmin = 133.0529
				xmax = 133.6629
				text = "wife"
			intervals [567]:
				xmin = 133.6629
				xmax = 134.7517
				text = ""
			intervals [568]:
				xmin = 134.7517
				xmax = 134.9017
				text = "in"
			intervals [569]:
				xmin = 134.9017
				xmax = 134.9417
				text = ""
			intervals [570]:
				xmin = 134.9417
				xmax = 135.3617
				text = "africa"
			intervals [571]:
				xmin = 135.3617
				xmax = 135.4917
				text = "she"
			intervals [572]:
				xmin = 135.4917
				xmax = 135.5917
				text = "was"
			intervals [573]:
				xmin = 135.5917
				xmax = 135.8417
				text = "teaching"
			intervals [574]:
				xmin = 135.8417
				xmax = 135.9517
				text = "a"
			intervals [575]:
				xmin = 135.9517
				xmax = 136.1417
				text = "summer"
			intervals [576]:
				xmin = 136.1417
				xmax = 136.2417
				text = "in"
			intervals [577]:
				xmin = 136.2417
				xmax = 136.7017
				text = "africa"
			intervals [578]:
				xmin = 136.7017
				xmax = 137.7926
				text = ""
			intervals [579]:
				xmin = 137.7926
				xmax = 138.0926
				text = "and"
			intervals [580]:
				xmin = 138.0926
				xmax = 138.2526
				text = "uh"
			intervals [581]:
				xmin = 138.2526
				xmax = 138.3026
				text = ""
			intervals [582]:
				xmin = 138.3026
				xmax = 138.4226
				text = "in"
			intervals [583]:
				xmin = 138.4226
				xmax = 138.9926
				text = "nineteen"
			intervals [584]:
				xmin = 138.9926
				xmax = 139.1726
				text = ""
			intervals [585]:
				xmin = 139.1726
				xmax = 139.5826
				text = "sixty"
			intervals [586]:
				xmin = 139.5826
				xmax = 139.9326
				text = "three"
			intervals [587]:
				xmin = 139.9326
				xmax = 141.0659
				text = ""
			intervals [588]:
				xmin = 141.0659
				xmax = 141.5259
				text = "and"
			intervals [589]:
				xmin = 141.5259
				xmax = 142.8306
				text = ""
			intervals [590]:
				xmin = 142.8306
				xmax = 143.0106
				text = "so"
			intervals [591]:
				xmin = 143.0106
				xmax = 143.1506
				text = "when"
			intervals [592]:
				xmin = 143.1506
				xmax = 143.2406
				text = "i"
			intervals [593]:
				xmin = 143.2406
				xmax = 143.5206
				text = "came"
			intervals [594]:
				xmin = 143.5206
				xmax = 143.8406
				text = "back"
			intervals [595]:
				xmin = 143.8406
				xmax = 144.2724
				text = ""
			intervals [596]:
				xmin = 144.2724
				xmax = 144.5124
				text = "this"
			intervals [597]:
				xmin = 144.5124
				xmax = 144.8424
				text = "chief"
			intervals [598]:
				xmin = 144.8424
				xmax = 145.0324
				text = "over"
			intervals [599]:
				xmin = 145.0324
				xmax = 145.3424
				text = "here"
			intervals [600]:
				xmin = 145.3424
				xmax = 145.5424
				text = ""
			intervals [601]:
				xmin = 145.5424
				xmax = 145.6424
				text = "who"
			intervals [602]:
				xmin = 145.6424
				xmax = 145.7924
				text = "was"
			intervals [603]:
				xmin = 145.7924
				xmax = 146.0224
				text = "my"
			intervals [604]:
				xmin = 146.0224
				xmax = 146.0924
				text = ""
			intervals [605]:
				xmin = 146.0924
				xmax = 146.4024
				text = "chief"
			intervals [606]:
				xmin = 146.4024
				xmax = 146.4324
				text = ""
			intervals [607]:
				xmin = 146.4324
				xmax = 146.6924
				text = "too"
			intervals [608]:
				xmin = 146.6924
				xmax = 148.0649
				text = ""
			intervals [609]:
				xmin = 148.0649
				xmax = 148.4349
				text = "uh"
			intervals [610]:
				xmin = 148.4349
				xmax = 148.5805
				text = ""
			intervals [611]:
				xmin = 148.5805
				xmax = 148.9005
				text = "sent"
			intervals [612]:
				xmin = 148.9005
				xmax = 148.9405
				text = "a"
			intervals [613]:
				xmin = 148.9405
				xmax = 149.4005
				text = "report"
			intervals [614]:
				xmin = 149.4005
				xmax = 149.4905
				text = "a"
			intervals [615]:
				xmin = 149.4905
				xmax = 149.8505
				text = "favorable"
			intervals [616]:
				xmin = 149.8505
				xmax = 150.3205
				text = "report"
			intervals [617]:
				xmin = 150.3205
				xmax = 150.5105
				text = "on"
			intervals [618]:
				xmin = 150.5105
				xmax = 150.7205
				text = "him"
			intervals [619]:
				xmin = 150.7205
				xmax = 150.9612
				text = ""
			intervals [620]:
				xmin = 150.9612
				xmax = 151.1012
				text = "for"
			intervals [621]:
				xmin = 151.1012
				xmax = 151.2912
				text = "his"
			intervals [622]:
				xmin = 151.2912
				xmax = 151.4612
				text = "three"
			intervals [623]:
				xmin = 151.4612
				xmax = 151.9012
				text = "months"
			intervals [624]:
				xmin = 151.9012
				xmax = 152.0104
				text = ""
			intervals [625]:
				xmin = 152.0104
				xmax = 152.3004
				text = "see"
			intervals [626]:
				xmin = 152.3004
				xmax = 152.5404
				text = "the"
			intervals [627]:
				xmin = 152.5404
				xmax = 153.0404
				text = "examine"
			intervals [628]:
				xmin = 153.0404
				xmax = 153.2504
				text = "each"
			intervals [629]:
				xmin = 153.2504
				xmax = 153.6204
				text = "fireman"
			intervals [630]:
				xmin = 153.6204
				xmax = 153.6504
				text = ""
			intervals [631]:
				xmin = 153.6504
				xmax = 153.9404
				text = "every"
			intervals [632]:
				xmin = 153.9404
				xmax = 154.1804
				text = "three"
			intervals [633]:
				xmin = 154.1804
				xmax = 154.4804
				text = "months"
			intervals [634]:
				xmin = 154.4804
				xmax = 154.5504
				text = "you"
			intervals [635]:
				xmin = 154.5504
				xmax = 154.7604
				text = "see"
			intervals [636]:
				xmin = 154.7604
				xmax = 154.8104
				text = "a"
			intervals [637]:
				xmin = 154.8104
				xmax = 155.0104
				text = "new"
			intervals [638]:
				xmin = 155.0104
				xmax = 155.0404
				text = ""
			intervals [639]:
				xmin = 155.0404
				xmax = 155.2404
				text = "man"
			intervals [640]:
				xmin = 155.2404
				xmax = 155.7799
				text = ""
			intervals [641]:
				xmin = 155.7799
				xmax = 156.0899
				text = "well"
			intervals [642]:
				xmin = 156.0899
				xmax = 156.1699
				text = ""
			intervals [643]:
				xmin = 156.1699
				xmax = 156.3899
				text = "i"
			intervals [644]:
				xmin = 156.3899
				xmax = 156.5499
				text = "when"
			intervals [645]:
				xmin = 156.5499
				xmax = 156.6099
				text = "i"
			intervals [646]:
				xmin = 156.6099
				xmax = 157.0499
				text = "was"
			intervals [647]:
				xmin = 157.0499
				xmax = 157.2499
				text = "away"
			intervals [648]:
				xmin = 157.2499
				xmax = 157.3599
				text = "the"
			intervals [649]:
				xmin = 157.3599
				xmax = 157.5299
				text = "three"
			intervals [650]:
				xmin = 157.5299
				xmax = 157.7799
				text = "months"
			intervals [651]:
				xmin = 157.7799
				xmax = 158.0199
				text = "came"
			intervals [652]:
				xmin = 158.0199
				xmax = 158.3699
				text = "around"
			intervals [653]:
				xmin = 158.3699
				xmax = 158.5199
				text = "he"
			intervals [654]:
				xmin = 158.5199
				xmax = 158.9799
				text = "examined"
			intervals [655]:
				xmin = 158.9799
				xmax = 159.4599
				text = "himself"
			intervals [656]:
				xmin = 159.4599
				xmax = 159.5799
				text = "and"
			intervals [657]:
				xmin = 159.5799
				xmax = 159.6899
				text = "he"
			intervals [658]:
				xmin = 159.6899
				xmax = 159.9499
				text = "sent"
			intervals [659]:
				xmin = 159.9499
				xmax = 159.9799
				text = ""
			intervals [660]:
				xmin = 159.9799
				xmax = 160.0999
				text = "in"
			intervals [661]:
				xmin = 160.0999
				xmax = 160.1399
				text = "a"
			intervals [662]:
				xmin = 160.1399
				xmax = 160.5799
				text = "report"
			intervals [663]:
				xmin = 160.5799
				xmax = 160.7799
				text = "on"
			intervals [664]:
				xmin = 160.7799
				xmax = 160.8399
				text = "him"
			intervals [665]:
				xmin = 160.8399
				xmax = 160.9499
				text = "that"
			intervals [666]:
				xmin = 160.9499
				xmax = 161.0999
				text = "was"
			intervals [667]:
				xmin = 161.0999
				xmax = 161.6799
				text = "favorable"
			intervals [668]:
				xmin = 161.6799
				xmax = 162.3323
				text = ""
			intervals [669]:
				xmin = 162.3323
				xmax = 162.4023
				text = "so"
			intervals [670]:
				xmin = 162.4023
				xmax = 162.5323
				text = "when"
			intervals [671]:
				xmin = 162.5323
				xmax = 162.6123
				text = "i"
			intervals [672]:
				xmin = 162.6123
				xmax = 162.8723
				text = "came"
			intervals [673]:
				xmin = 162.8723
				xmax = 163.0623
				text = "back"
			intervals [674]:
				xmin = 163.0623
				xmax = 163.2323
				text = "from"
			intervals [675]:
				xmin = 163.2323
				xmax = 163.4123
				text = "my"
			intervals [676]:
				xmin = 163.4123
				xmax = 163.7713
				text = ""
			intervals [677]:
				xmin = 163.7713
				xmax = 164.0513
				text = "uh"
			intervals [678]:
				xmin = 164.0513
				xmax = 164.1013
				text = ""
			intervals [679]:
				xmin = 164.1013
				xmax = 164.7013
				text = "vacation"
			intervals [680]:
				xmin = 164.7013
				xmax = 165.4565
				text = ""
			intervals [681]:
				xmin = 165.4565
				xmax = 165.6065
				text = "in"
			intervals [682]:
				xmin = 165.6065
				xmax = 166.0265
				text = "africa"
			intervals [683]:
				xmin = 166.0265
				xmax = 166.3165
				text = "and"
			intervals [684]:
				xmin = 166.3165
				xmax = 166.3465
				text = ""
			intervals [685]:
				xmin = 166.3465
				xmax = 166.4165
				text = "in"
			intervals [686]:
				xmin = 166.4165
				xmax = 166.6365
				text = ""
			intervals [687]:
				xmin = 166.6365
				xmax = 166.7265
				text = "in"
			intervals [688]:
				xmin = 166.7265
				xmax = 166.7565
				text = ""
			intervals [689]:
				xmin = 166.7565
				xmax = 167.1865
				text = "london"
			intervals [690]:
				xmin = 167.1865
				xmax = 167.8264
				text = ""
			intervals [691]:
				xmin = 167.8264
				xmax = 168.1664
				text = "uh"
			intervals [692]:
				xmin = 168.1664
				xmax = 169.3113
				text = ""
			intervals [693]:
				xmin = 169.3113
				xmax = 169.5513
				text = "he"
			intervals [694]:
				xmin = 169.5513
				xmax = 169.8113
				text = "told"
			intervals [695]:
				xmin = 169.8113
				xmax = 169.9613
				text = "me"
			intervals [696]:
				xmin = 169.9613
				xmax = 170.2213
				text = "that"
			intervals [697]:
				xmin = 170.2213
				xmax = 170.2513
				text = ""
			intervals [698]:
				xmin = 170.2513
				xmax = 170.3313
				text = "uh"
			intervals [699]:
				xmin = 170.3313
				xmax = 170.4613
				text = "he"
			intervals [700]:
				xmin = 170.4613
				xmax = 170.6413
				text = "said"
			intervals [701]:
				xmin = 170.6413
				xmax = 170.6713
				text = ""
			intervals [702]:
				xmin = 170.6713
				xmax = 171.1613
				text = "captain"
			intervals [703]:
				xmin = 171.1613
				xmax = 171.3913
				text = ""
			intervals [704]:
				xmin = 171.3913
				xmax = 171.8513
				text = "i've"
			intervals [705]:
				xmin = 171.8513
				xmax = 172.0113
				text = "uh"
			intervals [706]:
				xmin = 172.0113
				xmax = 173.5305
				text = ""
			intervals [707]:
				xmin = 173.5305
				xmax = 173.8005
				text = "uh"
			intervals [708]:
				xmin = 173.8005
				xmax = 173.8505
				text = ""
			intervals [709]:
				xmin = 173.8505
				xmax = 174.1405
				text = "sent"
			intervals [710]:
				xmin = 174.1405
				xmax = 174.1705
				text = ""
			intervals [711]:
				xmin = 174.1705
				xmax = 174.3705
				text = "in"
			intervals [712]:
				xmin = 174.3705
				xmax = 174.5305
				text = "uh"
			intervals [713]:
				xmin = 174.5305
				xmax = 175.699
				text = ""
			intervals [714]:
				xmin = 175.699
				xmax = 175.739
				text = "a"
			intervals [715]:
				xmin = 175.739
				xmax = 175.799
				text = ""
			intervals [716]:
				xmin = 175.799
				xmax = 176.159
				text = "form"
			intervals [717]:
				xmin = 176.159
				xmax = 176.369
				text = "on"
			intervals [718]:
				xmin = 176.369
				xmax = 176.509
				text = ""
			intervals [719]:
				xmin = 176.509
				xmax = 176.589
				text = "rdx"
			intervals [720]:
				xmin = 176.589
				xmax = 179.8644
				text = ""
			intervals [721]:
				xmin = 179.8644
				xmax = 180.0144
				text = "his"
			intervals [722]:
				xmin = 180.0144
				xmax = 180.1044
				text = "name"
			intervals [723]:
				xmin = 180.1044
				xmax = 180.2244
				text = "was"
			intervals [724]:
				xmin = 180.2244
				xmax = 180.2544
				text = ""
			intervals [725]:
				xmin = 180.2544
				xmax = 180.8444
				text = "rdx"
			intervals [726]:
				xmin = 180.8444
				xmax = 181.4243
				text = ""
			intervals [727]:
				xmin = 181.4243
				xmax = 181.6943
				text = "and"
			intervals [728]:
				xmin = 181.6943
				xmax = 181.9343
				text = "uh"
			intervals [729]:
				xmin = 181.9343
				xmax = 182.6083
				text = ""
			intervals [730]:
				xmin = 182.6083
				xmax = 182.7283
				text = "and"
			intervals [731]:
				xmin = 182.7283
				xmax = 182.8383
				text = "i"
			intervals [732]:
				xmin = 182.8383
				xmax = 183.0683
				text = "gave"
			intervals [733]:
				xmin = 183.0683
				xmax = 183.2483
				text = "him"
			intervals [734]:
				xmin = 183.2483
				xmax = 183.6183
				text = "good"
			intervals [735]:
				xmin = 183.6183
				xmax = 183.6783
				text = ""
			intervals [736]:
				xmin = 183.6783
				xmax = 183.8783
				text = "all"
			intervals [737]:
				xmin = 183.8783
				xmax = 183.9383
				text = "the"
			intervals [738]:
				xmin = 183.9383
				xmax = 184.1683
				text = "way"
			intervals [739]:
				xmin = 184.1683
				xmax = 184.4783
				text = "through"
			intervals [740]:
				xmin = 184.4783
				xmax = 185.4942
				text = ""
			intervals [741]:
				xmin = 185.4942
				xmax = 185.7042
				text = "said"
			intervals [742]:
				xmin = 185.7042
				xmax = 185.8642
				text = "you"
			intervals [743]:
				xmin = 185.8642
				xmax = 185.9242
				text = ""
			intervals [744]:
				xmin = 185.9242
				xmax = 186.1342
				text = "d"
			intervals [745]:
				xmin = 186.1342
				xmax = 186.1942
				text = "you"
			intervals [746]:
				xmin = 186.1942
				xmax = 186.2242
				text = "d"
			intervals [747]:
				xmin = 186.2242
				xmax = 186.3142
				text = "do"
			intervals [748]:
				xmin = 186.3142
				xmax = 186.4042
				text = "the"
			intervals [749]:
				xmin = 186.4042
				xmax = 186.6442
				text = "same"
			intervals [750]:
				xmin = 186.6442
				xmax = 186.7642
				text = "thing"
			intervals [751]:
				xmin = 186.7642
				xmax = 186.8242
				text = "i"
			intervals [752]:
				xmin = 186.8242
				xmax = 186.9542
				text = "said"
			intervals [753]:
				xmin = 186.9542
				xmax = 187.2742
				text = "sure"
			intervals [754]:
				xmin = 187.2742
				xmax = 187.6637
				text = ""
			intervals [755]:
				xmin = 187.6637
				xmax = 187.7337
				text = "i"
			intervals [756]:
				xmin = 187.7337
				xmax = 187.8837
				text = "figure"
			intervals [757]:
				xmin = 187.8837
				xmax = 187.9837
				text = "he"
			intervals [758]:
				xmin = 187.9837
				xmax = 188.0337
				text = "s"
			intervals [759]:
				xmin = 188.0337
				xmax = 188.0637
				text = "a"
			intervals [760]:
				xmin = 188.0637
				xmax = 188.1037
				text = ""
			intervals [761]:
				xmin = 188.1037
				xmax = 188.3837
				text = "chief"
			intervals [762]:
				xmin = 188.3837
				xmax = 188.4937
				text = "he"
			intervals [763]:
				xmin = 188.4937
				xmax = 188.7337
				text = "should"
			intervals [764]:
				xmin = 188.7337
				xmax = 189.3613
				text = ""
			intervals [765]:
				xmin = 189.3613
				xmax = 189.4213
				text = "i"
			intervals [766]:
				xmin = 189.4213
				xmax = 189.6113
				text = "wasn't"
			intervals [767]:
				xmin = 189.6113
				xmax = 189.7613
				text = "there"
			intervals [768]:
				xmin = 189.7613
				xmax = 190.0613
				text = "to"
			intervals [769]:
				xmin = 190.0613
				xmax = 190.0913
				text = ""
			intervals [770]:
				xmin = 190.0913
				xmax = 190.3013
				text = "da"
			intervals [771]:
				xmin = 190.3013
				xmax = 190.3313
				text = ""
			intervals [772]:
				xmin = 190.3313
				xmax = 190.5013
				text = "on"
			intervals [773]:
				xmin = 190.5013
				xmax = 190.8013
				text = "his"
			intervals [774]:
				xmin = 190.8013
				xmax = 190.9313
				text = "uh"
			intervals [775]:
				xmin = 190.9313
				xmax = 191.1313
				text = ""
			intervals [776]:
				xmin = 191.1313
				xmax = 191.7113
				text = "examination"
			intervals [777]:
				xmin = 191.7113
				xmax = 191.9213
				text = "date"
			intervals [778]:
				xmin = 191.9213
				xmax = 192.0313
				text = "so"
			intervals [779]:
				xmin = 192.0313
				xmax = 192.2913
				text = "he"
			intervals [780]:
				xmin = 192.2913
				xmax = 192.9664
				text = ""
			intervals [781]:
				xmin = 192.9664
				xmax = 193.2864
				text = "couldn't"
			intervals [782]:
				xmin = 193.2864
				xmax = 193.3864
				text = "wait"
			intervals [783]:
				xmin = 193.3864
				xmax = 193.5364
				text = "for"
			intervals [784]:
				xmin = 193.5364
				xmax = 193.7764
				text = "me"
			intervals [785]:
				xmin = 193.7764
				xmax = 193.9264
				text = "so"
			intervals [786]:
				xmin = 193.9264
				xmax = 194.0064
				text = "he"
			intervals [787]:
				xmin = 194.0064
				xmax = 194.4964
				text = "examined"
			intervals [788]:
				xmin = 194.4964
				xmax = 194.5764
				text = "him"
			intervals [789]:
				xmin = 194.5764
				xmax = 195.1831
				text = ""
			intervals [790]:
				xmin = 195.1831
				xmax = 195.4131
				text = "and"
			intervals [791]:
				xmin = 195.4131
				xmax = 195.5931
				text = "he"
			intervals [792]:
				xmin = 195.5931
				xmax = 195.7931
				text = "sent"
			intervals [793]:
				xmin = 195.7931
				xmax = 195.8731
				text = "the"
			intervals [794]:
				xmin = 195.8731
				xmax = 196.2431
				text = "report"
			intervals [795]:
				xmin = 196.2431
				xmax = 196.4231
				text = "in"
			intervals [796]:
				xmin = 196.4231
				xmax = 196.6131
				text = "so"
			intervals [797]:
				xmin = 196.6131
				xmax = 196.6731
				text = "i"
			intervals [798]:
				xmin = 196.6731
				xmax = 196.8531
				text = "just"
			intervals [799]:
				xmin = 196.8531
				xmax = 197.1131
				text = "agreed"
			intervals [800]:
				xmin = 197.1131
				xmax = 197.2131
				text = "with"
			intervals [801]:
				xmin = 197.2131
				xmax = 197.3931
				text = "him"
			intervals [802]:
				xmin = 197.3931
				xmax = 197.5731
				text = "send"
			intervals [803]:
				xmin = 197.5731
				xmax = 197.6331
				text = "the"
			intervals [804]:
				xmin = 197.6331
				xmax = 197.9731
				text = "report"
			intervals [805]:
				xmin = 197.9731
				xmax = 198.1131
				text = "in"
			intervals [806]:
				xmin = 198.1131
				xmax = 199.2811
				text = ""
			intervals [807]:
				xmin = 199.2811
				xmax = 199.4311
				text = "maybe"
			intervals [808]:
				xmin = 199.4311
				xmax = 199.4711
				text = "i"
			intervals [809]:
				xmin = 199.4711
				xmax = 199.7711
				text = "shoulda"
			intervals [810]:
				xmin = 199.7711
				xmax = 199.9811
				text = "just"
			intervals [811]:
				xmin = 199.9811
				xmax = 200.1311
				text = "chest"
			intervals [812]:
				xmin = 200.1311
				xmax = 200.3511
				text = "checked"
			intervals [813]:
				xmin = 200.3511
				xmax = 200.4111
				text = "it"
			intervals [814]:
				xmin = 200.4111
				xmax = 200.7911
				text = "myself"
			intervals [815]:
				xmin = 200.7911
				xmax = 200.8911
				text = "but"
			intervals [816]:
				xmin = 200.8911
				xmax = 200.9211
				text = "i"
			intervals [817]:
				xmin = 200.9211
				xmax = 201.1711
				text = "didn't"
			intervals [818]:
				xmin = 201.1711
				xmax = 201.2511
				text = "do"
			intervals [819]:
				xmin = 201.2511
				xmax = 201.3711
				text = "it"
			intervals [820]:
				xmin = 201.3711
				xmax = 201.4011
				text = ""
			intervals [821]:
				xmin = 201.4011
				xmax = 201.5611
				text = "now"
			intervals [822]:
				xmin = 201.5611
				xmax = 201.6611
				text = "the"
			intervals [823]:
				xmin = 201.6611
				xmax = 201.9911
				text = "fourth"
			intervals [824]:
				xmin = 201.9911
				xmax = 202.1811
				text = "month"
			intervals [825]:
				xmin = 202.1811
				xmax = 202.5211
				text = "comes"
			intervals [826]:
				xmin = 202.5211
				xmax = 202.7811
				text = "up"
			intervals [827]:
				xmin = 202.7811
				xmax = 203.1718
				text = ""
			intervals [828]:
				xmin = 203.1718
				xmax = 203.3218
				text = "he"
			intervals [829]:
				xmin = 203.3218
				xmax = 203.4618
				text = "didn't"
			intervals [830]:
				xmin = 203.4618
				xmax = 203.6318
				text = "know"
			intervals [831]:
				xmin = 203.6318
				xmax = 204.0618
				text = "anything"
			intervals [832]:
				xmin = 204.0618
				xmax = 204.4518
				text = "hardly"
			intervals [833]:
				xmin = 204.4518
				xmax = 204.9342
				text = ""
			intervals [834]:
				xmin = 204.9342
				xmax = 205.1142
				text = "so"
			intervals [835]:
				xmin = 205.1142
				xmax = 205.2342
				text = "i"
			intervals [836]:
				xmin = 205.2342
				xmax = 205.4642
				text = "sent"
			intervals [837]:
				xmin = 205.4642
				xmax = 205.5442
				text = "a"
			intervals [838]:
				xmin = 205.5442
				xmax = 205.9642
				text = "report"
			intervals [839]:
				xmin = 205.9642
				xmax = 206.1842
				text = "on"
			intervals [840]:
				xmin = 206.1842
				xmax = 206.3242
				text = "on"
			intervals [841]:
				xmin = 206.3242
				xmax = 206.5042
				text = "i"
			intervals [842]:
				xmin = 206.5042
				xmax = 206.8042
				text = "sent"
			intervals [843]:
				xmin = 206.8042
				xmax = 207.1442
				text = "in"
			intervals [844]:
				xmin = 207.1442
				xmax = 207.2442
				text = ""
			intervals [845]:
				xmin = 207.2442
				xmax = 207.6642
				text = "a"
			intervals [846]:
				xmin = 207.6642
				xmax = 208.0642
				text = ""
			intervals [847]:
				xmin = 208.0642
				xmax = 208.6442
				text = "report"
			intervals [848]:
				xmin = 208.6442
				xmax = 208.7342
				text = ""
			intervals [849]:
				xmin = 208.7342
				xmax = 208.9242
				text = "uh"
			intervals [850]:
				xmin = 208.9242
				xmax = 209.9305
				text = ""
			intervals [851]:
				xmin = 209.9305
				xmax = 210.3005
				text = "running"
			intervals [852]:
				xmin = 210.3005
				xmax = 210.5505
				text = "er"
			intervals [853]:
				xmin = 210.5505
				xmax = 210.9505
				text = "grading"
			intervals [854]:
				xmin = 210.9505
				xmax = 211.0305
				text = "him"
			intervals [855]:
				xmin = 211.0305
				xmax = 211.4905
				text = "down"
			intervals [856]:
				xmin = 211.4905
				xmax = 211.5905
				text = "you"
			intervals [857]:
				xmin = 211.5905
				xmax = 211.8705
				text = "see"
			intervals [858]:
				xmin = 211.8705
				xmax = 212.3489
				text = ""
			intervals [859]:
				xmin = 212.3489
				xmax = 212.5689
				text = "he"
			intervals [860]:
				xmin = 212.5689
				xmax = 212.7389
				text = "knew"
			intervals [861]:
				xmin = 212.7389
				xmax = 212.8889
				text = "it"
			intervals [862]:
				xmin = 212.8889
				xmax = 214.0638
				text = ""
			intervals [863]:
				xmin = 214.0638
				xmax = 214.2838
				text = "uh"
			intervals [864]:
				xmin = 214.2838
				xmax = 214.5238
				text = "and"
			intervals [865]:
				xmin = 214.5238
				xmax = 214.7538
				text = "uh"
			intervals [866]:
				xmin = 214.7538
				xmax = 214.8038
				text = ""
			intervals [867]:
				xmin = 214.8038
				xmax = 215.0438
				text = "uh"
			intervals [868]:
				xmin = 215.0438
				xmax = 215.4238
				text = "so"
			intervals [869]:
				xmin = 215.4238
				xmax = 215.6038
				text = "uh"
			intervals [870]:
				xmin = 215.6038
				xmax = 216.0486
				text = ""
			intervals [871]:
				xmin = 216.0486
				xmax = 216.1886
				text = "we"
			intervals [872]:
				xmin = 216.1886
				xmax = 216.4786
				text = "tried"
			intervals [873]:
				xmin = 216.4786
				xmax = 216.6086
				text = "to"
			intervals [874]:
				xmin = 216.6086
				xmax = 216.6686
				text = ""
			intervals [875]:
				xmin = 216.6686
				xmax = 217.0086
				text = "bring"
			intervals [876]:
				xmin = 217.0086
				xmax = 217.1686
				text = "bring"
			intervals [877]:
				xmin = 217.1686
				xmax = 217.2486
				text = "him"
			intervals [878]:
				xmin = 217.2486
				xmax = 217.3586
				text = "up"
			intervals [879]:
				xmin = 217.3586
				xmax = 217.4686
				text = "but"
			intervals [880]:
				xmin = 217.4686
				xmax = 217.5386
				text = "i"
			intervals [881]:
				xmin = 217.5386
				xmax = 217.7786
				text = "couldn't"
			intervals [882]:
				xmin = 217.7786
				xmax = 217.9286
				text = "bring"
			intervals [883]:
				xmin = 217.9286
				xmax = 218.0486
				text = "him"
			intervals [884]:
				xmin = 218.0486
				xmax = 218.2286
				text = "up"
			intervals [885]:
				xmin = 218.2286
				xmax = 218.2986
				text = "you"
			intervals [886]:
				xmin = 218.2986
				xmax = 218.4786
				text = "see"
			intervals [887]:
				xmin = 218.4786
				xmax = 218.6686
				text = "so"
			intervals [888]:
				xmin = 218.6686
				xmax = 218.7586
				text = "the"
			intervals [889]:
				xmin = 218.7586
				xmax = 219.0186
				text = "fifth"
			intervals [890]:
				xmin = 219.0186
				xmax = 219.1786
				text = "month"
			intervals [891]:
				xmin = 219.1786
				xmax = 219.2786
				text = "he"
			intervals [892]:
				xmin = 219.2786
				xmax = 219.6686
				text = "decided"
			intervals [893]:
				xmin = 219.6686
				xmax = 219.7686
				text = "to"
			intervals [894]:
				xmin = 219.7686
				xmax = 219.9586
				text = "res-"
			intervals [895]:
				xmin = 219.9586
				xmax = 220.1786
				text = ""
			intervals [896]:
				xmin = 220.1786
				xmax = 220.2986
				text = "to"
			intervals [897]:
				xmin = 220.2986
				xmax = 220.8186
				text = "retire"
			intervals [898]:
				xmin = 220.8186
				xmax = 221.9069
				text = ""
			intervals [899]:
				xmin = 221.9069
				xmax = 222.0869
				text = "well"
			intervals [900]:
				xmin = 222.0869
				xmax = 222.2869
				text = "this"
			intervals [901]:
				xmin = 222.2869
				xmax = 222.6669
				text = "captain"
			intervals [902]:
				xmin = 222.6669
				xmax = 222.7469
				text = ""
			intervals [903]:
				xmin = 222.7469
				xmax = 223.0269
				text = "this"
			intervals [904]:
				xmin = 223.0269
				xmax = 223.6069
				text = "chief"
			intervals [905]:
				xmin = 223.6069
				xmax = 223.7469
				text = "went"
			intervals [906]:
				xmin = 223.7469
				xmax = 223.8269
				text = "to"
			intervals [907]:
				xmin = 223.8269
				xmax = 223.8869
				text = "the"
			intervals [908]:
				xmin = 223.8869
				xmax = 224.2969
				text = "promotion"
			intervals [909]:
				xmin = 224.2969
				xmax = 224.6269
				text = "board"
			intervals [910]:
				xmin = 224.6269
				xmax = 224.798
				text = ""
			intervals [911]:
				xmin = 224.798
				xmax = 225.018
				text = "went"
			intervals [912]:
				xmin = 225.018
				xmax = 225.128
				text = "up"
			intervals [913]:
				xmin = 225.128
				xmax = 225.288
				text = "for"
			intervals [914]:
				xmin = 225.288
				xmax = 225.758
				text = "battalion"
			intervals [915]:
				xmin = 225.758
				xmax = 226.008
				text = "chief"
			intervals [916]:
				xmin = 226.008
				xmax = 226.188
				text = "and"
			intervals [917]:
				xmin = 226.188
				xmax = 226.468
				text = "told"
			intervals [918]:
				xmin = 226.468
				xmax = 226.7567
				text = ""
			intervals [919]:
				xmin = 226.7567
				xmax = 226.9167
				text = "that"
			intervals [920]:
				xmin = 226.9167
				xmax = 226.9767
				text = "i'm"
			intervals [921]:
				xmin = 226.9767
				xmax = 227.2867
				text = "the"
			intervals [922]:
				xmin = 227.2867
				xmax = 227.3767
				text = "one"
			intervals [923]:
				xmin = 227.3767
				xmax = 227.4667
				text = "who"
			intervals [924]:
				xmin = 227.4667
				xmax = 227.6667
				text = "sent"
			intervals [925]:
				xmin = 227.6667
				xmax = 227.8467
				text = "that"
			intervals [926]:
				xmin = 227.8467
				xmax = 228.0767
				text = "sent"
			intervals [927]:
				xmin = 228.0767
				xmax = 228.2567
				text = "it"
			intervals [928]:
				xmin = 228.2567
				xmax = 228.2867
				text = ""
			intervals [929]:
				xmin = 228.2867
				xmax = 228.5767
				text = "sent"
			intervals [930]:
				xmin = 228.5767
				xmax = 228.7867
				text = "the"
			intervals [931]:
				xmin = 228.7867
				xmax = 228.9367
				text = "good"
			intervals [932]:
				xmin = 228.9367
				xmax = 229.2467
				text = "report"
			intervals [933]:
				xmin = 229.2467
				xmax = 229.3367
				text = "in"
			intervals [934]:
				xmin = 229.3367
				xmax = 229.4667
				text = "on"
			intervals [935]:
				xmin = 229.4667
				xmax = 229.4967
				text = ""
			intervals [936]:
				xmin = 229.4967
				xmax = 229.7267
				text = "on"
			intervals [937]:
				xmin = 229.7267
				xmax = 229.7667
				text = "a"
			intervals [938]:
				xmin = 229.7667
				xmax = 229.9767
				text = "man"
			intervals [939]:
				xmin = 229.9767
				xmax = 230.0667
				text = "when"
			intervals [940]:
				xmin = 230.0667
				xmax = 230.1267
				text = "he"
			intervals [941]:
				xmin = 230.1267
				xmax = 230.2467
				text = "was"
			intervals [942]:
				xmin = 230.2467
				xmax = 230.5367
				text = "failing"
			intervals [943]:
				xmin = 230.5367
				xmax = 230.6667
				text = "was"
			intervals [944]:
				xmin = 230.6667
				xmax = 230.9567
				text = "failing"
			intervals [945]:
				xmin = 230.9567
				xmax = 232.0663
				text = ""
			intervals [946]:
				xmin = 232.0663
				xmax = 232.1363
				text = "you"
			intervals [947]:
				xmin = 232.1363
				xmax = 232.3963
				text = "see"
			intervals [948]:
				xmin = 232.3963
				xmax = 233.1469
				text = ""
			intervals [949]:
				xmin = 233.1469
				xmax = 233.5169
				text = "and"
			intervals [950]:
				xmin = 233.5169
				xmax = 233.8669
				text = "so"
			intervals [951]:
				xmin = 233.8669
				xmax = 233.9569
				text = "uh"
			intervals [952]:
				xmin = 233.9569
				xmax = 234.5333
				text = ""
			intervals [953]:
				xmin = 234.5333
				xmax = 234.6433
				text = "i"
			intervals [954]:
				xmin = 234.6433
				xmax = 235.0233
				text = "mean"
			intervals [955]:
				xmin = 235.0233
				xmax = 235.3133
				text = "so"
			intervals [956]:
				xmin = 235.3133
				xmax = 235.6033
				text = ""
			intervals [957]:
				xmin = 235.6033
				xmax = 236.0833
				text = "yes"
			intervals [958]:
				xmin = 236.0833
				xmax = 236.1733
				text = ""
			intervals [959]:
				xmin = 236.1733
				xmax = 236.3033
				text = "he"
			intervals [960]:
				xmin = 236.3033
				xmax = 236.4733
				text = "did"
			intervals [961]:
				xmin = 236.4733
				xmax = 236.5933
				text = "that"
			intervals [962]:
				xmin = 236.5933
				xmax = 237.112
				text = ""
			intervals [963]:
				xmin = 237.112
				xmax = 237.252
				text = "try"
			intervals [964]:
				xmin = 237.252
				xmax = 237.312
				text = "to"
			intervals [965]:
				xmin = 237.312
				xmax = 237.402
				text = "get"
			intervals [966]:
				xmin = 237.402
				xmax = 237.512
				text = "me"
			intervals [967]:
				xmin = 237.512
				xmax = 237.692
				text = "to"
			intervals [968]:
				xmin = 237.692
				xmax = 237.922
				text = "stop"
			intervals [969]:
				xmin = 237.922
				xmax = 238.202
				text = "being"
			intervals [970]:
				xmin = 238.202
				xmax = 238.252
				text = "a"
			intervals [971]:
				xmin = 238.252
				xmax = 238.732
				text = "battalion"
			intervals [972]:
				xmin = 238.732
				xmax = 238.932
				text = "chief"
			intervals [973]:
				xmin = 238.932
				xmax = 239.6159
				text = ""
			intervals [974]:
				xmin = 239.6159
				xmax = 239.7959
				text = "and"
			intervals [975]:
				xmin = 239.7959
				xmax = 240.0859
				text = "so"
			intervals [976]:
				xmin = 240.0859
				xmax = 240.4159
				text = "but"
			intervals [977]:
				xmin = 240.4159
				xmax = 240.5859
				text = "uh"
			intervals [978]:
				xmin = 240.5859
				xmax = 240.7359
				text = ""
			intervals [979]:
				xmin = 240.7359
				xmax = 240.9359
				text = "i"
			intervals [980]:
				xmin = 240.9359
				xmax = 241.1659
				text = "got"
			intervals [981]:
				xmin = 241.1659
				xmax = 241.2659
				text = "the"
			intervals [982]:
				xmin = 241.2659
				xmax = 241.4759
				text = "promo-"
			intervals [983]:
				xmin = 241.4759
				xmax = 241.7559
				text = "finally"
			intervals [984]:
				xmin = 241.7559
				xmax = 241.8759
				text = "got"
			intervals [985]:
				xmin = 241.8759
				xmax = 241.9359
				text = "the"
			intervals [986]:
				xmin = 241.9359
				xmax = 242.3059
				text = "promotion"
			intervals [987]:
				xmin = 242.3059
				xmax = 242.4159
				text = "but"
			intervals [988]:
				xmin = 242.4159
				xmax = 242.4559
				text = "i"
			intervals [989]:
				xmin = 242.4559
				xmax = 242.5859
				text = "had"
			intervals [990]:
				xmin = 242.5859
				xmax = 242.6159
				text = "a"
			intervals [991]:
				xmin = 242.6159
				xmax = 242.7459
				text = "lot"
			intervals [992]:
				xmin = 242.7459
				xmax = 242.8059
				text = "of"
			intervals [993]:
				xmin = 242.8059
				xmax = 243.0559
				text = "trouble"
			intervals [994]:
				xmin = 243.0559
				xmax = 243.2959
				text = "getting"
			intervals [995]:
				xmin = 243.2959
				xmax = 243.3759
				text = "it"
			intervals [996]:
				xmin = 243.3759
				xmax = 244.104
				text = ""
			intervals [997]:
				xmin = 244.104
				xmax = 244.154
				text = "i"
			intervals [998]:
				xmin = 244.154
				xmax = 244.244
				text = "had"
			intervals [999]:
				xmin = 244.244
				xmax = 244.304
				text = "to"
			intervals [1000]:
				xmin = 244.304
				xmax = 244.454
				text = "go"
			intervals [1001]:
				xmin = 244.454
				xmax = 244.654
				text = "through"
			intervals [1002]:
				xmin = 244.654
				xmax = 244.684
				text = ""
			intervals [1003]:
				xmin = 244.684
				xmax = 244.934
				text = "the"
			intervals [1004]:
				xmin = 244.934
				xmax = 245.084
				text = ""
			intervals [1005]:
				xmin = 245.084
				xmax = 245.224
				text = "uh"
			intervals [1006]:
				xmin = 245.224
				xmax = 245.324
				text = ""
			intervals [1007]:
				xmin = 245.324
				xmax = 245.424
				text = "i"
			intervals [1008]:
				xmin = 245.424
				xmax = 245.804
				text = "applied"
			intervals [1009]:
				xmin = 245.804
				xmax = 245.884
				text = "to"
			intervals [1010]:
				xmin = 245.884
				xmax = 245.974
				text = "the"
			intervals [1011]:
				xmin = 245.974
				xmax = 246.204
				text = "human"
			intervals [1012]:
				xmin = 246.204
				xmax = 246.584
				text = "relations"
			intervals [1013]:
				xmin = 246.584
				xmax = 246.954
				text = "councils"
			intervals [1014]:
				xmin = 246.954
				xmax = 247.034
				text = "and"
			intervals [1015]:
				xmin = 247.034
				xmax = 247.234
				text = "every"
			intervals [1016]:
				xmin = 247.234
				xmax = 247.264
				text = ""
			intervals [1017]:
				xmin = 247.264
				xmax = 247.634
				text = "and"
			intervals [1018]:
				xmin = 247.634
				xmax = 248.034
				text = "everything"
			intervals [1019]:
				xmin = 248.034
				xmax = 248.204
				text = "then"
			intervals [1020]:
				xmin = 248.204
				xmax = 248.304
				text = "the"
			intervals [1021]:
				xmin = 248.304
				xmax = 248.404
				text = ""
			intervals [1022]:
				xmin = 248.404
				xmax = 248.644
				text = "then"
			intervals [1023]:
				xmin = 248.644
				xmax = 248.784
				text = "the"
			intervals [1024]:
				xmin = 248.784
				xmax = 249.1631
				text = ""
			intervals [1025]:
				xmin = 249.1631
				xmax = 249.6531
				text = "commissioner"
			intervals [1026]:
				xmin = 249.6531
				xmax = 250.0931
				text = "rdx"
			intervals [1027]:
				xmin = 250.0931
				xmax = 250.3131
				text = "had"
			intervals [1028]:
				xmin = 250.3131
				xmax = 250.7431
				text = "trouble"
			intervals [1029]:
				xmin = 250.7431
				xmax = 251.0831
				text = "then"
			intervals [1030]:
				xmin = 251.0831
				xmax = 251.6762
				text = ""
			intervals [1031]:
				xmin = 251.6762
				xmax = 252.0562
				text = "uh"
			intervals [1032]:
				xmin = 252.0562
				xmax = 252.4442
				text = ""
			intervals [1033]:
				xmin = 252.4442
				xmax = 252.6842
				text = "even"
			intervals [1034]:
				xmin = 252.6842
				xmax = 252.8342
				text = "though"
			intervals [1035]:
				xmin = 252.8342
				xmax = 253.0942
				text = "the"
			intervals [1036]:
				xmin = 253.0942
				xmax = 253.6097
				text = ""
			intervals [1037]:
				xmin = 253.6097
				xmax = 253.9797
				text = "the"
			intervals [1038]:
				xmin = 253.9797
				xmax = 254.4397
				text = "uh"
			intervals [1039]:
				xmin = 254.4397
				xmax = 254.9673
				text = ""
			intervals [1040]:
				xmin = 254.9673
				xmax = 255.8973
				text = "examination"
			intervals [1041]:
				xmin = 255.8973
				xmax = 256.1929
				text = ""
			intervals [1042]:
				xmin = 256.1929
				xmax = 256.3129
				text = "of"
			intervals [1043]:
				xmin = 256.3129
				xmax = 256.4029
				text = "the"
			intervals [1044]:
				xmin = 256.4029
				xmax = 256.8429
				text = "case"
			intervals [1045]:
				xmin = 256.8429
				xmax = 257.0229
				text = "by"
			intervals [1046]:
				xmin = 257.0229
				xmax = 257.2629
				text = "the"
			intervals [1047]:
				xmin = 257.2629
				xmax = 257.3973
				text = ""
			intervals [1048]:
				xmin = 257.3973
				xmax = 257.7273
				text = "council"
			intervals [1049]:
				xmin = 257.7273
				xmax = 257.7873
				text = "of"
			intervals [1050]:
				xmin = 257.7873
				xmax = 257.9773
				text = "human"
			intervals [1051]:
				xmin = 257.9773
				xmax = 258.5373
				text = "relations"
			intervals [1052]:
				xmin = 258.5373
				xmax = 258.8798
				text = ""
			intervals [1053]:
				xmin = 258.8798
				xmax = 259.4798
				text = "showed"
			intervals [1054]:
				xmin = 259.4798
				xmax = 259.9187
				text = ""
			intervals [1055]:
				xmin = 259.9187
				xmax = 260.1887
				text = "that"
			intervals [1056]:
				xmin = 260.1887
				xmax = 260.3687
				text = "there"
			intervals [1057]:
				xmin = 260.3687
				xmax = 260.7787
				text = "was"
			intervals [1058]:
				xmin = 260.7787
				xmax = 261.6427
				text = ""
			intervals [1059]:
				xmin = 261.6427
				xmax = 261.9227
				text = "some"
			intervals [1060]:
				xmin = 261.9227
				xmax = 262.2627
				text = "ulterior"
			intervals [1061]:
				xmin = 262.2627
				xmax = 262.6127
				text = "motives"
			intervals [1062]:
				xmin = 262.6127
				xmax = 263.1827
				text = "behind"
			intervals [1063]:
				xmin = 263.1827
				xmax = 263.704
				text = ""
			intervals [1064]:
				xmin = 263.704
				xmax = 263.904
				text = "my"
			intervals [1065]:
				xmin = 263.904
				xmax = 263.974
				text = ""
			intervals [1066]:
				xmin = 263.974
				xmax = 264.154
				text = "my"
			intervals [1067]:
				xmin = 264.154
				xmax = 264.374
				text = "getting"
			intervals [1068]:
				xmin = 264.374
				xmax = 264.494
				text = "the"
			intervals [1069]:
				xmin = 264.494
				xmax = 265.004
				text = "promotion"
			intervals [1070]:
				xmin = 265.004
				xmax = 265.7973
				text = ""
			intervals [1071]:
				xmin = 265.7973
				xmax = 265.9773
				text = "you"
			intervals [1072]:
				xmin = 265.9773
				xmax = 266.3173
				text = "see"
			intervals [1073]:
				xmin = 266.3173
				xmax = 266.5873
				text = ""
			intervals [1074]:
				xmin = 266.5873
				xmax = 266.9573
				text = "then"
			intervals [1075]:
				xmin = 266.9573
				xmax = 267.4773
				text = "the"
			intervals [1076]:
				xmin = 267.4773
				xmax = 267.9617
				text = ""
			intervals [1077]:
				xmin = 267.9617
				xmax = 268.3017
				text = "uh"
			intervals [1078]:
				xmin = 268.3017
				xmax = 268.8117
				text = "rdx"
			intervals [1079]:
				xmin = 268.8117
				xmax = 268.9517
				text = "had"
			intervals [1080]:
				xmin = 268.9517
				xmax = 269.2617
				text = "trouble"
			intervals [1081]:
				xmin = 269.2617
				xmax = 269.5217
				text = "then"
			intervals [1082]:
				xmin = 269.5217
				xmax = 269.6917
				text = "with"
			intervals [1083]:
				xmin = 269.6917
				xmax = 270.1476
				text = ""
			intervals [1084]:
				xmin = 270.1476
				xmax = 270.3476
				text = "chief"
			intervals [1085]:
				xmin = 270.3476
				xmax = 270.3776
				text = ""
			intervals [1086]:
				xmin = 270.3776
				xmax = 270.9576
				text = "rdx"
			intervals [1087]:
				xmin = 270.9576
				xmax = 272.1962
				text = ""
			intervals [1088]:
				xmin = 272.1962
				xmax = 272.4562
				text = "changing"
			intervals [1089]:
				xmin = 272.4562
				xmax = 272.5962
				text = "his"
			intervals [1090]:
				xmin = 272.5962
				xmax = 273.0062
				text = "stand"
			intervals [1091]:
				xmin = 273.0062
				xmax = 273.1362
				text = "but"
			intervals [1092]:
				xmin = 273.1362
				xmax = 273.2462
				text = ""
			intervals [1093]:
				xmin = 273.2462
				xmax = 273.3962
				text = "uh"
			intervals [1094]:
				xmin = 273.3962
				xmax = 274.5572
				text = ""
			intervals [1095]:
				xmin = 274.5572
				xmax = 274.5872
				text = "a"
			intervals [1096]:
				xmin = 274.5872
				xmax = 274.6172
				text = ""
			intervals [1097]:
				xmin = 274.6172
				xmax = 274.9172
				text = "case"
			intervals [1098]:
				xmin = 274.9172
				xmax = 275.0972
				text = "there"
			intervals [1099]:
				xmin = 275.0972
				xmax = 275.2072
				text = "you"
			intervals [1100]:
				xmin = 275.2072
				xmax = 275.3472
				text = "know"
			intervals [1101]:
				xmin = 275.3472
				xmax = 275.5772
				text = "where"
			intervals [1102]:
				xmin = 275.5772
				xmax = 275.6072
				text = ""
			intervals [1103]:
				xmin = 275.6072
				xmax = 276.0672
				text = "rdx"
			intervals [1104]:
				xmin = 276.0672
				xmax = 276.2872
				text = "well"
			intervals [1105]:
				xmin = 276.2872
				xmax = 276.7372
				text = ""
			intervals [1106]:
				xmin = 276.7372
				xmax = 276.9472
				text = "un"
			intervals [1107]:
				xmin = 276.9472
				xmax = 277.5472
				text = "unless"
			intervals [1108]:
				xmin = 277.5472
				xmax = 277.6172
				text = "you"
			intervals [1109]:
				xmin = 277.6172
				xmax = 277.7672
				text = "make"
			intervals [1110]:
				xmin = 277.7672
				xmax = 277.8672
				text = "this"
			intervals [1111]:
				xmin = 277.8672
				xmax = 277.9872
				text = "better"
			intervals [1112]:
				xmin = 277.9872
				xmax = 278.0872
				text = "there"
			intervals [1113]:
				xmin = 278.0872
				xmax = 278.2072
				text = "will"
			intervals [1114]:
				xmin = 278.2072
				xmax = 278.3072
				text = "be"
			intervals [1115]:
				xmin = 278.3072
				xmax = 278.3772
				text = "no"
			intervals [1116]:
				xmin = 278.3772
				xmax = 278.5972
				text = "more"
			intervals [1117]:
				xmin = 278.5972
				xmax = 278.6572
				text = ""
			intervals [1118]:
				xmin = 278.6572
				xmax = 279.1072
				text = "promotions"
			intervals [1119]:
				xmin = 279.1072
				xmax = 280.2476
				text = ""
			intervals [1120]:
				xmin = 280.2476
				xmax = 280.4176
				text = "and"
			intervals [1121]:
				xmin = 280.4176
				xmax = 280.4676
				text = ""
			intervals [1122]:
				xmin = 280.4676
				xmax = 280.7476
				text = "so"
			intervals [1123]:
				xmin = 280.7476
				xmax = 280.7776
				text = "i"
			intervals [1124]:
				xmin = 280.7776
				xmax = 280.8876
				text = "was"
			intervals [1125]:
				xmin = 280.8876
				xmax = 281.0576
				text = "made"
			intervals [1126]:
				xmin = 281.0576
				xmax = 281.3776
				text = ""
			intervals [1127]:
				xmin = 281.3776
				xmax = 281.4476
				text = "the"
			intervals [1128]:
				xmin = 281.4476
				xmax = 281.4876
				text = ""
			intervals [1129]:
				xmin = 281.4876
				xmax = 281.6176
				text = "but"
			intervals [1130]:
				xmin = 281.6176
				xmax = 281.6776
				text = ""
			intervals [1131]:
				xmin = 281.6776
				xmax = 281.9476
				text = "then"
			intervals [1132]:
				xmin = 281.9476
				xmax = 282.0976
				text = "they"
			intervals [1133]:
				xmin = 282.0976
				xmax = 282.1376
				text = ""
			intervals [1134]:
				xmin = 282.1376
				xmax = 282.3476
				text = "got"
			intervals [1135]:
				xmin = 282.3476
				xmax = 282.3876
				text = ""
			intervals [1136]:
				xmin = 282.3876
				xmax = 282.7376
				text = "at"
			intervals [1137]:
				xmin = 282.7376
				xmax = 283.1476
				text = ""
			intervals [1138]:
				xmin = 283.1476
				xmax = 283.2776
				text = "but"
			intervals [1139]:
				xmin = 283.2776
				xmax = 283.4976
				text = "where"
			intervals [1140]:
				xmin = 283.4976
				xmax = 283.5676
				text = "they"
			intervals [1141]:
				xmin = 283.5676
				xmax = 283.7476
				text = "got"
			intervals [1142]:
				xmin = 283.7476
				xmax = 283.8176
				text = ""
			intervals [1143]:
				xmin = 283.8176
				xmax = 284.2076
				text = "at"
			intervals [1144]:
				xmin = 284.2076
				xmax = 284.7276
				text = "um"
			intervals [1145]:
				xmin = 284.7276
				xmax = 285.3186
				text = ""
			intervals [1146]:
				xmin = 285.3186
				xmax = 285.5186
				text = "back"
			intervals [1147]:
				xmin = 285.5186
				xmax = 285.5986
				text = "at"
			intervals [1148]:
				xmin = 285.5986
				xmax = 285.7186
				text = "me"
			intervals [1149]:
				xmin = 285.7186
				xmax = 286.0386
				text = "then"
			intervals [1150]:
				xmin = 286.0386
				xmax = 286.4586
				text = "was"
			intervals [1151]:
				xmin = 286.4586
				xmax = 286.8132
				text = ""
			intervals [1152]:
				xmin = 286.8132
				xmax = 286.9232
				text = "when"
			intervals [1153]:
				xmin = 286.9232
				xmax = 286.9932
				text = "i"
			intervals [1154]:
				xmin = 286.9932
				xmax = 287.2432
				text = "got"
			intervals [1155]:
				xmin = 287.2432
				xmax = 287.6232
				text = "promoted"
			intervals [1156]:
				xmin = 287.6232
				xmax = 287.7132
				text = "to"
			intervals [1157]:
				xmin = 287.7132
				xmax = 287.7432
				text = "a"
			intervals [1158]:
				xmin = 287.7432
				xmax = 288.1432
				text = "battalion"
			intervals [1159]:
				xmin = 288.1432
				xmax = 288.1832
				text = ""
			intervals [1160]:
				xmin = 288.1832
				xmax = 288.4432
				text = "chief"
			intervals [1161]:
				xmin = 288.4432
				xmax = 288.7118
				text = ""
			intervals [1162]:
				xmin = 288.7118
				xmax = 288.7718
				text = "they"
			intervals [1163]:
				xmin = 288.7718
				xmax = 289.1118
				text = "removed"
			intervals [1164]:
				xmin = 289.1118
				xmax = 289.2218
				text = "me"
			intervals [1165]:
				xmin = 289.2218
				xmax = 289.3818
				text = "from"
			intervals [1166]:
				xmin = 289.3818
				xmax = 289.4718
				text = "the"
			intervals [1167]:
				xmin = 289.4718
				xmax = 289.8218
				text = "fire"
			intervals [1168]:
				xmin = 289.8218
				xmax = 290.0718
				text = "fighting"
			intervals [1169]:
				xmin = 290.0718
				xmax = 290.4618
				text = "division"
			intervals [1170]:
				xmin = 290.4618
				xmax = 291.2371
				text = ""
			intervals [1171]:
				xmin = 291.2371
				xmax = 291.4171
				text = "and"
			intervals [1172]:
				xmin = 291.4171
				xmax = 291.5871
				text = "put"
			intervals [1173]:
				xmin = 291.5871
				xmax = 291.6971
				text = "me"
			intervals [1174]:
				xmin = 291.6971
				xmax = 291.9771
				text = "behind"
			intervals [1175]:
				xmin = 291.9771
				xmax = 292.0271
				text = "a"
			intervals [1176]:
				xmin = 292.0271
				xmax = 292.5971
				text = "desk"
			intervals [1177]:
				xmin = 292.5971
				xmax = 293.0771
				text = ""
			intervals [1178]:
				xmin = 293.0771
				xmax = 293.4271
				text = "see"
			intervals [1179]:
				xmin = 293.4271
				xmax = 294.9368
				text = ""
			intervals [1180]:
				xmin = 294.9368
				xmax = 295.4668
				text = "so"
			intervals [1181]:
				xmin = 295.4668
				xmax = 295.7368
				text = "uh"
			intervals [1182]:
				xmin = 295.7368
				xmax = 297.6401
				text = ""
			intervals [1183]:
				xmin = 297.6401
				xmax = 297.7701
				text = "but"
			intervals [1184]:
				xmin = 297.7701
				xmax = 297.8201
				text = "i"
			intervals [1185]:
				xmin = 297.8201
				xmax = 297.9901
				text = "got"
			intervals [1186]:
				xmin = 297.9901
				xmax = 298.0701
				text = "the"
			intervals [1187]:
				xmin = 298.0701
				xmax = 298.6801
				text = "promotion"
			intervals [1188]:
				xmin = 298.6801
				xmax = 299.1859
				text = ""
			intervals [1189]:
				xmin = 299.1859
				xmax = 299.2859
				text = "i'm"
			intervals [1190]:
				xmin = 299.2859
				xmax = 299.4059
				text = "not"
			intervals [1191]:
				xmin = 299.4059
				xmax = 299.4959
				text = ""
			intervals [1192]:
				xmin = 299.4959
				xmax = 299.6359
				text = "worried"
			intervals [1193]:
				xmin = 299.6359
				xmax = 299.6659
				text = ""
			intervals [1194]:
				xmin = 299.6659
				xmax = 299.7959
				text = "about"
			intervals [1195]:
				xmin = 299.7959
				xmax = 299.8559
				text = "it"
			intervals [1196]:
				xmin = 299.8559
				xmax = 299.9459
				text = "i"
			intervals [1197]:
				xmin = 299.9459
				xmax = 300.0959
				text = "was"
			intervals [1198]:
				xmin = 300.0959
				xmax = 300.1259
				text = ""
			intervals [1199]:
				xmin = 300.1259
				xmax = 300.2959
				text = "i"
			intervals [1200]:
				xmin = 300.2959
				xmax = 300.4459
				text = "was"
			intervals [1201]:
				xmin = 300.4459
				xmax = 300.6859
				text = "acting"
			intervals [1202]:
				xmin = 300.6859
				xmax = 301.1259
				text = "battalion"
			intervals [1203]:
				xmin = 301.1259
				xmax = 301.4259
				text = "chief"
			intervals [1204]:
				xmin = 301.4259
				xmax = 301.7159
				text = "for"
			intervals [1205]:
				xmin = 301.7159
				xmax = 301.8997
				text = ""
			intervals [1206]:
				xmin = 301.8997
				xmax = 302.0897
				text = "for"
			intervals [1207]:
				xmin = 302.0897
				xmax = 302.1597
				text = ""
			intervals [1208]:
				xmin = 302.1597
				xmax = 302.3597
				text = "two"
			intervals [1209]:
				xmin = 302.3597
				xmax = 302.5897
				text = "years"
			intervals [1210]:
				xmin = 302.5897
				xmax = 302.8697
				text = "before"
			intervals [1211]:
				xmin = 302.8697
				xmax = 302.9697
				text = "i"
			intervals [1212]:
				xmin = 302.9697
				xmax = 303.1697
				text = "was"
			intervals [1213]:
				xmin = 303.1697
				xmax = 303.5597
				text = "promoted"
			intervals [1214]:
				xmin = 303.5597
				xmax = 303.6397
				text = "to"
			intervals [1215]:
				xmin = 303.6397
				xmax = 303.6697
				text = "a"
			intervals [1216]:
				xmin = 303.6697
				xmax = 304.1197
				text = "battalion"
			intervals [1217]:
				xmin = 304.1197
				xmax = 304.3997
				text = "chief"
			intervals [1218]:
				xmin = 304.3997
				xmax = 304.4597
				text = "i"
			intervals [1219]:
				xmin = 304.4597
				xmax = 304.5997
				text = "mean"
			intervals [1220]:
				xmin = 304.5997
				xmax = 304.6297
				text = "i"
			intervals [1221]:
				xmin = 304.6297
				xmax = 304.7397
				text = "had"
			intervals [1222]:
				xmin = 304.7397
				xmax = 304.9397
				text = "plenty"
			intervals [1223]:
				xmin = 304.9397
				xmax = 304.9997
				text = "of"
			intervals [1224]:
				xmin = 304.9997
				xmax = 305.3597
				text = "experience"
			intervals [1225]:
				xmin = 305.3597
				xmax = 305.3897
				text = ""
			intervals [1226]:
				xmin = 305.3897
				xmax = 305.5797
				text = "at"
			intervals [1227]:
				xmin = 305.5797
				xmax = 305.6897
				text = "it"
			intervals [1228]:
				xmin = 305.6897
				xmax = 305.8097
				text = "so"
			intervals [1229]:
				xmin = 305.8097
				xmax = 305.8697
				text = "it"
			intervals [1230]:
				xmin = 305.8697
				xmax = 305.9997
				text = "was"
			intervals [1231]:
				xmin = 305.9997
				xmax = 306.2197
				text = "nothing"
			intervals [1232]:
				xmin = 306.2197
				xmax = 306.5297
				text = "wasn't"
			intervals [1233]:
				xmin = 306.5297
				xmax = 306.7097
				text = "anything"
			intervals [1234]:
				xmin = 306.7097
				xmax = 306.9597
				text = "new"
			intervals [1235]:
				xmin = 306.9597
				xmax = 307.0897
				text = "to"
			intervals [1236]:
				xmin = 307.0897
				xmax = 307.1997
				text = "it"
			intervals [1237]:
				xmin = 307.1997
				xmax = 307.4997
				text = ""
			intervals [1238]:
				xmin = 307.4997
				xmax = 307.6997
				text = "new"
			intervals [1239]:
				xmin = 307.6997
				xmax = 307.9097
				text = "to"
			intervals [1240]:
				xmin = 307.9097
				xmax = 308.0197
				text = "me"
			intervals [1241]:
				xmin = 308.0197
				xmax = 308.2297
				text = "in"
			intervals [1242]:
				xmin = 308.2297
				xmax = 308.4497
				text = "uh"
			intervals [1243]:
				xmin = 308.4497
				xmax = 308.4997
				text = ""
			intervals [1244]:
				xmin = 308.4997
				xmax = 308.6697
				text = "being"
			intervals [1245]:
				xmin = 308.6697
				xmax = 308.7197
				text = ""
			intervals [1246]:
				xmin = 308.7197
				xmax = 309.0397
				text = "promoted"
			intervals [1247]:
				xmin = 309.0397
				xmax = 309.1297
				text = "to"
			intervals [1248]:
				xmin = 309.1297
				xmax = 309.1597
				text = "a"
			intervals [1249]:
				xmin = 309.1597
				xmax = 309.5897
				text = "battalion"
			intervals [1250]:
				xmin = 309.5897
				xmax = 309.6297
				text = ""
			intervals [1251]:
				xmin = 309.6297
				xmax = 309.8397
				text = "chief"
			intervals [1252]:
				xmin = 309.8397
				xmax = 310.5422
				text = ""
			intervals [1253]:
				xmin = 310.5422
				xmax = 310.6722
				text = "cause"
			intervals [1254]:
				xmin = 310.6722
				xmax = 310.7022
				text = ""
			intervals [1255]:
				xmin = 310.7022
				xmax = 310.7922
				text = "i"
			intervals [1256]:
				xmin = 310.7922
				xmax = 310.9422
				text = "had"
			intervals [1257]:
				xmin = 310.9422
				xmax = 310.9722
				text = ""
			intervals [1258]:
				xmin = 310.9722
				xmax = 311.0522
				text = "the"
			intervals [1259]:
				xmin = 311.0522
				xmax = 312.0662
				text = ""
			intervals [1260]:
				xmin = 312.0662
				xmax = 312.2262
				text = "i've"
			intervals [1261]:
				xmin = 312.2262
				xmax = 312.2562
				text = ""
			intervals [1262]:
				xmin = 312.2562
				xmax = 312.4362
				text = "had"
			intervals [1263]:
				xmin = 312.4362
				xmax = 312.4662
				text = ""
			intervals [1264]:
				xmin = 312.4662
				xmax = 312.6362
				text = "lot"
			intervals [1265]:
				xmin = 312.6362
				xmax = 312.7162
				text = "of"
			intervals [1266]:
				xmin = 312.7162
				xmax = 313.1862
				text = "experience"
			intervals [1267]:
				xmin = 313.1862
				xmax = 313.3362
				text = "out"
			intervals [1268]:
				xmin = 313.3362
				xmax = 313.4362
				text = "of"
			intervals [1269]:
				xmin = 313.4362
				xmax = 313.5062
				text = "it"
			intervals [1270]:
				xmin = 313.5062
				xmax = 314.5559
				text = ""
			intervals [1271]:
				xmin = 314.5559
				xmax = 314.8659
				text = "and"
			intervals [1272]:
				xmin = 314.8659
				xmax = 314.8959
				text = ""
			intervals [1273]:
				xmin = 314.8959
				xmax = 315.2659
				text = "so"
			intervals [1274]:
				xmin = 315.2659
				xmax = 315.3459
				text = ""
			intervals [1275]:
				xmin = 315.3459
				xmax = 315.5059
				text = "as"
			intervals [1276]:
				xmin = 315.5059
				xmax = 315.5359
				text = ""
			intervals [1277]:
				xmin = 315.5359
				xmax = 315.5659
				text = "a"
			intervals [1278]:
				xmin = 315.5659
				xmax = 315.7559
				text = "matter"
			intervals [1279]:
				xmin = 315.7559
				xmax = 315.8559
				text = "of"
			intervals [1280]:
				xmin = 315.8559
				xmax = 315.8959
				text = ""
			intervals [1281]:
				xmin = 315.8959
				xmax = 316.1759
				text = "fact"
			intervals [1282]:
				xmin = 316.1759
				xmax = 316.2659
				text = "i"
			intervals [1283]:
				xmin = 316.2659
				xmax = 316.4059
				text = "think"
			intervals [1284]:
				xmin = 316.4059
				xmax = 316.4559
				text = "i"
			intervals [1285]:
				xmin = 316.4559
				xmax = 316.6259
				text = "got"
			intervals [1286]:
				xmin = 316.6259
				xmax = 316.8159
				text = "more"
			intervals [1287]:
				xmin = 316.8159
				xmax = 317.2259
				text = "experience"
			intervals [1288]:
				xmin = 317.2259
				xmax = 317.2859
				text = "out"
			intervals [1289]:
				xmin = 317.2859
				xmax = 317.3459
				text = "of"
			intervals [1290]:
				xmin = 317.3459
				xmax = 317.5959
				text = "being"
			intervals [1291]:
				xmin = 317.5959
				xmax = 317.6559
				text = "an"
			intervals [1292]:
				xmin = 317.6559
				xmax = 317.9159
				text = "acting"
			intervals [1293]:
				xmin = 317.9159
				xmax = 318.3659
				text = "battalion"
			intervals [1294]:
				xmin = 318.3659
				xmax = 318.5559
				text = "chief"
			intervals [1295]:
				xmin = 318.5559
				xmax = 318.6559
				text = "then"
			intervals [1296]:
				xmin = 318.6559
				xmax = 318.8259
				text = "i"
			intervals [1297]:
				xmin = 318.8259
				xmax = 319.2359
				text = ""
			intervals [1298]:
				xmin = 319.2359
				xmax = 319.3859
				text = "would"
			intervals [1299]:
				xmin = 319.3859
				xmax = 319.6559
				text = "have"
			intervals [1300]:
				xmin = 319.6559
				xmax = 319.893
				text = ""
			intervals [1301]:
				xmin = 319.893
				xmax = 320.133
				text = "being"
			intervals [1302]:
				xmin = 320.133
				xmax = 320.193
				text = "a"
			intervals [1303]:
				xmin = 320.193
				xmax = 320.743
				text = "battalion"
			intervals [1304]:
				xmin = 320.743
				xmax = 320.783
				text = ""
			intervals [1305]:
				xmin = 320.783
				xmax = 321.163
				text = "chief"
			intervals [1306]:
				xmin = 321.163
				xmax = 321.8106
				text = ""
			intervals [1307]:
				xmin = 321.8106
				xmax = 321.8706
				text = "you"
			intervals [1308]:
				xmin = 321.8706
				xmax = 321.9906
				text = ""
			intervals [1309]:
				xmin = 321.9906
				xmax = 322.0506
				text = "see"
			intervals [1310]:
				xmin = 322.0506
				xmax = 329.484
				text = ""
			intervals [1311]:
				xmin = 329.484
				xmax = 329.644
				text = "i"
			intervals [1312]:
				xmin = 329.644
				xmax = 329.794
				text = "think"
			intervals [1313]:
				xmin = 329.794
				xmax = 329.944
				text = "that"
			intervals [1314]:
				xmin = 329.944
				xmax = 330.044
				text = "the"
			intervals [1315]:
				xmin = 330.044
				xmax = 330.284
				text = "well"
			intervals [1316]:
				xmin = 330.284
				xmax = 330.534
				text = "once"
			intervals [1317]:
				xmin = 330.534
				xmax = 330.604
				text = "the"
			intervals [1318]:
				xmin = 330.604
				xmax = 330.774
				text = "ice"
			intervals [1319]:
				xmin = 330.774
				xmax = 330.894
				text = "is"
			intervals [1320]:
				xmin = 330.894
				xmax = 331.254
				text = "broken"
			intervals [1321]:
				xmin = 331.254
				xmax = 331.354
				text = "it"
			intervals [1322]:
				xmin = 331.354
				xmax = 331.404
				text = "s"
			intervals [1323]:
				xmin = 331.404
				xmax = 331.714
				text = "usually"
			intervals [1324]:
				xmin = 331.714
				xmax = 331.744
				text = ""
			intervals [1325]:
				xmin = 331.744
				xmax = 332.054
				text = "easier"
			intervals [1326]:
				xmin = 332.054
				xmax = 332.424
				text = "afterwards"
			intervals [1327]:
				xmin = 332.424
				xmax = 332.524
				text = "you"
			intervals [1328]:
				xmin = 332.524
				xmax = 332.794
				text = "see"
			intervals [1329]:
				xmin = 332.794
				xmax = 333.6108
				text = ""
			intervals [1330]:
				xmin = 333.6108
				xmax = 333.8508
				text = "and"
			intervals [1331]:
				xmin = 333.8508
				xmax = 333.8808
				text = ""
			intervals [1332]:
				xmin = 333.8808
				xmax = 334.0108
				text = "but"
			intervals [1333]:
				xmin = 334.0108
				xmax = 334.1008
				text = "of"
			intervals [1334]:
				xmin = 334.1008
				xmax = 334.5508
				text = "course"
			intervals [1335]:
				xmin = 334.5508
				xmax = 334.7108
				text = "uh"
			intervals [1336]:
				xmin = 334.7108
				xmax = 335.0208
				text = ""
			intervals [1337]:
				xmin = 335.0208
				xmax = 335.1908
				text = "i"
			intervals [1338]:
				xmin = 335.1908
				xmax = 335.4208
				text = "wouldn't"
			intervals [1339]:
				xmin = 335.4208
				xmax = 335.5508
				text = "put"
			intervals [1340]:
				xmin = 335.5508
				xmax = 335.6208
				text = "it"
			intervals [1341]:
				xmin = 335.6208
				xmax = 335.6708
				text = ""
			intervals [1342]:
				xmin = 335.6708
				xmax = 335.9808
				text = "i"
			intervals [1343]:
				xmin = 335.9808
				xmax = 336.3108
				text = "wouldn't"
			intervals [1344]:
				xmin = 336.3108
				xmax = 336.538
				text = ""
			intervals [1345]:
				xmin = 336.538
				xmax = 336.798
				text = "uh"
			intervals [1346]:
				xmin = 336.798
				xmax = 337.5999
				text = ""
			intervals [1347]:
				xmin = 337.5999
				xmax = 338.2099
				text = "uh"
			intervals [1348]:
				xmin = 338.2099
				xmax = 339.2995
				text = ""
			intervals [1349]:
				xmin = 339.2995
				xmax = 339.4195
				text = "i"
			intervals [1350]:
				xmin = 339.4195
				xmax = 339.5695
				text = "don't"
			intervals [1351]:
				xmin = 339.5695
				xmax = 339.7095
				text = "think"
			intervals [1352]:
				xmin = 339.7095
				xmax = 339.7695
				text = ""
			intervals [1353]:
				xmin = 339.7695
				xmax = 339.9595
				text = "those"
			intervals [1354]:
				xmin = 339.9595
				xmax = 339.9995
				text = ""
			intervals [1355]:
				xmin = 339.9995
				xmax = 340.1995
				text = "colored"
			intervals [1356]:
				xmin = 340.1995
				xmax = 340.4495
				text = "man"
			intervals [1357]:
				xmin = 340.4495
				xmax = 340.5695
				text = "should"
			intervals [1358]:
				xmin = 340.5695
				xmax = 340.5995
				text = ""
			intervals [1359]:
				xmin = 340.5995
				xmax = 340.7395
				text = "be"
			intervals [1360]:
				xmin = 340.7395
				xmax = 340.7995
				text = ""
			intervals [1361]:
				xmin = 340.7995
				xmax = 340.9395
				text = "too"
			intervals [1362]:
				xmin = 340.9395
				xmax = 340.9695
				text = ""
			intervals [1363]:
				xmin = 340.9695
				xmax = 341.3695
				text = "naive"
			intervals [1364]:
				xmin = 341.3695
				xmax = 341.6195
				text = "about"
			intervals [1365]:
				xmin = 341.6195
				xmax = 342.0151
				text = ""
			intervals [1366]:
				xmin = 342.0151
				xmax = 342.1751
				text = "what"
			intervals [1367]:
				xmin = 342.1751
				xmax = 342.2551
				text = "s"
			intervals [1368]:
				xmin = 342.2551
				xmax = 342.5951
				text = "happening"
			intervals [1369]:
				xmin = 342.5951
				xmax = 342.6851
				text = "they"
			intervals [1370]:
				xmin = 342.6851
				xmax = 342.8151
				text = "should"
			intervals [1371]:
				xmin = 342.8151
				xmax = 342.9651
				text = "keep"
			intervals [1372]:
				xmin = 342.9651
				xmax = 343.1551
				text = "them"
			intervals [1373]:
				xmin = 343.1551
				xmax = 343.2351
				text = "s"
			intervals [1374]:
				xmin = 343.2351
				xmax = 343.4951
				text = "keep"
			intervals [1375]:
				xmin = 343.4951
				xmax = 343.6951
				text = "the"
			intervals [1376]:
				xmin = 343.6951
				xmax = 344.4395
				text = ""
			intervals [1377]:
				xmin = 344.4395
				xmax = 345.0595
				text = "uh"
			intervals [1378]:
				xmin = 345.0595
				xmax = 346.5343
				text = ""
			intervals [1379]:
				xmin = 346.5343
				xmax = 346.9443
				text = "their"
			intervals [1380]:
				xmin = 346.9443
				xmax = 347.2841
				text = ""
			intervals [1381]:
				xmin = 347.2841
				xmax = 347.6141
				text = "minds"
			intervals [1382]:
				xmin = 347.6141
				xmax = 347.9341
				text = "sharpened"
			intervals [1383]:
				xmin = 347.9341
				xmax = 348.0241
				text = "as"
			intervals [1384]:
				xmin = 348.0241
				xmax = 348.1741
				text = "far"
			intervals [1385]:
				xmin = 348.1741
				xmax = 348.2441
				text = "as"
			intervals [1386]:
				xmin = 348.2441
				xmax = 348.3141
				text = "the"
			intervals [1387]:
				xmin = 348.3141
				xmax = 348.6041
				text = "books"
			intervals [1388]:
				xmin = 348.6041
				xmax = 348.6341
				text = "are"
			intervals [1389]:
				xmin = 348.6341
				xmax = 349.2141
				text = "concerned"
			intervals [1390]:
				xmin = 349.2141
				xmax = 349.6234
				text = ""
			intervals [1391]:
				xmin = 349.6234
				xmax = 349.9934
				text = "and"
			intervals [1392]:
				xmin = 349.9934
				xmax = 350.1734
				text = "uh"
			intervals [1393]:
				xmin = 350.1734
				xmax = 350.7124
				text = ""
			intervals [1394]:
				xmin = 350.7124
				xmax = 351.0124
				text = "don't"
			intervals [1395]:
				xmin = 351.0124
				xmax = 351.7413
				text = ""
			intervals [1396]:
				xmin = 351.7413
				xmax = 351.9713
				text = "h"
			intervals [1397]:
				xmin = 351.9713
				xmax = 352.0913
				text = "let"
			intervals [1398]:
				xmin = 352.0913
				xmax = 352.1813
				text = "them"
			intervals [1399]:
				xmin = 352.1813
				xmax = 352.3113
				text = "get"
			intervals [1400]:
				xmin = 352.3113
				xmax = 352.4813
				text = "any"
			intervals [1401]:
				xmin = 352.4813
				xmax = 352.8313
				text = "charges"
			intervals [1402]:
				xmin = 352.8313
				xmax = 353.1213
				text = "against"
			intervals [1403]:
				xmin = 353.1213
				xmax = 353.2913
				text = "them"
			intervals [1404]:
				xmin = 353.2913
				xmax = 353.5561
				text = ""
			intervals [1405]:
				xmin = 353.5561
				xmax = 353.7961
				text = "being"
			intervals [1406]:
				xmin = 353.7961
				xmax = 354.0761
				text = "late"
			intervals [1407]:
				xmin = 354.0761
				xmax = 354.2161
				text = ""
			intervals [1408]:
				xmin = 354.2161
				xmax = 354.5061
				text = "or"
			intervals [1409]:
				xmin = 354.5061
				xmax = 355.6175
				text = ""
			intervals [1410]:
				xmin = 355.6175
				xmax = 356.0875
				text = "uh"
			intervals [1411]:
				xmin = 356.0875
				xmax = 356.1175
				text = ""
			intervals [1412]:
				xmin = 356.1175
				xmax = 356.7675
				text = "or"
			intervals [1413]:
				xmin = 356.7675
				xmax = 358.0716
				text = ""
			intervals [1414]:
				xmin = 358.0716
				xmax = 358.3516
				text = "not"
			intervals [1415]:
				xmin = 358.3516
				xmax = 358.6362
				text = ""
			intervals [1416]:
				xmin = 358.6362
				xmax = 358.8462
				text = "taking"
			intervals [1417]:
				xmin = 358.8462
				xmax = 358.9562
				text = "their"
			intervals [1418]:
				xmin = 358.9562
				xmax = 359.3462
				text = "positions"
			intervals [1419]:
				xmin = 359.3462
				xmax = 359.4162
				text = "at"
			intervals [1420]:
				xmin = 359.4162
				xmax = 359.5362
				text = ""
			intervals [1421]:
				xmin = 359.5362
				xmax = 359.8662
				text = "fires"
			intervals [1422]:
				xmin = 359.8662
				xmax = 359.9562
				text = "and"
			intervals [1423]:
				xmin = 359.9562
				xmax = 360.2162
				text = "things"
			intervals [1424]:
				xmin = 360.2162
				xmax = 360.4262
				text = "like"
			intervals [1425]:
				xmin = 360.4262
				xmax = 360.6462
				text = "that"
			intervals [1426]:
				xmin = 360.6462
				xmax = 360.7262
				text = "you"
			intervals [1427]:
				xmin = 360.7262
				xmax = 361.0062
				text = "see"
			intervals [1428]:
				xmin = 361.0062
				xmax = 362.2111
				text = ""
			intervals [1429]:
				xmin = 362.2111
				xmax = 362.5611
				text = "whites"
			intervals [1430]:
				xmin = 362.5611
				xmax = 362.6511
				text = "have"
			intervals [1431]:
				xmin = 362.6511
				xmax = 362.6811
				text = ""
			intervals [1432]:
				xmin = 362.6811
				xmax = 362.7711
				text = "been"
			intervals [1433]:
				xmin = 362.7711
				xmax = 362.8011
				text = ""
			intervals [1434]:
				xmin = 362.8011
				xmax = 362.8611
				text = "to"
			intervals [1435]:
				xmin = 362.8611
				xmax = 362.9711
				text = ""
			intervals [1436]:
				xmin = 362.9711
				xmax = 363.3311
				text = "fires"
			intervals [1437]:
				xmin = 363.3311
				xmax = 363.4711
				text = "heck"
			intervals [1438]:
				xmin = 363.4711
				xmax = 363.5411
				text = ""
			intervals [1439]:
				xmin = 363.5411
				xmax = 363.6411
				text = "with"
			intervals [1440]:
				xmin = 363.6411
				xmax = 363.8511
				text = "white"
			intervals [1441]:
				xmin = 363.8511
				xmax = 364.2811
				text = "fireman"
			intervals [1442]:
				xmin = 364.2811
				xmax = 365.1153
				text = ""
			intervals [1443]:
				xmin = 365.1153
				xmax = 365.2053
				text = "you"
			intervals [1444]:
				xmin = 365.2053
				xmax = 365.2653
				text = "know"
			intervals [1445]:
				xmin = 365.2653
				xmax = 365.3953
				text = "when"
			intervals [1446]:
				xmin = 365.3953
				xmax = 365.4653
				text = "you"
			intervals [1447]:
				xmin = 365.4653
				xmax = 365.6053
				text = "go"
			intervals [1448]:
				xmin = 365.6053
				xmax = 365.7153
				text = "to"
			intervals [1449]:
				xmin = 365.7153
				xmax = 365.7853
				text = "a"
			intervals [1450]:
				xmin = 365.7853
				xmax = 366.1353
				text = "fire"
			intervals [1451]:
				xmin = 366.1353
				xmax = 366.910
				text = ""
			intervals [1452]:
				xmin = 366.910
				xmax = 367.250
				text = "their"
			intervals [1453]:
				xmin = 367.250
				xmax = 367.8328
				text = ""
			intervals [1454]:
				xmin = 367.8328
				xmax = 368.2328
				text = "companies"
			intervals [1455]:
				xmin = 368.2328
				xmax = 368.3028
				text = "the"
			intervals [1456]:
				xmin = 368.3028
				xmax = 368.3528
				text = ""
			intervals [1457]:
				xmin = 368.3528
				xmax = 369.0228
				text = "first"
			intervals [1458]:
				xmin = 369.0228
				xmax = 369.5944
				text = ""
			intervals [1459]:
				xmin = 369.5944
				xmax = 369.6644
				text = "the"
			intervals [1460]:
				xmin = 369.6644
				xmax = 369.9444
				text = "engine"
			intervals [1461]:
				xmin = 369.9444
				xmax = 370.3344
				text = "companies"
			intervals [1462]:
				xmin = 370.3344
				xmax = 370.3944
				text = ""
			intervals [1463]:
				xmin = 370.3944
				xmax = 370.8244
				text = "first"
			intervals [1464]:
				xmin = 370.8244
				xmax = 370.8544
				text = ""
			intervals [1465]:
				xmin = 370.8544
				xmax = 371.2144
				text = "second"
			intervals [1466]:
				xmin = 371.2144
				xmax = 371.2944
				text = "and"
			intervals [1467]:
				xmin = 371.2944
				xmax = 371.3744
				text = ""
			intervals [1468]:
				xmin = 371.3744
				xmax = 371.7244
				text = "third"
			intervals [1469]:
				xmin = 371.7244
				xmax = 372.1351
				text = ""
			intervals [1470]:
				xmin = 372.1351
				xmax = 372.2051
				text = "in"
			intervals [1471]:
				xmin = 372.2051
				xmax = 372.3751
				text = "that"
			intervals [1472]:
				xmin = 372.3751
				xmax = 372.7651
				text = "order"
			intervals [1473]:
				xmin = 372.7651
				xmax = 373.3943
				text = ""
			intervals [1474]:
				xmin = 373.3943
				xmax = 373.6043
				text = "that"
			intervals [1475]:
				xmin = 373.6043
				xmax = 373.6843
				text = "they"
			intervals [1476]:
				xmin = 373.6843
				xmax = 374.1843
				text = "respond"
			intervals [1477]:
				xmin = 374.1843
				xmax = 374.3343
				text = "to"
			intervals [1478]:
				xmin = 374.3343
				xmax = 374.4343
				text = "a"
			intervals [1479]:
				xmin = 374.4343
				xmax = 375.8831
				text = ""
			intervals [1480]:
				xmin = 375.8831
				xmax = 376.0031
				text = "a"
			intervals [1481]:
				xmin = 376.0031
				xmax = 376.2631
				text = "house"
			intervals [1482]:
				xmin = 376.2631
				xmax = 376.3531
				text = "that"
			intervals [1483]:
				xmin = 376.3531
				xmax = 376.4431
				text = "s"
			intervals [1484]:
				xmin = 376.4431
				xmax = 376.7331
				text = "burning"
			intervals [1485]:
				xmin = 376.7331
				xmax = 377.169
				text = ""
			intervals [1486]:
				xmin = 377.169
				xmax = 377.259
				text = "the"
			intervals [1487]:
				xmin = 377.259
				xmax = 377.639
				text = "first"
			intervals [1488]:
				xmin = 377.639
				xmax = 377.789
				text = "and"
			intervals [1489]:
				xmin = 377.789
				xmax = 377.829
				text = ""
			intervals [1490]:
				xmin = 377.829
				xmax = 378.209
				text = "third"
			intervals [1491]:
				xmin = 378.209
				xmax = 378.8508
				text = ""
			intervals [1492]:
				xmin = 378.8508
				xmax = 378.9808
				text = "are"
			intervals [1493]:
				xmin = 378.9808
				xmax = 379.3408
				text = "suppose"
			intervals [1494]:
				xmin = 379.3408
				xmax = 379.4408
				text = "to"
			intervals [1495]:
				xmin = 379.4408
				xmax = 379.8008
				text = "respond"
			intervals [1496]:
				xmin = 379.8008
				xmax = 379.8808
				text = "to"
			intervals [1497]:
				xmin = 379.8808
				xmax = 379.9908
				text = "the"
			intervals [1498]:
				xmin = 379.9908
				xmax = 380.1908
				text = "front"
			intervals [1499]:
				xmin = 380.1908
				xmax = 380.2508
				text = "of"
			intervals [1500]:
				xmin = 380.2508
				xmax = 380.3108
				text = "the"
			intervals [1501]:
				xmin = 380.3108
				xmax = 380.3408
				text = ""
			intervals [1502]:
				xmin = 380.3408
				xmax = 380.6408
				text = "building"
			intervals [1503]:
				xmin = 380.6408
				xmax = 381.1838
				text = ""
			intervals [1504]:
				xmin = 381.1838
				xmax = 381.3438
				text = "the"
			intervals [1505]:
				xmin = 381.3438
				xmax = 381.7038
				text = "second"
			intervals [1506]:
				xmin = 381.7038
				xmax = 381.7538
				text = ""
			intervals [1507]:
				xmin = 381.7538
				xmax = 382.1338
				text = "fourth"
			intervals [1508]:
				xmin = 382.1338
				xmax = 382.2338
				text = "to"
			intervals [1509]:
				xmin = 382.2338
				xmax = 382.3438
				text = "the"
			intervals [1510]:
				xmin = 382.3438
				xmax = 382.4838
				text = "rear"
			intervals [1511]:
				xmin = 382.4838
				xmax = 382.6038
				text = "of"
			intervals [1512]:
				xmin = 382.6038
				xmax = 382.6338
				text = "a"
			intervals [1513]:
				xmin = 382.6338
				xmax = 382.7338
				text = ""
			intervals [1514]:
				xmin = 382.7338
				xmax = 383.0038
				text = "building"
			intervals [1515]:
				xmin = 383.0038
				xmax = 384.6492
				text = ""
			intervals [1516]:
				xmin = 384.6492
				xmax = 384.7392
				text = "and"
			intervals [1517]:
				xmin = 384.7392
				xmax = 384.8892
				text = "their"
			intervals [1518]:
				xmin = 384.8892
				xmax = 385.2892
				text = "first"
			intervals [1519]:
				xmin = 385.2892
				xmax = 385.3492
				text = ""
			intervals [1520]:
				xmin = 385.3492
				xmax = 385.7092
				text = "truck"
			intervals [1521]:
				xmin = 385.7092
				xmax = 385.9688
				text = ""
			intervals [1522]:
				xmin = 385.9688
				xmax = 386.3788
				text = "company"
			intervals [1523]:
				xmin = 386.3788
				xmax = 386.4988
				text = ""
			intervals [1524]:
				xmin = 386.4988
				xmax = 386.6388
				text = "that"
			intervals [1525]:
				xmin = 386.6388
				xmax = 386.6988
				text = "s"
			intervals [1526]:
				xmin = 386.6988
				xmax = 386.7688
				text = "the"
			intervals [1527]:
				xmin = 386.7688
				xmax = 386.7988
				text = ""
			intervals [1528]:
				xmin = 386.7988
				xmax = 387.0088
				text = "long"
			intervals [1529]:
				xmin = 387.0088
				xmax = 387.2188
				text = "arrow"
			intervals [1530]:
				xmin = 387.2188
				xmax = 387.6588
				text = "trucks"
			intervals [1531]:
				xmin = 387.6588
				xmax = 387.9309
				text = ""
			intervals [1532]:
				xmin = 387.9309
				xmax = 388.1309
				text = "goes"
			intervals [1533]:
				xmin = 388.1309
				xmax = 388.2109
				text = "to"
			intervals [1534]:
				xmin = 388.2109
				xmax = 388.2909
				text = "the"
			intervals [1535]:
				xmin = 388.2909
				xmax = 388.3309
				text = ""
			intervals [1536]:
				xmin = 388.3309
				xmax = 388.6009
				text = "front"
			intervals [1537]:
				xmin = 388.6009
				xmax = 388.6309
				text = ""
			intervals [1538]:
				xmin = 388.6309
				xmax = 388.7609
				text = "and"
			intervals [1539]:
				xmin = 388.7609
				xmax = 388.8909
				text = "the"
			intervals [1540]:
				xmin = 388.8909
				xmax = 389.3109
				text = "second"
			intervals [1541]:
				xmin = 389.3109
				xmax = 389.3409
				text = ""
			intervals [1542]:
				xmin = 389.3409
				xmax = 389.4309
				text = "one"
			intervals [1543]:
				xmin = 389.4309
				xmax = 389.6809
				text = "goes"
			intervals [1544]:
				xmin = 389.6809
				xmax = 389.8109
				text = "to"
			intervals [1545]:
				xmin = 389.8109
				xmax = 389.9209
				text = "the"
			intervals [1546]:
				xmin = 389.9209
				xmax = 390.1709
				text = "rear"
			intervals [1547]:
				xmin = 390.1709
				xmax = 390.6619
				text = ""
			intervals [1548]:
				xmin = 390.6619
				xmax = 390.7519
				text = "to"
			intervals [1549]:
				xmin = 390.7519
				xmax = 390.7819
				text = ""
			intervals [1550]:
				xmin = 390.7819
				xmax = 391.0419
				text = "ladder"
			intervals [1551]:
				xmin = 391.0419
				xmax = 391.1719
				text = "the"
			intervals [1552]:
				xmin = 391.1719
				xmax = 391.9905
				text = ""
			intervals [1553]:
				xmin = 391.9905
				xmax = 392.1005
				text = "the"
			intervals [1554]:
				xmin = 392.1005
				xmax = 392.4005
				text = "building"
			intervals [1555]:
				xmin = 392.4005
				xmax = 392.5905
				text = ""
			intervals [1556]:
				xmin = 392.5905
				xmax = 392.7705
				text = "and"
			intervals [1557]:
				xmin = 392.7705
				xmax = 392.8005
				text = ""
			intervals [1558]:
				xmin = 392.8005
				xmax = 392.9105
				text = "do"
			intervals [1559]:
				xmin = 392.9105
				xmax = 393.2405
				text = "rescue"
			intervals [1560]:
				xmin = 393.2405
				xmax = 393.2705
				text = ""
			intervals [1561]:
				xmin = 393.2705
				xmax = 393.4805
				text = "work"
			intervals [1562]:
				xmin = 393.4805
				xmax = 394.5585
				text = ""
			intervals [1563]:
				xmin = 394.5585
				xmax = 394.8385
				text = "well"
			intervals [1564]:
				xmin = 394.8385
				xmax = 395.0595
				text = ""
			intervals [1565]:
				xmin = 395.0595
				xmax = 395.3295
				text = "heck"
			intervals [1566]:
				xmin = 395.3295
				xmax = 395.5295
				text = "i've"
			intervals [1567]:
				xmin = 395.5295
				xmax = 395.7495
				text = "seen"
			intervals [1568]:
				xmin = 395.7495
				xmax = 395.7795
				text = ""
			intervals [1569]:
				xmin = 395.7795
				xmax = 395.9795
				text = "plenty"
			intervals [1570]:
				xmin = 395.9795
				xmax = 396.0995
				text = "of"
			intervals [1571]:
				xmin = 396.0995
				xmax = 396.2795
				text = "white"
			intervals [1572]:
				xmin = 396.2795
				xmax = 396.3495
				text = ""
			intervals [1573]:
				xmin = 396.3495
				xmax = 396.6595
				text = "fellows"
			intervals [1574]:
				xmin = 396.6595
				xmax = 396.8095
				text = ""
			intervals [1575]:
				xmin = 396.8095
				xmax = 396.9695
				text = "go"
			intervals [1576]:
				xmin = 396.9695
				xmax = 397.0695
				text = "to"
			intervals [1577]:
				xmin = 397.0695
				xmax = 397.1395
				text = "a"
			intervals [1578]:
				xmin = 397.1395
				xmax = 397.5695
				text = "house"
			intervals [1579]:
				xmin = 397.5695
				xmax = 398.0638
				text = ""
			intervals [1580]:
				xmin = 398.0638
				xmax = 398.1638
				text = "that"
			intervals [1581]:
				xmin = 398.1638
				xmax = 398.2938
				text = "was"
			intervals [1582]:
				xmin = 398.2938
				xmax = 398.3538
				text = ""
			intervals [1583]:
				xmin = 398.3538
				xmax = 398.6638
				text = "burning"
			intervals [1584]:
				xmin = 398.6638
				xmax = 398.8638
				text = "never"
			intervals [1585]:
				xmin = 398.8638
				xmax = 398.9938
				text = "gonna"
			intervals [1586]:
				xmin = 398.9938
				xmax = 399.0338
				text = ""
			intervals [1587]:
				xmin = 399.0338
				xmax = 399.1738
				text = "take"
			intervals [1588]:
				xmin = 399.1738
				xmax = 399.2938
				text = "their"
			intervals [1589]:
				xmin = 399.2938
				xmax = 399.7338
				text = "positions"
			intervals [1590]:
				xmin = 399.7338
				xmax = 399.8638
				text = "like"
			intervals [1591]:
				xmin = 399.8638
				xmax = 399.9538
				text = "they"
			intervals [1592]:
				xmin = 399.9538
				xmax = 400.1238
				text = "should"
			intervals [1593]:
				xmin = 400.1238
				xmax = 400.1938
				text = ""
			intervals [1594]:
				xmin = 400.1938
				xmax = 400.2838
				text = "do"
			intervals [1595]:
				xmin = 400.2838
				xmax = 400.3138
				text = ""
			intervals [1596]:
				xmin = 400.3138
				xmax = 400.3838
				text = "it"
			intervals [1597]:
				xmin = 400.3838
				xmax = 400.6309
				text = ""
			intervals [1598]:
				xmin = 400.6309
				xmax = 400.6909
				text = "and"
			intervals [1599]:
				xmin = 400.6909
				xmax = 400.8709
				text = "never"
			intervals [1600]:
				xmin = 400.8709
				xmax = 401.0909
				text = "said"
			intervals [1601]:
				xmin = 401.0909
				xmax = 401.1209
				text = ""
			intervals [1602]:
				xmin = 401.1209
				xmax = 401.3409
				text = "anything"
			intervals [1603]:
				xmin = 401.3409
				xmax = 401.5809
				text = ""
			intervals [1604]:
				xmin = 401.5809
				xmax = 401.8409
				text = "nothing"
			intervals [1605]:
				xmin = 401.8409
				xmax = 402.0209
				text = "said"
			intervals [1606]:
				xmin = 402.0209
				xmax = 402.2309
				text = "about"
			intervals [1607]:
				xmin = 402.2309
				xmax = 402.2609
				text = ""
			intervals [1608]:
				xmin = 402.2609
				xmax = 402.3209
				text = "it"
			intervals [1609]:
				xmin = 402.3209
				xmax = 402.8792
				text = ""
			intervals [1610]:
				xmin = 402.8792
				xmax = 403.0292
				text = "and"
			intervals [1611]:
				xmin = 403.0292
				xmax = 403.1792
				text = "i've"
			intervals [1612]:
				xmin = 403.1792
				xmax = 403.3392
				text = "seen"
			intervals [1613]:
				xmin = 403.3392
				xmax = 403.4792
				text = "those"
			intervals [1614]:
				xmin = 403.4792
				xmax = 403.5092
				text = ""
			intervals [1615]:
				xmin = 403.5092
				xmax = 403.7392
				text = "colored"
			intervals [1616]:
				xmin = 403.7392
				xmax = 403.8292
				text = ""
			intervals [1617]:
				xmin = 403.8292
				xmax = 404.0492
				text = "fellas"
			intervals [1618]:
				xmin = 404.0492
				xmax = 404.0792
				text = ""
			intervals [1619]:
				xmin = 404.0792
				xmax = 404.1692
				text = "do"
			intervals [1620]:
				xmin = 404.1692
				xmax = 404.1992
				text = ""
			intervals [1621]:
				xmin = 404.1992
				xmax = 404.4492
				text = "something"
			intervals [1622]:
				xmin = 404.4492
				xmax = 404.5792
				text = "like"
			intervals [1623]:
				xmin = 404.5792
				xmax = 404.6292
				text = ""
			intervals [1624]:
				xmin = 404.6292
				xmax = 404.7992
				text = "that"
			intervals [1625]:
				xmin = 404.7992
				xmax = 404.8892
				text = ""
			intervals [1626]:
				xmin = 404.8892
				xmax = 404.9492
				text = "and"
			intervals [1627]:
				xmin = 404.9492
				xmax = 405.0692
				text = "then"
			intervals [1628]:
				xmin = 405.0692
				xmax = 405.1892
				text = "they"
			intervals [1629]:
				xmin = 405.1892
				xmax = 405.2592
				text = ""
			intervals [1630]:
				xmin = 405.2592
				xmax = 405.4292
				text = "chew"
			intervals [1631]:
				xmin = 405.4292
				xmax = 405.5692
				text = "them"
			intervals [1632]:
				xmin = 405.5692
				xmax = 405.6792
				text = "out"
			intervals [1633]:
				xmin = 405.6792
				xmax = 405.7792
				text = ""
			intervals [1634]:
				xmin = 405.7792
				xmax = 405.9192
				text = "for"
			intervals [1635]:
				xmin = 405.9192
				xmax = 405.9792
				text = "it"
			intervals [1636]:
				xmin = 405.9792
				xmax = 407.3293
				text = ""
			intervals [1637]:
				xmin = 407.3293
				xmax = 407.4993
				text = "oh"
			intervals [1638]:
				xmin = 407.4993
				xmax = 407.7493
				text = "yes"
			intervals [1639]:
				xmin = 407.7493
				xmax = 407.7893
				text = "i"
			intervals [1640]:
				xmin = 407.7893
				xmax = 408.0493
				text = "mean"
			intervals [1641]:
				xmin = 408.0493
				xmax = 408.5226
				text = ""
			intervals [1642]:
				xmin = 408.5226
				xmax = 408.8926
				text = "prejudice"
			intervals [1643]:
				xmin = 408.8926
				xmax = 409.0526
				text = "is"
			intervals [1644]:
				xmin = 409.0526
				xmax = 409.1626
				text = "one"
			intervals [1645]:
				xmin = 409.1626
				xmax = 409.2226
				text = "of"
			intervals [1646]:
				xmin = 409.2226
				xmax = 409.4426
				text = "those"
			intervals [1647]:
				xmin = 409.4426
				xmax = 409.6626
				text = "things"
			intervals [1648]:
				xmin = 409.6626
				xmax = 409.8226
				text = "that"
			intervals [1649]:
				xmin = 409.8226
				xmax = 409.8726
				text = ""
			intervals [1650]:
				xmin = 409.8726
				xmax = 410.0626
				text = "it"
			intervals [1651]:
				xmin = 410.0626
				xmax = 410.1626
				text = ""
			intervals [1652]:
				xmin = 410.1626
				xmax = 410.4026
				text = "it"
			intervals [1653]:
				xmin = 410.4026
				xmax = 410.4526
				text = "s"
			intervals [1654]:
				xmin = 410.4526
				xmax = 410.6926
				text = "here"
			intervals [1655]:
				xmin = 410.6926
				xmax = 410.8126
				text = "to"
			intervals [1656]:
				xmin = 410.8126
				xmax = 411.1826
				text = "stay"
			intervals [1657]:
				xmin = 411.1826
				xmax = 411.2926
				text = "and"
			intervals [1658]:
				xmin = 411.2926
				xmax = 411.3926
				text = "it"
			intervals [1659]:
				xmin = 411.3926
				xmax = 411.4726
				text = "s"
			intervals [1660]:
				xmin = 411.4726
				xmax = 411.5026
				text = "a"
			intervals [1661]:
				xmin = 411.5026
				xmax = 411.6526
				text = "lot"
			intervals [1662]:
				xmin = 411.6526
				xmax = 411.7826
				text = "of"
			intervals [1663]:
				xmin = 411.7826
				xmax = 411.8826
				text = "it"
			intervals [1664]:
				xmin = 411.8826
				xmax = 412.3026
				text = "in"
			intervals [1665]:
				xmin = 412.3026
				xmax = 412.8096
				text = ""
			intervals [1666]:
				xmin = 412.8096
				xmax = 413.4496
				text = "educational"
			intervals [1667]:
				xmin = 413.4496
				xmax = 413.8496
				text = "fields"
			intervals [1668]:
				xmin = 413.8496
				xmax = 414.1796
				text = "too"
			intervals [1669]:
				xmin = 414.1796
				xmax = 414.6543
				text = ""
			intervals [1670]:
				xmin = 414.6543
				xmax = 414.9343
				text = "that"
			intervals [1671]:
				xmin = 414.9343
				xmax = 414.9643
				text = ""
			intervals [1672]:
				xmin = 414.9643
				xmax = 415.2443
				text = "uh"
			intervals [1673]:
				xmin = 415.2443
				xmax = 417.1092
				text = ""
			intervals [1674]:
				xmin = 417.1092
				xmax = 417.4692
				text = "even"
			intervals [1675]:
				xmin = 417.4692
				xmax = 417.6092
				text = "s"
			intervals [1676]:
				xmin = 417.6092
				xmax = 417.6492
				text = ""
			intervals [1677]:
				xmin = 417.6492
				xmax = 417.7192
				text = "a"
			intervals [1678]:
				xmin = 417.7192
				xmax = 417.8792
				text = "lot"
			intervals [1679]:
				xmin = 417.8792
				xmax = 417.9792
				text = "of"
			intervals [1680]:
				xmin = 417.9792
				xmax = 418.1392
				text = "us"
			intervals [1681]:
				xmin = 418.1392
				xmax = 418.4392
				text = ""
			intervals [1682]:
				xmin = 418.4392
				xmax = 418.8492
				text = "being"
			intervals [1683]:
				xmin = 418.8492
				xmax = 419.1692
				text = "done"
			intervals [1684]:
				xmin = 419.1692
				xmax = 419.4144
				text = ""
			intervals [1685]:
				xmin = 419.4144
				xmax = 419.6344
				text = "for"
			intervals [1686]:
				xmin = 419.6344
				xmax = 419.7444
				text = "the"
			intervals [1687]:
				xmin = 419.7444
				xmax = 419.8144
				text = ""
			intervals [1688]:
				xmin = 419.8144
				xmax = 420.0744
				text = "good"
			intervals [1689]:
				xmin = 420.0744
				xmax = 420.3947
				text = ""
			intervals [1690]:
				xmin = 420.3947
				xmax = 420.5347
				text = "of"
			intervals [1691]:
				xmin = 420.5347
				xmax = 420.5947
				text = "the"
			intervals [1692]:
				xmin = 420.5947
				xmax = 421.1247
				text = "negro"
			intervals [1693]:
				xmin = 421.1247
				xmax = 422.7859
				text = ""
			intervals [1694]:
				xmin = 422.7859
				xmax = 423.0659
				text = "back"
			intervals [1695]:
				xmin = 423.0659
				xmax = 423.2259
				text = "in"
			intervals [1696]:
				xmin = 423.2259
				xmax = 423.2959
				text = "a"
			intervals [1697]:
				xmin = 423.2959
				xmax = 423.3359
				text = ""
			intervals [1698]:
				xmin = 423.3359
				xmax = 423.5559
				text = "white"
			intervals [1699]:
				xmin = 423.5559
				xmax = 423.5859
				text = ""
			intervals [1700]:
				xmin = 423.5859
				xmax = 423.8559
				text = "man"
			intervals [1701]:
				xmin = 423.8559
				xmax = 423.9159
				text = "s"
			intervals [1702]:
				xmin = 423.9159
				xmax = 424.0859
				text = "head"
			intervals [1703]:
				xmin = 424.0859
				xmax = 424.1759
				text = "who"
			intervals [1704]:
				xmin = 424.1759
				xmax = 424.2059
				text = "s"
			intervals [1705]:
				xmin = 424.2059
				xmax = 424.5259
				text = "doing"
			intervals [1706]:
				xmin = 424.5259
				xmax = 424.8459
				text = "this"
			intervals [1707]:
				xmin = 424.8459
				xmax = 425.7784
				text = ""
			intervals [1708]:
				xmin = 425.7784
				xmax = 425.9284
				text = "there"
			intervals [1709]:
				xmin = 425.9284
				xmax = 426.0184
				text = "s"
			intervals [1710]:
				xmin = 426.0184
				xmax = 426.4184
				text = "something"
			intervals [1711]:
				xmin = 426.4184
				xmax = 427.2891
				text = ""
			intervals [1712]:
				xmin = 427.2891
				xmax = 427.4291
				text = "that"
			intervals [1713]:
				xmin = 427.4291
				xmax = 427.5791
				text = "he"
			intervals [1714]:
				xmin = 427.5791
				xmax = 427.8691
				text = "doesn't"
			intervals [1715]:
				xmin = 427.8691
				xmax = 428.0391
				text = "is"
			intervals [1716]:
				xmin = 428.0391
				xmax = 428.2991
				text = "hidden"
			intervals [1717]:
				xmin = 428.2991
				xmax = 428.4291
				text = "to"
			intervals [1718]:
				xmin = 428.4291
				xmax = 428.7491
				text = "him"
			intervals [1719]:
				xmin = 428.7491
				xmax = 428.9891
				text = "even"
			intervals [1720]:
				xmin = 428.9891
				xmax = 429.6321
				text = ""
			intervals [1721]:
				xmin = 429.6321
				xmax = 429.7921
				text = "that"
			intervals [1722]:
				xmin = 429.7921
				xmax = 429.9221
				text = "he"
			intervals [1723]:
				xmin = 429.9221
				xmax = 430.2521
				text = "doesn't"
			intervals [1724]:
				xmin = 430.2521
				xmax = 430.4421
				text = ""
			intervals [1725]:
				xmin = 430.4421
				xmax = 430.7621
				text = "even"
			intervals [1726]:
				xmin = 430.7621
				xmax = 431.0421
				text = "see"
			intervals [1727]:
				xmin = 431.0421
				xmax = 431.368
				text = ""
			intervals [1728]:
				xmin = 431.368
				xmax = 431.568
				text = "here"
			intervals [1729]:
				xmin = 431.568
				xmax = 431.618
				text = "s"
			intervals [1730]:
				xmin = 431.618
				xmax = 431.858
				text = "something"
			intervals [1731]:
				xmin = 431.858
				xmax = 432.088
				text = "like"
			intervals [1732]:
				xmin = 432.088
				xmax = 432.308
				text = "this"
			intervals [1733]:
				xmin = 432.308
				xmax = 434.0379
				text = ""
			intervals [1734]:
				xmin = 434.0379
				xmax = 434.2379
				text = "you"
			intervals [1735]:
				xmin = 434.2379
				xmax = 434.5445
				text = ""
			intervals [1736]:
				xmin = 434.5445
				xmax = 434.7045
				text = "you"
			intervals [1737]:
				xmin = 434.7045
				xmax = 434.9645
				text = "get"
			intervals [1738]:
				xmin = 434.9645
				xmax = 435.4766
				text = ""
			intervals [1739]:
				xmin = 435.4766
				xmax = 435.6966
				text = "some"
			intervals [1740]:
				xmin = 435.6966
				xmax = 435.7566
				text = "of"
			intervals [1741]:
				xmin = 435.7566
				xmax = 435.9066
				text = "these"
			intervals [1742]:
				xmin = 435.9066
				xmax = 436.2066
				text = "kids"
			intervals [1743]:
				xmin = 436.2066
				xmax = 436.3666
				text = "used"
			intervals [1744]:
				xmin = 436.3666
				xmax = 436.4466
				text = "to"
			intervals [1745]:
				xmin = 436.4466
				xmax = 436.6666
				text = "white"
			intervals [1746]:
				xmin = 436.6666
				xmax = 436.9066
				text = "kids"
			intervals [1747]:
				xmin = 436.9066
				xmax = 437.0466
				text = "from"
			intervals [1748]:
				xmin = 437.0466
				xmax = 437.7066
				text = "colleges"
			intervals [1749]:
				xmin = 437.7066
				xmax = 438.5471
				text = ""
			intervals [1750]:
				xmin = 438.5471
				xmax = 438.7471
				text = "that"
			intervals [1751]:
				xmin = 438.7471
				xmax = 438.8571
				text = "are"
			intervals [1752]:
				xmin = 438.8571
				xmax = 439.1671
				text = "coming"
			intervals [1753]:
				xmin = 439.1671
				xmax = 439.4471
				text = "in"
			intervals [1754]:
				xmin = 439.4471
				xmax = 439.7271
				text = ""
			intervals [1755]:
				xmin = 439.7271
				xmax = 439.8371
				text = "to"
			intervals [1756]:
				xmin = 439.8371
				xmax = 440.0971
				text = "help"
			intervals [1757]:
				xmin = 440.0971
				xmax = 441.7447
				text = ""
			intervals [1758]:
				xmin = 441.7447
				xmax = 442.3047
				text = "underprivileged"
			intervals [1759]:
				xmin = 442.3047
				xmax = 442.7247
				text = "children"
			intervals [1760]:
				xmin = 442.7247
				xmax = 442.7547
				text = ""
			intervals [1761]:
				xmin = 442.7547
				xmax = 442.8247
				text = "you"
			intervals [1762]:
				xmin = 442.8247
				xmax = 443.0247
				text = "see"
			intervals [1763]:
				xmin = 443.0247
				xmax = 444.4855
				text = ""
			intervals [1764]:
				xmin = 444.4855
				xmax = 444.6755
				text = "but"
			intervals [1765]:
				xmin = 444.6755
				xmax = 445.6889
				text = ""
			intervals [1766]:
				xmin = 445.6889
				xmax = 445.8989
				text = "as"
			intervals [1767]:
				xmin = 445.8989
				xmax = 446.1189
				text = "long"
			intervals [1768]:
				xmin = 446.1189
				xmax = 446.2789
				text = "as"
			intervals [1769]:
				xmin = 446.2789
				xmax = 446.4389
				text = "they"
			intervals [1770]:
				xmin = 446.4389
				xmax = 446.4889
				text = "are"
			intervals [1771]:
				xmin = 446.4889
				xmax = 446.8589
				text = "helping"
			intervals [1772]:
				xmin = 446.8589
				xmax = 446.8889
				text = ""
			intervals [1773]:
				xmin = 446.8889
				xmax = 447.4789
				text = "underprivileged"
			intervals [1774]:
				xmin = 447.4789
				xmax = 447.9289
				text = "children"
			intervals [1775]:
				xmin = 447.9289
				xmax = 449.9016
				text = ""
			intervals [1776]:
				xmin = 449.9016
				xmax = 450.0016
				text = "the"
			intervals [1777]:
				xmin = 450.0016
				xmax = 450.0316
				text = ""
			intervals [1778]:
				xmin = 450.0316
				xmax = 450.6316
				text = "underprivileged"
			intervals [1779]:
				xmin = 450.6316
				xmax = 451.2716
				text = "child"
			intervals [1780]:
				xmin = 451.2716
				xmax = 451.7485
				text = ""
			intervals [1781]:
				xmin = 451.7485
				xmax = 451.8585
				text = "is"
			intervals [1782]:
				xmin = 451.8585
				xmax = 452.0185
				text = "being"
			intervals [1783]:
				xmin = 452.0185
				xmax = 452.5285
				text = "discriminated"
			intervals [1784]:
				xmin = 452.5285
				xmax = 452.9385
				text = "against"
			intervals [1785]:
				xmin = 452.9385
				xmax = 453.2858
				text = ""
			intervals [1786]:
				xmin = 453.2858
				xmax = 453.5558
				text = "he"
			intervals [1787]:
				xmin = 453.5558
				xmax = 453.9258
				text = "needs"
			intervals [1788]:
				xmin = 453.9258
				xmax = 454.3358
				text = "something"
			intervals [1789]:
				xmin = 454.3358
				xmax = 454.6394
				text = ""
			intervals [1790]:
				xmin = 454.6394
				xmax = 454.8694
				text = "that"
			intervals [1791]:
				xmin = 454.8694
				xmax = 454.9494
				text = "the"
			intervals [1792]:
				xmin = 454.9494
				xmax = 455.1394
				text = "p-"
			intervals [1793]:
				xmin = 455.1394
				xmax = 455.4994
				text = "child"
			intervals [1794]:
				xmin = 455.4994
				xmax = 455.6394
				text = "who"
			intervals [1795]:
				xmin = 455.6394
				xmax = 455.7394
				text = "is"
			intervals [1796]:
				xmin = 455.7394
				xmax = 455.9094
				text = "not"
			intervals [1797]:
				xmin = 455.9094
				xmax = 456.4094
				text = "underprivileged"
			intervals [1798]:
				xmin = 456.4094
				xmax = 456.7194
				text = "doesn't"
			intervals [1799]:
				xmin = 456.7194
				xmax = 456.9694
				text = "need"
			intervals [1800]:
				xmin = 456.9694
				xmax = 457.9048
				text = ""
			intervals [1801]:
				xmin = 457.9048
				xmax = 457.9748
				text = "you"
			intervals [1802]:
				xmin = 457.9748
				xmax = 458.0848
				text = "see"
			intervals [1803]:
				xmin = 458.0848
				xmax = 458.1748
				text = "what"
			intervals [1804]:
				xmin = 458.1748
				xmax = 458.2048
				text = "i"
			intervals [1805]:
				xmin = 458.2048
				xmax = 458.4948
				text = "mean"
			intervals [1806]:
				xmin = 458.4948
				xmax = 459.2489
				text = ""
			intervals [1807]:
				xmin = 459.2489
				xmax = 459.4189
				text = "so"
			intervals [1808]:
				xmin = 459.4189
				xmax = 459.6089
				text = "it"
			intervals [1809]:
				xmin = 459.6089
				xmax = 459.6689
				text = "s"
			intervals [1810]:
				xmin = 459.6689
				xmax = 459.8489
				text = "all"
			intervals [1811]:
				xmin = 459.8489
				xmax = 459.9689
				text = "it"
			intervals [1812]:
				xmin = 459.9689
				xmax = 459.9989
				text = "s"
			intervals [1813]:
				xmin = 459.9989
				xmax = 460.0289
				text = ""
			intervals [1814]:
				xmin = 460.0289
				xmax = 460.2289
				text = "it"
			intervals [1815]:
				xmin = 460.2289
				xmax = 460.2589
				text = "s"
			intervals [1816]:
				xmin = 460.2589
				xmax = 460.4689
				text = "it"
			intervals [1817]:
				xmin = 460.4689
				xmax = 460.5189
				text = "s"
			intervals [1818]:
				xmin = 460.5189
				xmax = 460.5789
				text = ""
			intervals [1819]:
				xmin = 460.5789
				xmax = 460.7489
				text = "it"
			intervals [1820]:
				xmin = 460.7489
				xmax = 460.7789
				text = "s"
			intervals [1821]:
				xmin = 460.7789
				xmax = 460.8789
				text = "a"
			intervals [1822]:
				xmin = 460.8789
				xmax = 461.0489
				text = "thing"
			intervals [1823]:
				xmin = 461.0489
				xmax = 461.1689
				text = "that"
			intervals [1824]:
				xmin = 461.1689
				xmax = 461.3889
				text = "i'm"
			intervals [1825]:
				xmin = 461.3889
				xmax = 461.6489
				text = "trying"
			intervals [1826]:
				xmin = 461.6489
				xmax = 461.7089
				text = "to"
			intervals [1827]:
				xmin = 461.7089
				xmax = 461.8589
				text = "help"
			intervals [1828]:
				xmin = 461.8589
				xmax = 461.9989
				text = "you"
			intervals [1829]:
				xmin = 461.9989
				xmax = 462.2089
				text = "out"
			intervals [1830]:
				xmin = 462.2089
				xmax = 463.4457
				text = ""
			intervals [1831]:
				xmin = 463.4457
				xmax = 463.6757
				text = "but"
			intervals [1832]:
				xmin = 463.6757
				xmax = 463.7757
				text = "i'm"
			intervals [1833]:
				xmin = 463.7757
				xmax = 464.0057
				text = "holding"
			intervals [1834]:
				xmin = 464.0057
				xmax = 464.1057
				text = "you"
			intervals [1835]:
				xmin = 464.1057
				xmax = 464.2957
				text = "down"
			intervals [1836]:
				xmin = 464.2957
				xmax = 464.3957
				text = "just"
			intervals [1837]:
				xmin = 464.3957
				xmax = 464.4757
				text = "so"
			intervals [1838]:
				xmin = 464.4757
				xmax = 464.5257
				text = "i"
			intervals [1839]:
				xmin = 464.5257
				xmax = 464.6157
				text = "can"
			intervals [1840]:
				xmin = 464.6157
				xmax = 464.8357
				text = "help"
			intervals [1841]:
				xmin = 464.8357
				xmax = 464.9457
				text = "you"
			intervals [1842]:
				xmin = 464.9457
				xmax = 465.1657
				text = "out"
			intervals [1843]:
				xmin = 465.1657
				xmax = 465.3804
				text = ""
			intervals [1844]:
				xmin = 465.3804
				xmax = 465.4804
				text = "you"
			intervals [1845]:
				xmin = 465.4804
				xmax = 465.6004
				text = "see"
			intervals [1846]:
				xmin = 465.6004
				xmax = 465.6904
				text = "what"
			intervals [1847]:
				xmin = 465.6904
				xmax = 465.7204
				text = "i"
			intervals [1848]:
				xmin = 465.7204
				xmax = 465.9804
				text = "mean"
			intervals [1849]:
				xmin = 465.9804
				xmax = 466.2743
				text = ""
			intervals [1850]:
				xmin = 466.2743
				xmax = 466.4143
				text = "i"
			intervals [1851]:
				xmin = 466.4143
				xmax = 466.5343
				text = "mean"
			intervals [1852]:
				xmin = 466.5343
				xmax = 466.6243
				text = "it"
			intervals [1853]:
				xmin = 466.6243
				xmax = 466.6543
				text = "s"
			intervals [1854]:
				xmin = 466.6543
				xmax = 466.7843
				text = "one"
			intervals [1855]:
				xmin = 466.7843
				xmax = 466.8443
				text = "of"
			intervals [1856]:
				xmin = 466.8443
				xmax = 467.0443
				text = "those"
			intervals [1857]:
				xmin = 467.0443
				xmax = 467.2643
				text = ""
			intervals [1858]:
				xmin = 467.2643
				xmax = 467.6343
				text = "fine"
			intervals [1859]:
				xmin = 467.6343
				xmax = 467.8943
				text = "things"
			intervals [1860]:
				xmin = 467.8943
				xmax = 468.0643
				text = "that"
			intervals [1861]:
				xmin = 468.0643
				xmax = 468.4169
				text = ""
			intervals [1862]:
				xmin = 468.4169
				xmax = 468.6969
				text = "that"
			intervals [1863]:
				xmin = 468.6969
				xmax = 468.8969
				text = "uh"
			intervals [1864]:
				xmin = 468.8969
				xmax = 469.0269
				text = ""
			intervals [1865]:
				xmin = 469.0269
				xmax = 469.3169
				text = "even"
			intervals [1866]:
				xmin = 469.3169
				xmax = 469.4469
				text = "though"
			intervals [1867]:
				xmin = 469.4469
				xmax = 469.5769
				text = "you're"
			intervals [1868]:
				xmin = 469.5769
				xmax = 469.9069
				text = "trying"
			intervals [1869]:
				xmin = 469.9069
				xmax = 469.9669
				text = "to"
			intervals [1870]:
				xmin = 469.9669
				xmax = 470.1169
				text = "do"
			intervals [1871]:
				xmin = 470.1169
				xmax = 470.3169
				text = "some"
			intervals [1872]:
				xmin = 470.3169
				xmax = 470.6569
				text = "good"
			intervals [1873]:
				xmin = 470.6569
				xmax = 470.9825
				text = ""
			intervals [1874]:
				xmin = 470.9825
				xmax = 471.0925
				text = "you"
			intervals [1875]:
				xmin = 471.0925
				xmax = 471.1525
				text = "you"
			intervals [1876]:
				xmin = 471.1525
				xmax = 471.6325
				text = "it"
			intervals [1877]:
				xmin = 471.6325
				xmax = 471.6625
				text = ""
			intervals [1878]:
				xmin = 471.6625
				xmax = 471.8825
				text = "it"
			intervals [1879]:
				xmin = 471.8825
				xmax = 471.9125
				text = ""
			intervals [1880]:
				xmin = 471.9125
				xmax = 472.2025
				text = "it"
			intervals [1881]:
				xmin = 472.2025
				xmax = 472.2325
				text = ""
			intervals [1882]:
				xmin = 472.2325
				xmax = 472.4325
				text = "uh"
			intervals [1883]:
				xmin = 472.4325
				xmax = 472.8238
				text = ""
			intervals [1884]:
				xmin = 472.8238
				xmax = 473.6838
				text = "<unk>"
			intervals [1885]:
				xmin = 473.6838
				xmax = 473.9133
				text = ""
			intervals [1886]:
				xmin = 473.9133
				xmax = 474.1033
				text = "it"
			intervals [1887]:
				xmin = 474.1033
				xmax = 474.2685
				text = ""
			intervals [1888]:
				xmin = 474.2685
				xmax = 474.4785
				text = "it"
			intervals [1889]:
				xmin = 474.4785
				xmax = 474.5285
				text = ""
			intervals [1890]:
				xmin = 474.5285
				xmax = 474.8785
				text = "uh"
			intervals [1891]:
				xmin = 474.8785
				xmax = 476.4626
				text = ""
			intervals [1892]:
				xmin = 476.4626
				xmax = 477.0326
				text = "uh"
			intervals [1893]:
				xmin = 477.0326
				xmax = 478.671
				text = ""
			intervals [1894]:
				xmin = 478.671
				xmax = 478.911
				text = "it"
			intervals [1895]:
				xmin = 478.911
				xmax = 478.941
				text = ""
			intervals [1896]:
				xmin = 478.941
				xmax = 479.211
				text = "it"
			intervals [1897]:
				xmin = 479.211
				xmax = 479.731
				text = "holds"
			intervals [1898]:
				xmin = 479.731
				xmax = 480.031
				text = "you"
			intervals [1899]:
				xmin = 480.031
				xmax = 480.6373
				text = ""
			intervals [1900]:
				xmin = 480.6373
				xmax = 480.7373
				text = "now"
			intervals [1901]:
				xmin = 480.7373
				xmax = 480.8173
				text = "in"
			intervals [1902]:
				xmin = 480.8173
				xmax = 480.9773
				text = "my"
			intervals [1903]:
				xmin = 480.9773
				xmax = 481.4073
				text = "church"
			intervals [1904]:
				xmin = 481.4073
				xmax = 481.6667
				text = ""
			intervals [1905]:
				xmin = 481.6667
				xmax = 481.8067
				text = "they"
			intervals [1906]:
				xmin = 481.8067
				xmax = 482.0467
				text = "have"
			intervals [1907]:
				xmin = 482.0467
				xmax = 482.1867
				text = "a"
			intervals [1908]:
				xmin = 482.1867
				xmax = 483.7075
				text = ""
			intervals [1909]:
				xmin = 483.7075
				xmax = 483.9275
				text = "something"
			intervals [1910]:
				xmin = 483.9275
				xmax = 483.9575
				text = "s"
			intervals [1911]:
				xmin = 483.9575
				xmax = 483.9875
				text = ""
			intervals [1912]:
				xmin = 483.9875
				xmax = 484.2375
				text = "happening"
			intervals [1913]:
				xmin = 484.2375
				xmax = 484.3475
				text = ""
			intervals [1914]:
				xmin = 484.3475
				xmax = 484.4375
				text = "what"
			intervals [1915]:
				xmin = 484.4375
				xmax = 484.5075
				text = ""
			intervals [1916]:
				xmin = 484.5075
				xmax = 484.6175
				text = "is"
			intervals [1917]:
				xmin = 484.6175
				xmax = 485.0375
				text = ""
			intervals [1918]:
				xmin = 485.0375
				xmax = 485.3875
				text = "church"
			intervals [1919]:
				xmin = 485.3875
				xmax = 487.0615
				text = ""
			intervals [1920]:
				xmin = 487.0615
				xmax = 487.1215
				text = "i"
			intervals [1921]:
				xmin = 487.1215
				xmax = 487.4015
				text = "mean"
			intervals [1922]:
				xmin = 487.4015
				xmax = 487.7015
				text = "you"
			intervals [1923]:
				xmin = 487.7015
				xmax = 487.7615
				text = "you"
			intervals [1924]:
				xmin = 487.7615
				xmax = 487.8015
				text = ""
			intervals [1925]:
				xmin = 487.8015
				xmax = 488.0515
				text = "you"
			intervals [1926]:
				xmin = 488.0515
				xmax = 488.2915
				text = ""
			intervals [1927]:
				xmin = 488.2915
				xmax = 488.5915
				text = "you're"
			intervals [1928]:
				xmin = 488.5915
				xmax = 488.8015
				text = "doing"
			intervals [1929]:
				xmin = 488.8015
				xmax = 488.9015
				text = "a"
			intervals [1930]:
				xmin = 488.9015
				xmax = 489.1015
				text = "good"
			intervals [1931]:
				xmin = 489.1015
				xmax = 489.4215
				text = "job"
			intervals [1932]:
				xmin = 489.4215
				xmax = 489.5815
				text = "you're"
			intervals [1933]:
				xmin = 489.5815
				xmax = 489.6415
				text = ""
			intervals [1934]:
				xmin = 489.6415
				xmax = 489.7015
				text = "c"
			intervals [1935]:
				xmin = 489.7015
				xmax = 489.9015
				text = ""
			intervals [1936]:
				xmin = 489.9015
				xmax = 490.4215
				text = "conscience"
			intervals [1937]:
				xmin = 490.4215
				xmax = 490.7615
				text = "conscience"
			intervals [1938]:
				xmin = 490.7615
				xmax = 490.9715
				text = ""
			intervals [1939]:
				xmin = 490.9715
				xmax = 491.4715
				text = "conscientious"
			intervals [1940]:
				xmin = 491.4715
				xmax = 491.7415
				text = "about"
			intervals [1941]:
				xmin = 491.7415
				xmax = 491.8815
				text = "it"
			intervals [1942]:
				xmin = 491.8815
				xmax = 493.4925
				text = ""
			intervals [1943]:
				xmin = 493.4925
				xmax = 493.8025
				text = "but"
			intervals [1944]:
				xmin = 493.8025
				xmax = 493.8325
				text = ""
			intervals [1945]:
				xmin = 493.8325
				xmax = 493.9925
				text = "as"
			intervals [1946]:
				xmin = 493.9925
				xmax = 494.1625
				text = "long"
			intervals [1947]:
				xmin = 494.1625
				xmax = 494.2225
				text = "as"
			intervals [1948]:
				xmin = 494.2225
				xmax = 494.3225
				text = "you"
			intervals [1949]:
				xmin = 494.3225
				xmax = 494.3525
				text = "are"
			intervals [1950]:
				xmin = 494.3525
				xmax = 494.4225
				text = "to"
			intervals [1951]:
				xmin = 494.4225
				xmax = 494.5825
				text = "help"
			intervals [1952]:
				xmin = 494.5825
				xmax = 494.6525
				text = "a"
			intervals [1953]:
				xmin = 494.6525
				xmax = 494.9925
				text = "person"
			intervals [1954]:
				xmin = 494.9925
				xmax = 495.0625
				text = ""
			intervals [1955]:
				xmin = 495.0625
				xmax = 495.1825
				text = "in"
			intervals [1956]:
				xmin = 495.1825
				xmax = 495.3525
				text = "that"
			intervals [1957]:
				xmin = 495.3525
				xmax = 495.3925
				text = ""
			intervals [1958]:
				xmin = 495.3925
				xmax = 496.0525
				text = "situation"
			intervals [1959]:
				xmin = 496.0525
				xmax = 497.3875
				text = ""
			intervals [1960]:
				xmin = 497.3875
				xmax = 497.5875
				text = "there"
			intervals [1961]:
				xmin = 497.5875
				xmax = 497.8075
				text = "s"
			intervals [1962]:
				xmin = 497.8075
				xmax = 498.8314
				text = ""
			intervals [1963]:
				xmin = 498.8314
				xmax = 499.2514
				text = "you're"
			intervals [1964]:
				xmin = 499.2514
				xmax = 499.6914
				text = ""
			intervals [1965]:
				xmin = 499.6914
				xmax = 499.8714
				text = "holding"
			intervals [1966]:
				xmin = 499.8714
				xmax = 499.9114
				text = ""
			intervals [1967]:
				xmin = 499.9114
				xmax = 500.2714
				text = "<unk>"
			intervals [1968]:
				xmin = 500.2714
				xmax = 500.7744
				text = ""
			intervals [1969]:
				xmin = 500.7744
				xmax = 501.0144
				text = "holding"
			intervals [1970]:
				xmin = 501.0144
				xmax = 501.1544
				text = "them"
			intervals [1971]:
				xmin = 501.1544
				xmax = 501.2044
				text = "a"
			intervals [1972]:
				xmin = 501.2044
				xmax = 501.5744
				text = "line"
			intervals [1973]:
				xmin = 501.5744
				xmax = 501.6744
				text = "you"
			intervals [1974]:
				xmin = 501.6744
				xmax = 501.8844
				text = "see"
			intervals [1975]:
				xmin = 501.8844
				xmax = 501.9744
				text = "you"
			intervals [1976]:
				xmin = 501.9744
				xmax = 502.1044
				text = "see"
			intervals [1977]:
				xmin = 502.1044
				xmax = 502.1944
				text = "what"
			intervals [1978]:
				xmin = 502.1944
				xmax = 502.2244
				text = "i"
			intervals [1979]:
				xmin = 502.2244
				xmax = 502.4944
				text = "mean"
			intervals [1980]:
				xmin = 502.4944
				xmax = 502.8118
				text = ""
			intervals [1981]:
				xmin = 502.8118
				xmax = 502.9418
				text = "i"
			intervals [1982]:
				xmin = 502.9418
				xmax = 503.2118
				text = "mean"
			intervals [1983]:
				xmin = 503.2118
				xmax = 503.4497
				text = ""
			intervals [1984]:
				xmin = 503.4497
				xmax = 503.7397
				text = "uh"
			intervals [1985]:
				xmin = 503.7397
				xmax = 503.9997
				text = "but"
			intervals [1986]:
				xmin = 503.9997
				xmax = 504.2697
				text = "uh"
			intervals [1987]:
				xmin = 504.2697
				xmax = 504.4397
				text = "but"
			intervals [1988]:
				xmin = 504.4397
				xmax = 504.6297
				text = "it"
			intervals [1989]:
				xmin = 504.6297
				xmax = 505.0097
				text = "you"
			intervals [1990]:
				xmin = 505.0097
				xmax = 505.1497
				text = "your"
			intervals [1991]:
				xmin = 505.1497
				xmax = 505.5597
				text = "intentions"
			intervals [1992]:
				xmin = 505.5597
				xmax = 505.5897
				text = "are"
			intervals [1993]:
				xmin = 505.5897
				xmax = 505.8297
				text = "very"
			intervals [1994]:
				xmin = 505.8297
				xmax = 506.1497
				text = "good"
			intervals [1995]:
				xmin = 506.1497
				xmax = 506.8859
				text = ""
			intervals [1996]:
				xmin = 506.8859
				xmax = 507.2959
				text = "uh"
			intervals [1997]:
				xmin = 507.2959
				xmax = 507.3859
				text = ""
			intervals [1998]:
				xmin = 507.3859
				xmax = 507.5659
				text = "but"
			intervals [1999]:
				xmin = 507.5659
				xmax = 507.6059
				text = ""
			intervals [2000]:
				xmin = 507.6059
				xmax = 507.9959
				text = "now"
			intervals [2001]:
				xmin = 507.9959
				xmax = 508.2559
				text = "uh"
			intervals [2002]:
				xmin = 508.2559
				xmax = 508.5359
				text = "they"
			intervals [2003]:
				xmin = 508.5359
				xmax = 508.7659
				text = "use"
			intervals [2004]:
				xmin = 508.7659
				xmax = 508.9859
				text = "that"
			intervals [2005]:
				xmin = 508.9859
				xmax = 509.1259
				text = "in"
			intervals [2006]:
				xmin = 509.1259
				xmax = 509.3259
				text = "ex"
			intervals [2007]:
				xmin = 509.3259
				xmax = 509.3559
				text = ""
			intervals [2008]:
				xmin = 509.3559
				xmax = 509.5359
				text = "they"
			intervals [2009]:
				xmin = 509.5359
				xmax = 509.6359
				text = "are"
			intervals [2010]:
				xmin = 509.6359
				xmax = 509.9059
				text = "less"
			intervals [2011]:
				xmin = 509.9059
				xmax = 509.9359
				text = ""
			intervals [2012]:
				xmin = 509.9359
				xmax = 510.2959
				text = "they"
			intervals [2013]:
				xmin = 510.2959
				xmax = 510.6659
				text = "apply"
			intervals [2014]:
				xmin = 510.6659
				xmax = 511.0459
				text = "to"
			intervals [2015]:
				xmin = 511.0459
				xmax = 511.0759
				text = ""
			intervals [2016]:
				xmin = 511.0759
				xmax = 511.1859
				text = "they"
			intervals [2017]:
				xmin = 511.1859
				xmax = 511.5659
				text = "speak"
			intervals [2018]:
				xmin = 511.5659
				xmax = 511.6959
				text = "of"
			intervals [2019]:
				xmin = 511.6959
				xmax = 511.9059
				text = ""
			intervals [2020]:
				xmin = 511.9059
				xmax = 512.1459
				text = "of"
			intervals [2021]:
				xmin = 512.1459
				xmax = 512.3159
				text = "the"
			intervals [2022]:
				xmin = 512.3159
				xmax = 512.4259
				text = ""
			intervals [2023]:
				xmin = 512.4259
				xmax = 512.6359
				text = "white"
			intervals [2024]:
				xmin = 512.6359
				xmax = 512.9659
				text = ""
			intervals [2025]:
				xmin = 512.9659
				xmax = 513.6759
				text = "liberals"
			intervals [2026]:
				xmin = 513.6759
				xmax = 514.6633
				text = ""
			intervals [2027]:
				xmin = 514.6633
				xmax = 514.7933
				text = "well"
			intervals [2028]:
				xmin = 514.7933
				xmax = 514.9833
				text = "heck"
			intervals [2029]:
				xmin = 514.9833
				xmax = 515.0433
				text = "if"
			intervals [2030]:
				xmin = 515.0433
				xmax = 515.1133
				text = "you"
			intervals [2031]:
				xmin = 515.1133
				xmax = 515.2433
				text = "didn't"
			intervals [2032]:
				xmin = 515.2433
				xmax = 515.3733
				text = "have"
			intervals [2033]:
				xmin = 515.3733
				xmax = 515.5533
				text = "white"
			intervals [2034]:
				xmin = 515.5533
				xmax = 515.7833
				text = "liberals"
			intervals [2035]:
				xmin = 515.7833
				xmax = 515.8733
				text = "where"
			intervals [2036]:
				xmin = 515.8733
				xmax = 515.9833
				text = "would"
			intervals [2037]:
				xmin = 515.9833
				xmax = 516.0433
				text = "the"
			intervals [2038]:
				xmin = 516.0433
				xmax = 516.2933
				text = "negro"
			intervals [2039]:
				xmin = 516.2933
				xmax = 516.6633
				text = "begin"
			intervals [2040]:
				xmin = 516.6633
				xmax = 517.562
				text = ""
			intervals [2041]:
				xmin = 517.562
				xmax = 517.632
				text = "you"
			intervals [2042]:
				xmin = 517.632
				xmax = 517.832
				text = "got"
			intervals [2043]:
				xmin = 517.832
				xmax = 517.912
				text = "to"
			intervals [2044]:
				xmin = 517.912
				xmax = 518.152
				text = "have"
			intervals [2045]:
				xmin = 518.152
				xmax = 518.232
				text = "it"
			intervals [2046]:
				xmin = 518.232
				xmax = 518.622
				text = ""
			intervals [2047]:
				xmin = 518.622
				xmax = 518.722
				text = "you"
			intervals [2048]:
				xmin = 518.722
				xmax = 518.932
				text = "can't"
			intervals [2049]:
				xmin = 518.932
				xmax = 519.092
				text = "do"
			intervals [2050]:
				xmin = 519.092
				xmax = 519.352
				text = "without"
			intervals [2051]:
				xmin = 519.352
				xmax = 519.482
				text = "it"
			intervals [2052]:
				xmin = 519.482
				xmax = 520.922
				text = ""
			intervals [2053]:
				xmin = 520.922
				xmax = 520.972
				text = "a"
			intervals [2054]:
				xmin = 520.972
				xmax = 521.272
				text = "nickel"
			intervals [2055]:
				xmin = 521.272
				xmax = 521.452
				text = "can't"
			intervals [2056]:
				xmin = 521.452
				xmax = 521.552
				text = "do"
			intervals [2057]:
				xmin = 521.552
				xmax = 521.832
				text = "where"
			intervals [2058]:
				xmin = 521.832
				xmax = 522.032
				text = "white"
			intervals [2059]:
				xmin = 522.032
				xmax = 522.262
				text = "folks"
			intervals [2060]:
				xmin = 522.262
				xmax = 522.572
				text = "help"
			intervals [2061]:
				xmin = 522.572
				xmax = 523.6698
				text = ""
			intervals [2062]:
				xmin = 523.6698
				xmax = 523.7598
				text = "let"
			intervals [2063]:
				xmin = 523.7598
				xmax = 523.8798
				text = "them"
			intervals [2064]:
				xmin = 523.8798
				xmax = 524.1798
				text = "try"
			intervals [2065]:
				xmin = 524.1798
				xmax = 524.6936
				text = ""
			intervals [2066]:
				xmin = 524.6936
				xmax = 524.8936
				text = "you"
			intervals [2067]:
				xmin = 524.8936
				xmax = 525.0036
				text = "kn-"
			intervals [2068]:
				xmin = 525.0036
				xmax = 525.2536
				text = "is"
			intervals [2069]:
				xmin = 525.2536
				xmax = 525.3036
				text = ""
			intervals [2070]:
				xmin = 525.3036
				xmax = 525.5036
				text = "up"
			intervals [2071]:
				xmin = 525.5036
				xmax = 525.6436
				text = "to"
			intervals [2072]:
				xmin = 525.6436
				xmax = 525.7936
				text = "howard"
			intervals [2073]:
				xmin = 525.7936
				xmax = 526.1436
				text = "university"
			intervals [2074]:
				xmin = 526.1436
				xmax = 526.2036
				text = "the"
			intervals [2075]:
				xmin = 526.2036
				xmax = 526.2936
				text = "other"
			intervals [2076]:
				xmin = 526.2936
				xmax = 526.4136
				text = "day"
			intervals [2077]:
				xmin = 526.4136
				xmax = 526.4836
				text = "and"
			intervals [2078]:
				xmin = 526.4836
				xmax = 526.5736
				text = "we"
			intervals [2079]:
				xmin = 526.5736
				xmax = 526.7236
				text = "were"
			intervals [2080]:
				xmin = 526.7236
				xmax = 527.4136
				text = "talking"
			intervals [2081]:
				xmin = 527.4136
				xmax = 527.6136
				text = "about"
			intervals [2082]:
				xmin = 527.6136
				xmax = 527.6736
				text = ""
			intervals [2083]:
				xmin = 527.6736
				xmax = 527.7436
				text = "<unk>"
			intervals [2084]:
				xmin = 527.7436
				xmax = 528.3064
				text = ""
			intervals [2085]:
				xmin = 528.3064
				xmax = 528.5064
				text = "about"
			intervals [2086]:
				xmin = 528.5064
				xmax = 528.5864
				text = ""
			intervals [2087]:
				xmin = 528.5864
				xmax = 528.7764
				text = "uh"
			intervals [2088]:
				xmin = 528.7764
				xmax = 530.860
				text = ""
			intervals [2089]:
				xmin = 530.860
				xmax = 531.190
				text = "uh"
			intervals [2090]:
				xmin = 531.190
				xmax = 532.1592
				text = ""
			intervals [2091]:
				xmin = 532.1592
				xmax = 532.2792
				text = "you"
			intervals [2092]:
				xmin = 532.2792
				xmax = 532.4792
				text = "you"
			intervals [2093]:
				xmin = 532.4792
				xmax = 532.7392
				text = "just"
			intervals [2094]:
				xmin = 532.7392
				xmax = 533.0992
				text = "can't"
			intervals [2095]:
				xmin = 533.0992
				xmax = 533.2692
				text = "get"
			intervals [2096]:
				xmin = 533.2692
				xmax = 533.3892
				text = ""
			intervals [2097]:
				xmin = 533.3892
				xmax = 533.5992
				text = "there"
			intervals [2098]:
				xmin = 533.5992
				xmax = 533.7492
				text = "you"
			intervals [2099]:
				xmin = 533.7492
				xmax = 534.2692
				text = "can't"
			intervals [2100]:
				xmin = 534.2692
				xmax = 534.3292
				text = "you"
			intervals [2101]:
				xmin = 534.3292
				xmax = 534.4592
				text = "don't"
			intervals [2102]:
				xmin = 534.4592
				xmax = 534.6792
				text = "have"
			intervals [2103]:
				xmin = 534.6792
				xmax = 534.7792
				text = "the"
			intervals [2104]:
				xmin = 534.7792
				xmax = 535.3992
				text = "organization"
			intervals [2105]:
				xmin = 535.3992
				xmax = 535.4692
				text = "to"
			intervals [2106]:
				xmin = 535.4692
				xmax = 535.6292
				text = "get"
			intervals [2107]:
				xmin = 535.6292
				xmax = 535.7092
				text = "to"
			intervals [2108]:
				xmin = 535.7092
				xmax = 536.1092
				text = "places"
			intervals [2109]:
				xmin = 536.1092
				xmax = 536.1992
				text = "you"
			intervals [2110]:
				xmin = 536.1992
				xmax = 536.2292
				text = ""
			intervals [2111]:
				xmin = 536.2292
				xmax = 536.3392
				text = "know"
			intervals [2112]:
				xmin = 536.3392
				xmax = 537.0764
				text = ""
			intervals [2113]:
				xmin = 537.0764
				xmax = 537.2064
				text = "maybe"
			intervals [2114]:
				xmin = 537.2064
				xmax = 537.3064
				text = "i'm"
			intervals [2115]:
				xmin = 537.3064
				xmax = 537.4764
				text = "saying"
			intervals [2116]:
				xmin = 537.4764
				xmax = 537.5664
				text = "too"
			intervals [2117]:
				xmin = 537.5664
				xmax = 537.7164
				text = "much"
			intervals [2118]:
				xmin = 537.7164
				xmax = 537.7864
				text = "for"
			intervals [2119]:
				xmin = 537.7864
				xmax = 537.9664
				text = "this"
			intervals [2120]:
				xmin = 537.9664
				xmax = 538.1664
				text = "thing"
			intervals [2121]:
				xmin = 538.1664
				xmax = 538.3864
				text = "here"
			intervals [2122]:
				xmin = 538.3864
				xmax = 538.4264
				text = "i"
			intervals [2123]:
				xmin = 538.4264
				xmax = 538.6164
				text = "don't"
			intervals [2124]:
				xmin = 538.6164
				xmax = 538.8464
				text = "know"
			intervals [2125]:
				xmin = 538.8464
				xmax = 539.0364
				text = "uh"
			intervals [2126]:
				xmin = 539.0364
				xmax = 539.4666
				text = ""
			intervals [2127]:
				xmin = 539.4666
				xmax = 539.9666
				text = "<unk>"
			intervals [2128]:
				xmin = 539.9666
				xmax = 540.1586
				text = ""
			intervals [2129]:
				xmin = 540.1586
				xmax = 540.2786
				text = "but"
			intervals [2130]:
				xmin = 540.2786
				xmax = 540.3786
				text = "the"
			intervals [2131]:
				xmin = 540.3786
				xmax = 540.6086
				text = "thing"
			intervals [2132]:
				xmin = 540.6086
				xmax = 540.7086
				text = "of"
			intervals [2133]:
				xmin = 540.7086
				xmax = 540.7686
				text = "it"
			intervals [2134]:
				xmin = 540.7686
				xmax = 541.0386
				text = "is"
			intervals [2135]:
				xmin = 541.0386
				xmax = 541.4086
				text = "it"
			intervals [2136]:
				xmin = 541.4086
				xmax = 541.4786
				text = ""
			intervals [2137]:
				xmin = 541.4786
				xmax = 542.0486
				text = "it"
			intervals [2138]:
				xmin = 542.0486
				xmax = 542.300
				text = ""
			intervals [2139]:
				xmin = 542.300
				xmax = 542.610
				text = "it"
			intervals [2140]:
				xmin = 542.610
				xmax = 542.830
				text = "uh"
			intervals [2141]:
				xmin = 542.830
				xmax = 543.6344
				text = ""
			intervals [2142]:
				xmin = 543.6344
				xmax = 543.9344
				text = "it"
			intervals [2143]:
				xmin = 543.9344
				xmax = 544.4232
				text = ""
			intervals [2144]:
				xmin = 544.4232
				xmax = 544.6032
				text = "i"
			intervals [2145]:
				xmin = 544.6032
				xmax = 544.7532
				text = "don't"
			intervals [2146]:
				xmin = 544.7532
				xmax = 544.9932
				text = "know"
			intervals [2147]:
				xmin = 544.9932
				xmax = 545.2132
				text = "you"
			intervals [2148]:
				xmin = 545.2132
				xmax = 545.4432
				text = "just"
			intervals [2149]:
				xmin = 545.4432
				xmax = 545.6832
				text = "can't"
			intervals [2150]:
				xmin = 545.6832
				xmax = 545.8832
				text = "don't"
			intervals [2151]:
				xmin = 545.8832
				xmax = 546.1732
				text = "have"
			intervals [2152]:
				xmin = 546.1732
				xmax = 546.2832
				text = "a"
			intervals [2153]:
				xmin = 546.2832
				xmax = 548.6657
				text = ""
			intervals [2154]:
				xmin = 548.6657
				xmax = 548.7857
				text = "we"
			intervals [2155]:
				xmin = 548.7857
				xmax = 548.9457
				text = "can"
			intervals [2156]:
				xmin = 548.9457
				xmax = 549.4257
				text = "try"
			intervals [2157]:
				xmin = 549.4257
				xmax = 550.4979
				text = ""
			intervals [2158]:
				xmin = 550.4979
				xmax = 550.6879
				text = "but"
			intervals [2159]:
				xmin = 550.6879
				xmax = 550.7579
				text = ""
			intervals [2160]:
				xmin = 550.7579
				xmax = 550.9379
				text = "we"
			intervals [2161]:
				xmin = 550.9379
				xmax = 551.1879
				text = "got"
			intervals [2162]:
				xmin = 551.1879
				xmax = 551.2479
				text = "to"
			intervals [2163]:
				xmin = 551.2479
				xmax = 551.5479
				text = "have"
			intervals [2164]:
				xmin = 551.5479
				xmax = 552.720
				text = ""
			intervals [2165]:
				xmin = 552.720
				xmax = 552.920
				text = "you"
			intervals [2166]:
				xmin = 552.920
				xmax = 553.320
				text = "see"
			intervals [2167]:
				xmin = 553.320
				xmax = 553.5301
				text = ""
			intervals [2168]:
				xmin = 553.5301
				xmax = 553.7201
				text = "we"
			intervals [2169]:
				xmin = 553.7201
				xmax = 553.9201
				text = "don't"
			intervals [2170]:
				xmin = 553.9201
				xmax = 554.7001
				text = "control"
			intervals [2171]:
				xmin = 554.7001
				xmax = 558.8629
				text = ""
			intervals [2172]:
				xmin = 558.8629
				xmax = 559.0729
				text = "the"
			intervals [2173]:
				xmin = 559.0729
				xmax = 559.1129
				text = ""
			intervals [2174]:
				xmin = 559.1129
				xmax = 559.5029
				text = "econo-"
			intervals [2175]:
				xmin = 559.5029
				xmax = 559.8829
				text = "the"
			intervals [2176]:
				xmin = 559.8829
				xmax = 560.0529
				text = "uh"
			intervals [2177]:
				xmin = 560.0529
				xmax = 561.2754
				text = ""
			intervals [2178]:
				xmin = 561.2754
				xmax = 561.4154
				text = "e"
			intervals [2179]:
				xmin = 561.4154
				xmax = 561.4754
				text = ""
			intervals [2180]:
				xmin = 561.4754
				xmax = 562.2554
				text = "economics"
			intervals [2181]:
				xmin = 562.2554
				xmax = 562.4626
				text = ""
			intervals [2182]:
				xmin = 562.4626
				xmax = 562.5626
				text = "of"
			intervals [2183]:
				xmin = 562.5626
				xmax = 562.7526
				text = "this"
			intervals [2184]:
				xmin = 562.7526
				xmax = 563.2026
				text = "country"
			intervals [2185]:
				xmin = 563.2026
				xmax = 563.7206
				text = ""
			intervals [2186]:
				xmin = 563.7206
				xmax = 563.8506
				text = "you"
			intervals [2187]:
				xmin = 563.8506
				xmax = 564.1306
				text = "see"
			intervals [2188]:
				xmin = 564.1306
				xmax = 565.2648
				text = ""
			intervals [2189]:
				xmin = 565.2648
				xmax = 565.4948
				text = "and"
			intervals [2190]:
				xmin = 565.4948
				xmax = 565.5948
				text = "we"
			intervals [2191]:
				xmin = 565.5948
				xmax = 565.7548
				text = "don't"
			intervals [2192]:
				xmin = 565.7548
				xmax = 565.9648
				text = "have"
			intervals [2193]:
				xmin = 565.9648
				xmax = 565.9948
				text = "a"
			intervals [2194]:
				xmin = 565.9948
				xmax = 566.1448
				text = "lot"
			intervals [2195]:
				xmin = 566.1448
				xmax = 566.2148
				text = "of"
			intervals [2196]:
				xmin = 566.2148
				xmax = 566.3048
				text = "c"
			intervals [2197]:
				xmin = 566.3048
				xmax = 566.4548
				text = "we"
			intervals [2198]:
				xmin = 566.4548
				xmax = 566.6048
				text = "don't"
			intervals [2199]:
				xmin = 566.6048
				xmax = 566.7148
				text = "how"
			intervals [2200]:
				xmin = 566.7148
				xmax = 567.0048
				text = "much"
			intervals [2201]:
				xmin = 567.0048
				xmax = 567.0348
				text = ""
			intervals [2202]:
				xmin = 567.0348
				xmax = 567.1948
				text = "how"
			intervals [2203]:
				xmin = 567.1948
				xmax = 567.5248
				text = "much"
			intervals [2204]:
				xmin = 567.5248
				xmax = 569.618
				text = ""
			intervals [2205]:
				xmin = 569.618
				xmax = 569.858
				text = "share"
			intervals [2206]:
				xmin = 569.858
				xmax = 569.938
				text = "how"
			intervals [2207]:
				xmin = 569.938
				xmax = 570.058
				text = "many"
			intervals [2208]:
				xmin = 570.058
				xmax = 570.258
				text = "shares"
			intervals [2209]:
				xmin = 570.258
				xmax = 570.318
				text = "of"
			intervals [2210]:
				xmin = 570.318
				xmax = 570.518
				text = "stock"
			intervals [2211]:
				xmin = 570.518
				xmax = 570.578
				text = "do"
			intervals [2212]:
				xmin = 570.578
				xmax = 570.658
				text = "you"
			intervals [2213]:
				xmin = 570.658
				xmax = 570.928
				text = "suppose"
			intervals [2214]:
				xmin = 570.928
				xmax = 571.058
				text = "i"
			intervals [2215]:
				xmin = 571.058
				xmax = 571.258
				text = "own"
			intervals [2216]:
				xmin = 571.258
				xmax = 571.398
				text = "in"
			intervals [2217]:
				xmin = 571.398
				xmax = 571.6806
				text = ""
			intervals [2218]:
				xmin = 571.6806
				xmax = 571.7706
				text = "some"
			intervals [2219]:
				xmin = 571.7706
				xmax = 571.8306
				text = "of"
			intervals [2220]:
				xmin = 571.8306
				xmax = 571.9406
				text = "these"
			intervals [2221]:
				xmin = 571.9406
				xmax = 572.4606
				text = "corporations"
			intervals [2222]:
				xmin = 572.4606
				xmax = 572.6206
				text = "right"
			intervals [2223]:
				xmin = 572.6206
				xmax = 572.6506
				text = ""
			intervals [2224]:
				xmin = 572.6506
				xmax = 572.7106
				text = "now"
			intervals [2225]:
				xmin = 572.7106
				xmax = 572.7906
				text = ""
			intervals [2226]:
				xmin = 572.7906
				xmax = 572.9806
				text = "little"
			intervals [2227]:
				xmin = 572.9806
				xmax = 573.0206
				text = "or"
			intervals [2228]:
				xmin = 573.0206
				xmax = 573.2906
				text = "none"
			intervals [2229]:
				xmin = 573.2906
				xmax = 573.4206
				text = ""
			intervals [2230]:
				xmin = 573.4206
				xmax = 573.7306
				text = "none"
			intervals [2231]:
				xmin = 573.7306
				xmax = 574.4409
				text = ""
			intervals [2232]:
				xmin = 574.4409
				xmax = 574.5509
				text = "we"
			intervals [2233]:
				xmin = 574.5509
				xmax = 574.7209
				text = "own"
			intervals [2234]:
				xmin = 574.7209
				xmax = 574.8709
				text = "some"
			intervals [2235]:
				xmin = 574.8709
				xmax = 575.0209
				text = "uh"
			intervals [2236]:
				xmin = 575.0209
				xmax = 575.2109
				text = "my"
			intervals [2237]:
				xmin = 575.2109
				xmax = 575.3809
				text = "wife"
			intervals [2238]:
				xmin = 575.3809
				xmax = 575.6509
				text = "owns"
			intervals [2239]:
				xmin = 575.6509
				xmax = 575.8609
				text = "some"
			intervals [2240]:
				xmin = 575.8609
				xmax = 576.0009
				text = "in"
			intervals [2241]:
				xmin = 576.0009
				xmax = 576.1109
				text = "one"
			intervals [2242]:
				xmin = 576.1109
				xmax = 576.1709
				text = "of"
			intervals [2243]:
				xmin = 576.1709
				xmax = 576.2309
				text = "the"
			intervals [2244]:
				xmin = 576.2309
				xmax = 576.6609
				text = "corporations"
			intervals [2245]:
				xmin = 576.6609
				xmax = 576.7809
				text = "but"
			intervals [2246]:
				xmin = 576.7809
				xmax = 576.9609
				text = ""
			intervals [2247]:
				xmin = 576.9609
				xmax = 577.0409
				text = "it"
			intervals [2248]:
				xmin = 577.0409
				xmax = 577.1809
				text = ""
			intervals [2249]:
				xmin = 577.1809
				xmax = 577.2609
				text = "it"
			intervals [2250]:
				xmin = 577.2609
				xmax = 577.2909
				text = ""
			intervals [2251]:
				xmin = 577.2909
				xmax = 577.3709
				text = "s"
			intervals [2252]:
				xmin = 577.3709
				xmax = 577.7809
				text = "small"
			intervals [2253]:
				xmin = 577.7809
				xmax = 578.7132
				text = ""
			intervals [2254]:
				xmin = 578.7132
				xmax = 578.7432
				text = "i"
			intervals [2255]:
				xmin = 578.7432
				xmax = 579.0132
				text = "mean"
			intervals [2256]:
				xmin = 579.0132
				xmax = 579.0432
				text = ""
			intervals [2257]:
				xmin = 579.0432
				xmax = 579.3732
				text = "you"
			intervals [2258]:
				xmin = 579.3732
				xmax = 579.5432
				text = "got"
			intervals [2259]:
				xmin = 579.5432
				xmax = 579.6232
				text = "to"
			intervals [2260]:
				xmin = 579.6232
				xmax = 579.8132
				text = "get"
			intervals [2261]:
				xmin = 579.8132
				xmax = 580.3432
				text = "economic"
			intervals [2262]:
				xmin = 580.3432
				xmax = 580.4832
				text = "and"
			intervals [2263]:
				xmin = 580.4832
				xmax = 580.8232
				text = "political"
			intervals [2264]:
				xmin = 580.8232
				xmax = 581.1232
				text = "power"
			intervals [2265]:
				xmin = 581.1232
				xmax = 581.2232
				text = "you"
			intervals [2266]:
				xmin = 581.2232
				xmax = 581.3532
				text = "got"
			intervals [2267]:
				xmin = 581.3532
				xmax = 581.5932
				text = ""
			intervals [2268]:
				xmin = 581.5932
				xmax = 581.7232
				text = "that"
			intervals [2269]:
				xmin = 581.7232
				xmax = 581.7732
				text = "s"
			intervals [2270]:
				xmin = 581.7732
				xmax = 581.9132
				text = "what"
			intervals [2271]:
				xmin = 581.9132
				xmax = 581.9932
				text = "you"
			intervals [2272]:
				xmin = 581.9932
				xmax = 582.0232
				text = ""
			intervals [2273]:
				xmin = 582.0232
				xmax = 582.2732
				text = "need"
			intervals [2274]:
				xmin = 582.2732
				xmax = 582.6335
				text = ""
			intervals [2275]:
				xmin = 582.6335
				xmax = 582.7435
				text = "got"
			intervals [2276]:
				xmin = 582.7435
				xmax = 582.8035
				text = "to"
			intervals [2277]:
				xmin = 582.8035
				xmax = 582.9135
				text = "have"
			intervals [2278]:
				xmin = 582.9135
				xmax = 582.9635
				text = ""
			intervals [2279]:
				xmin = 582.9635
				xmax = 583.0235
				text = "it"
			intervals [2280]:
				xmin = 583.0235
				xmax = 584.9056
				text = ""
			intervals [2281]:
				xmin = 584.9056
				xmax = 585.0856
				text = "and"
			intervals [2282]:
				xmin = 585.0856
				xmax = 585.3956
				text = "so"
			intervals [2283]:
				xmin = 585.3956
				xmax = 585.5056
				text = "uh"
			intervals [2284]:
				xmin = 585.5056
				xmax = 588.0096
				text = ""
			intervals [2285]:
				xmin = 588.0096
				xmax = 588.0596
				text = "i"
			intervals [2286]:
				xmin = 588.0596
				xmax = 588.1296
				text = ""
			intervals [2287]:
				xmin = 588.1296
				xmax = 588.2296
				text = "don't"
			intervals [2288]:
				xmin = 588.2296
				xmax = 588.2696
				text = ""
			intervals [2289]:
				xmin = 588.2696
				xmax = 588.4296
				text = "know"
			intervals [2290]:
				xmin = 588.4296
				xmax = 595.2032
				text = ""
			intervals [2291]:
				xmin = 595.2032
				xmax = 595.6932
				text = "christmas"
			intervals [2292]:
				xmin = 595.6932
				xmax = 597.9383
				text = ""
			intervals [2293]:
				xmin = 597.9383
				xmax = 598.2483
				text = "well"
			intervals [2294]:
				xmin = 598.2483
				xmax = 598.3483
				text = "the"
			intervals [2295]:
				xmin = 598.3483
				xmax = 599.0525
				text = ""
			intervals [2296]:
				xmin = 599.0525
				xmax = 599.5925
				text = "our"
			intervals [2297]:
				xmin = 599.5925
				xmax = 599.6325
				text = ""
			intervals [2298]:
				xmin = 599.6325
				xmax = 599.8825
				text = "our"
			intervals [2299]:
				xmin = 599.8825
				xmax = 600.3225
				text = "celebration"
			intervals [2300]:
				xmin = 600.3225
				xmax = 600.3825
				text = "of"
			intervals [2301]:
				xmin = 600.3825
				xmax = 600.6925
				text = "christmas"
			intervals [2302]:
				xmin = 600.6925
				xmax = 600.7625
				text = "is"
			intervals [2303]:
				xmin = 600.7625
				xmax = 601.0225
				text = "quite"
			intervals [2304]:
				xmin = 601.0225
				xmax = 601.6125
				text = "conventional"
			intervals [2305]:
				xmin = 601.6125
				xmax = 603.0652
				text = ""
			intervals [2306]:
				xmin = 603.0652
				xmax = 603.3152
				text = "uh"
			intervals [2307]:
				xmin = 603.3152
				xmax = 603.4652
				text = ""
			intervals [2308]:
				xmin = 603.4652
				xmax = 603.9352
				text = "we"
			intervals [2309]:
				xmin = 603.9352
				xmax = 607.1908
				text = ""
			intervals [2310]:
				xmin = 607.1908
				xmax = 608.0208
				text = "uh"
			intervals [2311]:
				xmin = 608.0208
				xmax = 609.1133
				text = ""
			intervals [2312]:
				xmin = 609.1133
				xmax = 609.3633
				text = "have"
			intervals [2313]:
				xmin = 609.3633
				xmax = 609.4233
				text = "a"
			intervals [2314]:
				xmin = 609.4233
				xmax = 609.5233
				text = ""
			intervals [2315]:
				xmin = 609.5233
				xmax = 609.9033
				text = "christmas"
			intervals [2316]:
				xmin = 609.9033
				xmax = 609.9333
				text = ""
			intervals [2317]:
				xmin = 609.9333
				xmax = 610.2933
				text = "tree"
			intervals [2318]:
				xmin = 610.2933
				xmax = 610.4533
				text = "and"
			intervals [2319]:
				xmin = 610.4533
				xmax = 610.5833
				text = "we"
			intervals [2320]:
				xmin = 610.5833
				xmax = 610.6933
				text = ""
			intervals [2321]:
				xmin = 610.6933
				xmax = 610.7533
				text = "of"
			intervals [2322]:
				xmin = 610.7533
				xmax = 610.9833
				text = "course"
			intervals [2323]:
				xmin = 610.9833
				xmax = 611.0133
				text = ""
			intervals [2324]:
				xmin = 611.0133
				xmax = 611.2033
				text = "we"
			intervals [2325]:
				xmin = 611.2033
				xmax = 611.6822
				text = ""
			intervals [2326]:
				xmin = 611.6822
				xmax = 611.8322
				text = "look"
			intervals [2327]:
				xmin = 611.8322
				xmax = 611.8822
				text = ""
			intervals [2328]:
				xmin = 611.8822
				xmax = 612.3022
				text = "forward"
			intervals [2329]:
				xmin = 612.3022
				xmax = 612.3322
				text = ""
			intervals [2330]:
				xmin = 612.3322
				xmax = 612.4022
				text = "to"
			intervals [2331]:
				xmin = 612.4022
				xmax = 612.6422
				text = "having"
			intervals [2332]:
				xmin = 612.6422
				xmax = 612.7522
				text = "a"
			intervals [2333]:
				xmin = 612.7522
				xmax = 613.0622
				text = "turkey"
			intervals [2334]:
				xmin = 613.0622
				xmax = 613.1122
				text = ""
			intervals [2335]:
				xmin = 613.1122
				xmax = 613.1722
				text = "at"
			intervals [2336]:
				xmin = 613.1722
				xmax = 613.4822
				text = "christmas"
			intervals [2337]:
				xmin = 613.4822
				xmax = 613.5122
				text = ""
			intervals [2338]:
				xmin = 613.5122
				xmax = 613.7722
				text = "time"
			intervals [2339]:
				xmin = 613.7722
				xmax = 613.8022
				text = ""
			intervals [2340]:
				xmin = 613.8022
				xmax = 614.3322
				text = "exchanging"
			intervals [2341]:
				xmin = 614.3322
				xmax = 614.6822
				text = "gifts"
			intervals [2342]:
				xmin = 614.6822
				xmax = 615.9911
				text = ""
			intervals [2343]:
				xmin = 615.9911
				xmax = 616.0911
				text = "the"
			intervals [2344]:
				xmin = 616.0911
				xmax = 616.4711
				text = "regular"
			intervals [2345]:
				xmin = 616.4711
				xmax = 617.2465
				text = ""
			intervals [2346]:
				xmin = 617.2465
				xmax = 617.6565
				text = "american"
			intervals [2347]:
				xmin = 617.6565
				xmax = 617.7965
				text = "way"
			intervals [2348]:
				xmin = 617.7965
				xmax = 617.9165
				text = "of"
			intervals [2349]:
				xmin = 617.9165
				xmax = 618.1565
				text = "ex"
			intervals [2350]:
				xmin = 618.1565
				xmax = 618.1865
				text = ""
			intervals [2351]:
				xmin = 618.1865
				xmax = 618.5365
				text = "of"
			intervals [2352]:
				xmin = 618.5365
				xmax = 618.7165
				text = "uh"
			intervals [2353]:
				xmin = 618.7165
				xmax = 619.397
				text = ""
			intervals [2354]:
				xmin = 619.397
				xmax = 619.897
				text = "celebrating"
			intervals [2355]:
				xmin = 619.897
				xmax = 620.437
				text = "christmas"
			intervals [2356]:
				xmin = 620.437
				xmax = 621.4581
				text = ""
			intervals [2357]:
				xmin = 621.4581
				xmax = 621.5481
				text = "we"
			intervals [2358]:
				xmin = 621.5481
				xmax = 621.9081
				text = "attend"
			intervals [2359]:
				xmin = 621.9081
				xmax = 622.1981
				text = "church"
			intervals [2360]:
				xmin = 622.1981
				xmax = 622.2881
				text = "on"
			intervals [2361]:
				xmin = 622.2881
				xmax = 622.7281
				text = "christmas"
			intervals [2362]:
				xmin = 622.7281
				xmax = 623.0681
				text = "day"
			intervals [2363]:
				xmin = 623.0681
				xmax = 624.0599
				text = ""
			intervals [2364]:
				xmin = 624.0599
				xmax = 624.1899
				text = "we"
			intervals [2365]:
				xmin = 624.1899
				xmax = 624.3799
				text = "haven't"
			intervals [2366]:
				xmin = 624.3799
				xmax = 624.4699
				text = "been"
			intervals [2367]:
				xmin = 624.4699
				xmax = 624.6399
				text = "going"
			intervals [2368]:
				xmin = 624.6399
				xmax = 624.6999
				text = "to"
			intervals [2369]:
				xmin = 624.6999
				xmax = 624.7599
				text = "the"
			intervals [2370]:
				xmin = 624.7599
				xmax = 625.1099
				text = "midnight"
			intervals [2371]:
				xmin = 625.1099
				xmax = 625.6399
				text = "mass"
			intervals [2372]:
				xmin = 625.6399
				xmax = 627.1699
				text = ""
			intervals [2373]:
				xmin = 627.1699
				xmax = 627.4999
				text = "lately"
			intervals [2374]:
				xmin = 627.4999
				xmax = 629.382
				text = ""
			intervals [2375]:
				xmin = 629.382
				xmax = 629.622
				text = "but"
			intervals [2376]:
				xmin = 629.622
				xmax = 629.652
				text = ""
			intervals [2377]:
				xmin = 629.652
				xmax = 629.892
				text = "uh"
			intervals [2378]:
				xmin = 629.892
				xmax = 630.2668
				text = ""
			intervals [2379]:
				xmin = 630.2668
				xmax = 630.4568
				text = "that"
			intervals [2380]:
				xmin = 630.4568
				xmax = 630.4868
				text = "s"
			intervals [2381]:
				xmin = 630.4868
				xmax = 630.6168
				text = "about"
			intervals [2382]:
				xmin = 630.6168
				xmax = 630.6968
				text = "the"
			intervals [2383]:
				xmin = 630.6968
				xmax = 631.1068
				text = "size"
			intervals [2384]:
				xmin = 631.1068
				xmax = 631.2168
				text = "of"
			intervals [2385]:
				xmin = 631.2168
				xmax = 631.2968
				text = "it"
			intervals [2386]:
				xmin = 631.2968
				xmax = 631.6249
				text = ""
			intervals [2387]:
				xmin = 631.6249
				xmax = 632.1249
				text = "exchange"
			intervals [2388]:
				xmin = 632.1249
				xmax = 632.5049
				text = "gifts"
			intervals [2389]:
				xmin = 632.5049
				xmax = 633.046
				text = ""
			intervals [2390]:
				xmin = 633.046
				xmax = 633.366
				text = "tree"
			intervals [2391]:
				xmin = 633.366
				xmax = 652.0281
				text = ""
			intervals [2392]:
				xmin = 652.0281
				xmax = 652.5881
				text = "no"
			intervals [2393]:
				xmin = 652.5881
				xmax = 653.8987
				text = ""
			intervals [2394]:
				xmin = 653.8987
				xmax = 654.1187
				text = "i"
			intervals [2395]:
				xmin = 654.1187
				xmax = 654.3487
				text = "don't"
			intervals [2396]:
				xmin = 654.3487
				xmax = 654.4387
				text = ""
			intervals [2397]:
				xmin = 654.4387
				xmax = 654.6987
				text = "think"
			intervals [2398]:
				xmin = 654.6987
				xmax = 654.9387
				text = "so"
			intervals [2399]:
				xmin = 654.9387
				xmax = 655.1487
				text = "i've"
			intervals [2400]:
				xmin = 655.1487
				xmax = 655.3987
				text = "had"
			intervals [2401]:
				xmin = 655.3987
				xmax = 655.4287
				text = ""
			intervals [2402]:
				xmin = 655.4287
				xmax = 655.6487
				text = "i've"
			intervals [2403]:
				xmin = 655.6487
				xmax = 655.7387
				text = "been"
			intervals [2404]:
				xmin = 655.7387
				xmax = 655.7987
				text = "in"
			intervals [2405]:
				xmin = 655.7987
				xmax = 655.8287
				text = "a"
			intervals [2406]:
				xmin = 655.8287
				xmax = 655.9487
				text = "lot"
			intervals [2407]:
				xmin = 655.9487
				xmax = 656.0587
				text = "of"
			intervals [2408]:
				xmin = 656.0587
				xmax = 656.3787
				text = "dangerous"
			intervals [2409]:
				xmin = 656.3787
				xmax = 656.8887
				text = "situations"
			intervals [2410]:
				xmin = 656.8887
				xmax = 657.0387
				text = "not"
			intervals [2411]:
				xmin = 657.0387
				xmax = 657.0687
				text = ""
			intervals [2412]:
				xmin = 657.0687
				xmax = 657.3587
				text = "not"
			intervals [2413]:
				xmin = 657.3587
				xmax = 657.4487
				text = "to"
			intervals [2414]:
				xmin = 657.4487
				xmax = 657.5287
				text = ""
			intervals [2415]:
				xmin = 657.5287
				xmax = 658.0587
				text = "die"
			intervals [2416]:
				xmin = 658.0587
				xmax = 658.4585
				text = ""
			intervals [2417]:
				xmin = 658.4585
				xmax = 658.6685
				text = "but"
			intervals [2418]:
				xmin = 658.6685
				xmax = 658.7385
				text = "to"
			intervals [2419]:
				xmin = 658.7385
				xmax = 658.9085
				text = "get"
			intervals [2420]:
				xmin = 658.9085
				xmax = 659.2885
				text = "injured"
			intervals [2421]:
				xmin = 659.2885
				xmax = 659.9085
				text = "seriously"
			intervals [2422]:
				xmin = 659.9085
				xmax = 659.9785
				text = ""
			intervals [2423]:
				xmin = 659.9785
				xmax = 660.1985
				text = "or"
			intervals [2424]:
				xmin = 660.1985
				xmax = 660.2785
				text = "to"
			intervals [2425]:
				xmin = 660.2785
				xmax = 660.4085
				text = "get"
			intervals [2426]:
				xmin = 660.4085
				xmax = 660.4385
				text = ""
			intervals [2427]:
				xmin = 660.4385
				xmax = 660.8185
				text = "trapped"
			intervals [2428]:
				xmin = 660.8185
				xmax = 660.9685
				text = "i've"
			intervals [2429]:
				xmin = 660.9685
				xmax = 661.1385
				text = "been"
			intervals [2430]:
				xmin = 661.1385
				xmax = 661.4185
				text = "trapped"
			intervals [2431]:
				xmin = 661.4185
				xmax = 661.5085
				text = "in"
			intervals [2432]:
				xmin = 661.5085
				xmax = 661.5685
				text = "a"
			intervals [2433]:
				xmin = 661.5685
				xmax = 661.9885
				text = "building"
			intervals [2434]:
				xmin = 661.9885
				xmax = 663.3551
				text = ""
			intervals [2435]:
				xmin = 663.3551
				xmax = 663.6251
				text = "uh"
			intervals [2436]:
				xmin = 663.6251
				xmax = 663.7551
				text = "but"
			intervals [2437]:
				xmin = 663.7551
				xmax = 663.8151
				text = "it"
			intervals [2438]:
				xmin = 663.8151
				xmax = 663.9951
				text = "didn't"
			intervals [2439]:
				xmin = 663.9951
				xmax = 664.3051
				text = "last"
			intervals [2440]:
				xmin = 664.3051
				xmax = 664.5451
				text = "very"
			intervals [2441]:
				xmin = 664.5451
				xmax = 665.0151
				text = "long"
			intervals [2442]:
				xmin = 665.0151
				xmax = 666.1906
				text = ""
			intervals [2443]:
				xmin = 666.1906
				xmax = 666.5506
				text = "uh"
			intervals [2444]:
				xmin = 666.5506
				xmax = 666.8788
				text = ""
			intervals [2445]:
				xmin = 666.8788
				xmax = 667.1288
				text = "i"
			intervals [2446]:
				xmin = 667.1288
				xmax = 667.4588
				text = "always"
			intervals [2447]:
				xmin = 667.4588
				xmax = 667.6688
				text = "took"
			intervals [2448]:
				xmin = 667.6688
				xmax = 667.9588
				text = ""
			intervals [2449]:
				xmin = 667.9588
				xmax = 668.1788
				text = "the"
			intervals [2450]:
				xmin = 668.1788
				xmax = 668.2088
				text = ""
			intervals [2451]:
				xmin = 668.2088
				xmax = 669.0888
				text = "precautions"
			intervals [2452]:
				xmin = 669.0888
				xmax = 670.0774
				text = ""
			intervals [2453]:
				xmin = 670.0774
				xmax = 670.3874
				text = "in"
			intervals [2454]:
				xmin = 670.3874
				xmax = 670.6874
				text = "uh"
			intervals [2455]:
				xmin = 670.6874
				xmax = 670.8874
				text = ""
			intervals [2456]:
				xmin = 670.8874
				xmax = 671.1674
				text = "going"
			intervals [2457]:
				xmin = 671.1674
				xmax = 671.3374
				text = "to"
			intervals [2458]:
				xmin = 671.3374
				xmax = 671.4074
				text = "a"
			intervals [2459]:
				xmin = 671.4074
				xmax = 671.8774
				text = "fire"
			intervals [2460]:
				xmin = 671.8774
				xmax = 672.0774
				text = "for"
			intervals [2461]:
				xmin = 672.0774
				xmax = 672.3674
				text = "instance"
			intervals [2462]:
				xmin = 672.3674
				xmax = 672.6474
				text = "like"
			intervals [2463]:
				xmin = 672.6474
				xmax = 672.7974
				text = "uh"
			intervals [2464]:
				xmin = 672.7974
				xmax = 673.764
				text = ""
			intervals [2465]:
				xmin = 673.764
				xmax = 673.934
				text = "<unk>"
			intervals [2466]:
				xmin = 673.934
				xmax = 677.5685
				text = ""
			intervals [2467]:
				xmin = 677.5685
				xmax = 677.7685
				text = "when"
			intervals [2468]:
				xmin = 677.7685
				xmax = 677.8185
				text = "a"
			intervals [2469]:
				xmin = 677.8185
				xmax = 678.1585
				text = "man"
			intervals [2470]:
				xmin = 678.1585
				xmax = 678.3985
				text = "goes"
			intervals [2471]:
				xmin = 678.3985
				xmax = 678.6685
				text = "into"
			intervals [2472]:
				xmin = 678.6685
				xmax = 678.7385
				text = "a"
			intervals [2473]:
				xmin = 678.7385
				xmax = 679.0985
				text = "fire"
			intervals [2474]:
				xmin = 679.0985
				xmax = 679.2185
				text = "he"
			intervals [2475]:
				xmin = 679.2185
				xmax = 679.4285
				text = "should"
			intervals [2476]:
				xmin = 679.4285
				xmax = 679.6485
				text = "not"
			intervals [2477]:
				xmin = 679.6485
				xmax = 682.1142
				text = ""
			intervals [2478]:
				xmin = 682.1142
				xmax = 682.5442
				text = "leave"
			intervals [2479]:
				xmin = 682.5442
				xmax = 682.9745
				text = ""
			intervals [2480]:
				xmin = 682.9745
				xmax = 683.1645
				text = "uh"
			intervals [2481]:
				xmin = 683.1645
				xmax = 683.3445
				text = "get"
			intervals [2482]:
				xmin = 683.3445
				xmax = 683.4545
				text = "away"
			intervals [2483]:
				xmin = 683.4545
				xmax = 683.5945
				text = "from"
			intervals [2484]:
				xmin = 683.5945
				xmax = 683.7145
				text = "his"
			intervals [2485]:
				xmin = 683.7145
				xmax = 684.1145
				text = "hose"
			intervals [2486]:
				xmin = 684.1145
				xmax = 684.3445
				text = "line"
			intervals [2487]:
				xmin = 684.3445
				xmax = 684.4245
				text = "you"
			intervals [2488]:
				xmin = 684.4245
				xmax = 684.5945
				text = "see"
			intervals [2489]:
				xmin = 684.5945
				xmax = 684.6845
				text = "i"
			intervals [2490]:
				xmin = 684.6845
				xmax = 684.8345
				text = "was"
			intervals [2491]:
				xmin = 684.8345
				xmax = 685.1045
				text = "always"
			intervals [2492]:
				xmin = 685.1045
				xmax = 685.1945
				text = "with"
			intervals [2493]:
				xmin = 685.1945
				xmax = 685.2845
				text = "the"
			intervals [2494]:
				xmin = 685.2845
				xmax = 685.5745
				text = "engine"
			intervals [2495]:
				xmin = 685.5745
				xmax = 685.8345
				text = "company"
			intervals [2496]:
				xmin = 685.8345
				xmax = 685.9145
				text = "for"
			intervals [2497]:
				xmin = 685.9145
				xmax = 685.9845
				text = "the"
			intervals [2498]:
				xmin = 685.9845
				xmax = 686.2445
				text = "most"
			intervals [2499]:
				xmin = 686.2445
				xmax = 686.5045
				text = "part"
			intervals [2500]:
				xmin = 686.5045
				xmax = 686.786
				text = ""
			intervals [2501]:
				xmin = 686.786
				xmax = 686.896
				text = "you"
			intervals [2502]:
				xmin = 686.896
				xmax = 687.196
				text = "see"
			intervals [2503]:
				xmin = 687.196
				xmax = 687.9926
				text = ""
			intervals [2504]:
				xmin = 687.9926
				xmax = 688.4526
				text = "and"
			intervals [2505]:
				xmin = 688.4526
				xmax = 688.9326
				text = "uh"
			intervals [2506]:
				xmin = 688.9326
				xmax = 689.8358
				text = ""
			intervals [2507]:
				xmin = 689.8358
				xmax = 690.1358
				text = "you"
			intervals [2508]:
				xmin = 690.1358
				xmax = 690.3458
				text = "you"
			intervals [2509]:
				xmin = 690.3458
				xmax = 690.5758
				text = "don't"
			intervals [2510]:
				xmin = 690.5758
				xmax = 690.6758
				text = "get"
			intervals [2511]:
				xmin = 690.6758
				xmax = 690.8558
				text = "away"
			intervals [2512]:
				xmin = 690.8558
				xmax = 691.0158
				text = "from"
			intervals [2513]:
				xmin = 691.0158
				xmax = 691.1558
				text = "your"
			intervals [2514]:
				xmin = 691.1558
				xmax = 691.6458
				text = "hose"
			intervals [2515]:
				xmin = 691.6458
				xmax = 691.6758
				text = ""
			intervals [2516]:
				xmin = 691.6758
				xmax = 691.9958
				text = "line"
			intervals [2517]:
				xmin = 691.9958
				xmax = 692.7914
				text = ""
			intervals [2518]:
				xmin = 692.7914
				xmax = 692.8814
				text = "you"
			intervals [2519]:
				xmin = 692.8814
				xmax = 693.2314
				text = "always"
			intervals [2520]:
				xmin = 693.2314
				xmax = 693.9178
				text = ""
			intervals [2521]:
				xmin = 693.9178
				xmax = 694.0878
				text = "that"
			intervals [2522]:
				xmin = 694.0878
				xmax = 694.1978
				text = "for"
			intervals [2523]:
				xmin = 694.1978
				xmax = 694.3478
				text = "that"
			intervals [2524]:
				xmin = 694.3478
				xmax = 694.4378
				text = "s"
			intervals [2525]:
				xmin = 694.4378
				xmax = 694.6578
				text = "your"
			intervals [2526]:
				xmin = 694.6578
				xmax = 694.7878
				text = ""
			intervals [2527]:
				xmin = 694.7878
				xmax = 695.1978
				text = "your"
			intervals [2528]:
				xmin = 695.1978
				xmax = 695.5078
				text = "avenue"
			intervals [2529]:
				xmin = 695.5078
				xmax = 695.6078
				text = "of"
			intervals [2530]:
				xmin = 695.6078
				xmax = 696.0878
				text = "escape"
			intervals [2531]:
				xmin = 696.0878
				xmax = 696.1978
				text = ""
			intervals [2532]:
				xmin = 696.1978
				xmax = 696.2878
				text = "you"
			intervals [2533]:
				xmin = 696.2878
				xmax = 696.5578
				text = "see"
			intervals [2534]:
				xmin = 696.5578
				xmax = 697.0202
				text = ""
			intervals [2535]:
				xmin = 697.0202
				xmax = 697.3202
				text = "well"
			intervals [2536]:
				xmin = 697.3202
				xmax = 697.4102
				text = "the"
			intervals [2537]:
				xmin = 697.4102
				xmax = 697.5202
				text = "way"
			intervals [2538]:
				xmin = 697.5202
				xmax = 697.6402
				text = "you"
			intervals [2539]:
				xmin = 697.6402
				xmax = 697.9602
				text = "came"
			intervals [2540]:
				xmin = 697.9602
				xmax = 698.2002
				text = "in"
			intervals [2541]:
				xmin = 698.2002
				xmax = 698.7548
				text = ""
			intervals [2542]:
				xmin = 698.7548
				xmax = 698.9148
				text = "is"
			intervals [2543]:
				xmin = 698.9148
				xmax = 699.0448
				text = "where"
			intervals [2544]:
				xmin = 699.0448
				xmax = 699.2048
				text = "the"
			intervals [2545]:
				xmin = 699.2048
				xmax = 699.4631
				text = ""
			intervals [2546]:
				xmin = 699.4631
				xmax = 699.5331
				text = "the"
			intervals [2547]:
				xmin = 699.5331
				xmax = 699.8731
				text = "hose"
			intervals [2548]:
				xmin = 699.8731
				xmax = 700.1731
				text = "line"
			intervals [2549]:
				xmin = 700.1731
				xmax = 700.4031
				text = "runs"
			intervals [2550]:
				xmin = 700.4031
				xmax = 700.5431
				text = "right"
			intervals [2551]:
				xmin = 700.5431
				xmax = 700.7431
				text = "along"
			intervals [2552]:
				xmin = 700.7431
				xmax = 700.9231
				text = "with"
			intervals [2553]:
				xmin = 700.9231
				xmax = 701.1931
				text = "you"
			intervals [2554]:
				xmin = 701.1931
				xmax = 701.4499
				text = ""
			intervals [2555]:
				xmin = 701.4499
				xmax = 701.5599
				text = "you"
			intervals [2556]:
				xmin = 701.5599
				xmax = 701.7199
				text = "don't"
			intervals [2557]:
				xmin = 701.7199
				xmax = 701.8399
				text = "get"
			intervals [2558]:
				xmin = 701.8399
				xmax = 701.9699
				text = "up"
			intervals [2559]:
				xmin = 701.9699
				xmax = 702.1599
				text = "and"
			intervals [2560]:
				xmin = 702.1599
				xmax = 702.2099
				text = ""
			intervals [2561]:
				xmin = 702.2099
				xmax = 702.4599
				text = "walk"
			intervals [2562]:
				xmin = 702.4599
				xmax = 702.5799
				text = "away"
			intervals [2563]:
				xmin = 702.5799
				xmax = 702.8399
				text = "another"
			intervals [2564]:
				xmin = 702.8399
				xmax = 703.0299
				text = "part"
			intervals [2565]:
				xmin = 703.0299
				xmax = 703.0999
				text = "of"
			intervals [2566]:
				xmin = 703.0999
				xmax = 703.1599
				text = "a"
			intervals [2567]:
				xmin = 703.1599
				xmax = 703.4499
				text = "building"
			intervals [2568]:
				xmin = 703.4499
				xmax = 703.6199
				text = "leave"
			intervals [2569]:
				xmin = 703.6199
				xmax = 703.6799
				text = "it"
			intervals [2570]:
				xmin = 703.6799
				xmax = 703.8699
				text = "sitting"
			intervals [2571]:
				xmin = 703.8699
				xmax = 703.9299
				text = "on"
			intervals [2572]:
				xmin = 703.9299
				xmax = 703.9899
				text = "the"
			intervals [2573]:
				xmin = 703.9899
				xmax = 704.0399
				text = ""
			intervals [2574]:
				xmin = 704.0399
				xmax = 704.3699
				text = "floor"
			intervals [2575]:
				xmin = 704.3699
				xmax = 705.3728
				text = ""
			intervals [2576]:
				xmin = 705.3728
				xmax = 705.4628
				text = "if"
			intervals [2577]:
				xmin = 705.4628
				xmax = 705.5928
				text = "you"
			intervals [2578]:
				xmin = 705.5928
				xmax = 705.7628
				text = "go"
			intervals [2579]:
				xmin = 705.7628
				xmax = 706.0428
				text = "somewhere"
			intervals [2580]:
				xmin = 706.0428
				xmax = 706.1728
				text = "else"
			intervals [2581]:
				xmin = 706.1728
				xmax = 706.2528
				text = "you"
			intervals [2582]:
				xmin = 706.2528
				xmax = 706.4728
				text = "carry"
			intervals [2583]:
				xmin = 706.4728
				xmax = 706.5328
				text = "the"
			intervals [2584]:
				xmin = 706.5328
				xmax = 706.7428
				text = "line"
			intervals [2585]:
				xmin = 706.7428
				xmax = 706.8928
				text = "with"
			intervals [2586]:
				xmin = 706.8928
				xmax = 706.9528
				text = "you"
			intervals [2587]:
				xmin = 706.9528
				xmax = 707.1428
				text = "unless"
			intervals [2588]:
				xmin = 707.1428
				xmax = 707.2328
				text = "there"
			intervals [2589]:
				xmin = 707.2328
				xmax = 707.2628
				text = "s"
			intervals [2590]:
				xmin = 707.2628
				xmax = 707.3928
				text = "not"
			intervals [2591]:
				xmin = 707.3928
				xmax = 707.4628
				text = "a"
			intervals [2592]:
				xmin = 707.4628
				xmax = 707.6228
				text = "light"
			intervals [2593]:
				xmin = 707.6228
				xmax = 707.7328
				text = "in"
			intervals [2594]:
				xmin = 707.7328
				xmax = 707.9528
				text = "there"
			intervals [2595]:
				xmin = 707.9528
				xmax = 708.4384
				text = ""
			intervals [2596]:
				xmin = 708.4384
				xmax = 708.5584
				text = "you"
			intervals [2597]:
				xmin = 708.5584
				xmax = 708.5884
				text = ""
			intervals [2598]:
				xmin = 708.5884
				xmax = 708.6484
				text = "go"
			intervals [2599]:
				xmin = 708.6484
				xmax = 708.7784
				text = "into"
			intervals [2600]:
				xmin = 708.7784
				xmax = 708.8284
				text = "a"
			intervals [2601]:
				xmin = 708.8284
				xmax = 709.0784
				text = "dark"
			intervals [2602]:
				xmin = 709.0784
				xmax = 709.1084
				text = ""
			intervals [2603]:
				xmin = 709.1084
				xmax = 709.3584
				text = "building"
			intervals [2604]:
				xmin = 709.3584
				xmax = 709.4284
				text = "at"
			intervals [2605]:
				xmin = 709.4284
				xmax = 709.6684
				text = "night"
			intervals [2606]:
				xmin = 709.6684
				xmax = 709.8784
				text = "has"
			intervals [2607]:
				xmin = 709.8784
				xmax = 709.9084
				text = ""
			intervals [2608]:
				xmin = 709.9084
				xmax = 709.9384
				text = "a"
			intervals [2609]:
				xmin = 709.9384
				xmax = 710.0984
				text = "lot"
			intervals [2610]:
				xmin = 710.0984
				xmax = 710.2684
				text = "of"
			intervals [2611]:
				xmin = 710.2684
				xmax = 710.3784
				text = "uh"
			intervals [2612]:
				xmin = 710.3784
				xmax = 710.5284
				text = ""
			intervals [2613]:
				xmin = 710.5284
				xmax = 711.0684
				text = "doors"
			intervals [2614]:
				xmin = 711.0684
				xmax = 711.1384
				text = "and"
			intervals [2615]:
				xmin = 711.1384
				xmax = 711.2184
				text = ""
			intervals [2616]:
				xmin = 711.2184
				xmax = 711.5584
				text = "closets"
			intervals [2617]:
				xmin = 711.5584
				xmax = 711.7184
				text = "and"
			intervals [2618]:
				xmin = 711.7184
				xmax = 711.9684
				text = "windows"
			intervals [2619]:
				xmin = 711.9684
				xmax = 711.9984
				text = ""
			intervals [2620]:
				xmin = 711.9984
				xmax = 712.0584
				text = "and"
			intervals [2621]:
				xmin = 712.0584
				xmax = 712.4284
				text = "whatnot"
			intervals [2622]:
				xmin = 712.4284
				xmax = 712.8363
				text = ""
			intervals [2623]:
				xmin = 712.8363
				xmax = 712.8963
				text = "you"
			intervals [2624]:
				xmin = 712.8963
				xmax = 712.9763
				text = ""
			intervals [2625]:
				xmin = 712.9763
				xmax = 713.1063
				text = "uh"
			intervals [2626]:
				xmin = 713.1063
				xmax = 713.3263
				text = "not"
			intervals [2627]:
				xmin = 713.3263
				xmax = 713.3563
				text = ""
			intervals [2628]:
				xmin = 713.3563
				xmax = 713.7163
				text = "windows"
			intervals [2629]:
				xmin = 713.7163
				xmax = 713.7863
				text = ""
			intervals [2630]:
				xmin = 713.7863
				xmax = 714.1863
				text = "doors"
			intervals [2631]:
				xmin = 714.1863
				xmax = 714.3163
				text = "and"
			intervals [2632]:
				xmin = 714.3163
				xmax = 714.8763
				text = "closets"
			intervals [2633]:
				xmin = 714.8763
				xmax = 715.7598
				text = ""
			intervals [2634]:
				xmin = 715.7598
				xmax = 715.8898
				text = "and"
			intervals [2635]:
				xmin = 715.8898
				xmax = 715.9598
				text = ""
			intervals [2636]:
				xmin = 715.9598
				xmax = 716.2298
				text = "cubby"
			intervals [2637]:
				xmin = 716.2298
				xmax = 716.7498
				text = "holes"
			intervals [2638]:
				xmin = 716.7498
				xmax = 717.8753
				text = ""
			intervals [2639]:
				xmin = 717.8753
				xmax = 718.1353
				text = "you"
			intervals [2640]:
				xmin = 718.1353
				xmax = 718.3453
				text = "get"
			intervals [2641]:
				xmin = 718.3453
				xmax = 718.4653
				text = ""
			intervals [2642]:
				xmin = 718.4653
				xmax = 718.6753
				text = "turned"
			intervals [2643]:
				xmin = 718.6753
				xmax = 718.9853
				text = "around"
			intervals [2644]:
				xmin = 718.9853
				xmax = 719.1453
				text = "in"
			intervals [2645]:
				xmin = 719.1453
				xmax = 719.4553
				text = "there"
			intervals [2646]:
				xmin = 719.4553
				xmax = 719.7493
				text = ""
			intervals [2647]:
				xmin = 719.7493
				xmax = 719.8893
				text = "and"
			intervals [2648]:
				xmin = 719.8893
				xmax = 719.9193
				text = ""
			intervals [2649]:
				xmin = 719.9193
				xmax = 720.1593
				text = "forget"
			intervals [2650]:
				xmin = 720.1593
				xmax = 720.3593
				text = "where"
			intervals [2651]:
				xmin = 720.3593
				xmax = 720.4893
				text = "you"
			intervals [2652]:
				xmin = 720.4893
				xmax = 720.7593
				text = "came"
			intervals [2653]:
				xmin = 720.7593
				xmax = 721.0093
				text = "in"
			intervals [2654]:
				xmin = 721.0093
				xmax = 721.3381
				text = ""
			intervals [2655]:
				xmin = 721.3381
				xmax = 721.4381
				text = "a"
			intervals [2656]:
				xmin = 721.4381
				xmax = 721.6881
				text = "dark"
			intervals [2657]:
				xmin = 721.6881
				xmax = 721.7181
				text = ""
			intervals [2658]:
				xmin = 721.7181
				xmax = 721.9681
				text = "building"
			intervals [2659]:
				xmin = 721.9681
				xmax = 722.0281
				text = "at"
			intervals [2660]:
				xmin = 722.0281
				xmax = 722.3581
				text = "nights"
			intervals [2661]:
				xmin = 722.3581
				xmax = 722.4581
				text = "of"
			intervals [2662]:
				xmin = 722.4581
				xmax = 722.5781
				text = ""
			intervals [2663]:
				xmin = 722.5781
				xmax = 722.8181
				text = "course"
			intervals [2664]:
				xmin = 722.8181
				xmax = 723.1234
				text = ""
			intervals [2665]:
				xmin = 723.1234
				xmax = 723.3034
				text = "you"
			intervals [2666]:
				xmin = 723.3034
				xmax = 723.4334
				text = "get"
			intervals [2667]:
				xmin = 723.4334
				xmax = 723.4634
				text = ""
			intervals [2668]:
				xmin = 723.4634
				xmax = 723.7834
				text = "lost"
			intervals [2669]:
				xmin = 723.7834
				xmax = 723.8834
				text = "in"
			intervals [2670]:
				xmin = 723.8834
				xmax = 723.9934
				text = "there"
			intervals [2671]:
				xmin = 723.9934
				xmax = 724.0834
				text = "and"
			intervals [2672]:
				xmin = 724.0834
				xmax = 724.1434
				text = "you"
			intervals [2673]:
				xmin = 724.1434
				xmax = 724.1734
				text = ""
			intervals [2674]:
				xmin = 724.1734
				xmax = 724.3634
				text = "can"
			intervals [2675]:
				xmin = 724.3634
				xmax = 724.4834
				text = "get"
			intervals [2676]:
				xmin = 724.4834
				xmax = 724.5134
				text = ""
			intervals [2677]:
				xmin = 724.5134
				xmax = 724.8734
				text = "trapped"
			intervals [2678]:
				xmin = 724.8734
				xmax = 725.4127
				text = ""
			intervals [2679]:
				xmin = 725.4127
				xmax = 725.5827
				text = "i"
			intervals [2680]:
				xmin = 725.5827
				xmax = 725.6427
				text = ""
			intervals [2681]:
				xmin = 725.6427
				xmax = 725.7527
				text = "cause"
			intervals [2682]:
				xmin = 725.7527
				xmax = 725.8527
				text = "i"
			intervals [2683]:
				xmin = 725.8527
				xmax = 726.0327
				text = "was"
			intervals [2684]:
				xmin = 726.0327
				xmax = 726.0727
				text = ""
			intervals [2685]:
				xmin = 726.0727
				xmax = 726.1627
				text = "be"
			intervals [2686]:
				xmin = 726.1627
				xmax = 726.2627
				text = ""
			intervals [2687]:
				xmin = 726.2627
				xmax = 726.3327
				text = "c"
			intervals [2688]:
				xmin = 726.3327
				xmax = 726.3927
				text = ""
			intervals [2689]:
				xmin = 726.3927
				xmax = 726.5427
				text = "uh"
			intervals [2690]:
				xmin = 726.5427
				xmax = 726.6427
				text = ""
			intervals [2691]:
				xmin = 726.6427
				xmax = 726.7027
				text = "be"
			intervals [2692]:
				xmin = 726.7027
				xmax = 726.7827
				text = ""
			intervals [2693]:
				xmin = 726.7827
				xmax = 727.0527
				text = "careful"
			intervals [2694]:
				xmin = 727.0527
				xmax = 727.2327
				text = "about"
			intervals [2695]:
				xmin = 727.2327
				xmax = 727.3227
				text = ""
			intervals [2696]:
				xmin = 727.3227
				xmax = 727.4327
				text = "that"
			intervals [2697]:
				xmin = 727.4327
				xmax = 727.5627
				text = ""
			intervals [2698]:
				xmin = 727.5627
				xmax = 727.6027
				text = "i"
			intervals [2699]:
				xmin = 727.6027
				xmax = 727.6927
				text = "was"
			intervals [2700]:
				xmin = 727.6927
				xmax = 727.9727
				text = "always"
			intervals [2701]:
				xmin = 727.9727
				xmax = 728.2027
				text = "careful"
			intervals [2702]:
				xmin = 728.2027
				xmax = 728.2527
				text = ""
			intervals [2703]:
				xmin = 728.2527
				xmax = 728.3727
				text = "about"
			intervals [2704]:
				xmin = 728.3727
				xmax = 728.4127
				text = ""
			intervals [2705]:
				xmin = 728.4127
				xmax = 728.5427
				text = "that"
			intervals [2706]:
				xmin = 728.5427
				xmax = 728.5727
				text = ""
			intervals [2707]:
				xmin = 728.5727
				xmax = 728.6327
				text = "you"
			intervals [2708]:
				xmin = 728.6327
				xmax = 728.7527
				text = ""
			intervals [2709]:
				xmin = 728.7527
				xmax = 728.8327
				text = "see"
			intervals [2710]:
				xmin = 728.8327
				xmax = 729.7507
				text = ""
			intervals [2711]:
				xmin = 729.7507
				xmax = 730.0507
				text = "and"
			intervals [2712]:
				xmin = 730.0507
				xmax = 730.2107
				text = "uh"
			intervals [2713]:
				xmin = 730.2107
				xmax = 730.702
				text = ""
			intervals [2714]:
				xmin = 730.702
				xmax = 730.772
				text = "you"
			intervals [2715]:
				xmin = 730.772
				xmax = 731.032
				text = "always"
			intervals [2716]:
				xmin = 731.032
				xmax = 731.292
				text = "follow"
			intervals [2717]:
				xmin = 731.292
				xmax = 731.352
				text = "the"
			intervals [2718]:
				xmin = 731.352
				xmax = 731.602
				text = "hose"
			intervals [2719]:
				xmin = 731.602
				xmax = 731.802
				text = "line"
			intervals [2720]:
				xmin = 731.802
				xmax = 731.832
				text = ""
			intervals [2721]:
				xmin = 731.832
				xmax = 731.992
				text = "back"
			intervals [2722]:
				xmin = 731.992
				xmax = 732.052
				text = "to"
			intervals [2723]:
				xmin = 732.052
				xmax = 732.122
				text = ""
			intervals [2724]:
				xmin = 732.122
				xmax = 732.242
				text = "the"
			intervals [2725]:
				xmin = 732.242
				xmax = 732.282
				text = ""
			intervals [2726]:
				xmin = 732.282
				xmax = 732.622
				text = "exit"
			intervals [2727]:
				xmin = 732.622
				xmax = 734.3502
				text = ""
			intervals [2728]:
				xmin = 734.3502
				xmax = 734.6702
				text = "and"
			intervals [2729]:
				xmin = 734.6702
				xmax = 734.8302
				text = "but"
			intervals [2730]:
				xmin = 734.8302
				xmax = 734.9702
				text = ""
			intervals [2731]:
				xmin = 734.9702
				xmax = 735.7302
				text = "usually"
			intervals [2732]:
				xmin = 735.7302
				xmax = 735.8702
				text = ""
			intervals [2733]:
				xmin = 735.8702
				xmax = 736.0602
				text = "when"
			intervals [2734]:
				xmin = 736.0602
				xmax = 736.2602
				text = "i"
			intervals [2735]:
				xmin = 736.2602
				xmax = 736.3102
				text = ""
			intervals [2736]:
				xmin = 736.3102
				xmax = 736.5902
				text = "went"
			intervals [2737]:
				xmin = 736.5902
				xmax = 736.7002
				text = "to"
			intervals [2738]:
				xmin = 736.7002
				xmax = 736.7702
				text = "a"
			intervals [2739]:
				xmin = 736.7702
				xmax = 737.1502
				text = "building"
			intervals [2740]:
				xmin = 737.1502
				xmax = 737.2302
				text = "at"
			intervals [2741]:
				xmin = 737.2302
				xmax = 737.7202
				text = "nights"
			intervals [2742]:
				xmin = 737.7202
				xmax = 737.9519
				text = ""
			intervals [2743]:
				xmin = 737.9519
				xmax = 738.0419
				text = "or"
			intervals [2744]:
				xmin = 738.0419
				xmax = 738.0819
				text = ""
			intervals [2745]:
				xmin = 738.0819
				xmax = 738.2519
				text = "day"
			intervals [2746]:
				xmin = 738.2519
				xmax = 738.4819
				text = "either"
			intervals [2747]:
				xmin = 738.4819
				xmax = 738.5219
				text = ""
			intervals [2748]:
				xmin = 738.5219
				xmax = 738.6519
				text = "when"
			intervals [2749]:
				xmin = 738.6519
				xmax = 738.7419
				text = "there"
			intervals [2750]:
				xmin = 738.7419
				xmax = 738.7719
				text = "s"
			intervals [2751]:
				xmin = 738.7719
				xmax = 738.8019
				text = "a"
			intervals [2752]:
				xmin = 738.8019
				xmax = 738.9219
				text = "lot"
			intervals [2753]:
				xmin = 738.9219
				xmax = 738.9919
				text = "of"
			intervals [2754]:
				xmin = 738.9919
				xmax = 739.2719
				text = "fire"
			intervals [2755]:
				xmin = 739.2719
				xmax = 739.4019
				text = "in"
			intervals [2756]:
				xmin = 739.4019
				xmax = 739.4319
				text = ""
			intervals [2757]:
				xmin = 739.4319
				xmax = 739.6319
				text = "there"
			intervals [2758]:
				xmin = 739.6319
				xmax = 739.6619
				text = ""
			intervals [2759]:
				xmin = 739.6619
				xmax = 739.8019
				text = "i"
			intervals [2760]:
				xmin = 739.8019
				xmax = 739.8819
				text = ""
			intervals [2761]:
				xmin = 739.8819
				xmax = 740.2019
				text = "i"
			intervals [2762]:
				xmin = 740.2019
				xmax = 740.3019
				text = "go"
			intervals [2763]:
				xmin = 740.3019
				xmax = 740.4919
				text = "in"
			intervals [2764]:
				xmin = 740.4919
				xmax = 740.6319
				text = "for"
			intervals [2765]:
				xmin = 740.6319
				xmax = 740.9719
				text = "fire"
			intervals [2766]:
				xmin = 740.9719
				xmax = 741.0119
				text = ""
			intervals [2767]:
				xmin = 741.0119
				xmax = 741.1619
				text = "for"
			intervals [2768]:
				xmin = 741.1619
				xmax = 741.2919
				text = "the"
			intervals [2769]:
				xmin = 741.2919
				xmax = 741.7419
				text = "fire"
			intervals [2770]:
				xmin = 741.7419
				xmax = 742.4064
				text = ""
			intervals [2771]:
				xmin = 742.4064
				xmax = 742.5064
				text = "and"
			intervals [2772]:
				xmin = 742.5064
				xmax = 742.6264
				text = "i"
			intervals [2773]:
				xmin = 742.6264
				xmax = 742.6864
				text = ""
			intervals [2774]:
				xmin = 742.6864
				xmax = 742.8364
				text = "put"
			intervals [2775]:
				xmin = 742.8364
				xmax = 742.8664
				text = ""
			intervals [2776]:
				xmin = 742.8664
				xmax = 743.3064
				text = "<unk>"
			intervals [2777]:
				xmin = 743.3064
				xmax = 743.4264
				text = "i"
			intervals [2778]:
				xmin = 743.4264
				xmax = 743.6164
				text = "put"
			intervals [2779]:
				xmin = 743.6164
				xmax = 743.7064
				text = "the"
			intervals [2780]:
				xmin = 743.7064
				xmax = 744.0264
				text = "fire"
			intervals [2781]:
				xmin = 744.0264
				xmax = 744.0564
				text = ""
			intervals [2782]:
				xmin = 744.0564
				xmax = 744.2664
				text = "out"
			intervals [2783]:
				xmin = 744.2664
				xmax = 744.8676
				text = ""
			intervals [2784]:
				xmin = 744.8676
				xmax = 744.9476
				text = "you"
			intervals [2785]:
				xmin = 744.9476
				xmax = 745.1976
				text = "see"
			intervals [2786]:
				xmin = 745.1976
				xmax = 745.8318
				text = ""
			intervals [2787]:
				xmin = 745.8318
				xmax = 745.8918
				text = "now"
			intervals [2788]:
				xmin = 745.8918
				xmax = 746.0018
				text = "of"
			intervals [2789]:
				xmin = 746.0018
				xmax = 746.3118
				text = "course"
			intervals [2790]:
				xmin = 746.3118
				xmax = 746.3718
				text = "the"
			intervals [2791]:
				xmin = 746.3718
				xmax = 746.6918
				text = "fires"
			intervals [2792]:
				xmin = 746.6918
				xmax = 746.9018
				text = "can"
			intervals [2793]:
				xmin = 746.9018
				xmax = 746.9918
				text = "go"
			intervals [2794]:
				xmin = 746.9918
				xmax = 747.1918
				text = "around"
			intervals [2795]:
				xmin = 747.1918
				xmax = 747.5418
				text = "behind"
			intervals [2796]:
				xmin = 747.5418
				xmax = 747.6018
				text = "you"
			intervals [2797]:
				xmin = 747.6018
				xmax = 747.7518
				text = "that"
			intervals [2798]:
				xmin = 747.7518
				xmax = 747.7818
				text = "s"
			intervals [2799]:
				xmin = 747.7818
				xmax = 747.8618
				text = "the"
			intervals [2800]:
				xmin = 747.8618
				xmax = 748.1018
				text = "bad"
			intervals [2801]:
				xmin = 748.1018
				xmax = 748.3118
				text = "part"
			intervals [2802]:
				xmin = 748.3118
				xmax = 748.5218
				text = "about"
			intervals [2803]:
				xmin = 748.5218
				xmax = 748.6018
				text = "it"
			intervals [2804]:
				xmin = 748.6018
				xmax = 749.2102
				text = ""
			intervals [2805]:
				xmin = 749.2102
				xmax = 749.2902
				text = "the"
			intervals [2806]:
				xmin = 749.2902
				xmax = 749.3502
				text = ""
			intervals [2807]:
				xmin = 749.3502
				xmax = 749.5602
				text = "fire"
			intervals [2808]:
				xmin = 749.5602
				xmax = 749.6702
				text = "goes"
			intervals [2809]:
				xmin = 749.6702
				xmax = 749.8902
				text = "behind"
			intervals [2810]:
				xmin = 749.8902
				xmax = 749.9502
				text = "you"
			intervals [2811]:
				xmin = 749.9502
				xmax = 750.0702
				text = "just"
			intervals [2812]:
				xmin = 750.0702
				xmax = 750.1902
				text = "turn"
			intervals [2813]:
				xmin = 750.1902
				xmax = 750.2902
				text = "your"
			intervals [2814]:
				xmin = 750.2902
				xmax = 750.5002
				text = "head"
			intervals [2815]:
				xmin = 750.5002
				xmax = 750.8602
				text = "around"
			intervals [2816]:
				xmin = 750.8602
				xmax = 751.0002
				text = ""
			intervals [2817]:
				xmin = 751.0002
				xmax = 751.0602
				text = "and"
			intervals [2818]:
				xmin = 751.0602
				xmax = 751.2802
				text = "sweep"
			intervals [2819]:
				xmin = 751.2802
				xmax = 751.3402
				text = ""
			intervals [2820]:
				xmin = 751.3402
				xmax = 751.6502
				text = "swipe"
			intervals [2821]:
				xmin = 751.6502
				xmax = 751.8202
				text = "the"
			intervals [2822]:
				xmin = 751.8202
				xmax = 752.1002
				text = "fire"
			intervals [2823]:
				xmin = 752.1002
				xmax = 752.4702
				text = "behind"
			intervals [2824]:
				xmin = 752.4702
				xmax = 752.5302
				text = "you"
			intervals [2825]:
				xmin = 752.5302
				xmax = 752.6802
				text = ""
			intervals [2826]:
				xmin = 752.6802
				xmax = 752.8202
				text = "you"
			intervals [2827]:
				xmin = 752.8202
				xmax = 752.9002
				text = "ought"
			intervals [2828]:
				xmin = 752.9002
				xmax = 753.0002
				text = "to"
			intervals [2829]:
				xmin = 753.0002
				xmax = 753.1302
				text = "put"
			intervals [2830]:
				xmin = 753.1302
				xmax = 753.2302
				text = "it"
			intervals [2831]:
				xmin = 753.2302
				xmax = 753.4002
				text = "out"
			intervals [2832]:
				xmin = 753.4002
				xmax = 753.7022
				text = ""
			intervals [2833]:
				xmin = 753.7022
				xmax = 753.8422
				text = "it"
			intervals [2834]:
				xmin = 753.8422
				xmax = 754.2122
				text = "definitely"
			intervals [2835]:
				xmin = 754.2122
				xmax = 754.3822
				text = "will"
			intervals [2836]:
				xmin = 754.3822
				xmax = 754.5222
				text = "put"
			intervals [2837]:
				xmin = 754.5222
				xmax = 754.6222
				text = "it"
			intervals [2838]:
				xmin = 754.6222
				xmax = 754.6922
				text = "out"
			intervals [2839]:
				xmin = 754.6922
				xmax = 754.7522
				text = ""
			intervals [2840]:
				xmin = 754.7522
				xmax = 754.8822
				text = "put"
			intervals [2841]:
				xmin = 754.8822
				xmax = 754.9722
				text = "it"
			intervals [2842]:
				xmin = 754.9722
				xmax = 755.1522
				text = "out"
			intervals [2843]:
				xmin = 755.1522
				xmax = 755.2222
				text = "you"
			intervals [2844]:
				xmin = 755.2222
				xmax = 755.4322
				text = "see"
			intervals [2845]:
				xmin = 755.4322
				xmax = 756.202
				text = ""
			intervals [2846]:
				xmin = 756.202
				xmax = 756.272
				text = "now"
			intervals [2847]:
				xmin = 756.272
				xmax = 756.352
				text = "if"
			intervals [2848]:
				xmin = 756.352
				xmax = 756.482
				text = "you"
			intervals [2849]:
				xmin = 756.482
				xmax = 756.822
				text = "swish"
			intervals [2850]:
				xmin = 756.822
				xmax = 756.892
				text = "it"
			intervals [2851]:
				xmin = 756.892
				xmax = 757.5691
				text = ""
			intervals [2852]:
				xmin = 757.5691
				xmax = 757.7591
				text = "like"
			intervals [2853]:
				xmin = 757.7591
				xmax = 757.9591
				text = "that"
			intervals [2854]:
				xmin = 757.9591
				xmax = 758.0191
				text = "you"
			intervals [2855]:
				xmin = 758.0191
				xmax = 758.2291
				text = "see"
			intervals [2856]:
				xmin = 758.2291
				xmax = 758.5491
				text = "don't"
			intervals [2857]:
				xmin = 758.5491
				xmax = 759.1082
				text = ""
			intervals [2858]:
				xmin = 759.1082
				xmax = 759.5182
				text = "direct"
			intervals [2859]:
				xmin = 759.5182
				xmax = 759.5682
				text = "a"
			intervals [2860]:
				xmin = 759.5682
				xmax = 759.8082
				text = "stream"
			intervals [2861]:
				xmin = 759.8082
				xmax = 759.9682
				text = "right"
			intervals [2862]:
				xmin = 759.9682
				xmax = 760.0782
				text = "on"
			intervals [2863]:
				xmin = 760.0782
				xmax = 760.1482
				text = "the"
			intervals [2864]:
				xmin = 760.1482
				xmax = 760.4582
				text = "water"
			intervals [2865]:
				xmin = 760.4582
				xmax = 760.5682
				text = ""
			intervals [2866]:
				xmin = 760.5682
				xmax = 760.7782
				text = "on"
			intervals [2867]:
				xmin = 760.7782
				xmax = 760.8582
				text = "the"
			intervals [2868]:
				xmin = 760.8582
				xmax = 761.2382
				text = "fire"
			intervals [2869]:
				xmin = 761.2382
				xmax = 761.4682
				text = "you"
			intervals [2870]:
				xmin = 761.4682
				xmax = 761.8905
				text = ""
			intervals [2871]:
				xmin = 761.8905
				xmax = 762.2205
				text = "sweep"
			intervals [2872]:
				xmin = 762.2205
				xmax = 762.2805
				text = "it"
			intervals [2873]:
				xmin = 762.2805
				xmax = 762.5205
				text = ""
			intervals [2874]:
				xmin = 762.5205
				xmax = 762.6305
				text = "you"
			intervals [2875]:
				xmin = 762.6305
				xmax = 762.6605
				text = ""
			intervals [2876]:
				xmin = 762.6605
				xmax = 762.8005
				text = "see"
			intervals [2877]:
				xmin = 762.8005
				xmax = 763.8988
				text = ""
			intervals [2878]:
				xmin = 763.8988
				xmax = 764.2988
				text = "smother"
			intervals [2879]:
				xmin = 764.2988
				xmax = 764.3888
				text = "it"
			intervals [2880]:
				xmin = 764.3888
				xmax = 764.5588
				text = "like"
			intervals [2881]:
				xmin = 764.5588
				xmax = 765.6992
				text = ""
			intervals [2882]:
				xmin = 765.6992
				xmax = 765.9492
				text = "and"
			intervals [2883]:
				xmin = 765.9492
				xmax = 766.1992
				text = "so"
			intervals [2884]:
				xmin = 766.1992
				xmax = 766.3192
				text = "i"
			intervals [2885]:
				xmin = 766.3192
				xmax = 766.5492
				text = "never"
			intervals [2886]:
				xmin = 766.5492
				xmax = 766.8192
				text = "had"
			intervals [2887]:
				xmin = 766.8192
				xmax = 767.0092
				text = ""
			intervals [2888]:
				xmin = 767.0092
				xmax = 767.4492
				text = "trouble"
			intervals [2889]:
				xmin = 767.4492
				xmax = 767.6456
				text = ""
			intervals [2890]:
				xmin = 767.6456
				xmax = 767.9156
				text = "uh"
			intervals [2891]:
				xmin = 767.9156
				xmax = 768.0156
				text = ""
			intervals [2892]:
				xmin = 768.0156
				xmax = 768.4256
				text = "uh"
			intervals [2893]:
				xmin = 768.4256
				xmax = 768.5156
				text = ""
			intervals [2894]:
				xmin = 768.5156
				xmax = 768.6656
				text = "a"
			intervals [2895]:
				xmin = 768.6656
				xmax = 769.2756
				text = "situation"
			intervals [2896]:
				xmin = 769.2756
				xmax = 769.6556
				text = "where"
			intervals [2897]:
				xmin = 769.6556
				xmax = 770.8738
				text = ""
			intervals [2898]:
				xmin = 770.8738
				xmax = 771.4238
				text = "uh"
			intervals [2899]:
				xmin = 771.4238
				xmax = 773.8982
				text = ""
			intervals [2900]:
				xmin = 773.8982
				xmax = 774.0882
				text = "i"
			intervals [2901]:
				xmin = 774.0882
				xmax = 774.3182
				text = "was"
			intervals [2902]:
				xmin = 774.3182
				xmax = 774.6082
				text = "trapped"
			intervals [2903]:
				xmin = 774.6082
				xmax = 774.6882
				text = "and"
			intervals [2904]:
				xmin = 774.6882
				xmax = 775.0082
				text = "couldn't"
			intervals [2905]:
				xmin = 775.0082
				xmax = 775.1882
				text = "get"
			intervals [2906]:
				xmin = 775.1882
				xmax = 775.4082
				text = "out"
			intervals [2907]:
				xmin = 775.4082
				xmax = 775.6972
				text = ""
			intervals [2908]:
				xmin = 775.6972
				xmax = 775.8472
				text = "i"
			intervals [2909]:
				xmin = 775.8472
				xmax = 775.9972
				text = "was"
			intervals [2910]:
				xmin = 775.9972
				xmax = 776.2972
				text = "chased"
			intervals [2911]:
				xmin = 776.2972
				xmax = 776.3972
				text = "out"
			intervals [2912]:
				xmin = 776.3972
				xmax = 776.4972
				text = "of"
			intervals [2913]:
				xmin = 776.4972
				xmax = 776.6372
				text = "a"
			intervals [2914]:
				xmin = 776.6372
				xmax = 776.9772
				text = "room"
			intervals [2915]:
				xmin = 776.9772
				xmax = 777.1472
				text = ""
			intervals [2916]:
				xmin = 777.1472
				xmax = 777.2872
				text = "out"
			intervals [2917]:
				xmin = 777.2872
				xmax = 777.3672
				text = "of"
			intervals [2918]:
				xmin = 777.3672
				xmax = 777.4572
				text = "a"
			intervals [2919]:
				xmin = 777.4572
				xmax = 777.7572
				text = "window"
			intervals [2920]:
				xmin = 777.7572
				xmax = 777.9472
				text = "one"
			intervals [2921]:
				xmin = 777.9472
				xmax = 777.9872
				text = ""
			intervals [2922]:
				xmin = 777.9872
				xmax = 778.2272
				text = "time"
			intervals [2923]:
				xmin = 778.2272
				xmax = 778.2572
				text = ""
			intervals [2924]:
				xmin = 778.2572
				xmax = 778.3172
				text = "at"
			intervals [2925]:
				xmin = 778.3172
				xmax = 778.3472
				text = ""
			intervals [2926]:
				xmin = 778.3472
				xmax = 778.3972
				text = "a"
			intervals [2927]:
				xmin = 778.3972
				xmax = 778.4872
				text = ""
			intervals [2928]:
				xmin = 778.4872
				xmax = 778.7172
				text = "fire"
			intervals [2929]:
				xmin = 778.7172
				xmax = 780.3873
				text = ""
			intervals [2930]:
				xmin = 780.3873
				xmax = 780.5373
				text = "well"
			intervals [2931]:
				xmin = 780.5373
				xmax = 780.7273
				text = "this"
			intervals [2932]:
				xmin = 780.7273
				xmax = 781.0173
				text = "time"
			intervals [2933]:
				xmin = 781.0173
				xmax = 781.1273
				text = "i"
			intervals [2934]:
				xmin = 781.1273
				xmax = 781.3373
				text = "had"
			intervals [2935]:
				xmin = 781.3373
				xmax = 781.5673
				text = "left"
			intervals [2936]:
				xmin = 781.5673
				xmax = 781.6373
				text = "the"
			intervals [2937]:
				xmin = 781.6373
				xmax = 781.7073
				text = ""
			intervals [2938]:
				xmin = 781.7073
				xmax = 782.2373
				text = "hose"
			intervals [2939]:
				xmin = 782.2373
				xmax = 782.2673
				text = ""
			intervals [2940]:
				xmin = 782.2673
				xmax = 782.3773
				text = "but"
			intervals [2941]:
				xmin = 782.3773
				xmax = 782.4373
				text = "it"
			intervals [2942]:
				xmin = 782.4373
				xmax = 782.5573
				text = "was"
			intervals [2943]:
				xmin = 782.5573
				xmax = 782.6173
				text = "in"
			intervals [2944]:
				xmin = 782.6173
				xmax = 782.7073
				text = "the"
			intervals [2945]:
				xmin = 782.7073
				xmax = 783.2273
				text = "daytime"
			intervals [2946]:
				xmin = 783.2273
				xmax = 783.2873
				text = "i"
			intervals [2947]:
				xmin = 783.2873
				xmax = 783.3873
				text = "could"
			intervals [2948]:
				xmin = 783.3873
				xmax = 783.5373
				text = "see"
			intervals [2949]:
				xmin = 783.5373
				xmax = 783.6473
				text = "what"
			intervals [2950]:
				xmin = 783.6473
				xmax = 783.6973
				text = "i"
			intervals [2951]:
				xmin = 783.6973
				xmax = 783.8373
				text = "was"
			intervals [2952]:
				xmin = 783.8373
				xmax = 784.1273
				text = "doing"
			intervals [2953]:
				xmin = 784.1273
				xmax = 784.2773
				text = "it"
			intervals [2954]:
				xmin = 784.2773
				xmax = 784.4573
				text = "was"
			intervals [2955]:
				xmin = 784.4573
				xmax = 784.6673
				text = "one"
			intervals [2956]:
				xmin = 784.6673
				xmax = 785.0573
				text = "morning"
			intervals [2957]:
				xmin = 785.0573
				xmax = 785.2073
				text = "about"
			intervals [2958]:
				xmin = 785.2073
				xmax = 785.2973
				text = ""
			intervals [2959]:
				xmin = 785.2973
				xmax = 785.5573
				text = "five"
			intervals [2960]:
				xmin = 785.5573
				xmax = 785.6973
				text = "thirty"
			intervals [2961]:
				xmin = 785.6973
				xmax = 785.7573
				text = "in"
			intervals [2962]:
				xmin = 785.7573
				xmax = 785.8173
				text = "the"
			intervals [2963]:
				xmin = 785.8173
				xmax = 786.1473
				text = "morning"
			intervals [2964]:
				xmin = 786.1473
				xmax = 786.7277
				text = ""
			intervals [2965]:
				xmin = 786.7277
				xmax = 786.9077
				text = "this"
			intervals [2966]:
				xmin = 786.9077
				xmax = 787.1277
				text = "house"
			intervals [2967]:
				xmin = 787.1277
				xmax = 787.3377
				text = "caught"
			intervals [2968]:
				xmin = 787.3377
				xmax = 787.4677
				text = "on"
			intervals [2969]:
				xmin = 787.4677
				xmax = 787.8077
				text = "fire"
			intervals [2970]:
				xmin = 787.8077
				xmax = 787.9477
				text = "and"
			intervals [2971]:
				xmin = 787.9477
				xmax = 788.0577
				text = "the"
			intervals [2972]:
				xmin = 788.0577
				xmax = 788.6774
				text = ""
			intervals [2973]:
				xmin = 788.6774
				xmax = 788.8074
				text = "i"
			intervals [2974]:
				xmin = 788.8074
				xmax = 788.9974
				text = "put"
			intervals [2975]:
				xmin = 788.9974
				xmax = 789.1074
				text = "the"
			intervals [2976]:
				xmin = 789.1074
				xmax = 789.3474
				text = "line"
			intervals [2977]:
				xmin = 789.3474
				xmax = 789.5874
				text = "down"
			intervals [2978]:
				xmin = 789.5874
				xmax = 789.6774
				text = ""
			intervals [2979]:
				xmin = 789.6774
				xmax = 789.7674
				text = "to"
			intervals [2980]:
				xmin = 789.7674
				xmax = 789.8374
				text = ""
			intervals [2981]:
				xmin = 789.8374
				xmax = 789.8674
				text = "p-"
			intervals [2982]:
				xmin = 789.8674
				xmax = 790.0074
				text = "throw"
			intervals [2983]:
				xmin = 790.0074
				xmax = 790.0874
				text = "the"
			intervals [2984]:
				xmin = 790.0874
				xmax = 790.4174
				text = "mattress"
			intervals [2985]:
				xmin = 790.4174
				xmax = 790.5074
				text = "out"
			intervals [2986]:
				xmin = 790.5074
				xmax = 790.5674
				text = "of"
			intervals [2987]:
				xmin = 790.5674
				xmax = 790.6474
				text = "the"
			intervals [2988]:
				xmin = 790.6474
				xmax = 790.9574
				text = "window"
			intervals [2989]:
				xmin = 790.9574
				xmax = 791.9893
				text = ""
			intervals [2990]:
				xmin = 791.9893
				xmax = 792.2193
				text = "the"
			intervals [2991]:
				xmin = 792.2193
				xmax = 792.4393
				text = "whole"
			intervals [2992]:
				xmin = 792.4393
				xmax = 792.6093
				text = "room"
			intervals [2993]:
				xmin = 792.6093
				xmax = 792.7593
				text = "was"
			intervals [2994]:
				xmin = 792.7593
				xmax = 792.7893
				text = ""
			intervals [2995]:
				xmin = 792.7893
				xmax = 793.0493
				text = "burning"
			intervals [2996]:
				xmin = 793.0493
				xmax = 793.1293
				text = "you"
			intervals [2997]:
				xmin = 793.1293
				xmax = 793.2993
				text = ""
			intervals [2998]:
				xmin = 793.2993
				xmax = 793.5993
				text = "see"
			intervals [2999]:
				xmin = 793.5993
				xmax = 793.7793
				text = "but"
			intervals [3000]:
				xmin = 793.7793
				xmax = 793.9493
				text = "i"
			intervals [3001]:
				xmin = 793.9493
				xmax = 794.0693
				text = ""
			intervals [3002]:
				xmin = 794.0693
				xmax = 794.3093
				text = "w"
			intervals [3003]:
				xmin = 794.3093
				xmax = 794.3793
				text = ""
			intervals [3004]:
				xmin = 794.3793
				xmax = 794.5293
				text = "but"
			intervals [3005]:
				xmin = 794.5293
				xmax = 794.5893
				text = "i"
			intervals [3006]:
				xmin = 794.5893
				xmax = 794.7793
				text = "wanted"
			intervals [3007]:
				xmin = 794.7793
				xmax = 794.8393
				text = "to"
			intervals [3008]:
				xmin = 794.8393
				xmax = 794.9493
				text = "throw"
			intervals [3009]:
				xmin = 794.9493
				xmax = 795.0093
				text = "the"
			intervals [3010]:
				xmin = 795.0093
				xmax = 795.3193
				text = "mattress"
			intervals [3011]:
				xmin = 795.3193
				xmax = 795.4293
				text = "out"
			intervals [3012]:
				xmin = 795.4293
				xmax = 795.4893
				text = "of"
			intervals [3013]:
				xmin = 795.4893
				xmax = 795.5593
				text = "the"
			intervals [3014]:
				xmin = 795.5593
				xmax = 795.9093
				text = "window"
			intervals [3015]:
				xmin = 795.9093
				xmax = 796.2593
				text = "so"
			intervals [3016]:
				xmin = 796.2593
				xmax = 796.7175
				text = ""
			intervals [3017]:
				xmin = 796.7175
				xmax = 796.8675
				text = "in"
			intervals [3018]:
				xmin = 796.8675
				xmax = 796.8975
				text = ""
			intervals [3019]:
				xmin = 796.8975
				xmax = 797.1675
				text = "doing"
			intervals [3020]:
				xmin = 797.1675
				xmax = 797.5475
				text = "so"
			intervals [3021]:
				xmin = 797.5475
				xmax = 797.7875
				text = ""
			intervals [3022]:
				xmin = 797.7875
				xmax = 798.1875
				text = "uh"
			intervals [3023]:
				xmin = 798.1875
				xmax = 800.516
				text = ""
			intervals [3024]:
				xmin = 800.516
				xmax = 800.636
				text = "the"
			intervals [3025]:
				xmin = 800.636
				xmax = 800.896
				text = "whole"
			intervals [3026]:
				xmin = 800.896
				xmax = 801.136
				text = "room"
			intervals [3027]:
				xmin = 801.136
				xmax = 801.366
				text = "fill"
			intervals [3028]:
				xmin = 801.366
				xmax = 801.566
				text = "up"
			intervals [3029]:
				xmin = 801.566
				xmax = 801.606
				text = ""
			intervals [3030]:
				xmin = 801.606
				xmax = 801.856
				text = "flared"
			intervals [3031]:
				xmin = 801.856
				xmax = 801.986
				text = "up"
			intervals [3032]:
				xmin = 801.986
				xmax = 802.376
				text = "behind"
			intervals [3033]:
				xmin = 802.376
				xmax = 802.506
				text = "me"
			intervals [3034]:
				xmin = 802.506
				xmax = 803.3006
				text = ""
			intervals [3035]:
				xmin = 803.3006
				xmax = 803.6806
				text = "so"
			intervals [3036]:
				xmin = 803.6806
				xmax = 803.8106
				text = ""
			intervals [3037]:
				xmin = 803.8106
				xmax = 804.0906
				text = "<unk>"
			intervals [3038]:
				xmin = 804.0906
				xmax = 804.5152
				text = ""
			intervals [3039]:
				xmin = 804.5152
				xmax = 804.7252
				text = "but"
			intervals [3040]:
				xmin = 804.7252
				xmax = 804.7552
				text = ""
			intervals [3041]:
				xmin = 804.7552
				xmax = 805.0052
				text = "the"
			intervals [3042]:
				xmin = 805.0052
				xmax = 805.2352
				text = "so"
			intervals [3043]:
				xmin = 805.2352
				xmax = 805.5652
				text = "happened"
			intervals [3044]:
				xmin = 805.5652
				xmax = 805.7952
				text = "that"
			intervals [3045]:
				xmin = 805.7952
				xmax = 806.0652
				text = "the"
			intervals [3046]:
				xmin = 806.0652
				xmax = 806.4352
				text = "uh"
			intervals [3047]:
				xmin = 806.4352
				xmax = 806.4752
				text = ""
			intervals [3048]:
				xmin = 806.4752
				xmax = 806.6352
				text = "the"
			intervals [3049]:
				xmin = 806.6352
				xmax = 807.1252
				text = "sergeant"
			intervals [3050]:
				xmin = 807.1252
				xmax = 807.2152
				text = ""
			intervals [3051]:
				xmin = 807.2152
				xmax = 807.3852
				text = "was"
			intervals [3052]:
				xmin = 807.3852
				xmax = 807.5752
				text = "right"
			intervals [3053]:
				xmin = 807.5752
				xmax = 807.9652
				text = "behind"
			intervals [3054]:
				xmin = 807.9652
				xmax = 808.1852
				text = "me"
			intervals [3055]:
				xmin = 808.1852
				xmax = 809.5552
				text = ""
			intervals [3056]:
				xmin = 809.5552
				xmax = 809.7252
				text = "and"
			intervals [3057]:
				xmin = 809.7252
				xmax = 809.9052
				text = "then"
			intervals [3058]:
				xmin = 809.9052
				xmax = 810.0552
				text = "i"
			intervals [3059]:
				xmin = 810.0552
				xmax = 810.3452
				text = "headed"
			intervals [3060]:
				xmin = 810.3452
				xmax = 810.4652
				text = "for"
			intervals [3061]:
				xmin = 810.4652
				xmax = 810.5652
				text = "the"
			intervals [3062]:
				xmin = 810.5652
				xmax = 811.0752
				text = "window"
			intervals [3063]:
				xmin = 811.0752
				xmax = 811.6885
				text = ""
			intervals [3064]:
				xmin = 811.6885
				xmax = 811.8785
				text = "see"
			intervals [3065]:
				xmin = 811.8785
				xmax = 811.9385
				text = "i"
			intervals [3066]:
				xmin = 811.9385
				xmax = 812.1385
				text = "picked"
			intervals [3067]:
				xmin = 812.1385
				xmax = 812.2085
				text = "the"
			intervals [3068]:
				xmin = 812.2085
				xmax = 812.6285
				text = "mattress"
			intervals [3069]:
				xmin = 812.6285
				xmax = 812.8285
				text = "up"
			intervals [3070]:
				xmin = 812.8285
				xmax = 812.9985
				text = ""
			intervals [3071]:
				xmin = 812.9985
				xmax = 813.1885
				text = "and"
			intervals [3072]:
				xmin = 813.1885
				xmax = 813.2785
				text = "there"
			intervals [3073]:
				xmin = 813.2785
				xmax = 813.5085
				text = "was"
			intervals [3074]:
				xmin = 813.5085
				xmax = 813.6727
				text = ""
			intervals [3075]:
				xmin = 813.6727
				xmax = 813.8027
				text = "and"
			intervals [3076]:
				xmin = 813.8027
				xmax = 813.8827
				text = "it"
			intervals [3077]:
				xmin = 813.8827
				xmax = 814.0527
				text = "just"
			intervals [3078]:
				xmin = 814.0527
				xmax = 814.1727
				text = "went"
			intervals [3079]:
				xmin = 814.1727
				xmax = 814.2527
				text = "up"
			intervals [3080]:
				xmin = 814.2527
				xmax = 814.3327
				text = "in"
			intervals [3081]:
				xmin = 814.3327
				xmax = 814.4127
				text = "a"
			intervals [3082]:
				xmin = 814.4127
				xmax = 815.6995
				text = ""
			intervals [3083]:
				xmin = 815.6995
				xmax = 815.8895
				text = "big"
			intervals [3084]:
				xmin = 815.8895
				xmax = 816.2495
				text = "flame"
			intervals [3085]:
				xmin = 816.2495
				xmax = 816.6673
				text = ""
			intervals [3086]:
				xmin = 816.6673
				xmax = 816.7373
				text = "and"
			intervals [3087]:
				xmin = 816.7373
				xmax = 816.8273
				text = "it"
			intervals [3088]:
				xmin = 816.8273
				xmax = 816.9973
				text = "cut"
			intervals [3089]:
				xmin = 816.9973
				xmax = 817.0373
				text = ""
			intervals [3090]:
				xmin = 817.0373
				xmax = 817.2173
				text = "me"
			intervals [3091]:
				xmin = 817.2173
				xmax = 817.5373
				text = "off"
			intervals [3092]:
				xmin = 817.5373
				xmax = 818.5621
				text = ""
			intervals [3093]:
				xmin = 818.5621
				xmax = 818.8221
				text = "from"
			intervals [3094]:
				xmin = 818.8221
				xmax = 818.9321
				text = "my"
			intervals [3095]:
				xmin = 818.9321
				xmax = 819.2321
				text = "hose"
			intervals [3096]:
				xmin = 819.2321
				xmax = 819.4021
				text = "line"
			intervals [3097]:
				xmin = 819.4021
				xmax = 819.4621
				text = "you"
			intervals [3098]:
				xmin = 819.4621
				xmax = 819.6621
				text = "see"
			intervals [3099]:
				xmin = 819.6621
				xmax = 819.9121
				text = "because"
			intervals [3100]:
				xmin = 819.9121
				xmax = 819.9921
				text = "the"
			intervals [3101]:
				xmin = 819.9921
				xmax = 820.1821
				text = "window"
			intervals [3102]:
				xmin = 820.1821
				xmax = 820.3121
				text = "was"
			intervals [3103]:
				xmin = 820.3121
				xmax = 820.4821
				text = "next"
			intervals [3104]:
				xmin = 820.4821
				xmax = 820.5421
				text = "to"
			intervals [3105]:
				xmin = 820.5421
				xmax = 820.6021
				text = "me"
			intervals [3106]:
				xmin = 820.6021
				xmax = 820.6821
				text = "so"
			intervals [3107]:
				xmin = 820.6821
				xmax = 820.7321
				text = "i"
			intervals [3108]:
				xmin = 820.7321
				xmax = 820.9421
				text = "headed"
			intervals [3109]:
				xmin = 820.9421
				xmax = 821.0721
				text = "for"
			intervals [3110]:
				xmin = 821.0721
				xmax = 821.1521
				text = "the"
			intervals [3111]:
				xmin = 821.1521
				xmax = 821.1821
				text = ""
			intervals [3112]:
				xmin = 821.1821
				xmax = 821.5021
				text = "window"
			intervals [3113]:
				xmin = 821.5021
				xmax = 822.5008
				text = ""
			intervals [3114]:
				xmin = 822.5008
				xmax = 822.6108
				text = "i"
			intervals [3115]:
				xmin = 822.6108
				xmax = 822.8408
				text = "couldn't"
			intervals [3116]:
				xmin = 822.8408
				xmax = 822.9708
				text = "get"
			intervals [3117]:
				xmin = 822.9708
				xmax = 823.0908
				text = "to"
			intervals [3118]:
				xmin = 823.0908
				xmax = 823.3508
				text = "the"
			intervals [3119]:
				xmin = 823.3508
				xmax = 823.8883
				text = ""
			intervals [3120]:
				xmin = 823.8883
				xmax = 823.9983
				text = "to"
			intervals [3121]:
				xmin = 823.9983
				xmax = 824.2583
				text = "the"
			intervals [3122]:
				xmin = 824.2583
				xmax = 824.4083
				text = "uh"
			intervals [3123]:
				xmin = 824.4083
				xmax = 825.2848
				text = ""
			intervals [3124]:
				xmin = 825.2848
				xmax = 825.4648
				text = "it"
			intervals [3125]:
				xmin = 825.4648
				xmax = 825.5648
				text = "it"
			intervals [3126]:
				xmin = 825.5648
				xmax = 825.7348
				text = "got"
			intervals [3127]:
				xmin = 825.7348
				xmax = 825.9048
				text = "pretty"
			intervals [3128]:
				xmin = 825.9048
				xmax = 826.0848
				text = "hot"
			intervals [3129]:
				xmin = 826.0848
				xmax = 826.1148
				text = ""
			intervals [3130]:
				xmin = 826.1148
				xmax = 826.1748
				text = "in"
			intervals [3131]:
				xmin = 826.1748
				xmax = 826.3048
				text = "there"
			intervals [3132]:
				xmin = 826.3048
				xmax = 826.4948
				text = "that"
			intervals [3133]:
				xmin = 826.4948
				xmax = 826.8648
				text = "particular"
			intervals [3134]:
				xmin = 826.8648
				xmax = 827.1448
				text = "morning"
			intervals [3135]:
				xmin = 827.1448
				xmax = 827.2048
				text = "it"
			intervals [3136]:
				xmin = 827.2048
				xmax = 827.2948
				text = "was"
			intervals [3137]:
				xmin = 827.2948
				xmax = 827.3248
				text = "a"
			intervals [3138]:
				xmin = 827.3248
				xmax = 827.6848
				text = "small"
			intervals [3139]:
				xmin = 827.6848
				xmax = 827.9448
				text = "room"
			intervals [3140]:
				xmin = 827.9448
				xmax = 828.0448
				text = "but"
			intervals [3141]:
				xmin = 828.0448
				xmax = 828.1148
				text = "i"
			intervals [3142]:
				xmin = 828.1148
				xmax = 828.3948
				text = "couldn't"
			intervals [3143]:
				xmin = 828.3948
				xmax = 828.5048
				text = "it"
			intervals [3144]:
				xmin = 828.5048
				xmax = 828.8748
				text = "was"
			intervals [3145]:
				xmin = 828.8748
				xmax = 829.2248
				text = "<unk>"
			intervals [3146]:
				xmin = 829.2248
				xmax = 829.3648
				text = ""
			intervals [3147]:
				xmin = 829.3648
				xmax = 829.5048
				text = "it"
			intervals [3148]:
				xmin = 829.5048
				xmax = 829.6748
				text = "was"
			intervals [3149]:
				xmin = 829.6748
				xmax = 829.7248
				text = "a"
			intervals [3150]:
				xmin = 829.7248
				xmax = 830.0589
				text = ""
			intervals [3151]:
				xmin = 830.0589
				xmax = 830.2089
				text = "the"
			intervals [3152]:
				xmin = 830.2089
				xmax = 830.4689
				text = "fire"
			intervals [3153]:
				xmin = 830.4689
				xmax = 830.5689
				text = "was"
			intervals [3154]:
				xmin = 830.5689
				xmax = 830.6789
				text = ""
			intervals [3155]:
				xmin = 830.6789
				xmax = 830.8389
				text = "pretty"
			intervals [3156]:
				xmin = 830.8389
				xmax = 831.0689
				text = "near"
			intervals [3157]:
				xmin = 831.0689
				xmax = 831.3089
				text = "the"
			intervals [3158]:
				xmin = 831.3089
				xmax = 831.4689
				text = "hose"
			intervals [3159]:
				xmin = 831.4689
				xmax = 831.7089
				text = "line"
			intervals [3160]:
				xmin = 831.7089
				xmax = 831.7889
				text = "i"
			intervals [3161]:
				xmin = 831.7889
				xmax = 832.0189
				text = "couldn't"
			intervals [3162]:
				xmin = 832.0189
				xmax = 832.1489
				text = "get"
			intervals [3163]:
				xmin = 832.1489
				xmax = 832.2489
				text = "to"
			intervals [3164]:
				xmin = 832.2489
				xmax = 832.3089
				text = "it"
			intervals [3165]:
				xmin = 832.3089
				xmax = 832.3889
				text = "so"
			intervals [3166]:
				xmin = 832.3889
				xmax = 832.4389
				text = "i"
			intervals [3167]:
				xmin = 832.4389
				xmax = 832.6089
				text = "went"
			intervals [3168]:
				xmin = 832.6089
				xmax = 832.6689
				text = "to"
			intervals [3169]:
				xmin = 832.6689
				xmax = 832.7589
				text = "the"
			intervals [3170]:
				xmin = 832.7589
				xmax = 832.9889
				text = "window"
			intervals [3171]:
				xmin = 832.9889
				xmax = 833.1189
				text = "but"
			intervals [3172]:
				xmin = 833.1189
				xmax = 833.2089
				text = "the"
			intervals [3173]:
				xmin = 833.2089
				xmax = 833.5789
				text = "sergeant"
			intervals [3174]:
				xmin = 833.5789
				xmax = 833.7189
				text = "pick"
			intervals [3175]:
				xmin = 833.7189
				xmax = 833.7989
				text = "up"
			intervals [3176]:
				xmin = 833.7989
				xmax = 833.8589
				text = "the"
			intervals [3177]:
				xmin = 833.8589
				xmax = 834.0789
				text = "hose"
			intervals [3178]:
				xmin = 834.0789
				xmax = 834.1389
				text = "and"
			intervals [3179]:
				xmin = 834.1389
				xmax = 834.2889
				text = "put"
			intervals [3180]:
				xmin = 834.2889
				xmax = 834.3489
				text = "the"
			intervals [3181]:
				xmin = 834.3489
				xmax = 834.3989
				text = ""
			intervals [3182]:
				xmin = 834.3989
				xmax = 834.7089
				text = "fire"
			intervals [3183]:
				xmin = 834.7089
				xmax = 835.1605
				text = ""
			intervals [3184]:
				xmin = 835.1605
				xmax = 835.2805
				text = "and"
			intervals [3185]:
				xmin = 835.2805
				xmax = 835.4005
				text = "i"
			intervals [3186]:
				xmin = 835.4005
				xmax = 835.6505
				text = ""
			intervals [3187]:
				xmin = 835.6505
				xmax = 835.8005
				text = "got"
			intervals [3188]:
				xmin = 835.8005
				xmax = 835.8805
				text = "the"
			intervals [3189]:
				xmin = 835.8805
				xmax = 835.9105
				text = ""
			intervals [3190]:
				xmin = 835.9105
				xmax = 836.2005
				text = "mattress"
			intervals [3191]:
				xmin = 836.2005
				xmax = 836.2905
				text = "he"
			intervals [3192]:
				xmin = 836.2905
				xmax = 836.3605
				text = "and"
			intervals [3193]:
				xmin = 836.3605
				xmax = 836.4705
				text = "i"
			intervals [3194]:
				xmin = 836.4705
				xmax = 836.5005
				text = ""
			intervals [3195]:
				xmin = 836.5005
				xmax = 836.5905
				text = "threw"
			intervals [3196]:
				xmin = 836.5905
				xmax = 836.6505
				text = "it"
			intervals [3197]:
				xmin = 836.6505
				xmax = 836.7105
				text = "out"
			intervals [3198]:
				xmin = 836.7105
				xmax = 836.7605
				text = ""
			intervals [3199]:
				xmin = 836.7605
				xmax = 836.8205
				text = "the"
			intervals [3200]:
				xmin = 836.8205
				xmax = 837.0905
				text = "window"
			intervals [3201]:
				xmin = 837.0905
				xmax = 838.578
				text = ""
			intervals [3202]:
				xmin = 838.578
				xmax = 838.698
				text = "and"
			intervals [3203]:
				xmin = 838.698
				xmax = 838.788
				text = "then"
			intervals [3204]:
				xmin = 838.788
				xmax = 838.848
				text = "he"
			intervals [3205]:
				xmin = 838.848
				xmax = 838.998
				text = "put"
			intervals [3206]:
				xmin = 838.998
				xmax = 839.078
				text = "the"
			intervals [3207]:
				xmin = 839.078
				xmax = 839.328
				text = "fire"
			intervals [3208]:
				xmin = 839.328
				xmax = 839.368
				text = "uh"
			intervals [3209]:
				xmin = 839.368
				xmax = 839.588
				text = "that"
			intervals [3210]:
				xmin = 839.588
				xmax = 839.778
				text = "s"
			intervals [3211]:
				xmin = 839.778
				xmax = 839.948
				text = "rest"
			intervals [3212]:
				xmin = 839.948
				xmax = 840.008
				text = "of"
			intervals [3213]:
				xmin = 840.008
				xmax = 840.068
				text = "the"
			intervals [3214]:
				xmin = 840.068
				xmax = 840.158
				text = "room"
			intervals [3215]:
				xmin = 840.158
				xmax = 840.238
				text = ""
			intervals [3216]:
				xmin = 840.238
				xmax = 840.448
				text = "rest"
			intervals [3217]:
				xmin = 840.448
				xmax = 840.508
				text = "of"
			intervals [3218]:
				xmin = 840.508
				xmax = 840.638
				text = "the"
			intervals [3219]:
				xmin = 840.638
				xmax = 840.758
				text = "room"
			intervals [3220]:
				xmin = 840.758
				xmax = 840.888
				text = "out"
			intervals [3221]:
				xmin = 840.888
				xmax = 840.948
				text = ""
			intervals [3222]:
				xmin = 840.948
				xmax = 841.208
				text = "too"
			intervals [3223]:
				xmin = 841.208
				xmax = 842.1944
				text = ""
			intervals [3224]:
				xmin = 842.1944
				xmax = 842.4744
				text = "but"
			intervals [3225]:
				xmin = 842.4744
				xmax = 842.6144
				text = "i"
			intervals [3226]:
				xmin = 842.6144
				xmax = 842.7644
				text = "don't"
			intervals [3227]:
				xmin = 842.7644
				xmax = 842.9444
				text = "have"
			intervals [3228]:
				xmin = 842.9444
				xmax = 843.1844
				text = "many"
			intervals [3229]:
				xmin = 843.1844
				xmax = 843.2244
				text = ""
			intervals [3230]:
				xmin = 843.2244
				xmax = 843.3344
				text = "ca-"
			intervals [3231]:
				xmin = 843.3344
				xmax = 843.4444
				text = ""
			intervals [3232]:
				xmin = 843.4444
				xmax = 843.7144
				text = "case"
			intervals [3233]:
				xmin = 843.7144
				xmax = 843.7444
				text = ""
			intervals [3234]:
				xmin = 843.7444
				xmax = 843.9344
				text = "like"
			intervals [3235]:
				xmin = 843.9344
				xmax = 844.0044
				text = ""
			intervals [3236]:
				xmin = 844.0044
				xmax = 844.4044
				text = "that"
			intervals [3237]:
				xmin = 844.4044
				xmax = 851.5782
				text = ""
			intervals [3238]:
				xmin = 851.5782
				xmax = 851.6082
				text = "oh"
			intervals [3239]:
				xmin = 851.6082
				xmax = 851.6882
				text = ""
			intervals [3240]:
				xmin = 851.6882
				xmax = 851.8182
				text = "that"
			intervals [3241]:
				xmin = 851.8182
				xmax = 852.0382
				text = "s"
			intervals [3242]:
				xmin = 852.0382
				xmax = 852.3782
				text = "true"
			intervals [3243]:
				xmin = 852.3782
				xmax = 852.7182
				text = "too"
			intervals [3244]:
				xmin = 852.7182
				xmax = 852.8582
				text = "but"
			intervals [3245]:
				xmin = 852.8582
				xmax = 852.8882
				text = ""
			intervals [3246]:
				xmin = 852.8882
				xmax = 853.0182
				text = "uh"
			intervals [3247]:
				xmin = 853.0182
				xmax = 853.0582
				text = ""
			intervals [3248]:
				xmin = 853.0582
				xmax = 853.1782
				text = "you"
			intervals [3249]:
				xmin = 853.1782
				xmax = 853.3382
				text = "can"
			intervals [3250]:
				xmin = 853.3382
				xmax = 853.4982
				text = "be"
			intervals [3251]:
				xmin = 853.4982
				xmax = 853.8683
				text = ""
			intervals [3252]:
				xmin = 853.8683
				xmax = 854.1683
				text = "be"
			intervals [3253]:
				xmin = 854.1683
				xmax = 854.3577
				text = ""
			intervals [3254]:
				xmin = 854.3577
				xmax = 854.7277
				text = "careful"
			intervals [3255]:
				xmin = 854.7277
				xmax = 854.8977
				text = "about"
			intervals [3256]:
				xmin = 854.8977
				xmax = 854.9477
				text = ""
			intervals [3257]:
				xmin = 854.9477
				xmax = 855.2277
				text = "some"
			intervals [3258]:
				xmin = 855.2277
				xmax = 855.4277
				text = "s"
			intervals [3259]:
				xmin = 855.4277
				xmax = 855.4977
				text = ""
			intervals [3260]:
				xmin = 855.4977
				xmax = 855.8777
				text = "some"
			intervals [3261]:
				xmin = 855.8777
				xmax = 856.0977
				text = ""
			intervals [3262]:
				xmin = 856.0977
				xmax = 856.2277
				text = "known"
			intervals [3263]:
				xmin = 856.2277
				xmax = 856.5177
				text = "things"
			intervals [3264]:
				xmin = 856.5177
				xmax = 856.8477
				text = "now"
			intervals [3265]:
				xmin = 856.8477
				xmax = 857.102
				text = ""
			intervals [3266]:
				xmin = 857.102
				xmax = 857.202
				text = "there"
			intervals [3267]:
				xmin = 857.202
				xmax = 857.232
				text = "s"
			intervals [3268]:
				xmin = 857.232
				xmax = 857.302
				text = "a"
			intervals [3269]:
				xmin = 857.302
				xmax = 857.642
				text = "case"
			intervals [3270]:
				xmin = 857.642
				xmax = 857.722
				text = "of"
			intervals [3271]:
				xmin = 857.722
				xmax = 857.802
				text = "a"
			intervals [3272]:
				xmin = 857.802
				xmax = 857.862
				text = ""
			intervals [3273]:
				xmin = 857.862
				xmax = 858.192
				text = "building"
			intervals [3274]:
				xmin = 858.192
				xmax = 858.5418
				text = ""
			intervals [3275]:
				xmin = 858.5418
				xmax = 858.5718
				text = "uh"
			intervals [3276]:
				xmin = 858.5718
				xmax = 858.6618
				text = "we've"
			intervals [3277]:
				xmin = 858.6618
				xmax = 858.7218
				text = ""
			intervals [3278]:
				xmin = 858.7218
				xmax = 858.9618
				text = "had"
			intervals [3279]:
				xmin = 858.9618
				xmax = 859.0418
				text = ""
			intervals [3280]:
				xmin = 859.0418
				xmax = 859.2418
				text = "uh"
			intervals [3281]:
				xmin = 859.2418
				xmax = 860.0317
				text = ""
			intervals [3282]:
				xmin = 860.0317
				xmax = 860.1417
				text = "a"
			intervals [3283]:
				xmin = 860.1417
				xmax = 860.1717
				text = ""
			intervals [3284]:
				xmin = 860.1717
				xmax = 860.5417
				text = "ceiling"
			intervals [3285]:
				xmin = 860.5417
				xmax = 860.6317
				text = ""
			intervals [3286]:
				xmin = 860.6317
				xmax = 860.8417
				text = "falling"
			intervals [3287]:
				xmin = 860.8417
				xmax = 860.9017
				text = "on"
			intervals [3288]:
				xmin = 860.9017
				xmax = 861.0317
				text = ""
			intervals [3289]:
				xmin = 861.0317
				xmax = 861.2517
				text = "on"
			intervals [3290]:
				xmin = 861.2517
				xmax = 861.2817
				text = ""
			intervals [3291]:
				xmin = 861.2817
				xmax = 861.3717
				text = "us"
			intervals [3292]:
				xmin = 861.3717
				xmax = 861.4017
				text = ""
			intervals [3293]:
				xmin = 861.4017
				xmax = 861.4617
				text = "and"
			intervals [3294]:
				xmin = 861.4617
				xmax = 861.5817
				text = "hit"
			intervals [3295]:
				xmin = 861.5817
				xmax = 861.6917
				text = "us"
			intervals [3296]:
				xmin = 861.6917
				xmax = 861.8217
				text = "on"
			intervals [3297]:
				xmin = 861.8217
				xmax = 861.8817
				text = "the"
			intervals [3298]:
				xmin = 861.8817
				xmax = 861.9117
				text = ""
			intervals [3299]:
				xmin = 861.9117
				xmax = 862.0717
				text = "head"
			intervals [3300]:
				xmin = 862.0717
				xmax = 862.1617
				text = "and"
			intervals [3301]:
				xmin = 862.1617
				xmax = 862.2017
				text = ""
			intervals [3302]:
				xmin = 862.2017
				xmax = 862.3817
				text = "knock"
			intervals [3303]:
				xmin = 862.3817
				xmax = 862.4617
				text = "the"
			intervals [3304]:
				xmin = 862.4617
				xmax = 862.6517
				text = "heck"
			intervals [3305]:
				xmin = 862.6517
				xmax = 862.7117
				text = "out"
			intervals [3306]:
				xmin = 862.7117
				xmax = 862.7517
				text = ""
			intervals [3307]:
				xmin = 862.7517
				xmax = 862.8117
				text = "of"
			intervals [3308]:
				xmin = 862.8117
				xmax = 862.8717
				text = "you"
			intervals [3309]:
				xmin = 862.8717
				xmax = 863.4616
				text = ""
			intervals [3310]:
				xmin = 863.4616
				xmax = 863.5916
				text = "that"
			intervals [3311]:
				xmin = 863.5916
				xmax = 863.6216
				text = ""
			intervals [3312]:
				xmin = 863.6216
				xmax = 863.6616
				text = "s"
			intervals [3313]:
				xmin = 863.6616
				xmax = 863.8916
				text = "happen"
			intervals [3314]:
				xmin = 863.8916
				xmax = 863.9816
				text = "that"
			intervals [3315]:
				xmin = 863.9816
				xmax = 864.2016
				text = "happens"
			intervals [3316]:
				xmin = 864.2016
				xmax = 864.4516
				text = "anytime"
			intervals [3317]:
				xmin = 864.4516
				xmax = 864.9657
				text = ""
			intervals [3318]:
				xmin = 864.9657
				xmax = 865.2257
				text = "ceiling"
			intervals [3319]:
				xmin = 865.2257
				xmax = 865.3057
				text = ""
			intervals [3320]:
				xmin = 865.3057
				xmax = 865.4557
				text = "fall"
			intervals [3321]:
				xmin = 865.4557
				xmax = 865.4857
				text = ""
			intervals [3322]:
				xmin = 865.4857
				xmax = 865.5757
				text = "on"
			intervals [3323]:
				xmin = 865.5757
				xmax = 865.6157
				text = ""
			intervals [3324]:
				xmin = 865.6157
				xmax = 865.6757
				text = "you"
			intervals [3325]:
				xmin = 865.6757
				xmax = 866.0257
				text = "especially"
			intervals [3326]:
				xmin = 866.0257
				xmax = 866.0857
				text = "the"
			intervals [3327]:
				xmin = 866.0857
				xmax = 866.2457
				text = "old"
			intervals [3328]:
				xmin = 866.2457
				xmax = 866.2757
				text = ""
			intervals [3329]:
				xmin = 866.2757
				xmax = 866.7157
				text = "houses"
			intervals [3330]:
				xmin = 866.7157
				xmax = 868.0126
				text = ""
			intervals [3331]:
				xmin = 868.0126
				xmax = 868.0626
				text = "<unk>"
			intervals [3332]:
				xmin = 868.0626
				xmax = 868.2326
				text = ""
			intervals [3333]:
				xmin = 868.2326
				xmax = 868.3726
				text = "give"
			intervals [3334]:
				xmin = 868.3726
				xmax = 868.5526
				text = ""
			intervals [3335]:
				xmin = 868.5526
				xmax = 868.7626
				text = "you"
			intervals [3336]:
				xmin = 868.7626
				xmax = 868.7926
				text = ""
			intervals [3337]:
				xmin = 868.7926
				xmax = 869.0426
				text = "trouble"
			intervals [3338]:
				xmin = 869.0426
				xmax = 869.1026
				text = ""
			intervals [3339]:
				xmin = 869.1026
				xmax = 869.2826
				text = "too"
			intervals [3340]:
				xmin = 869.2826
				xmax = 870.1731
				text = ""
			intervals [3341]:
				xmin = 870.1731
				xmax = 870.4931
				text = "and"
			intervals [3342]:
				xmin = 870.4931
				xmax = 870.6031
				text = ""
			intervals [3343]:
				xmin = 870.6031
				xmax = 870.8731
				text = "things"
			intervals [3344]:
				xmin = 870.8731
				xmax = 871.0631
				text = "like"
			intervals [3345]:
				xmin = 871.0631
				xmax = 871.1331
				text = ""
			intervals [3346]:
				xmin = 871.1331
				xmax = 871.2831
				text = "that"
			intervals [3347]:
				xmin = 871.2831
				xmax = 871.3931
				text = ""
			intervals [3348]:
				xmin = 871.3931
				xmax = 871.5631
				text = "but"
			intervals [3349]:
				xmin = 871.5631
				xmax = 872.6977
				text = ""
			intervals [3350]:
				xmin = 872.6977
				xmax = 873.3677
				text = "useless"
			intervals [3351]:
				xmin = 873.3677
				xmax = 873.4077
				text = ""
			intervals [3352]:
				xmin = 873.4077
				xmax = 873.6377
				text = "please"
			intervals [3353]:
				xmin = 873.6377
				xmax = 873.8477
				text = "use"
			intervals [3354]:
				xmin = 873.8477
				xmax = 873.9677
				text = "your"
			intervals [3355]:
				xmin = 873.9677
				xmax = 874.2477
				text = "head"
			intervals [3356]:
				xmin = 874.2477
				xmax = 874.4377
				text = "and"
			intervals [3357]:
				xmin = 874.4377
				xmax = 874.4877
				text = ""
			intervals [3358]:
				xmin = 874.4877
				xmax = 874.7077
				text = "don't"
			intervals [3359]:
				xmin = 874.7077
				xmax = 874.8777
				text = "be"
			intervals [3360]:
				xmin = 874.8777
				xmax = 874.9777
				text = "too"
			intervals [3361]:
				xmin = 874.9777
				xmax = 875.1477
				text = "much"
			intervals [3362]:
				xmin = 875.1477
				xmax = 875.2177
				text = "of"
			intervals [3363]:
				xmin = 875.2177
				xmax = 875.2577
				text = ""
			intervals [3364]:
				xmin = 875.2577
				xmax = 875.3477
				text = "a"
			intervals [3365]:
				xmin = 875.3477
				xmax = 875.3777
				text = ""
			intervals [3366]:
				xmin = 875.3777
				xmax = 875.8077
				text = "hero"
			intervals [3367]:
				xmin = 875.8077
				xmax = 876.2588
				text = ""
			intervals [3368]:
				xmin = 876.2588
				xmax = 876.5288
				text = "i've"
			intervals [3369]:
				xmin = 876.5288
				xmax = 876.7688
				text = "had"
			intervals [3370]:
				xmin = 876.7688
				xmax = 877.1388
				text = "men"
			intervals [3371]:
				xmin = 877.1388
				xmax = 877.1688
				text = ""
			intervals [3372]:
				xmin = 877.1688
				xmax = 877.4088
				text = "do"
			intervals [3373]:
				xmin = 877.4088
				xmax = 877.5688
				text = ""
			intervals [3374]:
				xmin = 877.5688
				xmax = 877.7588
				text = "uh"
			intervals [3375]:
				xmin = 877.7588
				xmax = 877.8588
				text = ""
			intervals [3376]:
				xmin = 877.8588
				xmax = 878.0088
				text = "go"
			intervals [3377]:
				xmin = 878.0088
				xmax = 878.2288
				text = "into"
			intervals [3378]:
				xmin = 878.2288
				xmax = 878.2788
				text = "a"
			intervals [3379]:
				xmin = 878.2788
				xmax = 878.3588
				text = ""
			intervals [3380]:
				xmin = 878.3588
				xmax = 878.7888
				text = "building"
			intervals [3381]:
				xmin = 878.7888
				xmax = 878.9488
				text = "and"
			intervals [3382]:
				xmin = 878.9488
				xmax = 878.9788
				text = ""
			intervals [3383]:
				xmin = 878.9788
				xmax = 879.1188
				text = "uh"
			intervals [3384]:
				xmin = 879.1188
				xmax = 879.8652
				text = ""
			intervals [3385]:
				xmin = 879.8652
				xmax = 880.2652
				text = "uh"
			intervals [3386]:
				xmin = 880.2652
				xmax = 880.5887
				text = ""
			intervals [3387]:
				xmin = 880.5887
				xmax = 880.6887
				text = "you"
			intervals [3388]:
				xmin = 880.6887
				xmax = 881.0087
				text = "know"
			intervals [3389]:
				xmin = 881.0087
				xmax = 881.5195
				text = ""
			intervals [3390]:
				xmin = 881.5195
				xmax = 881.6795
				text = "try"
			intervals [3391]:
				xmin = 881.6795
				xmax = 881.7595
				text = "to"
			intervals [3392]:
				xmin = 881.7595
				xmax = 881.8095
				text = ""
			intervals [3393]:
				xmin = 881.8095
				xmax = 882.0095
				text = "find"
			intervals [3394]:
				xmin = 882.0095
				xmax = 882.1395
				text = "his"
			intervals [3395]:
				xmin = 882.1395
				xmax = 882.4895
				text = "company"
			intervals [3396]:
				xmin = 882.4895
				xmax = 883.3824
				text = ""
			intervals [3397]:
				xmin = 883.3824
				xmax = 883.5424
				text = "trying"
			intervals [3398]:
				xmin = 883.5424
				xmax = 883.6024
				text = "to"
			intervals [3399]:
				xmin = 883.6024
				xmax = 883.6924
				text = "get"
			intervals [3400]:
				xmin = 883.6924
				xmax = 883.7224
				text = ""
			intervals [3401]:
				xmin = 883.7224
				xmax = 883.8224
				text = "with"
			intervals [3402]:
				xmin = 883.8224
				xmax = 883.9324
				text = "his"
			intervals [3403]:
				xmin = 883.9324
				xmax = 884.0124
				text = ""
			intervals [3404]:
				xmin = 884.0124
				xmax = 884.2924
				text = "company"
			intervals [3405]:
				xmin = 884.2924
				xmax = 884.5825
				text = ""
			intervals [3406]:
				xmin = 884.5825
				xmax = 884.7025
				text = "that"
			intervals [3407]:
				xmin = 884.7025
				xmax = 884.7325
				text = ""
			intervals [3408]:
				xmin = 884.7325
				xmax = 884.7725
				text = "s"
			intervals [3409]:
				xmin = 884.7725
				xmax = 884.8025
				text = "a"
			intervals [3410]:
				xmin = 884.8025
				xmax = 884.8325
				text = ""
			intervals [3411]:
				xmin = 884.8325
				xmax = 885.0625
				text = "foolish"
			intervals [3412]:
				xmin = 885.0625
				xmax = 885.2325
				text = "thing"
			intervals [3413]:
				xmin = 885.2325
				xmax = 885.2625
				text = ""
			intervals [3414]:
				xmin = 885.2625
				xmax = 885.3225
				text = "to"
			intervals [3415]:
				xmin = 885.3225
				xmax = 885.3525
				text = ""
			intervals [3416]:
				xmin = 885.3525
				xmax = 885.5525
				text = "do"
			intervals [3417]:
				xmin = 885.5525
				xmax = 886.4069
				text = ""
			intervals [3418]:
				xmin = 886.4069
				xmax = 886.4769
				text = "you"
			intervals [3419]:
				xmin = 886.4769
				xmax = 886.5669
				text = "don't"
			intervals [3420]:
				xmin = 886.5669
				xmax = 886.6269
				text = "know"
			intervals [3421]:
				xmin = 886.6269
				xmax = 886.7969
				text = "where"
			intervals [3422]:
				xmin = 886.7969
				xmax = 886.8369
				text = ""
			intervals [3423]:
				xmin = 886.8369
				xmax = 886.8969
				text = "you"
			intervals [3424]:
				xmin = 886.8969
				xmax = 887.0969
				text = "don't"
			intervals [3425]:
				xmin = 887.0969
				xmax = 887.2269
				text = "where"
			intervals [3426]:
				xmin = 887.2269
				xmax = 887.3169
				text = "the"
			intervals [3427]:
				xmin = 887.3169
				xmax = 887.6369
				text = "company"
			intervals [3428]:
				xmin = 887.6369
				xmax = 887.7469
				text = "is"
			intervals [3429]:
				xmin = 887.7469
				xmax = 887.8469
				text = "in"
			intervals [3430]:
				xmin = 887.8469
				xmax = 887.9069
				text = "a"
			intervals [3431]:
				xmin = 887.9069
				xmax = 887.9469
				text = ""
			intervals [3432]:
				xmin = 887.9469
				xmax = 888.1769
				text = "building"
			intervals [3433]:
				xmin = 888.1769
				xmax = 888.2869
				text = "that"
			intervals [3434]:
				xmin = 888.2869
				xmax = 888.3469
				text = "s"
			intervals [3435]:
				xmin = 888.3469
				xmax = 888.4669
				text = ""
			intervals [3436]:
				xmin = 888.4669
				xmax = 888.8169
				text = "burning"
			intervals [3437]:
				xmin = 888.8169
				xmax = 888.9569
				text = ""
			intervals [3438]:
				xmin = 888.9569
				xmax = 889.1669
				text = "you"
			intervals [3439]:
				xmin = 889.1669
				xmax = 889.3869
				text = "can't"
			intervals [3440]:
				xmin = 889.3869
				xmax = 889.4969
				text = "see"
			intervals [3441]:
				xmin = 889.4969
				xmax = 889.6069
				text = "your"
			intervals [3442]:
				xmin = 889.6069
				xmax = 889.8169
				text = "way"
			intervals [3443]:
				xmin = 889.8169
				xmax = 889.9369
				text = "in"
			intervals [3444]:
				xmin = 889.9369
				xmax = 889.9669
				text = ""
			intervals [3445]:
				xmin = 889.9669
				xmax = 890.2069
				text = "there"
			intervals [3446]:
				xmin = 890.2069
				xmax = 890.7003
				text = ""
			intervals [3447]:
				xmin = 890.7003
				xmax = 890.8703
				text = "why"
			intervals [3448]:
				xmin = 890.8703
				xmax = 890.9003
				text = ""
			intervals [3449]:
				xmin = 890.9003
				xmax = 891.0103
				text = "go"
			intervals [3450]:
				xmin = 891.0103
				xmax = 891.0403
				text = ""
			intervals [3451]:
				xmin = 891.0403
				xmax = 891.2103
				text = "in"
			intervals [3452]:
				xmin = 891.2103
				xmax = 892.5803
				text = ""
			intervals [3453]:
				xmin = 892.5803
				xmax = 892.7003
				text = "you"
			intervals [3454]:
				xmin = 892.7003
				xmax = 892.7303
				text = "<unk>"
			intervals [3455]:
				xmin = 892.7303
				xmax = 892.8203
				text = "be"
			intervals [3456]:
				xmin = 892.8203
				xmax = 892.8503
				text = ""
			intervals [3457]:
				xmin = 892.8503
				xmax = 893.1503
				text = "minus"
			intervals [3458]:
				xmin = 893.1503
				xmax = 893.2003
				text = "a"
			intervals [3459]:
				xmin = 893.2003
				xmax = 893.4603
				text = "man"
			intervals [3460]:
				xmin = 893.4603
				xmax = 893.5503
				text = "they"
			intervals [3461]:
				xmin = 893.5503
				xmax = 893.6503
				text = "got"
			intervals [3462]:
				xmin = 893.6503
				xmax = 893.7103
				text = "to"
			intervals [3463]:
				xmin = 893.7103
				xmax = 894.0003
				text = "stop"
			intervals [3464]:
				xmin = 894.0003
				xmax = 894.1803
				text = "fighting"
			intervals [3465]:
				xmin = 894.1803
				xmax = 894.2503
				text = "the"
			intervals [3466]:
				xmin = 894.2503
				xmax = 894.3003
				text = ""
			intervals [3467]:
				xmin = 894.3003
				xmax = 894.5003
				text = "fire"
			intervals [3468]:
				xmin = 894.5003
				xmax = 894.5603
				text = "to"
			intervals [3469]:
				xmin = 894.5603
				xmax = 894.6303
				text = ""
			intervals [3470]:
				xmin = 894.6303
				xmax = 894.9403
				text = "find"
			intervals [3471]:
				xmin = 894.9403
				xmax = 895.1403
				text = "you"
			intervals [3472]:
				xmin = 895.1403
				xmax = 895.6297
				text = ""
			intervals [3473]:
				xmin = 895.6297
				xmax = 895.7497
				text = "you"
			intervals [3474]:
				xmin = 895.7497
				xmax = 895.9797
				text = "see"
			intervals [3475]:
				xmin = 895.9797
				xmax = 896.3624
				text = ""
			intervals [3476]:
				xmin = 896.3624
				xmax = 896.5424
				text = "doesn't"
			intervals [3477]:
				xmin = 896.5424
				xmax = 896.7024
				text = "make"
			intervals [3478]:
				xmin = 896.7024
				xmax = 896.9124
				text = "any"
			intervals [3479]:
				xmin = 896.9124
				xmax = 897.1824
				text = "sense"
			intervals [3480]:
				xmin = 897.1824
				xmax = 897.3524
				text = "we"
			intervals [3481]:
				xmin = 897.3524
				xmax = 897.4824
				text = "had"
			intervals [3482]:
				xmin = 897.4824
				xmax = 897.6024
				text = "one"
			intervals [3483]:
				xmin = 897.6024
				xmax = 897.6724
				text = ""
			intervals [3484]:
				xmin = 897.6724
				xmax = 897.7924
				text = "up"
			intervals [3485]:
				xmin = 897.7924
				xmax = 898.0924
				text = ""
			intervals [3486]:
				xmin = 898.0924
				xmax = 898.1924
				text = "we"
			intervals [3487]:
				xmin = 898.1924
				xmax = 898.3024
				text = "had"
			intervals [3488]:
				xmin = 898.3024
				xmax = 898.5124
				text = "down"
			intervals [3489]:
				xmin = 898.5124
				xmax = 898.8024
				text = "on"
			intervals [3490]:
				xmin = 898.8024
				xmax = 898.9124
				text = ""
			intervals [3491]:
				xmin = 898.9124
				xmax = 898.9524
				text = "uh"
			intervals [3492]:
				xmin = 898.9524
				xmax = 899.6101
				text = ""
			intervals [3493]:
				xmin = 899.6101
				xmax = 899.7901
				text = "on"
			intervals [3494]:
				xmin = 899.7901
				xmax = 899.8201
				text = ""
			intervals [3495]:
				xmin = 899.8201
				xmax = 899.9901
				text = "uh"
			intervals [3496]:
				xmin = 899.9901
				xmax = 900.4301
				text = ""
			intervals [3497]:
				xmin = 900.4301
				xmax = 900.6001
				text = "g"
			intervals [3498]:
				xmin = 900.6001
				xmax = 900.6301
				text = ""
			intervals [3499]:
				xmin = 900.6301
				xmax = 900.8001
				text = "street"
			intervals [3500]:
				xmin = 900.8001
				xmax = 900.8301
				text = ""
			intervals [3501]:
				xmin = 900.8301
				xmax = 900.9601
				text = "one"
			intervals [3502]:
				xmin = 900.9601
				xmax = 901.1501
				text = ""
			intervals [3503]:
				xmin = 901.1501
				xmax = 901.3301
				text = "one"
			intervals [3504]:
				xmin = 901.3301
				xmax = 901.4401
				text = ""
			intervals [3505]:
				xmin = 901.4401
				xmax = 901.6701
				text = "day"
			intervals [3506]:
				xmin = 901.6701
				xmax = 902.1368
				text = ""
			intervals [3507]:
				xmin = 902.1368
				xmax = 902.3668
				text = "and"
			intervals [3508]:
				xmin = 902.3668
				xmax = 902.4268
				text = ""
			intervals [3509]:
				xmin = 902.4268
				xmax = 902.6168
				text = "he"
			intervals [3510]:
				xmin = 902.6168
				xmax = 903.1468
				text = ""
			intervals [3511]:
				xmin = 903.1468
				xmax = 903.2268
				text = "s"
			intervals [3512]:
				xmin = 903.2268
				xmax = 903.2968
				text = ""
			intervals [3513]:
				xmin = 903.2968
				xmax = 903.3368
				text = "<unk>"
			intervals [3514]:
				xmin = 903.3368
				xmax = 905.1575
				text = ""
			intervals [3515]:
				xmin = 905.1575
				xmax = 905.1875
				text = "<unk>"
			intervals [3516]:
				xmin = 905.1875
				xmax = 906.9984
				text = ""
			intervals [3517]:
				xmin = 906.9984
				xmax = 907.1184
				text = "but"
			intervals [3518]:
				xmin = 907.1184
				xmax = 907.1484
				text = ""
			intervals [3519]:
				xmin = 907.1484
				xmax = 907.2184
				text = "he"
			intervals [3520]:
				xmin = 907.2184
				xmax = 907.2484
				text = ""
			intervals [3521]:
				xmin = 907.2484
				xmax = 907.3684
				text = "s"
			intervals [3522]:
				xmin = 907.3684
				xmax = 907.4384
				text = ""
			intervals [3523]:
				xmin = 907.4384
				xmax = 907.4684
				text = "a"
			intervals [3524]:
				xmin = 907.4684
				xmax = 907.6284
				text = ""
			intervals [3525]:
				xmin = 907.6284
				xmax = 907.6984
				text = "he"
			intervals [3526]:
				xmin = 907.6984
				xmax = 907.7784
				text = ""
			intervals [3527]:
				xmin = 907.7784
				xmax = 907.8284
				text = "s"
			intervals [3528]:
				xmin = 907.8284
				xmax = 907.8684
				text = ""
			intervals [3529]:
				xmin = 907.8684
				xmax = 907.8984
				text = "a"
			intervals [3530]:
				xmin = 907.8984
				xmax = 907.9684
				text = ""
			intervals [3531]:
				xmin = 907.9684
				xmax = 908.1884
				text = "dead"
			intervals [3532]:
				xmin = 908.1884
				xmax = 908.2284
				text = ""
			intervals [3533]:
				xmin = 908.2284
				xmax = 908.4884
				text = "man"
			intervals [3534]:
				xmin = 908.4884
				xmax = 911.0082
				text = ""
			intervals [3535]:
				xmin = 911.0082
				xmax = 911.0782
				text = "you"
			intervals [3536]:
				xmin = 911.0782
				xmax = 911.2082
				text = "don't"
			intervals [3537]:
				xmin = 911.2082
				xmax = 911.2382
				text = ""
			intervals [3538]:
				xmin = 911.2382
				xmax = 911.3282
				text = "do"
			intervals [3539]:
				xmin = 911.3282
				xmax = 911.4182
				text = ""
			intervals [3540]:
				xmin = 911.4182
				xmax = 911.5882
				text = "things"
			intervals [3541]:
				xmin = 911.5882
				xmax = 911.6382
				text = ""
			intervals [3542]:
				xmin = 911.6382
				xmax = 911.7982
				text = "like"
			intervals [3543]:
				xmin = 911.7982
				xmax = 911.8582
				text = ""
			intervals [3544]:
				xmin = 911.8582
				xmax = 911.9782
				text = "that"
			intervals [3545]:
				xmin = 911.9782
				xmax = 912.1082
				text = ""
			intervals [3546]:
				xmin = 912.1082
				xmax = 912.1682
				text = "you"
			intervals [3547]:
				xmin = 912.1682
				xmax = 912.2582
				text = ""
			intervals [3548]:
				xmin = 912.2582
				xmax = 912.3182
				text = "see"
			intervals [3549]:
				xmin = 912.3182
				xmax = 917.1467
				text = ""
			intervals [3550]:
				xmin = 917.1467
				xmax = 918.5667
				text = "<unk>"
			intervals [3551]:
				xmin = 918.5667
				xmax = 919.4
				text = ""
	item [2]:
		class = "IntervalTier"
		name = "DCA_se3_ag4_m_01 - phones"
		xmin = 0.0
		xmax = 919.4
		intervals: size = 8981
			intervals [1]:
				xmin = 0.0
				xmax = 0.3898
				text = ""
			intervals [2]:
				xmin = 0.3898
				xmax = 0.4798
				text = "sil"
			intervals [3]:
				xmin = 0.4798
				xmax = 0.5098
				text = "N"
			intervals [4]:
				xmin = 0.5098
				xmax = 0.5398
				text = "AW1"
			intervals [5]:
				xmin = 0.5398
				xmax = 0.5698
				text = "sp"
			intervals [6]:
				xmin = 0.5698
				xmax = 0.7298
				text = "SH"
			intervals [7]:
				xmin = 0.7298
				xmax = 0.7998
				text = "IY1"
			intervals [8]:
				xmin = 0.7998
				xmax = 0.8698
				text = "Z"
			intervals [9]:
				xmin = 0.8698
				xmax = 1.5361
				text = "sp"
			intervals [10]:
				xmin = 1.5361
				xmax = 1.5861
				text = "W"
			intervals [11]:
				xmin = 1.5861
				xmax = 1.6361
				text = "AH1"
			intervals [12]:
				xmin = 1.6361
				xmax = 1.6661
				text = "N"
			intervals [13]:
				xmin = 1.6661
				xmax = 1.6961
				text = "AH0"
			intervals [14]:
				xmin = 1.6961
				xmax = 1.7261
				text = "V"
			intervals [15]:
				xmin = 1.7261
				xmax = 1.7561
				text = "DH"
			intervals [16]:
				xmin = 1.7561
				xmax = 1.8161
				text = "AH0"
			intervals [17]:
				xmin = 1.8161
				xmax = 1.8961
				text = "JH"
			intervals [18]:
				xmin = 1.8961
				xmax = 1.9661
				text = "AH1"
			intervals [19]:
				xmin = 1.9661
				xmax = 2.0461
				text = "JH"
			intervals [20]:
				xmin = 2.0461
				xmax = 2.0861
				text = "IH0"
			intervals [21]:
				xmin = 2.0861
				xmax = 2.1261
				text = "Z"
			intervals [22]:
				xmin = 2.1261
				xmax = 2.1661
				text = "DH"
			intervals [23]:
				xmin = 2.1661
				xmax = 2.2261
				text = "AE1"
			intervals [24]:
				xmin = 2.2261
				xmax = 2.3761
				text = "T"
			intervals [25]:
				xmin = 2.3761
				xmax = 3.1576
				text = ""
			intervals [26]:
				xmin = 3.1576
				xmax = 3.2076
				text = "sil"
			intervals [27]:
				xmin = 3.2076
				xmax = 3.2976
				text = "HH"
			intervals [28]:
				xmin = 3.2976
				xmax = 3.3276
				text = "AE1"
			intervals [29]:
				xmin = 3.3276
				xmax = 3.3576
				text = "N"
			intervals [30]:
				xmin = 3.3576
				xmax = 3.3876
				text = "D"
			intervals [31]:
				xmin = 3.3876
				xmax = 3.4176
				text = "AH0"
			intervals [32]:
				xmin = 3.4176
				xmax = 3.4576
				text = "D"
			intervals [33]:
				xmin = 3.4576
				xmax = 3.5076
				text = "D"
			intervals [34]:
				xmin = 3.5076
				xmax = 3.6776
				text = "AW1"
			intervals [35]:
				xmin = 3.6776
				xmax = 3.7176
				text = "N"
			intervals [36]:
				xmin = 3.7176
				xmax = 3.7776
				text = "W"
			intervals [37]:
				xmin = 3.7776
				xmax = 3.8076
				text = "AH1"
			intervals [38]:
				xmin = 3.8076
				xmax = 3.8376
				text = "N"
			intervals [39]:
				xmin = 3.8376
				xmax = 3.8676
				text = "AH0"
			intervals [40]:
				xmin = 3.8676
				xmax = 3.9176
				text = "V"
			intervals [41]:
				xmin = 3.9176
				xmax = 3.9576
				text = "DH"
			intervals [42]:
				xmin = 3.9576
				xmax = 4.0176
				text = "AH0"
			intervals [43]:
				xmin = 4.0176
				xmax = 4.1376
				text = "S"
			intervals [44]:
				xmin = 4.1376
				xmax = 4.1876
				text = "EH1"
			intervals [45]:
				xmin = 4.1876
				xmax = 4.2776
				text = "ZH"
			intervals [46]:
				xmin = 4.2776
				xmax = 4.3076
				text = "AH0"
			intervals [47]:
				xmin = 4.3076
				xmax = 4.3376
				text = "N"
			intervals [48]:
				xmin = 4.3376
				xmax = 4.3676
				text = "Z"
			intervals [49]:
				xmin = 4.3676
				xmax = 4.6276
				text = "sp"
			intervals [50]:
				xmin = 4.6276
				xmax = 4.6976
				text = "AH1"
			intervals [51]:
				xmin = 4.6976
				xmax = 4.7776
				text = "sp"
			intervals [52]:
				xmin = 4.7776
				xmax = 4.8276
				text = "D"
			intervals [53]:
				xmin = 4.8276
				xmax = 4.8876
				text = "IH0"
			intervals [54]:
				xmin = 4.8876
				xmax = 5.0176
				text = "S"
			intervals [55]:
				xmin = 5.0176
				xmax = 5.0976
				text = "IH1"
			intervals [56]:
				xmin = 5.0976
				xmax = 5.1276
				text = "ZH"
			intervals [57]:
				xmin = 5.1276
				xmax = 5.1576
				text = "AH0"
			intervals [58]:
				xmin = 5.1576
				xmax = 5.1876
				text = "N"
			intervals [59]:
				xmin = 5.1876
				xmax = 5.2376
				text = "Z"
			intervals [60]:
				xmin = 5.2376
				xmax = 5.2776
				text = "IH0"
			intervals [61]:
				xmin = 5.2776
				xmax = 5.3276
				text = "N"
			intervals [62]:
				xmin = 5.3276
				xmax = 5.3876
				text = "M"
			intervals [63]:
				xmin = 5.3876
				xmax = 5.5476
				text = "AY1"
			intervals [64]:
				xmin = 5.5476
				xmax = 5.6976
				text = "F"
			intervals [65]:
				xmin = 5.6976
				xmax = 5.7676
				text = "EY1"
			intervals [66]:
				xmin = 5.7676
				xmax = 5.8476
				text = "V"
			intervals [67]:
				xmin = 5.8476
				xmax = 5.9176
				text = "ER0"
			intervals [68]:
				xmin = 5.9176
				xmax = 5.9576
				text = "sp"
			intervals [69]:
				xmin = 5.9576
				xmax = 6.0176
				text = "W"
			intervals [70]:
				xmin = 6.0176
				xmax = 6.0776
				text = "IH1"
			intervals [71]:
				xmin = 6.0776
				xmax = 6.1476
				text = "N"
			intervals [72]:
				xmin = 6.1476
				xmax = 6.1776
				text = "sp"
			intervals [73]:
				xmin = 6.1776
				xmax = 6.2176
				text = "DH"
			intervals [74]:
				xmin = 6.2176
				xmax = 6.2876
				text = "IY0"
			intervals [75]:
				xmin = 6.2876
				xmax = 6.9228
				text = "sp"
			intervals [76]:
				xmin = 6.9228
				xmax = 6.9528
				text = "W"
			intervals [77]:
				xmin = 6.9528
				xmax = 6.9828
				text = "IH1"
			intervals [78]:
				xmin = 6.9828
				xmax = 7.0428
				text = "N"
			intervals [79]:
				xmin = 7.0428
				xmax = 7.0728
				text = "sp"
			intervals [80]:
				xmin = 7.0728
				xmax = 7.1228
				text = "DH"
			intervals [81]:
				xmin = 7.1228
				xmax = 7.2228
				text = "IY0"
			intervals [82]:
				xmin = 7.2228
				xmax = 7.3628
				text = "sp"
			intervals [83]:
				xmin = 7.3628
				xmax = 7.4228
				text = "W"
			intervals [84]:
				xmin = 7.4228
				xmax = 7.4628
				text = "IH1"
			intervals [85]:
				xmin = 7.4628
				xmax = 7.5528
				text = "N"
			intervals [86]:
				xmin = 7.5528
				xmax = 7.6028
				text = "DH"
			intervals [87]:
				xmin = 7.6028
				xmax = 7.7528
				text = "IY0"
			intervals [88]:
				xmin = 7.7528
				xmax = 7.8428
				text = "sp"
			intervals [89]:
				xmin = 7.8428
				xmax = 7.9228
				text = "F"
			intervals [90]:
				xmin = 7.9228
				xmax = 8.0128
				text = "AY1"
			intervals [91]:
				xmin = 8.0128
				xmax = 8.0428
				text = "R"
			intervals [92]:
				xmin = 8.0428
				xmax = 8.0728
				text = "D"
			intervals [93]:
				xmin = 8.0728
				xmax = 8.1028
				text = "IH0"
			intervals [94]:
				xmin = 8.1028
				xmax = 8.2428
				text = "P"
			intervals [95]:
				xmin = 8.2428
				xmax = 8.3028
				text = "AA1"
			intervals [96]:
				xmin = 8.3028
				xmax = 8.3928
				text = "R"
			intervals [97]:
				xmin = 8.3928
				xmax = 8.4228
				text = "T"
			intervals [98]:
				xmin = 8.4228
				xmax = 8.4528
				text = "M"
			intervals [99]:
				xmin = 8.4528
				xmax = 8.4828
				text = "AH0"
			intervals [100]:
				xmin = 8.4828
				xmax = 8.5128
				text = "N"
			intervals [101]:
				xmin = 8.5128
				xmax = 8.5428
				text = "T"
			intervals [102]:
				xmin = 8.5428
				xmax = 8.5728
				text = "sp"
			intervals [103]:
				xmin = 8.5728
				xmax = 8.6628
				text = "AH0"
			intervals [104]:
				xmin = 8.6628
				xmax = 8.7028
				text = "N"
			intervals [105]:
				xmin = 8.7028
				xmax = 8.7328
				text = "sp"
			intervals [106]:
				xmin = 8.7328
				xmax = 8.7628
				text = "DH"
			intervals [107]:
				xmin = 8.7628
				xmax = 8.8728
				text = "AH0"
			intervals [108]:
				xmin = 8.8728
				xmax = 8.9928
				text = "sp"
			intervals [109]:
				xmin = 8.9928
				xmax = 9.0828
				text = "Y"
			intervals [110]:
				xmin = 9.0828
				xmax = 9.1928
				text = "UW1"
			intervals [111]:
				xmin = 9.1928
				xmax = 9.2628
				text = "Z"
			intervals [112]:
				xmin = 9.2628
				xmax = 9.3028
				text = "S"
			intervals [113]:
				xmin = 9.3028
				xmax = 9.3428
				text = "IH1"
			intervals [114]:
				xmin = 9.3428
				xmax = 9.3928
				text = "V"
			intervals [115]:
				xmin = 9.3928
				xmax = 9.4228
				text = "AH0"
			intervals [116]:
				xmin = 9.4228
				xmax = 9.4828
				text = "L"
			intervals [117]:
				xmin = 9.4828
				xmax = 9.5728
				text = "S"
			intervals [118]:
				xmin = 9.5728
				xmax = 9.6328
				text = "ER1"
			intervals [119]:
				xmin = 9.6328
				xmax = 9.6828
				text = "V"
			intervals [120]:
				xmin = 9.6828
				xmax = 9.7528
				text = "AH0"
			intervals [121]:
				xmin = 9.7528
				xmax = 9.8128
				text = "S"
			intervals [122]:
				xmin = 9.8128
				xmax = 9.8628
				text = "L"
			intervals [123]:
				xmin = 9.8628
				xmax = 9.8928
				text = "OY1"
			intervals [124]:
				xmin = 9.8928
				xmax = 9.9228
				text = "ER0"
			intervals [125]:
				xmin = 9.9228
				xmax = 9.9528
				text = "Z"
			intervals [126]:
				xmin = 9.9528
				xmax = 10.0028
				text = "sp"
			intervals [127]:
				xmin = 10.0028
				xmax = 10.0328
				text = "W"
			intervals [128]:
				xmin = 10.0328
				xmax = 10.0628
				text = "EH1"
			intervals [129]:
				xmin = 10.0628
				xmax = 10.0928
				text = "R"
			intervals [130]:
				xmin = 10.0928
				xmax = 10.1328
				text = "T"
			intervals [131]:
				xmin = 10.1328
				xmax = 10.1628
				text = "R"
			intervals [132]:
				xmin = 10.1628
				xmax = 10.1928
				text = "AY1"
			intervals [133]:
				xmin = 10.1928
				xmax = 10.2228
				text = "NG"
			intervals [134]:
				xmin = 10.2228
				xmax = 10.2828
				text = "T"
			intervals [135]:
				xmin = 10.2828
				xmax = 10.3128
				text = "IH0"
			intervals [136]:
				xmin = 10.3128
				xmax = 10.5328
				text = "sp"
			intervals [137]:
				xmin = 10.5328
				xmax = 10.5628
				text = "HH"
			intervals [138]:
				xmin = 10.5628
				xmax = 10.5928
				text = "EH1"
			intervals [139]:
				xmin = 10.5928
				xmax = 10.6328
				text = "L"
			intervals [140]:
				xmin = 10.6328
				xmax = 10.6628
				text = "P"
			intervals [141]:
				xmin = 10.6628
				xmax = 10.7028
				text = "M"
			intervals [142]:
				xmin = 10.7028
				xmax = 10.7728
				text = "AY1"
			intervals [143]:
				xmin = 10.7728
				xmax = 10.8928
				text = "K"
			intervals [144]:
				xmin = 10.8928
				xmax = 10.9728
				text = "EY1"
			intervals [145]:
				xmin = 10.9728
				xmax = 11.0328
				text = "S"
			intervals [146]:
				xmin = 11.0328
				xmax = 11.0928
				text = "F"
			intervals [147]:
				xmin = 11.0928
				xmax = 11.1428
				text = "ER0"
			intervals [148]:
				xmin = 11.1428
				xmax = 11.1928
				text = "M"
			intervals [149]:
				xmin = 11.1928
				xmax = 11.2328
				text = "AW1"
			intervals [150]:
				xmin = 11.2328
				xmax = 11.2728
				text = "T"
			intervals [151]:
				xmin = 11.2728
				xmax = 11.3028
				text = "AH0"
			intervals [152]:
				xmin = 11.3028
				xmax = 11.3328
				text = "V"
			intervals [153]:
				xmin = 11.3328
				xmax = 11.4728
				text = "sp"
			intervals [154]:
				xmin = 11.4728
				xmax = 11.5128
				text = "K"
			intervals [155]:
				xmin = 11.5128
				xmax = 11.5828
				text = "AO1"
			intervals [156]:
				xmin = 11.5828
				xmax = 11.6228
				text = "R"
			intervals [157]:
				xmin = 11.6228
				xmax = 11.7628
				text = "T"
			intervals [158]:
				xmin = 11.7628
				xmax = 12.8543
				text = ""
			intervals [159]:
				xmin = 12.8543
				xmax = 12.9443
				text = "sil"
			intervals [160]:
				xmin = 12.9443
				xmax = 12.9743
				text = "N"
			intervals [161]:
				xmin = 12.9743
				xmax = 13.0943
				text = "AW1"
			intervals [162]:
				xmin = 13.0943
				xmax = 13.1243
				text = "sp"
			intervals [163]:
				xmin = 13.1243
				xmax = 13.2943
				text = "SH"
			intervals [164]:
				xmin = 13.2943
				xmax = 13.3243
				text = "IY1"
			intervals [165]:
				xmin = 13.3243
				xmax = 13.4043
				text = "sp"
			intervals [166]:
				xmin = 13.4043
				xmax = 13.4443
				text = "W"
			intervals [167]:
				xmin = 13.4443
				xmax = 13.4743
				text = "AH0"
			intervals [168]:
				xmin = 13.4743
				xmax = 13.5343
				text = "Z"
			intervals [169]:
				xmin = 13.5343
				xmax = 13.5643
				text = "F"
			intervals [170]:
				xmin = 13.5643
				xmax = 13.5943
				text = "R"
			intervals [171]:
				xmin = 13.5943
				xmax = 13.6243
				text = "AH1"
			intervals [172]:
				xmin = 13.6243
				xmax = 13.6843
				text = "M"
			intervals [173]:
				xmin = 13.6843
				xmax = 13.7343
				text = "M"
			intervals [174]:
				xmin = 13.7343
				xmax = 13.7943
				text = "IH2"
			intervals [175]:
				xmin = 13.7943
				xmax = 13.8643
				text = "S"
			intervals [176]:
				xmin = 13.8643
				xmax = 13.9043
				text = "IH0"
			intervals [177]:
				xmin = 13.9043
				xmax = 13.9943
				text = "S"
			intervals [178]:
				xmin = 13.9943
				xmax = 14.0343
				text = "IH1"
			intervals [179]:
				xmin = 14.0343
				xmax = 14.1143
				text = "P"
			intervals [180]:
				xmin = 14.1143
				xmax = 14.1543
				text = "IY0"
			intervals [181]:
				xmin = 14.1543
				xmax = 16.1358
				text = "sp"
			intervals [182]:
				xmin = 16.1358
				xmax = 16.2358
				text = "AE1"
			intervals [183]:
				xmin = 16.2358
				xmax = 16.3158
				text = "N"
			intervals [184]:
				xmin = 16.3158
				xmax = 16.4558
				text = "D"
			intervals [185]:
				xmin = 16.4558
				xmax = 16.5658
				text = "sp"
			intervals [186]:
				xmin = 16.5658
				xmax = 16.855
				text = ""
			intervals [187]:
				xmin = 16.855
				xmax = 16.885
				text = "SH"
			intervals [188]:
				xmin = 16.885
				xmax = 16.975
				text = "IY1"
			intervals [189]:
				xmin = 16.975
				xmax = 17.005
				text = "HH"
			intervals [190]:
				xmin = 17.005
				xmax = 17.045
				text = "AE1"
			intervals [191]:
				xmin = 17.045
				xmax = 17.095
				text = "D"
			intervals [192]:
				xmin = 17.095
				xmax = 17.125
				text = "sp"
			intervals [193]:
				xmin = 17.125
				xmax = 17.155
				text = "M"
			intervals [194]:
				xmin = 17.155
				xmax = 17.185
				text = "IY1"
			intervals [195]:
				xmin = 17.185
				xmax = 17.275
				text = "K"
			intervals [196]:
				xmin = 17.275
				xmax = 17.325
				text = "AY1"
			intervals [197]:
				xmin = 17.325
				xmax = 17.355
				text = "N"
			intervals [198]:
				xmin = 17.355
				xmax = 17.385
				text = "AH0"
			intervals [199]:
				xmin = 17.385
				xmax = 17.415
				text = "V"
			intervals [200]:
				xmin = 17.415
				xmax = 17.525
				text = "SH"
			intervals [201]:
				xmin = 17.525
				xmax = 17.565
				text = "EY1"
			intervals [202]:
				xmin = 17.565
				xmax = 17.595
				text = "K"
			intervals [203]:
				xmin = 17.595
				xmax = 17.625
				text = "IH0"
			intervals [204]:
				xmin = 17.625
				xmax = 17.655
				text = "N"
			intervals [205]:
				xmin = 17.655
				xmax = 17.685
				text = "IH0"
			intervals [206]:
				xmin = 17.685
				xmax = 17.715
				text = "N"
			intervals [207]:
				xmin = 17.715
				xmax = 17.745
				text = "M"
			intervals [208]:
				xmin = 17.745
				xmax = 17.795
				text = "AY1"
			intervals [209]:
				xmin = 17.795
				xmax = 17.855
				text = "sp"
			intervals [210]:
				xmin = 17.855
				xmax = 17.925
				text = "B"
			intervals [211]:
				xmin = 17.925
				xmax = 17.975
				text = "UW1"
			intervals [212]:
				xmin = 17.975
				xmax = 18.015
				text = "T"
			intervals [213]:
				xmin = 18.015
				xmax = 18.055
				text = "S"
			intervals [214]:
				xmin = 18.055
				xmax = 18.125
				text = "F"
			intervals [215]:
				xmin = 18.125
				xmax = 18.235
				text = "ER0"
			intervals [216]:
				xmin = 18.235
				xmax = 18.275
				text = "sp"
			intervals [217]:
				xmin = 18.275
				xmax = 18.305
				text = "AH0"
			intervals [218]:
				xmin = 18.305
				xmax = 18.345
				text = "W"
			intervals [219]:
				xmin = 18.345
				xmax = 18.495
				text = "AY1"
			intervals [220]:
				xmin = 18.495
				xmax = 18.535
				text = "L"
			intervals [221]:
				xmin = 18.535
				xmax = 18.575
				text = "sp"
			intervals [222]:
				xmin = 18.575
				xmax = 18.625
				text = "B"
			intervals [223]:
				xmin = 18.625
				xmax = 18.655
				text = "AH1"
			intervals [224]:
				xmin = 18.655
				xmax = 18.695
				text = "T"
			intervals [225]:
				xmin = 18.695
				xmax = 18.825
				text = "SH"
			intervals [226]:
				xmin = 18.825
				xmax = 18.955
				text = "IY1"
			intervals [227]:
				xmin = 18.955
				xmax = 19.055
				text = "sp"
			intervals [228]:
				xmin = 19.055
				xmax = 19.115
				text = "AH0"
			intervals [229]:
				xmin = 19.115
				xmax = 19.145
				text = "N"
			intervals [230]:
				xmin = 19.145
				xmax = 19.175
				text = "sp"
			intervals [231]:
				xmin = 19.175
				xmax = 19.215
				text = "W"
			intervals [232]:
				xmin = 19.215
				xmax = 19.255
				text = "AH1"
			intervals [233]:
				xmin = 19.255
				xmax = 19.285
				text = "T"
			intervals [234]:
				xmin = 19.285
				xmax = 19.355
				text = "sp"
			intervals [235]:
				xmin = 19.355
				xmax = 19.455
				text = "AY1"
			intervals [236]:
				xmin = 19.455
				xmax = 19.505
				text = "sp"
			intervals [237]:
				xmin = 19.505
				xmax = 19.565
				text = "G"
			intervals [238]:
				xmin = 19.565
				xmax = 19.605
				text = "EH1"
			intervals [239]:
				xmin = 19.605
				xmax = 19.715
				text = "S"
			intervals [240]:
				xmin = 19.715
				xmax = 19.785
				text = "AH0"
			intervals [241]:
				xmin = 19.785
				xmax = 19.885
				text = "JH"
			intervals [242]:
				xmin = 19.885
				xmax = 19.955
				text = "AH1"
			intervals [243]:
				xmin = 19.955
				xmax = 20.015
				text = "JH"
			intervals [244]:
				xmin = 20.015
				xmax = 20.055
				text = "IH0"
			intervals [245]:
				xmin = 20.055
				xmax = 20.125
				text = "Z"
			intervals [246]:
				xmin = 20.125
				xmax = 20.205
				text = "AH0"
			intervals [247]:
				xmin = 20.205
				xmax = 20.295
				text = "JH"
			intervals [248]:
				xmin = 20.295
				xmax = 20.425
				text = "AH1"
			intervals [249]:
				xmin = 20.425
				xmax = 20.515
				text = "JH"
			intervals [250]:
				xmin = 20.515
				xmax = 20.555
				text = "W"
			intervals [251]:
				xmin = 20.555
				xmax = 20.595
				text = "EH1"
			intervals [252]:
				xmin = 20.595
				xmax = 20.675
				text = "N"
			intervals [253]:
				xmin = 20.675
				xmax = 20.705
				text = "sp"
			intervals [254]:
				xmin = 20.705
				xmax = 20.735
				text = "IH0"
			intervals [255]:
				xmin = 20.735
				xmax = 20.765
				text = "T"
			intervals [256]:
				xmin = 20.765
				xmax = 20.875
				text = "K"
			intervals [257]:
				xmin = 20.875
				xmax = 20.925
				text = "AH1"
			intervals [258]:
				xmin = 20.925
				xmax = 20.965
				text = "M"
			intervals [259]:
				xmin = 20.965
				xmax = 20.995
				text = "Z"
			intervals [260]:
				xmin = 20.995
				xmax = 21.025
				text = "sp"
			intervals [261]:
				xmin = 21.025
				xmax = 21.055
				text = "D"
			intervals [262]:
				xmin = 21.055
				xmax = 21.105
				text = "AW1"
			intervals [263]:
				xmin = 21.105
				xmax = 21.175
				text = "N"
			intervals [264]:
				xmin = 21.175
				xmax = 21.215
				text = "sp"
			intervals [265]:
				xmin = 21.215
				xmax = 21.325
				text = "T"
			intervals [266]:
				xmin = 21.325
				xmax = 21.365
				text = "UW1"
			intervals [267]:
				xmin = 21.365
				xmax = 21.445
				text = "AH0"
			intervals [268]:
				xmin = 21.445
				xmax = 21.535
				text = "JH"
			intervals [269]:
				xmin = 21.535
				xmax = 21.595
				text = "AH1"
			intervals [270]:
				xmin = 21.595
				xmax = 21.645
				text = "S"
			intervals [271]:
				xmin = 21.645
				xmax = 21.675
				text = "T"
			intervals [272]:
				xmin = 21.675
				xmax = 21.715
				text = "D"
			intervals [273]:
				xmin = 21.715
				xmax = 21.755
				text = "IH0"
			intervals [274]:
				xmin = 21.755
				xmax = 21.885
				text = "S"
			intervals [275]:
				xmin = 21.885
				xmax = 21.955
				text = "IH1"
			intervals [276]:
				xmin = 21.955
				xmax = 22.035
				text = "ZH"
			intervals [277]:
				xmin = 22.035
				xmax = 22.105
				text = "AH0"
			intervals [278]:
				xmin = 22.105
				xmax = 22.145
				text = "N"
			intervals [279]:
				xmin = 22.145
				xmax = 22.175
				text = "R"
			intervals [280]:
				xmin = 22.175
				xmax = 22.245
				text = "IY1"
			intervals [281]:
				xmin = 22.245
				xmax = 22.275
				text = "L"
			intervals [282]:
				xmin = 22.275
				xmax = 22.305
				text = "IY0"
			intervals [283]:
				xmin = 22.305
				xmax = 22.7745
				text = "sp"
			intervals [284]:
				xmin = 22.7745
				xmax = 22.8145
				text = "Y"
			intervals [285]:
				xmin = 22.8145
				xmax = 22.8445
				text = "UW1"
			intervals [286]:
				xmin = 22.8445
				xmax = 22.8745
				text = "G"
			intervals [287]:
				xmin = 22.8745
				xmax = 22.9045
				text = "EH1"
			intervals [288]:
				xmin = 22.9045
				xmax = 22.9345
				text = "T"
			intervals [289]:
				xmin = 22.9345
				xmax = 22.9745
				text = "W"
			intervals [290]:
				xmin = 22.9745
				xmax = 23.0045
				text = "AH1"
			intervals [291]:
				xmin = 23.0045
				xmax = 23.0845
				text = "T"
			intervals [292]:
				xmin = 23.0845
				xmax = 23.1245
				text = "Y"
			intervals [293]:
				xmin = 23.1245
				xmax = 23.1545
				text = "UH1"
			intervals [294]:
				xmin = 23.1545
				xmax = 23.1845
				text = "R"
			intervals [295]:
				xmin = 23.1845
				xmax = 23.2145
				text = "EH0"
			intervals [296]:
				xmin = 23.2145
				xmax = 23.3045
				text = "N"
			intervals [297]:
				xmin = 23.3045
				xmax = 23.3745
				text = "T"
			intervals [298]:
				xmin = 23.3745
				xmax = 23.4445
				text = "AY1"
			intervals [299]:
				xmin = 23.4445
				xmax = 23.4845
				text = "T"
			intervals [300]:
				xmin = 23.4845
				xmax = 23.5145
				text = "AH0"
			intervals [301]:
				xmin = 23.5145
				xmax = 23.5445
				text = "L"
			intervals [302]:
				xmin = 23.5445
				xmax = 23.5745
				text = "D"
			intervals [303]:
				xmin = 23.5745
				xmax = 23.6145
				text = "sp"
			intervals [304]:
				xmin = 23.6145
				xmax = 23.6545
				text = "T"
			intervals [305]:
				xmin = 23.6545
				xmax = 23.6845
				text = "IH0"
			intervals [306]:
				xmin = 23.6845
				xmax = 23.7545
				text = "sp"
			intervals [307]:
				xmin = 23.7545
				xmax = 24.4738
				text = ""
			intervals [308]:
				xmin = 24.4738
				xmax = 24.6738
				text = "AH0"
			intervals [309]:
				xmin = 24.6738
				xmax = 24.7038
				text = "N"
			intervals [310]:
				xmin = 24.7038
				xmax = 24.7438
				text = "sp"
			intervals [311]:
				xmin = 24.7438
				xmax = 24.7838
				text = "DH"
			intervals [312]:
				xmin = 24.7838
				xmax = 24.8838
				text = "IH0"
			intervals [313]:
				xmin = 24.8838
				xmax = 25.0638
				text = "S"
			intervals [314]:
				xmin = 25.0638
				xmax = 25.1538
				text = "sp"
			intervals [315]:
				xmin = 25.1538
				xmax = 25.2938
				text = "AH0"
			intervals [316]:
				xmin = 25.2938
				xmax = 25.3738
				text = "N"
			intervals [317]:
				xmin = 25.3738
				xmax = 25.4138
				text = "D"
			intervals [318]:
				xmin = 25.4138
				xmax = 25.4438
				text = "sp"
			intervals [319]:
				xmin = 25.4438
				xmax = 25.6338
				text = "AH1"
			intervals [320]:
				xmin = 25.6338
				xmax = 25.9838
				text = "sp"
			intervals [321]:
				xmin = 25.9838
				xmax = 26.0138
				text = "DH"
			intervals [322]:
				xmin = 26.0138
				xmax = 26.0438
				text = "IH0"
			intervals [323]:
				xmin = 26.0438
				xmax = 26.1038
				text = "S"
			intervals [324]:
				xmin = 26.1038
				xmax = 26.1338
				text = "sp"
			intervals [325]:
				xmin = 26.1338
				xmax = 26.1938
				text = "F"
			intervals [326]:
				xmin = 26.1938
				xmax = 26.2338
				text = "AH1"
			intervals [327]:
				xmin = 26.2338
				xmax = 26.2938
				text = "N"
			intervals [328]:
				xmin = 26.2938
				xmax = 26.3538
				text = "IY0"
			intervals [329]:
				xmin = 26.3538
				xmax = 26.4038
				text = "sp"
			intervals [330]:
				xmin = 26.4038
				xmax = 26.4438
				text = "TH"
			intervals [331]:
				xmin = 26.4438
				xmax = 26.5438
				text = "IH1"
			intervals [332]:
				xmin = 26.5438
				xmax = 26.6838
				text = "NG"
			intervals [333]:
				xmin = 26.6838
				xmax = 27.5162
				text = "sp"
			intervals [334]:
				xmin = 27.5162
				xmax = 27.5462
				text = "W"
			intervals [335]:
				xmin = 27.5462
				xmax = 27.5862
				text = "EH1"
			intervals [336]:
				xmin = 27.5862
				xmax = 27.6862
				text = "N"
			intervals [337]:
				xmin = 27.6862
				xmax = 27.7262
				text = "sp"
			intervals [338]:
				xmin = 27.7262
				xmax = 27.7662
				text = "DH"
			intervals [339]:
				xmin = 27.7662
				xmax = 28.0162
				text = "IY0"
			intervals [340]:
				xmin = 28.0162
				xmax = 28.1162
				text = "AH1"
			intervals [341]:
				xmin = 28.1162
				xmax = 28.2562
				text = "sp"
			intervals [342]:
				xmin = 28.2562
				xmax = 30.3033
				text = ""
			intervals [343]:
				xmin = 30.3033
				xmax = 30.3633
				text = "DH"
			intervals [344]:
				xmin = 30.3633
				xmax = 30.4333
				text = "IY0"
			intervals [345]:
				xmin = 30.4333
				xmax = 30.4633
				text = "sp"
			intervals [346]:
				xmin = 30.4633
				xmax = 30.5933
				text = "K"
			intervals [347]:
				xmin = 30.5933
				xmax = 30.6533
				text = "AO2"
			intervals [348]:
				xmin = 30.6533
				xmax = 30.7133
				text = "R"
			intervals [349]:
				xmin = 30.7133
				xmax = 30.7733
				text = "P"
			intervals [350]:
				xmin = 30.7733
				xmax = 30.8133
				text = "ER0"
			intervals [351]:
				xmin = 30.8133
				xmax = 30.8633
				text = "EY1"
			intervals [352]:
				xmin = 30.8633
				xmax = 30.9333
				text = "SH"
			intervals [353]:
				xmin = 30.9333
				xmax = 30.9633
				text = "AH0"
			intervals [354]:
				xmin = 30.9633
				xmax = 30.9933
				text = "N"
			intervals [355]:
				xmin = 30.9933
				xmax = 31.0933
				text = "K"
			intervals [356]:
				xmin = 31.0933
				xmax = 31.1433
				text = "AW1"
			intervals [357]:
				xmin = 31.1433
				xmax = 31.2033
				text = "N"
			intervals [358]:
				xmin = 31.2033
				xmax = 31.2533
				text = "S"
			intervals [359]:
				xmin = 31.2533
				xmax = 31.2833
				text = "AH0"
			intervals [360]:
				xmin = 31.2833
				xmax = 31.3133
				text = "L"
			intervals [361]:
				xmin = 31.3133
				xmax = 31.3433
				text = "F"
			intervals [362]:
				xmin = 31.3433
				xmax = 31.3733
				text = "ER0"
			intervals [363]:
				xmin = 31.3733
				xmax = 31.4033
				text = "DH"
			intervals [364]:
				xmin = 31.4033
				xmax = 31.4333
				text = "AH0"
			intervals [365]:
				xmin = 31.4333
				xmax = 31.4733
				text = "sp"
			intervals [366]:
				xmin = 31.4733
				xmax = 31.5033
				text = "D"
			intervals [367]:
				xmin = 31.5033
				xmax = 31.5633
				text = "IH1"
			intervals [368]:
				xmin = 31.5633
				xmax = 31.6133
				text = "S"
			intervals [369]:
				xmin = 31.6133
				xmax = 31.6833
				text = "T"
			intervals [370]:
				xmin = 31.6833
				xmax = 31.7133
				text = "R"
			intervals [371]:
				xmin = 31.7133
				xmax = 31.7533
				text = "IH0"
			intervals [372]:
				xmin = 31.7533
				xmax = 31.7833
				text = "K"
			intervals [373]:
				xmin = 31.7833
				xmax = 31.8133
				text = "T"
			intervals [374]:
				xmin = 31.8133
				xmax = 32.1033
				text = "sp"
			intervals [375]:
				xmin = 32.1033
				xmax = 32.1333
				text = "W"
			intervals [376]:
				xmin = 32.1333
				xmax = 32.1633
				text = "AO1"
			intervals [377]:
				xmin = 32.1633
				xmax = 32.1933
				text = "Z"
			intervals [378]:
				xmin = 32.1933
				xmax = 32.3133
				text = "sp"
			intervals [379]:
				xmin = 32.3133
				xmax = 32.3933
				text = "IH0"
			intervals [380]:
				xmin = 32.3933
				xmax = 32.4233
				text = "N"
			intervals [381]:
				xmin = 32.4233
				xmax = 32.4533
				text = "DH"
			intervals [382]:
				xmin = 32.4533
				xmax = 32.4933
				text = "AH0"
			intervals [383]:
				xmin = 32.4933
				xmax = 32.6233
				text = "K"
			intervals [384]:
				xmin = 32.6233
				xmax = 32.6733
				text = "AO1"
			intervals [385]:
				xmin = 32.6733
				xmax = 32.7033
				text = "R"
			intervals [386]:
				xmin = 32.7033
				xmax = 32.7333
				text = "T"
			intervals [387]:
				xmin = 32.7333
				xmax = 32.7833
				text = "sp"
			intervals [388]:
				xmin = 32.7833
				xmax = 32.9033
				text = "AA1"
			intervals [389]:
				xmin = 32.9033
				xmax = 32.9733
				text = "R"
			intervals [390]:
				xmin = 32.9733
				xmax = 33.0033
				text = "G"
			intervals [391]:
				xmin = 33.0033
				xmax = 33.0333
				text = "Y"
			intervals [392]:
				xmin = 33.0333
				xmax = 33.0633
				text = "UW0"
			intervals [393]:
				xmin = 33.0633
				xmax = 33.0933
				text = "IH0"
			intervals [394]:
				xmin = 33.0933
				xmax = 33.1233
				text = "N"
			intervals [395]:
				xmin = 33.1233
				xmax = 33.1533
				text = "HH"
			intervals [396]:
				xmin = 33.1533
				xmax = 33.1833
				text = "IH0"
			intervals [397]:
				xmin = 33.1833
				xmax = 33.2733
				text = "Z"
			intervals [398]:
				xmin = 33.2733
				xmax = 33.3833
				text = "T"
			intervals [399]:
				xmin = 33.3833
				xmax = 33.4233
				text = "R"
			intervals [400]:
				xmin = 33.4233
				xmax = 33.4633
				text = "AY1"
			intervals [401]:
				xmin = 33.4633
				xmax = 33.4933
				text = "N"
			intervals [402]:
				xmin = 33.4933
				xmax = 33.5233
				text = "T"
			intervals [403]:
				xmin = 33.5233
				xmax = 33.5533
				text = "AH0"
			intervals [404]:
				xmin = 33.5533
				xmax = 33.5933
				text = "AA1"
			intervals [405]:
				xmin = 33.5933
				xmax = 33.6533
				text = "R"
			intervals [406]:
				xmin = 33.6533
				xmax = 33.6833
				text = "G"
			intervals [407]:
				xmin = 33.6833
				xmax = 33.7133
				text = "Y"
			intervals [408]:
				xmin = 33.7133
				xmax = 33.7733
				text = "UW0"
			intervals [409]:
				xmin = 33.7733
				xmax = 33.8033
				text = "HH"
			intervals [410]:
				xmin = 33.8033
				xmax = 33.8433
				text = "IH0"
			intervals [411]:
				xmin = 33.8433
				xmax = 33.9033
				text = "Z"
			intervals [412]:
				xmin = 33.9033
				xmax = 34.0733
				text = "P"
			intervals [413]:
				xmin = 34.0733
				xmax = 34.1733
				text = "OY1"
			intervals [414]:
				xmin = 34.1733
				xmax = 34.2133
				text = "N"
			intervals [415]:
				xmin = 34.2133
				xmax = 34.3133
				text = "T"
			intervals [416]:
				xmin = 34.3133
				xmax = 35.6322
				text = ""
			intervals [417]:
				xmin = 35.6322
				xmax = 35.7922
				text = "AH0"
			intervals [418]:
				xmin = 35.7922
				xmax = 35.9022
				text = "N"
			intervals [419]:
				xmin = 35.9022
				xmax = 36.0022
				text = "sp"
			intervals [420]:
				xmin = 36.0022
				xmax = 36.0922
				text = "T"
			intervals [421]:
				xmin = 36.0922
				xmax = 36.1422
				text = "EH1"
			intervals [422]:
				xmin = 36.1422
				xmax = 36.2122
				text = "L"
			intervals [423]:
				xmin = 36.2122
				xmax = 36.2422
				text = "IH0"
			intervals [424]:
				xmin = 36.2422
				xmax = 36.2722
				text = "N"
			intervals [425]:
				xmin = 36.2722
				xmax = 36.3022
				text = "DH"
			intervals [426]:
				xmin = 36.3022
				xmax = 36.3622
				text = "AH0"
			intervals [427]:
				xmin = 36.3622
				xmax = 36.3922
				text = "sp"
			intervals [428]:
				xmin = 36.3922
				xmax = 36.4922
				text = "JH"
			intervals [429]:
				xmin = 36.4922
				xmax = 36.5622
				text = "AH1"
			intervals [430]:
				xmin = 36.5622
				xmax = 36.6222
				text = "JH"
			intervals [431]:
				xmin = 36.6222
				xmax = 36.6622
				text = "W"
			intervals [432]:
				xmin = 36.6622
				xmax = 36.6922
				text = "AH1"
			intervals [433]:
				xmin = 36.6922
				xmax = 36.7422
				text = "T"
			intervals [434]:
				xmin = 36.7422
				xmax = 36.8422
				text = "SH"
			intervals [435]:
				xmin = 36.8422
				xmax = 36.9322
				text = "IY1"
			intervals [436]:
				xmin = 36.9322
				xmax = 37.0422
				text = "K"
			intervals [437]:
				xmin = 37.0422
				xmax = 37.0822
				text = "UH1"
			intervals [438]:
				xmin = 37.0822
				xmax = 37.1122
				text = "D"
			intervals [439]:
				xmin = 37.1122
				xmax = 37.1622
				text = "AH0"
			intervals [440]:
				xmin = 37.1622
				xmax = 37.1922
				text = "N"
			intervals [441]:
				xmin = 37.1922
				xmax = 37.2222
				text = "T"
			intervals [442]:
				xmin = 37.2222
				xmax = 37.2622
				text = "sp"
			intervals [443]:
				xmin = 37.2622
				xmax = 37.3422
				text = "D"
			intervals [444]:
				xmin = 37.3422
				xmax = 37.5722
				text = "UW1"
			intervals [445]:
				xmin = 37.5722
				xmax = 38.1952
				text = "sp"
			intervals [446]:
				xmin = 38.1952
				xmax = 38.2652
				text = "IH1"
			intervals [447]:
				xmin = 38.2652
				xmax = 38.3052
				text = "N"
			intervals [448]:
				xmin = 38.3052
				xmax = 38.3352
				text = "sp"
			intervals [449]:
				xmin = 38.3352
				xmax = 38.4352
				text = "M"
			intervals [450]:
				xmin = 38.4352
				xmax = 38.5952
				text = "AY1"
			intervals [451]:
				xmin = 38.5952
				xmax = 38.7652
				text = "K"
			intervals [452]:
				xmin = 38.7652
				xmax = 38.9152
				text = "EY1"
			intervals [453]:
				xmin = 38.9152
				xmax = 39.1252
				text = "S"
			intervals [454]:
				xmin = 39.1252
				xmax = 40.2605
				text = ""
			intervals [455]:
				xmin = 40.2605
				xmax = 40.5205
				text = "AH0"
			intervals [456]:
				xmin = 40.5205
				xmax = 40.6105
				text = "N"
			intervals [457]:
				xmin = 40.6105
				xmax = 40.6405
				text = "sp"
			intervals [458]:
				xmin = 40.6405
				xmax = 40.9405
				text = "AH1"
			intervals [459]:
				xmin = 40.9405
				xmax = 42.3862
				text = ""
			intervals [460]:
				xmin = 42.3862
				xmax = 42.4362
				text = "sil"
			intervals [461]:
				xmin = 42.4362
				xmax = 42.5362
				text = "S"
			intervals [462]:
				xmin = 42.5362
				xmax = 42.6262
				text = "OW1"
			intervals [463]:
				xmin = 42.6262
				xmax = 42.7362
				text = "SH"
			intervals [464]:
				xmin = 42.7362
				xmax = 42.8362
				text = "IY1"
			intervals [465]:
				xmin = 42.8362
				xmax = 43.0962
				text = "sp"
			intervals [466]:
				xmin = 43.0962
				xmax = 43.1862
				text = "T"
			intervals [467]:
				xmin = 43.1862
				xmax = 43.2362
				text = "OW1"
			intervals [468]:
				xmin = 43.2362
				xmax = 43.3162
				text = "L"
			intervals [469]:
				xmin = 43.3162
				xmax = 43.3562
				text = "D"
			intervals [470]:
				xmin = 43.3562
				xmax = 43.3862
				text = "IH0"
			intervals [471]:
				xmin = 43.3862
				xmax = 43.4262
				text = "M"
			intervals [472]:
				xmin = 43.4262
				xmax = 43.4762
				text = "sp"
			intervals [473]:
				xmin = 43.4762
				xmax = 43.5262
				text = "DH"
			intervals [474]:
				xmin = 43.5262
				xmax = 43.5762
				text = "AE1"
			intervals [475]:
				xmin = 43.5762
				xmax = 43.6962
				text = "T"
			intervals [476]:
				xmin = 43.6962
				xmax = 44.0363
				text = ""
			intervals [477]:
				xmin = 44.0363
				xmax = 44.1763
				text = "Y"
			intervals [478]:
				xmin = 44.1763
				xmax = 44.2263
				text = "AO1"
			intervals [479]:
				xmin = 44.2263
				xmax = 44.2563
				text = "R"
			intervals [480]:
				xmin = 44.2563
				xmax = 44.3363
				text = "M"
			intervals [481]:
				xmin = 44.3363
				xmax = 44.4363
				text = "OW1"
			intervals [482]:
				xmin = 44.4363
				xmax = 44.5263
				text = "SH"
			intervals [483]:
				xmin = 44.5263
				xmax = 44.5763
				text = "AH0"
			intervals [484]:
				xmin = 44.5763
				xmax = 44.6363
				text = "N"
			intervals [485]:
				xmin = 44.6363
				xmax = 44.7263
				text = "IH1"
			intervals [486]:
				xmin = 44.7263
				xmax = 44.8263
				text = "Z"
			intervals [487]:
				xmin = 44.8263
				xmax = 44.8863
				text = "D"
			intervals [488]:
				xmin = 44.8863
				xmax = 44.9863
				text = "IH0"
			intervals [489]:
				xmin = 44.9863
				xmax = 45.0663
				text = "N"
			intervals [490]:
				xmin = 45.0663
				xmax = 45.2763
				text = "AY1"
			intervals [491]:
				xmin = 45.2763
				xmax = 45.5363
				text = "D"
			intervals [492]:
				xmin = 45.5363
				xmax = 45.6763
				text = "sp"
			intervals [493]:
				xmin = 45.6763
				xmax = 46.714
				text = ""
			intervals [494]:
				xmin = 46.714
				xmax = 46.864
				text = "AH0"
			intervals [495]:
				xmin = 46.864
				xmax = 46.894
				text = "N"
			intervals [496]:
				xmin = 46.894
				xmax = 46.924
				text = "D"
			intervals [497]:
				xmin = 46.924
				xmax = 46.984
				text = "HH"
			intervals [498]:
				xmin = 46.984
				xmax = 47.024
				text = "W"
			intervals [499]:
				xmin = 47.024
				xmax = 47.074
				text = "EH1"
			intervals [500]:
				xmin = 47.074
				xmax = 47.154
				text = "N"
			intervals [501]:
				xmin = 47.154
				xmax = 47.184
				text = "sp"
			intervals [502]:
				xmin = 47.184
				xmax = 47.214
				text = "DH"
			intervals [503]:
				xmin = 47.214
				xmax = 47.284
				text = "AH0"
			intervals [504]:
				xmin = 47.284
				xmax = 47.464
				text = "S"
			intervals [505]:
				xmin = 47.464
				xmax = 47.674
				text = "sp"
			intervals [506]:
				xmin = 47.674
				xmax = 47.874
				text = "Y"
			intervals [507]:
				xmin = 47.874
				xmax = 47.924
				text = "UW1"
			intervals [508]:
				xmin = 47.924
				xmax = 47.994
				text = "Z"
			intervals [509]:
				xmin = 47.994
				xmax = 48.044
				text = "S"
			intervals [510]:
				xmin = 48.044
				xmax = 48.084
				text = "IH1"
			intervals [511]:
				xmin = 48.084
				xmax = 48.134
				text = "V"
			intervals [512]:
				xmin = 48.134
				xmax = 48.164
				text = "AH0"
			intervals [513]:
				xmin = 48.164
				xmax = 48.224
				text = "L"
			intervals [514]:
				xmin = 48.224
				xmax = 48.334
				text = "S"
			intervals [515]:
				xmin = 48.334
				xmax = 48.374
				text = "ER1"
			intervals [516]:
				xmin = 48.374
				xmax = 48.444
				text = "V"
			intervals [517]:
				xmin = 48.444
				xmax = 48.494
				text = "IH0"
			intervals [518]:
				xmin = 48.494
				xmax = 48.574
				text = "S"
			intervals [519]:
				xmin = 48.574
				xmax = 48.614
				text = "L"
			intervals [520]:
				xmin = 48.614
				xmax = 48.724
				text = "OY1"
			intervals [521]:
				xmin = 48.724
				xmax = 48.864
				text = "ER0"
			intervals [522]:
				xmin = 48.864
				xmax = 49.3802
				text = "sp"
			intervals [523]:
				xmin = 49.3802
				xmax = 49.5102
				text = "AE1"
			intervals [524]:
				xmin = 49.5102
				xmax = 49.5902
				text = "S"
			intervals [525]:
				xmin = 49.5902
				xmax = 49.6202
				text = "T"
			intervals [526]:
				xmin = 49.6202
				xmax = 49.6502
				text = "DH"
			intervals [527]:
				xmin = 49.6502
				xmax = 49.6902
				text = "AH0"
			intervals [528]:
				xmin = 49.6902
				xmax = 49.7702
				text = "sp"
			intervals [529]:
				xmin = 49.7702
				xmax = 49.8202
				text = "K"
			intervals [530]:
				xmin = 49.8202
				xmax = 49.8502
				text = "W"
			intervals [531]:
				xmin = 49.8502
				xmax = 49.9402
				text = "EH1"
			intervals [532]:
				xmin = 49.9402
				xmax = 49.9802
				text = "S"
			intervals [533]:
				xmin = 49.9802
				xmax = 50.0502
				text = "CH"
			intervals [534]:
				xmin = 50.0502
				xmax = 50.1002
				text = "AH0"
			intervals [535]:
				xmin = 50.1002
				xmax = 50.1502
				text = "N"
			intervals [536]:
				xmin = 50.1502
				xmax = 50.8743
				text = "sp"
			intervals [537]:
				xmin = 50.8743
				xmax = 51.0243
				text = "AH0"
			intervals [538]:
				xmin = 51.0243
				xmax = 51.0743
				text = "N"
			intervals [539]:
				xmin = 51.0743
				xmax = 51.1443
				text = "D"
			intervals [540]:
				xmin = 51.1443
				xmax = 51.5143
				text = "sp"
			intervals [541]:
				xmin = 51.5143
				xmax = 51.5843
				text = "HH"
			intervals [542]:
				xmin = 51.5843
				xmax = 51.6143
				text = "IY1"
			intervals [543]:
				xmin = 51.6143
				xmax = 51.6643
				text = "sp"
			intervals [544]:
				xmin = 51.6643
				xmax = 51.7643
				text = "HH"
			intervals [545]:
				xmin = 51.7643
				xmax = 51.7943
				text = "IY1"
			intervals [546]:
				xmin = 51.7943
				xmax = 51.8243
				text = "HH"
			intervals [547]:
				xmin = 51.8243
				xmax = 51.8643
				text = "IY1"
			intervals [548]:
				xmin = 51.8643
				xmax = 51.9543
				text = "sp"
			intervals [549]:
				xmin = 51.9543
				xmax = 52.0143
				text = "S"
			intervals [550]:
				xmin = 52.0143
				xmax = 52.0643
				text = "EH1"
			intervals [551]:
				xmin = 52.0643
				xmax = 52.0943
				text = "D"
			intervals [552]:
				xmin = 52.0943
				xmax = 52.1243
				text = "T"
			intervals [553]:
				xmin = 52.1243
				xmax = 52.1543
				text = "AH0"
			intervals [554]:
				xmin = 52.1543
				xmax = 52.3843
				text = "AH1"
			intervals [555]:
				xmin = 52.3843
				xmax = 52.4143
				text = "sp"
			intervals [556]:
				xmin = 52.4143
				xmax = 52.5443
				text = "SH"
			intervals [557]:
				xmin = 52.5443
				xmax = 52.6443
				text = "IY1"
			intervals [558]:
				xmin = 52.6443
				xmax = 52.7043
				text = "sp"
			intervals [559]:
				xmin = 52.7043
				xmax = 52.8443
				text = "HH"
			intervals [560]:
				xmin = 52.8443
				xmax = 52.9143
				text = "IY1"
			intervals [561]:
				xmin = 52.9143
				xmax = 53.0243
				text = "S"
			intervals [562]:
				xmin = 53.0243
				xmax = 53.0843
				text = "EH1"
			intervals [563]:
				xmin = 53.0843
				xmax = 53.1643
				text = "D"
			intervals [564]:
				xmin = 53.1643
				xmax = 53.2243
				text = "T"
			intervals [565]:
				xmin = 53.2243
				xmax = 53.2843
				text = "AH0"
			intervals [566]:
				xmin = 53.2843
				xmax = 53.3143
				text = "sp"
			intervals [567]:
				xmin = 53.3143
				xmax = 53.3543
				text = "HH"
			intervals [568]:
				xmin = 53.3543
				xmax = 53.5743
				text = "ER1"
			intervals [569]:
				xmin = 53.5743
				xmax = 53.8722
				text = "sp"
			intervals [570]:
				xmin = 53.8722
				xmax = 53.9222
				text = "D"
			intervals [571]:
				xmin = 53.9222
				xmax = 53.9722
				text = "IH0"
			intervals [572]:
				xmin = 53.9722
				xmax = 54.0122
				text = "Z"
			intervals [573]:
				xmin = 54.0122
				xmax = 54.0422
				text = "DH"
			intervals [574]:
				xmin = 54.0422
				xmax = 54.0822
				text = "AE1"
			intervals [575]:
				xmin = 54.0822
				xmax = 54.1222
				text = "T"
			intervals [576]:
				xmin = 54.1222
				xmax = 54.1922
				text = "AH0"
			intervals [577]:
				xmin = 54.1922
				xmax = 54.2822
				text = "P"
			intervals [578]:
				xmin = 54.2822
				xmax = 54.3322
				text = "L"
			intervals [579]:
				xmin = 54.3322
				xmax = 54.4422
				text = "AY1"
			intervals [580]:
				xmin = 54.4422
				xmax = 54.5122
				text = "T"
			intervals [581]:
				xmin = 54.5122
				xmax = 54.5522
				text = "UW1"
			intervals [582]:
				xmin = 54.5522
				xmax = 54.6522
				text = "Y"
			intervals [583]:
				xmin = 54.6522
				xmax = 54.6922
				text = "UW1"
			intervals [584]:
				xmin = 54.6922
				xmax = 54.7222
				text = "Z"
			intervals [585]:
				xmin = 54.7222
				xmax = 54.7622
				text = "sp"
			intervals [586]:
				xmin = 54.7622
				xmax = 54.8522
				text = "S"
			intervals [587]:
				xmin = 54.8522
				xmax = 54.8822
				text = "IH1"
			intervals [588]:
				xmin = 54.8822
				xmax = 54.9322
				text = "V"
			intervals [589]:
				xmin = 54.9322
				xmax = 54.9622
				text = "AH0"
			intervals [590]:
				xmin = 54.9622
				xmax = 55.0122
				text = "L"
			intervals [591]:
				xmin = 55.0122
				xmax = 55.1022
				text = "S"
			intervals [592]:
				xmin = 55.1022
				xmax = 55.1822
				text = "ER1"
			intervals [593]:
				xmin = 55.1822
				xmax = 55.2122
				text = "V"
			intervals [594]:
				xmin = 55.2122
				xmax = 55.2522
				text = "AH0"
			intervals [595]:
				xmin = 55.2522
				xmax = 55.3022
				text = "S"
			intervals [596]:
				xmin = 55.3022
				xmax = 55.3722
				text = "K"
			intervals [597]:
				xmin = 55.3722
				xmax = 55.4022
				text = "AH0"
			intervals [598]:
				xmin = 55.4022
				xmax = 55.4322
				text = "M"
			intervals [599]:
				xmin = 55.4322
				xmax = 55.5022
				text = "IH1"
			intervals [600]:
				xmin = 55.5022
				xmax = 55.6022
				text = "SH"
			intervals [601]:
				xmin = 55.6022
				xmax = 55.6622
				text = "AH0"
			intervals [602]:
				xmin = 55.6622
				xmax = 55.6922
				text = "N"
			intervals [603]:
				xmin = 55.6922
				xmax = 55.7422
				text = "sp"
			intervals [604]:
				xmin = 55.7422
				xmax = 55.8022
				text = "T"
			intervals [605]:
				xmin = 55.8022
				xmax = 55.9722
				text = "UW1"
			intervals [606]:
				xmin = 55.9722
				xmax = 56.0922
				text = "sp"
			intervals [607]:
				xmin = 56.0922
				xmax = 56.2664
				text = ""
			intervals [608]:
				xmin = 56.2664
				xmax = 56.3864
				text = "SH"
			intervals [609]:
				xmin = 56.3864
				xmax = 56.4364
				text = "IY1"
			intervals [610]:
				xmin = 56.4364
				xmax = 56.5364
				text = "S"
			intervals [611]:
				xmin = 56.5364
				xmax = 56.5864
				text = "EH1"
			intervals [612]:
				xmin = 56.5864
				xmax = 56.6264
				text = "D"
			intervals [613]:
				xmin = 56.6264
				xmax = 56.6564
				text = "sp"
			intervals [614]:
				xmin = 56.6564
				xmax = 56.8764
				text = "Y"
			intervals [615]:
				xmin = 56.8764
				xmax = 56.9164
				text = "EH1"
			intervals [616]:
				xmin = 56.9164
				xmax = 57.0164
				text = "S"
			intervals [617]:
				xmin = 57.0164
				xmax = 57.731
				text = ""
			intervals [618]:
				xmin = 57.731
				xmax = 57.871
				text = "DH"
			intervals [619]:
				xmin = 57.871
				xmax = 57.901
				text = "AH0"
			intervals [620]:
				xmin = 57.901
				xmax = 57.931
				text = "T"
			intervals [621]:
				xmin = 57.931
				xmax = 57.961
				text = "W"
			intervals [622]:
				xmin = 57.961
				xmax = 57.991
				text = "AH0"
			intervals [623]:
				xmin = 57.991
				xmax = 58.051
				text = "Z"
			intervals [624]:
				xmin = 58.051
				xmax = 58.081
				text = "EH1"
			intervals [625]:
				xmin = 58.081
				xmax = 58.111
				text = "N"
			intervals [626]:
				xmin = 58.111
				xmax = 58.141
				text = "D"
			intervals [627]:
				xmin = 58.141
				xmax = 58.171
				text = "sp"
			intervals [628]:
				xmin = 58.171
				xmax = 58.211
				text = "AH0"
			intervals [629]:
				xmin = 58.211
				xmax = 58.241
				text = "V"
			intervals [630]:
				xmin = 58.241
				xmax = 58.271
				text = "sp"
			intervals [631]:
				xmin = 58.271
				xmax = 58.361
				text = "DH"
			intervals [632]:
				xmin = 58.361
				xmax = 58.391
				text = "AH0"
			intervals [633]:
				xmin = 58.391
				xmax = 58.421
				text = "T"
			intervals [634]:
				xmin = 58.421
				xmax = 58.611
				text = "sp"
			intervals [635]:
				xmin = 58.611
				xmax = 59.4301
				text = ""
			intervals [636]:
				xmin = 59.4301
				xmax = 59.5401
				text = "S"
			intervals [637]:
				xmin = 59.5401
				xmax = 59.6501
				text = "OW1"
			intervals [638]:
				xmin = 59.6501
				xmax = 59.7001
				text = "DH"
			intervals [639]:
				xmin = 59.7001
				xmax = 59.7601
				text = "EH1"
			intervals [640]:
				xmin = 59.7601
				xmax = 59.8301
				text = "N"
			intervals [641]:
				xmin = 59.8301
				xmax = 59.8901
				text = "DH"
			intervals [642]:
				xmin = 59.8901
				xmax = 59.9401
				text = "AH0"
			intervals [643]:
				xmin = 59.9401
				xmax = 60.1001
				text = "sp"
			intervals [644]:
				xmin = 60.1001
				xmax = 60.2959
				text = ""
			intervals [645]:
				xmin = 60.2959
				xmax = 60.3759
				text = "S"
			intervals [646]:
				xmin = 60.3759
				xmax = 60.4559
				text = "UW1"
			intervals [647]:
				xmin = 60.4559
				xmax = 60.5059
				text = "N"
			intervals [648]:
				xmin = 60.5059
				xmax = 60.5859
				text = "AE1"
			intervals [649]:
				xmin = 60.5859
				xmax = 60.6159
				text = "F"
			intervals [650]:
				xmin = 60.6159
				xmax = 60.6459
				text = "T"
			intervals [651]:
				xmin = 60.6459
				xmax = 60.6759
				text = "ER0"
			intervals [652]:
				xmin = 60.6759
				xmax = 60.7059
				text = "sp"
			intervals [653]:
				xmin = 60.7059
				xmax = 60.7359
				text = "DH"
			intervals [654]:
				xmin = 60.7359
				xmax = 60.7659
				text = "AE1"
			intervals [655]:
				xmin = 60.7659
				xmax = 60.8059
				text = "T"
			intervals [656]:
				xmin = 60.8059
				xmax = 60.8359
				text = "IH0"
			intervals [657]:
				xmin = 60.8359
				xmax = 60.8659
				text = "T"
			intervals [658]:
				xmin = 60.8659
				xmax = 60.8959
				text = "W"
			intervals [659]:
				xmin = 60.8959
				xmax = 60.9359
				text = "EH1"
			intervals [660]:
				xmin = 60.9359
				xmax = 60.9659
				text = "N"
			intervals [661]:
				xmin = 60.9659
				xmax = 60.9959
				text = "T"
			intervals [662]:
				xmin = 60.9959
				xmax = 61.0259
				text = "T"
			intervals [663]:
				xmin = 61.0259
				xmax = 61.1059
				text = "AH0"
			intervals [664]:
				xmin = 61.1059
				xmax = 61.2059
				text = "T"
			intervals [665]:
				xmin = 61.2059
				xmax = 61.2559
				text = "R"
			intervals [666]:
				xmin = 61.2559
				xmax = 61.5059
				text = "AY1"
			intervals [667]:
				xmin = 61.5059
				xmax = 61.5659
				text = "L"
			intervals [668]:
				xmin = 61.5659
				xmax = 61.6259
				text = "sp"
			intervals [669]:
				xmin = 61.6259
				xmax = 61.7159
				text = "AH0"
			intervals [670]:
				xmin = 61.7159
				xmax = 61.7659
				text = "N"
			intervals [671]:
				xmin = 61.7659
				xmax = 61.8359
				text = "AY1"
			intervals [672]:
				xmin = 61.8359
				xmax = 61.9059
				text = "HH"
			intervals [673]:
				xmin = 61.9059
				xmax = 61.9559
				text = "AE1"
			intervals [674]:
				xmin = 61.9559
				xmax = 61.9959
				text = "D"
			intervals [675]:
				xmin = 61.9959
				xmax = 62.0759
				text = "sp"
			intervals [676]:
				xmin = 62.0759
				xmax = 62.1659
				text = "JH"
			intervals [677]:
				xmin = 62.1659
				xmax = 62.2359
				text = "AH1"
			intervals [678]:
				xmin = 62.2359
				xmax = 62.3859
				text = "JH"
			intervals [679]:
				xmin = 62.3859
				xmax = 62.5559
				text = "sp"
			intervals [680]:
				xmin = 62.5559
				xmax = 62.7659
				text = "JH"
			intervals [681]:
				xmin = 62.7659
				xmax = 62.8659
				text = "AH1"
			intervals [682]:
				xmin = 62.8659
				xmax = 63.0459
				text = "JH"
			intervals [683]:
				xmin = 63.0459
				xmax = 63.0759
				text = "sp"
			intervals [684]:
				xmin = 63.0759
				xmax = 63.7659
				text = "TN"
			intervals [685]:
				xmin = 63.7659
				xmax = 65.0865
				text = ""
			intervals [686]:
				xmin = 65.0865
				xmax = 65.1665
				text = "JH"
			intervals [687]:
				xmin = 65.1665
				xmax = 65.2865
				text = "AH1"
			intervals [688]:
				xmin = 65.2865
				xmax = 65.5765
				text = "JH"
			intervals [689]:
				xmin = 65.5765
				xmax = 68.6362
				text = ""
			intervals [690]:
				xmin = 68.6362
				xmax = 68.6762
				text = "sil"
			intervals [691]:
				xmin = 68.6762
				xmax = 68.7062
				text = "B"
			intervals [692]:
				xmin = 68.7062
				xmax = 68.7362
				text = "IH0"
			intervals [693]:
				xmin = 68.7362
				xmax = 68.7862
				text = "L"
			intervals [694]:
				xmin = 68.7862
				xmax = 68.8562
				text = "IY1"
			intervals [695]:
				xmin = 68.8562
				xmax = 68.8862
				text = "V"
			intervals [696]:
				xmin = 68.8862
				xmax = 68.9162
				text = "sp"
			intervals [697]:
				xmin = 68.9162
				xmax = 68.9662
				text = "DH"
			intervals [698]:
				xmin = 68.9662
				xmax = 69.0362
				text = "AH0"
			intervals [699]:
				xmin = 69.0362
				xmax = 69.1362
				text = "sp"
			intervals [700]:
				xmin = 69.1362
				xmax = 69.1662
				text = "spn"
			intervals [701]:
				xmin = 69.1662
				xmax = 69.6562
				text = "sp"
			intervals [702]:
				xmin = 69.6562
				xmax = 69.6862
				text = "B"
			intervals [703]:
				xmin = 69.6862
				xmax = 69.7162
				text = "IH0"
			intervals [704]:
				xmin = 69.7162
				xmax = 69.7562
				text = "L"
			intervals [705]:
				xmin = 69.7562
				xmax = 69.7862
				text = "IY1"
			intervals [706]:
				xmin = 69.7862
				xmax = 69.8162
				text = "V"
			intervals [707]:
				xmin = 69.8162
				xmax = 69.8562
				text = "sp"
			intervals [708]:
				xmin = 69.8562
				xmax = 69.9062
				text = "DH"
			intervals [709]:
				xmin = 69.9062
				xmax = 69.9462
				text = "AH0"
			intervals [710]:
				xmin = 69.9462
				xmax = 70.0062
				text = "sp"
			intervals [711]:
				xmin = 70.0062
				xmax = 70.0362
				text = "spn"
			intervals [712]:
				xmin = 70.0362
				xmax = 70.0662
				text = "HH"
			intervals [713]:
				xmin = 70.0662
				xmax = 70.0962
				text = "IH0"
			intervals [714]:
				xmin = 70.0962
				xmax = 70.1262
				text = "Z"
			intervals [715]:
				xmin = 70.1262
				xmax = 70.2362
				text = "sp"
			intervals [716]:
				xmin = 70.2362
				xmax = 70.2762
				text = "N"
			intervals [717]:
				xmin = 70.2762
				xmax = 70.3062
				text = "EY1"
			intervals [718]:
				xmin = 70.3062
				xmax = 70.3362
				text = "M"
			intervals [719]:
				xmin = 70.3362
				xmax = 70.5562
				text = "sp"
			intervals [720]:
				xmin = 70.5562
				xmax = 70.5862
				text = "W"
			intervals [721]:
				xmin = 70.5862
				xmax = 70.6162
				text = "AH0"
			intervals [722]:
				xmin = 70.6162
				xmax = 70.6462
				text = "Z"
			intervals [723]:
				xmin = 70.6462
				xmax = 71.2558
				text = "sp"
			intervals [724]:
				xmin = 71.2558
				xmax = 71.2958
				text = "W"
			intervals [725]:
				xmin = 71.2958
				xmax = 71.3658
				text = "EH1"
			intervals [726]:
				xmin = 71.3658
				xmax = 71.4258
				text = "L"
			intervals [727]:
				xmin = 71.4258
				xmax = 71.5058
				text = "HH"
			intervals [728]:
				xmin = 71.5058
				xmax = 71.5558
				text = "IY1"
			intervals [729]:
				xmin = 71.5558
				xmax = 71.5858
				text = "Z"
			intervals [730]:
				xmin = 71.5858
				xmax = 71.6558
				text = "D"
			intervals [731]:
				xmin = 71.6558
				xmax = 71.7058
				text = "IH0"
			intervals [732]:
				xmin = 71.7058
				xmax = 71.8258
				text = "S"
			intervals [733]:
				xmin = 71.8258
				xmax = 71.9558
				text = "IY1"
			intervals [734]:
				xmin = 71.9558
				xmax = 71.9958
				text = "S"
			intervals [735]:
				xmin = 71.9958
				xmax = 72.0258
				text = "T"
			intervals [736]:
				xmin = 72.0258
				xmax = 72.0958
				text = "sp"
			intervals [737]:
				xmin = 72.0958
				xmax = 72.1458
				text = "N"
			intervals [738]:
				xmin = 72.1458
				xmax = 72.3358
				text = "AW1"
			intervals [739]:
				xmin = 72.3358
				xmax = 72.9819
				text = "sp"
			intervals [740]:
				xmin = 72.9819
				xmax = 73.0819
				text = "AH0"
			intervals [741]:
				xmin = 73.0819
				xmax = 73.1319
				text = "N"
			intervals [742]:
				xmin = 73.1319
				xmax = 73.1619
				text = "sp"
			intervals [743]:
				xmin = 73.1619
				xmax = 73.1919
				text = "HH"
			intervals [744]:
				xmin = 73.1919
				xmax = 73.3719
				text = "IY1"
			intervals [745]:
				xmin = 73.3719
				xmax = 73.5119
				text = "sp"
			intervals [746]:
				xmin = 73.5119
				xmax = 73.6019
				text = "HH"
			intervals [747]:
				xmin = 73.6019
				xmax = 73.7119
				text = "IY1"
			intervals [748]:
				xmin = 73.7119
				xmax = 73.7419
				text = "sp"
			intervals [749]:
				xmin = 73.7419
				xmax = 73.8819
				text = "HH"
			intervals [750]:
				xmin = 73.8819
				xmax = 74.0619
				text = "IY1"
			intervals [751]:
				xmin = 74.0619
				xmax = 74.1519
				text = "sp"
			intervals [752]:
				xmin = 74.1519
				xmax = 74.4519
				text = "AH1"
			intervals [753]:
				xmin = 74.4519
				xmax = 74.5719
				text = "sp"
			intervals [754]:
				xmin = 74.5719
				xmax = 74.6919
				text = "HH"
			intervals [755]:
				xmin = 74.6919
				xmax = 74.8119
				text = "IY1"
			intervals [756]:
				xmin = 74.8119
				xmax = 74.8619
				text = "HH"
			intervals [757]:
				xmin = 74.8619
				xmax = 74.9319
				text = "ER1"
			intervals [758]:
				xmin = 74.9319
				xmax = 74.9919
				text = "D"
			intervals [759]:
				xmin = 74.9919
				xmax = 75.0219
				text = "DH"
			intervals [760]:
				xmin = 75.0219
				xmax = 75.0619
				text = "IY0"
			intervals [761]:
				xmin = 75.0619
				xmax = 75.1819
				text = "K"
			intervals [762]:
				xmin = 75.1819
				xmax = 75.2519
				text = "EY1"
			intervals [763]:
				xmin = 75.2519
				xmax = 75.3319
				text = "S"
			intervals [764]:
				xmin = 75.3319
				xmax = 75.3819
				text = "EH1"
			intervals [765]:
				xmin = 75.3819
				xmax = 75.4419
				text = "Z"
			intervals [766]:
				xmin = 75.4419
				xmax = 75.4819
				text = "AH0"
			intervals [767]:
				xmin = 75.4819
				xmax = 75.5419
				text = "sp"
			intervals [768]:
				xmin = 75.5419
				xmax = 75.6219
				text = "T"
			intervals [769]:
				xmin = 75.6219
				xmax = 75.6719
				text = "R"
			intervals [770]:
				xmin = 75.6719
				xmax = 75.8419
				text = "AY1"
			intervals [771]:
				xmin = 75.8419
				xmax = 75.9219
				text = "L"
			intervals [772]:
				xmin = 75.9219
				xmax = 75.9819
				text = "sp"
			intervals [773]:
				xmin = 75.9819
				xmax = 76.0619
				text = "AH0"
			intervals [774]:
				xmin = 76.0619
				xmax = 76.0919
				text = "N"
			intervals [775]:
				xmin = 76.0919
				xmax = 76.1219
				text = "HH"
			intervals [776]:
				xmin = 76.1219
				xmax = 76.1519
				text = "IY1"
			intervals [777]:
				xmin = 76.1519
				xmax = 76.3019
				text = "sp"
			intervals [778]:
				xmin = 76.3019
				xmax = 76.3319
				text = "HH"
			intervals [779]:
				xmin = 76.3319
				xmax = 76.3619
				text = "IY1"
			intervals [780]:
				xmin = 76.3619
				xmax = 76.5319
				text = "sp"
			intervals [781]:
				xmin = 76.5319
				xmax = 76.6519
				text = "HH"
			intervals [782]:
				xmin = 76.6519
				xmax = 76.6819
				text = "AE1"
			intervals [783]:
				xmin = 76.6819
				xmax = 76.7119
				text = "N"
			intervals [784]:
				xmin = 76.7119
				xmax = 76.7419
				text = "D"
			intervals [785]:
				xmin = 76.7419
				xmax = 76.7819
				text = "D"
			intervals [786]:
				xmin = 76.7819
				xmax = 76.8619
				text = "AW1"
			intervals [787]:
				xmin = 76.8619
				xmax = 76.8919
				text = "N"
			intervals [788]:
				xmin = 76.8919
				xmax = 76.9219
				text = "sp"
			intervals [789]:
				xmin = 76.9219
				xmax = 76.9519
				text = "DH"
			intervals [790]:
				xmin = 76.9519
				xmax = 76.9919
				text = "AH0"
			intervals [791]:
				xmin = 76.9919
				xmax = 77.0219
				text = "D"
			intervals [792]:
				xmin = 77.0219
				xmax = 77.0519
				text = "IH0"
			intervals [793]:
				xmin = 77.0519
				xmax = 77.0919
				text = "S"
			intervals [794]:
				xmin = 77.0919
				xmax = 77.1519
				text = "IH1"
			intervals [795]:
				xmin = 77.1519
				xmax = 77.1919
				text = "ZH"
			intervals [796]:
				xmin = 77.1919
				xmax = 77.2319
				text = "AH0"
			intervals [797]:
				xmin = 77.2319
				xmax = 77.2719
				text = "N"
			intervals [798]:
				xmin = 77.2719
				xmax = 77.3019
				text = "IH0"
			intervals [799]:
				xmin = 77.3019
				xmax = 77.3319
				text = "N"
			intervals [800]:
				xmin = 77.3319
				xmax = 77.3619
				text = "M"
			intervals [801]:
				xmin = 77.3619
				xmax = 77.4619
				text = "AY1"
			intervals [802]:
				xmin = 77.4619
				xmax = 77.5619
				text = "sp"
			intervals [803]:
				xmin = 77.5619
				xmax = 77.6219
				text = "F"
			intervals [804]:
				xmin = 77.6219
				xmax = 77.6519
				text = "EY1"
			intervals [805]:
				xmin = 77.6519
				xmax = 77.6819
				text = "V"
			intervals [806]:
				xmin = 77.6819
				xmax = 77.7419
				text = "ER0"
			intervals [807]:
				xmin = 77.7419
				xmax = 77.9619
				text = "sp"
			intervals [808]:
				xmin = 77.9619
				xmax = 80.9013
				text = ""
			intervals [809]:
				xmin = 80.9013
				xmax = 81.0313
				text = "S"
			intervals [810]:
				xmin = 81.0313
				xmax = 81.2413
				text = "OW1"
			intervals [811]:
				xmin = 81.2413
				xmax = 81.4613
				text = "AH1"
			intervals [812]:
				xmin = 81.4613
				xmax = 81.6013
				text = "sp"
			intervals [813]:
				xmin = 81.6013
				xmax = 81.7113
				text = "DH"
			intervals [814]:
				xmin = 81.7113
				xmax = 81.7713
				text = "EH1"
			intervals [815]:
				xmin = 81.7713
				xmax = 81.8613
				text = "N"
			intervals [816]:
				xmin = 81.8613
				xmax = 81.8913
				text = "W"
			intervals [817]:
				xmin = 81.8913
				xmax = 81.9413
				text = "EH1"
			intervals [818]:
				xmin = 81.9413
				xmax = 82.0013
				text = "N"
			intervals [819]:
				xmin = 82.0013
				xmax = 82.1713
				text = "sp"
			intervals [820]:
				xmin = 82.1713
				xmax = 82.2913
				text = "M"
			intervals [821]:
				xmin = 82.2913
				xmax = 82.3713
				text = "AY1"
			intervals [822]:
				xmin = 82.3713
				xmax = 82.4413
				text = "N"
			intervals [823]:
				xmin = 82.4413
				xmax = 82.4813
				text = "EY1"
			intervals [824]:
				xmin = 82.4813
				xmax = 82.5613
				text = "M"
			intervals [825]:
				xmin = 82.5613
				xmax = 82.6913
				text = "K"
			intervals [826]:
				xmin = 82.6913
				xmax = 82.7313
				text = "EY1"
			intervals [827]:
				xmin = 82.7313
				xmax = 82.7913
				text = "M"
			intervals [828]:
				xmin = 82.7913
				xmax = 82.8313
				text = "AH1"
			intervals [829]:
				xmin = 82.8313
				xmax = 82.8613
				text = "P"
			intervals [830]:
				xmin = 82.8613
				xmax = 82.9213
				text = "F"
			intervals [831]:
				xmin = 82.9213
				xmax = 83.0213
				text = "ER0"
			intervals [832]:
				xmin = 83.0213
				xmax = 83.0913
				text = "B"
			intervals [833]:
				xmin = 83.0913
				xmax = 83.1313
				text = "AH0"
			intervals [834]:
				xmin = 83.1313
				xmax = 83.2113
				text = "T"
			intervals [835]:
				xmin = 83.2113
				xmax = 83.3013
				text = "AE1"
			intervals [836]:
				xmin = 83.3013
				xmax = 83.3613
				text = "L"
			intervals [837]:
				xmin = 83.3613
				xmax = 83.3913
				text = "Y"
			intervals [838]:
				xmin = 83.3913
				xmax = 83.4213
				text = "AH0"
			intervals [839]:
				xmin = 83.4213
				xmax = 83.5313
				text = "N"
			intervals [840]:
				xmin = 83.5313
				xmax = 83.6113
				text = "CH"
			intervals [841]:
				xmin = 83.6113
				xmax = 83.7713
				text = "IY1"
			intervals [842]:
				xmin = 83.7713
				xmax = 83.9613
				text = "F"
			intervals [843]:
				xmin = 83.9613
				xmax = 84.7452
				text = ""
			intervals [844]:
				xmin = 84.7452
				xmax = 84.8152
				text = "DH"
			intervals [845]:
				xmin = 84.8152
				xmax = 84.8452
				text = "EH1"
			intervals [846]:
				xmin = 84.8452
				xmax = 84.9052
				text = "N"
			intervals [847]:
				xmin = 84.9052
				xmax = 84.9452
				text = "DH"
			intervals [848]:
				xmin = 84.9452
				xmax = 84.9952
				text = "EY1"
			intervals [849]:
				xmin = 84.9952
				xmax = 85.1352
				text = "Z"
			intervals [850]:
				xmin = 85.1352
				xmax = 85.2083
				text = ""
			intervals [851]:
				xmin = 85.2083
				xmax = 85.3683
				text = "sil"
			intervals [852]:
				xmin = 85.3683
				xmax = 85.4883
				text = "Z"
			intervals [853]:
				xmin = 85.4883
				xmax = 85.5657
				text = ""
			intervals [854]:
				xmin = 85.5657
				xmax = 85.6757
				text = "S"
			intervals [855]:
				xmin = 85.6757
				xmax = 85.7457
				text = "T"
			intervals [856]:
				xmin = 85.7457
				xmax = 85.7957
				text = "AA1"
			intervals [857]:
				xmin = 85.7957
				xmax = 85.8557
				text = "R"
			intervals [858]:
				xmin = 85.8557
				xmax = 85.8957
				text = "T"
			intervals [859]:
				xmin = 85.8957
				xmax = 85.9657
				text = "AH0"
			intervals [860]:
				xmin = 85.9657
				xmax = 86.0457
				text = "sp"
			intervals [861]:
				xmin = 86.0457
				xmax = 86.1257
				text = "F"
			intervals [862]:
				xmin = 86.1257
				xmax = 86.1657
				text = "Y"
			intervals [863]:
				xmin = 86.1657
				xmax = 86.2357
				text = "UW1"
			intervals [864]:
				xmin = 86.2357
				xmax = 86.3157
				text = "M"
			intervals [865]:
				xmin = 86.3157
				xmax = 86.3857
				text = "AO1"
			intervals [866]:
				xmin = 86.3857
				xmax = 86.4657
				text = "R"
			intervals [867]:
				xmin = 86.4657
				xmax = 86.5757
				text = "T"
			intervals [868]:
				xmin = 86.5757
				xmax = 86.6057
				text = "R"
			intervals [869]:
				xmin = 86.6057
				xmax = 86.6557
				text = "IH1"
			intervals [870]:
				xmin = 86.6557
				xmax = 86.7057
				text = "K"
			intervals [871]:
				xmin = 86.7057
				xmax = 86.7757
				text = "S"
			intervals [872]:
				xmin = 86.7757
				xmax = 86.8457
				text = "N"
			intervals [873]:
				xmin = 86.8457
				xmax = 87.0657
				text = "AW1"
			intervals [874]:
				xmin = 87.0657
				xmax = 87.3157
				text = "sp"
			intervals [875]:
				xmin = 87.3157
				xmax = 87.4357
				text = "OW1"
			intervals [876]:
				xmin = 87.4357
				xmax = 87.5057
				text = "DH"
			intervals [877]:
				xmin = 87.5057
				xmax = 87.5457
				text = "EY1"
			intervals [878]:
				xmin = 87.5457
				xmax = 87.6257
				text = "D"
			intervals [879]:
				xmin = 87.6257
				xmax = 87.6557
				text = "IH1"
			intervals [880]:
				xmin = 87.6557
				xmax = 87.6857
				text = "D"
			intervals [881]:
				xmin = 87.6857
				xmax = 87.7457
				text = "EH1"
			intervals [882]:
				xmin = 87.7457
				xmax = 87.7857
				text = "V"
			intervals [883]:
				xmin = 87.7857
				xmax = 87.8157
				text = "R"
			intervals [884]:
				xmin = 87.8157
				xmax = 87.8557
				text = "IY0"
			intervals [885]:
				xmin = 87.8557
				xmax = 87.9257
				text = "TH"
			intervals [886]:
				xmin = 87.9257
				xmax = 87.9557
				text = "IH2"
			intervals [887]:
				xmin = 87.9557
				xmax = 88.1057
				text = "NG"
			intervals [888]:
				xmin = 88.1057
				xmax = 88.1657
				text = "AY1"
			intervals [889]:
				xmin = 88.1657
				xmax = 88.2257
				text = "M"
			intervals [890]:
				xmin = 88.2257
				xmax = 88.2757
				text = "IY1"
			intervals [891]:
				xmin = 88.2757
				xmax = 88.3257
				text = "N"
			intervals [892]:
				xmin = 88.3257
				xmax = 88.3557
				text = "W"
			intervals [893]:
				xmin = 88.3557
				xmax = 88.4157
				text = "EH1"
			intervals [894]:
				xmin = 88.4157
				xmax = 88.4457
				text = "N"
			intervals [895]:
				xmin = 88.4457
				xmax = 88.4757
				text = "T"
			intervals [896]:
				xmin = 88.4757
				xmax = 88.5157
				text = "sp"
			intervals [897]:
				xmin = 88.5157
				xmax = 88.5457
				text = "T"
			intervals [898]:
				xmin = 88.5457
				xmax = 88.5757
				text = "AH0"
			intervals [899]:
				xmin = 88.5757
				xmax = 88.7357
				text = "P"
			intervals [900]:
				xmin = 88.7357
				xmax = 88.7757
				text = "ER0"
			intervals [901]:
				xmin = 88.7757
				xmax = 88.8057
				text = "M"
			intervals [902]:
				xmin = 88.8057
				xmax = 88.8457
				text = "OW1"
			intervals [903]:
				xmin = 88.8457
				xmax = 88.9557
				text = "SH"
			intervals [904]:
				xmin = 88.9557
				xmax = 88.9857
				text = "AH0"
			intervals [905]:
				xmin = 88.9857
				xmax = 89.1057
				text = "N"
			intervals [906]:
				xmin = 89.1057
				xmax = 89.1557
				text = "B"
			intervals [907]:
				xmin = 89.1557
				xmax = 89.3457
				text = "AO1"
			intervals [908]:
				xmin = 89.3457
				xmax = 89.3857
				text = "R"
			intervals [909]:
				xmin = 89.3857
				xmax = 89.4157
				text = "D"
			intervals [910]:
				xmin = 89.4157
				xmax = 89.4457
				text = "AH0"
			intervals [911]:
				xmin = 89.4457
				xmax = 89.6957
				text = "N"
			intervals [912]:
				xmin = 89.6957
				xmax = 89.8657
				text = ""
			intervals [913]:
				xmin = 89.8657
				xmax = 90.1257
				text = "L"
			intervals [914]:
				xmin = 90.1257
				xmax = 90.4157
				text = "AY1"
			intervals [915]:
				xmin = 90.4157
				xmax = 90.5057
				text = "D"
			intervals [916]:
				xmin = 90.5057
				xmax = 90.5857
				text = "W"
			intervals [917]:
				xmin = 90.5857
				xmax = 90.6157
				text = "AH1"
			intervals [918]:
				xmin = 90.6157
				xmax = 90.6557
				text = "N"
			intervals [919]:
				xmin = 90.6557
				xmax = 90.6957
				text = "T"
			intervals [920]:
				xmin = 90.6957
				xmax = 90.7557
				text = "AH0"
			intervals [921]:
				xmin = 90.7557
				xmax = 90.9157
				text = "sp"
			intervals [922]:
				xmin = 90.9157
				xmax = 91.0857
				text = "AY1"
			intervals [923]:
				xmin = 91.0857
				xmax = 91.1257
				text = "D"
			intervals [924]:
				xmin = 91.1257
				xmax = 91.1657
				text = "OW1"
			intervals [925]:
				xmin = 91.1657
				xmax = 91.2857
				text = "N"
			intervals [926]:
				xmin = 91.2857
				xmax = 91.3757
				text = "S"
			intervals [927]:
				xmin = 91.3757
				xmax = 91.4557
				text = "DH"
			intervals [928]:
				xmin = 91.4557
				xmax = 91.5157
				text = "IH0"
			intervals [929]:
				xmin = 91.5157
				xmax = 91.5957
				text = "S"
			intervals [930]:
				xmin = 91.5957
				xmax = 91.6957
				text = "F"
			intervals [931]:
				xmin = 91.6957
				xmax = 91.7957
				text = "AY1"
			intervals [932]:
				xmin = 91.7957
				xmax = 91.8357
				text = "ER0"
			intervals [933]:
				xmin = 91.8357
				xmax = 91.9357
				text = "CH"
			intervals [934]:
				xmin = 91.9357
				xmax = 92.0257
				text = "IY1"
			intervals [935]:
				xmin = 92.0257
				xmax = 92.1057
				text = "F"
			intervals [936]:
				xmin = 92.1057
				xmax = 92.1857
				text = "W"
			intervals [937]:
				xmin = 92.1857
				xmax = 92.2157
				text = "IY1"
			intervals [938]:
				xmin = 92.2157
				xmax = 92.2457
				text = "HH"
			intervals [939]:
				xmin = 92.2457
				xmax = 92.3157
				text = "AE1"
			intervals [940]:
				xmin = 92.3157
				xmax = 92.3657
				text = "V"
			intervals [941]:
				xmin = 92.3657
				xmax = 92.3957
				text = "sp"
			intervals [942]:
				xmin = 92.3957
				xmax = 92.4357
				text = "R"
			intervals [943]:
				xmin = 92.4357
				xmax = 92.4857
				text = "AY1"
			intervals [944]:
				xmin = 92.4857
				xmax = 92.5657
				text = "T"
			intervals [945]:
				xmin = 92.5657
				xmax = 92.5957
				text = "sp"
			intervals [946]:
				xmin = 92.5957
				xmax = 92.6957
				text = "N"
			intervals [947]:
				xmin = 92.6957
				xmax = 92.9557
				text = "AW1"
			intervals [948]:
				xmin = 92.9557
				xmax = 93.4677
				text = "sp"
			intervals [949]:
				xmin = 93.4677
				xmax = 93.5377
				text = "AH1"
			intervals [950]:
				xmin = 93.5377
				xmax = 93.6277
				text = "M"
			intervals [951]:
				xmin = 93.6277
				xmax = 93.7077
				text = "HH"
			intervals [952]:
				xmin = 93.7077
				xmax = 93.8377
				text = "IY1"
			intervals [953]:
				xmin = 93.8377
				xmax = 93.9977
				text = "Z"
			intervals [954]:
				xmin = 93.9977
				xmax = 94.108
				text = ""
			intervals [955]:
				xmin = 94.108
				xmax = 94.568
				text = "AH1"
			intervals [956]:
				xmin = 94.568
				xmax = 94.658
				text = "sp"
			intervals [957]:
				xmin = 94.658
				xmax = 94.8006
				text = ""
			intervals [958]:
				xmin = 94.8006
				xmax = 94.8606
				text = "HH"
			intervals [959]:
				xmin = 94.8606
				xmax = 94.9406
				text = "IY1"
			intervals [960]:
				xmin = 94.9406
				xmax = 95.0406
				text = "P"
			intervals [961]:
				xmin = 95.0406
				xmax = 95.1006
				text = "ER0"
			intervals [962]:
				xmin = 95.1006
				xmax = 95.1706
				text = "M"
			intervals [963]:
				xmin = 95.1706
				xmax = 95.2206
				text = "IH1"
			intervals [964]:
				xmin = 95.2206
				xmax = 95.2606
				text = "T"
			intervals [965]:
				xmin = 95.2606
				xmax = 95.3006
				text = "IH0"
			intervals [966]:
				xmin = 95.3006
				xmax = 95.3506
				text = "D"
			intervals [967]:
				xmin = 95.3506
				xmax = 95.4406
				text = "W"
			intervals [968]:
				xmin = 95.4406
				xmax = 95.4806
				text = "AH1"
			intervals [969]:
				xmin = 95.4806
				xmax = 95.5206
				text = "N"
			intervals [970]:
				xmin = 95.5206
				xmax = 95.5506
				text = "AH0"
			intervals [971]:
				xmin = 95.5506
				xmax = 95.6006
				text = "V"
			intervals [972]:
				xmin = 95.6006
				xmax = 95.6306
				text = "DH"
			intervals [973]:
				xmin = 95.6306
				xmax = 95.6606
				text = "AH0"
			intervals [974]:
				xmin = 95.6606
				xmax = 95.7606
				text = "M"
			intervals [975]:
				xmin = 95.7606
				xmax = 95.7906
				text = "EH1"
			intervals [976]:
				xmin = 95.7906
				xmax = 95.9906
				text = "N"
			intervals [977]:
				xmin = 95.9906
				xmax = 96.0706
				text = "sp"
			intervals [978]:
				xmin = 96.0706
				xmax = 96.1306
				text = "T"
			intervals [979]:
				xmin = 96.1306
				xmax = 96.2506
				text = "AH0"
			intervals [980]:
				xmin = 96.2506
				xmax = 96.3206
				text = "T"
			intervals [981]:
				xmin = 96.3206
				xmax = 96.3606
				text = "EH1"
			intervals [982]:
				xmin = 96.3606
				xmax = 96.4106
				text = "S"
			intervals [983]:
				xmin = 96.4106
				xmax = 96.4906
				text = "T"
			intervals [984]:
				xmin = 96.4906
				xmax = 96.5206
				text = "AH0"
			intervals [985]:
				xmin = 96.5206
				xmax = 96.6406
				text = "F"
			intervals [986]:
				xmin = 96.6406
				xmax = 96.7806
				text = "AY2"
			intervals [987]:
				xmin = 96.7806
				xmax = 96.8206
				text = "AH0"
			intervals [988]:
				xmin = 96.8206
				xmax = 96.9006
				text = "G"
			intervals [989]:
				xmin = 96.9006
				xmax = 96.9606
				text = "EH1"
			intervals [990]:
				xmin = 96.9606
				xmax = 97.0206
				text = "N"
			intervals [991]:
				xmin = 97.0206
				xmax = 97.0506
				text = "S"
			intervals [992]:
				xmin = 97.0506
				xmax = 97.1006
				text = "T"
			intervals [993]:
				xmin = 97.1006
				xmax = 97.1306
				text = "sp"
			intervals [994]:
				xmin = 97.1306
				xmax = 97.1806
				text = "M"
			intervals [995]:
				xmin = 97.1806
				xmax = 97.3106
				text = "IY1"
			intervals [996]:
				xmin = 97.3106
				xmax = 97.3406
				text = "HH"
			intervals [997]:
				xmin = 97.3406
				xmax = 97.4106
				text = "UW1"
			intervals [998]:
				xmin = 97.4106
				xmax = 97.4506
				text = "W"
			intervals [999]:
				xmin = 97.4506
				xmax = 97.4806
				text = "AH0"
			intervals [1000]:
				xmin = 97.4806
				xmax = 97.5106
				text = "Z"
			intervals [1001]:
				xmin = 97.5106
				xmax = 97.5506
				text = "N"
			intervals [1002]:
				xmin = 97.5506
				xmax = 97.6206
				text = "EH1"
			intervals [1003]:
				xmin = 97.6206
				xmax = 97.6506
				text = "V"
			intervals [1004]:
				xmin = 97.6506
				xmax = 97.7106
				text = "ER0"
			intervals [1005]:
				xmin = 97.7106
				xmax = 97.7806
				text = "M"
			intervals [1006]:
				xmin = 97.7806
				xmax = 97.8806
				text = "AY1"
			intervals [1007]:
				xmin = 97.8806
				xmax = 97.9706
				text = "S"
			intervals [1008]:
				xmin = 97.9706
				xmax = 98.0006
				text = "UW0"
			intervals [1009]:
				xmin = 98.0006
				xmax = 98.0506
				text = "P"
			intervals [1010]:
				xmin = 98.0506
				xmax = 98.1306
				text = "IH1"
			intervals [1011]:
				xmin = 98.1306
				xmax = 98.2006
				text = "R"
			intervals [1012]:
				xmin = 98.2006
				xmax = 98.2406
				text = "IY0"
			intervals [1013]:
				xmin = 98.2406
				xmax = 98.2806
				text = "ER0"
			intervals [1014]:
				xmin = 98.2806
				xmax = 98.4006
				text = "AO1"
			intervals [1015]:
				xmin = 98.4006
				xmax = 98.4406
				text = "F"
			intervals [1016]:
				xmin = 98.4406
				xmax = 98.4806
				text = "AH0"
			intervals [1017]:
				xmin = 98.4806
				xmax = 98.5806
				text = "S"
			intervals [1018]:
				xmin = 98.5806
				xmax = 98.6106
				text = "ER0"
			intervals [1019]:
				xmin = 98.6106
				xmax = 98.7306
				text = "sp"
			intervals [1020]:
				xmin = 98.7306
				xmax = 98.9852
				text = ""
			intervals [1021]:
				xmin = 98.9852
				xmax = 99.0152
				text = "DH"
			intervals [1022]:
				xmin = 99.0152
				xmax = 99.0452
				text = "AH0"
			intervals [1023]:
				xmin = 99.0452
				xmax = 99.0752
				text = "T"
			intervals [1024]:
				xmin = 99.0752
				xmax = 99.1352
				text = "S"
			intervals [1025]:
				xmin = 99.1352
				xmax = 99.1952
				text = "W"
			intervals [1026]:
				xmin = 99.1952
				xmax = 99.2352
				text = "AH1"
			intervals [1027]:
				xmin = 99.2352
				xmax = 99.2852
				text = "N"
			intervals [1028]:
				xmin = 99.2852
				xmax = 99.3152
				text = "TH"
			intervals [1029]:
				xmin = 99.3152
				xmax = 99.3452
				text = "IH1"
			intervals [1030]:
				xmin = 99.3452
				xmax = 99.4052
				text = "NG"
			intervals [1031]:
				xmin = 99.4052
				xmax = 99.4652
				text = "AY1"
			intervals [1032]:
				xmin = 99.4652
				xmax = 99.5652
				text = "G"
			intervals [1033]:
				xmin = 99.5652
				xmax = 99.6052
				text = "AA1"
			intervals [1034]:
				xmin = 99.6052
				xmax = 99.6452
				text = "T"
			intervals [1035]:
				xmin = 99.6452
				xmax = 99.6852
				text = "AH0"
			intervals [1036]:
				xmin = 99.6852
				xmax = 99.7552
				text = "G"
			intervals [1037]:
				xmin = 99.7552
				xmax = 99.8052
				text = "EH1"
			intervals [1038]:
				xmin = 99.8052
				xmax = 99.8852
				text = "N"
			intervals [1039]:
				xmin = 99.8852
				xmax = 99.9152
				text = "S"
			intervals [1040]:
				xmin = 99.9152
				xmax = 99.9452
				text = "T"
			intervals [1041]:
				xmin = 99.9452
				xmax = 100.0052
				text = "HH"
			intervals [1042]:
				xmin = 100.0052
				xmax = 100.0852
				text = "IH1"
			intervals [1043]:
				xmin = 100.0852
				xmax = 100.1452
				text = "M"
			intervals [1044]:
				xmin = 100.1452
				xmax = 100.1752
				text = "HH"
			intervals [1045]:
				xmin = 100.1752
				xmax = 100.2352
				text = "IY1"
			intervals [1046]:
				xmin = 100.2352
				xmax = 100.3152
				text = "R"
			intervals [1047]:
				xmin = 100.3152
				xmax = 100.6245
				text = "sp"
			intervals [1048]:
				xmin = 100.6245
				xmax = 100.6545
				text = "AH0"
			intervals [1049]:
				xmin = 100.6545
				xmax = 100.6845
				text = "N"
			intervals [1050]:
				xmin = 100.6845
				xmax = 100.7245
				text = "AH0"
			intervals [1051]:
				xmin = 100.7245
				xmax = 100.8545
				text = "N"
			intervals [1052]:
				xmin = 100.8545
				xmax = 100.9345
				text = "AH1"
			intervals [1053]:
				xmin = 100.9345
				xmax = 100.9745
				text = "DH"
			intervals [1054]:
				xmin = 100.9745
				xmax = 101.0145
				text = "ER0"
			intervals [1055]:
				xmin = 101.0145
				xmax = 101.0545
				text = "W"
			intervals [1056]:
				xmin = 101.0545
				xmax = 101.0845
				text = "AH1"
			intervals [1057]:
				xmin = 101.0845
				xmax = 101.1845
				text = "N"
			intervals [1058]:
				xmin = 101.1845
				xmax = 101.729
				text = "sp"
			intervals [1059]:
				xmin = 101.729
				xmax = 102.059
				text = "AH1"
			intervals [1060]:
				xmin = 102.059
				xmax = 102.189
				text = "sp"
			intervals [1061]:
				xmin = 102.189
				xmax = 102.259
				text = "DH"
			intervals [1062]:
				xmin = 102.259
				xmax = 102.289
				text = "EY1"
			intervals [1063]:
				xmin = 102.289
				xmax = 102.339
				text = "HH"
			intervals [1064]:
				xmin = 102.339
				xmax = 102.379
				text = "AE1"
			intervals [1065]:
				xmin = 102.379
				xmax = 102.439
				text = "D"
			intervals [1066]:
				xmin = 102.439
				xmax = 102.469
				text = "W"
			intervals [1067]:
				xmin = 102.469
				xmax = 102.499
				text = "IY1"
			intervals [1068]:
				xmin = 102.499
				xmax = 102.529
				text = "G"
			intervals [1069]:
				xmin = 102.529
				xmax = 102.569
				text = "AA1"
			intervals [1070]:
				xmin = 102.569
				xmax = 102.609
				text = "T"
			intervals [1071]:
				xmin = 102.609
				xmax = 102.759
				text = "sp"
			intervals [1072]:
				xmin = 102.759
				xmax = 102.839
				text = "AY1"
			intervals [1073]:
				xmin = 102.839
				xmax = 102.899
				text = "HH"
			intervals [1074]:
				xmin = 102.899
				xmax = 102.929
				text = "AE1"
			intervals [1075]:
				xmin = 102.929
				xmax = 102.959
				text = "D"
			intervals [1076]:
				xmin = 102.959
				xmax = 102.999
				text = "AH0"
			intervals [1077]:
				xmin = 102.999
				xmax = 103.039
				text = "sp"
			intervals [1078]:
				xmin = 103.039
				xmax = 103.099
				text = "W"
			intervals [1079]:
				xmin = 103.099
				xmax = 103.139
				text = "AY1"
			intervals [1080]:
				xmin = 103.139
				xmax = 103.239
				text = "T"
			intervals [1081]:
				xmin = 103.239
				xmax = 103.299
				text = "F"
			intervals [1082]:
				xmin = 103.299
				xmax = 103.339
				text = "EH1"
			intervals [1083]:
				xmin = 103.339
				xmax = 103.399
				text = "L"
			intervals [1084]:
				xmin = 103.399
				xmax = 103.459
				text = "OW0"
			intervals [1085]:
				xmin = 103.459
				xmax = 103.529
				text = "IH0"
			intervals [1086]:
				xmin = 103.529
				xmax = 103.559
				text = "N"
			intervals [1087]:
				xmin = 103.559
				xmax = 103.619
				text = "M"
			intervals [1088]:
				xmin = 103.619
				xmax = 103.719
				text = "AY1"
			intervals [1089]:
				xmin = 103.719
				xmax = 103.849
				text = "K"
			intervals [1090]:
				xmin = 103.849
				xmax = 103.879
				text = "AH0"
			intervals [1091]:
				xmin = 103.879
				xmax = 103.919
				text = "M"
			intervals [1092]:
				xmin = 103.919
				xmax = 103.969
				text = "AE1"
			intervals [1093]:
				xmin = 103.969
				xmax = 104.019
				text = "N"
			intervals [1094]:
				xmin = 104.019
				xmax = 104.059
				text = "D"
			intervals [1095]:
				xmin = 104.059
				xmax = 104.109
				text = "AY1"
			intervals [1096]:
				xmin = 104.109
				xmax = 104.159
				text = "W"
			intervals [1097]:
				xmin = 104.159
				xmax = 104.189
				text = "AH0"
			intervals [1098]:
				xmin = 104.189
				xmax = 104.219
				text = "Z"
			intervals [1099]:
				xmin = 104.219
				xmax = 104.259
				text = "AH0"
			intervals [1100]:
				xmin = 104.259
				xmax = 104.369
				text = "K"
			intervals [1101]:
				xmin = 104.369
				xmax = 104.449
				text = "AE1"
			intervals [1102]:
				xmin = 104.449
				xmax = 104.479
				text = "P"
			intervals [1103]:
				xmin = 104.479
				xmax = 104.519
				text = "T"
			intervals [1104]:
				xmin = 104.519
				xmax = 104.549
				text = "AH0"
			intervals [1105]:
				xmin = 104.549
				xmax = 104.579
				text = "N"
			intervals [1106]:
				xmin = 104.579
				xmax = 104.619
				text = "sp"
			intervals [1107]:
				xmin = 104.619
				xmax = 104.649
				text = "AH0"
			intervals [1108]:
				xmin = 104.649
				xmax = 104.679
				text = "V"
			intervals [1109]:
				xmin = 104.679
				xmax = 104.709
				text = "T"
			intervals [1110]:
				xmin = 104.709
				xmax = 104.749
				text = "R"
			intervals [1111]:
				xmin = 104.749
				xmax = 104.789
				text = "AH1"
			intervals [1112]:
				xmin = 104.789
				xmax = 104.899
				text = "K"
			intervals [1113]:
				xmin = 104.899
				xmax = 104.969
				text = "S"
			intervals [1114]:
				xmin = 104.969
				xmax = 105.019
				text = "IH1"
			intervals [1115]:
				xmin = 105.019
				xmax = 105.059
				text = "K"
			intervals [1116]:
				xmin = 105.059
				xmax = 105.129
				text = "S"
			intervals [1117]:
				xmin = 105.129
				xmax = 105.219
				text = "T"
			intervals [1118]:
				xmin = 105.219
				xmax = 105.299
				text = "IY1"
			intervals [1119]:
				xmin = 105.299
				xmax = 105.369
				text = "N"
			intervals [1120]:
				xmin = 105.369
				xmax = 105.439
				text = "OW1"
			intervals [1121]:
				xmin = 105.439
				xmax = 105.469
				text = "V"
			intervals [1122]:
				xmin = 105.469
				xmax = 105.509
				text = "ER0"
			intervals [1123]:
				xmin = 105.509
				xmax = 105.539
				text = "sp"
			intervals [1124]:
				xmin = 105.539
				xmax = 105.589
				text = "HH"
			intervals [1125]:
				xmin = 105.589
				xmax = 105.679
				text = "IY1"
			intervals [1126]:
				xmin = 105.679
				xmax = 105.709
				text = "R"
			intervals [1127]:
				xmin = 105.709
				xmax = 105.759
				text = "AA1"
			intervals [1128]:
				xmin = 105.759
				xmax = 105.799
				text = "N"
			intervals [1129]:
				xmin = 105.799
				xmax = 105.879
				text = "sp"
			intervals [1130]:
				xmin = 105.879
				xmax = 105.929
				text = "P"
			intervals [1131]:
				xmin = 105.929
				xmax = 105.959
				text = "EH2"
			intervals [1132]:
				xmin = 105.959
				xmax = 106.029
				text = "N"
			intervals [1133]:
				xmin = 106.029
				xmax = 106.089
				text = "S"
			intervals [1134]:
				xmin = 106.089
				xmax = 106.119
				text = "AH0"
			intervals [1135]:
				xmin = 106.119
				xmax = 106.149
				text = "L"
			intervals [1136]:
				xmin = 106.149
				xmax = 106.179
				text = "V"
			intervals [1137]:
				xmin = 106.179
				xmax = 106.209
				text = "EY1"
			intervals [1138]:
				xmin = 106.209
				xmax = 106.239
				text = "N"
			intervals [1139]:
				xmin = 106.239
				xmax = 106.279
				text = "Y"
			intervals [1140]:
				xmin = 106.279
				xmax = 106.309
				text = "AH0"
			intervals [1141]:
				xmin = 106.309
				xmax = 106.429
				text = "AE1"
			intervals [1142]:
				xmin = 106.429
				xmax = 106.479
				text = "V"
			intervals [1143]:
				xmin = 106.479
				xmax = 106.509
				text = "AH0"
			intervals [1144]:
				xmin = 106.509
				xmax = 106.569
				text = "N"
			intervals [1145]:
				xmin = 106.569
				xmax = 106.629
				text = "UW2"
			intervals [1146]:
				xmin = 106.629
				xmax = 106.779
				text = "sp"
			intervals [1147]:
				xmin = 106.779
				xmax = 107.257
				text = ""
			intervals [1148]:
				xmin = 107.257
				xmax = 107.507
				text = "AY1"
			intervals [1149]:
				xmin = 107.507
				xmax = 107.567
				text = "W"
			intervals [1150]:
				xmin = 107.567
				xmax = 107.607
				text = "AH0"
			intervals [1151]:
				xmin = 107.607
				xmax = 107.657
				text = "Z"
			intervals [1152]:
				xmin = 107.657
				xmax = 107.757
				text = "K"
			intervals [1153]:
				xmin = 107.757
				xmax = 107.847
				text = "AE1"
			intervals [1154]:
				xmin = 107.847
				xmax = 107.907
				text = "P"
			intervals [1155]:
				xmin = 107.907
				xmax = 107.947
				text = "T"
			intervals [1156]:
				xmin = 107.947
				xmax = 107.977
				text = "AH0"
			intervals [1157]:
				xmin = 107.977
				xmax = 108.047
				text = "N"
			intervals [1158]:
				xmin = 108.047
				xmax = 108.077
				text = "sp"
			intervals [1159]:
				xmin = 108.077
				xmax = 108.107
				text = "DH"
			intervals [1160]:
				xmin = 108.107
				xmax = 108.247
				text = "EH1"
			intervals [1161]:
				xmin = 108.247
				xmax = 108.347
				text = "R"
			intervals [1162]:
				xmin = 108.347
				xmax = 108.9308
				text = "sp"
			intervals [1163]:
				xmin = 108.9308
				xmax = 109.0208
				text = "AH0"
			intervals [1164]:
				xmin = 109.0208
				xmax = 109.0708
				text = "B"
			intervals [1165]:
				xmin = 109.0708
				xmax = 109.1508
				text = "AW1"
			intervals [1166]:
				xmin = 109.1508
				xmax = 109.2108
				text = "T"
			intervals [1167]:
				xmin = 109.2108
				xmax = 109.3408
				text = "sp"
			intervals [1168]:
				xmin = 109.3408
				xmax = 109.5908
				text = "AH1"
			intervals [1169]:
				xmin = 109.5908
				xmax = 111.2718
				text = "sp"
			intervals [1170]:
				xmin = 111.2718
				xmax = 111.3418
				text = "T"
			intervals [1171]:
				xmin = 111.3418
				xmax = 111.4418
				text = "UW1"
			intervals [1172]:
				xmin = 111.4418
				xmax = 111.6818
				text = "sp"
			intervals [1173]:
				xmin = 111.6818
				xmax = 111.7418
				text = "T"
			intervals [1174]:
				xmin = 111.7418
				xmax = 111.8618
				text = "UW1"
			intervals [1175]:
				xmin = 111.8618
				xmax = 111.9418
				text = "AH0"
			intervals [1176]:
				xmin = 111.9418
				xmax = 111.9918
				text = "B"
			intervals [1177]:
				xmin = 111.9918
				xmax = 112.0318
				text = "AW1"
			intervals [1178]:
				xmin = 112.0318
				xmax = 112.1118
				text = "T"
			intervals [1179]:
				xmin = 112.1118
				xmax = 112.2018
				text = "TH"
			intervals [1180]:
				xmin = 112.2018
				xmax = 112.2418
				text = "R"
			intervals [1181]:
				xmin = 112.2418
				xmax = 112.3418
				text = "IY1"
			intervals [1182]:
				xmin = 112.3418
				xmax = 112.4018
				text = "Y"
			intervals [1183]:
				xmin = 112.4018
				xmax = 112.4718
				text = "ER0"
			intervals [1184]:
				xmin = 112.4718
				xmax = 112.5118
				text = "Z"
			intervals [1185]:
				xmin = 112.5118
				xmax = 112.5418
				text = "B"
			intervals [1186]:
				xmin = 112.5418
				xmax = 112.5718
				text = "IH0"
			intervals [1187]:
				xmin = 112.5718
				xmax = 112.6318
				text = "F"
			intervals [1188]:
				xmin = 112.6318
				xmax = 112.6618
				text = "AO1"
			intervals [1189]:
				xmin = 112.6618
				xmax = 112.6918
				text = "R"
			intervals [1190]:
				xmin = 112.6918
				xmax = 112.7618
				text = "AY1"
			intervals [1191]:
				xmin = 112.7618
				xmax = 112.7918
				text = "W"
			intervals [1192]:
				xmin = 112.7918
				xmax = 112.8218
				text = "AH0"
			intervals [1193]:
				xmin = 112.8218
				xmax = 112.8718
				text = "Z"
			intervals [1194]:
				xmin = 112.8718
				xmax = 112.9218
				text = "P"
			intervals [1195]:
				xmin = 112.9218
				xmax = 112.9518
				text = "R"
			intervals [1196]:
				xmin = 112.9518
				xmax = 112.9818
				text = "AH0"
			intervals [1197]:
				xmin = 112.9818
				xmax = 113.0518
				text = "M"
			intervals [1198]:
				xmin = 113.0518
				xmax = 113.0818
				text = "OW1"
			intervals [1199]:
				xmin = 113.0818
				xmax = 113.1218
				text = "T"
			intervals [1200]:
				xmin = 113.1218
				xmax = 113.1618
				text = "AH0"
			intervals [1201]:
				xmin = 113.1618
				xmax = 113.2118
				text = "D"
			intervals [1202]:
				xmin = 113.2118
				xmax = 113.2818
				text = "T"
			intervals [1203]:
				xmin = 113.2818
				xmax = 113.3318
				text = "UW1"
			intervals [1204]:
				xmin = 113.3318
				xmax = 113.3718
				text = "AH0"
			intervals [1205]:
				xmin = 113.3718
				xmax = 113.4018
				text = "B"
			intervals [1206]:
				xmin = 113.4018
				xmax = 113.4618
				text = "AH0"
			intervals [1207]:
				xmin = 113.4618
				xmax = 113.5518
				text = "T"
			intervals [1208]:
				xmin = 113.5518
				xmax = 113.6218
				text = "AE1"
			intervals [1209]:
				xmin = 113.6218
				xmax = 113.6618
				text = "L"
			intervals [1210]:
				xmin = 113.6618
				xmax = 113.7118
				text = "Y"
			intervals [1211]:
				xmin = 113.7118
				xmax = 113.7418
				text = "AH0"
			intervals [1212]:
				xmin = 113.7418
				xmax = 113.8018
				text = "N"
			intervals [1213]:
				xmin = 113.8018
				xmax = 113.8318
				text = "sp"
			intervals [1214]:
				xmin = 113.8318
				xmax = 113.9518
				text = "CH"
			intervals [1215]:
				xmin = 113.9518
				xmax = 114.0818
				text = "IY1"
			intervals [1216]:
				xmin = 114.0818
				xmax = 114.2218
				text = "F"
			intervals [1217]:
				xmin = 114.2218
				xmax = 115.1107
				text = "sp"
			intervals [1218]:
				xmin = 115.1107
				xmax = 115.3107
				text = "AH0"
			intervals [1219]:
				xmin = 115.3107
				xmax = 115.4107
				text = "N"
			intervals [1220]:
				xmin = 115.4107
				xmax = 115.4607
				text = "D"
			intervals [1221]:
				xmin = 115.4607
				xmax = 115.6207
				text = "AH1"
			intervals [1222]:
				xmin = 115.6207
				xmax = 115.6607
				text = "sp"
			intervals [1223]:
				xmin = 115.6607
				xmax = 115.7807
				text = "AY1"
			intervals [1224]:
				xmin = 115.7807
				xmax = 115.8407
				text = "HH"
			intervals [1225]:
				xmin = 115.8407
				xmax = 115.8707
				text = "AE1"
			intervals [1226]:
				xmin = 115.8707
				xmax = 115.9107
				text = "D"
			intervals [1227]:
				xmin = 115.9107
				xmax = 115.9807
				text = "AH0"
			intervals [1228]:
				xmin = 115.9807
				xmax = 116.0607
				text = "W"
			intervals [1229]:
				xmin = 116.0607
				xmax = 116.1507
				text = "AY1"
			intervals [1230]:
				xmin = 116.1507
				xmax = 116.2007
				text = "T"
			intervals [1231]:
				xmin = 116.2007
				xmax = 116.4807
				text = "sp"
			intervals [1232]:
				xmin = 116.4807
				xmax = 116.5407
				text = "B"
			intervals [1233]:
				xmin = 116.5407
				xmax = 116.6307
				text = "OY1"
			intervals [1234]:
				xmin = 116.6307
				xmax = 116.6707
				text = "IH0"
			intervals [1235]:
				xmin = 116.6707
				xmax = 116.7207
				text = "N"
			intervals [1236]:
				xmin = 116.7207
				xmax = 116.8107
				text = "M"
			intervals [1237]:
				xmin = 116.8107
				xmax = 116.9607
				text = "AY1"
			intervals [1238]:
				xmin = 116.9607
				xmax = 117.0307
				text = "sp"
			intervals [1239]:
				xmin = 117.0307
				xmax = 117.1307
				text = "K"
			intervals [1240]:
				xmin = 117.1307
				xmax = 117.1807
				text = "AH1"
			intervals [1241]:
				xmin = 117.1807
				xmax = 117.2307
				text = "M"
			intervals [1242]:
				xmin = 117.2307
				xmax = 117.2707
				text = "P"
			intervals [1243]:
				xmin = 117.2707
				xmax = 117.3007
				text = "AH0"
			intervals [1244]:
				xmin = 117.3007
				xmax = 117.3307
				text = "N"
			intervals [1245]:
				xmin = 117.3307
				xmax = 117.4407
				text = "IY0"
			intervals [1246]:
				xmin = 117.4407
				xmax = 117.4907
				text = "sp"
			intervals [1247]:
				xmin = 117.4907
				xmax = 117.5607
				text = "AH1"
			intervals [1248]:
				xmin = 117.5607
				xmax = 117.5907
				text = "N"
			intervals [1249]:
				xmin = 117.5907
				xmax = 117.6207
				text = "D"
			intervals [1250]:
				xmin = 117.6207
				xmax = 117.6507
				text = "ER0"
			intervals [1251]:
				xmin = 117.6507
				xmax = 117.7307
				text = "M"
			intervals [1252]:
				xmin = 117.7307
				xmax = 117.8407
				text = "AY1"
			intervals [1253]:
				xmin = 117.8407
				xmax = 117.9907
				text = "K"
			intervals [1254]:
				xmin = 117.9907
				xmax = 118.0207
				text = "AH0"
			intervals [1255]:
				xmin = 118.0207
				xmax = 118.0807
				text = "M"
			intervals [1256]:
				xmin = 118.0807
				xmax = 118.2407
				text = "AE1"
			intervals [1257]:
				xmin = 118.2407
				xmax = 118.3107
				text = "N"
			intervals [1258]:
				xmin = 118.3107
				xmax = 118.4607
				text = "D"
			intervals [1259]:
				xmin = 118.4607
				xmax = 118.6507
				text = "sp"
			intervals [1260]:
				xmin = 118.6507
				xmax = 118.8007
				text = "HH"
			intervals [1261]:
				xmin = 118.8007
				xmax = 118.8607
				text = "UW1"
			intervals [1262]:
				xmin = 118.8607
				xmax = 118.9207
				text = "W"
			intervals [1263]:
				xmin = 118.9207
				xmax = 118.9907
				text = "AH1"
			intervals [1264]:
				xmin = 118.9907
				xmax = 119.0407
				text = "Z"
			intervals [1265]:
				xmin = 119.0407
				xmax = 119.0707
				text = "AH0"
			intervals [1266]:
				xmin = 119.0707
				xmax = 119.1007
				text = "N"
			intervals [1267]:
				xmin = 119.1007
				xmax = 119.1307
				text = "T"
			intervals [1268]:
				xmin = 119.1307
				xmax = 119.1607
				text = "S"
			intervals [1269]:
				xmin = 119.1607
				xmax = 119.2307
				text = "T"
			intervals [1270]:
				xmin = 119.2307
				xmax = 119.2807
				text = "AH1"
			intervals [1271]:
				xmin = 119.2807
				xmax = 119.3407
				text = "D"
			intervals [1272]:
				xmin = 119.3407
				xmax = 119.3707
				text = "IY0"
			intervals [1273]:
				xmin = 119.3707
				xmax = 119.4007
				text = "IH0"
			intervals [1274]:
				xmin = 119.4007
				xmax = 119.4307
				text = "NG"
			intervals [1275]:
				xmin = 119.4307
				xmax = 119.5007
				text = "HH"
			intervals [1276]:
				xmin = 119.5007
				xmax = 119.5907
				text = "IH1"
			intervals [1277]:
				xmin = 119.5907
				xmax = 119.8107
				text = "Z"
			intervals [1278]:
				xmin = 119.8107
				xmax = 120.7342
				text = ""
			intervals [1279]:
				xmin = 120.7342
				xmax = 120.7742
				text = "sil"
			intervals [1280]:
				xmin = 120.7742
				xmax = 120.8342
				text = "P"
			intervals [1281]:
				xmin = 120.8342
				xmax = 120.8742
				text = "R"
			intervals [1282]:
				xmin = 120.8742
				xmax = 120.9342
				text = "OW0"
			intervals [1283]:
				xmin = 120.9342
				xmax = 121.0342
				text = "B"
			intervals [1284]:
				xmin = 121.0342
				xmax = 121.1342
				text = "EY1"
			intervals [1285]:
				xmin = 121.1342
				xmax = 121.2242
				text = "SH"
			intervals [1286]:
				xmin = 121.2242
				xmax = 121.2642
				text = "AH0"
			intervals [1287]:
				xmin = 121.2642
				xmax = 121.2942
				text = "N"
			intervals [1288]:
				xmin = 121.2942
				xmax = 121.3242
				text = "HH"
			intervals [1289]:
				xmin = 121.3242
				xmax = 121.3542
				text = "IY1"
			intervals [1290]:
				xmin = 121.3542
				xmax = 121.4042
				text = "Z"
			intervals [1291]:
				xmin = 121.4042
				xmax = 121.4442
				text = "S"
			intervals [1292]:
				xmin = 121.4442
				xmax = 121.4742
				text = "AH0"
			intervals [1293]:
				xmin = 121.4742
				xmax = 121.5242
				text = "P"
			intervals [1294]:
				xmin = 121.5242
				xmax = 121.5842
				text = "OW1"
			intervals [1295]:
				xmin = 121.5842
				xmax = 121.6442
				text = "Z"
			intervals [1296]:
				xmin = 121.6442
				xmax = 121.6742
				text = "D"
			intervals [1297]:
				xmin = 121.6742
				xmax = 121.7042
				text = "T"
			intervals [1298]:
				xmin = 121.7042
				xmax = 121.7342
				text = "AH0"
			intervals [1299]:
				xmin = 121.7342
				xmax = 121.7642
				text = "S"
			intervals [1300]:
				xmin = 121.7642
				xmax = 121.8242
				text = "T"
			intervals [1301]:
				xmin = 121.8242
				xmax = 121.8842
				text = "AH1"
			intervals [1302]:
				xmin = 121.8842
				xmax = 121.9442
				text = "D"
			intervals [1303]:
				xmin = 121.9442
				xmax = 121.9742
				text = "IY0"
			intervals [1304]:
				xmin = 121.9742
				xmax = 122.0042
				text = "Y"
			intervals [1305]:
				xmin = 122.0042
				xmax = 122.0642
				text = "UW1"
			intervals [1306]:
				xmin = 122.0642
				xmax = 122.1242
				text = "N"
			intervals [1307]:
				xmin = 122.1242
				xmax = 122.2942
				text = "OW1"
			intervals [1308]:
				xmin = 122.2942
				xmax = 122.4142
				text = "sp"
			intervals [1309]:
				xmin = 122.4142
				xmax = 122.7823
				text = ""
			intervals [1310]:
				xmin = 122.7823
				xmax = 122.8623
				text = "DH"
			intervals [1311]:
				xmin = 122.8623
				xmax = 122.9023
				text = "AE1"
			intervals [1312]:
				xmin = 122.9023
				xmax = 122.9423
				text = "T"
			intervals [1313]:
				xmin = 122.9423
				xmax = 122.9823
				text = "sp"
			intervals [1314]:
				xmin = 122.9823
				xmax = 123.0523
				text = "S"
			intervals [1315]:
				xmin = 123.0523
				xmax = 123.0923
				text = "DH"
			intervals [1316]:
				xmin = 123.0923
				xmax = 123.1623
				text = "IY0"
			intervals [1317]:
				xmin = 123.1623
				xmax = 123.2823
				text = "K"
			intervals [1318]:
				xmin = 123.2823
				xmax = 123.3623
				text = "AO1"
			intervals [1319]:
				xmin = 123.3623
				xmax = 123.4223
				text = "R"
			intervals [1320]:
				xmin = 123.4223
				xmax = 123.4523
				text = "S"
			intervals [1321]:
				xmin = 123.4523
				xmax = 123.5023
				text = "DH"
			intervals [1322]:
				xmin = 123.5023
				xmax = 123.5623
				text = "AE1"
			intervals [1323]:
				xmin = 123.5623
				xmax = 123.5923
				text = "T"
			intervals [1324]:
				xmin = 123.5923
				xmax = 123.6723
				text = "AH0"
			intervals [1325]:
				xmin = 123.6723
				xmax = 123.8723
				text = "sp"
			intervals [1326]:
				xmin = 123.8723
				xmax = 123.9523
				text = "F"
			intervals [1327]:
				xmin = 123.9523
				xmax = 124.0423
				text = "AY1"
			intervals [1328]:
				xmin = 124.0423
				xmax = 124.0823
				text = "R"
			intervals [1329]:
				xmin = 124.0823
				xmax = 124.1423
				text = "M"
			intervals [1330]:
				xmin = 124.1423
				xmax = 124.1723
				text = "AH0"
			intervals [1331]:
				xmin = 124.1723
				xmax = 124.2523
				text = "N"
			intervals [1332]:
				xmin = 124.2523
				xmax = 124.4823
				text = "sp"
			intervals [1333]:
				xmin = 124.4823
				xmax = 124.6723
				text = "S"
			intervals [1334]:
				xmin = 124.6723
				xmax = 124.7723
				text = "T"
			intervals [1335]:
				xmin = 124.7723
				xmax = 124.8023
				text = "AH1"
			intervals [1336]:
				xmin = 124.8023
				xmax = 124.8723
				text = "D"
			intervals [1337]:
				xmin = 124.8723
				xmax = 124.9323
				text = "IY0"
			intervals [1338]:
				xmin = 124.9323
				xmax = 125.0223
				text = "Z"
			intervals [1339]:
				xmin = 125.0223
				xmax = 125.0623
				text = "W"
			intervals [1340]:
				xmin = 125.0623
				xmax = 125.0923
				text = "EH1"
			intervals [1341]:
				xmin = 125.0923
				xmax = 125.1223
				text = "N"
			intervals [1342]:
				xmin = 125.1223
				xmax = 125.1623
				text = "HH"
			intervals [1343]:
				xmin = 125.1623
				xmax = 125.2323
				text = "IY1"
			intervals [1344]:
				xmin = 125.2323
				xmax = 125.3323
				text = "F"
			intervals [1345]:
				xmin = 125.3323
				xmax = 125.4223
				text = "ER1"
			intervals [1346]:
				xmin = 125.4223
				xmax = 125.4723
				text = "S"
			intervals [1347]:
				xmin = 125.4723
				xmax = 125.5123
				text = "T"
			intervals [1348]:
				xmin = 125.5123
				xmax = 125.6023
				text = "K"
			intervals [1349]:
				xmin = 125.6023
				xmax = 125.6523
				text = "AH1"
			intervals [1350]:
				xmin = 125.6523
				xmax = 125.7423
				text = "M"
			intervals [1351]:
				xmin = 125.7423
				xmax = 125.8423
				text = "Z"
			intervals [1352]:
				xmin = 125.8423
				xmax = 125.8723
				text = "IH1"
			intervals [1353]:
				xmin = 125.8723
				xmax = 125.9023
				text = "N"
			intervals [1354]:
				xmin = 125.9023
				xmax = 125.9423
				text = "AE1"
			intervals [1355]:
				xmin = 125.9423
				xmax = 126.0023
				text = "N"
			intervals [1356]:
				xmin = 126.0023
				xmax = 126.1823
				text = "sp"
			intervals [1357]:
				xmin = 126.1823
				xmax = 126.2523
				text = "HH"
			intervals [1358]:
				xmin = 126.2523
				xmax = 126.3223
				text = "IY1"
			intervals [1359]:
				xmin = 126.3223
				xmax = 126.3923
				text = "W"
			intervals [1360]:
				xmin = 126.3923
				xmax = 126.4523
				text = "AH1"
			intervals [1361]:
				xmin = 126.4523
				xmax = 126.5223
				text = "Z"
			intervals [1362]:
				xmin = 126.5223
				xmax = 126.5523
				text = "AH0"
			intervals [1363]:
				xmin = 126.5523
				xmax = 126.5823
				text = "N"
			intervals [1364]:
				xmin = 126.5823
				xmax = 126.6123
				text = "T"
			intervals [1365]:
				xmin = 126.6123
				xmax = 126.6423
				text = "D"
			intervals [1366]:
				xmin = 126.6423
				xmax = 126.6723
				text = "UW1"
			intervals [1367]:
				xmin = 126.6723
				xmax = 126.7023
				text = "IH0"
			intervals [1368]:
				xmin = 126.7023
				xmax = 126.7723
				text = "N"
			intervals [1369]:
				xmin = 126.7723
				xmax = 126.8723
				text = "S"
			intervals [1370]:
				xmin = 126.8723
				xmax = 126.9723
				text = "OW1"
			intervals [1371]:
				xmin = 126.9723
				xmax = 127.0023
				text = "sp"
			intervals [1372]:
				xmin = 127.0023
				xmax = 127.0323
				text = "W"
			intervals [1373]:
				xmin = 127.0323
				xmax = 127.1023
				text = "EH1"
			intervals [1374]:
				xmin = 127.1023
				xmax = 127.2123
				text = "L"
			intervals [1375]:
				xmin = 127.2123
				xmax = 127.9212
				text = "sp"
			intervals [1376]:
				xmin = 127.9212
				xmax = 128.0012
				text = "S"
			intervals [1377]:
				xmin = 128.0012
				xmax = 128.1112
				text = "OW1"
			intervals [1378]:
				xmin = 128.1112
				xmax = 128.3112
				text = "AY1"
			intervals [1379]:
				xmin = 128.3112
				xmax = 128.4812
				text = "sp"
			intervals [1380]:
				xmin = 128.4812
				xmax = 128.5412
				text = "W"
			intervals [1381]:
				xmin = 128.5412
				xmax = 128.5712
				text = "EH1"
			intervals [1382]:
				xmin = 128.5712
				xmax = 128.6012
				text = "N"
			intervals [1383]:
				xmin = 128.6012
				xmax = 128.6412
				text = "T"
			intervals [1384]:
				xmin = 128.6412
				xmax = 128.7012
				text = "AO1"
			intervals [1385]:
				xmin = 128.7012
				xmax = 128.7612
				text = "N"
			intervals [1386]:
				xmin = 128.7612
				xmax = 128.8612
				text = "V"
			intervals [1387]:
				xmin = 128.8612
				xmax = 128.9312
				text = "EY0"
			intervals [1388]:
				xmin = 128.9312
				xmax = 129.1012
				text = "K"
			intervals [1389]:
				xmin = 129.1012
				xmax = 129.2012
				text = "EY1"
			intervals [1390]:
				xmin = 129.2012
				xmax = 129.2812
				text = "SH"
			intervals [1391]:
				xmin = 129.2812
				xmax = 129.3612
				text = "AH0"
			intervals [1392]:
				xmin = 129.3612
				xmax = 129.4312
				text = "N"
			intervals [1393]:
				xmin = 129.4312
				xmax = 130.6162
				text = "sp"
			intervals [1394]:
				xmin = 130.6162
				xmax = 130.9362
				text = "AH1"
			intervals [1395]:
				xmin = 130.9362
				xmax = 132.7629
				text = "sp"
			intervals [1396]:
				xmin = 132.7629
				xmax = 132.7929
				text = "W"
			intervals [1397]:
				xmin = 132.7929
				xmax = 132.8429
				text = "IH1"
			intervals [1398]:
				xmin = 132.8429
				xmax = 132.9129
				text = "TH"
			intervals [1399]:
				xmin = 132.9129
				xmax = 132.9929
				text = "M"
			intervals [1400]:
				xmin = 132.9929
				xmax = 133.0529
				text = "AY1"
			intervals [1401]:
				xmin = 133.0529
				xmax = 133.2229
				text = "W"
			intervals [1402]:
				xmin = 133.2229
				xmax = 133.3429
				text = "AY1"
			intervals [1403]:
				xmin = 133.3429
				xmax = 133.6629
				text = "F"
			intervals [1404]:
				xmin = 133.6629
				xmax = 134.7517
				text = ""
			intervals [1405]:
				xmin = 134.7517
				xmax = 134.8317
				text = "IH1"
			intervals [1406]:
				xmin = 134.8317
				xmax = 134.9017
				text = "N"
			intervals [1407]:
				xmin = 134.9017
				xmax = 134.9417
				text = "sp"
			intervals [1408]:
				xmin = 134.9417
				xmax = 135.1117
				text = "AE1"
			intervals [1409]:
				xmin = 135.1117
				xmax = 135.2117
				text = "F"
			intervals [1410]:
				xmin = 135.2117
				xmax = 135.2717
				text = "ER0"
			intervals [1411]:
				xmin = 135.2717
				xmax = 135.3217
				text = "K"
			intervals [1412]:
				xmin = 135.3217
				xmax = 135.3617
				text = "AH0"
			intervals [1413]:
				xmin = 135.3617
				xmax = 135.4617
				text = "SH"
			intervals [1414]:
				xmin = 135.4617
				xmax = 135.4917
				text = "IY1"
			intervals [1415]:
				xmin = 135.4917
				xmax = 135.5217
				text = "W"
			intervals [1416]:
				xmin = 135.5217
				xmax = 135.5517
				text = "AH0"
			intervals [1417]:
				xmin = 135.5517
				xmax = 135.5917
				text = "Z"
			intervals [1418]:
				xmin = 135.5917
				xmax = 135.6717
				text = "T"
			intervals [1419]:
				xmin = 135.6717
				xmax = 135.7217
				text = "IY1"
			intervals [1420]:
				xmin = 135.7217
				xmax = 135.7817
				text = "CH"
			intervals [1421]:
				xmin = 135.7817
				xmax = 135.8117
				text = "IH0"
			intervals [1422]:
				xmin = 135.8117
				xmax = 135.8417
				text = "N"
			intervals [1423]:
				xmin = 135.8417
				xmax = 135.9517
				text = "AH0"
			intervals [1424]:
				xmin = 135.9517
				xmax = 136.0117
				text = "S"
			intervals [1425]:
				xmin = 136.0117
				xmax = 136.0517
				text = "AH1"
			intervals [1426]:
				xmin = 136.0517
				xmax = 136.1117
				text = "M"
			intervals [1427]:
				xmin = 136.1117
				xmax = 136.1417
				text = "ER0"
			intervals [1428]:
				xmin = 136.1417
				xmax = 136.1817
				text = "IH0"
			intervals [1429]:
				xmin = 136.1817
				xmax = 136.2417
				text = "N"
			intervals [1430]:
				xmin = 136.2417
				xmax = 136.3617
				text = "AE1"
			intervals [1431]:
				xmin = 136.3617
				xmax = 136.4717
				text = "F"
			intervals [1432]:
				xmin = 136.4717
				xmax = 136.5017
				text = "R"
			intervals [1433]:
				xmin = 136.5017
				xmax = 136.5617
				text = "IH0"
			intervals [1434]:
				xmin = 136.5617
				xmax = 136.6517
				text = "K"
			intervals [1435]:
				xmin = 136.6517
				xmax = 136.7017
				text = "AH0"
			intervals [1436]:
				xmin = 136.7017
				xmax = 137.7926
				text = "sp"
			intervals [1437]:
				xmin = 137.7926
				xmax = 137.9726
				text = "AH0"
			intervals [1438]:
				xmin = 137.9726
				xmax = 138.0326
				text = "N"
			intervals [1439]:
				xmin = 138.0326
				xmax = 138.0926
				text = "D"
			intervals [1440]:
				xmin = 138.0926
				xmax = 138.2526
				text = "AH1"
			intervals [1441]:
				xmin = 138.2526
				xmax = 138.3026
				text = "sp"
			intervals [1442]:
				xmin = 138.3026
				xmax = 138.3926
				text = "IH0"
			intervals [1443]:
				xmin = 138.3926
				xmax = 138.4226
				text = "N"
			intervals [1444]:
				xmin = 138.4226
				xmax = 138.4726
				text = "N"
			intervals [1445]:
				xmin = 138.4726
				xmax = 138.5826
				text = "AY1"
			intervals [1446]:
				xmin = 138.5826
				xmax = 138.6426
				text = "N"
			intervals [1447]:
				xmin = 138.6426
				xmax = 138.7226
				text = "T"
			intervals [1448]:
				xmin = 138.7226
				xmax = 138.8326
				text = "IY1"
			intervals [1449]:
				xmin = 138.8326
				xmax = 138.9926
				text = "N"
			intervals [1450]:
				xmin = 138.9926
				xmax = 139.1726
				text = "sp"
			intervals [1451]:
				xmin = 139.1726
				xmax = 139.3126
				text = "S"
			intervals [1452]:
				xmin = 139.3126
				xmax = 139.3526
				text = "IH1"
			intervals [1453]:
				xmin = 139.3526
				xmax = 139.4026
				text = "K"
			intervals [1454]:
				xmin = 139.4026
				xmax = 139.4526
				text = "S"
			intervals [1455]:
				xmin = 139.4526
				xmax = 139.5126
				text = "T"
			intervals [1456]:
				xmin = 139.5126
				xmax = 139.5826
				text = "IY0"
			intervals [1457]:
				xmin = 139.5826
				xmax = 139.7126
				text = "TH"
			intervals [1458]:
				xmin = 139.7126
				xmax = 139.7626
				text = "R"
			intervals [1459]:
				xmin = 139.7626
				xmax = 139.9326
				text = "IY1"
			intervals [1460]:
				xmin = 139.9326
				xmax = 140.8959
				text = ""
			intervals [1461]:
				xmin = 140.8959
				xmax = 141.0659
				text = "sil"
			intervals [1462]:
				xmin = 141.0659
				xmax = 141.3259
				text = "AH0"
			intervals [1463]:
				xmin = 141.3259
				xmax = 141.4159
				text = "N"
			intervals [1464]:
				xmin = 141.4159
				xmax = 141.5259
				text = "D"
			intervals [1465]:
				xmin = 141.5259
				xmax = 142.8306
				text = "sp"
			intervals [1466]:
				xmin = 142.8306
				xmax = 142.9406
				text = "S"
			intervals [1467]:
				xmin = 142.9406
				xmax = 143.0106
				text = "OW1"
			intervals [1468]:
				xmin = 143.0106
				xmax = 143.0706
				text = "W"
			intervals [1469]:
				xmin = 143.0706
				xmax = 143.1006
				text = "EH1"
			intervals [1470]:
				xmin = 143.1006
				xmax = 143.1506
				text = "N"
			intervals [1471]:
				xmin = 143.1506
				xmax = 143.2406
				text = "AY1"
			intervals [1472]:
				xmin = 143.2406
				xmax = 143.3706
				text = "K"
			intervals [1473]:
				xmin = 143.3706
				xmax = 143.4506
				text = "EY1"
			intervals [1474]:
				xmin = 143.4506
				xmax = 143.5206
				text = "M"
			intervals [1475]:
				xmin = 143.5206
				xmax = 143.5706
				text = "B"
			intervals [1476]:
				xmin = 143.5706
				xmax = 143.7206
				text = "AE1"
			intervals [1477]:
				xmin = 143.7206
				xmax = 143.8406
				text = "K"
			intervals [1478]:
				xmin = 143.8406
				xmax = 144.0406
				text = "sp"
			intervals [1479]:
				xmin = 144.0406
				xmax = 144.2724
				text = ""
			intervals [1480]:
				xmin = 144.2724
				xmax = 144.3824
				text = "DH"
			intervals [1481]:
				xmin = 144.3824
				xmax = 144.4424
				text = "IH0"
			intervals [1482]:
				xmin = 144.4424
				xmax = 144.5124
				text = "S"
			intervals [1483]:
				xmin = 144.5124
				xmax = 144.6524
				text = "CH"
			intervals [1484]:
				xmin = 144.6524
				xmax = 144.7324
				text = "IY1"
			intervals [1485]:
				xmin = 144.7324
				xmax = 144.8424
				text = "F"
			intervals [1486]:
				xmin = 144.8424
				xmax = 144.9024
				text = "OW1"
			intervals [1487]:
				xmin = 144.9024
				xmax = 144.9724
				text = "V"
			intervals [1488]:
				xmin = 144.9724
				xmax = 145.0324
				text = "ER0"
			intervals [1489]:
				xmin = 145.0324
				xmax = 145.1124
				text = "HH"
			intervals [1490]:
				xmin = 145.1124
				xmax = 145.2824
				text = "IY1"
			intervals [1491]:
				xmin = 145.2824
				xmax = 145.3424
				text = "R"
			intervals [1492]:
				xmin = 145.3424
				xmax = 145.5424
				text = "sp"
			intervals [1493]:
				xmin = 145.5424
				xmax = 145.6024
				text = "HH"
			intervals [1494]:
				xmin = 145.6024
				xmax = 145.6424
				text = "UW1"
			intervals [1495]:
				xmin = 145.6424
				xmax = 145.7024
				text = "W"
			intervals [1496]:
				xmin = 145.7024
				xmax = 145.7424
				text = "AH0"
			intervals [1497]:
				xmin = 145.7424
				xmax = 145.7924
				text = "Z"
			intervals [1498]:
				xmin = 145.7924
				xmax = 145.8724
				text = "M"
			intervals [1499]:
				xmin = 145.8724
				xmax = 146.0224
				text = "AY1"
			intervals [1500]:
				xmin = 146.0224
				xmax = 146.0924
				text = "sp"
			intervals [1501]:
				xmin = 146.0924
				xmax = 146.2124
				text = "CH"
			intervals [1502]:
				xmin = 146.2124
				xmax = 146.3324
				text = "IY1"
			intervals [1503]:
				xmin = 146.3324
				xmax = 146.4024
				text = "F"
			intervals [1504]:
				xmin = 146.4024
				xmax = 146.4324
				text = "sp"
			intervals [1505]:
				xmin = 146.4324
				xmax = 146.5224
				text = "T"
			intervals [1506]:
				xmin = 146.5224
				xmax = 146.6924
				text = "UW1"
			intervals [1507]:
				xmin = 146.6924
				xmax = 148.0649
				text = "sp"
			intervals [1508]:
				xmin = 148.0649
				xmax = 148.4349
				text = "AH1"
			intervals [1509]:
				xmin = 148.4349
				xmax = 148.4849
				text = "sp"
			intervals [1510]:
				xmin = 148.4849
				xmax = 148.5805
				text = ""
			intervals [1511]:
				xmin = 148.5805
				xmax = 148.7405
				text = "S"
			intervals [1512]:
				xmin = 148.7405
				xmax = 148.8005
				text = "EH1"
			intervals [1513]:
				xmin = 148.8005
				xmax = 148.8305
				text = "N"
			intervals [1514]:
				xmin = 148.8305
				xmax = 148.9005
				text = "T"
			intervals [1515]:
				xmin = 148.9005
				xmax = 148.9405
				text = "AH0"
			intervals [1516]:
				xmin = 148.9405
				xmax = 149.0005
				text = "R"
			intervals [1517]:
				xmin = 149.0005
				xmax = 149.0305
				text = "IH0"
			intervals [1518]:
				xmin = 149.0305
				xmax = 149.2005
				text = "P"
			intervals [1519]:
				xmin = 149.2005
				xmax = 149.3105
				text = "AO1"
			intervals [1520]:
				xmin = 149.3105
				xmax = 149.3705
				text = "R"
			intervals [1521]:
				xmin = 149.3705
				xmax = 149.4005
				text = "T"
			intervals [1522]:
				xmin = 149.4005
				xmax = 149.4905
				text = "AH0"
			intervals [1523]:
				xmin = 149.4905
				xmax = 149.5805
				text = "F"
			intervals [1524]:
				xmin = 149.5805
				xmax = 149.6305
				text = "EY1"
			intervals [1525]:
				xmin = 149.6305
				xmax = 149.6605
				text = "V"
			intervals [1526]:
				xmin = 149.6605
				xmax = 149.6905
				text = "R"
			intervals [1527]:
				xmin = 149.6905
				xmax = 149.7205
				text = "AH0"
			intervals [1528]:
				xmin = 149.7205
				xmax = 149.7505
				text = "B"
			intervals [1529]:
				xmin = 149.7505
				xmax = 149.8005
				text = "AH0"
			intervals [1530]:
				xmin = 149.8005
				xmax = 149.8505
				text = "L"
			intervals [1531]:
				xmin = 149.8505
				xmax = 150.0005
				text = "R"
			intervals [1532]:
				xmin = 150.0005
				xmax = 150.0305
				text = "IH0"
			intervals [1533]:
				xmin = 150.0305
				xmax = 150.1705
				text = "P"
			intervals [1534]:
				xmin = 150.1705
				xmax = 150.2605
				text = "AO1"
			intervals [1535]:
				xmin = 150.2605
				xmax = 150.2905
				text = "R"
			intervals [1536]:
				xmin = 150.2905
				xmax = 150.3205
				text = "T"
			intervals [1537]:
				xmin = 150.3205
				xmax = 150.4405
				text = "AO1"
			intervals [1538]:
				xmin = 150.4405
				xmax = 150.5105
				text = "N"
			intervals [1539]:
				xmin = 150.5105
				xmax = 150.6105
				text = "HH"
			intervals [1540]:
				xmin = 150.6105
				xmax = 150.6805
				text = "IH1"
			intervals [1541]:
				xmin = 150.6805
				xmax = 150.7205
				text = "M"
			intervals [1542]:
				xmin = 150.7205
				xmax = 150.7605
				text = "sp"
			intervals [1543]:
				xmin = 150.7605
				xmax = 150.9612
				text = ""
			intervals [1544]:
				xmin = 150.9612
				xmax = 151.0412
				text = "F"
			intervals [1545]:
				xmin = 151.0412
				xmax = 151.0712
				text = "AO1"
			intervals [1546]:
				xmin = 151.0712
				xmax = 151.1012
				text = "R"
			intervals [1547]:
				xmin = 151.1012
				xmax = 151.1312
				text = "HH"
			intervals [1548]:
				xmin = 151.1312
				xmax = 151.1612
				text = "IH0"
			intervals [1549]:
				xmin = 151.1612
				xmax = 151.2912
				text = "Z"
			intervals [1550]:
				xmin = 151.2912
				xmax = 151.3312
				text = "TH"
			intervals [1551]:
				xmin = 151.3312
				xmax = 151.3712
				text = "R"
			intervals [1552]:
				xmin = 151.3712
				xmax = 151.4612
				text = "IY1"
			intervals [1553]:
				xmin = 151.4612
				xmax = 151.5412
				text = "M"
			intervals [1554]:
				xmin = 151.5412
				xmax = 151.6112
				text = "AH1"
			intervals [1555]:
				xmin = 151.6112
				xmax = 151.6712
				text = "N"
			intervals [1556]:
				xmin = 151.6712
				xmax = 151.7112
				text = "TH"
			intervals [1557]:
				xmin = 151.7112
				xmax = 151.9012
				text = "S"
			intervals [1558]:
				xmin = 151.9012
				xmax = 152.0104
				text = ""
			intervals [1559]:
				xmin = 152.0104
				xmax = 152.1304
				text = "S"
			intervals [1560]:
				xmin = 152.1304
				xmax = 152.3004
				text = "IY1"
			intervals [1561]:
				xmin = 152.3004
				xmax = 152.3904
				text = "DH"
			intervals [1562]:
				xmin = 152.3904
				xmax = 152.5404
				text = "IY0"
			intervals [1563]:
				xmin = 152.5404
				xmax = 152.5904
				text = "IH0"
			intervals [1564]:
				xmin = 152.5904
				xmax = 152.6604
				text = "G"
			intervals [1565]:
				xmin = 152.6604
				xmax = 152.7404
				text = "Z"
			intervals [1566]:
				xmin = 152.7404
				xmax = 152.8604
				text = "AE1"
			intervals [1567]:
				xmin = 152.8604
				xmax = 152.9304
				text = "M"
			intervals [1568]:
				xmin = 152.9304
				xmax = 152.9604
				text = "IH0"
			intervals [1569]:
				xmin = 152.9604
				xmax = 153.0404
				text = "N"
			intervals [1570]:
				xmin = 153.0404
				xmax = 153.1404
				text = "IY1"
			intervals [1571]:
				xmin = 153.1404
				xmax = 153.2504
				text = "CH"
			intervals [1572]:
				xmin = 153.2504
				xmax = 153.3304
				text = "F"
			intervals [1573]:
				xmin = 153.3304
				xmax = 153.4104
				text = "AY1"
			intervals [1574]:
				xmin = 153.4104
				xmax = 153.4404
				text = "R"
			intervals [1575]:
				xmin = 153.4404
				xmax = 153.5104
				text = "M"
			intervals [1576]:
				xmin = 153.5104
				xmax = 153.5504
				text = "AH0"
			intervals [1577]:
				xmin = 153.5504
				xmax = 153.6204
				text = "N"
			intervals [1578]:
				xmin = 153.6204
				xmax = 153.6504
				text = "sp"
			intervals [1579]:
				xmin = 153.6504
				xmax = 153.7704
				text = "EH1"
			intervals [1580]:
				xmin = 153.7704
				xmax = 153.8304
				text = "V"
			intervals [1581]:
				xmin = 153.8304
				xmax = 153.8804
				text = "R"
			intervals [1582]:
				xmin = 153.8804
				xmax = 153.9404
				text = "IY0"
			intervals [1583]:
				xmin = 153.9404
				xmax = 154.0404
				text = "TH"
			intervals [1584]:
				xmin = 154.0404
				xmax = 154.0804
				text = "R"
			intervals [1585]:
				xmin = 154.0804
				xmax = 154.1804
				text = "IY1"
			intervals [1586]:
				xmin = 154.1804
				xmax = 154.2604
				text = "M"
			intervals [1587]:
				xmin = 154.2604
				xmax = 154.3404
				text = "AH1"
			intervals [1588]:
				xmin = 154.3404
				xmax = 154.3904
				text = "N"
			intervals [1589]:
				xmin = 154.3904
				xmax = 154.4304
				text = "TH"
			intervals [1590]:
				xmin = 154.4304
				xmax = 154.4804
				text = "S"
			intervals [1591]:
				xmin = 154.4804
				xmax = 154.5104
				text = "Y"
			intervals [1592]:
				xmin = 154.5104
				xmax = 154.5504
				text = "UW1"
			intervals [1593]:
				xmin = 154.5504
				xmax = 154.6804
				text = "S"
			intervals [1594]:
				xmin = 154.6804
				xmax = 154.7604
				text = "IY1"
			intervals [1595]:
				xmin = 154.7604
				xmax = 154.8104
				text = "AH0"
			intervals [1596]:
				xmin = 154.8104
				xmax = 154.8904
				text = "N"
			intervals [1597]:
				xmin = 154.8904
				xmax = 154.9304
				text = "Y"
			intervals [1598]:
				xmin = 154.9304
				xmax = 155.0104
				text = "UW1"
			intervals [1599]:
				xmin = 155.0104
				xmax = 155.0404
				text = "sp"
			intervals [1600]:
				xmin = 155.0404
				xmax = 155.0804
				text = "M"
			intervals [1601]:
				xmin = 155.0804
				xmax = 155.1304
				text = "AE1"
			intervals [1602]:
				xmin = 155.1304
				xmax = 155.2404
				text = "N"
			intervals [1603]:
				xmin = 155.2404
				xmax = 155.7799
				text = "sp"
			intervals [1604]:
				xmin = 155.7799
				xmax = 155.8199
				text = "W"
			intervals [1605]:
				xmin = 155.8199
				xmax = 155.9099
				text = "EH1"
			intervals [1606]:
				xmin = 155.9099
				xmax = 156.0899
				text = "L"
			intervals [1607]:
				xmin = 156.0899
				xmax = 156.1699
				text = "sp"
			intervals [1608]:
				xmin = 156.1699
				xmax = 156.3899
				text = "AY1"
			intervals [1609]:
				xmin = 156.3899
				xmax = 156.4799
				text = "W"
			intervals [1610]:
				xmin = 156.4799
				xmax = 156.5099
				text = "EH1"
			intervals [1611]:
				xmin = 156.5099
				xmax = 156.5499
				text = "N"
			intervals [1612]:
				xmin = 156.5499
				xmax = 156.6099
				text = "AY1"
			intervals [1613]:
				xmin = 156.6099
				xmax = 156.7299
				text = "W"
			intervals [1614]:
				xmin = 156.7299
				xmax = 156.9599
				text = "AA1"
			intervals [1615]:
				xmin = 156.9599
				xmax = 157.0499
				text = "Z"
			intervals [1616]:
				xmin = 157.0499
				xmax = 157.0799
				text = "AH0"
			intervals [1617]:
				xmin = 157.0799
				xmax = 157.1599
				text = "W"
			intervals [1618]:
				xmin = 157.1599
				xmax = 157.2499
				text = "EY1"
			intervals [1619]:
				xmin = 157.2499
				xmax = 157.2999
				text = "DH"
			intervals [1620]:
				xmin = 157.2999
				xmax = 157.3599
				text = "AH0"
			intervals [1621]:
				xmin = 157.3599
				xmax = 157.4599
				text = "TH"
			intervals [1622]:
				xmin = 157.4599
				xmax = 157.4899
				text = "R"
			intervals [1623]:
				xmin = 157.4899
				xmax = 157.5299
				text = "IY1"
			intervals [1624]:
				xmin = 157.5299
				xmax = 157.6099
				text = "M"
			intervals [1625]:
				xmin = 157.6099
				xmax = 157.6599
				text = "AH1"
			intervals [1626]:
				xmin = 157.6599
				xmax = 157.6999
				text = "N"
			intervals [1627]:
				xmin = 157.6999
				xmax = 157.7399
				text = "TH"
			intervals [1628]:
				xmin = 157.7399
				xmax = 157.7799
				text = "S"
			intervals [1629]:
				xmin = 157.7799
				xmax = 157.8599
				text = "K"
			intervals [1630]:
				xmin = 157.8599
				xmax = 157.9299
				text = "EY1"
			intervals [1631]:
				xmin = 157.9299
				xmax = 158.0199
				text = "M"
			intervals [1632]:
				xmin = 158.0199
				xmax = 158.1399
				text = "ER0"
			intervals [1633]:
				xmin = 158.1399
				xmax = 158.2599
				text = "AW1"
			intervals [1634]:
				xmin = 158.2599
				xmax = 158.3399
				text = "N"
			intervals [1635]:
				xmin = 158.3399
				xmax = 158.3699
				text = "D"
			intervals [1636]:
				xmin = 158.3699
				xmax = 158.4599
				text = "HH"
			intervals [1637]:
				xmin = 158.4599
				xmax = 158.5199
				text = "IY1"
			intervals [1638]:
				xmin = 158.5199
				xmax = 158.5799
				text = "IH0"
			intervals [1639]:
				xmin = 158.5799
				xmax = 158.6399
				text = "G"
			intervals [1640]:
				xmin = 158.6399
				xmax = 158.6999
				text = "Z"
			intervals [1641]:
				xmin = 158.6999
				xmax = 158.8099
				text = "AE1"
			intervals [1642]:
				xmin = 158.8099
				xmax = 158.8499
				text = "M"
			intervals [1643]:
				xmin = 158.8499
				xmax = 158.8799
				text = "AH0"
			intervals [1644]:
				xmin = 158.8799
				xmax = 158.9499
				text = "N"
			intervals [1645]:
				xmin = 158.9499
				xmax = 158.9799
				text = "D"
			intervals [1646]:
				xmin = 158.9799
				xmax = 159.0099
				text = "HH"
			intervals [1647]:
				xmin = 159.0099
				xmax = 159.0499
				text = "IH0"
			intervals [1648]:
				xmin = 159.0499
				xmax = 159.0999
				text = "M"
			intervals [1649]:
				xmin = 159.0999
				xmax = 159.2299
				text = "S"
			intervals [1650]:
				xmin = 159.2299
				xmax = 159.2999
				text = "EH1"
			intervals [1651]:
				xmin = 159.2999
				xmax = 159.3999
				text = "L"
			intervals [1652]:
				xmin = 159.3999
				xmax = 159.4599
				text = "F"
			intervals [1653]:
				xmin = 159.4599
				xmax = 159.5099
				text = "AE1"
			intervals [1654]:
				xmin = 159.5099
				xmax = 159.5799
				text = "N"
			intervals [1655]:
				xmin = 159.5799
				xmax = 159.6199
				text = "HH"
			intervals [1656]:
				xmin = 159.6199
				xmax = 159.6899
				text = "IY1"
			intervals [1657]:
				xmin = 159.6899
				xmax = 159.8499
				text = "S"
			intervals [1658]:
				xmin = 159.8499
				xmax = 159.8899
				text = "EH1"
			intervals [1659]:
				xmin = 159.8899
				xmax = 159.9199
				text = "N"
			intervals [1660]:
				xmin = 159.9199
				xmax = 159.9499
				text = "T"
			intervals [1661]:
				xmin = 159.9499
				xmax = 159.9799
				text = "sp"
			intervals [1662]:
				xmin = 159.9799
				xmax = 160.0299
				text = "IH0"
			intervals [1663]:
				xmin = 160.0299
				xmax = 160.0999
				text = "N"
			intervals [1664]:
				xmin = 160.0999
				xmax = 160.1399
				text = "AH0"
			intervals [1665]:
				xmin = 160.1399
				xmax = 160.2099
				text = "R"
			intervals [1666]:
				xmin = 160.2099
				xmax = 160.2599
				text = "IH0"
			intervals [1667]:
				xmin = 160.2599
				xmax = 160.4199
				text = "P"
			intervals [1668]:
				xmin = 160.4199
				xmax = 160.4899
				text = "AO1"
			intervals [1669]:
				xmin = 160.4899
				xmax = 160.5399
				text = "R"
			intervals [1670]:
				xmin = 160.5399
				xmax = 160.5799
				text = "T"
			intervals [1671]:
				xmin = 160.5799
				xmax = 160.7499
				text = "AO1"
			intervals [1672]:
				xmin = 160.7499
				xmax = 160.7799
				text = "N"
			intervals [1673]:
				xmin = 160.7799
				xmax = 160.8099
				text = "IH0"
			intervals [1674]:
				xmin = 160.8099
				xmax = 160.8399
				text = "M"
			intervals [1675]:
				xmin = 160.8399
				xmax = 160.8699
				text = "DH"
			intervals [1676]:
				xmin = 160.8699
				xmax = 160.8999
				text = "AE1"
			intervals [1677]:
				xmin = 160.8999
				xmax = 160.9499
				text = "T"
			intervals [1678]:
				xmin = 160.9499
				xmax = 160.9899
				text = "W"
			intervals [1679]:
				xmin = 160.9899
				xmax = 161.0199
				text = "AO1"
			intervals [1680]:
				xmin = 161.0199
				xmax = 161.0999
				text = "Z"
			intervals [1681]:
				xmin = 161.0999
				xmax = 161.2099
				text = "F"
			intervals [1682]:
				xmin = 161.2099
				xmax = 161.2999
				text = "EY1"
			intervals [1683]:
				xmin = 161.2999
				xmax = 161.4199
				text = "V"
			intervals [1684]:
				xmin = 161.4199
				xmax = 161.5099
				text = "ER0"
			intervals [1685]:
				xmin = 161.5099
				xmax = 161.5599
				text = "AH0"
			intervals [1686]:
				xmin = 161.5599
				xmax = 161.6199
				text = "B"
			intervals [1687]:
				xmin = 161.6199
				xmax = 161.6499
				text = "AH0"
			intervals [1688]:
				xmin = 161.6499
				xmax = 161.6799
				text = "L"
			intervals [1689]:
				xmin = 161.6799
				xmax = 162.3323
				text = "sp"
			intervals [1690]:
				xmin = 162.3323
				xmax = 162.3723
				text = "S"
			intervals [1691]:
				xmin = 162.3723
				xmax = 162.4023
[truncated: 605,745 more chars]
