# Supplementary material for: Considering Performance in the Automated and Manual Coding of Sociolinguistic Variables: Lessons From Variable (ING)
Source: Front Artif Intell. 2021 Apr 29;4:648543. doi: 10.3389/frai.2021.648543 (PMC8117961; doi:10.3389/frai.2021.648543)
Supplement: Supplementary file 5 [file Data_Sheet_5.ZIP › CORAAL_VARAligned_as_TextGrids_p1/DCA_se1_ag2_m_01_1.TextGrid]

File type = "ooTextFile"
Object class = "TextGrid"

xmin = 0.0
xmax = 1828.899954648526
tiers? <exists>
size = 4
item []:
	item [1]:
		class = "IntervalTier"
		name = "DCA_int_02 - words"
		xmin = 0.0
		xmax = 1828.899954648526
		intervals: size = 1822
			intervals [1]:
				xmin = 0.0
				xmax = 0.5155
				text = ""
			intervals [2]:
				xmin = 0.5155
				xmax = 1.0355
				text = "okay"
			intervals [3]:
				xmin = 1.0355
				xmax = 1.2055
				text = "uh"
			intervals [4]:
				xmin = 1.2055
				xmax = 1.2355
				text = ""
			intervals [5]:
				xmin = 1.2355
				xmax = 1.8755
				text = "rdx"
			intervals [6]:
				xmin = 1.8755
				xmax = 2.1055
				text = "when"
			intervals [7]:
				xmin = 2.1055
				xmax = 2.1355
				text = ""
			intervals [8]:
				xmin = 2.1355
				xmax = 2.1955
				text = "you"
			intervals [9]:
				xmin = 2.1955
				xmax = 2.4055
				text = "were"
			intervals [10]:
				xmin = 2.4055
				xmax = 2.4855
				text = ""
			intervals [11]:
				xmin = 2.4855
				xmax = 2.8755
				text = "younger"
			intervals [12]:
				xmin = 2.8755
				xmax = 3.0055
				text = "what"
			intervals [13]:
				xmin = 3.0055
				xmax = 3.0655
				text = ""
			intervals [14]:
				xmin = 3.0655
				xmax = 3.3255
				text = "kinds"
			intervals [15]:
				xmin = 3.3255
				xmax = 3.3555
				text = ""
			intervals [16]:
				xmin = 3.3555
				xmax = 3.4155
				text = "of"
			intervals [17]:
				xmin = 3.4155
				xmax = 3.6535
				text = ""
			intervals [18]:
				xmin = 3.6535
				xmax = 3.9935
				text = "games"
			intervals [19]:
				xmin = 3.9935
				xmax = 4.0835
				text = "did"
			intervals [20]:
				xmin = 4.0835
				xmax = 4.1135
				text = ""
			intervals [21]:
				xmin = 4.1135
				xmax = 4.1735
				text = "you"
			intervals [22]:
				xmin = 4.1735
				xmax = 4.2335
				text = ""
			intervals [23]:
				xmin = 4.2335
				xmax = 4.4135
				text = "play"
			intervals [24]:
				xmin = 4.4135
				xmax = 4.4435
				text = ""
			intervals [25]:
				xmin = 4.4435
				xmax = 4.6135
				text = "say"
			intervals [26]:
				xmin = 4.6135
				xmax = 4.7635
				text = "when"
			intervals [27]:
				xmin = 4.7635
				xmax = 4.8235
				text = "you"
			intervals [28]:
				xmin = 4.8235
				xmax = 4.8535
				text = ""
			intervals [29]:
				xmin = 4.8535
				xmax = 4.9735
				text = "with"
			intervals [30]:
				xmin = 4.9735
				xmax = 5.0135
				text = ""
			intervals [31]:
				xmin = 5.0135
				xmax = 5.1135
				text = "the"
			intervals [32]:
				xmin = 5.1135
				xmax = 5.3435
				text = "little"
			intervals [33]:
				xmin = 5.3435
				xmax = 5.3835
				text = ""
			intervals [34]:
				xmin = 5.3835
				xmax = 5.7335
				text = "kids"
			intervals [35]:
				xmin = 5.7335
				xmax = 5.8435
				text = ""
			intervals [36]:
				xmin = 5.8435
				xmax = 5.9035
				text = "in"
			intervals [37]:
				xmin = 5.9035
				xmax = 5.9535
				text = ""
			intervals [38]:
				xmin = 5.9535
				xmax = 6.1335
				text = "the"
			intervals [39]:
				xmin = 6.1335
				xmax = 6.3435
				text = ""
			intervals [40]:
				xmin = 6.3435
				xmax = 6.5735
				text = "neighborhood"
			intervals [41]:
				xmin = 6.5735
				xmax = 13.9973
				text = ""
			intervals [42]:
				xmin = 13.9973
				xmax = 14.3373
				text = "mm-hm"
			intervals [43]:
				xmin = 14.3373
				xmax = 17.1404
				text = ""
			intervals [44]:
				xmin = 17.1404
				xmax = 17.2404
				text = "is"
			intervals [45]:
				xmin = 17.2404
				xmax = 17.2704
				text = ""
			intervals [46]:
				xmin = 17.2704
				xmax = 17.4304
				text = "that"
			intervals [47]:
				xmin = 17.4304
				xmax = 17.6604
				text = "right"
			intervals [48]:
				xmin = 17.6604
				xmax = 17.6904
				text = ""
			intervals [49]:
				xmin = 17.6904
				xmax = 17.7704
				text = "how"
			intervals [50]:
				xmin = 17.7704
				xmax = 17.8304
				text = "c"
			intervals [51]:
				xmin = 17.8304
				xmax = 17.9504
				text = ""
			intervals [52]:
				xmin = 17.9504
				xmax = 18.1704
				text = "you"
			intervals [53]:
				xmin = 18.1704
				xmax = 18.2504
				text = ""
			intervals [54]:
				xmin = 18.2504
				xmax = 18.3704
				text = "do"
			intervals [55]:
				xmin = 18.3704
				xmax = 18.4004
				text = ""
			intervals [56]:
				xmin = 18.4004
				xmax = 18.4304
				text = "a"
			intervals [57]:
				xmin = 18.4304
				xmax = 18.5604
				text = "lot"
			intervals [58]:
				xmin = 18.5604
				xmax = 18.6404
				text = "of"
			intervals [59]:
				xmin = 18.6404
				xmax = 18.6904
				text = ""
			intervals [60]:
				xmin = 18.6904
				xmax = 18.9704
				text = "swimming"
			intervals [61]:
				xmin = 18.9704
				xmax = 19.0004
				text = ""
			intervals [62]:
				xmin = 19.0004
				xmax = 19.1404
				text = "when"
			intervals [63]:
				xmin = 19.1404
				xmax = 19.2404
				text = "you"
			intervals [64]:
				xmin = 19.2404
				xmax = 19.2904
				text = ""
			intervals [65]:
				xmin = 19.2904
				xmax = 19.4304
				text = "grew"
			intervals [66]:
				xmin = 19.4304
				xmax = 19.4604
				text = ""
			intervals [67]:
				xmin = 19.4604
				xmax = 19.6704
				text = "up"
			intervals [68]:
				xmin = 19.6704
				xmax = 26.2491
				text = ""
			intervals [69]:
				xmin = 26.2491
				xmax = 26.3591
				text = "is"
			intervals [70]:
				xmin = 26.3591
				xmax = 26.6191
				text = "that"
			intervals [71]:
				xmin = 26.6191
				xmax = 26.7991
				text = "right"
			intervals [72]:
				xmin = 26.7991
				xmax = 26.8391
				text = ""
			intervals [73]:
				xmin = 26.8391
				xmax = 27.0291
				text = "do"
			intervals [74]:
				xmin = 27.0291
				xmax = 27.0591
				text = ""
			intervals [75]:
				xmin = 27.0591
				xmax = 27.1991
				text = "you"
			intervals [76]:
				xmin = 27.1991
				xmax = 27.4228
				text = ""
			intervals [77]:
				xmin = 27.4228
				xmax = 27.4828
				text = "do"
			intervals [78]:
				xmin = 27.4828
				xmax = 27.5728
				text = "you"
			intervals [79]:
				xmin = 27.5728
				xmax = 27.9728
				text = "race"
			intervals [80]:
				xmin = 27.9728
				xmax = 28.0328
				text = "or"
			intervals [81]:
				xmin = 28.0328
				xmax = 28.4228
				text = "anything"
			intervals [82]:
				xmin = 28.4228
				xmax = 28.4528
				text = ""
			intervals [83]:
				xmin = 28.4528
				xmax = 28.5928
				text = "when"
			intervals [84]:
				xmin = 28.5928
				xmax = 28.6528
				text = "you"
			intervals [85]:
				xmin = 28.6528
				xmax = 28.6828
				text = ""
			intervals [86]:
				xmin = 28.6828
				xmax = 29.0628
				text = "swim"
			intervals [87]:
				xmin = 29.0628
				xmax = 29.0928
				text = ""
			intervals [88]:
				xmin = 29.0928
				xmax = 29.2128
				text = "or"
			intervals [89]:
				xmin = 29.2128
				xmax = 29.2428
				text = ""
			intervals [90]:
				xmin = 29.2428
				xmax = 29.3028
				text = "ya"
			intervals [91]:
				xmin = 29.3028
				xmax = 30.3219
				text = ""
			intervals [92]:
				xmin = 30.3219
				xmax = 30.5319
				text = "or"
			intervals [93]:
				xmin = 30.5319
				xmax = 30.5719
				text = ""
			intervals [94]:
				xmin = 30.5719
				xmax = 30.6019
				text = "are"
			intervals [95]:
				xmin = 30.6019
				xmax = 30.7119
				text = "just"
			intervals [96]:
				xmin = 30.7119
				xmax = 30.8119
				text = ""
			intervals [97]:
				xmin = 30.8119
				xmax = 31.0119
				text = "swim"
			intervals [98]:
				xmin = 31.0119
				xmax = 31.0819
				text = ""
			intervals [99]:
				xmin = 31.0819
				xmax = 31.1919
				text = "for"
			intervals [100]:
				xmin = 31.1919
				xmax = 31.2719
				text = ""
			intervals [101]:
				xmin = 31.2719
				xmax = 31.4819
				text = "fun"
			intervals [102]:
				xmin = 31.4819
				xmax = 34.6087
				text = ""
			intervals [103]:
				xmin = 34.6087
				xmax = 34.9787
				text = "uh-huh"
			intervals [104]:
				xmin = 34.9787
				xmax = 35.703
				text = ""
			intervals [105]:
				xmin = 35.703
				xmax = 35.873
				text = "how"
			intervals [106]:
				xmin = 35.873
				xmax = 36.103
				text = "about"
			intervals [107]:
				xmin = 36.103
				xmax = 36.153
				text = "uh"
			intervals [108]:
				xmin = 36.153
				xmax = 36.183
				text = ""
			intervals [109]:
				xmin = 36.183
				xmax = 36.493
				text = "the"
			intervals [110]:
				xmin = 36.493
				xmax = 37.043
				text = "other"
			intervals [111]:
				xmin = 37.043
				xmax = 37.083
				text = ""
			intervals [112]:
				xmin = 37.083
				xmax = 37.383
				text = "games"
			intervals [113]:
				xmin = 37.383
				xmax = 37.473
				text = ""
			intervals [114]:
				xmin = 37.473
				xmax = 37.583
				text = "that"
			intervals [115]:
				xmin = 37.583
				xmax = 37.673
				text = ""
			intervals [116]:
				xmin = 37.673
				xmax = 37.853
				text = "kids"
			intervals [117]:
				xmin = 37.853
				xmax = 37.963
				text = ""
			intervals [118]:
				xmin = 37.963
				xmax = 38.333
				text = "usually"
			intervals [119]:
				xmin = 38.333
				xmax = 38.483
				text = ""
			intervals [120]:
				xmin = 38.483
				xmax = 38.773
				text = "play"
			intervals [121]:
				xmin = 38.773
				xmax = 38.813
				text = ""
			intervals [122]:
				xmin = 38.813
				xmax = 39.043
				text = "like"
			intervals [123]:
				xmin = 39.043
				xmax = 39.183
				text = ""
			intervals [124]:
				xmin = 39.183
				xmax = 39.303
				text = "uh"
			intervals [125]:
				xmin = 39.303
				xmax = 39.8978
				text = ""
			intervals [126]:
				xmin = 39.8978
				xmax = 40.7778
				text = "hopscotch"
			intervals [127]:
				xmin = 40.7778
				xmax = 40.946
				text = ""
			intervals [128]:
				xmin = 40.946
				xmax = 41.036
				text = "or"
			intervals [129]:
				xmin = 41.036
				xmax = 41.236
				text = ""
			intervals [130]:
				xmin = 41.236
				xmax = 41.446
				text = "red"
			intervals [131]:
				xmin = 41.446
				xmax = 41.476
				text = ""
			intervals [132]:
				xmin = 41.476
				xmax = 41.796
				text = "rover"
			intervals [133]:
				xmin = 41.796
				xmax = 41.966
				text = ""
			intervals [134]:
				xmin = 41.966
				xmax = 42.286
				text = "or"
			intervals [135]:
				xmin = 42.286
				xmax = 58.315
				text = ""
			intervals [136]:
				xmin = 58.315
				xmax = 58.615
				text = "uh-huh"
			intervals [137]:
				xmin = 58.615
				xmax = 58.805
				text = "what"
			intervals [138]:
				xmin = 58.805
				xmax = 59.145
				text = "kind"
			intervals [139]:
				xmin = 59.145
				xmax = 59.395
				text = "of"
			intervals [140]:
				xmin = 59.395
				xmax = 59.565
				text = "well"
			intervals [141]:
				xmin = 59.565
				xmax = 59.705
				text = "tell"
			intervals [142]:
				xmin = 59.705
				xmax = 59.845
				text = "me"
			intervals [143]:
				xmin = 59.845
				xmax = 60.065
				text = "how"
			intervals [144]:
				xmin = 60.065
				xmax = 60.175
				text = "you"
			intervals [145]:
				xmin = 60.175
				xmax = 60.725
				text = "organized"
			intervals [146]:
				xmin = 60.725
				xmax = 60.795
				text = ""
			intervals [147]:
				xmin = 60.795
				xmax = 60.885
				text = "your"
			intervals [148]:
				xmin = 60.885
				xmax = 60.935
				text = ""
			intervals [149]:
				xmin = 60.935
				xmax = 61.425
				text = "baseball"
			intervals [150]:
				xmin = 61.425
				xmax = 61.485
				text = ""
			intervals [151]:
				xmin = 61.485
				xmax = 61.735
				text = "games"
			intervals [152]:
				xmin = 61.735
				xmax = 61.795
				text = ""
			intervals [153]:
				xmin = 61.795
				xmax = 61.885
				text = "and"
			intervals [154]:
				xmin = 61.885
				xmax = 61.925
				text = ""
			intervals [155]:
				xmin = 61.925
				xmax = 62.255
				text = "stuff"
			intervals [156]:
				xmin = 62.255
				xmax = 62.285
				text = ""
			intervals [157]:
				xmin = 62.285
				xmax = 62.445
				text = "how"
			intervals [158]:
				xmin = 62.445
				xmax = 62.475
				text = ""
			intervals [159]:
				xmin = 62.475
				xmax = 62.505
				text = "d"
			intervals [160]:
				xmin = 62.505
				xmax = 62.535
				text = ""
			intervals [161]:
				xmin = 62.535
				xmax = 62.605
				text = "you"
			intervals [162]:
				xmin = 62.605
				xmax = 62.735
				text = ""
			intervals [163]:
				xmin = 62.735
				xmax = 62.885
				text = "play"
			intervals [164]:
				xmin = 62.885
				xmax = 63.015
				text = ""
			intervals [165]:
				xmin = 63.015
				xmax = 63.075
				text = "you"
			intervals [166]:
				xmin = 63.075
				xmax = 63.175
				text = ""
			intervals [167]:
				xmin = 63.175
				xmax = 63.285
				text = "say"
			intervals [168]:
				xmin = 63.285
				xmax = 63.355
				text = "you"
			intervals [169]:
				xmin = 63.355
				xmax = 63.455
				text = ""
			intervals [170]:
				xmin = 63.455
				xmax = 63.635
				text = "played"
			intervals [171]:
				xmin = 63.635
				xmax = 63.695
				text = "in"
			intervals [172]:
				xmin = 63.695
				xmax = 63.725
				text = ""
			intervals [173]:
				xmin = 63.725
				xmax = 63.785
				text = "the"
			intervals [174]:
				xmin = 63.785
				xmax = 63.815
				text = ""
			intervals [175]:
				xmin = 63.815
				xmax = 64.125
				text = "streets"
			intervals [176]:
				xmin = 64.125
				xmax = 64.275
				text = ""
			intervals [177]:
				xmin = 64.275
				xmax = 64.405
				text = "how"
			intervals [178]:
				xmin = 64.405
				xmax = 64.475
				text = "d"
			intervals [179]:
				xmin = 64.475
				xmax = 64.515
				text = ""
			intervals [180]:
				xmin = 64.515
				xmax = 64.575
				text = "you"
			intervals [181]:
				xmin = 64.575
				xmax = 64.685
				text = ""
			intervals [182]:
				xmin = 64.685
				xmax = 64.905
				text = "play"
			intervals [183]:
				xmin = 64.905
				xmax = 73.2243
				text = ""
			intervals [184]:
				xmin = 73.2243
				xmax = 73.5343
				text = "mm-hm"
			intervals [185]:
				xmin = 73.5343
				xmax = 75.5038
				text = ""
			intervals [186]:
				xmin = 75.5038
				xmax = 75.6238
				text = "that"
			intervals [187]:
				xmin = 75.6238
				xmax = 75.6538
				text = ""
			intervals [188]:
				xmin = 75.6538
				xmax = 75.7638
				text = "s"
			intervals [189]:
				xmin = 75.7638
				xmax = 75.8238
				text = ""
			intervals [190]:
				xmin = 75.8238
				xmax = 76.1038
				text = "good"
			intervals [191]:
				xmin = 76.1038
				xmax = 76.711
				text = ""
			intervals [192]:
				xmin = 76.711
				xmax = 77.081
				text = "uh"
			intervals [193]:
				xmin = 77.081
				xmax = 77.8839
				text = ""
			intervals [194]:
				xmin = 77.8839
				xmax = 78.0239
				text = "did"
			intervals [195]:
				xmin = 78.0239
				xmax = 78.0839
				text = "you"
			intervals [196]:
				xmin = 78.0839
				xmax = 78.2539
				text = "ever"
			intervals [197]:
				xmin = 78.2539
				xmax = 78.2939
				text = ""
			intervals [198]:
				xmin = 78.2939
				xmax = 78.4839
				text = "play"
			intervals [199]:
				xmin = 78.4839
				xmax = 79.0539
				text = "organized"
			intervals [200]:
				xmin = 79.0539
				xmax = 79.0939
				text = ""
			intervals [201]:
				xmin = 79.0939
				xmax = 79.7139
				text = "baseball"
			intervals [202]:
				xmin = 79.7139
				xmax = 92.7778
				text = ""
			intervals [203]:
				xmin = 92.7778
				xmax = 95.0278
				text = "<unk>"
			intervals [204]:
				xmin = 95.0278
				xmax = 95.3032
				text = ""
			intervals [205]:
				xmin = 95.3032
				xmax = 95.4732
				text = "how"
			intervals [206]:
				xmin = 95.4732
				xmax = 95.7532
				text = "about"
			intervals [207]:
				xmin = 95.7532
				xmax = 95.9032
				text = "the"
			intervals [208]:
				xmin = 95.9032
				xmax = 96.3732
				text = "marbles"
			intervals [209]:
				xmin = 96.3732
				xmax = 96.4032
				text = ""
			intervals [210]:
				xmin = 96.4032
				xmax = 96.6432
				text = "do"
			intervals [211]:
				xmin = 96.6432
				xmax = 96.7332
				text = ""
			intervals [212]:
				xmin = 96.7332
				xmax = 96.7932
				text = "you"
			intervals [213]:
				xmin = 96.7932
				xmax = 96.8832
				text = "ever"
			intervals [214]:
				xmin = 96.8832
				xmax = 96.9732
				text = "play"
			intervals [215]:
				xmin = 96.9732
				xmax = 97.3132
				text = "marbles"
			intervals [216]:
				xmin = 97.3132
				xmax = 99.8038
				text = ""
			intervals [217]:
				xmin = 99.8038
				xmax = 100.1738
				text = "i"
			intervals [218]:
				xmin = 100.1738
				xmax = 100.2838
				text = "i"
			intervals [219]:
				xmin = 100.2838
				xmax = 100.5338
				text = "never"
			intervals [220]:
				xmin = 100.5338
				xmax = 100.6438
				text = ""
			intervals [221]:
				xmin = 100.6438
				xmax = 100.8738
				text = "played"
			intervals [222]:
				xmin = 100.8738
				xmax = 101.0638
				text = "that"
			intervals [223]:
				xmin = 101.0638
				xmax = 101.0938
				text = ""
			intervals [224]:
				xmin = 101.0938
				xmax = 101.1738
				text = "how"
			intervals [225]:
				xmin = 101.1738
				xmax = 101.2738
				text = "do"
			intervals [226]:
				xmin = 101.2738
				xmax = 101.3338
				text = "you"
			intervals [227]:
				xmin = 101.3338
				xmax = 101.4338
				text = ""
			intervals [228]:
				xmin = 101.4338
				xmax = 101.6038
				text = "play"
			intervals [229]:
				xmin = 101.6038
				xmax = 101.6438
				text = ""
			intervals [230]:
				xmin = 101.6438
				xmax = 102.0938
				text = "marbles"
			intervals [231]:
				xmin = 102.0938
				xmax = 131.1604
				text = ""
			intervals [232]:
				xmin = 131.1604
				xmax = 131.3504
				text = "did"
			intervals [233]:
				xmin = 131.3504
				xmax = 131.3804
				text = ""
			intervals [234]:
				xmin = 131.3804
				xmax = 131.5204
				text = "ya"
			intervals [235]:
				xmin = 131.5204
				xmax = 131.6704
				text = "do"
			intervals [236]:
				xmin = 131.6704
				xmax = 131.7004
				text = ""
			intervals [237]:
				xmin = 131.7004
				xmax = 131.8704
				text = "you"
			intervals [238]:
				xmin = 131.8704
				xmax = 132.0804
				text = "win"
			intervals [239]:
				xmin = 132.0804
				xmax = 132.6204
				text = "marbles"
			intervals [240]:
				xmin = 132.6204
				xmax = 132.6804
				text = ""
			intervals [241]:
				xmin = 132.6804
				xmax = 132.9104
				text = "or"
			intervals [242]:
				xmin = 132.9104
				xmax = 132.9404
				text = ""
			intervals [243]:
				xmin = 132.9404
				xmax = 133.2804
				text = "anything"
			intervals [244]:
				xmin = 133.2804
				xmax = 143.7053
				text = ""
			intervals [245]:
				xmin = 143.7053
				xmax = 143.7353
				text = "<unk>"
			intervals [246]:
				xmin = 143.7353
				xmax = 143.9753
				text = "is"
			intervals [247]:
				xmin = 143.9753
				xmax = 144.2353
				text = "that"
			intervals [248]:
				xmin = 144.2353
				xmax = 144.2753
				text = ""
			intervals [249]:
				xmin = 144.2753
				xmax = 144.4153
				text = "right"
			intervals [250]:
				xmin = 144.4153
				xmax = 147.5312
				text = ""
			intervals [251]:
				xmin = 147.5312
				xmax = 147.8112
				text = "hm"
			intervals [252]:
				xmin = 147.8112
				xmax = 152.8391
				text = ""
			intervals [253]:
				xmin = 152.8391
				xmax = 154.8791
				text = "<unk>"
			intervals [254]:
				xmin = 154.8791
				xmax = 156.0076
				text = ""
			intervals [255]:
				xmin = 156.0076
				xmax = 156.2676
				text = "start"
			intervals [256]:
				xmin = 156.2676
				xmax = 156.3376
				text = ""
			intervals [257]:
				xmin = 156.3376
				xmax = 156.8076
				text = "fighting"
			intervals [258]:
				xmin = 156.8076
				xmax = 156.8376
				text = ""
			intervals [259]:
				xmin = 156.8376
				xmax = 156.9576
				text = "the"
			intervals [260]:
				xmin = 156.9576
				xmax = 156.9876
				text = ""
			intervals [261]:
				xmin = 156.9876
				xmax = 157.2676
				text = "guys"
			intervals [262]:
				xmin = 157.2676
				xmax = 157.3376
				text = ""
			intervals [263]:
				xmin = 157.3376
				xmax = 157.5576
				text = "huh"
			intervals [264]:
				xmin = 157.5576
				xmax = 158.1924
				text = ""
			intervals [265]:
				xmin = 158.1924
				xmax = 158.3624
				text = "good"
			intervals [266]:
				xmin = 158.3624
				xmax = 158.4124
				text = ""
			intervals [267]:
				xmin = 158.4124
				xmax = 158.6224
				text = "how"
			intervals [268]:
				xmin = 158.6224
				xmax = 158.9924
				text = "bout"
			intervals [269]:
				xmin = 158.9924
				xmax = 159.1724
				text = "uh"
			intervals [270]:
				xmin = 159.1724
				xmax = 159.7206
				text = ""
			intervals [271]:
				xmin = 159.7206
				xmax = 159.8506
				text = "did"
			intervals [272]:
				xmin = 159.8506
				xmax = 159.9106
				text = "you"
			intervals [273]:
				xmin = 159.9106
				xmax = 160.0706
				text = "ever"
			intervals [274]:
				xmin = 160.0706
				xmax = 160.1506
				text = ""
			intervals [275]:
				xmin = 160.1506
				xmax = 160.3406
				text = "play"
			intervals [276]:
				xmin = 160.3406
				xmax = 160.4506
				text = ""
			intervals [277]:
				xmin = 160.4506
				xmax = 160.9306
				text = "tag"
			intervals [278]:
				xmin = 160.9306
				xmax = 161.0206
				text = "or"
			intervals [279]:
				xmin = 161.0206
				xmax = 161.0506
				text = ""
			intervals [280]:
				xmin = 161.0506
				xmax = 161.2506
				text = "hide"
			intervals [281]:
				xmin = 161.2506
				xmax = 161.3106
				text = "and"
			intervals [282]:
				xmin = 161.3106
				xmax = 161.3606
				text = ""
			intervals [283]:
				xmin = 161.3606
				xmax = 161.7706
				text = "seek"
			intervals [284]:
				xmin = 161.7706
				xmax = 183.355
				text = ""
			intervals [285]:
				xmin = 183.355
				xmax = 183.455
				text = "<unk>"
			intervals [286]:
				xmin = 183.455
				xmax = 183.535
				text = ""
			intervals [287]:
				xmin = 183.535
				xmax = 183.675
				text = "well"
			intervals [288]:
				xmin = 183.675
				xmax = 183.725
				text = ""
			intervals [289]:
				xmin = 183.725
				xmax = 184.125
				text = "how"
			intervals [290]:
				xmin = 184.125
				xmax = 184.355
				text = "did"
			intervals [291]:
				xmin = 184.355
				xmax = 184.485
				text = "you"
			intervals [292]:
				xmin = 184.485
				xmax = 184.935
				text = "decide"
			intervals [293]:
				xmin = 184.935
				xmax = 185.065
				text = "who"
			intervals [294]:
				xmin = 185.065
				xmax = 185.245
				text = "was"
			intervals [295]:
				xmin = 185.245
				xmax = 185.275
				text = ""
			intervals [296]:
				xmin = 185.275
				xmax = 185.685
				text = "gonna"
			intervals [297]:
				xmin = 185.685
				xmax = 185.8851
				text = ""
			intervals [298]:
				xmin = 185.8851
				xmax = 186.1151
				text = "be"
			intervals [299]:
				xmin = 186.1151
				xmax = 186.2951
				text = "it"
			intervals [300]:
				xmin = 186.2951
				xmax = 186.3451
				text = ""
			intervals [301]:
				xmin = 186.3451
				xmax = 186.4051
				text = "to"
			intervals [302]:
				xmin = 186.4051
				xmax = 186.4451
				text = ""
			intervals [303]:
				xmin = 186.4451
				xmax = 186.7251
				text = "begin"
			intervals [304]:
				xmin = 186.7251
				xmax = 186.7551
				text = ""
			intervals [305]:
				xmin = 186.7551
				xmax = 186.8551
				text = "the"
			intervals [306]:
				xmin = 186.8551
				xmax = 186.8851
				text = ""
			intervals [307]:
				xmin = 186.8851
				xmax = 187.1351
				text = "game"
			intervals [308]:
				xmin = 187.1351
				xmax = 193.2735
				text = ""
			intervals [309]:
				xmin = 193.2735
				xmax = 193.4135
				text = "is"
			intervals [310]:
				xmin = 193.4135
				xmax = 193.4435
				text = ""
			intervals [311]:
				xmin = 193.4435
				xmax = 193.6435
				text = "that"
			intervals [312]:
				xmin = 193.6435
				xmax = 193.7535
				text = "right"
			intervals [313]:
				xmin = 193.7535
				xmax = 195.1555
				text = ""
			intervals [314]:
				xmin = 195.1555
				xmax = 195.2755
				text = "that"
			intervals [315]:
				xmin = 195.2755
				xmax = 195.3355
				text = ""
			intervals [316]:
				xmin = 195.3355
				xmax = 195.3655
				text = "s"
			intervals [317]:
				xmin = 195.3655
				xmax = 195.4755
				text = ""
			intervals [318]:
				xmin = 195.4755
				xmax = 195.6655
				text = "very"
			intervals [319]:
				xmin = 195.6655
				xmax = 195.7455
				text = ""
			intervals [320]:
				xmin = 195.7455
				xmax = 195.9655
				text = "good"
			intervals [321]:
				xmin = 195.9655
				xmax = 196.6273
				text = ""
			intervals [322]:
				xmin = 196.6273
				xmax = 196.6773
				text = "uh"
			intervals [323]:
				xmin = 196.6773
				xmax = 196.9173
				text = "did"
			intervals [324]:
				xmin = 196.9173
				xmax = 196.9773
				text = "you"
			intervals [325]:
				xmin = 196.9773
				xmax = 197.1273
				text = "ever"
			intervals [326]:
				xmin = 197.1273
				xmax = 197.1773
				text = ""
			intervals [327]:
				xmin = 197.1773
				xmax = 197.3373
				text = "put"
			intervals [328]:
				xmin = 197.3373
				xmax = 197.4773
				text = "your"
			intervals [329]:
				xmin = 197.4773
				xmax = 197.5873
				text = ""
			intervals [330]:
				xmin = 197.5873
				xmax = 197.7873
				text = "foot"
			intervals [331]:
				xmin = 197.7873
				xmax = 197.9973
				text = "in"
			intervals [332]:
				xmin = 197.9973
				xmax = 198.1473
				text = "and"
			intervals [333]:
				xmin = 198.1473
				xmax = 198.2573
				text = ""
			intervals [334]:
				xmin = 198.2573
				xmax = 198.6373
				text = "say"
			intervals [335]:
				xmin = 198.6373
				xmax = 198.6673
				text = ""
			intervals [336]:
				xmin = 198.6673
				xmax = 198.9173
				text = "uh"
			intervals [337]:
				xmin = 198.9173
				xmax = 199.3871
				text = ""
			intervals [338]:
				xmin = 199.3871
				xmax = 199.6271
				text = "eenie"
			intervals [339]:
				xmin = 199.6271
				xmax = 199.9471
				text = "meenie"
			intervals [340]:
				xmin = 199.9471
				xmax = 200.3171
				text = "miney"
			intervals [341]:
				xmin = 200.3171
				xmax = 200.3471
				text = ""
			intervals [342]:
				xmin = 200.3471
				xmax = 200.5571
				text = "moe"
			intervals [343]:
				xmin = 200.5571
				xmax = 200.5871
				text = ""
			intervals [344]:
				xmin = 200.5871
				xmax = 200.7471
				text = "or"
			intervals [345]:
				xmin = 200.7471
				xmax = 200.9971
				text = "one"
			intervals [346]:
				xmin = 200.9971
				xmax = 201.0271
				text = ""
			intervals [347]:
				xmin = 201.0271
				xmax = 201.4071
				text = "potato"
			intervals [348]:
				xmin = 201.4071
				xmax = 201.5271
				text = ""
			intervals [349]:
				xmin = 201.5271
				xmax = 201.6371
				text = "two"
			intervals [350]:
				xmin = 201.6371
				xmax = 201.7171
				text = ""
			intervals [351]:
				xmin = 201.7171
				xmax = 202.1471
				text = "potato"
			intervals [352]:
				xmin = 202.1471
				xmax = 202.4371
				text = "ever"
			intervals [353]:
				xmin = 202.4371
				xmax = 202.4671
				text = ""
			intervals [354]:
				xmin = 202.4671
				xmax = 202.6771
				text = "hear"
			intervals [355]:
				xmin = 202.6771
				xmax = 202.7071
				text = ""
			intervals [356]:
				xmin = 202.7071
				xmax = 202.7671
				text = "of"
			intervals [357]:
				xmin = 202.7671
				xmax = 203.0371
				text = "any"
			intervals [358]:
				xmin = 203.0371
				xmax = 203.0671
				text = ""
			intervals [359]:
				xmin = 203.0671
				xmax = 203.1271
				text = "of"
			intervals [360]:
				xmin = 203.1271
				xmax = 203.4071
				text = "those"
			intervals [361]:
				xmin = 203.4071
				xmax = 216.8327
				text = ""
			intervals [362]:
				xmin = 216.8327
				xmax = 217.1827
				text = "mm-hm"
			intervals [363]:
				xmin = 217.1827
				xmax = 243.2003
				text = ""
			intervals [364]:
				xmin = 243.2003
				xmax = 243.5503
				text = "uh-huh"
			intervals [365]:
				xmin = 243.5503
				xmax = 250.1528
				text = ""
			intervals [366]:
				xmin = 250.1528
				xmax = 250.4328
				text = "good"
			intervals [367]:
				xmin = 250.4328
				xmax = 250.6528
				text = ""
			intervals [368]:
				xmin = 250.6528
				xmax = 250.8228
				text = "real"
			intervals [369]:
				xmin = 250.8228
				xmax = 250.9928
				text = "good"
			intervals [370]:
				xmin = 250.9928
				xmax = 251.1031
				text = ""
			intervals [371]:
				xmin = 251.1031
				xmax = 251.3631
				text = "any"
			intervals [372]:
				xmin = 251.3631
				xmax = 251.6431
				text = "other"
			intervals [373]:
				xmin = 251.6431
				xmax = 251.9831
				text = "games"
			intervals [374]:
				xmin = 251.9831
				xmax = 252.0631
				text = "you"
			intervals [375]:
				xmin = 252.0631
				xmax = 252.1131
				text = ""
			intervals [376]:
				xmin = 252.1131
				xmax = 252.2331
				text = "can"
			intervals [377]:
				xmin = 252.2331
				xmax = 252.3031
				text = ""
			intervals [378]:
				xmin = 252.3031
				xmax = 252.5931
				text = "think"
			intervals [379]:
				xmin = 252.5931
				xmax = 252.7231
				text = "of"
			intervals [380]:
				xmin = 252.7231
				xmax = 252.8131
				text = ""
			intervals [381]:
				xmin = 252.8131
				xmax = 253.0831
				text = "from"
			intervals [382]:
				xmin = 253.0831
				xmax = 253.1731
				text = "your"
			intervals [383]:
				xmin = 253.1731
				xmax = 253.2431
				text = ""
			intervals [384]:
				xmin = 253.2431
				xmax = 253.7631
				text = "childhood"
			intervals [385]:
				xmin = 253.7631
				xmax = 253.8131
				text = ""
			intervals [386]:
				xmin = 253.8131
				xmax = 253.9031
				text = "that"
			intervals [387]:
				xmin = 253.9031
				xmax = 253.9531
				text = ""
			intervals [388]:
				xmin = 253.9531
				xmax = 254.0331
				text = "you"
			intervals [389]:
				xmin = 254.0331
				xmax = 254.1631
				text = ""
			intervals [390]:
				xmin = 254.1631
				xmax = 254.4231
				text = "played"
			intervals [391]:
				xmin = 254.4231
				xmax = 254.4531
				text = ""
			intervals [392]:
				xmin = 254.4531
				xmax = 254.5631
				text = "that"
			intervals [393]:
				xmin = 254.5631
				xmax = 254.5931
				text = ""
			intervals [394]:
				xmin = 254.5931
				xmax = 254.7031
				text = "you"
			intervals [395]:
				xmin = 254.7031
				xmax = 254.7331
				text = ""
			intervals [396]:
				xmin = 254.7331
				xmax = 254.9331
				text = "really"
			intervals [397]:
				xmin = 254.9331
				xmax = 254.9631
				text = ""
			intervals [398]:
				xmin = 254.9631
				xmax = 255.2731
				text = "liked"
			intervals [399]:
				xmin = 255.2731
				xmax = 264.8123
				text = ""
			intervals [400]:
				xmin = 264.8123
				xmax = 265.2523
				text = "mm-hm"
			intervals [401]:
				xmin = 265.2523
				xmax = 269.5005
				text = ""
			intervals [402]:
				xmin = 269.5005
				xmax = 270.0205
				text = "mm-hm"
			intervals [403]:
				xmin = 270.0205
				xmax = 279.0587
				text = ""
			intervals [404]:
				xmin = 279.0587
				xmax = 279.4087
				text = "mm-hm"
			intervals [405]:
				xmin = 279.4087
				xmax = 291.3025
				text = ""
			intervals [406]:
				xmin = 291.3025
				xmax = 291.4325
				text = "you're"
			intervals [407]:
				xmin = 291.4325
				xmax = 291.5525
				text = "doing"
			intervals [408]:
				xmin = 291.5525
				xmax = 291.7025
				text = ""
			intervals [409]:
				xmin = 291.7025
				xmax = 291.9625
				text = "pretty"
			intervals [410]:
				xmin = 291.9625
				xmax = 291.9925
				text = ""
			intervals [411]:
				xmin = 291.9925
				xmax = 292.2025
				text = "good"
			intervals [412]:
				xmin = 292.2025
				xmax = 292.8749
				text = ""
			intervals [413]:
				xmin = 292.8749
				xmax = 293.0749
				text = "how"
			intervals [414]:
				xmin = 293.0749
				xmax = 293.3749
				text = "bout"
			intervals [415]:
				xmin = 293.3749
				xmax = 293.4049
				text = ""
			intervals [416]:
				xmin = 293.4049
				xmax = 293.8049
				text = "uh"
			intervals [417]:
				xmin = 293.8049
				xmax = 296.2325
				text = ""
			intervals [418]:
				xmin = 296.2325
				xmax = 296.2925
				text = "do"
			intervals [419]:
				xmin = 296.2925
				xmax = 296.3625
				text = "you"
			intervals [420]:
				xmin = 296.3625
				xmax = 296.5725
				text = "watch"
			intervals [421]:
				xmin = 296.5725
				xmax = 296.6025
				text = ""
			intervals [422]:
				xmin = 296.6025
				xmax = 296.6825
				text = "a"
			intervals [423]:
				xmin = 296.6825
				xmax = 296.7925
				text = "lot"
			intervals [424]:
				xmin = 296.7925
				xmax = 296.8525
				text = "of"
			intervals [425]:
				xmin = 296.8525
				xmax = 297.2825
				text = "tv"
			intervals [426]:
				xmin = 297.2825
				xmax = 307.0216
				text = ""
			intervals [427]:
				xmin = 307.0216
				xmax = 307.4316
				text = "uh-huh"
			intervals [428]:
				xmin = 307.4316
				xmax = 313.7499
				text = ""
			intervals [429]:
				xmin = 313.7499
				xmax = 314.1399
				text = "uh-huh"
			intervals [430]:
				xmin = 314.1399
				xmax = 315.6771
				text = ""
			intervals [431]:
				xmin = 315.6771
				xmax = 315.7671
				text = "did"
			intervals [432]:
				xmin = 315.7671
				xmax = 315.8271
				text = "you"
			intervals [433]:
				xmin = 315.8271
				xmax = 316.0771
				text = "watch"
			intervals [434]:
				xmin = 316.0771
				xmax = 316.2571
				text = "any"
			intervals [435]:
				xmin = 316.2571
				xmax = 316.5671
				text = "last"
			intervals [436]:
				xmin = 316.5671
				xmax = 316.8471
				text = "night"
			intervals [437]:
				xmin = 316.8471
				xmax = 319.6016
				text = ""
			intervals [438]:
				xmin = 319.6016
				xmax = 319.7516
				text = "how"
			intervals [439]:
				xmin = 319.7516
				xmax = 320.0316
				text = "about"
			intervals [440]:
				xmin = 320.0316
				xmax = 320.2296
				text = ""
			intervals [441]:
				xmin = 320.2296
				xmax = 320.4496
				text = "this"
			intervals [442]:
				xmin = 320.4496
				xmax = 320.5196
				text = ""
			intervals [443]:
				xmin = 320.5196
				xmax = 320.6996
				text = "week"
			intervals [444]:
				xmin = 320.6996
				xmax = 320.7296
				text = ""
			intervals [445]:
				xmin = 320.7296
				xmax = 320.8396
				text = "can"
			intervals [446]:
				xmin = 320.8396
				xmax = 320.9196
				text = "you"
			intervals [447]:
				xmin = 320.9196
				xmax = 321.3296
				text = "remember"
			intervals [448]:
				xmin = 321.3296
				xmax = 321.7196
				text = "any"
			intervals [449]:
				xmin = 321.7196
				xmax = 321.9896
				text = "uh"
			intervals [450]:
				xmin = 321.9896
				xmax = 322.2096
				text = "any"
			intervals [451]:
				xmin = 322.2096
				xmax = 322.2796
				text = "of"
			intervals [452]:
				xmin = 322.2796
				xmax = 322.3096
				text = ""
			intervals [453]:
				xmin = 322.3096
				xmax = 322.5396
				text = "the"
			intervals [454]:
				xmin = 322.5396
				xmax = 322.7058
				text = ""
			intervals [455]:
				xmin = 322.7058
				xmax = 322.9658
				text = "shows"
			intervals [456]:
				xmin = 322.9658
				xmax = 323.0058
				text = ""
			intervals [457]:
				xmin = 323.0058
				xmax = 323.1058
				text = "you"
			intervals [458]:
				xmin = 323.1058
				xmax = 323.1358
				text = ""
			intervals [459]:
				xmin = 323.1358
				xmax = 323.4358
				text = "saw"
			intervals [460]:
				xmin = 323.4358
				xmax = 323.5358
				text = "that"
			intervals [461]:
				xmin = 323.5358
				xmax = 323.5658
				text = ""
			intervals [462]:
				xmin = 323.5658
				xmax = 323.6258
				text = "you"
			intervals [463]:
				xmin = 323.6258
				xmax = 323.6758
				text = ""
			intervals [464]:
				xmin = 323.6758
				xmax = 323.8358
				text = "thought"
			intervals [465]:
				xmin = 323.8358
				xmax = 323.8958
				text = "were"
			intervals [466]:
				xmin = 323.8958
				xmax = 323.9758
				text = ""
			intervals [467]:
				xmin = 323.9758
				xmax = 324.2058
				text = "pretty"
			intervals [468]:
				xmin = 324.2058
				xmax = 324.4758
				text = "good"
			intervals [469]:
				xmin = 324.4758
				xmax = 324.5058
				text = ""
			intervals [470]:
				xmin = 324.5058
				xmax = 324.5858
				text = "you"
			intervals [471]:
				xmin = 324.5858
				xmax = 324.6758
				text = ""
			intervals [472]:
				xmin = 324.6758
				xmax = 324.7958
				text = "could"
			intervals [473]:
				xmin = 324.7958
				xmax = 324.8458
				text = ""
			intervals [474]:
				xmin = 324.8458
				xmax = 325.3258
				text = "describe"
			intervals [475]:
				xmin = 325.3258
				xmax = 325.4358
				text = ""
			intervals [476]:
				xmin = 325.4358
				xmax = 325.5358
				text = "to"
			intervals [477]:
				xmin = 325.5358
				xmax = 325.5658
				text = ""
			intervals [478]:
				xmin = 325.5658
				xmax = 325.6358
				text = "me"
			intervals [479]:
				xmin = 325.6358
				xmax = 325.8258
				text = ""
			intervals [480]:
				xmin = 325.8258
				xmax = 325.9358
				text = "sir"
			intervals [481]:
				xmin = 325.9358
				xmax = 335.7251
				text = ""
			intervals [482]:
				xmin = 335.7251
				xmax = 336.1651
				text = "mm-hm"
			intervals [483]:
				xmin = 336.1651
				xmax = 349.7946
				text = ""
			intervals [484]:
				xmin = 349.7946
				xmax = 350.2446
				text = "mm-hm"
			intervals [485]:
				xmin = 350.2446
				xmax = 359.9557
				text = ""
			intervals [486]:
				xmin = 359.9557
				xmax = 360.1557
				text = "hm"
			intervals [487]:
				xmin = 360.1557
				xmax = 366.5416
				text = ""
			intervals [488]:
				xmin = 366.5416
				xmax = 366.9216
				text = "mm-hm"
			intervals [489]:
				xmin = 366.9216
				xmax = 371.2418
				text = ""
			intervals [490]:
				xmin = 371.2418
				xmax = 371.7718
				text = "mm-hm"
			intervals [491]:
				xmin = 371.7718
				xmax = 372.1074
				text = ""
			intervals [492]:
				xmin = 372.1074
				xmax = 372.2474
				text = "can"
			intervals [493]:
				xmin = 372.2474
				xmax = 372.3674
				text = "you"
			intervals [494]:
				xmin = 372.3674
				xmax = 372.5874
				text = "tell"
			intervals [495]:
				xmin = 372.5874
				xmax = 372.7074
				text = "me"
			intervals [496]:
				xmin = 372.7074
				xmax = 372.9474
				text = "about"
			intervals [497]:
				xmin = 372.9474
				xmax = 373.0374
				text = "any"
			intervals [498]:
				xmin = 373.0374
				xmax = 373.2674
				text = ""
			intervals [499]:
				xmin = 373.2674
				xmax = 373.3374
				text = "of"
			intervals [500]:
				xmin = 373.3374
				xmax = 373.7474
				text = "the"
			intervals [501]:
				xmin = 373.7474
				xmax = 374.1884
				text = ""
			intervals [502]:
				xmin = 374.1884
				xmax = 374.4484
				text = "any"
			intervals [503]:
				xmin = 374.4484
				xmax = 374.5084
				text = "of"
			intervals [504]:
				xmin = 374.5084
				xmax = 374.5784
				text = "the"
			intervals [505]:
				xmin = 374.5784
				xmax = 374.6284
				text = ""
			intervals [506]:
				xmin = 374.6284
				xmax = 374.8984
				text = "shows"
			intervals [507]:
				xmin = 374.8984
				xmax = 374.9284
				text = ""
			intervals [508]:
				xmin = 374.9284
				xmax = 375.0184
				text = "you"
			intervals [509]:
				xmin = 375.0184
				xmax = 375.2084
				text = "saw"
			intervals [510]:
				xmin = 375.2084
				xmax = 375.4784
				text = "what"
			intervals [511]:
				xmin = 375.4784
				xmax = 375.9584
				text = "happened"
			intervals [512]:
				xmin = 375.9584
				xmax = 376.0984
				text = "on"
			intervals [513]:
				xmin = 376.0984
				xmax = 376.1284
				text = ""
			intervals [514]:
				xmin = 376.1284
				xmax = 376.3484
				text = "'em"
			intervals [515]:
				xmin = 376.3484
				xmax = 376.615
				text = ""
			intervals [516]:
				xmin = 376.615
				xmax = 376.735
				text = "can"
			intervals [517]:
				xmin = 376.735
				xmax = 376.765
				text = ""
			intervals [518]:
				xmin = 376.765
				xmax = 376.885
				text = "you"
			intervals [519]:
				xmin = 376.885
				xmax = 376.915
				text = ""
			intervals [520]:
				xmin = 376.915
				xmax = 377.365
				text = "describe"
			intervals [521]:
				xmin = 377.365
				xmax = 377.425
				text = ""
			intervals [522]:
				xmin = 377.425
				xmax = 377.515
				text = "what"
			intervals [523]:
				xmin = 377.515
				xmax = 377.565
				text = ""
			intervals [524]:
				xmin = 377.565
				xmax = 377.765
				text = "happened"
			intervals [525]:
				xmin = 377.765
				xmax = 377.915
				text = ""
			intervals [526]:
				xmin = 377.915
				xmax = 378.035
				text = "on"
			intervals [527]:
				xmin = 378.035
				xmax = 378.095
				text = ""
			intervals [528]:
				xmin = 378.095
				xmax = 378.125
				text = "<unk>"
			intervals [529]:
				xmin = 378.125
				xmax = 378.315
				text = ""
			intervals [530]:
				xmin = 378.315
				xmax = 378.555
				text = "say"
			intervals [531]:
				xmin = 378.555
				xmax = 378.8439
				text = ""
			intervals [532]:
				xmin = 378.8439
				xmax = 379.0339
				text = "last"
			intervals [533]:
				xmin = 379.0339
				xmax = 379.1039
				text = ""
			intervals [534]:
				xmin = 379.1039
				xmax = 379.3439
				text = "time"
			intervals [535]:
				xmin = 379.3439
				xmax = 379.3739
				text = ""
			intervals [536]:
				xmin = 379.3739
				xmax = 379.4339
				text = "you"
			intervals [537]:
				xmin = 379.4339
				xmax = 379.4739
				text = ""
			intervals [538]:
				xmin = 379.4739
				xmax = 379.7239
				text = "saw"
			intervals [539]:
				xmin = 379.7239
				xmax = 379.8039
				text = ""
			intervals [540]:
				xmin = 379.8039
				xmax = 380.0139
				text = "gun"
			intervals [541]:
				xmin = 380.0139
				xmax = 380.0639
				text = ""
			intervals [542]:
				xmin = 380.0639
				xmax = 380.4439
				text = "smoke"
			intervals [543]:
				xmin = 380.4439
				xmax = 380.4939
				text = "or"
			intervals [544]:
				xmin = 380.4939
				xmax = 381.3799
				text = ""
			intervals [545]:
				xmin = 381.3799
				xmax = 381.4299
				text = "or"
			intervals [546]:
				xmin = 381.4299
				xmax = 381.7699
				text = "one"
			intervals [547]:
				xmin = 381.7699
				xmax = 382.0499
				text = "real"
			intervals [548]:
				xmin = 382.0499
				xmax = 382.2499
				text = "good"
			intervals [549]:
				xmin = 382.2499
				xmax = 382.3399
				text = ""
			intervals [550]:
				xmin = 382.3399
				xmax = 382.6399
				text = "time"
			intervals [551]:
				xmin = 382.6399
				xmax = 382.7299
				text = "when"
			intervals [552]:
				xmin = 382.7299
				xmax = 382.7899
				text = ""
			intervals [553]:
				xmin = 382.7899
				xmax = 382.8499
				text = "you"
			intervals [554]:
				xmin = 382.8499
				xmax = 382.9699
				text = ""
			intervals [555]:
				xmin = 382.9699
				xmax = 383.1699
				text = "saw"
			intervals [556]:
				xmin = 383.1699
				xmax = 383.2599
				text = ""
			intervals [557]:
				xmin = 383.2599
				xmax = 383.3899
				text = "gun"
			intervals [558]:
				xmin = 383.3899
				xmax = 383.6499
				text = ""
			intervals [559]:
				xmin = 383.6499
				xmax = 383.8299
				text = "smoke"
			intervals [560]:
				xmin = 383.8299
				xmax = 392.5467
				text = ""
			intervals [561]:
				xmin = 392.5467
				xmax = 392.9067
				text = "mm-hm"
			intervals [562]:
				xmin = 392.9067
				xmax = 401.465
				text = ""
			intervals [563]:
				xmin = 401.465
				xmax = 401.815
				text = "mm-hm"
			intervals [564]:
				xmin = 401.815
				xmax = 424.3606
				text = ""
			intervals [565]:
				xmin = 424.3606
				xmax = 424.7006
				text = "mm-hm"
			intervals [566]:
				xmin = 424.7006
				xmax = 437.8123
				text = ""
			intervals [567]:
				xmin = 437.8123
				xmax = 438.1623
				text = "mm-hm"
			intervals [568]:
				xmin = 438.1623
				xmax = 450.4253
				text = ""
			intervals [569]:
				xmin = 450.4253
				xmax = 451.1153
				text = "mm-hm"
			intervals [570]:
				xmin = 451.1153
				xmax = 454.2581
				text = ""
			intervals [571]:
				xmin = 454.2581
				xmax = 454.7481
				text = "mm-hm"
			intervals [572]:
				xmin = 454.7481
				xmax = 464.0996
				text = ""
			intervals [573]:
				xmin = 464.0996
				xmax = 464.3796
				text = "oh"
			intervals [574]:
				xmin = 464.3796
				xmax = 464.6996
				text = "yeah"
			intervals [575]:
				xmin = 464.6996
				xmax = 464.9429
				text = ""
			intervals [576]:
				xmin = 464.9429
				xmax = 465.2429
				text = "that"
			intervals [577]:
				xmin = 465.2429
				xmax = 465.4629
				text = "s"
			intervals [578]:
				xmin = 465.4629
				xmax = 465.5829
				text = "fun"
			intervals [579]:
				xmin = 465.5829
				xmax = 466.2871
				text = ""
			intervals [580]:
				xmin = 466.2871
				xmax = 466.7071
				text = "remember"
			intervals [581]:
				xmin = 466.7071
				xmax = 466.8971
				text = "when"
			intervals [582]:
				xmin = 466.8971
				xmax = 466.9971
				text = "he"
			intervals [583]:
				xmin = 466.9971
				xmax = 467.2271
				text = "got"
			intervals [584]:
				xmin = 467.2271
				xmax = 467.2967
				text = ""
			intervals [585]:
				xmin = 467.2967
				xmax = 467.5467
				text = "caught"
			intervals [586]:
				xmin = 467.5467
				xmax = 467.7567
				text = "what"
			intervals [587]:
				xmin = 467.7567
				xmax = 468.1167
				text = "happened"
			intervals [588]:
				xmin = 468.1167
				xmax = 468.1567
				text = ""
			intervals [589]:
				xmin = 468.1567
				xmax = 468.3867
				text = "when"
			intervals [590]:
				xmin = 468.3867
				xmax = 468.4167
				text = ""
			intervals [591]:
				xmin = 468.4167
				xmax = 468.6567
				text = "they"
			intervals [592]:
				xmin = 468.6567
				xmax = 468.8065
				text = ""
			intervals [593]:
				xmin = 468.8065
				xmax = 469.1365
				text = "finally"
			intervals [594]:
				xmin = 469.1365
				xmax = 469.1665
				text = ""
			intervals [595]:
				xmin = 469.1665
				xmax = 469.4465
				text = "caught"
			intervals [596]:
				xmin = 469.4465
				xmax = 469.5065
				text = "the"
			intervals [597]:
				xmin = 469.5065
				xmax = 469.5665
				text = ""
			intervals [598]:
				xmin = 469.5665
				xmax = 469.8065
				text = "real"
			intervals [599]:
				xmin = 469.8065
				xmax = 469.8365
				text = ""
			intervals [600]:
				xmin = 469.8365
				xmax = 470.1365
				text = "man"
			intervals [601]:
				xmin = 470.1365
				xmax = 470.3444
				text = ""
			intervals [602]:
				xmin = 470.3444
				xmax = 470.7144
				text = "remember"
			intervals [603]:
				xmin = 470.7144
				xmax = 470.9044
				text = "that"
			intervals [604]:
				xmin = 470.9044
				xmax = 499.3065
				text = ""
			intervals [605]:
				xmin = 499.3065
				xmax = 499.6565
				text = "yeah"
			intervals [606]:
				xmin = 499.6565
				xmax = 501.5146
				text = ""
			intervals [607]:
				xmin = 501.5146
				xmax = 501.7146
				text = "that"
			intervals [608]:
				xmin = 501.7146
				xmax = 501.7746
				text = ""
			intervals [609]:
				xmin = 501.7746
				xmax = 501.8946
				text = "s"
			intervals [610]:
				xmin = 501.8946
				xmax = 501.9246
				text = ""
			intervals [611]:
				xmin = 501.9246
				xmax = 502.1246
				text = "good"
			intervals [612]:
				xmin = 502.1246
				xmax = 502.2746
				text = "how"
			intervals [613]:
				xmin = 502.2746
				xmax = 502.5346
				text = "about"
			intervals [614]:
				xmin = 502.5346
				xmax = 503.0546
				text = "movies"
			intervals [615]:
				xmin = 503.0546
				xmax = 503.0846
				text = ""
			intervals [616]:
				xmin = 503.0846
				xmax = 503.2346
				text = "you"
			intervals [617]:
				xmin = 503.2346
				xmax = 503.2846
				text = ""
			intervals [618]:
				xmin = 503.2846
				xmax = 503.3946
				text = "go"
			intervals [619]:
				xmin = 503.3946
				xmax = 503.4946
				text = "to"
			intervals [620]:
				xmin = 503.4946
				xmax = 503.5346
				text = ""
			intervals [621]:
				xmin = 503.5346
				xmax = 503.8646
				text = "movies"
			intervals [622]:
				xmin = 503.8646
				xmax = 503.8946
				text = ""
			intervals [623]:
				xmin = 503.8946
				xmax = 503.9446
				text = "a"
			intervals [624]:
				xmin = 503.9446
				xmax = 504.1646
				text = "lot"
			intervals [625]:
				xmin = 504.1646
				xmax = 511.0443
				text = ""
			intervals [626]:
				xmin = 511.0443
				xmax = 511.3443
				text = "mm-hm"
			intervals [627]:
				xmin = 511.3443
				xmax = 519.6501
				text = ""
			intervals [628]:
				xmin = 519.6501
				xmax = 519.7701
				text = "oh"
			intervals [629]:
				xmin = 519.7701
				xmax = 519.8801
				text = "what"
			intervals [630]:
				xmin = 519.8801
				xmax = 519.9201
				text = ""
			intervals [631]:
				xmin = 519.9201
				xmax = 520.0001
				text = "s"
			intervals [632]:
				xmin = 520.0001
				xmax = 520.2001
				text = "that"
			intervals [633]:
				xmin = 520.2001
				xmax = 520.2601
				text = ""
			intervals [634]:
				xmin = 520.2601
				xmax = 520.4201
				text = "about"
			intervals [635]:
				xmin = 520.4201
				xmax = 520.5401
				text = "i've"
			intervals [636]:
				xmin = 520.5401
				xmax = 520.7801
				text = "heard"
			intervals [637]:
				xmin = 520.7801
				xmax = 520.8101
				text = ""
			intervals [638]:
				xmin = 520.8101
				xmax = 520.9501
				text = "about"
			intervals [639]:
				xmin = 520.9501
				xmax = 521.1201
				text = "it"
			intervals [640]:
				xmin = 521.1201
				xmax = 523.138
				text = ""
			intervals [641]:
				xmin = 523.138
				xmax = 523.228
				text = "what"
			intervals [642]:
				xmin = 523.228
				xmax = 523.588
				text = "happened"
			intervals [643]:
				xmin = 523.588
				xmax = 547.6592
				text = ""
			intervals [644]:
				xmin = 547.6592
				xmax = 547.9992
				text = "mm-hm"
			intervals [645]:
				xmin = 547.9992
				xmax = 566.3481
				text = ""
			intervals [646]:
				xmin = 566.3481
				xmax = 568.1081
				text = "<unk>"
			intervals [647]:
				xmin = 568.1081
				xmax = 589.2916
				text = ""
			intervals [648]:
				xmin = 589.2916
				xmax = 589.7016
				text = "mm-hm"
			intervals [649]:
				xmin = 589.7016
				xmax = 602.150
				text = ""
			intervals [650]:
				xmin = 602.150
				xmax = 602.610
				text = "mm-hm"
			intervals [651]:
				xmin = 602.610
				xmax = 607.8336
				text = ""
			intervals [652]:
				xmin = 607.8336
				xmax = 608.8236
				text = "<unk>"
			intervals [653]:
				xmin = 608.8236
				xmax = 619.382
				text = ""
			intervals [654]:
				xmin = 619.382
				xmax = 619.662
				text = "uh-huh"
			intervals [655]:
				xmin = 619.662
				xmax = 638.5887
				text = ""
			intervals [656]:
				xmin = 638.5887
				xmax = 638.9887
				text = "mm-hm"
			intervals [657]:
				xmin = 638.9887
				xmax = 677.1653
				text = ""
			intervals [658]:
				xmin = 677.1653
				xmax = 677.3653
				text = "mm"
			intervals [659]:
				xmin = 677.3653
				xmax = 684.1391
				text = ""
			intervals [660]:
				xmin = 684.1391
				xmax = 685.3791
				text = "<unk>"
			intervals [661]:
				xmin = 685.3791
				xmax = 691.9034
				text = ""
			intervals [662]:
				xmin = 691.9034
				xmax = 692.2434
				text = "mm-hm"
			intervals [663]:
				xmin = 692.2434
				xmax = 694.1767
				text = ""
			intervals [664]:
				xmin = 694.1767
				xmax = 694.4167
				text = "yeah"
			intervals [665]:
				xmin = 694.4167
				xmax = 712.6219
				text = ""
			intervals [666]:
				xmin = 712.6219
				xmax = 712.9619
				text = "mm-hm"
			intervals [667]:
				xmin = 712.9619
				xmax = 722.5915
				text = ""
			intervals [668]:
				xmin = 722.5915
				xmax = 723.3115
				text = "<unk>"
			intervals [669]:
				xmin = 723.3115
				xmax = 727.5953
				text = ""
			intervals [670]:
				xmin = 727.5953
				xmax = 727.7153
				text = "<unk>"
			intervals [671]:
				xmin = 727.7153
				xmax = 728.0271
				text = ""
			intervals [672]:
				xmin = 728.0271
				xmax = 728.4471
				text = "<unk>"
			intervals [673]:
				xmin = 728.4471
				xmax = 732.9243
				text = ""
			intervals [674]:
				xmin = 732.9243
				xmax = 733.2843
				text = "uh-huh"
			intervals [675]:
				xmin = 733.2843
				xmax = 744.7709
				text = ""
			intervals [676]:
				xmin = 744.7709
				xmax = 745.0909
				text = "mm-hm"
			intervals [677]:
				xmin = 745.0909
				xmax = 786.4205
				text = ""
			intervals [678]:
				xmin = 786.4205
				xmax = 786.7605
				text = "mm-hm"
			intervals [679]:
				xmin = 786.7605
				xmax = 801.6191
				text = ""
			intervals [680]:
				xmin = 801.6191
				xmax = 802.0291
				text = "<unk>"
			intervals [681]:
				xmin = 802.0291
				xmax = 809.7068
				text = ""
			intervals [682]:
				xmin = 809.7068
				xmax = 809.9968
				text = "mm-hm"
			intervals [683]:
				xmin = 809.9968
				xmax = 836.4554
				text = ""
			intervals [684]:
				xmin = 836.4554
				xmax = 836.9754
				text = "mm-hm"
			intervals [685]:
				xmin = 836.9754
				xmax = 844.0082
				text = ""
			intervals [686]:
				xmin = 844.0082
				xmax = 844.3282
				text = "mm-hm"
			intervals [687]:
				xmin = 844.3282
				xmax = 855.5556
				text = ""
			intervals [688]:
				xmin = 855.5556
				xmax = 855.7956
				text = "yeah"
			intervals [689]:
				xmin = 855.7956
				xmax = 885.7038
				text = ""
			intervals [690]:
				xmin = 885.7038
				xmax = 885.7738
				text = "<unk>"
			intervals [691]:
				xmin = 885.7738
				xmax = 885.8938
				text = ""
			intervals [692]:
				xmin = 885.8938
				xmax = 886.1638
				text = "you"
			intervals [693]:
				xmin = 886.1638
				xmax = 886.7032
				text = ""
			intervals [694]:
				xmin = 886.7032
				xmax = 887.0132
				text = "you"
			intervals [695]:
				xmin = 887.0132
				xmax = 887.0432
				text = ""
			intervals [696]:
				xmin = 887.0432
				xmax = 887.2932
				text = "tell"
			intervals [697]:
				xmin = 887.2932
				xmax = 887.4132
				text = "it"
			intervals [698]:
				xmin = 887.4132
				xmax = 887.4732
				text = ""
			intervals [699]:
				xmin = 887.4732
				xmax = 887.7232
				text = "good"
			intervals [700]:
				xmin = 887.7232
				xmax = 887.8232
				text = ""
			intervals [701]:
				xmin = 887.8232
				xmax = 887.9732
				text = "too"
			intervals [702]:
				xmin = 887.9732
				xmax = 889.2123
				text = ""
			intervals [703]:
				xmin = 889.2123
				xmax = 889.2423
				text = "<unk>"
			intervals [704]:
				xmin = 889.2423
				xmax = 889.2923
				text = ""
			intervals [705]:
				xmin = 889.2923
				xmax = 889.4923
				text = "is"
			intervals [706]:
				xmin = 889.4923
				xmax = 889.6923
				text = "that"
			intervals [707]:
				xmin = 889.6923
				xmax = 890.1016
				text = ""
			intervals [708]:
				xmin = 890.1016
				xmax = 890.1816
				text = "is"
			intervals [709]:
				xmin = 890.1816
				xmax = 890.3416
				text = "that"
			intervals [710]:
				xmin = 890.3416
				xmax = 890.5016
				text = "the"
			intervals [711]:
				xmin = 890.5016
				xmax = 890.6916
				text = "best"
			intervals [712]:
				xmin = 890.6916
				xmax = 890.7316
				text = ""
			intervals [713]:
				xmin = 890.7316
				xmax = 891.0316
				text = "movie"
			intervals [714]:
				xmin = 891.0316
				xmax = 891.0916
				text = "you"
			intervals [715]:
				xmin = 891.0916
				xmax = 891.3016
				text = "ever"
			intervals [716]:
				xmin = 891.3016
				xmax = 891.3516
				text = ""
			intervals [717]:
				xmin = 891.3516
				xmax = 891.6016
				text = "saw"
			intervals [718]:
				xmin = 891.6016
				xmax = 896.3231
				text = ""
			intervals [719]:
				xmin = 896.3231
				xmax = 896.7231
				text = "mm-hm"
			intervals [720]:
				xmin = 896.7231
				xmax = 896.9986
				text = ""
			intervals [721]:
				xmin = 896.9986
				xmax = 897.1986
				text = "what"
			intervals [722]:
				xmin = 897.1986
				xmax = 897.3786
				text = "would"
			intervals [723]:
				xmin = 897.3786
				xmax = 897.4886
				text = "you"
			intervals [724]:
				xmin = 897.4886
				xmax = 897.7286
				text = "say"
			intervals [725]:
				xmin = 897.7286
				xmax = 897.8086
				text = "is"
			intervals [726]:
				xmin = 897.8086
				xmax = 897.8486
				text = ""
			intervals [727]:
				xmin = 897.8486
				xmax = 897.9186
				text = "the"
			intervals [728]:
				xmin = 897.9186
				xmax = 897.9486
				text = ""
			intervals [729]:
				xmin = 897.9486
				xmax = 898.2286
				text = "best"
			intervals [730]:
				xmin = 898.2286
				xmax = 898.2686
				text = ""
			intervals [731]:
				xmin = 898.2686
				xmax = 898.5586
				text = "movie"
			intervals [732]:
				xmin = 898.5586
				xmax = 898.6286
				text = "you"
			intervals [733]:
				xmin = 898.6286
				xmax = 898.8086
				text = "ever"
			intervals [734]:
				xmin = 898.8086
				xmax = 898.8486
				text = ""
			intervals [735]:
				xmin = 898.8486
				xmax = 899.1286
				text = "saw"
			intervals [736]:
				xmin = 899.1286
				xmax = 908.7466
				text = ""
			intervals [737]:
				xmin = 908.7466
				xmax = 909.0766
				text = "uh-huh"
			intervals [738]:
				xmin = 909.0766
				xmax = 909.2866
				text = ""
			intervals [739]:
				xmin = 909.2866
				xmax = 909.6766
				text = "okay"
			intervals [740]:
				xmin = 909.6766
				xmax = 909.7566
				text = ""
			intervals [741]:
				xmin = 909.7566
				xmax = 910.0466
				text = "good"
			intervals [742]:
				xmin = 910.0466
				xmax = 910.5335
				text = ""
			intervals [743]:
				xmin = 910.5335
				xmax = 911.0635
				text = "uh"
			intervals [744]:
				xmin = 911.0635
				xmax = 911.2979
				text = ""
			intervals [745]:
				xmin = 911.2979
				xmax = 911.3779
				text = "do"
			intervals [746]:
				xmin = 911.3779
				xmax = 911.4679
				text = "you"
			intervals [747]:
				xmin = 911.4679
				xmax = 911.7379
				text = "have"
			intervals [748]:
				xmin = 911.7379
				xmax = 912.0379
				text = "a"
			intervals [749]:
				xmin = 912.0379
				xmax = 912.1679
				text = ""
			intervals [750]:
				xmin = 912.1679
				xmax = 912.4479
				text = "pet"
			intervals [751]:
				xmin = 912.4479
				xmax = 912.5879
				text = "or"
			intervals [752]:
				xmin = 912.5879
				xmax = 912.6179
				text = ""
			intervals [753]:
				xmin = 912.6179
				xmax = 912.7579
				text = "did"
			intervals [754]:
				xmin = 912.7579
				xmax = 912.7879
				text = ""
			intervals [755]:
				xmin = 912.7879
				xmax = 912.8579
				text = "you"
			intervals [756]:
				xmin = 912.8579
				xmax = 913.0679
				text = "ever"
			intervals [757]:
				xmin = 913.0679
				xmax = 913.1979
				text = "have"
			intervals [758]:
				xmin = 913.1979
				xmax = 913.2779
				text = "a"
			intervals [759]:
				xmin = 913.2779
				xmax = 913.3879
				text = ""
			intervals [760]:
				xmin = 913.3879
				xmax = 913.6479
				text = "pet"
			intervals [761]:
				xmin = 913.6479
				xmax = 913.6779
				text = ""
			intervals [762]:
				xmin = 913.6779
				xmax = 913.7879
				text = "when"
			intervals [763]:
				xmin = 913.7879
				xmax = 913.8179
				text = ""
			intervals [764]:
				xmin = 913.8179
				xmax = 913.9479
				text = "you"
			intervals [765]:
				xmin = 913.9479
				xmax = 914.0479
				text = "were"
			intervals [766]:
				xmin = 914.0479
				xmax = 914.0779
				text = ""
			intervals [767]:
				xmin = 914.0779
				xmax = 914.4779
				text = "younger"
			intervals [768]:
				xmin = 914.4779
				xmax = 915.1363
				text = ""
			intervals [769]:
				xmin = 915.1363
				xmax = 915.3263
				text = "you"
			intervals [770]:
				xmin = 915.3263
				xmax = 915.4663
				text = "know"
			intervals [771]:
				xmin = 915.4663
				xmax = 915.4963
				text = ""
			intervals [772]:
				xmin = 915.4963
				xmax = 915.5263
				text = "a"
			intervals [773]:
				xmin = 915.5263
				xmax = 915.5963
				text = ""
			intervals [774]:
				xmin = 915.5963
				xmax = 915.9863
				text = "dog"
			intervals [775]:
				xmin = 915.9863
				xmax = 916.0163
				text = ""
			intervals [776]:
				xmin = 916.0163
				xmax = 916.0763
				text = "or"
			intervals [777]:
				xmin = 916.0763
				xmax = 926.1108
				text = ""
			intervals [778]:
				xmin = 926.1108
				xmax = 926.2108
				text = "is"
			intervals [779]:
				xmin = 926.2108
				xmax = 926.4208
				text = "that"
			intervals [780]:
				xmin = 926.4208
				xmax = 926.5508
				text = "right"
			intervals [781]:
				xmin = 926.5508
				xmax = 928.1591
				text = ""
			intervals [782]:
				xmin = 928.1591
				xmax = 928.2391
				text = "is"
			intervals [783]:
				xmin = 928.2391
				xmax = 928.2791
				text = ""
			intervals [784]:
				xmin = 928.2791
				xmax = 928.4091
				text = "there"
			intervals [785]:
				xmin = 928.4091
				xmax = 928.6091
				text = "any"
			intervals [786]:
				xmin = 928.6091
				xmax = 928.8591
				text = "other"
			intervals [787]:
				xmin = 928.8591
				xmax = 928.9391
				text = ""
			intervals [788]:
				xmin = 928.9391
				xmax = 929.1991
				text = "pets"
			intervals [789]:
				xmin = 929.1991
				xmax = 929.8276
				text = ""
			intervals [790]:
				xmin = 929.8276
				xmax = 930.0376
				text = "say"
			intervals [791]:
				xmin = 930.0376
				xmax = 930.0776
				text = ""
			intervals [792]:
				xmin = 930.0776
				xmax = 930.2176
				text = "when"
			intervals [793]:
				xmin = 930.2176
				xmax = 930.2776
				text = ""
			intervals [794]:
				xmin = 930.2776
				xmax = 930.3476
				text = "you"
			intervals [795]:
				xmin = 930.3476
				xmax = 930.4676
				text = "were"
			intervals [796]:
				xmin = 930.4676
				xmax = 930.5376
				text = ""
			intervals [797]:
				xmin = 930.5376
				xmax = 930.6276
				text = "y-"
			intervals [798]:
				xmin = 930.6276
				xmax = 934.8233
				text = ""
			intervals [799]:
				xmin = 934.8233
				xmax = 935.0233
				text = "good"
			intervals [800]:
				xmin = 935.0233
				xmax = 935.4174
				text = ""
			intervals [801]:
				xmin = 935.4174
				xmax = 935.5974
				text = "uh"
			intervals [802]:
				xmin = 935.5974
				xmax = 935.7874
				text = "tell"
			intervals [803]:
				xmin = 935.7874
				xmax = 935.8674
				text = "me"
			intervals [804]:
				xmin = 935.8674
				xmax = 936.1974
				text = "about"
			intervals [805]:
				xmin = 936.1974
				xmax = 936.3074
				text = "your"
			intervals [806]:
				xmin = 936.3074
				xmax = 936.3574
				text = ""
			intervals [807]:
				xmin = 936.3574
				xmax = 936.7274
				text = "school"
			intervals [808]:
				xmin = 936.7274
				xmax = 936.8574
				text = "what"
			intervals [809]:
				xmin = 936.8574
				xmax = 936.8874
				text = ""
			intervals [810]:
				xmin = 936.8874
				xmax = 937.0074
				text = "did"
			intervals [811]:
				xmin = 937.0074
				xmax = 937.0574
				text = ""
			intervals [812]:
				xmin = 937.0574
				xmax = 937.1174
				text = "you"
			intervals [813]:
				xmin = 937.1174
				xmax = 937.5774
				text = "study"
			intervals [814]:
				xmin = 937.5774
				xmax = 937.6074
				text = ""
			intervals [815]:
				xmin = 937.6074
				xmax = 937.7274
				text = "what"
			intervals [816]:
				xmin = 937.7274
				xmax = 937.9986
				text = ""
			intervals [817]:
				xmin = 937.9986
				xmax = 938.2486
				text = "kinds"
			intervals [818]:
				xmin = 938.2486
				xmax = 938.2886
				text = ""
			intervals [819]:
				xmin = 938.2886
				xmax = 938.3686
				text = "of"
			intervals [820]:
				xmin = 938.3686
				xmax = 938.4086
				text = ""
			intervals [821]:
				xmin = 938.4086
				xmax = 938.9686
				text = "subjects"
			intervals [822]:
				xmin = 938.9686
				xmax = 939.0086
				text = ""
			intervals [823]:
				xmin = 939.0086
				xmax = 939.1386
				text = "what"
			intervals [824]:
				xmin = 939.1386
				xmax = 939.1986
				text = ""
			intervals [825]:
				xmin = 939.1986
				xmax = 939.2986
				text = "did"
			intervals [826]:
				xmin = 939.2986
				xmax = 939.3586
				text = "the"
			intervals [827]:
				xmin = 939.3586
				xmax = 939.4886
				text = ""
			intervals [828]:
				xmin = 939.4886
				xmax = 939.7486
				text = "kids"
			intervals [829]:
				xmin = 939.7486
				xmax = 939.7986
				text = ""
			intervals [830]:
				xmin = 939.7986
				xmax = 939.9386
				text = "do"
			intervals [831]:
				xmin = 939.9386
				xmax = 939.9886
				text = ""
			intervals [832]:
				xmin = 939.9886
				xmax = 940.0986
				text = "in"
			intervals [833]:
				xmin = 940.0986
				xmax = 940.1286
				text = ""
			intervals [834]:
				xmin = 940.1286
				xmax = 940.4286
				text = "school"
			intervals [835]:
				xmin = 940.4286
				xmax = 940.7186
				text = "exactly"
			intervals [836]:
				xmin = 940.7186
				xmax = 956.3689
				text = ""
			intervals [837]:
				xmin = 956.3689
				xmax = 956.8889
				text = "mm-hm"
			intervals [838]:
				xmin = 956.8889
				xmax = 970.3806
				text = ""
			intervals [839]:
				xmin = 970.3806
				xmax = 970.4406
				text = "mm-"
			intervals [840]:
				xmin = 970.4406
				xmax = 970.8606
				text = "yeah"
			intervals [841]:
				xmin = 970.8606
				xmax = 980.3718
				text = ""
			intervals [842]:
				xmin = 980.3718
				xmax = 980.6218
				text = "mm"
			intervals [843]:
				xmin = 980.6218
				xmax = 995.9462
				text = ""
			intervals [844]:
				xmin = 995.9462
				xmax = 996.2862
				text = "mm-hm"
			intervals [845]:
				xmin = 996.2862
				xmax = 1000.2646
				text = ""
			intervals [846]:
				xmin = 1000.2646
				xmax = 1000.6046
				text = "yeah"
			intervals [847]:
				xmin = 1000.6046
				xmax = 1007.1201
				text = ""
			intervals [848]:
				xmin = 1007.1201
				xmax = 1007.4801
				text = "yeah"
			intervals [849]:
				xmin = 1007.4801
				xmax = 1019.0261
				text = ""
			intervals [850]:
				xmin = 1019.0261
				xmax = 1019.2861
				text = "what"
			intervals [851]:
				xmin = 1019.2861
				xmax = 1019.3761
				text = "did"
			intervals [852]:
				xmin = 1019.3761
				xmax = 1019.4361
				text = "you"
			intervals [853]:
				xmin = 1019.4361
				xmax = 1019.4661
				text = ""
			intervals [854]:
				xmin = 1019.4661
				xmax = 1019.7061
				text = "play"
			intervals [855]:
				xmin = 1019.7061
				xmax = 1019.9661
				text = "half"
			intervals [856]:
				xmin = 1019.9661
				xmax = 1020.2861
				text = "back"
			intervals [857]:
				xmin = 1020.2861
				xmax = 1020.9781
				text = ""
			intervals [858]:
				xmin = 1020.9781
				xmax = 1021.0781
				text = "is"
			intervals [859]:
				xmin = 1021.0781
				xmax = 1021.1581
				text = ""
			intervals [860]:
				xmin = 1021.1581
				xmax = 1021.4281
				text = "that"
			intervals [861]:
				xmin = 1021.4281
				xmax = 1021.6381
				text = "right"
			intervals [862]:
				xmin = 1021.6381
				xmax = 1022.1449
				text = ""
			intervals [863]:
				xmin = 1022.1449
				xmax = 1022.2849
				text = "you"
			intervals [864]:
				xmin = 1022.2849
				xmax = 1022.5849
				text = "pretty"
			intervals [865]:
				xmin = 1022.5849
				xmax = 1022.8649
				text = "good"
			intervals [866]:
				xmin = 1022.8649
				xmax = 1029.5645
				text = ""
			intervals [867]:
				xmin = 1029.5645
				xmax = 1029.6845
				text = "is"
			intervals [868]:
				xmin = 1029.6845
				xmax = 1029.7145
				text = ""
			intervals [869]:
				xmin = 1029.7145
				xmax = 1029.9645
				text = "there"
			intervals [870]:
				xmin = 1029.9645
				xmax = 1029.9945
				text = ""
			intervals [871]:
				xmin = 1029.9945
				xmax = 1030.0545
				text = "how"
			intervals [872]:
				xmin = 1030.0545
				xmax = 1030.3745
				text = "much"
			intervals [873]:
				xmin = 1030.3745
				xmax = 1030.5445
				text = ""
			intervals [874]:
				xmin = 1030.5445
				xmax = 1030.6645
				text = "you"
			intervals [875]:
				xmin = 1030.6645
				xmax = 1030.8945
				text = "weigh"
			intervals [876]:
				xmin = 1030.8945
				xmax = 1035.1267
				text = ""
			intervals [877]:
				xmin = 1035.1267
				xmax = 1035.2767
				text = "is"
			intervals [878]:
				xmin = 1035.2767
				xmax = 1035.3267
				text = ""
			intervals [879]:
				xmin = 1035.3267
				xmax = 1035.4867
				text = "that"
			intervals [880]:
				xmin = 1035.4867
				xmax = 1035.7067
				text = "right"
			intervals [881]:
				xmin = 1035.7067
				xmax = 1036.9684
				text = ""
			intervals [882]:
				xmin = 1036.9684
				xmax = 1037.0984
				text = "hm"
			intervals [883]:
				xmin = 1037.0984
				xmax = 1037.9084
				text = ""
			intervals [884]:
				xmin = 1037.9084
				xmax = 1038.1684
				text = "pretty"
			intervals [885]:
				xmin = 1038.1684
				xmax = 1038.2084
				text = ""
			intervals [886]:
				xmin = 1038.2084
				xmax = 1038.4684
				text = "good"
			intervals [887]:
				xmin = 1038.4684
				xmax = 1039.0782
				text = ""
			intervals [888]:
				xmin = 1039.0782
				xmax = 1039.2582
				text = "how"
			intervals [889]:
				xmin = 1039.2582
				xmax = 1039.5482
				text = "about"
			intervals [890]:
				xmin = 1039.5482
				xmax = 1039.6282
				text = ""
			intervals [891]:
				xmin = 1039.6282
				xmax = 1039.9582
				text = "uh"
			intervals [892]:
				xmin = 1039.9582
				xmax = 1040.9008
				text = ""
			intervals [893]:
				xmin = 1040.9008
				xmax = 1041.0908
				text = "when"
			intervals [894]:
				xmin = 1041.0908
				xmax = 1041.1708
				text = "you"
			intervals [895]:
				xmin = 1041.1708
				xmax = 1041.2308
				text = "were"
			intervals [896]:
				xmin = 1041.2308
				xmax = 1041.3308
				text = "in"
			intervals [897]:
				xmin = 1041.3308
				xmax = 1041.6308
				text = "school"
			intervals [898]:
				xmin = 1041.6308
				xmax = 1041.7508
				text = "did"
			intervals [899]:
				xmin = 1041.7508
				xmax = 1041.8308
				text = ""
			intervals [900]:
				xmin = 1041.8308
				xmax = 1041.9408
				text = "you"
			intervals [901]:
				xmin = 1041.9408
				xmax = 1042.1908
				text = "ever"
			intervals [902]:
				xmin = 1042.1908
				xmax = 1042.6008
				text = "remember"
			intervals [903]:
				xmin = 1042.6008
				xmax = 1042.6808
				text = "a"
			intervals [904]:
				xmin = 1042.6808
				xmax = 1042.7208
				text = ""
			intervals [905]:
				xmin = 1042.7208
				xmax = 1043.1308
				text = "teacher"
			intervals [906]:
				xmin = 1043.1308
				xmax = 1043.3108
				text = "that"
			intervals [907]:
				xmin = 1043.3108
				xmax = 1043.4208
				text = ""
			intervals [908]:
				xmin = 1043.4208
				xmax = 1043.7908
				text = "hollered"
			intervals [909]:
				xmin = 1043.7908
				xmax = 1043.9108
				text = "a"
			intervals [910]:
				xmin = 1043.9108
				xmax = 1044.1508
				text = "lot"
			intervals [911]:
				xmin = 1044.1508
				xmax = 1044.1808
				text = ""
			intervals [912]:
				xmin = 1044.1808
				xmax = 1044.3608
				text = "or"
			intervals [913]:
				xmin = 1044.3608
				xmax = 1044.3908
				text = ""
			intervals [914]:
				xmin = 1044.3908
				xmax = 1044.7008
				text = "anything"
			intervals [915]:
				xmin = 1044.7008
				xmax = 1052.5121
				text = ""
			intervals [916]:
				xmin = 1052.5121
				xmax = 1052.9121
				text = "mm-hm"
			intervals [917]:
				xmin = 1052.9121
				xmax = 1057.6401
				text = ""
			intervals [918]:
				xmin = 1057.6401
				xmax = 1058.1301
				text = "mm-hm"
			intervals [919]:
				xmin = 1058.1301
				xmax = 1069.3888
				text = ""
			intervals [920]:
				xmin = 1069.3888
				xmax = 1069.7688
				text = "mm-hm"
			intervals [921]:
				xmin = 1069.7688
				xmax = 1076.5447
				text = ""
			intervals [922]:
				xmin = 1076.5447
				xmax = 1076.9347
				text = "mm-hm"
			intervals [923]:
				xmin = 1076.9347
				xmax = 1082.0579
				text = ""
			intervals [924]:
				xmin = 1082.0579
				xmax = 1082.2879
				text = "uh-huh"
			intervals [925]:
				xmin = 1082.2879
				xmax = 1086.2075
				text = ""
			intervals [926]:
				xmin = 1086.2075
				xmax = 1086.6175
				text = "<unk>"
			intervals [927]:
				xmin = 1086.6175
				xmax = 1091.4157
				text = ""
			intervals [928]:
				xmin = 1091.4157
				xmax = 1091.4757
				text = "is"
			intervals [929]:
				xmin = 1091.4757
				xmax = 1091.5957
				text = "that"
			intervals [930]:
				xmin = 1091.5957
				xmax = 1091.9357
				text = "right"
			intervals [931]:
				xmin = 1091.9357
				xmax = 1094.1542
				text = ""
			intervals [932]:
				xmin = 1094.1542
				xmax = 1094.7242
				text = "<unk>"
			intervals [933]:
				xmin = 1094.7242
				xmax = 1094.7842
				text = ""
			intervals [934]:
				xmin = 1094.7842
				xmax = 1094.9942
				text = "did"
			intervals [935]:
				xmin = 1094.9942
				xmax = 1095.1242
				text = "they"
			intervals [936]:
				xmin = 1095.1242
				xmax = 1095.2742
				text = "let"
			intervals [937]:
				xmin = 1095.2742
				xmax = 1095.3142
				text = ""
			intervals [938]:
				xmin = 1095.3142
				xmax = 1095.4342
				text = "you"
			intervals [939]:
				xmin = 1095.4342
				xmax = 1095.7142
				text = "sit"
			intervals [940]:
				xmin = 1095.7142
				xmax = 1096.0442
				text = "wherever"
			intervals [941]:
				xmin = 1096.0442
				xmax = 1096.1842
				text = "you"
			intervals [942]:
				xmin = 1096.1842
				xmax = 1096.4242
				text = "want"
			intervals [943]:
				xmin = 1096.4242
				xmax = 1096.4842
				text = "to"
			intervals [944]:
				xmin = 1096.4842
				xmax = 1096.6742
				text = "sit"
			intervals [945]:
				xmin = 1096.6742
				xmax = 1096.7842
				text = "or"
			intervals [946]:
				xmin = 1096.7842
				xmax = 1099.1797
				text = ""
			intervals [947]:
				xmin = 1099.1797
				xmax = 1099.3397
				text = "is"
			intervals [948]:
				xmin = 1099.3397
				xmax = 1099.3697
				text = ""
			intervals [949]:
				xmin = 1099.3697
				xmax = 1099.4897
				text = "that"
			intervals [950]:
				xmin = 1099.4897
				xmax = 1099.5297
				text = ""
			intervals [951]:
				xmin = 1099.5297
				xmax = 1099.6197
				text = "right"
			intervals [952]:
				xmin = 1099.6197
				xmax = 1100.1023
				text = ""
			intervals [953]:
				xmin = 1100.1023
				xmax = 1100.3023
				text = "i"
			intervals [954]:
				xmin = 1100.3023
				xmax = 1100.4923
				text = "always"
			intervals [955]:
				xmin = 1100.4923
				xmax = 1100.7123
				text = "had"
			intervals [956]:
				xmin = 1100.7123
				xmax = 1100.7623
				text = ""
			intervals [957]:
				xmin = 1100.7623
				xmax = 1101.1523
				text = "assigned"
			intervals [958]:
				xmin = 1101.1523
				xmax = 1101.1823
				text = ""
			intervals [959]:
				xmin = 1101.1823
				xmax = 1101.6823
				text = "seats"
			intervals [960]:
				xmin = 1101.6823
				xmax = 1101.7123
				text = ""
			intervals [961]:
				xmin = 1101.7123
				xmax = 1101.8323
				text = "you"
			intervals [962]:
				xmin = 1101.8323
				xmax = 1102.0223
				text = "know"
			intervals [963]:
				xmin = 1102.0223
				xmax = 1102.1323
				text = "they"
			intervals [964]:
				xmin = 1102.1323
				xmax = 1102.2523
				text = ""
			intervals [965]:
				xmin = 1102.2523
				xmax = 1102.3823
				text = "give"
			intervals [966]:
				xmin = 1102.3823
				xmax = 1102.4123
				text = ""
			intervals [967]:
				xmin = 1102.4123
				xmax = 1102.4823
				text = "you"
			intervals [968]:
				xmin = 1102.4823
				xmax = 1102.5623
				text = "a"
			intervals [969]:
				xmin = 1102.5623
				xmax = 1102.7423
				text = "seat"
			intervals [970]:
				xmin = 1102.7423
				xmax = 1102.8123
				text = "and"
			intervals [971]:
				xmin = 1102.8123
				xmax = 1102.9523
				text = ""
			intervals [972]:
				xmin = 1102.9523
				xmax = 1103.0423
				text = "you"
			intervals [973]:
				xmin = 1103.0423
				xmax = 1103.1423
				text = "have"
			intervals [974]:
				xmin = 1103.1423
				xmax = 1103.2023
				text = ""
			intervals [975]:
				xmin = 1103.2023
				xmax = 1103.3223
				text = "to"
			intervals [976]:
				xmin = 1103.3223
				xmax = 1103.5123
				text = "sit"
			intervals [977]:
				xmin = 1103.5123
				xmax = 1103.6623
				text = ""
			intervals [978]:
				xmin = 1103.6623
				xmax = 1103.8823
				text = "there"
			intervals [979]:
				xmin = 1103.8823
				xmax = 1109.5813
				text = ""
			intervals [980]:
				xmin = 1109.5813
				xmax = 1109.8713
				text = "uh-huh"
			intervals [981]:
				xmin = 1109.8713
				xmax = 1117.1061
				text = ""
			intervals [982]:
				xmin = 1117.1061
				xmax = 1117.5861
				text = "mm-hm"
			intervals [983]:
				xmin = 1117.5861
				xmax = 1122.5066
				text = ""
			intervals [984]:
				xmin = 1122.5066
				xmax = 1123.1966
				text = "<unk>"
			intervals [985]:
				xmin = 1123.1966
				xmax = 1123.8572
				text = ""
			intervals [986]:
				xmin = 1123.8572
				xmax = 1124.8172
				text = "<unk>"
			intervals [987]:
				xmin = 1124.8172
				xmax = 1125.7979
				text = ""
			intervals [988]:
				xmin = 1125.7979
				xmax = 1125.9979
				text = "how"
			intervals [989]:
				xmin = 1125.9979
				xmax = 1126.2979
				text = "about"
			intervals [990]:
				xmin = 1126.2979
				xmax = 1126.3279
				text = ""
			intervals [991]:
				xmin = 1126.3279
				xmax = 1126.5679
				text = "uh"
			intervals [992]:
				xmin = 1126.5679
				xmax = 1126.6779
				text = ""
			intervals [993]:
				xmin = 1126.6779
				xmax = 1126.8079
				text = "can"
			intervals [994]:
				xmin = 1126.8079
				xmax = 1126.8879
				text = "you"
			intervals [995]:
				xmin = 1126.8879
				xmax = 1127.5679
				text = "remember"
			intervals [996]:
				xmin = 1127.5679
				xmax = 1127.9579
				text = "a"
			intervals [997]:
				xmin = 1127.9579
				xmax = 1128.0279
				text = "a"
			intervals [998]:
				xmin = 1128.0279
				xmax = 1128.0679
				text = ""
			intervals [999]:
				xmin = 1128.0679
				xmax = 1128.3479
				text = "trick"
			intervals [1000]:
				xmin = 1128.3479
				xmax = 1128.4179
				text = ""
			intervals [1001]:
				xmin = 1128.4179
				xmax = 1128.5079
				text = "that"
			intervals [1002]:
				xmin = 1128.5079
				xmax = 1128.5679
				text = ""
			intervals [1003]:
				xmin = 1128.5679
				xmax = 1128.7679
				text = "kids"
			intervals [1004]:
				xmin = 1128.7679
				xmax = 1128.8479
				text = ""
			intervals [1005]:
				xmin = 1128.8479
				xmax = 1129.0679
				text = "played"
			intervals [1006]:
				xmin = 1129.0679
				xmax = 1129.1679
				text = "on"
			intervals [1007]:
				xmin = 1129.1679
				xmax = 1129.2479
				text = "the"
			intervals [1008]:
				xmin = 1129.2479
				xmax = 1129.2979
				text = ""
			intervals [1009]:
				xmin = 1129.2979
				xmax = 1129.7879
				text = "teacher"
			intervals [1010]:
				xmin = 1129.7879
				xmax = 1129.8479
				text = ""
			intervals [1011]:
				xmin = 1129.8479
				xmax = 1129.9879
				text = "or"
			intervals [1012]:
				xmin = 1129.9879
				xmax = 1130.0179
				text = ""
			intervals [1013]:
				xmin = 1130.0179
				xmax = 1130.4379
				text = "anything"
			intervals [1014]:
				xmin = 1130.4379
				xmax = 1134.7106
				text = ""
			intervals [1015]:
				xmin = 1134.7106
				xmax = 1134.8806
				text = "what"
			intervals [1016]:
				xmin = 1134.8806
				xmax = 1135.2406
				text = "happened"
			intervals [1017]:
				xmin = 1135.2406
				xmax = 1154.3141
				text = ""
			intervals [1018]:
				xmin = 1154.3141
				xmax = 1154.6041
				text = "mm-hm"
			intervals [1019]:
				xmin = 1154.6041
				xmax = 1155.1062
				text = ""
			intervals [1020]:
				xmin = 1155.1062
				xmax = 1155.3562
				text = "good"
			intervals [1021]:
				xmin = 1155.3562
				xmax = 1156.1923
				text = ""
			intervals [1022]:
				xmin = 1156.1923
				xmax = 1156.3623
				text = "how"
			intervals [1023]:
				xmin = 1156.3623
				xmax = 1156.7123
				text = "about"
			intervals [1024]:
				xmin = 1156.7123
				xmax = 1156.7623
				text = ""
			intervals [1025]:
				xmin = 1156.7623
				xmax = 1157.2723
				text = "um"
			intervals [1026]:
				xmin = 1157.2723
				xmax = 1158.1799
				text = ""
			intervals [1027]:
				xmin = 1158.1799
				xmax = 1158.2999
				text = "are"
			intervals [1028]:
				xmin = 1158.2999
				xmax = 1158.5999
				text = "there"
			intervals [1029]:
				xmin = 1158.5999
				xmax = 1158.6299
				text = ""
			intervals [1030]:
				xmin = 1158.6299
				xmax = 1158.6699
				text = "g-"
			intervals [1031]:
				xmin = 1158.6699
				xmax = 1158.8199
				text = "a"
			intervals [1032]:
				xmin = 1158.8199
				xmax = 1158.9899
				text = ""
			intervals [1033]:
				xmin = 1158.9899
				xmax = 1159.1799
				text = "bunch"
			intervals [1034]:
				xmin = 1159.1799
				xmax = 1159.2499
				text = "of"
			intervals [1035]:
				xmin = 1159.2499
				xmax = 1159.5299
				text = "guys"
			intervals [1036]:
				xmin = 1159.5299
				xmax = 1159.6299
				text = "you"
			intervals [1037]:
				xmin = 1159.6299
				xmax = 1159.7899
				text = "go"
			intervals [1038]:
				xmin = 1159.7899
				xmax = 1160.0999
				text = "around"
			intervals [1039]:
				xmin = 1160.0999
				xmax = 1160.1999
				text = "with"
			intervals [1040]:
				xmin = 1160.1999
				xmax = 1160.2999
				text = ""
			intervals [1041]:
				xmin = 1160.2999
				xmax = 1160.7199
				text = "now"
			intervals [1042]:
				xmin = 1160.7199
				xmax = 1160.9499
				text = "or"
			intervals [1043]:
				xmin = 1160.9499
				xmax = 1160.9799
				text = ""
			intervals [1044]:
				xmin = 1160.9799
				xmax = 1161.1199
				text = "that"
			intervals [1045]:
				xmin = 1161.1199
				xmax = 1161.1699
				text = ""
			intervals [1046]:
				xmin = 1161.1699
				xmax = 1161.3299
				text = "you"
			intervals [1047]:
				xmin = 1161.3299
				xmax = 1161.5399
				text = ""
			intervals [1048]:
				xmin = 1161.5399
				xmax = 1161.6299
				text = "can"
			intervals [1049]:
				xmin = 1161.6299
				xmax = 1161.9799
				text = "remember"
			intervals [1050]:
				xmin = 1161.9799
				xmax = 1162.1099
				text = "you"
			intervals [1051]:
				xmin = 1162.1099
				xmax = 1162.1399
				text = ""
			intervals [1052]:
				xmin = 1162.1399
				xmax = 1162.2799
				text = "went"
			intervals [1053]:
				xmin = 1162.2799
				xmax = 1162.6499
				text = "around"
			intervals [1054]:
				xmin = 1162.6499
				xmax = 1162.7099
				text = ""
			intervals [1055]:
				xmin = 1162.7099
				xmax = 1162.9099
				text = "with"
			intervals [1056]:
				xmin = 1162.9099
				xmax = 1163.4743
				text = ""
			intervals [1057]:
				xmin = 1163.4743
				xmax = 1163.5843
				text = "what"
			intervals [1058]:
				xmin = 1163.5843
				xmax = 1163.6443
				text = ""
			intervals [1059]:
				xmin = 1163.6443
				xmax = 1163.7043
				text = "do"
			intervals [1060]:
				xmin = 1163.7043
				xmax = 1163.8443
				text = "you"
			intervals [1061]:
				xmin = 1163.8443
				xmax = 1163.8743
				text = ""
			intervals [1062]:
				xmin = 1163.8743
				xmax = 1164.0043
				text = "do"
			intervals [1063]:
				xmin = 1164.0043
				xmax = 1164.0343
				text = ""
			intervals [1064]:
				xmin = 1164.0343
				xmax = 1164.1843
				text = "to"
			intervals [1065]:
				xmin = 1164.1843
				xmax = 1164.2143
				text = ""
			intervals [1066]:
				xmin = 1164.2143
				xmax = 1164.3043
				text = "get"
			intervals [1067]:
				xmin = 1164.3043
				xmax = 1164.3343
				text = ""
			intervals [1068]:
				xmin = 1164.3343
				xmax = 1164.3643
				text = "<unk>"
			intervals [1069]:
				xmin = 1164.3643
				xmax = 1177.3304
				text = ""
			intervals [1070]:
				xmin = 1177.3304
				xmax = 1177.7104
				text = "uh-huh"
			intervals [1071]:
				xmin = 1177.7104
				xmax = 1180.232
				text = ""
			intervals [1072]:
				xmin = 1180.232
				xmax = 1180.352
				text = "you"
			intervals [1073]:
				xmin = 1180.352
				xmax = 1180.422
				text = "a"
			intervals [1074]:
				xmin = 1180.422
				xmax = 1180.582
				text = "pretty"
			intervals [1075]:
				xmin = 1180.582
				xmax = 1180.682
				text = "good"
			intervals [1076]:
				xmin = 1180.682
				xmax = 1181.122
				text = "dancer"
			intervals [1077]:
				xmin = 1181.122
				xmax = 1190.7123
				text = ""
			intervals [1078]:
				xmin = 1190.7123
				xmax = 1190.7623
				text = "<unk>"
			intervals [1079]:
				xmin = 1190.7623
				xmax = 1190.7923
				text = ""
			intervals [1080]:
				xmin = 1190.7923
				xmax = 1190.8823
				text = "you"
			intervals [1081]:
				xmin = 1190.8823
				xmax = 1191.1323
				text = ""
			intervals [1082]:
				xmin = 1191.1323
				xmax = 1191.2923
				text = "got"
			intervals [1083]:
				xmin = 1191.2923
				xmax = 1191.3223
				text = ""
			intervals [1084]:
				xmin = 1191.3223
				xmax = 1191.5323
				text = "real"
			intervals [1085]:
				xmin = 1191.5323
				xmax = 1191.6323
				text = ""
			intervals [1086]:
				xmin = 1191.6323
				xmax = 1192.0223
				text = "soul"
			intervals [1087]:
				xmin = 1192.0223
				xmax = 1192.5203
				text = ""
			intervals [1088]:
				xmin = 1192.5203
				xmax = 1192.7703
				text = "<unk>"
			intervals [1089]:
				xmin = 1192.7703
				xmax = 1193.6748
				text = ""
			intervals [1090]:
				xmin = 1193.6748
				xmax = 1193.8548
				text = "i've"
			intervals [1091]:
				xmin = 1193.8548
				xmax = 1194.1448
				text = "tried"
			intervals [1092]:
				xmin = 1194.1448
				xmax = 1194.2848
				text = "some"
			intervals [1093]:
				xmin = 1194.2848
				xmax = 1194.3448
				text = "of"
			intervals [1094]:
				xmin = 1194.3448
				xmax = 1194.5448
				text = "those"
			intervals [1095]:
				xmin = 1194.5448
				xmax = 1194.6448
				text = ""
			intervals [1096]:
				xmin = 1194.6448
				xmax = 1194.7748
				text = "moves"
			intervals [1097]:
				xmin = 1194.7748
				xmax = 1195.1648
				text = ""
			intervals [1098]:
				xmin = 1195.1648
				xmax = 1195.3348
				text = "before"
			intervals [1099]:
				xmin = 1195.3348
				xmax = 1195.4648
				text = ""
			intervals [1100]:
				xmin = 1195.4648
				xmax = 1195.5248
				text = "i'm"
			intervals [1101]:
				xmin = 1195.5248
				xmax = 1195.6348
				text = ""
			intervals [1102]:
				xmin = 1195.6348
				xmax = 1195.8848
				text = "bad"
			intervals [1103]:
				xmin = 1195.8848
				xmax = 1196.2748
				text = ""
			intervals [1104]:
				xmin = 1196.2748
				xmax = 1196.4648
				text = "ooh"
			intervals [1105]:
				xmin = 1196.4648
				xmax = 1209.0273
				text = ""
			intervals [1106]:
				xmin = 1209.0273
				xmax = 1209.1473
				text = "is"
			intervals [1107]:
				xmin = 1209.1473
				xmax = 1209.1773
				text = ""
			intervals [1108]:
				xmin = 1209.1773
				xmax = 1209.4373
				text = "that"
			intervals [1109]:
				xmin = 1209.4373
				xmax = 1209.4673
				text = ""
			intervals [1110]:
				xmin = 1209.4673
				xmax = 1209.6273
				text = "right"
			intervals [1111]:
				xmin = 1209.6273
				xmax = 1209.7573
				text = ""
			intervals [1112]:
				xmin = 1209.7573
				xmax = 1209.9473
				text = "pretty"
			intervals [1113]:
				xmin = 1209.9473
				xmax = 1210.0473
				text = ""
			intervals [1114]:
				xmin = 1210.0473
				xmax = 1210.2073
				text = "good"
			intervals [1115]:
				xmin = 1210.2073
				xmax = 1210.9629
				text = ""
			intervals [1116]:
				xmin = 1210.9629
				xmax = 1211.0729
				text = "how"
			intervals [1117]:
				xmin = 1211.0729
				xmax = 1211.4029
				text = "about"
			intervals [1118]:
				xmin = 1211.4029
				xmax = 1211.4429
				text = ""
			intervals [1119]:
				xmin = 1211.4429
				xmax = 1211.8329
				text = "uh"
			intervals [1120]:
				xmin = 1211.8329
				xmax = 1212.5266
				text = ""
			intervals [1121]:
				xmin = 1212.5266
				xmax = 1212.8066
				text = "this"
			intervals [1122]:
				xmin = 1212.8066
				xmax = 1212.9066
				text = ""
			intervals [1123]:
				xmin = 1212.9066
				xmax = 1212.9666
				text = "is"
			intervals [1124]:
				xmin = 1212.9666
				xmax = 1213.0066
				text = ""
			intervals [1125]:
				xmin = 1213.0066
				xmax = 1213.1766
				text = "you"
			intervals [1126]:
				xmin = 1213.1766
				xmax = 1213.3766
				text = "do"
			intervals [1127]:
				xmin = 1213.3766
				xmax = 1213.5866
				text = "this"
			intervals [1128]:
				xmin = 1213.5866
				xmax = 1213.6266
				text = ""
			intervals [1129]:
				xmin = 1213.6266
				xmax = 1213.7466
				text = "with"
			intervals [1130]:
				xmin = 1213.7466
				xmax = 1213.8266
				text = "the"
			intervals [1131]:
				xmin = 1213.8266
				xmax = 1214.1566
				text = "guys"
			intervals [1132]:
				xmin = 1214.1566
				xmax = 1214.2066
				text = ""
			intervals [1133]:
				xmin = 1214.2066
				xmax = 1214.2666
				text = "you"
			intervals [1134]:
				xmin = 1214.2666
				xmax = 1214.4166
				text = "go"
			intervals [1135]:
				xmin = 1214.4166
				xmax = 1214.4466
				text = ""
			intervals [1136]:
				xmin = 1214.4466
				xmax = 1214.7466
				text = "around"
			intervals [1137]:
				xmin = 1214.7466
				xmax = 1214.9066
				text = "with"
			intervals [1138]:
				xmin = 1214.9066
				xmax = 1215.1406
				text = ""
			intervals [1139]:
				xmin = 1215.1406
				xmax = 1215.4406
				text = "people"
			intervals [1140]:
				xmin = 1215.4406
				xmax = 1215.4706
				text = ""
			intervals [1141]:
				xmin = 1215.4706
				xmax = 1215.6306
				text = "you"
			intervals [1142]:
				xmin = 1215.6306
				xmax = 1215.8606
				text = ""
			intervals [1143]:
				xmin = 1215.8606
				xmax = 1215.9906
				text = "hang"
			intervals [1144]:
				xmin = 1215.9906
				xmax = 1216.1006
				text = ""
			intervals [1145]:
				xmin = 1216.1006
				xmax = 1216.3406
				text = "around"
			intervals [1146]:
				xmin = 1216.3406
				xmax = 1216.3706
				text = ""
			intervals [1147]:
				xmin = 1216.3706
				xmax = 1216.4806
				text = "with"
			intervals [1148]:
				xmin = 1216.4806
				xmax = 1227.8584
				text = ""
			intervals [1149]:
				xmin = 1227.8584
				xmax = 1228.1084
				text = "do"
			intervals [1150]:
				xmin = 1228.1084
				xmax = 1228.2084
				text = "you"
			intervals [1151]:
				xmin = 1228.2084
				xmax = 1228.3684
				text = "play"
			intervals [1152]:
				xmin = 1228.3684
				xmax = 1228.7384
				text = "instru-"
			intervals [1153]:
				xmin = 1228.7384
				xmax = 1229.1884
				text = "instruments"
			intervals [1154]:
				xmin = 1229.1884
				xmax = 1238.522
				text = ""
			intervals [1155]:
				xmin = 1238.522
				xmax = 1238.652
				text = "is"
			intervals [1156]:
				xmin = 1238.652
				xmax = 1238.902
				text = "that"
			intervals [1157]:
				xmin = 1238.902
				xmax = 1239.062
				text = "right"
			intervals [1158]:
				xmin = 1239.062
				xmax = 1239.9916
				text = ""
			intervals [1159]:
				xmin = 1239.9916
				xmax = 1240.5216
				text = "musician"
			intervals [1160]:
				xmin = 1240.5216
				xmax = 1240.7216
				text = ""
			intervals [1161]:
				xmin = 1240.7216
				xmax = 1240.7816
				text = "huh"
			intervals [1162]:
				xmin = 1240.7816
				xmax = 1245.2727
				text = ""
			intervals [1163]:
				xmin = 1245.2727
				xmax = 1245.7227
				text = "mm-hm"
			intervals [1164]:
				xmin = 1245.7227
				xmax = 1247.0582
				text = ""
			intervals [1165]:
				xmin = 1247.0582
				xmax = 1247.0882
				text = "oh"
			intervals [1166]:
				xmin = 1247.0882
				xmax = 1247.2182
				text = ""
			intervals [1167]:
				xmin = 1247.2182
				xmax = 1247.4282
				text = "good"
			intervals [1168]:
				xmin = 1247.4282
				xmax = 1248.478
				text = ""
			intervals [1169]:
				xmin = 1248.478
				xmax = 1248.648
				text = "how"
			intervals [1170]:
				xmin = 1248.648
				xmax = 1249.048
				text = "about"
			intervals [1171]:
				xmin = 1249.048
				xmax = 1249.198
				text = "uh"
			intervals [1172]:
				xmin = 1249.198
				xmax = 1249.358
				text = "in"
			intervals [1173]:
				xmin = 1249.358
				xmax = 1249.488
				text = "the"
			intervals [1174]:
				xmin = 1249.488
				xmax = 1249.858
				text = "group"
			intervals [1175]:
				xmin = 1249.858
				xmax = 1250.078
				text = "of"
			intervals [1176]:
				xmin = 1250.078
				xmax = 1250.138
				text = ""
			intervals [1177]:
				xmin = 1250.138
				xmax = 1250.408
				text = "people"
			intervals [1178]:
				xmin = 1250.408
				xmax = 1250.498
				text = "you"
			intervals [1179]:
				xmin = 1250.498
				xmax = 1250.638
				text = "go"
			intervals [1180]:
				xmin = 1250.638
				xmax = 1250.668
				text = ""
			intervals [1181]:
				xmin = 1250.668
				xmax = 1250.968
				text = "around"
			intervals [1182]:
				xmin = 1250.968
				xmax = 1251.058
				text = "with"
			intervals [1183]:
				xmin = 1251.058
				xmax = 1251.168
				text = ""
			intervals [1184]:
				xmin = 1251.168
				xmax = 1251.288
				text = "does"
			intervals [1185]:
				xmin = 1251.288
				xmax = 1251.768
				text = "anybody"
			intervals [1186]:
				xmin = 1251.768
				xmax = 1251.908
				text = ""
			intervals [1187]:
				xmin = 1251.908
				xmax = 1252.048
				text = "speak"
			intervals [1188]:
				xmin = 1252.048
				xmax = 1252.098
				text = ""
			intervals [1189]:
				xmin = 1252.098
				xmax = 1252.288
				text = "any"
			intervals [1190]:
				xmin = 1252.288
				xmax = 1252.318
				text = ""
			intervals [1191]:
				xmin = 1252.318
				xmax = 1252.608
				text = "different"
			intervals [1192]:
				xmin = 1252.608
				xmax = 1252.638
				text = ""
			intervals [1193]:
				xmin = 1252.638
				xmax = 1253.018
				text = "languages"
			intervals [1194]:
				xmin = 1253.018
				xmax = 1253.048
				text = ""
			intervals [1195]:
				xmin = 1253.048
				xmax = 1253.168
				text = "or"
			intervals [1196]:
				xmin = 1253.168
				xmax = 1253.308
				text = ""
			intervals [1197]:
				xmin = 1253.308
				xmax = 1253.518
				text = "anything"
			intervals [1198]:
				xmin = 1253.518
				xmax = 1267.1247
				text = ""
			intervals [1199]:
				xmin = 1267.1247
				xmax = 1267.4747
				text = "uh-huh"
			intervals [1200]:
				xmin = 1267.4747
				xmax = 1267.9431
				text = ""
			intervals [1201]:
				xmin = 1267.9431
				xmax = 1268.0331
				text = "good"
			intervals [1202]:
				xmin = 1268.0331
				xmax = 1268.6223
				text = ""
			intervals [1203]:
				xmin = 1268.6223
				xmax = 1268.7723
				text = "how"
			intervals [1204]:
				xmin = 1268.7723
				xmax = 1269.0623
				text = "about"
			intervals [1205]:
				xmin = 1269.0623
				xmax = 1269.1223
				text = ""
			intervals [1206]:
				xmin = 1269.1223
				xmax = 1269.1823
				text = "in"
			intervals [1207]:
				xmin = 1269.1823
				xmax = 1269.2923
				text = "the"
			intervals [1208]:
				xmin = 1269.2923
				xmax = 1269.3523
				text = ""
			intervals [1209]:
				xmin = 1269.3523
				xmax = 1269.6323
				text = "group"
			intervals [1210]:
				xmin = 1269.6323
				xmax = 1269.7523
				text = ""
			intervals [1211]:
				xmin = 1269.7523
				xmax = 1269.8923
				text = "you"
			intervals [1212]:
				xmin = 1269.8923
				xmax = 1269.9223
				text = ""
			intervals [1213]:
				xmin = 1269.9223
				xmax = 1270.0223
				text = "go"
			intervals [1214]:
				xmin = 1270.0223
				xmax = 1270.2823
				text = "around"
			intervals [1215]:
				xmin = 1270.2823
				xmax = 1270.3923
				text = "with"
			intervals [1216]:
				xmin = 1270.3923
				xmax = 1270.4323
				text = ""
			intervals [1217]:
				xmin = 1270.4323
				xmax = 1270.5823
				text = "there"
			intervals [1218]:
				xmin = 1270.5823
				xmax = 1270.6223
				text = ""
			intervals [1219]:
				xmin = 1270.6223
				xmax = 1270.7123
				text = "any"
			intervals [1220]:
				xmin = 1270.7123
				xmax = 1270.9423
				text = "white"
			intervals [1221]:
				xmin = 1270.9423
				xmax = 1271.1223
				text = ""
			intervals [1222]:
				xmin = 1271.1223
				xmax = 1271.6023
				text = "guys"
			intervals [1223]:
				xmin = 1271.6023
				xmax = 1271.6323
				text = ""
			intervals [1224]:
				xmin = 1271.6323
				xmax = 1271.8223
				text = "or"
			intervals [1225]:
				xmin = 1271.8223
				xmax = 1272.1023
				text = ""
			intervals [1226]:
				xmin = 1272.1023
				xmax = 1272.4723
				text = "mostly"
			intervals [1227]:
				xmin = 1272.4723
				xmax = 1272.5023
				text = ""
			intervals [1228]:
				xmin = 1272.5023
				xmax = 1272.8723
				text = "negroes"
			intervals [1229]:
				xmin = 1272.8723
				xmax = 1273.0723
				text = ""
			intervals [1230]:
				xmin = 1273.0723
				xmax = 1273.1023
				text = "or"
			intervals [1231]:
				xmin = 1273.1023
				xmax = 1274.1612
				text = ""
			intervals [1232]:
				xmin = 1274.1612
				xmax = 1274.1912
				text = "or"
			intervals [1233]:
				xmin = 1274.1912
				xmax = 1274.4112
				text = ""
			intervals [1234]:
				xmin = 1274.4112
				xmax = 1274.5012
				text = "what"
			intervals [1235]:
				xmin = 1274.5012
				xmax = 1281.929
				text = ""
			intervals [1236]:
				xmin = 1281.929
				xmax = 1282.209
				text = "mm-hm"
			intervals [1237]:
				xmin = 1282.209
				xmax = 1290.428
				text = ""
			intervals [1238]:
				xmin = 1290.428
				xmax = 1290.748
				text = "mm-hm"
			intervals [1239]:
				xmin = 1290.748
				xmax = 1292.6924
				text = ""
			intervals [1240]:
				xmin = 1292.6924
				xmax = 1292.8624
				text = "alright"
			intervals [1241]:
				xmin = 1292.8624
				xmax = 1292.9924
				text = ""
			intervals [1242]:
				xmin = 1292.9924
				xmax = 1293.2024
				text = "good"
			intervals [1243]:
				xmin = 1293.2024
				xmax = 1294.4647
				text = ""
			intervals [1244]:
				xmin = 1294.4647
				xmax = 1294.8647
				text = "uh"
			intervals [1245]:
				xmin = 1294.8647
				xmax = 1294.8947
				text = ""
			intervals [1246]:
				xmin = 1294.8947
				xmax = 1295.1047
				text = "is"
			intervals [1247]:
				xmin = 1295.1047
				xmax = 1295.1447
				text = ""
			intervals [1248]:
				xmin = 1295.1447
				xmax = 1295.4047
				text = "in"
			intervals [1249]:
				xmin = 1295.4047
				xmax = 1295.6147
				text = "your"
			intervals [1250]:
				xmin = 1295.6147
				xmax = 1295.9747
				text = "in"
			intervals [1251]:
				xmin = 1295.9747
				xmax = 1296.0047
				text = ""
			intervals [1252]:
				xmin = 1296.0047
				xmax = 1296.0847
				text = "the"
			intervals [1253]:
				xmin = 1296.0847
				xmax = 1296.3147
				text = "group"
			intervals [1254]:
				xmin = 1296.3147
				xmax = 1296.3747
				text = "of"
			intervals [1255]:
				xmin = 1296.3747
				xmax = 1296.6347
				text = "people"
			intervals [1256]:
				xmin = 1296.6347
				xmax = 1296.7247
				text = "you"
			intervals [1257]:
				xmin = 1296.7247
				xmax = 1296.8347
				text = "go"
			intervals [1258]:
				xmin = 1296.8347
				xmax = 1297.2447
				text = "around"
			intervals [1259]:
				xmin = 1297.2447
				xmax = 1297.4547
				text = "with"
			intervals [1260]:
				xmin = 1297.4547
				xmax = 1297.5847
				text = "is"
			intervals [1261]:
				xmin = 1297.5847
				xmax = 1297.7247
				text = "there"
			intervals [1262]:
				xmin = 1297.7247
				xmax = 1297.8847
				text = "any"
			intervals [1263]:
				xmin = 1297.8847
				xmax = 1298.0647
				text = "one"
			intervals [1264]:
				xmin = 1298.0647
				xmax = 1298.1447
				text = ""
			intervals [1265]:
				xmin = 1298.1447
				xmax = 1298.4847
				text = "person"
			intervals [1266]:
				xmin = 1298.4847
				xmax = 1298.5747
				text = "that"
			intervals [1267]:
				xmin = 1298.5747
				xmax = 1298.6047
				text = ""
			intervals [1268]:
				xmin = 1298.6047
				xmax = 1298.6647
				text = "s"
			intervals [1269]:
				xmin = 1298.6647
				xmax = 1298.9547
				text = "kind"
			intervals [1270]:
				xmin = 1298.9547
				xmax = 1299.0247
				text = ""
			intervals [1271]:
				xmin = 1299.0247
				xmax = 1299.1147
				text = "of"
			intervals [1272]:
				xmin = 1299.1147
				xmax = 1299.4747
				text = "leader"
			intervals [1273]:
				xmin = 1299.4747
				xmax = 1300.0047
				text = "everybody"
			intervals [1274]:
				xmin = 1300.0047
				xmax = 1300.4647
				text = "listens"
			intervals [1275]:
				xmin = 1300.4647
				xmax = 1300.5147
				text = ""
			intervals [1276]:
				xmin = 1300.5147
				xmax = 1300.9247
				text = "to"
			intervals [1277]:
				xmin = 1300.9247
				xmax = 1301.0047
				text = ""
			intervals [1278]:
				xmin = 1301.0047
				xmax = 1301.1747
				text = "him"
			intervals [1279]:
				xmin = 1301.1747
				xmax = 1315.6699
				text = ""
			intervals [1280]:
				xmin = 1315.6699
				xmax = 1316.0599
				text = "mm-hm"
			intervals [1281]:
				xmin = 1316.0599
				xmax = 1324.3536
				text = ""
			intervals [1282]:
				xmin = 1324.3536
				xmax = 1324.8136
				text = "<unk>"
			intervals [1283]:
				xmin = 1324.8136
				xmax = 1326.1595
				text = ""
			intervals [1284]:
				xmin = 1326.1595
				xmax = 1326.3995
				text = "you"
			intervals [1285]:
				xmin = 1326.3995
				xmax = 1326.4295
				text = ""
			intervals [1286]:
				xmin = 1326.4295
				xmax = 1326.6295
				text = "you"
			intervals [1287]:
				xmin = 1326.6295
				xmax = 1326.7295
				text = "s"
			intervals [1288]:
				xmin = 1326.7295
				xmax = 1330.8199
				text = ""
			intervals [1289]:
				xmin = 1330.8199
				xmax = 1331.1499
				text = "yeah"
			intervals [1290]:
				xmin = 1331.1499
				xmax = 1345.0106
				text = ""
			intervals [1291]:
				xmin = 1345.0106
				xmax = 1345.2606
				text = "good"
			intervals [1292]:
				xmin = 1345.2606
				xmax = 1353.5658
				text = ""
			intervals [1293]:
				xmin = 1353.5658
				xmax = 1353.9558
				text = "mm-hm"
			intervals [1294]:
				xmin = 1353.9558
				xmax = 1355.0953
				text = ""
			intervals [1295]:
				xmin = 1355.0953
				xmax = 1355.2353
				text = "yeah"
			intervals [1296]:
				xmin = 1355.2353
				xmax = 1355.2653
				text = ""
			intervals [1297]:
				xmin = 1355.2653
				xmax = 1355.5353
				text = "you"
			intervals [1298]:
				xmin = 1355.5353
				xmax = 1356.0474
				text = ""
			intervals [1299]:
				xmin = 1356.0474
				xmax = 1356.2074
				text = "you're"
			intervals [1300]:
				xmin = 1356.2074
				xmax = 1356.2974
				text = "a"
			intervals [1301]:
				xmin = 1356.2974
				xmax = 1356.4674
				text = "good"
			intervals [1302]:
				xmin = 1356.4674
				xmax = 1356.5874
				text = ""
			intervals [1303]:
				xmin = 1356.5874
				xmax = 1357.4074
				text = "conversationalist"
			intervals [1304]:
				xmin = 1357.4074
				xmax = 1357.6874
				text = ""
			intervals [1305]:
				xmin = 1357.6874
				xmax = 1357.7174
				text = "i"
			intervals [1306]:
				xmin = 1357.7174
				xmax = 1357.7474
				text = ""
			intervals [1307]:
				xmin = 1357.7474
				xmax = 1357.7774
				text = "<unk>"
			intervals [1308]:
				xmin = 1357.7774
				xmax = 1357.8874
				text = ""
			intervals [1309]:
				xmin = 1357.8874
				xmax = 1357.9574
				text = "say"
			intervals [1310]:
				xmin = 1357.9574
				xmax = 1358.0474
				text = ""
			intervals [1311]:
				xmin = 1358.0474
				xmax = 1358.2874
				text = "that"
			intervals [1312]:
				xmin = 1358.2874
				xmax = 1359.2663
				text = ""
			intervals [1313]:
				xmin = 1359.2663
				xmax = 1359.4463
				text = "one"
			intervals [1314]:
				xmin = 1359.4463
				xmax = 1359.5463
				text = "of"
			intervals [1315]:
				xmin = 1359.5463
				xmax = 1359.5763
				text = ""
			intervals [1316]:
				xmin = 1359.5763
				xmax = 1359.7263
				text = "the"
			intervals [1317]:
				xmin = 1359.7263
				xmax = 1359.8863
				text = "best"
			intervals [1318]:
				xmin = 1359.8863
				xmax = 1360.0363
				text = "i've"
			intervals [1319]:
				xmin = 1360.0363
				xmax = 1360.5563
				text = "had"
			intervals [1320]:
				xmin = 1360.5563
				xmax = 1360.6563
				text = ""
			intervals [1321]:
				xmin = 1360.6563
				xmax = 1360.7463
				text = "<unk>"
			intervals [1322]:
				xmin = 1360.7463
				xmax = 1360.8763
				text = ""
			intervals [1323]:
				xmin = 1360.8763
				xmax = 1361.0063
				text = "that"
			intervals [1324]:
				xmin = 1361.0063
				xmax = 1361.5163
				text = ""
			intervals [1325]:
				xmin = 1361.5163
				xmax = 1361.7163
				text = "s"
			intervals [1326]:
				xmin = 1361.7163
				xmax = 1361.7763
				text = ""
			intervals [1327]:
				xmin = 1361.7763
				xmax = 1362.0063
				text = "good"
			intervals [1328]:
				xmin = 1362.0063
				xmax = 1363.2816
				text = ""
			intervals [1329]:
				xmin = 1363.2816
				xmax = 1363.8116
				text = "uh"
			intervals [1330]:
				xmin = 1363.8116
				xmax = 1364.9002
				text = ""
			intervals [1331]:
				xmin = 1364.9002
				xmax = 1365.1502
				text = "say"
			intervals [1332]:
				xmin = 1365.1502
				xmax = 1365.2502
				text = "if"
			intervals [1333]:
				xmin = 1365.2502
				xmax = 1365.3802
				text = "you"
			intervals [1334]:
				xmin = 1365.3802
				xmax = 1365.6202
				text = "had"
			intervals [1335]:
				xmin = 1365.6202
				xmax = 1365.8902
				text = "to"
			intervals [1336]:
				xmin = 1365.8902
				xmax = 1366.0444
				text = ""
			intervals [1337]:
				xmin = 1366.0444
				xmax = 1366.3544
				text = "live"
			intervals [1338]:
				xmin = 1366.3544
				xmax = 1366.3944
				text = ""
			intervals [1339]:
				xmin = 1366.3944
				xmax = 1366.7544
				text = "life"
			intervals [1340]:
				xmin = 1366.7544
				xmax = 1366.9344
				text = "all"
			intervals [1341]:
				xmin = 1366.9344
				xmax = 1366.9644
				text = ""
			intervals [1342]:
				xmin = 1366.9644
				xmax = 1367.3244
				text = "over"
			intervals [1343]:
				xmin = 1367.3244
				xmax = 1367.3744
				text = ""
			intervals [1344]:
				xmin = 1367.3744
				xmax = 1367.5444
				text = "again"
			intervals [1345]:
				xmin = 1367.5444
				xmax = 1367.5744
				text = ""
			intervals [1346]:
				xmin = 1367.5744
				xmax = 1367.7344
				text = "what"
			intervals [1347]:
				xmin = 1367.7344
				xmax = 1367.8244
				text = "would"
			intervals [1348]:
				xmin = 1367.8244
				xmax = 1367.8944
				text = ""
			intervals [1349]:
				xmin = 1367.8944
				xmax = 1367.9844
				text = "you"
			intervals [1350]:
				xmin = 1367.9844
				xmax = 1368.0444
				text = ""
			intervals [1351]:
				xmin = 1368.0444
				xmax = 1368.2044
				text = "do"
			intervals [1352]:
				xmin = 1368.2044
				xmax = 1368.2344
				text = ""
			intervals [1353]:
				xmin = 1368.2344
				xmax = 1368.3444
				text = "with"
			intervals [1354]:
				xmin = 1368.3444
				xmax = 1368.5744
				text = ""
			intervals [1355]:
				xmin = 1368.5744
				xmax = 1368.6944
				text = "it"
			intervals [1356]:
				xmin = 1368.6944
				xmax = 1369.0044
				text = "anything"
			intervals [1357]:
				xmin = 1369.0044
				xmax = 1369.1244
				text = ""
			intervals [1358]:
				xmin = 1369.1244
				xmax = 1369.5444
				text = "anything"
			intervals [1359]:
				xmin = 1369.5444
				xmax = 1369.5744
				text = ""
			intervals [1360]:
				xmin = 1369.5744
				xmax = 1369.6344
				text = "you"
			intervals [1361]:
				xmin = 1369.6344
				xmax = 1369.6644
				text = "d"
			intervals [1362]:
				xmin = 1369.6644
				xmax = 1369.6944
				text = ""
			intervals [1363]:
				xmin = 1369.6944
				xmax = 1369.8844
				text = "do"
			intervals [1364]:
				xmin = 1369.8844
				xmax = 1369.9344
				text = ""
			intervals [1365]:
				xmin = 1369.9344
				xmax = 1370.7044
				text = "differently"
			intervals [1366]:
				xmin = 1370.7044
				xmax = 1370.7544
				text = "or"
			intervals [1367]:
				xmin = 1370.7544
				xmax = 1373.6858
				text = ""
			intervals [1368]:
				xmin = 1373.6858
				xmax = 1373.7958
				text = "is"
			intervals [1369]:
				xmin = 1373.7958
				xmax = 1374.0858
				text = "that"
			intervals [1370]:
				xmin = 1374.0858
				xmax = 1374.1758
				text = "right"
			intervals [1371]:
				xmin = 1374.1758
				xmax = 1374.4449
				text = ""
			intervals [1372]:
				xmin = 1374.4449
				xmax = 1374.6849
				text = "what"
			intervals [1373]:
				xmin = 1374.6849
				xmax = 1374.7149
				text = "s"
			intervals [1374]:
				xmin = 1374.7149
				xmax = 1374.9649
				text = "so"
			intervals [1375]:
				xmin = 1374.9649
				xmax = 1375.2996
				text = ""
			intervals [1376]:
				xmin = 1375.2996
				xmax = 1375.5596
				text = "neat"
			intervals [1377]:
				xmin = 1375.5596
				xmax = 1376.0196
				text = "about"
			intervals [1378]:
				xmin = 1376.0196
				xmax = 1376.1725
				text = ""
			intervals [1379]:
				xmin = 1376.1725
				xmax = 1376.5825
				text = "being"
			intervals [1380]:
				xmin = 1376.5825
				xmax = 1376.8725
				text = ""
			intervals [1381]:
				xmin = 1376.8725
				xmax = 1376.9725
				text = "a"
			intervals [1382]:
				xmin = 1376.9725
				xmax = 1377.1825
				text = ""
			intervals [1383]:
				xmin = 1377.1825
				xmax = 1377.5025
				text = "musician"
			intervals [1384]:
				xmin = 1377.5025
				xmax = 1377.5725
				text = "<unk>"
			intervals [1385]:
				xmin = 1377.5725
				xmax = 1381.829
				text = ""
			intervals [1386]:
				xmin = 1381.829
				xmax = 1381.959
				text = "is"
			intervals [1387]:
				xmin = 1381.959
				xmax = 1381.989
				text = ""
			intervals [1388]:
				xmin = 1381.989
				xmax = 1382.199
				text = "that"
			intervals [1389]:
				xmin = 1382.199
				xmax = 1382.309
				text = "right"
			intervals [1390]:
				xmin = 1382.309
				xmax = 1383.448
				text = ""
			intervals [1391]:
				xmin = 1383.448
				xmax = 1383.558
				text = "you"
			intervals [1392]:
				xmin = 1383.558
				xmax = 1383.758
				text = "ever"
			intervals [1393]:
				xmin = 1383.758
				xmax = 1383.788
				text = ""
			intervals [1394]:
				xmin = 1383.788
				xmax = 1384.168
				text = "go"
			intervals [1395]:
				xmin = 1384.168
				xmax = 1384.318
				text = ""
			intervals [1396]:
				xmin = 1384.318
				xmax = 1384.568
				text = "uh"
			intervals [1397]:
				xmin = 1384.568
				xmax = 1385.3186
				text = ""
			intervals [1398]:
				xmin = 1385.3186
				xmax = 1385.5186
				text = "over"
			intervals [1399]:
				xmin = 1385.5186
				xmax = 1385.5986
				text = "to"
			intervals [1400]:
				xmin = 1385.5986
				xmax = 1385.6286
				text = ""
			intervals [1401]:
				xmin = 1385.6286
				xmax = 1385.9486
				text = "howard"
			intervals [1402]:
				xmin = 1385.9486
				xmax = 1386.0186
				text = ""
			intervals [1403]:
				xmin = 1386.0186
				xmax = 1386.2786
				text = "theater"
			intervals [1404]:
				xmin = 1386.2786
				xmax = 1387.9994
				text = ""
			intervals [1405]:
				xmin = 1387.9994
				xmax = 1388.0894
				text = "is"
			intervals [1406]:
				xmin = 1388.0894
				xmax = 1388.1194
				text = ""
			intervals [1407]:
				xmin = 1388.1194
				xmax = 1388.2994
				text = "that"
			intervals [1408]:
				xmin = 1388.2994
				xmax = 1388.4094
				text = "right"
			intervals [1409]:
				xmin = 1388.4094
				xmax = 1388.9552
				text = ""
			intervals [1410]:
				xmin = 1388.9552
				xmax = 1389.1652
				text = "there"
			intervals [1411]:
				xmin = 1389.1652
				xmax = 1389.6608
				text = ""
			intervals [1412]:
				xmin = 1389.6608
				xmax = 1389.7608
				text = "some"
			intervals [1413]:
				xmin = 1389.7608
				xmax = 1389.7908
				text = ""
			intervals [1414]:
				xmin = 1389.7908
				xmax = 1390.1508
				text = "swinging"
			intervals [1415]:
				xmin = 1390.1508
				xmax = 1390.1908
				text = ""
			intervals [1416]:
				xmin = 1390.1908
				xmax = 1390.4908
				text = "groups"
			intervals [1417]:
				xmin = 1390.4908
				xmax = 1390.5808
				text = "over"
			intervals [1418]:
				xmin = 1390.5808
				xmax = 1390.8308
				text = "there"
			intervals [1419]:
				xmin = 1390.8308
				xmax = 1423.2003
				text = ""
			intervals [1420]:
				xmin = 1423.2003
				xmax = 1423.2803
				text = "is"
			intervals [1421]:
				xmin = 1423.2803
				xmax = 1423.4303
				text = "that"
			intervals [1422]:
				xmin = 1423.4303
				xmax = 1423.5203
				text = "where"
			intervals [1423]:
				xmin = 1423.5203
				xmax = 1423.5803
				text = "he"
			intervals [1424]:
				xmin = 1423.5803
				xmax = 1423.6103
				text = "s"
			intervals [1425]:
				xmin = 1423.6103
				xmax = 1423.6503
				text = ""
			intervals [1426]:
				xmin = 1423.6503
				xmax = 1423.7703
				text = "going"
			intervals [1427]:
				xmin = 1423.7703
				xmax = 1423.8303
				text = "to"
			intervals [1428]:
				xmin = 1423.8303
				xmax = 1424.0103
				text = "be"
			intervals [1429]:
				xmin = 1424.0103
				xmax = 1424.3403
				text = "sunday"
			intervals [1430]:
				xmin = 1424.3403
				xmax = 1424.9774
				text = ""
			intervals [1431]:
				xmin = 1424.9774
				xmax = 1425.1174
				text = "is"
			intervals [1432]:
				xmin = 1425.1174
				xmax = 1425.2874
				text = "that"
			intervals [1433]:
				xmin = 1425.2874
				xmax = 1425.4074
				text = "what"
			intervals [1434]:
				xmin = 1425.4074
				xmax = 1425.4674
				text = ""
			intervals [1435]:
				xmin = 1425.4674
				xmax = 1425.6074
				text = "time"
			intervals [1436]:
				xmin = 1425.6074
				xmax = 1425.6974
				text = "does"
			intervals [1437]:
				xmin = 1425.6974
				xmax = 1425.7974
				text = "that"
			intervals [1438]:
				xmin = 1425.7974
				xmax = 1425.8274
				text = ""
			intervals [1439]:
				xmin = 1425.8274
				xmax = 1426.1374
				text = "start"
			intervals [1440]:
				xmin = 1426.1374
				xmax = 1431.6086
				text = ""
			intervals [1441]:
				xmin = 1431.6086
				xmax = 1431.6886
				text = "is"
			intervals [1442]:
				xmin = 1431.6886
				xmax = 1431.7186
				text = ""
			intervals [1443]:
				xmin = 1431.7186
				xmax = 1431.8286
				text = "that"
			intervals [1444]:
				xmin = 1431.8286
				xmax = 1431.8986
				text = "is"
			intervals [1445]:
				xmin = 1431.8986
				xmax = 1432.1986
				text = ""
			intervals [1446]:
				xmin = 1432.1986
				xmax = 1432.2886
				text = "this"
			intervals [1447]:
				xmin = 1432.2886
				xmax = 1432.6086
				text = "this"
			intervals [1448]:
				xmin = 1432.6086
				xmax = 1432.7686
				text = "uh"
			intervals [1449]:
				xmin = 1432.7686
				xmax = 1433.3386
				text = "special"
			intervals [1450]:
				xmin = 1433.3386
				xmax = 1433.7097
				text = ""
			intervals [1451]:
				xmin = 1433.7097
				xmax = 1434.2797
				text = "programming"
			intervals [1452]:
				xmin = 1434.2797
				xmax = 1434.5397
				text = ""
			intervals [1453]:
				xmin = 1434.5397
				xmax = 1434.5697
				text = "<unk>"
			intervals [1454]:
				xmin = 1434.5697
				xmax = 1441.1164
				text = ""
			intervals [1455]:
				xmin = 1441.1164
				xmax = 1441.2164
				text = "is"
			intervals [1456]:
				xmin = 1441.2164
				xmax = 1441.2464
				text = ""
			intervals [1457]:
				xmin = 1441.2464
				xmax = 1441.4464
				text = "that"
			intervals [1458]:
				xmin = 1441.4464
				xmax = 1441.5464
				text = ""
			intervals [1459]:
				xmin = 1441.5464
				xmax = 1441.6364
				text = "right"
			intervals [1460]:
				xmin = 1441.6364
				xmax = 1442.0106
				text = ""
			intervals [1461]:
				xmin = 1442.0106
				xmax = 1442.1006
				text = "i"
			intervals [1462]:
				xmin = 1442.1006
				xmax = 1442.1806
				text = ""
			intervals [1463]:
				xmin = 1442.1806
				xmax = 1442.3106
				text = "think"
			intervals [1464]:
				xmin = 1442.3106
				xmax = 1442.3606
				text = ""
			intervals [1465]:
				xmin = 1442.3606
				xmax = 1442.4506
				text = "i"
			intervals [1466]:
				xmin = 1442.4506
				xmax = 1442.5006
				text = ""
			intervals [1467]:
				xmin = 1442.5006
				xmax = 1442.6406
				text = "might"
			intervals [1468]:
				xmin = 1442.6406
				xmax = 1442.8506
				text = ""
			intervals [1469]:
				xmin = 1442.8506
				xmax = 1442.9406
				text = "make"
			intervals [1470]:
				xmin = 1442.9406
				xmax = 1443.0406
				text = ""
			intervals [1471]:
				xmin = 1443.0406
				xmax = 1443.2006
				text = "that"
			intervals [1472]:
				xmin = 1443.2006
				xmax = 1445.181
				text = ""
			intervals [1473]:
				xmin = 1445.181
				xmax = 1445.341
				text = "what"
			intervals [1474]:
				xmin = 1445.341
				xmax = 1445.401
				text = ""
			intervals [1475]:
				xmin = 1445.401
				xmax = 1445.541
				text = "time"
			intervals [1476]:
				xmin = 1445.541
				xmax = 1445.621
				text = ""
			intervals [1477]:
				xmin = 1445.621
				xmax = 1445.711
				text = "does"
			intervals [1478]:
				xmin = 1445.711
				xmax = 1445.751
				text = ""
			intervals [1479]:
				xmin = 1445.751
				xmax = 1445.811
				text = "it"
			intervals [1480]:
				xmin = 1445.811
				xmax = 1446.061
				text = "start"
			intervals [1481]:
				xmin = 1446.061
				xmax = 1448.9437
				text = ""
			intervals [1482]:
				xmin = 1448.9437
				xmax = 1449.0737
				text = "is"
			intervals [1483]:
				xmin = 1449.0737
				xmax = 1449.1537
				text = ""
			intervals [1484]:
				xmin = 1449.1537
				xmax = 1449.3037
				text = "that"
			intervals [1485]:
				xmin = 1449.3037
				xmax = 1449.3337
				text = ""
			intervals [1486]:
				xmin = 1449.3337
				xmax = 1449.3937
				text = "you"
			intervals [1487]:
				xmin = 1449.3937
				xmax = 1449.4337
				text = ""
			intervals [1488]:
				xmin = 1449.4337
				xmax = 1449.6537
				text = "think"
			intervals [1489]:
				xmin = 1449.6537
				xmax = 1449.7137
				text = "we"
			intervals [1490]:
				xmin = 1449.7137
				xmax = 1449.7437
				text = "<unk>"
			intervals [1491]:
				xmin = 1449.7437
				xmax = 1449.8337
				text = ""
			intervals [1492]:
				xmin = 1449.8337
				xmax = 1450.0337
				text = "pack"
			intervals [1493]:
				xmin = 1450.0337
				xmax = 1450.0737
				text = ""
			intervals [1494]:
				xmin = 1450.0737
				xmax = 1450.2237
				text = "it"
			intervals [1495]:
				xmin = 1450.2237
				xmax = 1450.2937
				text = "out"
			intervals [1496]:
				xmin = 1450.2937
				xmax = 1455.040
				text = ""
			intervals [1497]:
				xmin = 1455.040
				xmax = 1455.160
				text = "is"
			intervals [1498]:
				xmin = 1455.160
				xmax = 1455.450
				text = "that"
			intervals [1499]:
				xmin = 1455.450
				xmax = 1455.590
				text = "right"
			intervals [1500]:
				xmin = 1455.590
				xmax = 1464.6852
				text = ""
			intervals [1501]:
				xmin = 1464.6852
				xmax = 1465.0852
				text = "<unk>"
			intervals [1502]:
				xmin = 1465.0852
				xmax = 1469.7845
				text = ""
			intervals [1503]:
				xmin = 1469.7845
				xmax = 1469.8545
				text = "is"
			intervals [1504]:
				xmin = 1469.8545
				xmax = 1469.8845
				text = ""
			intervals [1505]:
				xmin = 1469.8845
				xmax = 1470.1545
				text = "that"
			intervals [1506]:
				xmin = 1470.1545
				xmax = 1470.3245
				text = "right"
			intervals [1507]:
				xmin = 1470.3245
				xmax = 1471.7535
				text = ""
			intervals [1508]:
				xmin = 1471.7535
				xmax = 1472.5635
				text = "<unk>"
			intervals [1509]:
				xmin = 1472.5635
				xmax = 1478.8361
				text = ""
			intervals [1510]:
				xmin = 1478.8361
				xmax = 1478.9761
				text = "is"
			intervals [1511]:
				xmin = 1478.9761
				xmax = 1479.0161
				text = ""
			intervals [1512]:
				xmin = 1479.0161
				xmax = 1479.2761
				text = "that"
			intervals [1513]:
				xmin = 1479.2761
				xmax = 1479.4361
				text = "right"
			intervals [1514]:
				xmin = 1479.4361
				xmax = 1483.2941
				text = ""
			intervals [1515]:
				xmin = 1483.2941
				xmax = 1483.4441
				text = "is"
			intervals [1516]:
				xmin = 1483.4441
				xmax = 1483.5341
				text = ""
			intervals [1517]:
				xmin = 1483.5341
				xmax = 1483.6441
				text = "that"
			intervals [1518]:
				xmin = 1483.6441
				xmax = 1483.7041
				text = "ri-"
			intervals [1519]:
				xmin = 1483.7041
				xmax = 1484.1384
				text = ""
			intervals [1520]:
				xmin = 1484.1384
				xmax = 1484.2984
				text = "yeah"
			intervals [1521]:
				xmin = 1484.2984
				xmax = 1484.3484
				text = ""
			intervals [1522]:
				xmin = 1484.3484
				xmax = 1484.4484
				text = "that"
			intervals [1523]:
				xmin = 1484.4484
				xmax = 1484.4884
				text = ""
			intervals [1524]:
				xmin = 1484.4884
				xmax = 1484.5484
				text = "s"
			intervals [1525]:
				xmin = 1484.5484
				xmax = 1484.6484
				text = ""
			intervals [1526]:
				xmin = 1484.6484
				xmax = 1484.8184
				text = "wild"
			intervals [1527]:
				xmin = 1484.8184
				xmax = 1485.8708
				text = ""
			intervals [1528]:
				xmin = 1485.8708
				xmax = 1486.0908
				text = "how"
			intervals [1529]:
				xmin = 1486.0908
				xmax = 1486.4108
				text = "about"
			intervals [1530]:
				xmin = 1486.4108
				xmax = 1486.4608
				text = ""
			intervals [1531]:
				xmin = 1486.4608
				xmax = 1486.8008
				text = "uh"
			intervals [1532]:
				xmin = 1486.8008
				xmax = 1488.218
				text = ""
			intervals [1533]:
				xmin = 1488.218
				xmax = 1488.368
				text = "the"
			intervals [1534]:
				xmin = 1488.368
				xmax = 1488.968
				text = "holidays"
			intervals [1535]:
				xmin = 1488.968
				xmax = 1488.998
				text = ""
			intervals [1536]:
				xmin = 1488.998
				xmax = 1489.098
				text = "how"
			intervals [1537]:
				xmin = 1489.098
				xmax = 1489.258
				text = "do"
			intervals [1538]:
				xmin = 1489.258
				xmax = 1489.568
				text = ""
			intervals [1539]:
				xmin = 1489.568
				xmax = 1489.628
				text = "you"
			intervals [1540]:
				xmin = 1489.628
				xmax = 1489.738
				text = ""
			intervals [1541]:
				xmin = 1489.738
				xmax = 1490.378
				text = "celebrate"
			intervals [1542]:
				xmin = 1490.378
				xmax = 1490.468
				text = "the"
			intervals [1543]:
				xmin = 1490.468
				xmax = 1490.528
				text = ""
			intervals [1544]:
				xmin = 1490.528
				xmax = 1491.198
				text = "holidays"
			intervals [1545]:
				xmin = 1491.198
				xmax = 1491.408
				text = ""
			intervals [1546]:
				xmin = 1491.408
				xmax = 1491.688
				text = "around"
			intervals [1547]:
				xmin = 1491.688
				xmax = 1495.5478
				text = ""
			intervals [1548]:
				xmin = 1495.5478
				xmax = 1495.9078
				text = "uh-huh"
			intervals [1549]:
				xmin = 1495.9078
				xmax = 1505.5211
				text = ""
			intervals [1550]:
				xmin = 1505.5211
				xmax = 1505.9311
				text = "uh-huh"
			intervals [1551]:
				xmin = 1505.9311
				xmax = 1510.2204
				text = ""
			intervals [1552]:
				xmin = 1510.2204
				xmax = 1510.3104
				text = "how"
			intervals [1553]:
				xmin = 1510.3104
				xmax = 1510.6004
				text = "about"
			intervals [1554]:
				xmin = 1510.6004
				xmax = 1510.6304
				text = ""
			intervals [1555]:
				xmin = 1510.6304
				xmax = 1511.0904
				text = "christmas"
			intervals [1556]:
				xmin = 1511.0904
				xmax = 1511.1204
				text = ""
			intervals [1557]:
				xmin = 1511.1204
				xmax = 1511.6204
				text = "anything"
			intervals [1558]:
				xmin = 1511.6204
				xmax = 1527.8001
				text = ""
			intervals [1559]:
				xmin = 1527.8001
				xmax = 1528.1101
				text = "mm-hm"
			intervals [1560]:
				xmin = 1528.1101
				xmax = 1531.8849
				text = ""
			intervals [1561]:
				xmin = 1531.8849
				xmax = 1532.2149
				text = "yeah"
			intervals [1562]:
				xmin = 1532.2149
				xmax = 1550.7165
				text = ""
			intervals [1563]:
				xmin = 1550.7165
				xmax = 1550.9665
				text = "how"
			intervals [1564]:
				xmin = 1550.9665
				xmax = 1551.0465
				text = ""
			intervals [1565]:
				xmin = 1551.0465
				xmax = 1551.1865
				text = "can"
			intervals [1566]:
				xmin = 1551.1865
				xmax = 1551.2765
				text = "you"
			intervals [1567]:
				xmin = 1551.2765
				xmax = 1551.3065
				text = ""
			intervals [1568]:
				xmin = 1551.3065
				xmax = 1551.6765
				text = "remember"
			intervals [1569]:
				xmin = 1551.6765
				xmax = 1551.8765
				text = "when"
			intervals [1570]:
				xmin = 1551.8765
				xmax = 1551.9665
				text = "you"
			intervals [1571]:
				xmin = 1551.9665
				xmax = 1552.1665
				text = "were"
			intervals [1572]:
				xmin = 1552.1665
				xmax = 1552.6265
				text = "little"
			intervals [1573]:
				xmin = 1552.6265
				xmax = 1552.7187
				text = ""
			intervals [1574]:
				xmin = 1552.7187
				xmax = 1552.9287
				text = "what"
			intervals [1575]:
				xmin = 1552.9287
				xmax = 1553.0387
				text = "was"
			intervals [1576]:
				xmin = 1553.0387
				xmax = 1553.2087
				text = ""
			intervals [1577]:
				xmin = 1553.2087
				xmax = 1553.3187
				text = "the"
			intervals [1578]:
				xmin = 1553.3187
				xmax = 1553.3887
				text = ""
			intervals [1579]:
				xmin = 1553.3887
				xmax = 1553.6187
				text = "best"
			intervals [1580]:
				xmin = 1553.6187
				xmax = 1553.6787
				text = ""
			intervals [1581]:
				xmin = 1553.6787
				xmax = 1554.0187
				text = "present"
			intervals [1582]:
				xmin = 1554.0187
				xmax = 1554.0487
				text = ""
			intervals [1583]:
				xmin = 1554.0487
				xmax = 1554.1287
				text = "you"
			intervals [1584]:
				xmin = 1554.1287
				xmax = 1554.2987
				text = "ever"
			intervals [1585]:
				xmin = 1554.2987
				xmax = 1554.3987
				text = ""
			intervals [1586]:
				xmin = 1554.3987
				xmax = 1554.6987
				text = "got"
			intervals [1587]:
				xmin = 1554.6987
				xmax = 1554.8187
				text = ""
			intervals [1588]:
				xmin = 1554.8187
				xmax = 1554.9087
				text = "can"
			intervals [1589]:
				xmin = 1554.9087
				xmax = 1554.9687
				text = "you"
			intervals [1590]:
				xmin = 1554.9687
				xmax = 1555.0287
				text = ""
			intervals [1591]:
				xmin = 1555.0287
				xmax = 1555.3587
				text = "remember"
			intervals [1592]:
				xmin = 1555.3587
				xmax = 1562.7111
				text = ""
			intervals [1593]:
				xmin = 1562.7111
				xmax = 1563.0711
				text = "mm-hm"
			intervals [1594]:
				xmin = 1563.0711
				xmax = 1571.4914
				text = ""
			intervals [1595]:
				xmin = 1571.4914
				xmax = 1571.5514
				text = "oh"
			intervals [1596]:
				xmin = 1571.5514
				xmax = 1572.0714
				text = "yeah"
			intervals [1597]:
				xmin = 1572.0714
				xmax = 1572.3465
				text = ""
			intervals [1598]:
				xmin = 1572.3465
				xmax = 1572.7065
				text = "<unk>"
			intervals [1599]:
				xmin = 1572.7065
				xmax = 1576.1157
				text = ""
			intervals [1600]:
				xmin = 1576.1157
				xmax = 1577.4857
				text = "<unk>"
			intervals [1601]:
				xmin = 1577.4857
				xmax = 1583.6488
				text = ""
			intervals [1602]:
				xmin = 1583.6488
				xmax = 1585.2088
				text = "<unk>"
			intervals [1603]:
				xmin = 1585.2088
				xmax = 1585.2874
				text = ""
			intervals [1604]:
				xmin = 1585.2874
				xmax = 1585.4474
				text = "that"
			intervals [1605]:
				xmin = 1585.4474
				xmax = 1585.6974
				text = ""
			intervals [1606]:
				xmin = 1585.6974
				xmax = 1585.7274
				text = "s"
			intervals [1607]:
				xmin = 1585.7274
				xmax = 1585.8674
				text = "great"
			intervals [1608]:
				xmin = 1585.8674
				xmax = 1587.2411
				text = ""
			intervals [1609]:
				xmin = 1587.2411
				xmax = 1587.4211
				text = "how"
			intervals [1610]:
				xmin = 1587.4211
				xmax = 1587.7211
				text = "about"
			intervals [1611]:
				xmin = 1587.7211
				xmax = 1587.8011
				text = ""
			intervals [1612]:
				xmin = 1587.8011
				xmax = 1588.0911
				text = "uh"
			intervals [1613]:
				xmin = 1588.0911
				xmax = 1589.299
				text = ""
			intervals [1614]:
				xmin = 1589.299
				xmax = 1589.849
				text = "halloween"
			intervals [1615]:
				xmin = 1589.849
				xmax = 1589.879
				text = ""
			intervals [1616]:
				xmin = 1589.879
				xmax = 1589.979
				text = "what"
			intervals [1617]:
				xmin = 1589.979
				xmax = 1590.029
				text = ""
			intervals [1618]:
				xmin = 1590.029
				xmax = 1590.159
				text = "did"
			intervals [1619]:
				xmin = 1590.159
				xmax = 1590.189
				text = ""
			intervals [1620]:
				xmin = 1590.189
				xmax = 1590.259
				text = "you"
			intervals [1621]:
				xmin = 1590.259
				xmax = 1590.299
				text = ""
			intervals [1622]:
				xmin = 1590.299
				xmax = 1590.439
				text = "do"
			intervals [1623]:
				xmin = 1590.439
				xmax = 1590.479
				text = ""
			intervals [1624]:
				xmin = 1590.479
				xmax = 1590.949
				text = "halloween"
			intervals [1625]:
				xmin = 1590.949
				xmax = 1606.7072
				text = ""
			intervals [1626]:
				xmin = 1606.7072
				xmax = 1607.0272
				text = "mm-hm"
			intervals [1627]:
				xmin = 1607.0272
				xmax = 1619.7916
				text = ""
			intervals [1628]:
				xmin = 1619.7916
				xmax = 1620.0316
				text = "hm"
			intervals [1629]:
				xmin = 1620.0316
				xmax = 1620.4916
				text = ""
			intervals [1630]:
				xmin = 1620.4916
				xmax = 1620.5216
				text = "oh"
			intervals [1631]:
				xmin = 1620.5216
				xmax = 1620.5516
				text = ""
			intervals [1632]:
				xmin = 1620.5516
				xmax = 1620.8116
				text = "yeah"
			intervals [1633]:
				xmin = 1620.8116
				xmax = 1621.3383
				text = ""
			intervals [1634]:
				xmin = 1621.3383
				xmax = 1621.5283
				text = "how"
			intervals [1635]:
				xmin = 1621.5283
				xmax = 1621.7883
				text = "about"
			intervals [1636]:
				xmin = 1621.7883
				xmax = 1621.8183
				text = ""
			intervals [1637]:
				xmin = 1621.8183
				xmax = 1621.8783
				text = "you"
			intervals [1638]:
				xmin = 1621.8783
				xmax = 1622.1483
				text = "ever"
			intervals [1639]:
				xmin = 1622.1483
				xmax = 1622.2683
				text = "been"
			intervals [1640]:
				xmin = 1622.2683
				xmax = 1622.3483
				text = "in"
			intervals [1641]:
				xmin = 1622.3483
				xmax = 1622.4283
				text = "a"
			intervals [1642]:
				xmin = 1622.4283
				xmax = 1622.4583
				text = ""
			intervals [1643]:
				xmin = 1622.4583
				xmax = 1623.2183
				text = "situation"
			intervals [1644]:
				xmin = 1623.2183
				xmax = 1623.2483
				text = ""
			intervals [1645]:
				xmin = 1623.2483
				xmax = 1623.3783
				text = "you"
			intervals [1646]:
				xmin = 1623.3783
				xmax = 1623.4883
				text = ""
			intervals [1647]:
				xmin = 1623.4883
				xmax = 1623.6083
				text = "thought"
			intervals [1648]:
				xmin = 1623.6083
				xmax = 1623.6483
				text = ""
			intervals [1649]:
				xmin = 1623.6483
				xmax = 1623.8083
				text = "oh"
			intervals [1650]:
				xmin = 1623.8083
				xmax = 1623.8683
				text = ""
			intervals [1651]:
				xmin = 1623.8683
				xmax = 1624.1983
				text = "man"
			intervals [1652]:
				xmin = 1624.1983
				xmax = 1624.3883
				text = "this"
			intervals [1653]:
				xmin = 1624.3883
				xmax = 1624.4183
				text = ""
			intervals [1654]:
				xmin = 1624.4183
				xmax = 1624.5083
				text = "is"
			intervals [1655]:
				xmin = 1624.5083
				xmax = 1624.5683
				text = ""
			intervals [1656]:
				xmin = 1624.5683
				xmax = 1624.7483
				text = "it"
			intervals [1657]:
				xmin = 1624.7483
				xmax = 1624.8583
				text = ""
			intervals [1658]:
				xmin = 1624.8583
				xmax = 1624.9883
				text = "i'm"
			intervals [1659]:
				xmin = 1624.9883
				xmax = 1625.0383
				text = ""
			intervals [1660]:
				xmin = 1625.0383
				xmax = 1625.2083
				text = "gonna"
			intervals [1661]:
				xmin = 1625.2083
				xmax = 1625.3883
				text = "i've"
			intervals [1662]:
				xmin = 1625.3883
				xmax = 1625.5283
				text = ""
			intervals [1663]:
				xmin = 1625.5283
				xmax = 1625.7283
				text = "had"
			intervals [1664]:
				xmin = 1625.7283
				xmax = 1625.8583
				text = "it"
			intervals [1665]:
				xmin = 1625.8583
				xmax = 1625.9083
				text = ""
			intervals [1666]:
				xmin = 1625.9083
				xmax = 1626.1583
				text = "now"
			intervals [1667]:
				xmin = 1626.1583
				xmax = 1626.2083
				text = ""
			intervals [1668]:
				xmin = 1626.2083
				xmax = 1626.2683
				text = "i'm"
			intervals [1669]:
				xmin = 1626.2683
				xmax = 1626.4183
				text = "gonna"
			intervals [1670]:
				xmin = 1626.4183
				xmax = 1626.5283
				text = ""
			intervals [1671]:
				xmin = 1626.5283
				xmax = 1626.8783
				text = "die"
			intervals [1672]:
				xmin = 1626.8783
				xmax = 1626.9083
				text = ""
			intervals [1673]:
				xmin = 1626.9083
				xmax = 1627.1083
				text = "now"
			intervals [1674]:
				xmin = 1627.1083
				xmax = 1631.8237
				text = ""
			intervals [1675]:
				xmin = 1631.8237
				xmax = 1631.9137
				text = "like"
			intervals [1676]:
				xmin = 1631.9137
				xmax = 1632.0237
				text = ""
			intervals [1677]:
				xmin = 1632.0237
				xmax = 1632.1037
				text = "in"
			intervals [1678]:
				xmin = 1632.1037
				xmax = 1632.1737
				text = "a"
			intervals [1679]:
				xmin = 1632.1737
				xmax = 1632.2237
				text = ""
			intervals [1680]:
				xmin = 1632.2237
				xmax = 1632.7437
				text = "car"
			intervals [1681]:
				xmin = 1632.7437
				xmax = 1632.7737
				text = "or"
			intervals [1682]:
				xmin = 1632.7737
				xmax = 1632.8937
				text = ""
			intervals [1683]:
				xmin = 1632.8937
				xmax = 1633.1837
				text = "something"
			intervals [1684]:
				xmin = 1633.1837
				xmax = 1633.3737
				text = ""
			intervals [1685]:
				xmin = 1633.3737
				xmax = 1633.4337
				text = "you"
			intervals [1686]:
				xmin = 1633.4337
				xmax = 1633.5037
				text = ""
			intervals [1687]:
				xmin = 1633.5037
				xmax = 1633.6037
				text = "know"
			intervals [1688]:
				xmin = 1633.6037
				xmax = 1657.5701
				text = ""
			intervals [1689]:
				xmin = 1657.5701
				xmax = 1657.7001
				text = "is"
			intervals [1690]:
				xmin = 1657.7001
				xmax = 1657.7701
				text = ""
			intervals [1691]:
				xmin = 1657.7701
				xmax = 1657.8601
				text = "that"
			intervals [1692]:
				xmin = 1657.8601
				xmax = 1657.9901
				text = "right"
			intervals [1693]:
				xmin = 1657.9901
				xmax = 1660.0609
				text = ""
			intervals [1694]:
				xmin = 1660.0609
				xmax = 1660.2209
				text = "when"
			intervals [1695]:
				xmin = 1660.2209
				xmax = 1660.3209
				text = "you"
			intervals [1696]:
				xmin = 1660.3209
				xmax = 1660.3909
				text = ""
			intervals [1697]:
				xmin = 1660.3909
				xmax = 1660.5709
				text = "think"
			intervals [1698]:
				xmin = 1660.5709
				xmax = 1660.6109
				text = ""
			intervals [1699]:
				xmin = 1660.6109
				xmax = 1660.8909
				text = "man"
			intervals [1700]:
				xmin = 1660.8909
				xmax = 1661.1109
				text = "this"
			intervals [1701]:
				xmin = 1661.1109
				xmax = 1661.1409
				text = ""
			intervals [1702]:
				xmin = 1661.1409
				xmax = 1661.2909
				text = "is"
			intervals [1703]:
				xmin = 1661.2909
				xmax = 1661.4109
				text = "it"
			intervals [1704]:
				xmin = 1661.4109
				xmax = 1661.4409
				text = ""
			intervals [1705]:
				xmin = 1661.4409
				xmax = 1661.5009
				text = "i'm"
			intervals [1706]:
				xmin = 1661.5009
				xmax = 1661.9909
				text = "gonna"
			intervals [1707]:
				xmin = 1661.9909
				xmax = 1662.3509
				text = "die"
			intervals [1708]:
				xmin = 1662.3509
				xmax = 1662.3809
				text = ""
			intervals [1709]:
				xmin = 1662.3809
				xmax = 1662.6709
				text = "now"
			intervals [1710]:
				xmin = 1662.6709
				xmax = 1668.6346
				text = ""
			intervals [1711]:
				xmin = 1668.6346
				xmax = 1668.9946
				text = "uh-huh"
			intervals [1712]:
				xmin = 1668.9946
				xmax = 1682.9627
				text = ""
			intervals [1713]:
				xmin = 1682.9627
				xmax = 1683.1327
				text = "mm"
			intervals [1714]:
				xmin = 1683.1327
				xmax = 1683.1927
				text = ""
			intervals [1715]:
				xmin = 1683.1927
				xmax = 1684.0127
				text = "<unk>"
			intervals [1716]:
				xmin = 1684.0127
				xmax = 1685.0747
				text = ""
			intervals [1717]:
				xmin = 1685.0747
				xmax = 1685.2447
				text = "is"
			intervals [1718]:
				xmin = 1685.2447
				xmax = 1685.4847
				text = "that"
			intervals [1719]:
				xmin = 1685.4847
				xmax = 1685.7847
				text = "right"
			intervals [1720]:
				xmin = 1685.7847
				xmax = 1686.3047
				text = "<unk>"
			intervals [1721]:
				xmin = 1686.3047
				xmax = 1686.3647
				text = "were"
			intervals [1722]:
				xmin = 1686.3647
				xmax = 1686.4247
				text = "you"
			intervals [1723]:
				xmin = 1686.4247
				xmax = 1686.8947
				text = "<unk>"
			intervals [1724]:
				xmin = 1686.8947
				xmax = 1691.3237
				text = ""
			intervals [1725]:
				xmin = 1691.3237
				xmax = 1691.4737
				text = "and"
			intervals [1726]:
				xmin = 1691.4737
				xmax = 1691.6037
				text = "so"
			intervals [1727]:
				xmin = 1691.6037
				xmax = 1691.7937
				text = "what"
			intervals [1728]:
				xmin = 1691.7937
				xmax = 1691.8437
				text = "d"
			intervals [1729]:
				xmin = 1691.8437
				xmax = 1692.0137
				text = "you"
			intervals [1730]:
				xmin = 1692.0137
				xmax = 1692.2137
				text = "do"
			intervals [1731]:
				xmin = 1692.2137
				xmax = 1692.3037
				text = "when"
			intervals [1732]:
				xmin = 1692.3037
				xmax = 1693.0337
				text = "<unk>"
			intervals [1733]:
				xmin = 1693.0337
				xmax = 1696.6952
				text = ""
			intervals [1734]:
				xmin = 1696.6952
				xmax = 1696.8652
				text = "did"
			intervals [1735]:
				xmin = 1696.8652
				xmax = 1697.0252
				text = "they"
			intervals [1736]:
				xmin = 1697.0252
				xmax = 1697.0852
				text = ""
			intervals [1737]:
				xmin = 1697.0852
				xmax = 1697.3152
				text = "shoot"
			intervals [1738]:
				xmin = 1697.3152
				xmax = 1698.2283
				text = ""
			intervals [1739]:
				xmin = 1698.2283
				xmax = 1698.4383
				text = "they"
			intervals [1740]:
				xmin = 1698.4383
				xmax = 1698.4883
				text = ""
			intervals [1741]:
				xmin = 1698.4883
				xmax = 1698.6883
				text = "shoot"
			intervals [1742]:
				xmin = 1698.6883
				xmax = 1703.5885
				text = ""
			intervals [1743]:
				xmin = 1703.5885
				xmax = 1704.1885
				text = "<unk>"
			intervals [1744]:
				xmin = 1704.1885
				xmax = 1708.0806
				text = ""
			intervals [1745]:
				xmin = 1708.0806
				xmax = 1708.5106
				text = "well"
			intervals [1746]:
				xmin = 1708.5106
				xmax = 1708.5406
				text = ""
			intervals [1747]:
				xmin = 1708.5406
				xmax = 1708.5706
				text = "i"
			intervals [1748]:
				xmin = 1708.5706
				xmax = 1716.3872
				text = ""
			intervals [1749]:
				xmin = 1716.3872
				xmax = 1716.5372
				text = "man"
			intervals [1750]:
				xmin = 1716.5372
				xmax = 1716.6272
				text = "that"
			intervals [1751]:
				xmin = 1716.6272
				xmax = 1716.9872
				text = "s"
			intervals [1752]:
				xmin = 1716.9872
				xmax = 1717.0372
				text = ""
			intervals [1753]:
				xmin = 1717.0372
				xmax = 1717.3772
				text = "wild"
			intervals [1754]:
				xmin = 1717.3772
				xmax = 1718.0865
				text = ""
			intervals [1755]:
				xmin = 1718.0865
				xmax = 1718.3665
				text = "some"
			intervals [1756]:
				xmin = 1718.3665
				xmax = 1718.8065
				text = "people"
			intervals [1757]:
				xmin = 1718.8065
				xmax = 1719.0065
				text = "say"
			intervals [1758]:
				xmin = 1719.0065
				xmax = 1719.3165
				text = "eh"
			intervals [1759]:
				xmin = 1719.3165
				xmax = 1719.7465
				text = "whatever"
			intervals [1760]:
				xmin = 1719.7465
				xmax = 1719.8265
				text = "s"
			intervals [1761]:
				xmin = 1719.8265
				xmax = 1720.0265
				text = "gonna"
			intervals [1762]:
				xmin = 1720.0265
				xmax = 1720.4865
				text = "happen"
			intervals [1763]:
				xmin = 1720.4865
				xmax = 1720.5165
				text = ""
			intervals [1764]:
				xmin = 1720.5165
				xmax = 1720.7765
				text = "gonna"
			intervals [1765]:
				xmin = 1720.7765
				xmax = 1721.1465
				text = "happen"
			intervals [1766]:
				xmin = 1721.1465
				xmax = 1721.6765
				text = "anyhow"
			intervals [1767]:
				xmin = 1721.6765
				xmax = 1721.7665
				text = "what"
			intervals [1768]:
				xmin = 1721.7665
				xmax = 1721.8265
				text = "do"
			intervals [1769]:
				xmin = 1721.8265
				xmax = 1721.8965
				text = "you"
			intervals [1770]:
				xmin = 1721.8965
				xmax = 1722.0565
				text = ""
			intervals [1771]:
				xmin = 1722.0565
				xmax = 1722.2065
				text = "think"
			intervals [1772]:
				xmin = 1722.2065
				xmax = 1722.2865
				text = ""
			intervals [1773]:
				xmin = 1722.2865
				xmax = 1722.5565
				text = "about"
			intervals [1774]:
				xmin = 1722.5565
				xmax = 1722.5965
				text = ""
			intervals [1775]:
				xmin = 1722.5965
				xmax = 1722.8165
				text = "that"
			intervals [1776]:
				xmin = 1722.8165
				xmax = 1743.322
				text = ""
			intervals [1777]:
				xmin = 1743.322
				xmax = 1743.702
				text = "mm-hm"
			intervals [1778]:
				xmin = 1743.702
				xmax = 1751.4211
				text = ""
			intervals [1779]:
				xmin = 1751.4211
				xmax = 1751.6711
				text = "mm"
			intervals [1780]:
				xmin = 1751.6711
				xmax = 1755.6718
				text = ""
			intervals [1781]:
				xmin = 1755.6718
				xmax = 1755.7918
				text = "is"
			intervals [1782]:
				xmin = 1755.7918
				xmax = 1755.8218
				text = ""
			intervals [1783]:
				xmin = 1755.8218
				xmax = 1756.1418
				text = "that"
			intervals [1784]:
				xmin = 1756.1418
				xmax = 1756.2518
				text = "right"
			intervals [1785]:
				xmin = 1756.2518
				xmax = 1765.3962
				text = ""
			intervals [1786]:
				xmin = 1765.3962
				xmax = 1765.5362
				text = "is"
			intervals [1787]:
				xmin = 1765.5362
				xmax = 1765.5962
				text = ""
			intervals [1788]:
				xmin = 1765.5962
				xmax = 1765.8862
				text = "that"
			intervals [1789]:
				xmin = 1765.8862
				xmax = 1765.9962
				text = "right"
			intervals [1790]:
				xmin = 1765.9962
				xmax = 1767.9284
				text = ""
			intervals [1791]:
				xmin = 1767.9284
				xmax = 1768.1684
				text = "hm"
			intervals [1792]:
				xmin = 1768.1684
				xmax = 1768.5217
				text = ""
			intervals [1793]:
				xmin = 1768.5217
				xmax = 1768.9517
				text = "penny"
			intervals [1794]:
				xmin = 1768.9517
				xmax = 1769.0317
				text = ""
			intervals [1795]:
				xmin = 1769.0317
				xmax = 1769.1417
				text = "for"
			intervals [1796]:
				xmin = 1769.1417
				xmax = 1769.3417
				text = "your"
			intervals [1797]:
				xmin = 1769.3417
				xmax = 1769.6317
				text = "life"
			intervals [1798]:
				xmin = 1769.6317
				xmax = 1771.5185
				text = ""
			intervals [1799]:
				xmin = 1771.5185
				xmax = 1771.7485
				text = "that"
			intervals [1800]:
				xmin = 1771.7485
				xmax = 1771.8785
				text = "s"
			intervals [1801]:
				xmin = 1771.8785
				xmax = 1771.9185
				text = ""
			intervals [1802]:
				xmin = 1771.9185
				xmax = 1772.0385
				text = "a"
			intervals [1803]:
				xmin = 1772.0385
				xmax = 1772.1585
				text = ""
			intervals [1804]:
				xmin = 1772.1585
				xmax = 1772.1985
				text = "<unk>"
			intervals [1805]:
				xmin = 1772.1985
				xmax = 1772.4285
				text = ""
			intervals [1806]:
				xmin = 1772.4285
				xmax = 1772.6185
				text = "that"
			intervals [1807]:
				xmin = 1772.6185
				xmax = 1772.6985
				text = "s"
			intervals [1808]:
				xmin = 1772.6985
				xmax = 1772.7285
				text = ""
			intervals [1809]:
				xmin = 1772.7285
				xmax = 1772.8485
				text = "a"
			intervals [1810]:
				xmin = 1772.8485
				xmax = 1773.2185
				text = "lot"
			intervals [1811]:
				xmin = 1773.2185
				xmax = 1773.2985
				text = ""
			intervals [1812]:
				xmin = 1773.2985
				xmax = 1773.4485
				text = "for"
			intervals [1813]:
				xmin = 1773.4485
				xmax = 1773.7785
				text = "your"
			intervals [1814]:
				xmin = 1773.7785
				xmax = 1773.8085
				text = ""
			intervals [1815]:
				xmin = 1773.8085
				xmax = 1773.9685
				text = "life"
			intervals [1816]:
				xmin = 1773.9685
				xmax = 1774.0285
				text = ""
			intervals [1817]:
				xmin = 1774.0285
				xmax = 1774.3685
				text = "man"
			intervals [1818]:
				xmin = 1774.3685
				xmax = 1816.8654
				text = ""
			intervals [1819]:
				xmin = 1816.8654
				xmax = 1817.5154
				text = "mm-hm"
			intervals [1820]:
				xmin = 1817.5154
				xmax = 1822.714
				text = ""
			intervals [1821]:
				xmin = 1822.714
				xmax = 1823.084
				text = "yeah"
			intervals [1822]:
				xmin = 1823.084
				xmax = 1828.899954648526
				text = ""
	item [2]:
		class = "IntervalTier"
		name = "DCA_int_02 - phones"
		xmin = 0.0
		xmax = 1828.899954648526
		intervals: size = 4029
			intervals [1]:
				xmin = 0.0
				xmax = 0.4555
				text = ""
			intervals [2]:
				xmin = 0.4555
				xmax = 0.5155
				text = "sil"
			intervals [3]:
				xmin = 0.5155
				xmax = 0.6855
				text = "OW2"
			intervals [4]:
				xmin = 0.6855
				xmax = 0.7955
				text = "K"
			intervals [5]:
				xmin = 0.7955
				xmax = 1.0355
				text = "EY1"
			intervals [6]:
				xmin = 1.0355
				xmax = 1.2055
				text = "AH1"
			intervals [7]:
				xmin = 1.2055
				xmax = 1.2355
				text = "sp"
			intervals [8]:
				xmin = 1.2355
				xmax = 1.8755
				text = "TN"
			intervals [9]:
				xmin = 1.8755
				xmax = 1.9655
				text = "HH"
			intervals [10]:
				xmin = 1.9655
				xmax = 1.9955
				text = "W"
			intervals [11]:
				xmin = 1.9955
				xmax = 2.0755
				text = "EH1"
			intervals [12]:
				xmin = 2.0755
				xmax = 2.1055
				text = "N"
			intervals [13]:
				xmin = 2.1055
				xmax = 2.1355
				text = "sp"
			intervals [14]:
				xmin = 2.1355
				xmax = 2.1655
				text = "Y"
			intervals [15]:
				xmin = 2.1655
				xmax = 2.1955
				text = "UW1"
			intervals [16]:
				xmin = 2.1955
				xmax = 2.2255
				text = "W"
			intervals [17]:
				xmin = 2.2255
				xmax = 2.4055
				text = "ER1"
			intervals [18]:
				xmin = 2.4055
				xmax = 2.4855
				text = "sp"
			intervals [19]:
				xmin = 2.4855
				xmax = 2.5655
				text = "Y"
			intervals [20]:
				xmin = 2.5655
				xmax = 2.6255
				text = "AH1"
			intervals [21]:
				xmin = 2.6255
				xmax = 2.7255
				text = "NG"
			intervals [22]:
				xmin = 2.7255
				xmax = 2.7655
				text = "G"
			intervals [23]:
				xmin = 2.7655
				xmax = 2.8755
				text = "ER0"
			intervals [24]:
				xmin = 2.8755
				xmax = 2.9255
				text = "W"
			intervals [25]:
				xmin = 2.9255
				xmax = 2.9655
				text = "AH1"
			intervals [26]:
				xmin = 2.9655
				xmax = 3.0055
				text = "T"
			intervals [27]:
				xmin = 3.0055
				xmax = 3.0655
				text = "sp"
			intervals [28]:
				xmin = 3.0655
				xmax = 3.1055
				text = "K"
			intervals [29]:
				xmin = 3.1055
				xmax = 3.1855
				text = "AY1"
			intervals [30]:
				xmin = 3.1855
				xmax = 3.2155
				text = "N"
			intervals [31]:
				xmin = 3.2155
				xmax = 3.3255
				text = "Z"
			intervals [32]:
				xmin = 3.3255
				xmax = 3.3555
				text = "sp"
			intervals [33]:
				xmin = 3.3555
				xmax = 3.3855
				text = "AH0"
			intervals [34]:
				xmin = 3.3855
				xmax = 3.4155
				text = "V"
			intervals [35]:
				xmin = 3.4155
				xmax = 3.6535
				text = "sp"
			intervals [36]:
				xmin = 3.6535
				xmax = 3.7035
				text = "G"
			intervals [37]:
				xmin = 3.7035
				xmax = 3.8135
				text = "EY1"
			intervals [38]:
				xmin = 3.8135
				xmax = 3.9135
				text = "M"
			intervals [39]:
				xmin = 3.9135
				xmax = 3.9935
				text = "Z"
			intervals [40]:
				xmin = 3.9935
				xmax = 4.0235
				text = "D"
			intervals [41]:
				xmin = 4.0235
				xmax = 4.0535
				text = "IH0"
			intervals [42]:
				xmin = 4.0535
				xmax = 4.0835
				text = "D"
			intervals [43]:
				xmin = 4.0835
				xmax = 4.1135
				text = "sp"
			intervals [44]:
				xmin = 4.1135
				xmax = 4.1435
				text = "Y"
			intervals [45]:
				xmin = 4.1435
				xmax = 4.1735
				text = "UW1"
			intervals [46]:
				xmin = 4.1735
				xmax = 4.2335
				text = "sp"
			intervals [47]:
				xmin = 4.2335
				xmax = 4.3235
				text = "P"
			intervals [48]:
				xmin = 4.3235
				xmax = 4.3835
				text = "L"
			intervals [49]:
				xmin = 4.3835
				xmax = 4.4135
				text = "EY1"
			intervals [50]:
				xmin = 4.4135
				xmax = 4.4435
				text = "sp"
			intervals [51]:
				xmin = 4.4435
				xmax = 4.5635
				text = "S"
			intervals [52]:
				xmin = 4.5635
				xmax = 4.6135
				text = "EY1"
			intervals [53]:
				xmin = 4.6135
				xmax = 4.6835
				text = "W"
			intervals [54]:
				xmin = 4.6835
				xmax = 4.7235
				text = "EH1"
			intervals [55]:
				xmin = 4.7235
				xmax = 4.7635
				text = "N"
			intervals [56]:
				xmin = 4.7635
				xmax = 4.7935
				text = "Y"
			intervals [57]:
				xmin = 4.7935
				xmax = 4.8235
				text = "UW1"
			intervals [58]:
				xmin = 4.8235
				xmax = 4.8535
				text = "sp"
			intervals [59]:
				xmin = 4.8535
				xmax = 4.9135
				text = "W"
			intervals [60]:
				xmin = 4.9135
				xmax = 4.9435
				text = "IH0"
			intervals [61]:
				xmin = 4.9435
				xmax = 4.9735
				text = "DH"
			intervals [62]:
				xmin = 4.9735
				xmax = 5.0135
				text = "sp"
			intervals [63]:
				xmin = 5.0135
				xmax = 5.0435
				text = "DH"
			intervals [64]:
				xmin = 5.0435
				xmax = 5.1135
				text = "AH0"
			intervals [65]:
				xmin = 5.1135
				xmax = 5.1435
				text = "L"
			intervals [66]:
				xmin = 5.1435
				xmax = 5.1935
				text = "IH1"
			intervals [67]:
				xmin = 5.1935
				xmax = 5.2235
				text = "T"
			intervals [68]:
				xmin = 5.2235
				xmax = 5.2535
				text = "AH0"
			intervals [69]:
				xmin = 5.2535
				xmax = 5.3435
				text = "L"
			intervals [70]:
				xmin = 5.3435
				xmax = 5.3835
				text = "sp"
			intervals [71]:
				xmin = 5.3835
				xmax = 5.4735
				text = "K"
			intervals [72]:
				xmin = 5.4735
				xmax = 5.5335
				text = "IH1"
			intervals [73]:
				xmin = 5.5335
				xmax = 5.5935
				text = "D"
			intervals [74]:
				xmin = 5.5935
				xmax = 5.7335
				text = "Z"
			intervals [75]:
				xmin = 5.7335
				xmax = 5.8435
				text = "sp"
			intervals [76]:
				xmin = 5.8435
				xmax = 5.8735
				text = "IH0"
			intervals [77]:
				xmin = 5.8735
				xmax = 5.9035
				text = "N"
			intervals [78]:
				xmin = 5.9035
				xmax = 5.9535
				text = "sp"
			intervals [79]:
				xmin = 5.9535
				xmax = 6.0135
				text = "DH"
			intervals [80]:
				xmin = 6.0135
				xmax = 6.1335
				text = "AH0"
			intervals [81]:
				xmin = 6.1335
				xmax = 6.3435
				text = "sp"
			intervals [82]:
				xmin = 6.3435
				xmax = 6.3735
				text = "N"
			intervals [83]:
				xmin = 6.3735
				xmax = 6.4035
				text = "EY1"
			intervals [84]:
				xmin = 6.4035
				xmax = 6.4535
				text = "B"
			intervals [85]:
				xmin = 6.4535
				xmax = 6.4835
				text = "ER0"
			intervals [86]:
				xmin = 6.4835
				xmax = 6.5135
				text = "HH"
			intervals [87]:
				xmin = 6.5135
				xmax = 6.5435
				text = "UH2"
			intervals [88]:
				xmin = 6.5435
				xmax = 6.5735
				text = "D"
			intervals [89]:
				xmin = 6.5735
				xmax = 6.6235
				text = "sp"
			intervals [90]:
				xmin = 6.6235
				xmax = 13.9973
				text = ""
			intervals [91]:
				xmin = 13.9973
				xmax = 14.0973
				text = "M"
			intervals [92]:
				xmin = 14.0973
				xmax = 14.1273
				text = "HH"
			intervals [93]:
				xmin = 14.1273
				xmax = 14.3373
				text = "M"
			intervals [94]:
				xmin = 14.3373
				xmax = 14.4273
				text = "sp"
			intervals [95]:
				xmin = 14.4273
				xmax = 17.1404
				text = ""
			intervals [96]:
				xmin = 17.1404
				xmax = 17.2104
				text = "IH0"
			intervals [97]:
				xmin = 17.2104
				xmax = 17.2404
				text = "Z"
			intervals [98]:
				xmin = 17.2404
				xmax = 17.2704
				text = "sp"
			intervals [99]:
				xmin = 17.2704
				xmax = 17.3104
				text = "DH"
			intervals [100]:
				xmin = 17.3104
				xmax = 17.3604
				text = "AE1"
			intervals [101]:
				xmin = 17.3604
				xmax = 17.4304
				text = "T"
			intervals [102]:
				xmin = 17.4304
				xmax = 17.4604
				text = "R"
			intervals [103]:
				xmin = 17.4604
				xmax = 17.6104
				text = "AY1"
			intervals [104]:
				xmin = 17.6104
				xmax = 17.6604
				text = "T"
			intervals [105]:
				xmin = 17.6604
				xmax = 17.6904
				text = "sp"
			intervals [106]:
				xmin = 17.6904
				xmax = 17.7404
				text = "HH"
			intervals [107]:
				xmin = 17.7404
				xmax = 17.7704
				text = "AW1"
			intervals [108]:
				xmin = 17.7704
				xmax = 17.8004
				text = "S"
			intervals [109]:
				xmin = 17.8004
				xmax = 17.8304
				text = "IY1"
			intervals [110]:
				xmin = 17.8304
				xmax = 17.9504
				text = "sp"
			intervals [111]:
				xmin = 17.9504
				xmax = 17.9904
				text = "Y"
			intervals [112]:
				xmin = 17.9904
				xmax = 18.1704
				text = "UW1"
			intervals [113]:
				xmin = 18.1704
				xmax = 18.2504
				text = "sp"
			intervals [114]:
				xmin = 18.2504
				xmax = 18.2904
				text = "D"
			intervals [115]:
				xmin = 18.2904
				xmax = 18.3704
				text = "UW1"
			intervals [116]:
				xmin = 18.3704
				xmax = 18.4004
				text = "sp"
			intervals [117]:
				xmin = 18.4004
				xmax = 18.4304
				text = "AH0"
			intervals [118]:
				xmin = 18.4304
				xmax = 18.4704
				text = "L"
			intervals [119]:
				xmin = 18.4704
				xmax = 18.5304
				text = "AA1"
			intervals [120]:
				xmin = 18.5304
				xmax = 18.5604
				text = "T"
			intervals [121]:
				xmin = 18.5604
				xmax = 18.5904
				text = "AH0"
			intervals [122]:
				xmin = 18.5904
				xmax = 18.6404
				text = "V"
			intervals [123]:
				xmin = 18.6404
				xmax = 18.6904
				text = "sp"
			intervals [124]:
				xmin = 18.6904
				xmax = 18.7304
				text = "S"
			intervals [125]:
				xmin = 18.7304
				xmax = 18.7604
				text = "W"
			intervals [126]:
				xmin = 18.7604
				xmax = 18.7904
				text = "IH1"
			intervals [127]:
				xmin = 18.7904
				xmax = 18.8204
				text = "M"
			intervals [128]:
				xmin = 18.8204
				xmax = 18.8504
				text = "IH0"
			intervals [129]:
				xmin = 18.8504
				xmax = 18.9704
				text = "N"
			intervals [130]:
				xmin = 18.9704
				xmax = 19.0004
				text = "sp"
			intervals [131]:
				xmin = 19.0004
				xmax = 19.0704
				text = "W"
			intervals [132]:
				xmin = 19.0704
				xmax = 19.1104
				text = "EH1"
			intervals [133]:
				xmin = 19.1104
				xmax = 19.1404
				text = "N"
			intervals [134]:
				xmin = 19.1404
				xmax = 19.1804
				text = "Y"
			intervals [135]:
				xmin = 19.1804
				xmax = 19.2404
				text = "UW1"
			intervals [136]:
				xmin = 19.2404
				xmax = 19.2904
				text = "sp"
			intervals [137]:
				xmin = 19.2904
				xmax = 19.3204
				text = "G"
			intervals [138]:
				xmin = 19.3204
				xmax = 19.3504
				text = "R"
			intervals [139]:
				xmin = 19.3504
				xmax = 19.4304
				text = "UW1"
			intervals [140]:
				xmin = 19.4304
				xmax = 19.4604
				text = "sp"
			intervals [141]:
				xmin = 19.4604
				xmax = 19.4904
				text = "AH1"
			intervals [142]:
				xmin = 19.4904
				xmax = 19.6704
				text = "P"
			intervals [143]:
				xmin = 19.6704
				xmax = 26.1791
				text = ""
			intervals [144]:
				xmin = 26.1791
				xmax = 26.2491
				text = "sil"
			intervals [145]:
				xmin = 26.2491
				xmax = 26.3191
				text = "IH0"
			intervals [146]:
				xmin = 26.3191
				xmax = 26.3591
				text = "Z"
			intervals [147]:
				xmin = 26.3591
				xmax = 26.4091
				text = "DH"
			intervals [148]:
				xmin = 26.4091
				xmax = 26.5191
				text = "AE1"
			intervals [149]:
				xmin = 26.5191
				xmax = 26.6191
				text = "T"
			intervals [150]:
				xmin = 26.6191
				xmax = 26.6491
				text = "R"
			intervals [151]:
				xmin = 26.6491
				xmax = 26.6991
				text = "AY1"
			intervals [152]:
				xmin = 26.6991
				xmax = 26.7991
				text = "T"
			intervals [153]:
				xmin = 26.7991
				xmax = 26.8391
				text = "sp"
			intervals [154]:
				xmin = 26.8391
				xmax = 26.8891
				text = "D"
			intervals [155]:
				xmin = 26.8891
				xmax = 27.0291
				text = "UW1"
			intervals [156]:
				xmin = 27.0291
				xmax = 27.0591
				text = "sp"
			intervals [157]:
				xmin = 27.0591
				xmax = 27.1191
				text = "Y"
			intervals [158]:
				xmin = 27.1191
				xmax = 27.1991
				text = "UW1"
			intervals [159]:
				xmin = 27.1991
				xmax = 27.4228
				text = ""
			intervals [160]:
				xmin = 27.4228
				xmax = 27.4528
				text = "D"
			intervals [161]:
				xmin = 27.4528
				xmax = 27.4828
				text = "UW1"
			intervals [162]:
				xmin = 27.4828
				xmax = 27.5128
				text = "Y"
			intervals [163]:
				xmin = 27.5128
				xmax = 27.5728
				text = "UW1"
			intervals [164]:
				xmin = 27.5728
				xmax = 27.7228
				text = "R"
			intervals [165]:
				xmin = 27.7228
				xmax = 27.8828
				text = "EY1"
			intervals [166]:
				xmin = 27.8828
				xmax = 27.9728
				text = "S"
			intervals [167]:
				xmin = 27.9728
				xmax = 28.0328
				text = "ER0"
			intervals [168]:
				xmin = 28.0328
				xmax = 28.1328
				text = "EH1"
			intervals [169]:
				xmin = 28.1328
				xmax = 28.1728
				text = "N"
			intervals [170]:
				xmin = 28.1728
				xmax = 28.2528
				text = "IY0"
			intervals [171]:
				xmin = 28.2528
				xmax = 28.3528
				text = "TH"
			intervals [172]:
				xmin = 28.3528
				xmax = 28.3928
				text = "IH2"
			intervals [173]:
				xmin = 28.3928
				xmax = 28.4228
				text = "N"
			intervals [174]:
				xmin = 28.4228
				xmax = 28.4528
				text = "sp"
			intervals [175]:
				xmin = 28.4528
				xmax = 28.4828
				text = "W"
			intervals [176]:
				xmin = 28.4828
				xmax = 28.5128
				text = "EH1"
			intervals [177]:
				xmin = 28.5128
				xmax = 28.5928
				text = "N"
			intervals [178]:
				xmin = 28.5928
				xmax = 28.6228
				text = "Y"
			intervals [179]:
				xmin = 28.6228
				xmax = 28.6528
				text = "UW1"
			intervals [180]:
				xmin = 28.6528
				xmax = 28.6828
				text = "sp"
			intervals [181]:
				xmin = 28.6828
				xmax = 28.8228
				text = "S"
			intervals [182]:
				xmin = 28.8228
				xmax = 28.8928
				text = "W"
			intervals [183]:
				xmin = 28.8928
				xmax = 28.9328
				text = "IH1"
			intervals [184]:
				xmin = 28.9328
				xmax = 29.0628
				text = "M"
			intervals [185]:
				xmin = 29.0628
				xmax = 29.0928
				text = "sp"
			intervals [186]:
				xmin = 29.0928
				xmax = 29.2128
				text = "ER0"
			intervals [187]:
				xmin = 29.2128
				xmax = 29.2428
				text = "sp"
			intervals [188]:
				xmin = 29.2428
				xmax = 29.2728
				text = "Y"
			intervals [189]:
				xmin = 29.2728
				xmax = 29.3028
				text = "AA1"
			intervals [190]:
				xmin = 29.3028
				xmax = 29.4728
				text = "sp"
			intervals [191]:
				xmin = 29.4728
				xmax = 30.3219
				text = ""
			intervals [192]:
				xmin = 30.3219
				xmax = 30.5319
				text = "ER0"
			intervals [193]:
				xmin = 30.5319
				xmax = 30.5719
				text = "sp"
			intervals [194]:
				xmin = 30.5719
				xmax = 30.6019
				text = "ER0"
			intervals [195]:
				xmin = 30.6019
				xmax = 30.6419
				text = "JH"
			intervals [196]:
				xmin = 30.6419
				xmax = 30.6819
				text = "AH1"
			intervals [197]:
				xmin = 30.6819
				xmax = 30.7119
				text = "S"
			intervals [198]:
				xmin = 30.7119
				xmax = 30.8119
				text = "sp"
			intervals [199]:
				xmin = 30.8119
				xmax = 30.8419
				text = "S"
			intervals [200]:
				xmin = 30.8419
				xmax = 30.8819
				text = "W"
			intervals [201]:
				xmin = 30.8819
				xmax = 30.9119
				text = "IH1"
			intervals [202]:
				xmin = 30.9119
				xmax = 31.0119
				text = "M"
			intervals [203]:
				xmin = 31.0119
				xmax = 31.0819
				text = "sp"
			intervals [204]:
				xmin = 31.0819
				xmax = 31.1219
				text = "F"
			intervals [205]:
				xmin = 31.1219
				xmax = 31.1919
				text = "ER0"
			intervals [206]:
				xmin = 31.1919
				xmax = 31.2719
				text = "sp"
			intervals [207]:
				xmin = 31.2719
				xmax = 31.3319
				text = "F"
			intervals [208]:
				xmin = 31.3319
				xmax = 31.3719
				text = "AH1"
			intervals [209]:
				xmin = 31.3719
				xmax = 31.4819
				text = "N"
			intervals [210]:
				xmin = 31.4819
				xmax = 34.6087
				text = "sp"
			intervals [211]:
				xmin = 34.6087
				xmax = 34.7887
				text = "AH1"
			intervals [212]:
				xmin = 34.7887
				xmax = 34.8387
				text = "HH"
			intervals [213]:
				xmin = 34.8387
				xmax = 34.9787
				text = "AH1"
			intervals [214]:
				xmin = 34.9787
				xmax = 35.1487
				text = "sp"
			intervals [215]:
				xmin = 35.1487
				xmax = 35.703
				text = ""
			intervals [216]:
				xmin = 35.703
				xmax = 35.773
				text = "HH"
			intervals [217]:
				xmin = 35.773
				xmax = 35.873
				text = "AW1"
			intervals [218]:
				xmin = 35.873
				xmax = 35.903
				text = "AH0"
			intervals [219]:
				xmin = 35.903
				xmax = 35.953
				text = "B"
			intervals [220]:
				xmin = 35.953
				xmax = 36.073
				text = "AW1"
			intervals [221]:
				xmin = 36.073
				xmax = 36.103
				text = "T"
			intervals [222]:
				xmin = 36.103
				xmax = 36.153
				text = "AH1"
			intervals [223]:
				xmin = 36.153
				xmax = 36.183
				text = "sp"
			intervals [224]:
				xmin = 36.183
				xmax = 36.233
				text = "DH"
			intervals [225]:
				xmin = 36.233
				xmax = 36.493
				text = "AH1"
			intervals [226]:
				xmin = 36.493
				xmax = 36.533
				text = "AH1"
			intervals [227]:
				xmin = 36.533
				xmax = 36.603
				text = "DH"
			intervals [228]:
				xmin = 36.603
				xmax = 37.043
				text = "ER0"
			intervals [229]:
				xmin = 37.043
				xmax = 37.083
				text = "sp"
			intervals [230]:
				xmin = 37.083
				xmax = 37.143
				text = "G"
			intervals [231]:
				xmin = 37.143
				xmax = 37.253
				text = "EY1"
			intervals [232]:
				xmin = 37.253
				xmax = 37.353
				text = "M"
			intervals [233]:
				xmin = 37.353
				xmax = 37.383
				text = "Z"
			intervals [234]:
				xmin = 37.383
				xmax = 37.473
				text = "sp"
			intervals [235]:
				xmin = 37.473
				xmax = 37.513
				text = "DH"
			intervals [236]:
				xmin = 37.513
				xmax = 37.543
				text = "AH0"
			intervals [237]:
				xmin = 37.543
				xmax = 37.583
				text = "T"
			intervals [238]:
				xmin = 37.583
				xmax = 37.673
				text = "sp"
			intervals [239]:
				xmin = 37.673
				xmax = 37.703
				text = "K"
			intervals [240]:
				xmin = 37.703
				xmax = 37.773
				text = "IH1"
			intervals [241]:
				xmin = 37.773
				xmax = 37.823
				text = "D"
			intervals [242]:
				xmin = 37.823
				xmax = 37.853
				text = "Z"
			intervals [243]:
				xmin = 37.853
				xmax = 37.963
				text = "sp"
			intervals [244]:
				xmin = 37.963
				xmax = 38.043
				text = "Y"
			intervals [245]:
				xmin = 38.043
				xmax = 38.093
				text = "UW1"
			intervals [246]:
				xmin = 38.093
				xmax = 38.213
				text = "ZH"
			intervals [247]:
				xmin = 38.213
				xmax = 38.243
				text = "AH0"
			intervals [248]:
				xmin = 38.243
				xmax = 38.273
				text = "L"
			intervals [249]:
				xmin = 38.273
				xmax = 38.333
				text = "IY0"
			intervals [250]:
				xmin = 38.333
				xmax = 38.483
				text = "sp"
			intervals [251]:
				xmin = 38.483
				xmax = 38.513
				text = "P"
			intervals [252]:
				xmin = 38.513
				xmax = 38.623
				text = "L"
			intervals [253]:
				xmin = 38.623
				xmax = 38.773
				text = "EY1"
			intervals [254]:
				xmin = 38.773
				xmax = 38.813
				text = "sp"
			intervals [255]:
				xmin = 38.813
				xmax = 38.943
				text = "L"
			intervals [256]:
				xmin = 38.943
				xmax = 39.003
				text = "AY1"
			intervals [257]:
				xmin = 39.003
				xmax = 39.043
				text = "K"
			intervals [258]:
				xmin = 39.043
				xmax = 39.183
				text = "sp"
			intervals [259]:
				xmin = 39.183
				xmax = 39.303
				text = "AH1"
			intervals [260]:
				xmin = 39.303
				xmax = 39.443
				text = "sp"
			intervals [261]:
				xmin = 39.443
				xmax = 39.8978
				text = ""
			intervals [262]:
				xmin = 39.8978
				xmax = 39.9478
				text = "HH"
			intervals [263]:
				xmin = 39.9478
				xmax = 40.0378
				text = "AA1"
			intervals [264]:
				xmin = 40.0378
				xmax = 40.1678
				text = "P"
			intervals [265]:
				xmin = 40.1678
				xmax = 40.2878
				text = "S"
			intervals [266]:
				xmin = 40.2878
				xmax = 40.3578
				text = "K"
			intervals [267]:
				xmin = 40.3578
				xmax = 40.6978
				text = "AA2"
			intervals [268]:
				xmin = 40.6978
				xmax = 40.7778
				text = "CH"
			intervals [269]:
				xmin = 40.7778
				xmax = 40.876
				text = ""
			intervals [270]:
				xmin = 40.876
				xmax = 40.946
				text = "sil"
			intervals [271]:
				xmin = 40.946
				xmax = 41.036
				text = "ER0"
			intervals [272]:
				xmin = 41.036
				xmax = 41.236
				text = "sp"
			intervals [273]:
				xmin = 41.236
				xmax = 41.316
				text = "R"
			intervals [274]:
				xmin = 41.316
				xmax = 41.346
				text = "EH1"
			intervals [275]:
				xmin = 41.346
				xmax = 41.446
				text = "D"
			intervals [276]:
				xmin = 41.446
				xmax = 41.476
				text = "sp"
			intervals [277]:
				xmin = 41.476
				xmax = 41.566
				text = "R"
			intervals [278]:
				xmin = 41.566
				xmax = 41.736
				text = "OW1"
			intervals [279]:
				xmin = 41.736
				xmax = 41.766
				text = "V"
			intervals [280]:
				xmin = 41.766
				xmax = 41.796
				text = "ER0"
			intervals [281]:
				xmin = 41.796
				xmax = 41.966
				text = "sp"
			intervals [282]:
				xmin = 41.966
				xmax = 42.286
				text = "ER0"
			intervals [283]:
				xmin = 42.286
				xmax = 58.315
				text = "sp"
			intervals [284]:
				xmin = 58.315
				xmax = 58.515
				text = "AH1"
			intervals [285]:
				xmin = 58.515
				xmax = 58.545
				text = "HH"
			intervals [286]:
				xmin = 58.545
				xmax = 58.615
				text = "AH1"
			intervals [287]:
				xmin = 58.615
				xmax = 58.665
				text = "HH"
			intervals [288]:
				xmin = 58.665
				xmax = 58.705
				text = "W"
			intervals [289]:
				xmin = 58.705
				xmax = 58.755
				text = "AH1"
			intervals [290]:
				xmin = 58.755
				xmax = 58.805
				text = "T"
			intervals [291]:
				xmin = 58.805
				xmax = 58.875
				text = "K"
			intervals [292]:
				xmin = 58.875
				xmax = 59.115
				text = "AY1"
			intervals [293]:
				xmin = 59.115
				xmax = 59.145
				text = "N"
			intervals [294]:
				xmin = 59.145
				xmax = 59.355
				text = "AH1"
			intervals [295]:
				xmin = 59.355
				xmax = 59.395
				text = "V"
			intervals [296]:
				xmin = 59.395
				xmax = 59.465
				text = "W"
			intervals [297]:
				xmin = 59.465
				xmax = 59.495
				text = "EH1"
			intervals [298]:
				xmin = 59.495
				xmax = 59.565
				text = "L"
			intervals [299]:
				xmin = 59.565
				xmax = 59.635
				text = "T"
			intervals [300]:
				xmin = 59.635
				xmax = 59.675
				text = "EH1"
			intervals [301]:
				xmin = 59.675
				xmax = 59.705
				text = "L"
			intervals [302]:
				xmin = 59.705
				xmax = 59.795
				text = "M"
			intervals [303]:
				xmin = 59.795
				xmax = 59.845
				text = "IY1"
			intervals [304]:
				xmin = 59.845
				xmax = 59.975
				text = "HH"
			intervals [305]:
				xmin = 59.975
				xmax = 60.065
				text = "AW1"
			intervals [306]:
				xmin = 60.065
				xmax = 60.115
				text = "Y"
			intervals [307]:
				xmin = 60.115
				xmax = 60.175
				text = "UW1"
			intervals [308]:
				xmin = 60.175
				xmax = 60.255
				text = "AO1"
			intervals [309]:
				xmin = 60.255
				xmax = 60.365
				text = "R"
			intervals [310]:
				xmin = 60.365
				xmax = 60.415
				text = "G"
			intervals [311]:
				xmin = 60.415
				xmax = 60.455
				text = "AH0"
			intervals [312]:
				xmin = 60.455
				xmax = 60.515
				text = "N"
			intervals [313]:
				xmin = 60.515
				xmax = 60.665
				text = "AY2"
			intervals [314]:
				xmin = 60.665
				xmax = 60.695
				text = "Z"
			intervals [315]:
				xmin = 60.695
				xmax = 60.725
				text = "D"
			intervals [316]:
				xmin = 60.725
				xmax = 60.795
				text = "sp"
			intervals [317]:
				xmin = 60.795
				xmax = 60.825
				text = "Y"
			intervals [318]:
				xmin = 60.825
				xmax = 60.855
				text = "UH1"
			intervals [319]:
				xmin = 60.855
				xmax = 60.885
				text = "R"
			intervals [320]:
				xmin = 60.885
				xmax = 60.935
				text = "sp"
			intervals [321]:
				xmin = 60.935
				xmax = 61.005
				text = "B"
			intervals [322]:
				xmin = 61.005
				xmax = 61.125
				text = "EY1"
			intervals [323]:
				xmin = 61.125
				xmax = 61.255
				text = "S"
			intervals [324]:
				xmin = 61.255
				xmax = 61.315
				text = "B"
			intervals [325]:
				xmin = 61.315
				xmax = 61.345
				text = "AO1"
			intervals [326]:
				xmin = 61.345
				xmax = 61.425
				text = "L"
			intervals [327]:
				xmin = 61.425
				xmax = 61.485
				text = "sp"
			intervals [328]:
				xmin = 61.485
				xmax = 61.545
				text = "G"
			intervals [329]:
				xmin = 61.545
				xmax = 61.575
				text = "EY1"
			intervals [330]:
				xmin = 61.575
				xmax = 61.695
				text = "M"
			intervals [331]:
				xmin = 61.695
				xmax = 61.735
				text = "Z"
			intervals [332]:
				xmin = 61.735
				xmax = 61.795
				text = "sp"
			intervals [333]:
				xmin = 61.795
				xmax = 61.835
				text = "AH0"
			intervals [334]:
				xmin = 61.835
				xmax = 61.885
				text = "N"
			intervals [335]:
				xmin = 61.885
				xmax = 61.925
				text = "sp"
			intervals [336]:
				xmin = 61.925
				xmax = 62.065
				text = "S"
			intervals [337]:
				xmin = 62.065
				xmax = 62.115
				text = "T"
			intervals [338]:
				xmin = 62.115
				xmax = 62.145
				text = "AH1"
			intervals [339]:
				xmin = 62.145
				xmax = 62.255
				text = "F"
			intervals [340]:
				xmin = 62.255
				xmax = 62.285
				text = "sp"
			intervals [341]:
				xmin = 62.285
				xmax = 62.345
				text = "HH"
			intervals [342]:
				xmin = 62.345
				xmax = 62.445
				text = "AW1"
			intervals [343]:
				xmin = 62.445
				xmax = 62.475
				text = "sp"
			intervals [344]:
				xmin = 62.475
				xmax = 62.505
				text = "D"
			intervals [345]:
				xmin = 62.505
				xmax = 62.535
				text = "sp"
			intervals [346]:
				xmin = 62.535
				xmax = 62.575
				text = "Y"
			intervals [347]:
				xmin = 62.575
				xmax = 62.605
				text = "UW1"
			intervals [348]:
				xmin = 62.605
				xmax = 62.735
				text = "sp"
			intervals [349]:
				xmin = 62.735
				xmax = 62.785
				text = "P"
			intervals [350]:
				xmin = 62.785
				xmax = 62.855
				text = "L"
			intervals [351]:
				xmin = 62.855
				xmax = 62.885
				text = "EY1"
			intervals [352]:
				xmin = 62.885
				xmax = 63.015
				text = "sp"
			intervals [353]:
				xmin = 63.015
				xmax = 63.045
				text = "Y"
			intervals [354]:
				xmin = 63.045
				xmax = 63.075
				text = "UW1"
			intervals [355]:
				xmin = 63.075
				xmax = 63.175
				text = "sp"
			intervals [356]:
				xmin = 63.175
				xmax = 63.235
				text = "S"
			intervals [357]:
				xmin = 63.235
				xmax = 63.285
				text = "EY1"
			intervals [358]:
				xmin = 63.285
				xmax = 63.315
				text = "Y"
			intervals [359]:
				xmin = 63.315
				xmax = 63.355
				text = "UW1"
			intervals [360]:
				xmin = 63.355
				xmax = 63.455
				text = "sp"
			intervals [361]:
				xmin = 63.455
				xmax = 63.485
				text = "P"
			intervals [362]:
				xmin = 63.485
				xmax = 63.555
				text = "L"
			intervals [363]:
				xmin = 63.555
				xmax = 63.605
				text = "EY1"
			intervals [364]:
				xmin = 63.605
				xmax = 63.635
				text = "D"
			intervals [365]:
				xmin = 63.635
				xmax = 63.665
				text = "IH0"
			intervals [366]:
				xmin = 63.665
				xmax = 63.695
				text = "N"
			intervals [367]:
				xmin = 63.695
				xmax = 63.725
				text = "sp"
			intervals [368]:
				xmin = 63.725
				xmax = 63.755
				text = "DH"
			intervals [369]:
				xmin = 63.755
				xmax = 63.785
				text = "AH0"
			intervals [370]:
				xmin = 63.785
				xmax = 63.815
				text = "sp"
			intervals [371]:
				xmin = 63.815
				xmax = 63.965
				text = "S"
			intervals [372]:
				xmin = 63.965
				xmax = 63.995
				text = "T"
			intervals [373]:
				xmin = 63.995
				xmax = 64.035
				text = "R"
			intervals [374]:
				xmin = 64.035
				xmax = 64.065
				text = "IY1"
			intervals [375]:
				xmin = 64.065
				xmax = 64.095
				text = "T"
			intervals [376]:
				xmin = 64.095
				xmax = 64.125
				text = "S"
			intervals [377]:
				xmin = 64.125
				xmax = 64.275
				text = "sp"
			intervals [378]:
				xmin = 64.275
				xmax = 64.335
				text = "HH"
			intervals [379]:
				xmin = 64.335
				xmax = 64.405
				text = "AW1"
			intervals [380]:
				xmin = 64.405
				xmax = 64.475
				text = "D"
			intervals [381]:
				xmin = 64.475
				xmax = 64.515
				text = "sp"
			intervals [382]:
				xmin = 64.515
				xmax = 64.545
				text = "Y"
			intervals [383]:
				xmin = 64.545
				xmax = 64.575
				text = "UW1"
			intervals [384]:
				xmin = 64.575
				xmax = 64.685
				text = "sp"
			intervals [385]:
				xmin = 64.685
				xmax = 64.725
				text = "P"
			intervals [386]:
				xmin = 64.725
				xmax = 64.805
				text = "L"
			intervals [387]:
				xmin = 64.805
				xmax = 64.905
				text = "EY1"
			intervals [388]:
				xmin = 64.905
				xmax = 65.005
				text = "sp"
			intervals [389]:
				xmin = 65.005
				xmax = 73.2243
				text = ""
			intervals [390]:
				xmin = 73.2243
				xmax = 73.4443
				text = "M"
			intervals [391]:
				xmin = 73.4443
				xmax = 73.4843
				text = "HH"
			intervals [392]:
				xmin = 73.4843
				xmax = 73.5343
				text = "M"
			intervals [393]:
				xmin = 73.5343
				xmax = 75.5038
				text = ""
			intervals [394]:
				xmin = 75.5038
				xmax = 75.5638
				text = "DH"
			intervals [395]:
				xmin = 75.5638
				xmax = 75.5938
				text = "AH0"
			intervals [396]:
				xmin = 75.5938
				xmax = 75.6238
				text = "T"
			intervals [397]:
				xmin = 75.6238
				xmax = 75.6538
				text = "sp"
			intervals [398]:
				xmin = 75.6538
				xmax = 75.7638
				text = "Z"
			intervals [399]:
				xmin = 75.7638
				xmax = 75.8238
				text = "sp"
			intervals [400]:
				xmin = 75.8238
				xmax = 75.8738
				text = "G"
			intervals [401]:
				xmin = 75.8738
				xmax = 76.0438
				text = "IH0"
			intervals [402]:
				xmin = 76.0438
				xmax = 76.1038
				text = "D"
			intervals [403]:
				xmin = 76.1038
				xmax = 76.1838
				text = "sp"
			intervals [404]:
				xmin = 76.1838
				xmax = 76.711
				text = ""
			intervals [405]:
				xmin = 76.711
				xmax = 77.081
				text = "AH1"
			intervals [406]:
				xmin = 77.081
				xmax = 77.201
				text = "sp"
			intervals [407]:
				xmin = 77.201
				xmax = 77.8839
				text = ""
			intervals [408]:
				xmin = 77.8839
				xmax = 77.9539
				text = "D"
			intervals [409]:
				xmin = 77.9539
				xmax = 77.9839
				text = "IH0"
			intervals [410]:
				xmin = 77.9839
				xmax = 78.0239
				text = "D"
			intervals [411]:
				xmin = 78.0239
				xmax = 78.0539
				text = "Y"
			intervals [412]:
				xmin = 78.0539
				xmax = 78.0839
				text = "UW1"
			intervals [413]:
				xmin = 78.0839
				xmax = 78.1139
				text = "EH1"
			intervals [414]:
				xmin = 78.1139
				xmax = 78.2239
				text = "V"
			intervals [415]:
				xmin = 78.2239
				xmax = 78.2539
				text = "ER0"
			intervals [416]:
				xmin = 78.2539
				xmax = 78.2939
				text = "sp"
			intervals [417]:
				xmin = 78.2939
				xmax = 78.3439
				text = "P"
			intervals [418]:
				xmin = 78.3439
				xmax = 78.4039
				text = "L"
			intervals [419]:
				xmin = 78.4039
				xmax = 78.4839
				text = "EY1"
			intervals [420]:
				xmin = 78.4839
				xmax = 78.5939
				text = "AO1"
			intervals [421]:
				xmin = 78.5939
				xmax = 78.6639
				text = "R"
			intervals [422]:
				xmin = 78.6639
				xmax = 78.7139
				text = "G"
			intervals [423]:
				xmin = 78.7139
				xmax = 78.7539
				text = "AH0"
			intervals [424]:
				xmin = 78.7539
				xmax = 78.8039
				text = "N"
			intervals [425]:
				xmin = 78.8039
				xmax = 78.9539
				text = "AY2"
			intervals [426]:
				xmin = 78.9539
				xmax = 79.0239
				text = "Z"
			intervals [427]:
				xmin = 79.0239
				xmax = 79.0539
				text = "D"
			intervals [428]:
				xmin = 79.0539
				xmax = 79.0939
				text = "sp"
			intervals [429]:
				xmin = 79.0939
				xmax = 79.1639
				text = "B"
			intervals [430]:
				xmin = 79.1639
				xmax = 79.2839
				text = "EY1"
			intervals [431]:
				xmin = 79.2839
				xmax = 79.4339
				text = "S"
			intervals [432]:
				xmin = 79.4339
				xmax = 79.4939
				text = "B"
			intervals [433]:
				xmin = 79.4939
				xmax = 79.5239
				text = "AO1"
			intervals [434]:
				xmin = 79.5239
				xmax = 79.7139
				text = "L"
			intervals [435]:
				xmin = 79.7139
				xmax = 92.7778
				text = ""
			intervals [436]:
				xmin = 92.7778
				xmax = 95.0278
				text = "spn"
			intervals [437]:
				xmin = 95.0278
				xmax = 95.2178
				text = "sp"
			intervals [438]:
				xmin = 95.2178
				xmax = 95.3032
				text = ""
			intervals [439]:
				xmin = 95.3032
				xmax = 95.3632
				text = "HH"
			intervals [440]:
				xmin = 95.3632
				xmax = 95.4732
				text = "AW1"
			intervals [441]:
				xmin = 95.4732
				xmax = 95.5032
				text = "AH0"
			intervals [442]:
				xmin = 95.5032
				xmax = 95.5432
				text = "B"
			intervals [443]:
				xmin = 95.5432
				xmax = 95.6932
				text = "AW1"
			intervals [444]:
				xmin = 95.6932
				xmax = 95.7532
				text = "T"
			intervals [445]:
				xmin = 95.7532
				xmax = 95.7932
				text = "DH"
			intervals [446]:
				xmin = 95.7932
				xmax = 95.9032
				text = "AH0"
			intervals [447]:
				xmin = 95.9032
				xmax = 95.9632
				text = "M"
			intervals [448]:
				xmin = 95.9632
				xmax = 96.1032
				text = "AA1"
			intervals [449]:
				xmin = 96.1032
				xmax = 96.1832
				text = "R"
			intervals [450]:
				xmin = 96.1832
				xmax = 96.2432
				text = "B"
			intervals [451]:
				xmin = 96.2432
				xmax = 96.2732
				text = "AH0"
			intervals [452]:
				xmin = 96.2732
				xmax = 96.3432
				text = "L"
			intervals [453]:
				xmin = 96.3432
				xmax = 96.3732
				text = "Z"
			intervals [454]:
				xmin = 96.3732
				xmax = 96.4032
				text = "sp"
			intervals [455]:
				xmin = 96.4032
				xmax = 96.4332
				text = "D"
			intervals [456]:
				xmin = 96.4332
				xmax = 96.6432
				text = "UW1"
			intervals [457]:
				xmin = 96.6432
				xmax = 96.7332
				text = "sp"
			intervals [458]:
				xmin = 96.7332
				xmax = 96.7632
				text = "Y"
			intervals [459]:
				xmin = 96.7632
				xmax = 96.7932
				text = "UW1"
			intervals [460]:
				xmin = 96.7932
				xmax = 96.8232
				text = "EH1"
			intervals [461]:
				xmin = 96.8232
				xmax = 96.8532
				text = "V"
			intervals [462]:
				xmin = 96.8532
				xmax = 96.8832
				text = "ER0"
			intervals [463]:
				xmin = 96.8832
				xmax = 96.9132
				text = "P"
			intervals [464]:
				xmin = 96.9132
				xmax = 96.9432
				text = "L"
			intervals [465]:
				xmin = 96.9432
				xmax = 96.9732
				text = "EY1"
			intervals [466]:
				xmin = 96.9732
				xmax = 97.0032
				text = "M"
			intervals [467]:
				xmin = 97.0032
				xmax = 97.0732
				text = "AA1"
			intervals [468]:
				xmin = 97.0732
				xmax = 97.1632
				text = "R"
			intervals [469]:
				xmin = 97.1632
				xmax = 97.2032
				text = "B"
			intervals [470]:
				xmin = 97.2032
				xmax = 97.2332
				text = "AH0"
			intervals [471]:
				xmin = 97.2332
				xmax = 97.2832
				text = "L"
			intervals [472]:
				xmin = 97.2832
				xmax = 97.3132
				text = "Z"
			intervals [473]:
				xmin = 97.3132
				xmax = 99.7738
				text = ""
			intervals [474]:
				xmin = 99.7738
				xmax = 99.8038
				text = "sil"
			intervals [475]:
				xmin = 99.8038
				xmax = 100.1738
				text = "AY1"
			intervals [476]:
				xmin = 100.1738
				xmax = 100.2838
				text = "AY1"
			intervals [477]:
				xmin = 100.2838
				xmax = 100.3438
				text = "N"
			intervals [478]:
				xmin = 100.3438
				xmax = 100.3938
				text = "EH1"
			intervals [479]:
				xmin = 100.3938
				xmax = 100.4538
				text = "V"
			intervals [480]:
				xmin = 100.4538
				xmax = 100.5338
				text = "ER0"
			intervals [481]:
				xmin = 100.5338
				xmax = 100.6438
				text = "sp"
			intervals [482]:
				xmin = 100.6438
				xmax = 100.6738
				text = "P"
			intervals [483]:
				xmin = 100.6738
				xmax = 100.7438
				text = "L"
			intervals [484]:
				xmin = 100.7438
				xmax = 100.8238
				text = "EY1"
			intervals [485]:
				xmin = 100.8238
				xmax = 100.8738
				text = "D"
			intervals [486]:
				xmin = 100.8738
				xmax = 100.9138
				text = "DH"
			intervals [487]:
				xmin = 100.9138
				xmax = 100.9738
				text = "AE1"
			intervals [488]:
				xmin = 100.9738
				xmax = 101.0638
				text = "T"
			intervals [489]:
				xmin = 101.0638
				xmax = 101.0938
				text = "sp"
			intervals [490]:
				xmin = 101.0938
				xmax = 101.1238
				text = "HH"
			intervals [491]:
				xmin = 101.1238
				xmax = 101.1738
				text = "AW1"
			intervals [492]:
				xmin = 101.1738
				xmax = 101.2438
				text = "D"
			intervals [493]:
				xmin = 101.2438
				xmax = 101.2738
				text = "UW1"
			intervals [494]:
				xmin = 101.2738
				xmax = 101.3038
				text = "Y"
			intervals [495]:
				xmin = 101.3038
				xmax = 101.3338
				text = "UW1"
			intervals [496]:
				xmin = 101.3338
				xmax = 101.4338
				text = "sp"
			intervals [497]:
				xmin = 101.4338
				xmax = 101.4738
				text = "P"
			intervals [498]:
				xmin = 101.4738
				xmax = 101.5238
				text = "L"
			intervals [499]:
				xmin = 101.5238
				xmax = 101.6038
				text = "EY1"
			intervals [500]:
				xmin = 101.6038
				xmax = 101.6438
				text = "sp"
			intervals [501]:
				xmin = 101.6438
				xmax = 101.7238
				text = "M"
			intervals [502]:
				xmin = 101.7238
				xmax = 101.8438
				text = "AA1"
			intervals [503]:
				xmin = 101.8438
				xmax = 101.9538
				text = "R"
			intervals [504]:
				xmin = 101.9538
				xmax = 101.9838
				text = "B"
			intervals [505]:
				xmin = 101.9838
				xmax = 102.0238
				text = "AH0"
			intervals [506]:
				xmin = 102.0238
				xmax = 102.0538
				text = "L"
			intervals [507]:
				xmin = 102.0538
				xmax = 102.0938
				text = "Z"
			intervals [508]:
				xmin = 102.0938
				xmax = 102.1438
				text = "sp"
			intervals [509]:
				xmin = 102.1438
				xmax = 131.1604
				text = ""
			intervals [510]:
				xmin = 131.1604
				xmax = 131.2804
				text = "D"
			intervals [511]:
				xmin = 131.2804
				xmax = 131.3104
				text = "IH0"
			intervals [512]:
				xmin = 131.3104
				xmax = 131.3504
				text = "D"
			intervals [513]:
				xmin = 131.3504
				xmax = 131.3804
				text = "sp"
			intervals [514]:
				xmin = 131.3804
				xmax = 131.4904
				text = "Y"
			intervals [515]:
				xmin = 131.4904
				xmax = 131.5204
				text = "AA1"
			intervals [516]:
				xmin = 131.5204
				xmax = 131.5504
				text = "D"
			intervals [517]:
				xmin = 131.5504
				xmax = 131.6704
				text = "UW1"
			intervals [518]:
				xmin = 131.6704
				xmax = 131.7004
				text = "sp"
			intervals [519]:
				xmin = 131.7004
				xmax = 131.7604
				text = "Y"
			intervals [520]:
				xmin = 131.7604
				xmax = 131.8704
				text = "UW1"
			intervals [521]:
				xmin = 131.8704
				xmax = 131.9204
				text = "W"
			intervals [522]:
				xmin = 131.9204
				xmax = 131.9804
				text = "IH1"
			intervals [523]:
				xmin = 131.9804
				xmax = 132.0804
				text = "N"
			intervals [524]:
				xmin = 132.0804
				xmax = 132.1604
				text = "M"
			intervals [525]:
				xmin = 132.1604
				xmax = 132.2804
				text = "AA1"
			intervals [526]:
				xmin = 132.2804
				xmax = 132.3604
				text = "R"
			intervals [527]:
				xmin = 132.3604
				xmax = 132.3904
				text = "B"
			intervals [528]:
				xmin = 132.3904
				xmax = 132.4304
				text = "AH0"
			intervals [529]:
				xmin = 132.4304
				xmax = 132.5904
				text = "L"
			intervals [530]:
				xmin = 132.5904
				xmax = 132.6204
				text = "Z"
			intervals [531]:
				xmin = 132.6204
				xmax = 132.6804
				text = "sp"
			intervals [532]:
				xmin = 132.6804
				xmax = 132.9104
				text = "ER0"
			intervals [533]:
				xmin = 132.9104
				xmax = 132.9404
				text = "sp"
			intervals [534]:
				xmin = 132.9404
				xmax = 132.9804
				text = "EH1"
			intervals [535]:
				xmin = 132.9804
				xmax = 133.0104
				text = "N"
			intervals [536]:
				xmin = 133.0104
				xmax = 133.0504
				text = "IY0"
			intervals [537]:
				xmin = 133.0504
				xmax = 133.1704
				text = "TH"
			intervals [538]:
				xmin = 133.1704
				xmax = 133.2104
				text = "IH2"
			intervals [539]:
				xmin = 133.2104
				xmax = 133.2804
				text = "N"
			intervals [540]:
				xmin = 133.2804
				xmax = 133.3604
				text = "sp"
			intervals [541]:
				xmin = 133.3604
				xmax = 143.7053
				text = ""
			intervals [542]:
				xmin = 143.7053
				xmax = 143.7353
				text = "spn"
			intervals [543]:
				xmin = 143.7353
				xmax = 143.8653
				text = "IH1"
			intervals [544]:
				xmin = 143.8653
				xmax = 143.9753
				text = "Z"
			intervals [545]:
				xmin = 143.9753
				xmax = 144.0153
				text = "DH"
			intervals [546]:
				xmin = 144.0153
				xmax = 144.1653
				text = "AH0"
			intervals [547]:
				xmin = 144.1653
				xmax = 144.2353
				text = "T"
			intervals [548]:
				xmin = 144.2353
				xmax = 144.2753
				text = "sp"
			intervals [549]:
				xmin = 144.2753
				xmax = 144.3353
				text = "R"
			intervals [550]:
				xmin = 144.3353
				xmax = 144.3653
				text = "AY1"
			intervals [551]:
				xmin = 144.3653
				xmax = 144.4153
				text = "T"
			intervals [552]:
				xmin = 144.4153
				xmax = 144.5053
				text = "sp"
			intervals [553]:
				xmin = 144.5053
				xmax = 147.5312
				text = ""
			intervals [554]:
				xmin = 147.5312
				xmax = 147.6312
				text = "HH"
			intervals [555]:
				xmin = 147.6312
				xmax = 147.8112
				text = "M"
			intervals [556]:
				xmin = 147.8112
				xmax = 152.7791
				text = ""
			intervals [557]:
				xmin = 152.7791
				xmax = 152.8391
				text = "sil"
			intervals [558]:
				xmin = 152.8391
				xmax = 154.8791
				text = "spn"
			intervals [559]:
				xmin = 154.8791
				xmax = 155.3691
				text = "sp"
			intervals [560]:
				xmin = 155.3691
				xmax = 156.0076
				text = ""
			intervals [561]:
				xmin = 156.0076
				xmax = 156.0376
				text = "S"
			intervals [562]:
				xmin = 156.0376
				xmax = 156.0776
				text = "T"
			intervals [563]:
				xmin = 156.0776
				xmax = 156.1476
				text = "AA1"
			intervals [564]:
				xmin = 156.1476
				xmax = 156.2376
				text = "R"
			intervals [565]:
				xmin = 156.2376
				xmax = 156.2676
				text = "T"
			intervals [566]:
				xmin = 156.2676
				xmax = 156.3376
				text = "sp"
			intervals [567]:
				xmin = 156.3376
				xmax = 156.4176
				text = "F"
			intervals [568]:
				xmin = 156.4176
				xmax = 156.5176
				text = "AY1"
			intervals [569]:
				xmin = 156.5176
				xmax = 156.5776
				text = "T"
			intervals [570]:
				xmin = 156.5776
				xmax = 156.6076
				text = "IH0"
			intervals [571]:
				xmin = 156.6076
				xmax = 156.8076
				text = "N"
			intervals [572]:
				xmin = 156.8076
				xmax = 156.8376
				text = "sp"
			intervals [573]:
				xmin = 156.8376
				xmax = 156.8776
				text = "DH"
			intervals [574]:
				xmin = 156.8776
				xmax = 156.9576
				text = "IY0"
			intervals [575]:
				xmin = 156.9576
				xmax = 156.9876
				text = "sp"
			intervals [576]:
				xmin = 156.9876
				xmax = 157.0476
				text = "G"
			intervals [577]:
				xmin = 157.0476
				xmax = 157.2376
				text = "AY1"
			intervals [578]:
				xmin = 157.2376
				xmax = 157.2676
				text = "Z"
			intervals [579]:
				xmin = 157.2676
				xmax = 157.3376
				text = "sp"
			intervals [580]:
				xmin = 157.3376
				xmax = 157.3776
				text = "HH"
			intervals [581]:
				xmin = 157.3776
				xmax = 157.5576
				text = "AH1"
			intervals [582]:
				xmin = 157.5576
				xmax = 158.1924
				text = "sp"
			intervals [583]:
				xmin = 158.1924
				xmax = 158.2424
				text = "G"
			intervals [584]:
				xmin = 158.2424
				xmax = 158.3124
				text = "IH0"
			intervals [585]:
				xmin = 158.3124
				xmax = 158.3624
				text = "D"
			intervals [586]:
				xmin = 158.3624
				xmax = 158.4124
				text = "sp"
			intervals [587]:
				xmin = 158.4124
				xmax = 158.4924
				text = "HH"
			intervals [588]:
				xmin = 158.4924
				xmax = 158.6224
				text = "AW1"
			intervals [589]:
				xmin = 158.6224
				xmax = 158.6824
				text = "B"
			intervals [590]:
				xmin = 158.6824
				xmax = 158.8724
				text = "AW1"
			intervals [591]:
				xmin = 158.8724
				xmax = 158.9924
				text = "T"
			intervals [592]:
				xmin = 158.9924
				xmax = 159.1724
				text = "AH1"
			intervals [593]:
				xmin = 159.1724
				xmax = 159.2224
				text = "sp"
			intervals [594]:
				xmin = 159.2224
				xmax = 159.7206
				text = ""
			intervals [595]:
				xmin = 159.7206
				xmax = 159.7906
				text = "D"
			intervals [596]:
				xmin = 159.7906
				xmax = 159.8206
				text = "IH0"
			intervals [597]:
				xmin = 159.8206
				xmax = 159.8506
				text = "D"
			intervals [598]:
				xmin = 159.8506
				xmax = 159.8806
				text = "Y"
			intervals [599]:
				xmin = 159.8806
				xmax = 159.9106
				text = "UW1"
			intervals [600]:
				xmin = 159.9106
				xmax = 159.9406
				text = "EH1"
			intervals [601]:
				xmin = 159.9406
				xmax = 160.0006
				text = "V"
			intervals [602]:
				xmin = 160.0006
				xmax = 160.0706
				text = "ER0"
			intervals [603]:
				xmin = 160.0706
				xmax = 160.1506
				text = "sp"
			intervals [604]:
				xmin = 160.1506
				xmax = 160.1906
				text = "P"
			intervals [605]:
				xmin = 160.1906
				xmax = 160.2406
				text = "L"
			intervals [606]:
				xmin = 160.2406
				xmax = 160.3406
				text = "EY1"
			intervals [607]:
				xmin = 160.3406
				xmax = 160.4506
				text = "sp"
			intervals [608]:
				xmin = 160.4506
				xmax = 160.5106
				text = "T"
			intervals [609]:
				xmin = 160.5106
				xmax = 160.8206
				text = "AE1"
			intervals [610]:
				xmin = 160.8206
				xmax = 160.9306
				text = "G"
			intervals [611]:
				xmin = 160.9306
				xmax = 161.0206
				text = "ER0"
			intervals [612]:
				xmin = 161.0206
				xmax = 161.0506
				text = "sp"
			intervals [613]:
				xmin = 161.0506
				xmax = 161.1106
				text = "HH"
			intervals [614]:
				xmin = 161.1106
				xmax = 161.2206
				text = "AY1"
			intervals [615]:
				xmin = 161.2206
				xmax = 161.2506
				text = "D"
			intervals [616]:
				xmin = 161.2506
				xmax = 161.2806
				text = "AH0"
			intervals [617]:
				xmin = 161.2806
				xmax = 161.3106
				text = "N"
			intervals [618]:
				xmin = 161.3106
				xmax = 161.3606
				text = "sp"
			intervals [619]:
				xmin = 161.3606
				xmax = 161.5106
				text = "S"
			intervals [620]:
				xmin = 161.5106
				xmax = 161.5506
				text = "IY1"
			intervals [621]:
				xmin = 161.5506
				xmax = 161.7706
				text = "K"
			intervals [622]:
				xmin = 161.7706
				xmax = 183.355
				text = ""
			intervals [623]:
				xmin = 183.355
				xmax = 183.455
				text = "spn"
			intervals [624]:
				xmin = 183.455
				xmax = 183.535
				text = "sp"
			intervals [625]:
				xmin = 183.535
				xmax = 183.565
				text = "W"
			intervals [626]:
				xmin = 183.565
				xmax = 183.605
				text = "EH1"
			intervals [627]:
				xmin = 183.605
				xmax = 183.675
				text = "L"
			intervals [628]:
				xmin = 183.675
				xmax = 183.725
				text = "sp"
			intervals [629]:
				xmin = 183.725
				xmax = 183.785
				text = "HH"
			intervals [630]:
				xmin = 183.785
				xmax = 184.125
				text = "AW1"
			intervals [631]:
				xmin = 184.125
				xmax = 184.225
				text = "D"
			intervals [632]:
				xmin = 184.225
				xmax = 184.255
				text = "IH0"
			intervals [633]:
				xmin = 184.255
				xmax = 184.355
				text = "D"
			intervals [634]:
				xmin = 184.355
				xmax = 184.415
				text = "Y"
			intervals [635]:
				xmin = 184.415
				xmax = 184.485
				text = "UW1"
			intervals [636]:
				xmin = 184.485
				xmax = 184.515
				text = "D"
			intervals [637]:
				xmin = 184.515
				xmax = 184.615
				text = "IH2"
			intervals [638]:
				xmin = 184.615
				xmax = 184.755
				text = "S"
			intervals [639]:
				xmin = 184.755
				xmax = 184.885
				text = "AY1"
			intervals [640]:
				xmin = 184.885
				xmax = 184.935
				text = "D"
			intervals [641]:
				xmin = 184.935
				xmax = 185.035
				text = "HH"
			intervals [642]:
				xmin = 185.035
				xmax = 185.065
				text = "UW1"
			intervals [643]:
				xmin = 185.065
				xmax = 185.105
				text = "W"
			intervals [644]:
				xmin = 185.105
				xmax = 185.155
				text = "AO1"
			intervals [645]:
				xmin = 185.155
				xmax = 185.245
				text = "Z"
			intervals [646]:
				xmin = 185.245
				xmax = 185.275
				text = "sp"
			intervals [647]:
				xmin = 185.275
				xmax = 185.315
				text = "G"
			intervals [648]:
				xmin = 185.315
				xmax = 185.405
				text = "AH1"
			intervals [649]:
				xmin = 185.405
				xmax = 185.475
				text = "N"
			intervals [650]:
				xmin = 185.475
				xmax = 185.685
				text = "AH0"
			intervals [651]:
				xmin = 185.685
				xmax = 185.765
				text = "sp"
			intervals [652]:
				xmin = 185.765
				xmax = 185.8851
				text = ""
			intervals [653]:
				xmin = 185.8851
				xmax = 185.9451
				text = "B"
			intervals [654]:
				xmin = 185.9451
				xmax = 186.1151
				text = "IY0"
			intervals [655]:
				xmin = 186.1151
				xmax = 186.1651
				text = "IH1"
			intervals [656]:
				xmin = 186.1651
				xmax = 186.2951
				text = "T"
			intervals [657]:
				xmin = 186.2951
				xmax = 186.3451
				text = "sp"
			intervals [658]:
				xmin = 186.3451
				xmax = 186.3751
				text = "T"
			intervals [659]:
				xmin = 186.3751
				xmax = 186.4051
				text = "IH0"
			intervals [660]:
				xmin = 186.4051
				xmax = 186.4451
				text = "sp"
			intervals [661]:
				xmin = 186.4451
				xmax = 186.4851
				text = "B"
			intervals [662]:
				xmin = 186.4851
				xmax = 186.5651
				text = "IH0"
			intervals [663]:
				xmin = 186.5651
				xmax = 186.6151
				text = "G"
			intervals [664]:
				xmin = 186.6151
				xmax = 186.6751
				text = "IH1"
			intervals [665]:
				xmin = 186.6751
				xmax = 186.7251
				text = "N"
			intervals [666]:
				xmin = 186.7251
				xmax = 186.7551
				text = "sp"
			intervals [667]:
				xmin = 186.7551
				xmax = 186.7851
				text = "DH"
			intervals [668]:
				xmin = 186.7851
				xmax = 186.8551
				text = "IY0"
			intervals [669]:
				xmin = 186.8551
				xmax = 186.8851
				text = "sp"
			intervals [670]:
				xmin = 186.8851
				xmax = 186.9351
				text = "G"
			intervals [671]:
				xmin = 186.9351
				xmax = 186.9851
				text = "EY1"
			intervals [672]:
				xmin = 186.9851
				xmax = 187.1351
				text = "M"
			intervals [673]:
				xmin = 187.1351
				xmax = 187.2051
				text = "sp"
			intervals [674]:
				xmin = 187.2051
				xmax = 193.2735
				text = ""
			intervals [675]:
				xmin = 193.2735
				xmax = 193.3835
				text = "IH0"
			intervals [676]:
				xmin = 193.3835
				xmax = 193.4135
				text = "Z"
			intervals [677]:
				xmin = 193.4135
				xmax = 193.4435
				text = "sp"
			intervals [678]:
				xmin = 193.4435
				xmax = 193.4935
				text = "DH"
			intervals [679]:
				xmin = 193.4935
				xmax = 193.5435
				text = "AH0"
			intervals [680]:
				xmin = 193.5435
				xmax = 193.6435
				text = "T"
			intervals [681]:
				xmin = 193.6435
				xmax = 193.6735
				text = "R"
			intervals [682]:
				xmin = 193.6735
				xmax = 193.7035
				text = "AY1"
			intervals [683]:
				xmin = 193.7035
				xmax = 193.7535
				text = "T"
			intervals [684]:
				xmin = 193.7535
				xmax = 193.8535
				text = "sp"
			intervals [685]:
				xmin = 193.8535
				xmax = 195.1555
				text = ""
			intervals [686]:
				xmin = 195.1555
				xmax = 195.2155
				text = "DH"
			intervals [687]:
				xmin = 195.2155
				xmax = 195.2455
				text = "AH0"
			intervals [688]:
				xmin = 195.2455
				xmax = 195.2755
				text = "T"
			intervals [689]:
				xmin = 195.2755
				xmax = 195.3355
				text = "sp"
			intervals [690]:
				xmin = 195.3355
				xmax = 195.3655
				text = "Z"
			intervals [691]:
				xmin = 195.3655
				xmax = 195.4755
				text = "sp"
			intervals [692]:
				xmin = 195.4755
				xmax = 195.5055
				text = "V"
			intervals [693]:
				xmin = 195.5055
				xmax = 195.5355
				text = "EH1"
			intervals [694]:
				xmin = 195.5355
				xmax = 195.5655
				text = "R"
			intervals [695]:
				xmin = 195.5655
				xmax = 195.6655
				text = "IY0"
			intervals [696]:
				xmin = 195.6655
				xmax = 195.7455
				text = "sp"
			intervals [697]:
				xmin = 195.7455
				xmax = 195.8055
				text = "G"
			intervals [698]:
				xmin = 195.8055
				xmax = 195.9155
				text = "IH0"
			intervals [699]:
				xmin = 195.9155
				xmax = 195.9655
				text = "D"
			intervals [700]:
				xmin = 195.9655
				xmax = 196.6273
				text = "sp"
			intervals [701]:
				xmin = 196.6273
				xmax = 196.6773
				text = "AH1"
			intervals [702]:
				xmin = 196.6773
				xmax = 196.8373
				text = "D"
			intervals [703]:
				xmin = 196.8373
				xmax = 196.8673
				text = "IH0"
			intervals [704]:
				xmin = 196.8673
				xmax = 196.9173
				text = "D"
			intervals [705]:
				xmin = 196.9173
				xmax = 196.9473
				text = "Y"
			intervals [706]:
				xmin = 196.9473
				xmax = 196.9773
				text = "UW1"
			intervals [707]:
				xmin = 196.9773
				xmax = 197.0073
				text = "EH1"
			intervals [708]:
				xmin = 197.0073
				xmax = 197.0973
				text = "V"
			intervals [709]:
				xmin = 197.0973
				xmax = 197.1273
				text = "ER0"
			intervals [710]:
				xmin = 197.1273
				xmax = 197.1773
				text = "sp"
			intervals [711]:
				xmin = 197.1773
				xmax = 197.2273
				text = "P"
			intervals [712]:
				xmin = 197.2273
				xmax = 197.2673
				text = "UH1"
			intervals [713]:
				xmin = 197.2673
				xmax = 197.3373
				text = "T"
			intervals [714]:
				xmin = 197.3373
				xmax = 197.4073
				text = "Y"
			intervals [715]:
				xmin = 197.4073
				xmax = 197.4473
				text = "UH1"
			intervals [716]:
				xmin = 197.4473
				xmax = 197.4773
				text = "R"
			intervals [717]:
				xmin = 197.4773
				xmax = 197.5873
				text = "sp"
			intervals [718]:
				xmin = 197.5873
				xmax = 197.6473
				text = "F"
			intervals [719]:
				xmin = 197.6473
				xmax = 197.7473
				text = "UH1"
			intervals [720]:
				xmin = 197.7473
				xmax = 197.7873
				text = "T"
			intervals [721]:
				xmin = 197.7873
				xmax = 197.9473
				text = "IH1"
			intervals [722]:
				xmin = 197.9473
				xmax = 197.9973
				text = "N"
			intervals [723]:
				xmin = 197.9973
				xmax = 198.0273
				text = "AH0"
			intervals [724]:
				xmin = 198.0273
				xmax = 198.1473
				text = "N"
			intervals [725]:
				xmin = 198.1473
				xmax = 198.2573
				text = "sp"
			intervals [726]:
				xmin = 198.2573
				xmax = 198.3273
				text = "S"
			intervals [727]:
				xmin = 198.3273
				xmax = 198.6373
				text = "EY1"
			intervals [728]:
				xmin = 198.6373
				xmax = 198.6673
				text = "sp"
			intervals [729]:
				xmin = 198.6673
				xmax = 198.9173
				text = "AH1"
			intervals [730]:
				xmin = 198.9173
				xmax = 199.0073
				text = "sp"
			intervals [731]:
				xmin = 199.0073
				xmax = 199.3871
				text = ""
			intervals [732]:
				xmin = 199.3871
				xmax = 199.4971
				text = "IY1"
			intervals [733]:
				xmin = 199.4971
				xmax = 199.5371
				text = "N"
			intervals [734]:
				xmin = 199.5371
				xmax = 199.6271
				text = "IY1"
			intervals [735]:
				xmin = 199.6271
				xmax = 199.6971
				text = "M"
			intervals [736]:
				xmin = 199.6971
				xmax = 199.8771
				text = "IY1"
			intervals [737]:
				xmin = 199.8771
				xmax = 199.9171
				text = "N"
			intervals [738]:
				xmin = 199.9171
				xmax = 199.9471
				text = "IY1"
			intervals [739]:
				xmin = 199.9471
				xmax = 200.0171
				text = "M"
			intervals [740]:
				xmin = 200.0171
				xmax = 200.0571
				text = "AY1"
			intervals [741]:
				xmin = 200.0571
				xmax = 200.0971
				text = "N"
			intervals [742]:
				xmin = 200.0971
				xmax = 200.3171
				text = "IY0"
			intervals [743]:
				xmin = 200.3171
				xmax = 200.3471
				text = "sp"
			intervals [744]:
				xmin = 200.3471
				xmax = 200.3871
				text = "M"
			intervals [745]:
				xmin = 200.3871
				xmax = 200.5571
				text = "OW1"
			intervals [746]:
				xmin = 200.5571
				xmax = 200.5871
				text = "sp"
			intervals [747]:
				xmin = 200.5871
				xmax = 200.6771
				text = "AO1"
			intervals [748]:
				xmin = 200.6771
				xmax = 200.7471
				text = "R"
			intervals [749]:
				xmin = 200.7471
				xmax = 200.9171
				text = "W"
			intervals [750]:
				xmin = 200.9171
				xmax = 200.9471
				text = "AH1"
			intervals [751]:
				xmin = 200.9471
				xmax = 200.9971
				text = "N"
			intervals [752]:
				xmin = 200.9971
				xmax = 201.0271
				text = "sp"
			intervals [753]:
				xmin = 201.0271
				xmax = 201.0571
				text = "P"
			intervals [754]:
				xmin = 201.0571
				xmax = 201.1871
				text = "AH0"
			intervals [755]:
				xmin = 201.1871
				xmax = 201.2471
				text = "T"
			intervals [756]:
				xmin = 201.2471
				xmax = 201.3471
				text = "EY1"
			intervals [757]:
				xmin = 201.3471
				xmax = 201.3771
				text = "T"
			intervals [758]:
				xmin = 201.3771
				xmax = 201.4071
				text = "OW2"
			intervals [759]:
				xmin = 201.4071
				xmax = 201.5271
				text = "sp"
			intervals [760]:
				xmin = 201.5271
				xmax = 201.5671
				text = "T"
			intervals [761]:
				xmin = 201.5671
				xmax = 201.6371
				text = "UW1"
			intervals [762]:
				xmin = 201.6371
				xmax = 201.7171
				text = "sp"
			intervals [763]:
				xmin = 201.7171
				xmax = 201.7471
				text = "P"
			intervals [764]:
				xmin = 201.7471
				xmax = 201.8971
				text = "AH0"
			intervals [765]:
				xmin = 201.8971
				xmax = 201.9371
				text = "T"
			intervals [766]:
				xmin = 201.9371
				xmax = 202.0671
				text = "EY1"
			intervals [767]:
				xmin = 202.0671
				xmax = 202.1171
				text = "T"
			intervals [768]:
				xmin = 202.1171
				xmax = 202.1471
				text = "OW2"
			intervals [769]:
				xmin = 202.1471
				xmax = 202.2271
				text = "EH1"
			intervals [770]:
				xmin = 202.2271
				xmax = 202.2871
				text = "V"
			intervals [771]:
				xmin = 202.2871
				xmax = 202.4371
				text = "ER0"
			intervals [772]:
				xmin = 202.4371
				xmax = 202.4671
				text = "sp"
			intervals [773]:
				xmin = 202.4671
				xmax = 202.4971
				text = "HH"
			intervals [774]:
				xmin = 202.4971
				xmax = 202.5271
				text = "IY1"
			intervals [775]:
				xmin = 202.5271
				xmax = 202.6771
				text = "R"
			intervals [776]:
				xmin = 202.6771
				xmax = 202.7071
				text = "sp"
			intervals [777]:
				xmin = 202.7071
				xmax = 202.7371
				text = "AH0"
			intervals [778]:
				xmin = 202.7371
				xmax = 202.7671
				text = "V"
			intervals [779]:
				xmin = 202.7671
				xmax = 202.7971
				text = "EH1"
			intervals [780]:
				xmin = 202.7971
				xmax = 202.8271
				text = "N"
			intervals [781]:
				xmin = 202.8271
				xmax = 203.0371
				text = "IY0"
			intervals [782]:
				xmin = 203.0371
				xmax = 203.0671
				text = "sp"
			intervals [783]:
				xmin = 203.0671
				xmax = 203.0971
				text = "AH0"
			intervals [784]:
				xmin = 203.0971
				xmax = 203.1271
				text = "V"
			intervals [785]:
				xmin = 203.1271
				xmax = 203.1571
				text = "DH"
			intervals [786]:
				xmin = 203.1571
				xmax = 203.3371
				text = "OW1"
			intervals [787]:
				xmin = 203.3371
				xmax = 203.4071
				text = "Z"
			intervals [788]:
				xmin = 203.4071
				xmax = 203.4871
				text = "sp"
			intervals [789]:
				xmin = 203.4871
				xmax = 216.8327
				text = ""
			intervals [790]:
				xmin = 216.8327
				xmax = 216.8627
				text = "M"
			intervals [791]:
				xmin = 216.8627
				xmax = 216.8927
				text = "HH"
			intervals [792]:
				xmin = 216.8927
				xmax = 217.1827
				text = "M"
			intervals [793]:
				xmin = 217.1827
				xmax = 217.2527
				text = "sp"
			intervals [794]:
				xmin = 217.2527
				xmax = 243.2003
				text = ""
			intervals [795]:
				xmin = 243.2003
				xmax = 243.4203
				text = "AH1"
			intervals [796]:
				xmin = 243.4203
				xmax = 243.4603
				text = "HH"
			intervals [797]:
				xmin = 243.4603
				xmax = 243.5503
				text = "AH1"
			intervals [798]:
				xmin = 243.5503
				xmax = 250.0928
				text = ""
			intervals [799]:
				xmin = 250.0928
				xmax = 250.1528
				text = "sil"
			intervals [800]:
				xmin = 250.1528
				xmax = 250.1828
				text = "G"
			intervals [801]:
				xmin = 250.1828
				xmax = 250.3528
				text = "IH0"
			intervals [802]:
				xmin = 250.3528
				xmax = 250.4328
				text = "D"
			intervals [803]:
				xmin = 250.4328
				xmax = 250.6528
				text = "sp"
			intervals [804]:
				xmin = 250.6528
				xmax = 250.6828
				text = "R"
			intervals [805]:
				xmin = 250.6828
				xmax = 250.7928
				text = "IY1"
			intervals [806]:
				xmin = 250.7928
				xmax = 250.8228
				text = "L"
			intervals [807]:
				xmin = 250.8228
				xmax = 250.8628
				text = "G"
			intervals [808]:
				xmin = 250.8628
				xmax = 250.9628
				text = "IH0"
			intervals [809]:
				xmin = 250.9628
				xmax = 250.9928
				text = "D"
			intervals [810]:
				xmin = 250.9928
				xmax = 251.0631
				text = ""
			intervals [811]:
				xmin = 251.0631
				xmax = 251.1031
				text = "sil"
			intervals [812]:
				xmin = 251.1031
				xmax = 251.2131
				text = "EH1"
			intervals [813]:
				xmin = 251.2131
				xmax = 251.2731
				text = "N"
			intervals [814]:
				xmin = 251.2731
				xmax = 251.3631
				text = "IY0"
			intervals [815]:
				xmin = 251.3631
				xmax = 251.4531
				text = "AH1"
			intervals [816]:
				xmin = 251.4531
				xmax = 251.5031
				text = "DH"
			intervals [817]:
				xmin = 251.5031
				xmax = 251.6431
				text = "ER0"
			intervals [818]:
				xmin = 251.6431
				xmax = 251.7131
				text = "G"
			intervals [819]:
				xmin = 251.7131
				xmax = 251.8431
				text = "EY1"
			intervals [820]:
				xmin = 251.8431
				xmax = 251.9531
				text = "M"
			intervals [821]:
				xmin = 251.9531
				xmax = 251.9831
				text = "Z"
			intervals [822]:
				xmin = 251.9831
				xmax = 252.0131
				text = "Y"
			intervals [823]:
				xmin = 252.0131
				xmax = 252.0631
				text = "UW1"
			intervals [824]:
				xmin = 252.0631
				xmax = 252.1131
				text = "sp"
			intervals [825]:
				xmin = 252.1131
				xmax = 252.1431
				text = "K"
			intervals [826]:
				xmin = 252.1431
				xmax = 252.1931
				text = "AH0"
			intervals [827]:
				xmin = 252.1931
				xmax = 252.2331
				text = "N"
			intervals [828]:
				xmin = 252.2331
				xmax = 252.3031
				text = "sp"
			intervals [829]:
				xmin = 252.3031
				xmax = 252.3631
				text = "TH"
			intervals [830]:
				xmin = 252.3631
				xmax = 252.4231
				text = "IH1"
			intervals [831]:
				xmin = 252.4231
				xmax = 252.4631
				text = "NG"
			intervals [832]:
				xmin = 252.4631
				xmax = 252.5931
				text = "K"
			intervals [833]:
				xmin = 252.5931
				xmax = 252.6831
				text = "AH1"
			intervals [834]:
				xmin = 252.6831
				xmax = 252.7231
				text = "V"
			intervals [835]:
				xmin = 252.7231
				xmax = 252.8131
				text = "sp"
			intervals [836]:
				xmin = 252.8131
				xmax = 252.8531
				text = "F"
			intervals [837]:
				xmin = 252.8531
				xmax = 252.9031
				text = "ER0"
			intervals [838]:
				xmin = 252.9031
				xmax = 253.0831
				text = "M"
			intervals [839]:
				xmin = 253.0831
				xmax = 253.1131
				text = "Y"
			intervals [840]:
				xmin = 253.1131
				xmax = 253.1431
				text = "UH1"
			intervals [841]:
				xmin = 253.1431
				xmax = 253.1731
				text = "R"
			intervals [842]:
				xmin = 253.1731
				xmax = 253.2431
				text = "sp"
			intervals [843]:
				xmin = 253.2431
				xmax = 253.3231
				text = "CH"
			intervals [844]:
				xmin = 253.3231
				xmax = 253.5431
				text = "AY1"
			intervals [845]:
				xmin = 253.5431
				xmax = 253.5731
				text = "L"
			intervals [846]:
				xmin = 253.5731
				xmax = 253.6131
				text = "D"
			intervals [847]:
				xmin = 253.6131
				xmax = 253.6631
				text = "HH"
			intervals [848]:
				xmin = 253.6631
				xmax = 253.7331
				text = "UH2"
			intervals [849]:
				xmin = 253.7331
				xmax = 253.7631
				text = "D"
			intervals [850]:
				xmin = 253.7631
				xmax = 253.8131
				text = "sp"
			intervals [851]:
				xmin = 253.8131
				xmax = 253.8431
				text = "DH"
			intervals [852]:
				xmin = 253.8431
				xmax = 253.8731
				text = "AH0"
			intervals [853]:
				xmin = 253.8731
				xmax = 253.9031
				text = "T"
			intervals [854]:
				xmin = 253.9031
				xmax = 253.9531
				text = "sp"
			intervals [855]:
				xmin = 253.9531
				xmax = 254.0031
				text = "Y"
			intervals [856]:
				xmin = 254.0031
				xmax = 254.0331
				text = "UW1"
			intervals [857]:
				xmin = 254.0331
				xmax = 254.1631
				text = "sp"
			intervals [858]:
				xmin = 254.1631
				xmax = 254.2031
				text = "P"
			intervals [859]:
				xmin = 254.2031
				xmax = 254.3031
				text = "L"
			intervals [860]:
				xmin = 254.3031
				xmax = 254.3731
				text = "EY1"
			intervals [861]:
				xmin = 254.3731
				xmax = 254.4231
				text = "D"
			intervals [862]:
				xmin = 254.4231
				xmax = 254.4531
				text = "sp"
			intervals [863]:
				xmin = 254.4531
				xmax = 254.5031
				text = "DH"
			intervals [864]:
				xmin = 254.5031
				xmax = 254.5331
				text = "AH0"
			intervals [865]:
				xmin = 254.5331
				xmax = 254.5631
				text = "T"
			intervals [866]:
				xmin = 254.5631
				xmax = 254.5931
				text = "sp"
			intervals [867]:
				xmin = 254.5931
				xmax = 254.6631
				text = "Y"
			intervals [868]:
				xmin = 254.6631
				xmax = 254.7031
				text = "UW1"
			intervals [869]:
				xmin = 254.7031
				xmax = 254.7331
				text = "sp"
			intervals [870]:
				xmin = 254.7331
				xmax = 254.7931
				text = "R"
			intervals [871]:
				xmin = 254.7931
				xmax = 254.8531
				text = "IY1"
			intervals [872]:
				xmin = 254.8531
				xmax = 254.8831
				text = "L"
			intervals [873]:
				xmin = 254.8831
				xmax = 254.9331
				text = "IY0"
			intervals [874]:
				xmin = 254.9331
				xmax = 254.9631
				text = "sp"
			intervals [875]:
				xmin = 254.9631
				xmax = 255.0931
				text = "L"
			intervals [876]:
				xmin = 255.0931
				xmax = 255.1631
				text = "AY1"
			intervals [877]:
				xmin = 255.1631
				xmax = 255.2031
				text = "K"
			intervals [878]:
				xmin = 255.2031
				xmax = 255.2731
				text = "T"
			intervals [879]:
				xmin = 255.2731
				xmax = 264.8123
				text = ""
			intervals [880]:
				xmin = 264.8123
				xmax = 265.0123
				text = "M"
			intervals [881]:
				xmin = 265.0123
				xmax = 265.0723
				text = "HH"
			intervals [882]:
				xmin = 265.0723
				xmax = 265.2523
				text = "M"
			intervals [883]:
				xmin = 265.2523
				xmax = 269.4705
				text = ""
			intervals [884]:
				xmin = 269.4705
				xmax = 269.5005
				text = "sil"
			intervals [885]:
				xmin = 269.5005
				xmax = 269.6905
				text = "M"
			intervals [886]:
				xmin = 269.6905
				xmax = 269.7205
				text = "HH"
			intervals [887]:
				xmin = 269.7205
				xmax = 270.0205
				text = "M"
			intervals [888]:
				xmin = 270.0205
				xmax = 279.0587
				text = ""
			intervals [889]:
				xmin = 279.0587
				xmax = 279.0887
				text = "M"
			intervals [890]:
				xmin = 279.0887
				xmax = 279.1187
				text = "HH"
			intervals [891]:
				xmin = 279.1187
				xmax = 279.4087
				text = "M"
			intervals [892]:
				xmin = 279.4087
				xmax = 279.4887
				text = "sp"
			intervals [893]:
				xmin = 279.4887
				xmax = 291.3025
				text = ""
			intervals [894]:
				xmin = 291.3025
				xmax = 291.3725
				text = "Y"
			intervals [895]:
				xmin = 291.3725
				xmax = 291.4025
				text = "UH1"
			intervals [896]:
				xmin = 291.4025
				xmax = 291.4325
				text = "R"
			intervals [897]:
				xmin = 291.4325
				xmax = 291.4625
				text = "D"
			intervals [898]:
				xmin = 291.4625
				xmax = 291.4925
				text = "UW1"
			intervals [899]:
				xmin = 291.4925
				xmax = 291.5225
				text = "IH0"
			intervals [900]:
				xmin = 291.5225
				xmax = 291.5525
				text = "N"
			intervals [901]:
				xmin = 291.5525
				xmax = 291.7025
				text = "sp"
			intervals [902]:
				xmin = 291.7025
				xmax = 291.7325
				text = "P"
			intervals [903]:
				xmin = 291.7325
				xmax = 291.7625
				text = "R"
			intervals [904]:
				xmin = 291.7625
				xmax = 291.7925
				text = "IH1"
			intervals [905]:
				xmin = 291.7925
				xmax = 291.8325
				text = "T"
			intervals [906]:
				xmin = 291.8325
				xmax = 291.9625
				text = "IY0"
			intervals [907]:
				xmin = 291.9625
				xmax = 291.9925
				text = "sp"
			intervals [908]:
				xmin = 291.9925
				xmax = 292.0225
				text = "G"
			intervals [909]:
				xmin = 292.0225
				xmax = 292.1625
				text = "IH0"
			intervals [910]:
				xmin = 292.1625
				xmax = 292.2025
				text = "D"
			intervals [911]:
				xmin = 292.2025
				xmax = 292.3225
				text = "sp"
			intervals [912]:
				xmin = 292.3225
				xmax = 292.8749
				text = ""
			intervals [913]:
				xmin = 292.8749
				xmax = 292.9749
				text = "HH"
			intervals [914]:
				xmin = 292.9749
				xmax = 293.0749
				text = "AW1"
			intervals [915]:
				xmin = 293.0749
				xmax = 293.1249
				text = "B"
			intervals [916]:
				xmin = 293.1249
				xmax = 293.2949
				text = "AW1"
			intervals [917]:
				xmin = 293.2949
				xmax = 293.3749
				text = "T"
			intervals [918]:
				xmin = 293.3749
				xmax = 293.4049
				text = "sp"
			intervals [919]:
				xmin = 293.4049
				xmax = 293.8049
				text = "AH1"
			intervals [920]:
				xmin = 293.8049
				xmax = 293.8749
				text = "sp"
			intervals [921]:
				xmin = 293.8749
				xmax = 296.2325
				text = ""
			intervals [922]:
				xmin = 296.2325
				xmax = 296.2625
				text = "D"
			intervals [923]:
				xmin = 296.2625
				xmax = 296.2925
				text = "UW1"
			intervals [924]:
				xmin = 296.2925
				xmax = 296.3225
				text = "Y"
			intervals [925]:
				xmin = 296.3225
				xmax = 296.3625
				text = "UW1"
			intervals [926]:
				xmin = 296.3625
				xmax = 296.4225
				text = "W"
			intervals [927]:
				xmin = 296.4225
				xmax = 296.5425
				text = "AA1"
			intervals [928]:
				xmin = 296.5425
				xmax = 296.5725
				text = "CH"
			intervals [929]:
				xmin = 296.5725
				xmax = 296.6025
				text = "sp"
			intervals [930]:
				xmin = 296.6025
				xmax = 296.6825
				text = "AH0"
			intervals [931]:
				xmin = 296.6825
				xmax = 296.7125
				text = "L"
			intervals [932]:
				xmin = 296.7125
				xmax = 296.7425
				text = "AA1"
			intervals [933]:
				xmin = 296.7425
				xmax = 296.7925
				text = "T"
			intervals [934]:
				xmin = 296.7925
				xmax = 296.8225
				text = "AH0"
			intervals [935]:
				xmin = 296.8225
				xmax = 296.8525
				text = "V"
			intervals [936]:
				xmin = 296.8525
				xmax = 296.9025
				text = "T"
			intervals [937]:
				xmin = 296.9025
				xmax = 297.0525
				text = "IY1"
			intervals [938]:
				xmin = 297.0525
				xmax = 297.1125
				text = "V"
			intervals [939]:
				xmin = 297.1125
				xmax = 297.2825
				text = "IY1"
			intervals [940]:
				xmin = 297.2825
				xmax = 306.9916
				text = ""
			intervals [941]:
				xmin = 306.9916
				xmax = 307.0216
				text = "sil"
			intervals [942]:
				xmin = 307.0216
				xmax = 307.3516
				text = "AH1"
			intervals [943]:
				xmin = 307.3516
				xmax = 307.3816
				text = "HH"
			intervals [944]:
				xmin = 307.3816
				xmax = 307.4316
				text = "AH1"
			intervals [945]:
				xmin = 307.4316
				xmax = 313.7499
				text = "sp"
			intervals [946]:
				xmin = 313.7499
				xmax = 314.0299
				text = "AH1"
			intervals [947]:
				xmin = 314.0299
				xmax = 314.0899
				text = "HH"
			intervals [948]:
				xmin = 314.0899
				xmax = 314.1399
				text = "AH1"
			intervals [949]:
				xmin = 314.1399
				xmax = 314.2099
				text = "sp"
			intervals [950]:
				xmin = 314.2099
				xmax = 315.6771
				text = ""
			intervals [951]:
				xmin = 315.6771
				xmax = 315.7071
				text = "D"
			intervals [952]:
				xmin = 315.7071
				xmax = 315.7371
				text = "IH0"
			intervals [953]:
				xmin = 315.7371
				xmax = 315.7671
				text = "D"
			intervals [954]:
				xmin = 315.7671
				xmax = 315.7971
				text = "Y"
			intervals [955]:
				xmin = 315.7971
				xmax = 315.8271
				text = "UW1"
			intervals [956]:
				xmin = 315.8271
				xmax = 315.8571
				text = "W"
			intervals [957]:
				xmin = 315.8571
				xmax = 315.9671
				text = "AA1"
			intervals [958]:
				xmin = 315.9671
				xmax = 316.0771
				text = "CH"
			intervals [959]:
				xmin = 316.0771
				xmax = 316.1071
				text = "EH1"
			intervals [960]:
				xmin = 316.1071
				xmax = 316.1471
				text = "N"
			intervals [961]:
				xmin = 316.1471
				xmax = 316.2571
				text = "IY0"
			intervals [962]:
				xmin = 316.2571
				xmax = 316.2971
				text = "L"
			intervals [963]:
				xmin = 316.2971
				xmax = 316.4371
				text = "AE1"
			intervals [964]:
				xmin = 316.4371
				xmax = 316.5371
				text = "S"
			intervals [965]:
				xmin = 316.5371
				xmax = 316.5671
				text = "T"
			intervals [966]:
				xmin = 316.5671
				xmax = 316.6371
				text = "N"
			intervals [967]:
				xmin = 316.6371
				xmax = 316.7371
				text = "AY1"
			intervals [968]:
				xmin = 316.7371
				xmax = 316.8471
				text = "T"
			intervals [969]:
				xmin = 316.8471
				xmax = 319.6016
				text = "sp"
			intervals [970]:
				xmin = 319.6016
				xmax = 319.6516
				text = "HH"
			intervals [971]:
				xmin = 319.6516
				xmax = 319.7516
				text = "AW1"
			intervals [972]:
				xmin = 319.7516
				xmax = 319.7816
				text = "AH0"
			intervals [973]:
				xmin = 319.7816
				xmax = 319.8316
				text = "B"
			intervals [974]:
				xmin = 319.8316
				xmax = 319.9816
				text = "AW1"
			intervals [975]:
				xmin = 319.9816
				xmax = 320.0316
				text = "T"
			intervals [976]:
				xmin = 320.0316
				xmax = 320.1596
				text = ""
			intervals [977]:
				xmin = 320.1596
				xmax = 320.2296
				text = "sil"
			intervals [978]:
				xmin = 320.2296
				xmax = 320.2796
				text = "DH"
			intervals [979]:
				xmin = 320.2796
				xmax = 320.3496
				text = "IH0"
			intervals [980]:
				xmin = 320.3496
				xmax = 320.4496
				text = "S"
			intervals [981]:
				xmin = 320.4496
				xmax = 320.5196
				text = "sp"
			intervals [982]:
				xmin = 320.5196
				xmax = 320.5696
				text = "W"
			intervals [983]:
				xmin = 320.5696
				xmax = 320.6696
				text = "IY1"
			intervals [984]:
				xmin = 320.6696
				xmax = 320.6996
				text = "K"
			intervals [985]:
				xmin = 320.6996
				xmax = 320.7296
				text = "sp"
			intervals [986]:
				xmin = 320.7296
				xmax = 320.7596
				text = "K"
			intervals [987]:
				xmin = 320.7596
				xmax = 320.7996
				text = "AH0"
			intervals [988]:
				xmin = 320.7996
				xmax = 320.8396
				text = "N"
			intervals [989]:
				xmin = 320.8396
				xmax = 320.8796
				text = "Y"
			intervals [990]:
				xmin = 320.8796
				xmax = 320.9196
				text = "UW1"
			intervals [991]:
				xmin = 320.9196
				xmax = 320.9596
				text = "R"
			intervals [992]:
				xmin = 320.9596
				xmax = 320.9896
				text = "IH0"
			intervals [993]:
				xmin = 320.9896
				xmax = 321.0496
				text = "M"
			intervals [994]:
				xmin = 321.0496
				xmax = 321.1196
				text = "EH1"
			intervals [995]:
				xmin = 321.1196
				xmax = 321.1996
				text = "M"
			intervals [996]:
				xmin = 321.1996
				xmax = 321.2396
				text = "B"
			intervals [997]:
				xmin = 321.2396
				xmax = 321.3296
				text = "ER0"
			intervals [998]:
				xmin = 321.3296
				xmax = 321.4096
				text = "EH1"
			intervals [999]:
				xmin = 321.4096
				xmax = 321.4696
				text = "N"
			intervals [1000]:
				xmin = 321.4696
				xmax = 321.7196
				text = "IY0"
			intervals [1001]:
				xmin = 321.7196
				xmax = 321.9896
				text = "AH1"
			intervals [1002]:
				xmin = 321.9896
				xmax = 322.0496
				text = "EH1"
			intervals [1003]:
				xmin = 322.0496
				xmax = 322.0996
				text = "N"
			intervals [1004]:
				xmin = 322.0996
				xmax = 322.2096
				text = "IY0"
			intervals [1005]:
				xmin = 322.2096
				xmax = 322.2496
				text = "AH0"
			intervals [1006]:
				xmin = 322.2496
				xmax = 322.2796
				text = "V"
			intervals [1007]:
				xmin = 322.2796
				xmax = 322.3096
				text = "sp"
			intervals [1008]:
				xmin = 322.3096
				xmax = 322.3496
				text = "DH"
			intervals [1009]:
				xmin = 322.3496
				xmax = 322.5396
				text = "AH0"
			intervals [1010]:
				xmin = 322.5396
				xmax = 322.6296
				text = "sp"
			intervals [1011]:
				xmin = 322.6296
				xmax = 322.7058
				text = ""
			intervals [1012]:
				xmin = 322.7058
				xmax = 322.7958
				text = "SH"
			intervals [1013]:
				xmin = 322.7958
				xmax = 322.9158
				text = "OW1"
			intervals [1014]:
				xmin = 322.9158
				xmax = 322.9658
				text = "Z"
			intervals [1015]:
				xmin = 322.9658
				xmax = 323.0058
				text = "sp"
			intervals [1016]:
				xmin = 323.0058
				xmax = 323.0458
				text = "Y"
			intervals [1017]:
				xmin = 323.0458
				xmax = 323.1058
				text = "UW1"
			intervals [1018]:
				xmin = 323.1058
				xmax = 323.1358
				text = "sp"
			intervals [1019]:
				xmin = 323.1358
				xmax = 323.2458
				text = "S"
			intervals [1020]:
				xmin = 323.2458
				xmax = 323.4358
				text = "AO1"
			intervals [1021]:
				xmin = 323.4358
				xmax = 323.4758
				text = "DH"
			intervals [1022]:
				xmin = 323.4758
				xmax = 323.5058
				text = "AH0"
			intervals [1023]:
				xmin = 323.5058
				xmax = 323.5358
				text = "T"
			intervals [1024]:
				xmin = 323.5358
				xmax = 323.5658
				text = "sp"
			intervals [1025]:
				xmin = 323.5658
				xmax = 323.5958
				text = "Y"
			intervals [1026]:
				xmin = 323.5958
				xmax = 323.6258
				text = "UW1"
			intervals [1027]:
				xmin = 323.6258
				xmax = 323.6758
				text = "sp"
			intervals [1028]:
				xmin = 323.6758
				xmax = 323.7258
				text = "TH"
			intervals [1029]:
				xmin = 323.7258
				xmax = 323.7758
				text = "AO1"
			intervals [1030]:
				xmin = 323.7758
				xmax = 323.8358
				text = "T"
			intervals [1031]:
				xmin = 323.8358
				xmax = 323.8658
				text = "W"
			intervals [1032]:
				xmin = 323.8658
				xmax = 323.8958
				text = "ER0"
			intervals [1033]:
				xmin = 323.8958
				xmax = 323.9758
				text = "sp"
			intervals [1034]:
				xmin = 323.9758
				xmax = 324.0258
				text = "P"
			intervals [1035]:
				xmin = 324.0258
				xmax = 324.0658
				text = "R"
			intervals [1036]:
				xmin = 324.0658
				xmax = 324.0958
				text = "IH1"
			intervals [1037]:
				xmin = 324.0958
				xmax = 324.1258
				text = "T"
			intervals [1038]:
				xmin = 324.1258
				xmax = 324.2058
				text = "IY0"
			intervals [1039]:
				xmin = 324.2058
				xmax = 324.2958
				text = "G"
			intervals [1040]:
				xmin = 324.2958
				xmax = 324.4158
				text = "IH0"
			intervals [1041]:
				xmin = 324.4158
				xmax = 324.4758
				text = "D"
			intervals [1042]:
				xmin = 324.4758
				xmax = 324.5058
				text = "sp"
			intervals [1043]:
				xmin = 324.5058
				xmax = 324.5458
				text = "Y"
			intervals [1044]:
				xmin = 324.5458
				xmax = 324.5858
				text = "UW1"
			intervals [1045]:
				xmin = 324.5858
				xmax = 324.6758
				text = "sp"
			intervals [1046]:
				xmin = 324.6758
				xmax = 324.7058
				text = "K"
			intervals [1047]:
				xmin = 324.7058
				xmax = 324.7358
				text = "UH1"
			intervals [1048]:
				xmin = 324.7358
				xmax = 324.7958
				text = "D"
			intervals [1049]:
				xmin = 324.7958
				xmax = 324.8458
				text = "sp"
			intervals [1050]:
				xmin = 324.8458
				xmax = 324.8858
				text = "D"
			intervals [1051]:
				xmin = 324.8858
				xmax = 324.9458
				text = "IH0"
			intervals [1052]:
				xmin = 324.9458
				xmax = 325.0558
				text = "S"
			intervals [1053]:
				xmin = 325.0558
				xmax = 325.0958
				text = "K"
			intervals [1054]:
				xmin = 325.0958
				xmax = 325.1358
				text = "R"
			intervals [1055]:
				xmin = 325.1358
				xmax = 325.2958
				text = "AY1"
			intervals [1056]:
				xmin = 325.2958
				xmax = 325.3258
				text = "B"
			intervals [1057]:
				xmin = 325.3258
				xmax = 325.4358
				text = "sp"
			intervals [1058]:
				xmin = 325.4358
				xmax = 325.4658
				text = "T"
			intervals [1059]:
				xmin = 325.4658
				xmax = 325.5358
				text = "IH0"
			intervals [1060]:
				xmin = 325.5358
				xmax = 325.5658
				text = "sp"
			intervals [1061]:
				xmin = 325.5658
				xmax = 325.6058
				text = "M"
			intervals [1062]:
				xmin = 325.6058
				xmax = 325.6358
				text = "IY1"
			intervals [1063]:
				xmin = 325.6358
				xmax = 325.8258
				text = "sp"
			intervals [1064]:
				xmin = 325.8258
				xmax = 325.8558
				text = "S"
			intervals [1065]:
				xmin = 325.8558
				xmax = 325.9358
				text = "ER1"
			intervals [1066]:
				xmin = 325.9358
				xmax = 326.1758
				text = "sp"
			intervals [1067]:
				xmin = 326.1758
				xmax = 335.7251
				text = ""
			intervals [1068]:
				xmin = 335.7251
				xmax = 335.7951
				text = "M"
			intervals [1069]:
				xmin = 335.7951
				xmax = 335.8251
				text = "HH"
			intervals [1070]:
				xmin = 335.8251
				xmax = 336.1651
				text = "M"
			intervals [1071]:
				xmin = 336.1651
				xmax = 349.7946
				text = ""
			intervals [1072]:
				xmin = 349.7946
				xmax = 350.0846
				text = "M"
			intervals [1073]:
				xmin = 350.0846
				xmax = 350.1946
				text = "HH"
			intervals [1074]:
				xmin = 350.1946
				xmax = 350.2446
				text = "M"
			intervals [1075]:
				xmin = 350.2446
				xmax = 350.2946
				text = "sp"
			intervals [1076]:
				xmin = 350.2946
				xmax = 359.9557
				text = ""
			intervals [1077]:
				xmin = 359.9557
				xmax = 360.0357
				text = "HH"
			intervals [1078]:
				xmin = 360.0357
				xmax = 360.1557
				text = "M"
			intervals [1079]:
				xmin = 360.1557
				xmax = 366.5416
				text = "sp"
			intervals [1080]:
				xmin = 366.5416
				xmax = 366.6816
				text = "M"
			intervals [1081]:
				xmin = 366.6816
				xmax = 366.7316
				text = "HH"
			intervals [1082]:
				xmin = 366.7316
				xmax = 366.9216
				text = "M"
			intervals [1083]:
				xmin = 366.9216
				xmax = 366.9916
				text = "sp"
			intervals [1084]:
				xmin = 366.9916
				xmax = 371.2418
				text = ""
			intervals [1085]:
				xmin = 371.2418
				xmax = 371.5118
				text = "M"
			intervals [1086]:
				xmin = 371.5118
				xmax = 371.5918
				text = "HH"
			intervals [1087]:
				xmin = 371.5918
				xmax = 371.7718
				text = "M"
			intervals [1088]:
				xmin = 371.7718
				xmax = 371.9118
				text = "sp"
			intervals [1089]:
				xmin = 371.9118
				xmax = 372.1074
				text = ""
			intervals [1090]:
				xmin = 372.1074
				xmax = 372.1574
				text = "K"
			intervals [1091]:
				xmin = 372.1574
				xmax = 372.1874
				text = "AH0"
			intervals [1092]:
				xmin = 372.1874
				xmax = 372.2474
				text = "N"
			intervals [1093]:
				xmin = 372.2474
				xmax = 372.2874
				text = "Y"
			intervals [1094]:
				xmin = 372.2874
				xmax = 372.3674
				text = "UW1"
			intervals [1095]:
				xmin = 372.3674
				xmax = 372.4474
				text = "T"
			intervals [1096]:
				xmin = 372.4474
				xmax = 372.5174
				text = "EH1"
			intervals [1097]:
				xmin = 372.5174
				xmax = 372.5874
				text = "L"
			intervals [1098]:
				xmin = 372.5874
				xmax = 372.6474
				text = "M"
			intervals [1099]:
				xmin = 372.6474
				xmax = 372.7074
				text = "IY1"
			intervals [1100]:
				xmin = 372.7074
				xmax = 372.7974
				text = "AH0"
			intervals [1101]:
				xmin = 372.7974
				xmax = 372.8674
				text = "B"
			intervals [1102]:
				xmin = 372.8674
				xmax = 372.9174
				text = "AW1"
			intervals [1103]:
				xmin = 372.9174
				xmax = 372.9474
				text = "T"
			intervals [1104]:
				xmin = 372.9474
				xmax = 372.9774
				text = "EH1"
			intervals [1105]:
				xmin = 372.9774
				xmax = 373.0074
				text = "N"
			intervals [1106]:
				xmin = 373.0074
				xmax = 373.0374
				text = "IY0"
			intervals [1107]:
				xmin = 373.0374
				xmax = 373.2674
				text = "sp"
			intervals [1108]:
				xmin = 373.2674
				xmax = 373.2974
				text = "AH0"
			intervals [1109]:
				xmin = 373.2974
				xmax = 373.3374
				text = "V"
			intervals [1110]:
				xmin = 373.3374
				xmax = 373.3874
				text = "DH"
			intervals [1111]:
				xmin = 373.3874
				xmax = 373.7474
				text = "AH1"
			intervals [1112]:
				xmin = 373.7474
				xmax = 374.1884
				text = "sp"
			intervals [1113]:
				xmin = 374.1884
				xmax = 374.2684
				text = "EH1"
			intervals [1114]:
				xmin = 374.2684
				xmax = 374.3484
				text = "N"
			intervals [1115]:
				xmin = 374.3484
				xmax = 374.4484
				text = "IY0"
			intervals [1116]:
				xmin = 374.4484
				xmax = 374.4784
				text = "AH0"
			intervals [1117]:
				xmin = 374.4784
				xmax = 374.5084
				text = "V"
			intervals [1118]:
				xmin = 374.5084
				xmax = 374.5384
				text = "DH"
			intervals [1119]:
				xmin = 374.5384
				xmax = 374.5784
				text = "IY0"
			intervals [1120]:
				xmin = 374.5784
				xmax = 374.6284
				text = "sp"
			intervals [1121]:
				xmin = 374.6284
				xmax = 374.7184
				text = "SH"
			intervals [1122]:
				xmin = 374.7184
				xmax = 374.7884
				text = "OW1"
			intervals [1123]:
				xmin = 374.7884
				xmax = 374.8984
				text = "Z"
			intervals [1124]:
				xmin = 374.8984
				xmax = 374.9284
				text = "sp"
			intervals [1125]:
				xmin = 374.9284
				xmax = 374.9684
				text = "Y"
			intervals [1126]:
				xmin = 374.9684
				xmax = 375.0184
				text = "UW1"
			intervals [1127]:
				xmin = 375.0184
				xmax = 375.1384
				text = "S"
			intervals [1128]:
				xmin = 375.1384
				xmax = 375.2084
				text = "AO1"
			intervals [1129]:
				xmin = 375.2084
				xmax = 375.3384
				text = "W"
			intervals [1130]:
				xmin = 375.3384
				xmax = 375.3784
				text = "AH1"
			intervals [1131]:
				xmin = 375.3784
				xmax = 375.4784
				text = "T"
			intervals [1132]:
				xmin = 375.4784
				xmax = 375.5084
				text = "HH"
			intervals [1133]:
				xmin = 375.5084
				xmax = 375.6484
				text = "AE1"
			intervals [1134]:
				xmin = 375.6484
				xmax = 375.7684
				text = "P"
			intervals [1135]:
				xmin = 375.7684
				xmax = 375.8084
				text = "AH0"
			intervals [1136]:
				xmin = 375.8084
				xmax = 375.8884
				text = "N"
			intervals [1137]:
				xmin = 375.8884
				xmax = 375.9584
				text = "D"
			intervals [1138]:
				xmin = 375.9584
				xmax = 376.0084
				text = "AO1"
			intervals [1139]:
				xmin = 376.0084
				xmax = 376.0984
				text = "N"
			intervals [1140]:
				xmin = 376.0984
				xmax = 376.1284
				text = "sp"
			intervals [1141]:
				xmin = 376.1284
				xmax = 376.1684
				text = "AH0"
			intervals [1142]:
				xmin = 376.1684
				xmax = 376.3484
				text = "M"
			intervals [1143]:
				xmin = 376.3484
				xmax = 376.615
				text = ""
			intervals [1144]:
				xmin = 376.615
				xmax = 376.655
				text = "K"
			intervals [1145]:
				xmin = 376.655
				xmax = 376.695
				text = "AH0"
			intervals [1146]:
				xmin = 376.695
				xmax = 376.735
				text = "N"
			intervals [1147]:
				xmin = 376.735
				xmax = 376.765
				text = "sp"
			intervals [1148]:
				xmin = 376.765
				xmax = 376.815
				text = "Y"
			intervals [1149]:
				xmin = 376.815
				xmax = 376.885
				text = "UW1"
			intervals [1150]:
				xmin = 376.885
				xmax = 376.915
				text = "sp"
			intervals [1151]:
				xmin = 376.915
				xmax = 376.945
				text = "D"
			intervals [1152]:
				xmin = 376.945
				xmax = 376.995
				text = "IH0"
			intervals [1153]:
				xmin = 376.995
				xmax = 377.105
				text = "S"
			intervals [1154]:
				xmin = 377.105
				xmax = 377.155
				text = "K"
			intervals [1155]:
				xmin = 377.155
				xmax = 377.195
				text = "R"
			intervals [1156]:
				xmin = 377.195
				xmax = 377.325
				text = "AY1"
			intervals [1157]:
				xmin = 377.325
				xmax = 377.365
				text = "B"
			intervals [1158]:
				xmin = 377.365
				xmax = 377.425
				text = "sp"
			intervals [1159]:
				xmin = 377.425
				xmax = 377.455
				text = "W"
			intervals [1160]:
				xmin = 377.455
				xmax = 377.485
				text = "AH1"
			intervals [1161]:
				xmin = 377.485
				xmax = 377.515
				text = "T"
			intervals [1162]:
				xmin = 377.515
				xmax = 377.565
				text = "sp"
			intervals [1163]:
				xmin = 377.565
				xmax = 377.615
				text = "HH"
			intervals [1164]:
				xmin = 377.615
				xmax = 377.645
				text = "AE1"
			intervals [1165]:
				xmin = 377.645
				xmax = 377.675
				text = "P"
			intervals [1166]:
				xmin = 377.675
				xmax = 377.705
				text = "AH0"
			intervals [1167]:
				xmin = 377.705
				xmax = 377.735
				text = "N"
			intervals [1168]:
				xmin = 377.735
				xmax = 377.765
				text = "D"
			intervals [1169]:
				xmin = 377.765
				xmax = 377.915
				text = "sp"
			intervals [1170]:
				xmin = 377.915
				xmax = 377.975
				text = "AO1"
			intervals [1171]:
				xmin = 377.975
				xmax = 378.035
				text = "N"
			intervals [1172]:
				xmin = 378.035
				xmax = 378.095
				text = "sp"
			intervals [1173]:
				xmin = 378.095
				xmax = 378.125
				text = "spn"
			intervals [1174]:
				xmin = 378.125
				xmax = 378.315
				text = "sp"
			intervals [1175]:
				xmin = 378.315
				xmax = 378.365
				text = "S"
			intervals [1176]:
				xmin = 378.365
				xmax = 378.555
				text = "EY1"
			intervals [1177]:
				xmin = 378.555
				xmax = 378.8439
				text = "sp"
			intervals [1178]:
				xmin = 378.8439
				xmax = 378.8839
				text = "L"
			intervals [1179]:
				xmin = 378.8839
				xmax = 378.9839
				text = "AE1"
			intervals [1180]:
				xmin = 378.9839
				xmax = 379.0339
				text = "S"
			intervals [1181]:
				xmin = 379.0339
				xmax = 379.1039
				text = "sp"
			intervals [1182]:
				xmin = 379.1039
				xmax = 379.1739
				text = "T"
			intervals [1183]:
				xmin = 379.1739
				xmax = 379.2539
				text = "AY1"
			intervals [1184]:
				xmin = 379.2539
				xmax = 379.3439
				text = "M"
			intervals [1185]:
				xmin = 379.3439
				xmax = 379.3739
				text = "sp"
			intervals [1186]:
				xmin = 379.3739
				xmax = 379.4039
				text = "Y"
			intervals [1187]:
				xmin = 379.4039
				xmax = 379.4339
				text = "UW1"
			intervals [1188]:
				xmin = 379.4339
				xmax = 379.4739
				text = "sp"
			intervals [1189]:
				xmin = 379.4739
				xmax = 379.5839
				text = "S"
			intervals [1190]:
				xmin = 379.5839
				xmax = 379.7239
				text = "AO1"
			intervals [1191]:
				xmin = 379.7239
				xmax = 379.8039
				text = "sp"
			intervals [1192]:
				xmin = 379.8039
				xmax = 379.8839
				text = "G"
			intervals [1193]:
				xmin = 379.8839
				xmax = 379.9439
				text = "AH1"
			intervals [1194]:
				xmin = 379.9439
				xmax = 380.0139
				text = "N"
			intervals [1195]:
				xmin = 380.0139
				xmax = 380.0639
				text = "sp"
			intervals [1196]:
				xmin = 380.0639
				xmax = 380.2139
				text = "S"
			intervals [1197]:
				xmin = 380.2139
				xmax = 380.2439
				text = "M"
			intervals [1198]:
				xmin = 380.2439
				xmax = 380.2739
				text = "OW1"
			intervals [1199]:
				xmin = 380.2739
				xmax = 380.4439
				text = "K"
			intervals [1200]:
				xmin = 380.4439
				xmax = 380.4939
				text = "ER0"
			intervals [1201]:
				xmin = 380.4939
				xmax = 381.3799
				text = "sp"
			intervals [1202]:
				xmin = 381.3799
				xmax = 381.4299
				text = "ER0"
			intervals [1203]:
				xmin = 381.4299
				xmax = 381.5599
				text = "HH"
			intervals [1204]:
				xmin = 381.5599
				xmax = 381.5999
				text = "W"
			intervals [1205]:
				xmin = 381.5999
				xmax = 381.6999
				text = "AH1"
			intervals [1206]:
				xmin = 381.6999
				xmax = 381.7699
				text = "N"
			intervals [1207]:
				xmin = 381.7699
				xmax = 381.8399
				text = "R"
			intervals [1208]:
				xmin = 381.8399
				xmax = 381.9399
				text = "IY1"
			intervals [1209]:
				xmin = 381.9399
				xmax = 382.0499
				text = "L"
			intervals [1210]:
				xmin = 382.0499
				xmax = 382.1099
				text = "G"
			intervals [1211]:
				xmin = 382.1099
				xmax = 382.1799
				text = "IH0"
			intervals [1212]:
				xmin = 382.1799
				xmax = 382.2499
				text = "D"
			intervals [1213]:
				xmin = 382.2499
				xmax = 382.3399
				text = "sp"
			intervals [1214]:
				xmin = 382.3399
				xmax = 382.4099
				text = "T"
			intervals [1215]:
				xmin = 382.4099
				xmax = 382.5699
				text = "AY1"
			intervals [1216]:
				xmin = 382.5699
				xmax = 382.6399
				text = "M"
			intervals [1217]:
				xmin = 382.6399
				xmax = 382.6699
				text = "W"
			intervals [1218]:
				xmin = 382.6699
				xmax = 382.6999
				text = "EH1"
			intervals [1219]:
				xmin = 382.6999
				xmax = 382.7299
				text = "N"
			intervals [1220]:
				xmin = 382.7299
				xmax = 382.7899
				text = "sp"
			intervals [1221]:
				xmin = 382.7899
				xmax = 382.8199
				text = "Y"
			intervals [1222]:
				xmin = 382.8199
				xmax = 382.8499
				text = "UW1"
			intervals [1223]:
				xmin = 382.8499
				xmax = 382.9699
				text = "sp"
			intervals [1224]:
				xmin = 382.9699
				xmax = 383.0199
				text = "S"
			intervals [1225]:
				xmin = 383.0199
				xmax = 383.1699
				text = "AO1"
			intervals [1226]:
				xmin = 383.1699
				xmax = 383.2599
				text = "sp"
			intervals [1227]:
				xmin = 383.2599
				xmax = 383.2999
				text = "G"
			intervals [1228]:
				xmin = 383.2999
				xmax = 383.3399
				text = "AH1"
			intervals [1229]:
				xmin = 383.3399
				xmax = 383.3899
				text = "N"
			intervals [1230]:
				xmin = 383.3899
				xmax = 383.6499
				text = "sp"
			intervals [1231]:
				xmin = 383.6499
				xmax = 383.6799
				text = "S"
			intervals [1232]:
				xmin = 383.6799
				xmax = 383.7199
				text = "M"
			intervals [1233]:
				xmin = 383.7199
				xmax = 383.7499
				text = "OW1"
			intervals [1234]:
				xmin = 383.7499
				xmax = 383.8299
				text = "K"
			intervals [1235]:
				xmin = 383.8299
				xmax = 392.5467
				text = ""
			intervals [1236]:
				xmin = 392.5467
				xmax = 392.7667
				text = "M"
			intervals [1237]:
				xmin = 392.7667
				xmax = 392.7967
				text = "HH"
			intervals [1238]:
				xmin = 392.7967
				xmax = 392.9067
				text = "M"
			intervals [1239]:
				xmin = 392.9067
				xmax = 401.465
				text = "sp"
			intervals [1240]:
				xmin = 401.465
				xmax = 401.685
				text = "M"
			intervals [1241]:
				xmin = 401.685
				xmax = 401.725
				text = "HH"
			intervals [1242]:
				xmin = 401.725
				xmax = 401.815
				text = "M"
			intervals [1243]:
				xmin = 401.815
				xmax = 401.865
				text = "sp"
			intervals [1244]:
				xmin = 401.865
				xmax = 424.3606
				text = ""
			intervals [1245]:
				xmin = 424.3606
				xmax = 424.3906
				text = "M"
			intervals [1246]:
				xmin = 424.3906
				xmax = 424.4206
				text = "HH"
			intervals [1247]:
				xmin = 424.4206
				xmax = 424.7006
				text = "M"
			intervals [1248]:
				xmin = 424.7006
				xmax = 437.8123
				text = ""
			intervals [1249]:
				xmin = 437.8123
				xmax = 437.9923
				text = "M"
			intervals [1250]:
				xmin = 437.9923
				xmax = 438.1323
				text = "HH"
			intervals [1251]:
				xmin = 438.1323
				xmax = 438.1623
				text = "M"
			intervals [1252]:
				xmin = 438.1623
				xmax = 438.3223
				text = "sp"
			intervals [1253]:
				xmin = 438.3223
				xmax = 450.4253
				text = ""
			intervals [1254]:
				xmin = 450.4253
				xmax = 450.9753
				text = "M"
			intervals [1255]:
				xmin = 450.9753
				xmax = 451.0753
				text = "HH"
			intervals [1256]:
				xmin = 451.0753
				xmax = 451.1153
				text = "M"
			intervals [1257]:
				xmin = 451.1153
				xmax = 454.1581
				text = ""
			intervals [1258]:
				xmin = 454.1581
				xmax = 454.2581
				text = "sil"
			intervals [1259]:
				xmin = 454.2581
				xmax = 454.4981
				text = "M"
			intervals [1260]:
				xmin = 454.4981
				xmax = 454.6781
				text = "HH"
			intervals [1261]:
				xmin = 454.6781
				xmax = 454.7481
				text = "M"
			intervals [1262]:
				xmin = 454.7481
				xmax = 464.0396
				text = ""
			intervals [1263]:
				xmin = 464.0396
				xmax = 464.0996
				text = "sil"
			intervals [1264]:
				xmin = 464.0996
				xmax = 464.3796
				text = "OW1"
			intervals [1265]:
				xmin = 464.3796
				xmax = 464.4396
				text = "Y"
			intervals [1266]:
				xmin = 464.4396
				xmax = 464.6996
				text = "AE1"
			intervals [1267]:
				xmin = 464.6996
				xmax = 464.9429
				text = ""
			intervals [1268]:
				xmin = 464.9429
				xmax = 465.0029
				text = "DH"
			intervals [1269]:
				xmin = 465.0029
				xmax = 465.1429
				text = "AE1"
			intervals [1270]:
				xmin = 465.1429
				xmax = 465.2429
				text = "T"
			intervals [1271]:
				xmin = 465.2429
				xmax = 465.4329
				text = "EH1"
			intervals [1272]:
				xmin = 465.4329
				xmax = 465.4629
				text = "S"
			intervals [1273]:
				xmin = 465.4629
				xmax = 465.4929
				text = "F"
			intervals [1274]:
				xmin = 465.4929
				xmax = 465.5229
				text = "AH1"
			intervals [1275]:
				xmin = 465.5229
				xmax = 465.5829
				text = "N"
			intervals [1276]:
				xmin = 465.5829
				xmax = 466.2871
				text = "sp"
			intervals [1277]:
				xmin = 466.2871
				xmax = 466.3171
				text = "R"
			intervals [1278]:
				xmin = 466.3171
				xmax = 466.4671
				text = "IY0"
			intervals [1279]:
				xmin = 466.4671
				xmax = 466.5171
				text = "M"
			intervals [1280]:
				xmin = 466.5171
				xmax = 466.6071
				text = "EH1"
			intervals [1281]:
				xmin = 466.6071
				xmax = 466.6371
				text = "M"
			intervals [1282]:
				xmin = 466.6371
				xmax = 466.6771
				text = "B"
			intervals [1283]:
				xmin = 466.6771
				xmax = 466.7071
				text = "ER0"
			intervals [1284]:
				xmin = 466.7071
				xmax = 466.7771
				text = "HH"
			intervals [1285]:
				xmin = 466.7771
				xmax = 466.8171
				text = "W"
			intervals [1286]:
				xmin = 466.8171
				xmax = 466.8571
				text = "EH1"
			intervals [1287]:
				xmin = 466.8571
				xmax = 466.8971
				text = "N"
			intervals [1288]:
				xmin = 466.8971
				xmax = 466.9271
				text = "HH"
			intervals [1289]:
				xmin = 466.9271
				xmax = 466.9971
				text = "IY1"
			intervals [1290]:
				xmin = 466.9971
				xmax = 467.0471
				text = "G"
			intervals [1291]:
				xmin = 467.0471
				xmax = 467.1471
				text = "AA1"
			intervals [1292]:
				xmin = 467.1471
				xmax = 467.2271
				text = "T"
			intervals [1293]:
				xmin = 467.2271
				xmax = 467.2967
				text = ""
			intervals [1294]:
				xmin = 467.2967
				xmax = 467.3567
				text = "K"
			intervals [1295]:
				xmin = 467.3567
				xmax = 467.4967
				text = "AO1"
			intervals [1296]:
				xmin = 467.4967
				xmax = 467.5467
				text = "T"
			intervals [1297]:
				xmin = 467.5467
				xmax = 467.5967
				text = "HH"
			intervals [1298]:
				xmin = 467.5967
				xmax = 467.6367
				text = "W"
			intervals [1299]:
				xmin = 467.6367
				xmax = 467.6767
				text = "AH1"
			intervals [1300]:
				xmin = 467.6767
				xmax = 467.7567
				text = "T"
			intervals [1301]:
				xmin = 467.7567
				xmax = 467.7967
				text = "HH"
			intervals [1302]:
				xmin = 467.7967
				xmax = 467.8767
				text = "AE1"
			intervals [1303]:
				xmin = 467.8767
				xmax = 468.0167
				text = "P"
			intervals [1304]:
				xmin = 468.0167
				xmax = 468.0467
				text = "AH0"
			intervals [1305]:
				xmin = 468.0467
				xmax = 468.0867
				text = "N"
			intervals [1306]:
				xmin = 468.0867
				xmax = 468.1167
				text = "D"
			intervals [1307]:
				xmin = 468.1167
				xmax = 468.1567
				text = "sp"
			intervals [1308]:
				xmin = 468.1567
				xmax = 468.2367
				text = "HH"
			intervals [1309]:
				xmin = 468.2367
				xmax = 468.2667
				text = "W"
			intervals [1310]:
				xmin = 468.2667
				xmax = 468.3267
				text = "EH1"
			intervals [1311]:
				xmin = 468.3267
				xmax = 468.3867
				text = "N"
			intervals [1312]:
				xmin = 468.3867
				xmax = 468.4167
				text = "sp"
			intervals [1313]:
				xmin = 468.4167
				xmax = 468.4467
				text = "DH"
			intervals [1314]:
				xmin = 468.4467
				xmax = 468.6567
				text = "EY1"
			intervals [1315]:
				xmin = 468.6567
				xmax = 468.8065
				text = ""
			intervals [1316]:
				xmin = 468.8065
				xmax = 468.8765
				text = "F"
			intervals [1317]:
				xmin = 468.8765
				xmax = 468.9565
				text = "AY1"
			intervals [1318]:
				xmin = 468.9565
				xmax = 468.9865
				text = "N"
			intervals [1319]:
				xmin = 468.9865
				xmax = 469.0165
				text = "AH0"
			intervals [1320]:
				xmin = 469.0165
				xmax = 469.0565
				text = "L"
			intervals [1321]:
				xmin = 469.0565
				xmax = 469.1365
				text = "IY0"
			intervals [1322]:
				xmin = 469.1365
				xmax = 469.1665
				text = "sp"
			intervals [1323]:
				xmin = 469.1665
				xmax = 469.2465
				text = "K"
			intervals [1324]:
				xmin = 469.2465
				xmax = 469.3265
				text = "AO1"
			intervals [1325]:
				xmin = 469.3265
				xmax = 469.4465
				text = "T"
			intervals [1326]:
				xmin = 469.4465
				xmax = 469.4765
				text = "DH"
			intervals [1327]:
				xmin = 469.4765
				xmax = 469.5065
				text = "AH0"
			intervals [1328]:
				xmin = 469.5065
				xmax = 469.5665
				text = "sp"
			intervals [1329]:
				xmin = 469.5665
				xmax = 469.6265
				text = "R"
			intervals [1330]:
				xmin = 469.6265
				xmax = 469.6865
				text = "IY1"
			intervals [1331]:
				xmin = 469.6865
				xmax = 469.8065
				text = "L"
			intervals [1332]:
				xmin = 469.8065
				xmax = 469.8365
				text = "sp"
			intervals [1333]:
				xmin = 469.8365
				xmax = 469.8865
				text = "M"
			intervals [1334]:
				xmin = 469.8865
				xmax = 469.9765
				text = "AE1"
			intervals [1335]:
				xmin = 469.9765
				xmax = 470.1365
				text = "N"
			intervals [1336]:
				xmin = 470.1365
				xmax = 470.3444
				text = "sp"
			intervals [1337]:
				xmin = 470.3444
				xmax = 470.4244
				text = "R"
			intervals [1338]:
				xmin = 470.4244
				xmax = 470.4844
				text = "IY0"
			intervals [1339]:
				xmin = 470.4844
				xmax = 470.5244
				text = "M"
			intervals [1340]:
				xmin = 470.5244
				xmax = 470.5744
				text = "EH1"
			intervals [1341]:
				xmin = 470.5744
				xmax = 470.6244
				text = "M"
			intervals [1342]:
				xmin = 470.6244
				xmax = 470.6544
				text = "B"
			intervals [1343]:
				xmin = 470.6544
				xmax = 470.7144
				text = "ER0"
			intervals [1344]:
				xmin = 470.7144
				xmax = 470.7644
				text = "DH"
			intervals [1345]:
				xmin = 470.7644
				xmax = 470.8544
				text = "AE1"
			intervals [1346]:
				xmin = 470.8544
				xmax = 470.9044
				text = "T"
			intervals [1347]:
				xmin = 470.9044
				xmax = 471.1744
				text = "sp"
			intervals [1348]:
				xmin = 471.1744
				xmax = 499.3065
				text = ""
			intervals [1349]:
				xmin = 499.3065
				xmax = 499.4165
				text = "Y"
			intervals [1350]:
				xmin = 499.4165
				xmax = 499.6565
				text = "AE1"
			intervals [1351]:
				xmin = 499.6565
				xmax = 501.5146
				text = ""
			intervals [1352]:
				xmin = 501.5146
				xmax = 501.5746
				text = "DH"
			intervals [1353]:
				xmin = 501.5746
				xmax = 501.6746
				text = "AH0"
			intervals [1354]:
				xmin = 501.6746
				xmax = 501.7146
				text = "T"
			intervals [1355]:
				xmin = 501.7146
				xmax = 501.7746
				text = "sp"
			intervals [1356]:
				xmin = 501.7746
				xmax = 501.8946
				text = "Z"
			intervals [1357]:
				xmin = 501.8946
				xmax = 501.9246
				text = "sp"
			intervals [1358]:
				xmin = 501.9246
				xmax = 501.9746
				text = "G"
			intervals [1359]:
				xmin = 501.9746
				xmax = 502.0846
				text = "IH0"
			intervals [1360]:
				xmin = 502.0846
				xmax = 502.1246
				text = "D"
			intervals [1361]:
				xmin = 502.1246
				xmax = 502.1946
				text = "HH"
			intervals [1362]:
				xmin = 502.1946
				xmax = 502.2746
				text = "AW1"
			intervals [1363]:
				xmin = 502.2746
				xmax = 502.3146
				text = "AH0"
			intervals [1364]:
				xmin = 502.3146
				xmax = 502.3446
				text = "B"
			intervals [1365]:
				xmin = 502.3446
				xmax = 502.4246
				text = "AW1"
			intervals [1366]:
				xmin = 502.4246
				xmax = 502.5346
				text = "T"
			intervals [1367]:
				xmin = 502.5346
				xmax = 502.5746
				text = "M"
			intervals [1368]:
				xmin = 502.5746
				xmax = 502.6746
				text = "UW1"
			intervals [1369]:
				xmin = 502.6746
				xmax = 502.7446
				text = "V"
			intervals [1370]:
				xmin = 502.7446
				xmax = 502.7746
				text = "IY0"
			intervals [1371]:
				xmin = 502.7746
				xmax = 503.0546
				text = "Z"
			intervals [1372]:
				xmin = 503.0546
				xmax = 503.0846
				text = "sp"
			intervals [1373]:
				xmin = 503.0846
				xmax = 503.1346
				text = "Y"
			intervals [1374]:
				xmin = 503.1346
				xmax = 503.2346
				text = "UW1"
			intervals [1375]:
				xmin = 503.2346
				xmax = 503.2846
				text = "sp"
			intervals [1376]:
				xmin = 503.2846
				xmax = 503.3346
				text = "G"
			intervals [1377]:
				xmin = 503.3346
				xmax = 503.3946
				text = "OW1"
			intervals [1378]:
				xmin = 503.3946
				xmax = 503.4646
				text = "T"
			intervals [1379]:
				xmin = 503.4646
				xmax = 503.4946
				text = "IH0"
			intervals [1380]:
				xmin = 503.4946
				xmax = 503.5346
				text = "sp"
			intervals [1381]:
				xmin = 503.5346
				xmax = 503.5846
				text = "M"
			intervals [1382]:
				xmin = 503.5846
				xmax = 503.6846
				text = "UW1"
			intervals [1383]:
				xmin = 503.6846
				xmax = 503.7646
				text = "V"
			intervals [1384]:
				xmin = 503.7646
				xmax = 503.8146
				text = "IY0"
			intervals [1385]:
				xmin = 503.8146
				xmax = 503.8646
				text = "Z"
			intervals [1386]:
				xmin = 503.8646
				xmax = 503.8946
				text = "sp"
			intervals [1387]:
				xmin = 503.8946
				xmax = 503.9446
				text = "AH0"
			intervals [1388]:
				xmin = 503.9446
				xmax = 504.0346
				text = "L"
			intervals [1389]:
				xmin = 504.0346
				xmax = 504.1246
				text = "AO1"
			intervals [1390]:
				xmin = 504.1246
				xmax = 504.1646
				text = "T"
			intervals [1391]:
				xmin = 504.1646
				xmax = 511.0443
				text = ""
			intervals [1392]:
				xmin = 511.0443
				xmax = 511.0943
				text = "M"
			intervals [1393]:
				xmin = 511.0943
				xmax = 511.1343
				text = "HH"
			intervals [1394]:
				xmin = 511.1343
				xmax = 511.3443
				text = "M"
			intervals [1395]:
				xmin = 511.3443
				xmax = 519.6501
				text = "sp"
			intervals [1396]:
				xmin = 519.6501
				xmax = 519.7701
				text = "OW1"
			intervals [1397]:
				xmin = 519.7701
				xmax = 519.8001
				text = "W"
			intervals [1398]:
				xmin = 519.8001
				xmax = 519.8401
				text = "AH1"
			intervals [1399]:
				xmin = 519.8401
				xmax = 519.8801
				text = "T"
			intervals [1400]:
				xmin = 519.8801
				xmax = 519.9201
				text = "sp"
			intervals [1401]:
				xmin = 519.9201
				xmax = 520.0001
				text = "S"
			intervals [1402]:
				xmin = 520.0001
				xmax = 520.0501
				text = "DH"
			intervals [1403]:
				xmin = 520.0501
				xmax = 520.1401
				text = "AE1"
			intervals [1404]:
				xmin = 520.1401
				xmax = 520.2001
				text = "T"
			intervals [1405]:
				xmin = 520.2001
				xmax = 520.2601
				text = "sp"
			intervals [1406]:
				xmin = 520.2601
				xmax = 520.2901
				text = "AH0"
			intervals [1407]:
				xmin = 520.2901
				xmax = 520.3301
				text = "B"
			intervals [1408]:
				xmin = 520.3301
				xmax = 520.3901
				text = "AW1"
			intervals [1409]:
				xmin = 520.3901
				xmax = 520.4201
				text = "T"
			intervals [1410]:
				xmin = 520.4201
				xmax = 520.4701
				text = "AY1"
			intervals [1411]:
				xmin = 520.4701
				xmax = 520.5401
				text = "V"
			intervals [1412]:
				xmin = 520.5401
				xmax = 520.6001
				text = "HH"
			intervals [1413]:
				xmin = 520.6001
				xmax = 520.7501
				text = "ER1"
			intervals [1414]:
				xmin = 520.7501
				xmax = 520.7801
				text = "D"
			intervals [1415]:
				xmin = 520.7801
				xmax = 520.8101
				text = "sp"
			intervals [1416]:
				xmin = 520.8101
				xmax = 520.8401
				text = "AH0"
			intervals [1417]:
				xmin = 520.8401
				xmax = 520.8901
				text = "B"
			intervals [1418]:
				xmin = 520.8901
				xmax = 520.9201
				text = "AW1"
			intervals [1419]:
				xmin = 520.9201
				xmax = 520.9501
				text = "T"
			intervals [1420]:
				xmin = 520.9501
				xmax = 521.0701
				text = "IH1"
			intervals [1421]:
				xmin = 521.0701
				xmax = 521.1201
				text = "T"
			intervals [1422]:
				xmin = 521.1201
				xmax = 523.058
				text = ""
			intervals [1423]:
				xmin = 523.058
				xmax = 523.138
				text = "sil"
			intervals [1424]:
				xmin = 523.138
				xmax = 523.168
				text = "W"
			intervals [1425]:
				xmin = 523.168
				xmax = 523.198
				text = "AH1"
			intervals [1426]:
				xmin = 523.198
				xmax = 523.228
				text = "T"
			intervals [1427]:
				xmin = 523.228
				xmax = 523.258
				text = "HH"
			intervals [1428]:
				xmin = 523.258
				xmax = 523.308
				text = "AE1"
			intervals [1429]:
				xmin = 523.308
				xmax = 523.378
				text = "P"
			intervals [1430]:
				xmin = 523.378
				xmax = 523.518
				text = "AH0"
			intervals [1431]:
				xmin = 523.518
				xmax = 523.548
				text = "N"
			intervals [1432]:
				xmin = 523.548
				xmax = 523.588
				text = "D"
			intervals [1433]:
				xmin = 523.588
				xmax = 547.6292
				text = ""
			intervals [1434]:
				xmin = 547.6292
				xmax = 547.6592
				text = "sil"
			intervals [1435]:
				xmin = 547.6592
				xmax = 547.8992
				text = "M"
			intervals [1436]:
				xmin = 547.8992
				xmax = 547.9492
				text = "HH"
			intervals [1437]:
				xmin = 547.9492
				xmax = 547.9992
				text = "M"
			intervals [1438]:
				xmin = 547.9992
				xmax = 548.0392
				text = "sp"
			intervals [1439]:
				xmin = 548.0392
				xmax = 566.3481
				text = ""
			intervals [1440]:
				xmin = 566.3481
				xmax = 568.1081
				text = "spn"
			intervals [1441]:
				xmin = 568.1081
				xmax = 589.2916
				text = "sp"
			intervals [1442]:
				xmin = 589.2916
				xmax = 589.5216
				text = "M"
			intervals [1443]:
				xmin = 589.5216
				xmax = 589.5616
				text = "HH"
			intervals [1444]:
				xmin = 589.5616
				xmax = 589.7016
				text = "M"
			intervals [1445]:
				xmin = 589.7016
				xmax = 602.150
				text = ""
			intervals [1446]:
				xmin = 602.150
				xmax = 602.180
				text = "M"
			intervals [1447]:
				xmin = 602.180
				xmax = 602.240
				text = "HH"
			intervals [1448]:
				xmin = 602.240
				xmax = 602.610
				text = "M"
			intervals [1449]:
				xmin = 602.610
				xmax = 607.8336
				text = ""
			intervals [1450]:
				xmin = 607.8336
				xmax = 608.8236
				text = "spn"
			intervals [1451]:
				xmin = 608.8236
				xmax = 619.332
				text = ""
			intervals [1452]:
				xmin = 619.332
				xmax = 619.382
				text = "sil"
			intervals [1453]:
				xmin = 619.382
				xmax = 619.552
				text = "AH1"
			intervals [1454]:
				xmin = 619.552
				xmax = 619.582
				text = "HH"
			intervals [1455]:
				xmin = 619.582
				xmax = 619.662
				text = "AH1"
			intervals [1456]:
				xmin = 619.662
				xmax = 619.712
				text = "sp"
			intervals [1457]:
				xmin = 619.712
				xmax = 638.5887
				text = ""
			intervals [1458]:
				xmin = 638.5887
				xmax = 638.7187
				text = "M"
			intervals [1459]:
				xmin = 638.7187
				xmax = 638.8587
				text = "HH"
			intervals [1460]:
				xmin = 638.8587
				xmax = 638.9887
				text = "M"
			intervals [1461]:
				xmin = 638.9887
				xmax = 677.1653
				text = "sp"
			intervals [1462]:
				xmin = 677.1653
				xmax = 677.3653
				text = "M"
			intervals [1463]:
				xmin = 677.3653
				xmax = 677.5253
				text = "sp"
			intervals [1464]:
				xmin = 677.5253
				xmax = 684.1391
				text = ""
			intervals [1465]:
				xmin = 684.1391
				xmax = 685.3791
				text = "spn"
			intervals [1466]:
				xmin = 685.3791
				xmax = 691.9034
				text = ""
			intervals [1467]:
				xmin = 691.9034
				xmax = 691.9334
				text = "M"
			intervals [1468]:
				xmin = 691.9334
				xmax = 692.0234
				text = "HH"
			intervals [1469]:
				xmin = 692.0234
				xmax = 692.2434
				text = "M"
			intervals [1470]:
				xmin = 692.2434
				xmax = 694.0767
				text = ""
			intervals [1471]:
				xmin = 694.0767
				xmax = 694.1767
				text = "sil"
			intervals [1472]:
				xmin = 694.1767
				xmax = 694.2167
				text = "Y"
			intervals [1473]:
				xmin = 694.2167
				xmax = 694.4167
				text = "AE1"
			intervals [1474]:
				xmin = 694.4167
				xmax = 712.5719
				text = ""
			intervals [1475]:
				xmin = 712.5719
				xmax = 712.6219
				text = "sil"
			intervals [1476]:
				xmin = 712.6219
				xmax = 712.8019
				text = "M"
			intervals [1477]:
				xmin = 712.8019
				xmax = 712.8919
				text = "HH"
			intervals [1478]:
				xmin = 712.8919
				xmax = 712.9619
				text = "M"
			intervals [1479]:
				xmin = 712.9619
				xmax = 712.9919
				text = "sp"
			intervals [1480]:
				xmin = 712.9919
				xmax = 722.5915
				text = ""
			intervals [1481]:
				xmin = 722.5915
				xmax = 723.3115
				text = "spn"
			intervals [1482]:
				xmin = 723.3115
				xmax = 727.5953
				text = ""
			intervals [1483]:
				xmin = 727.5953
				xmax = 727.7153
				text = "spn"
			intervals [1484]:
				xmin = 727.7153
				xmax = 727.8153
				text = "sp"
			intervals [1485]:
				xmin = 727.8153
				xmax = 728.0271
				text = ""
			intervals [1486]:
				xmin = 728.0271
				xmax = 728.4471
				text = "spn"
			intervals [1487]:
				xmin = 728.4471
				xmax = 732.8643
				text = ""
			intervals [1488]:
				xmin = 732.8643
				xmax = 732.9243
				text = "sil"
			intervals [1489]:
				xmin = 732.9243
				xmax = 733.1843
				text = "AH1"
			intervals [1490]:
				xmin = 733.1843
				xmax = 733.2143
				text = "HH"
			intervals [1491]:
				xmin = 733.2143
				xmax = 733.2843
				text = "AH1"
			intervals [1492]:
				xmin = 733.2843
				xmax = 744.7709
				text = "sp"
			intervals [1493]:
				xmin = 744.7709
				xmax = 744.8109
				text = "M"
			intervals [1494]:
				xmin = 744.8109
				xmax = 744.9309
				text = "HH"
			intervals [1495]:
				xmin = 744.9309
				xmax = 745.0909
				text = "M"
			intervals [1496]:
				xmin = 745.0909
				xmax = 786.4205
				text = "sp"
			intervals [1497]:
				xmin = 786.4205
				xmax = 786.6605
				text = "M"
			intervals [1498]:
				xmin = 786.6605
				xmax = 786.6905
				text = "HH"
			intervals [1499]:
				xmin = 786.6905
				xmax = 786.7605
				text = "M"
			intervals [1500]:
				xmin = 786.7605
				xmax = 786.9105
				text = "sp"
			intervals [1501]:
				xmin = 786.9105
				xmax = 801.6191
				text = ""
			intervals [1502]:
				xmin = 801.6191
				xmax = 802.0291
				text = "spn"
			intervals [1503]:
				xmin = 802.0291
				xmax = 809.6368
				text = ""
			intervals [1504]:
				xmin = 809.6368
				xmax = 809.7068
				text = "sil"
			intervals [1505]:
				xmin = 809.7068
				xmax = 809.8168
				text = "M"
			intervals [1506]:
				xmin = 809.8168
				xmax = 809.8868
				text = "HH"
			intervals [1507]:
				xmin = 809.8868
				xmax = 809.9968
				text = "M"
			intervals [1508]:
				xmin = 809.9968
				xmax = 836.4554
				text = "sp"
			intervals [1509]:
				xmin = 836.4554
				xmax = 836.5054
				text = "M"
			intervals [1510]:
				xmin = 836.5054
				xmax = 836.5354
				text = "HH"
			intervals [1511]:
				xmin = 836.5354
				xmax = 836.9754
				text = "M"
			intervals [1512]:
				xmin = 836.9754
				xmax = 844.0082
				text = "sp"
			intervals [1513]:
				xmin = 844.0082
				xmax = 844.1882
				text = "M"
			intervals [1514]:
				xmin = 844.1882
				xmax = 844.2182
				text = "HH"
			intervals [1515]:
				xmin = 844.2182
				xmax = 844.3282
				text = "M"
			intervals [1516]:
				xmin = 844.3282
				xmax = 855.5556
				text = "sp"
			intervals [1517]:
				xmin = 855.5556
				xmax = 855.6356
				text = "Y"
			intervals [1518]:
				xmin = 855.6356
				xmax = 855.7956
				text = "AE1"
			intervals [1519]:
				xmin = 855.7956
				xmax = 885.7038
				text = "sp"
			intervals [1520]:
				xmin = 885.7038
				xmax = 885.7738
				text = "spn"
			intervals [1521]:
				xmin = 885.7738
				xmax = 885.8938
				text = "sp"
			intervals [1522]:
				xmin = 885.8938
				xmax = 885.9338
				text = "Y"
			intervals [1523]:
				xmin = 885.9338
				xmax = 886.1638
				text = "UW1"
			intervals [1524]:
				xmin = 886.1638
				xmax = 886.5138
				text = "sp"
			intervals [1525]:
				xmin = 886.5138
				xmax = 886.7032
				text = ""
			intervals [1526]:
				xmin = 886.7032
				xmax = 886.9132
				text = "Y"
			intervals [1527]:
				xmin = 886.9132
				xmax = 887.0132
				text = "UW1"
			intervals [1528]:
				xmin = 887.0132
				xmax = 887.0432
				text = "sp"
			intervals [1529]:
				xmin = 887.0432
				xmax = 887.1132
				text = "T"
			intervals [1530]:
				xmin = 887.1132
				xmax = 887.2132
				text = "EH1"
			intervals [1531]:
				xmin = 887.2132
				xmax = 887.2932
				text = "L"
			intervals [1532]:
				xmin = 887.2932
				xmax = 887.3832
				text = "IH0"
			intervals [1533]:
				xmin = 887.3832
				xmax = 887.4132
				text = "T"
			intervals [1534]:
				xmin = 887.4132
				xmax = 887.4732
				text = "sp"
			intervals [1535]:
				xmin = 887.4732
				xmax = 887.5432
				text = "G"
			intervals [1536]:
				xmin = 887.5432
				xmax = 887.6932
				text = "IH0"
			intervals [1537]:
				xmin = 887.6932
				xmax = 887.7232
				text = "D"
			intervals [1538]:
				xmin = 887.7232
				xmax = 887.8232
				text = "sp"
			intervals [1539]:
				xmin = 887.8232
				xmax = 887.8632
				text = "T"
			intervals [1540]:
				xmin = 887.8632
				xmax = 887.9732
				text = "UW1"
			intervals [1541]:
				xmin = 887.9732
				xmax = 889.2123
				text = "sp"
			intervals [1542]:
				xmin = 889.2123
				xmax = 889.2423
				text = "spn"
			intervals [1543]:
				xmin = 889.2423
				xmax = 889.2923
				text = "sp"
			intervals [1544]:
				xmin = 889.2923
				xmax = 889.4223
				text = "IH1"
			intervals [1545]:
				xmin = 889.4223
				xmax = 889.4923
				text = "Z"
			intervals [1546]:
				xmin = 889.4923
				xmax = 889.5323
				text = "DH"
			intervals [1547]:
				xmin = 889.5323
				xmax = 889.6623
				text = "AH0"
			intervals [1548]:
				xmin = 889.6623
				xmax = 889.6923
				text = "T"
			intervals [1549]:
				xmin = 889.6923
				xmax = 890.1016
				text = "sp"
			intervals [1550]:
				xmin = 890.1016
				xmax = 890.1516
				text = "IH0"
			intervals [1551]:
				xmin = 890.1516
				xmax = 890.1816
				text = "Z"
			intervals [1552]:
				xmin = 890.1816
				xmax = 890.2216
				text = "DH"
			intervals [1553]:
				xmin = 890.2216
				xmax = 890.2816
				text = "AE1"
			intervals [1554]:
				xmin = 890.2816
				xmax = 890.3416
				text = "T"
			intervals [1555]:
				xmin = 890.3416
				xmax = 890.3916
				text = "DH"
			intervals [1556]:
				xmin = 890.3916
				xmax = 890.5016
				text = "AH0"
			intervals [1557]:
				xmin = 890.5016
				xmax = 890.5516
				text = "B"
			intervals [1558]:
				xmin = 890.5516
				xmax = 890.6316
				text = "EH1"
			intervals [1559]:
				xmin = 890.6316
				xmax = 890.6616
				text = "S"
			intervals [1560]:
				xmin = 890.6616
				xmax = 890.6916
				text = "T"
			intervals [1561]:
				xmin = 890.6916
				xmax = 890.7316
				text = "sp"
			intervals [1562]:
				xmin = 890.7316
				xmax = 890.7916
				text = "M"
			intervals [1563]:
				xmin = 890.7916
				xmax = 890.9016
				text = "UW1"
			intervals [1564]:
				xmin = 890.9016
				xmax = 891.0016
				text = "V"
			intervals [1565]:
				xmin = 891.0016
				xmax = 891.0316
				text = "IY0"
			intervals [1566]:
				xmin = 891.0316
				xmax = 891.0616
				text = "Y"
			intervals [1567]:
				xmin = 891.0616
				xmax = 891.0916
				text = "UW1"
			intervals [1568]:
				xmin = 891.0916
				xmax = 891.1516
				text = "EH1"
			intervals [1569]:
				xmin = 891.1516
				xmax = 891.2316
				text = "V"
			intervals [1570]:
				xmin = 891.2316
				xmax = 891.3016
				text = "ER0"
			intervals [1571]:
				xmin = 891.3016
				xmax = 891.3516
				text = "sp"
			intervals [1572]:
				xmin = 891.3516
				xmax = 891.4516
				text = "S"
			intervals [1573]:
				xmin = 891.4516
				xmax = 891.6016
				text = "AO1"
			intervals [1574]:
				xmin = 891.6016
				xmax = 891.6616
				text = "sp"
			intervals [1575]:
				xmin = 891.6616
				xmax = 896.3231
				text = ""
			intervals [1576]:
				xmin = 896.3231
				xmax = 896.5331
				text = "M"
			intervals [1577]:
				xmin = 896.5331
				xmax = 896.5831
				text = "HH"
			intervals [1578]:
				xmin = 896.5831
				xmax = 896.7231
				text = "M"
			intervals [1579]:
				xmin = 896.7231
				xmax = 896.9986
				text = ""
			intervals [1580]:
				xmin = 896.9986
				xmax = 897.0886
				text = "W"
			intervals [1581]:
				xmin = 897.0886
				xmax = 897.1186
				text = "AH1"
			intervals [1582]:
				xmin = 897.1186
				xmax = 897.1986
				text = "T"
			intervals [1583]:
				xmin = 897.1986
				xmax = 897.2386
				text = "W"
			intervals [1584]:
				xmin = 897.2386
				xmax = 897.2886
				text = "UH1"
			intervals [1585]:
				xmin = 897.2886
				xmax = 897.3786
				text = "D"
			intervals [1586]:
				xmin = 897.3786
				xmax = 897.4286
				text = "Y"
			intervals [1587]:
				xmin = 897.4286
				xmax = 897.4886
				text = "UW1"
			intervals [1588]:
				xmin = 897.4886
				xmax = 897.6286
				text = "S"
			intervals [1589]:
				xmin = 897.6286
				xmax = 897.7286
				text = "EY1"
			intervals [1590]:
				xmin = 897.7286
				xmax = 897.7586
				text = "IH1"
			intervals [1591]:
				xmin = 897.7586
				xmax = 897.8086
				text = "Z"
			intervals [1592]:
				xmin = 897.8086
				xmax = 897.8486
				text = "sp"
			intervals [1593]:
				xmin = 897.8486
				xmax = 897.8886
				text = "DH"
			intervals [1594]:
				xmin = 897.8886
				xmax = 897.9186
				text = "AH0"
			intervals [1595]:
				xmin = 897.9186
				xmax = 897.9486
				text = "sp"
			intervals [1596]:
				xmin = 897.9486
				xmax = 898.0086
				text = "B"
			intervals [1597]:
				xmin = 898.0086
				xmax = 898.1286
				text = "EH1"
			intervals [1598]:
				xmin = 898.1286
				xmax = 898.1786
				text = "S"
			intervals [1599]:
				xmin = 898.1786
				xmax = 898.2286
				text = "T"
			intervals [1600]:
				xmin = 898.2286
				xmax = 898.2686
				text = "sp"
			intervals [1601]:
				xmin = 898.2686
				xmax = 898.3586
				text = "M"
			intervals [1602]:
				xmin = 898.3586
				xmax = 898.3986
				text = "UW1"
			intervals [1603]:
				xmin = 898.3986
				xmax = 898.5286
				text = "V"
			intervals [1604]:
				xmin = 898.5286
				xmax = 898.5586
				text = "IY0"
			intervals [1605]:
				xmin = 898.5586
				xmax = 898.5986
				text = "Y"
			intervals [1606]:
				xmin = 898.5986
				xmax = 898.6286
				text = "UW1"
			intervals [1607]:
				xmin = 898.6286
				xmax = 898.6886
				text = "EH1"
			intervals [1608]:
				xmin = 898.6886
				xmax = 898.7386
				text = "V"
			intervals [1609]:
				xmin = 898.7386
				xmax = 898.8086
				text = "ER0"
			intervals [1610]:
				xmin = 898.8086
				xmax = 898.8486
				text = "sp"
			intervals [1611]:
				xmin = 898.8486
				xmax = 898.9686
				text = "S"
			intervals [1612]:
				xmin = 898.9686
				xmax = 899.1286
				text = "AO1"
			intervals [1613]:
				xmin = 899.1286
				xmax = 899.3086
				text = "sp"
			intervals [1614]:
				xmin = 899.3086
				xmax = 908.7466
				text = ""
			intervals [1615]:
				xmin = 908.7466
				xmax = 908.8166
				text = "AH1"
			intervals [1616]:
				xmin = 908.8166
				xmax = 908.8566
				text = "HH"
			intervals [1617]:
				xmin = 908.8566
				xmax = 909.0766
				text = "AH1"
			intervals [1618]:
				xmin = 909.0766
				xmax = 909.2866
				text = "sp"
			intervals [1619]:
				xmin = 909.2866
				xmax = 909.4966
				text = "OW2"
			intervals [1620]:
				xmin = 909.4966
				xmax = 909.5666
				text = "K"
			intervals [1621]:
				xmin = 909.5666
				xmax = 909.6766
				text = "EY1"
			intervals [1622]:
				xmin = 909.6766
				xmax = 909.7566
				text = "sp"
			intervals [1623]:
				xmin = 909.7566
				xmax = 909.8066
				text = "G"
			intervals [1624]:
				xmin = 909.8066
				xmax = 909.9766
				text = "IH0"
			intervals [1625]:
				xmin = 909.9766
				xmax = 910.0466
				text = "D"
			intervals [1626]:
				xmin = 910.0466
				xmax = 910.0966
				text = "sp"
			intervals [1627]:
				xmin = 910.0966
				xmax = 910.5335
				text = ""
			intervals [1628]:
				xmin = 910.5335
				xmax = 911.0635
				text = "AH1"
			intervals [1629]:
				xmin = 911.0635
				xmax = 911.1435
				text = "sp"
			intervals [1630]:
				xmin = 911.1435
				xmax = 911.2979
				text = ""
			intervals [1631]:
				xmin = 911.2979
				xmax = 911.3479
				text = "D"
			intervals [1632]:
				xmin = 911.3479
				xmax = 911.3779
				text = "UW1"
			intervals [1633]:
				xmin = 911.3779
				xmax = 911.4079
				text = "Y"
			intervals [1634]:
				xmin = 911.4079
				xmax = 911.4679
				text = "UW1"
			intervals [1635]:
				xmin = 911.4679
				xmax = 911.5779
				text = "HH"
			intervals [1636]:
				xmin = 911.5779
				xmax = 911.6179
				text = "AE1"
			intervals [1637]:
				xmin = 911.6179
				xmax = 911.7379
				text = "V"
			intervals [1638]:
				xmin = 911.7379
				xmax = 912.0379
				text = "AH0"
			intervals [1639]:
				xmin = 912.0379
				xmax = 912.1679
				text = "sp"
			intervals [1640]:
				xmin = 912.1679
				xmax = 912.2279
				text = "P"
			intervals [1641]:
				xmin = 912.2279
				xmax = 912.3679
				text = "EH1"
			intervals [1642]:
				xmin = 912.3679
				xmax = 912.4479
				text = "T"
			intervals [1643]:
				xmin = 912.4479
				xmax = 912.5879
				text = "ER0"
			intervals [1644]:
				xmin = 912.5879
				xmax = 912.6179
				text = "sp"
			intervals [1645]:
				xmin = 912.6179
				xmax = 912.6579
				text = "D"
			intervals [1646]:
				xmin = 912.6579
				xmax = 912.6979
				text = "IH1"
			intervals [1647]:
				xmin = 912.6979
				xmax = 912.7579
				text = "D"
			intervals [1648]:
				xmin = 912.7579
				xmax = 912.7879
				text = "sp"
			intervals [1649]:
				xmin = 912.7879
				xmax = 912.8279
				text = "Y"
			intervals [1650]:
				xmin = 912.8279
				xmax = 912.8579
				text = "UW1"
			intervals [1651]:
				xmin = 912.8579
				xmax = 912.9179
				text = "EH1"
			intervals [1652]:
				xmin = 912.9179
				xmax = 912.9579
				text = "V"
			intervals [1653]:
				xmin = 912.9579
				xmax = 913.0679
				text = "ER0"
			intervals [1654]:
				xmin = 913.0679
				xmax = 913.1179
				text = "HH"
			intervals [1655]:
				xmin = 913.1179
				xmax = 913.1579
				text = "AE1"
			intervals [1656]:
				xmin = 913.1579
				xmax = 913.1979
				text = "V"
			intervals [1657]:
				xmin = 913.1979
				xmax = 913.2779
				text = "AH0"
			intervals [1658]:
				xmin = 913.2779
				xmax = 913.3879
				text = "sp"
			intervals [1659]:
				xmin = 913.3879
				xmax = 913.4579
				text = "P"
			intervals [1660]:
				xmin = 913.4579
				xmax = 913.5479
				text = "EH1"
			intervals [1661]:
				xmin = 913.5479
				xmax = 913.6479
				text = "T"
			intervals [1662]:
				xmin = 913.6479
				xmax = 913.6779
				text = "sp"
			intervals [1663]:
				xmin = 913.6779
				xmax = 913.7079
				text = "W"
			intervals [1664]:
				xmin = 913.7079
				xmax = 913.7379
				text = "EH1"
			intervals [1665]:
				xmin = 913.7379
				xmax = 913.7879
				text = "N"
			intervals [1666]:
				xmin = 913.7879
				xmax = 913.8179
				text = "sp"
			intervals [1667]:
				xmin = 913.8179
				xmax = 913.8679
				text = "Y"
			intervals [1668]:
				xmin = 913.8679
				xmax = 913.9479
				text = "UW1"
			intervals [1669]:
				xmin = 913.9479
				xmax = 913.9879
				text = "W"
			intervals [1670]:
				xmin = 913.9879
				xmax = 914.0479
				text = "ER0"
			intervals [1671]:
				xmin = 914.0479
				xmax = 914.0779
				text = "sp"
			intervals [1672]:
				xmin = 914.0779
				xmax = 914.1279
				text = "Y"
			intervals [1673]:
				xmin = 914.1279
				xmax = 914.2079
				text = "AH1"
			intervals [1674]:
				xmin = 914.2079
				xmax = 914.3179
				text = "NG"
			intervals [1675]:
				xmin = 914.3179
				xmax = 914.3579
				text = "G"
			intervals [1676]:
				xmin = 914.3579
				xmax = 914.4779
				text = "ER0"
			intervals [1677]:
				xmin = 914.4779
				xmax = 914.5679
				text = "sp"
			intervals [1678]:
				xmin = 914.5679
				xmax = 915.1363
				text = ""
			intervals [1679]:
				xmin = 915.1363
				xmax = 915.2863
				text = "Y"
			intervals [1680]:
				xmin = 915.2863
				xmax = 915.3263
				text = "UW1"
			intervals [1681]:
				xmin = 915.3263
				xmax = 915.3763
				text = "N"
			intervals [1682]:
				xmin = 915.3763
				xmax = 915.4663
				text = "OW1"
			intervals [1683]:
				xmin = 915.4663
				xmax = 915.4963
				text = "sp"
			intervals [1684]:
				xmin = 915.4963
				xmax = 915.5263
				text = "AH0"
			intervals [1685]:
				xmin = 915.5263
				xmax = 915.5963
				text = "sp"
			intervals [1686]:
				xmin = 915.5963
				xmax = 915.6563
				text = "D"
			intervals [1687]:
				xmin = 915.6563
				xmax = 915.9463
				text = "AO1"
			intervals [1688]:
				xmin = 915.9463
				xmax = 915.9863
				text = "G"
			intervals [1689]:
				xmin = 915.9863
				xmax = 916.0163
				text = "sp"
			intervals [1690]:
				xmin = 916.0163
				xmax = 916.0763
				text = "ER0"
			intervals [1691]:
				xmin = 916.0763
				xmax = 926.0208
				text = ""
			intervals [1692]:
				xmin = 926.0208
				xmax = 926.1108
				text = "sil"
			intervals [1693]:
				xmin = 926.1108
				xmax = 926.1608
				text = "IH0"
			intervals [1694]:
				xmin = 926.1608
				xmax = 926.2108
				text = "Z"
			intervals [1695]:
				xmin = 926.2108
				xmax = 926.2508
				text = "DH"
			intervals [1696]:
				xmin = 926.2508
				xmax = 926.3208
				text = "AH0"
			intervals [1697]:
				xmin = 926.3208
				xmax = 926.4208
				text = "T"
			intervals [1698]:
				xmin = 926.4208
				xmax = 926.4508
				text = "R"
			intervals [1699]:
				xmin = 926.4508
				xmax = 926.4808
				text = "AY1"
			intervals [1700]:
				xmin = 926.4808
				xmax = 926.5508
				text = "T"
			intervals [1701]:
				xmin = 926.5508
				xmax = 928.1591
				text = "sp"
			intervals [1702]:
				xmin = 928.1591
				xmax = 928.1991
				text = "IH0"
			intervals [1703]:
				xmin = 928.1991
				xmax = 928.2391
				text = "Z"
			intervals [1704]:
				xmin = 928.2391
				xmax = 928.2791
				text = "sp"
			intervals [1705]:
				xmin = 928.2791
				xmax = 928.3491
				text = "DH"
			intervals [1706]:
				xmin = 928.3491
				xmax = 928.3791
				text = "EH1"
			intervals [1707]:
				xmin = 928.3791
				xmax = 928.4091
				text = "R"
			intervals [1708]:
				xmin = 928.4091
				xmax = 928.4691
				text = "EH1"
			intervals [1709]:
				xmin = 928.4691
				xmax = 928.5091
				text = "N"
			intervals [1710]:
				xmin = 928.5091
				xmax = 928.6091
				text = "IY0"
			intervals [1711]:
				xmin = 928.6091
				xmax = 928.6791
				text = "AH1"
			intervals [1712]:
				xmin = 928.6791
				xmax = 928.7291
				text = "DH"
			intervals [1713]:
				xmin = 928.7291
				xmax = 928.8591
				text = "ER0"
			intervals [1714]:
				xmin = 928.8591
				xmax = 928.9391
				text = "sp"
			intervals [1715]:
				xmin = 928.9391
				xmax = 928.9791
				text = "P"
			intervals [1716]:
				xmin = 928.9791
				xmax = 929.1291
				text = "EH1"
			intervals [1717]:
				xmin = 929.1291
				xmax = 929.1691
				text = "T"
			intervals [1718]:
				xmin = 929.1691
				xmax = 929.1991
				text = "S"
			intervals [1719]:
				xmin = 929.1991
				xmax = 929.8276
				text = ""
			intervals [1720]:
				xmin = 929.8276
				xmax = 929.9376
				text = "S"
			intervals [1721]:
				xmin = 929.9376
				xmax = 930.0376
				text = "EY1"
			intervals [1722]:
				xmin = 930.0376
				xmax = 930.0776
				text = "sp"
			intervals [1723]:
				xmin = 930.0776
				xmax = 930.1176
				text = "W"
			intervals [1724]:
				xmin = 930.1176
				xmax = 930.1476
				text = "EH1"
			intervals [1725]:
				xmin = 930.1476
				xmax = 930.2176
				text = "N"
			intervals [1726]:
				xmin = 930.2176
				xmax = 930.2776
				text = "sp"
			intervals [1727]:
				xmin = 930.2776
				xmax = 930.3176
				text = "Y"
			intervals [1728]:
				xmin = 930.3176
				xmax = 930.3476
				text = "UW1"
			intervals [1729]:
				xmin = 930.3476
				xmax = 930.3776
				text = "W"
			intervals [1730]:
				xmin = 930.3776
				xmax = 930.4676
				text = "ER0"
			intervals [1731]:
				xmin = 930.4676
				xmax = 930.5376
				text = "sp"
			intervals [1732]:
				xmin = 930.5376
				xmax = 930.6276
				text = "Y"
			intervals [1733]:
				xmin = 930.6276
				xmax = 934.7333
				text = ""
			intervals [1734]:
				xmin = 934.7333
				xmax = 934.8233
				text = "sil"
			intervals [1735]:
				xmin = 934.8233
				xmax = 934.8733
				text = "G"
			intervals [1736]:
				xmin = 934.8733
				xmax = 934.9733
				text = "IH0"
			intervals [1737]:
				xmin = 934.9733
				xmax = 935.0233
				text = "D"
			intervals [1738]:
				xmin = 935.0233
				xmax = 935.4174
				text = "sp"
			intervals [1739]:
				xmin = 935.4174
				xmax = 935.5974
				text = "AH1"
			intervals [1740]:
				xmin = 935.5974
				xmax = 935.7274
				text = "T"
			intervals [1741]:
				xmin = 935.7274
				xmax = 935.7574
				text = "EH1"
			intervals [1742]:
				xmin = 935.7574
				xmax = 935.7874
				text = "L"
			intervals [1743]:
				xmin = 935.7874
				xmax = 935.8374
				text = "M"
			intervals [1744]:
				xmin = 935.8374
				xmax = 935.8674
				text = "IY1"
			intervals [1745]:
				xmin = 935.8674
				xmax = 935.9674
				text = "AH0"
			intervals [1746]:
				xmin = 935.9674
				xmax = 936.0374
				text = "B"
			intervals [1747]:
				xmin = 936.0374
				xmax = 936.0874
				text = "AW1"
			intervals [1748]:
				xmin = 936.0874
				xmax = 936.1974
				text = "T"
			intervals [1749]:
				xmin = 936.1974
				xmax = 936.2474
				text = "Y"
			intervals [1750]:
				xmin = 936.2474
				xmax = 936.2774
				text = "UH1"
			intervals [1751]:
				xmin = 936.2774
				xmax = 936.3074
				text = "R"
			intervals [1752]:
				xmin = 936.3074
				xmax = 936.3574
				text = "sp"
			intervals [1753]:
				xmin = 936.3574
				xmax = 936.4674
				text = "S"
			intervals [1754]:
				xmin = 936.4674
				xmax = 936.5174
				text = "K"
			intervals [1755]:
				xmin = 936.5174
				xmax = 936.5774
				text = "UW1"
			intervals [1756]:
				xmin = 936.5774
				xmax = 936.7274
				text = "L"
			intervals [1757]:
				xmin = 936.7274
				xmax = 936.7674
				text = "W"
			intervals [1758]:
				xmin = 936.7674
				xmax = 936.7974
				text = "AH1"
			intervals [1759]:
				xmin = 936.7974
				xmax = 936.8574
				text = "T"
			intervals [1760]:
				xmin = 936.8574
				xmax = 936.8874
				text = "sp"
			intervals [1761]:
				xmin = 936.8874
				xmax = 936.9174
				text = "D"
			intervals [1762]:
				xmin = 936.9174
				xmax = 936.9474
				text = "IH0"
			intervals [1763]:
				xmin = 936.9474
				xmax = 937.0074
				text = "D"
			intervals [1764]:
				xmin = 937.0074
				xmax = 937.0574
				text = "sp"
			intervals [1765]:
				xmin = 937.0574
				xmax = 937.0874
				text = "Y"
			intervals [1766]:
				xmin = 937.0874
				xmax = 937.1174
				text = "UW1"
			intervals [1767]:
				xmin = 937.1174
				xmax = 937.2774
				text = "S"
			intervals [1768]:
				xmin = 937.2774
				xmax = 937.3174
				text = "T"
			intervals [1769]:
				xmin = 937.3174
				xmax = 937.4274
				text = "AH1"
			intervals [1770]:
				xmin = 937.4274
				xmax = 937.4974
				text = "D"
			intervals [1771]:
				xmin = 937.4974
				xmax = 937.5774
				text = "IY0"
			intervals [1772]:
				xmin = 937.5774
				xmax = 937.6074
				text = "sp"
			intervals [1773]:
				xmin = 937.6074
				xmax = 937.6374
				text = "HH"
			intervals [1774]:
				xmin = 937.6374
				xmax = 937.6674
				text = "W"
			intervals [1775]:
				xmin = 937.6674
				xmax = 937.6974
				text = "AH1"
			intervals [1776]:
				xmin = 937.6974
				xmax = 937.7274
				text = "T"
			intervals [1777]:
				xmin = 937.7274
				xmax = 937.8074
				text = "sp"
			intervals [1778]:
				xmin = 937.8074
				xmax = 937.9986
				text = ""
			intervals [1779]:
				xmin = 937.9986
				xmax = 938.0786
				text = "K"
			intervals [1780]:
				xmin = 938.0786
				xmax = 938.1786
				text = "AY1"
			intervals [1781]:
				xmin = 938.1786
				xmax = 938.2186
				text = "N"
			intervals [1782]:
				xmin = 938.2186
				xmax = 938.2486
				text = "Z"
			intervals [1783]:
				xmin = 938.2486
				xmax = 938.2886
				text = "sp"
			intervals [1784]:
				xmin = 938.2886
				xmax = 938.3386
				text = "AH0"
			intervals [1785]:
				xmin = 938.3386
				xmax = 938.3686
				text = "V"
			intervals [1786]:
				xmin = 938.3686
				xmax = 938.4086
				text = "sp"
			intervals [1787]:
				xmin = 938.4086
				xmax = 938.5086
				text = "S"
			intervals [1788]:
				xmin = 938.5086
				xmax = 938.6086
				text = "AH1"
			intervals [1789]:
				xmin = 938.6086
				xmax = 938.7186
				text = "B"
			intervals [1790]:
				xmin = 938.7186
				xmax = 938.7886
				text = "JH"
			intervals [1791]:
				xmin = 938.7886
				xmax = 938.8786
				text = "IH0"
			intervals [1792]:
				xmin = 938.8786
				xmax = 938.9086
				text = "K"
			intervals [1793]:
				xmin = 938.9086
				xmax = 938.9386
				text = "T"
			intervals [1794]:
				xmin = 938.9386
				xmax = 938.9686
				text = "S"
			intervals [1795]:
				xmin = 938.9686
				xmax = 939.0086
				text = "sp"
			intervals [1796]:
				xmin = 939.0086
				xmax = 939.0486
				text = "HH"
			intervals [1797]:
				xmin = 939.0486
				xmax = 939.0786
				text = "W"
			intervals [1798]:
				xmin = 939.0786
				xmax = 939.1086
				text = "AH1"
			intervals [1799]:
				xmin = 939.1086
				xmax = 939.1386
				text = "T"
			intervals [1800]:
				xmin = 939.1386
				xmax = 939.1986
				text = "sp"
			intervals [1801]:
				xmin = 939.1986
				xmax = 939.2386
				text = "D"
			intervals [1802]:
				xmin = 939.2386
				xmax = 939.2686
				text = "IH0"
			intervals [1803]:
				xmin = 939.2686
				xmax = 939.2986
				text = "D"
			intervals [1804]:
				xmin = 939.2986
				xmax = 939.3286
				text = "DH"
			intervals [1805]:
				xmin = 939.3286
				xmax = 939.3586
				text = "IY0"
			intervals [1806]:
				xmin = 939.3586
				xmax = 939.4886
				text = "sp"
			intervals [1807]:
				xmin = 939.4886
				xmax = 939.5186
				text = "K"
			intervals [1808]:
				xmin = 939.5186
				xmax = 939.5586
				text = "IH1"
			intervals [1809]:
				xmin = 939.5586
				xmax = 939.6186
				text = "D"
			intervals [1810]:
				xmin = 939.6186
				xmax = 939.7486
				text = "Z"
			intervals [1811]:
				xmin = 939.7486
				xmax = 939.7986
				text = "sp"
			intervals [1812]:
				xmin = 939.7986
				xmax = 939.8486
				text = "D"
			intervals [1813]:
				xmin = 939.8486
				xmax = 939.9386
				text = "UW1"
			intervals [1814]:
				xmin = 939.9386
				xmax = 939.9886
				text = "sp"
			intervals [1815]:
				xmin = 939.9886
				xmax = 940.0186
				text = "IH0"
			intervals [1816]:
				xmin = 940.0186
				xmax = 940.0986
				text = "N"
			intervals [1817]:
				xmin = 940.0986
				xmax = 940.1286
				text = "sp"
			intervals [1818]:
				xmin = 940.1286
				xmax = 940.2486
				text = "S"
			intervals [1819]:
				xmin = 940.2486
				xmax = 940.3086
				text = "K"
			intervals [1820]:
				xmin = 940.3086
				xmax = 940.3786
				text = "UW1"
			intervals [1821]:
				xmin = 940.3786
				xmax = 940.4286
				text = "L"
			intervals [1822]:
				xmin = 940.4286
				xmax = 940.4786
				text = "IH0"
			intervals [1823]:
				xmin = 940.4786
				xmax = 940.5086
				text = "G"
			intervals [1824]:
				xmin = 940.5086
				xmax = 940.5386
				text = "Z"
			intervals [1825]:
				xmin = 940.5386
				xmax = 940.5686
				text = "AE1"
			intervals [1826]:
				xmin = 940.5686
				xmax = 940.5986
				text = "K"
			intervals [1827]:
				xmin = 940.5986
				xmax = 940.6386
				text = "T"
			intervals [1828]:
				xmin = 940.6386
				xmax = 940.6786
				text = "L"
			intervals [1829]:
				xmin = 940.6786
				xmax = 940.7186
				text = "IY0"
			intervals [1830]:
				xmin = 940.7186
				xmax = 941.2386
				text = "sp"
			intervals [1831]:
				xmin = 941.2386
				xmax = 956.3689
				text = ""
			intervals [1832]:
				xmin = 956.3689
				xmax = 956.7189
				text = "M"
			intervals [1833]:
				xmin = 956.7189
				xmax = 956.7689
				text = "HH"
			intervals [1834]:
				xmin = 956.7689
				xmax = 956.8889
				text = "M"
			intervals [1835]:
				xmin = 956.8889
				xmax = 970.2506
				text = ""
			intervals [1836]:
				xmin = 970.2506
				xmax = 970.3806
				text = "sil"
			intervals [1837]:
				xmin = 970.3806
				xmax = 970.4406
				text = "M"
			intervals [1838]:
				xmin = 970.4406
				xmax = 970.5406
				text = "Y"
			intervals [1839]:
				xmin = 970.5406
				xmax = 970.8606
				text = "AE1"
			intervals [1840]:
				xmin = 970.8606
				xmax = 980.3718
				text = ""
			intervals [1841]:
				xmin = 980.3718
				xmax = 980.6218
				text = "M"
			intervals [1842]:
				xmin = 980.6218
				xmax = 995.9462
				text = "sp"
			intervals [1843]:
				xmin = 995.9462
				xmax = 995.9762
				text = "M"
			intervals [1844]:
				xmin = 995.9762
				xmax = 996.0062
				text = "HH"
			intervals [1845]:
				xmin = 996.0062
				xmax = 996.2862
				text = "M"
			intervals [1846]:
				xmin = 996.2862
				xmax = 1000.2646
				text = ""
			intervals [1847]:
				xmin = 1000.2646
				xmax = 1000.3446
				text = "Y"
			intervals [1848]:
				xmin = 1000.3446
				xmax = 1000.6046
				text = "AE1"
			intervals [1849]:
				xmin = 1000.6046
				xmax = 1000.7146
				text = "sp"
			intervals [1850]:
				xmin = 1000.7146
				xmax = 1007.1201
				text = ""
			intervals [1851]:
				xmin = 1007.1201
				xmax = 1007.1801
				text = "Y"
			intervals [1852]:
				xmin = 1007.1801
				xmax = 1007.4801
				text = "AE1"
			intervals [1853]:
				xmin = 1007.4801
				xmax = 1019.0261
				text = "sp"
			intervals [1854]:
				xmin = 1019.0261
				xmax = 1019.2161
				text = "W"
			intervals [1855]:
				xmin = 1019.2161
				xmax = 1019.2461
				text = "AH1"
			intervals [1856]:
				xmin = 1019.2461
				xmax = 1019.2861
				text = "T"
			intervals [1857]:
				xmin = 1019.2861
				xmax = 1019.3161
				text = "D"
			intervals [1858]:
				xmin = 1019.3161
				xmax = 1019.3461
				text = "IH0"
			intervals [1859]:
				xmin = 1019.3461
				xmax = 1019.3761
				text = "D"
			intervals [1860]:
				xmin = 1019.3761
				xmax = 1019.4061
				text = "Y"
			intervals [1861]:
				xmin = 1019.4061
				xmax = 1019.4361
				text = "UW1"
			intervals [1862]:
				xmin = 1019.4361
				xmax = 1019.4661
				text = "sp"
			intervals [1863]:
				xmin = 1019.4661
				xmax = 1019.4961
				text = "P"
			intervals [1864]:
				xmin = 1019.4961
				xmax = 1019.5961
				text = "L"
			intervals [1865]:
				xmin = 1019.5961
				xmax = 1019.7061
				text = "EY1"
			intervals [1866]:
				xmin = 1019.7061
				xmax = 1019.7561
				text = "HH"
			intervals [1867]:
				xmin = 1019.7561
				xmax = 1019.8261
				text = "AE1"
			intervals [1868]:
				xmin = 1019.8261
				xmax = 1019.9661
				text = "F"
			intervals [1869]:
				xmin = 1019.9661
				xmax = 1020.0261
				text = "B"
			intervals [1870]:
				xmin = 1020.0261
				xmax = 1020.1361
				text = "AE1"
			intervals [1871]:
				xmin = 1020.1361
				xmax = 1020.2861
				text = "K"
			intervals [1872]:
				xmin = 1020.2861
				xmax = 1020.9781
				text = ""
			intervals [1873]:
				xmin = 1020.9781
				xmax = 1021.0481
				text = "IH0"
			intervals [1874]:
				xmin = 1021.0481
				xmax = 1021.0781
				text = "Z"
			intervals [1875]:
				xmin = 1021.0781
				xmax = 1021.1581
				text = "sp"
			intervals [1876]:
				xmin = 1021.1581
				xmax = 1021.2181
				text = "DH"
			intervals [1877]:
				xmin = 1021.2181
				xmax = 1021.3581
				text = "AH0"
			intervals [1878]:
				xmin = 1021.3581
				xmax = 1021.4281
				text = "T"
			intervals [1879]:
				xmin = 1021.4281
				xmax = 1021.4581
				text = "R"
			intervals [1880]:
				xmin = 1021.4581
				xmax = 1021.5081
				text = "AY1"
			intervals [1881]:
				xmin = 1021.5081
				xmax = 1021.6381
				text = "T"
			intervals [1882]:
				xmin = 1021.6381
				xmax = 1022.1449
				text = ""
			intervals [1883]:
				xmin = 1022.1449
				xmax = 1022.2349
				text = "Y"
			intervals [1884]:
				xmin = 1022.2349
				xmax = 1022.2849
				text = "UW1"
			intervals [1885]:
				xmin = 1022.2849
				xmax = 1022.3749
				text = "P"
			intervals [1886]:
				xmin = 1022.3749
				xmax = 1022.4049
				text = "R"
			intervals [1887]:
				xmin = 1022.4049
				xmax = 1022.4349
				text = "IH1"
			intervals [1888]:
				xmin = 1022.4349
				xmax = 1022.4649
				text = "T"
			intervals [1889]:
				xmin = 1022.4649
				xmax = 1022.5849
				text = "IY0"
			intervals [1890]:
				xmin = 1022.5849
				xmax = 1022.6349
				text = "G"
			intervals [1891]:
				xmin = 1022.6349
				xmax = 1022.8149
				text = "IH0"
			intervals [1892]:
				xmin = 1022.8149
				xmax = 1022.8649
				text = "D"
			intervals [1893]:
				xmin = 1022.8649
				xmax = 1029.5645
				text = "sp"
			intervals [1894]:
				xmin = 1029.5645
				xmax = 1029.6345
				text = "IH1"
			intervals [1895]:
				xmin = 1029.6345
				xmax = 1029.6845
				text = "Z"
			intervals [1896]:
				xmin = 1029.6845
				xmax = 1029.7145
				text = "sp"
			intervals [1897]:
				xmin = 1029.7145
				xmax = 1029.7545
				text = "DH"
			intervals [1898]:
				xmin = 1029.7545
				xmax = 1029.8345
				text = "EH1"
			intervals [1899]:
				xmin = 1029.8345
				xmax = 1029.9645
				text = "R"
			intervals [1900]:
				xmin = 1029.9645
				xmax = 1029.9945
				text = "sp"
			intervals [1901]:
				xmin = 1029.9945
				xmax = 1030.0245
				text = "HH"
			intervals [1902]:
				xmin = 1030.0245
				xmax = 1030.0545
				text = "AW1"
			intervals [1903]:
				xmin = 1030.0545
				xmax = 1030.2845
				text = "M"
			intervals [1904]:
				xmin = 1030.2845
				xmax = 1030.3345
				text = "AH1"
			intervals [1905]:
				xmin = 1030.3345
				xmax = 1030.3745
				text = "CH"
			intervals [1906]:
				xmin = 1030.3745
				xmax = 1030.5445
				text = "sp"
			intervals [1907]:
				xmin = 1030.5445
				xmax = 1030.5945
				text = "Y"
			intervals [1908]:
				xmin = 1030.5945
				xmax = 1030.6645
				text = "UW1"
			intervals [1909]:
				xmin = 1030.6645
				xmax = 1030.7345
				text = "W"
			intervals [1910]:
				xmin = 1030.7345
				xmax = 1030.8945
				text = "EY1"
			intervals [1911]:
				xmin = 1030.8945
				xmax = 1030.9945
				text = "sp"
			intervals [1912]:
				xmin = 1030.9945
				xmax = 1035.1267
				text = ""
			intervals [1913]:
				xmin = 1035.1267
				xmax = 1035.2367
				text = "IH0"
			intervals [1914]:
				xmin = 1035.2367
				xmax = 1035.2767
				text = "Z"
			intervals [1915]:
				xmin = 1035.2767
				xmax = 1035.3267
				text = "sp"
			intervals [1916]:
				xmin = 1035.3267
				xmax = 1035.4067
				text = "DH"
			intervals [1917]:
				xmin = 1035.4067
				xmax = 1035.4567
				text = "AH0"
			intervals [1918]:
				xmin = 1035.4567
				xmax = 1035.4867
				text = "T"
			intervals [1919]:
				xmin = 1035.4867
				xmax = 1035.5167
				text = "R"
			intervals [1920]:
				xmin = 1035.5167
				xmax = 1035.5467
				text = "AY1"
			intervals [1921]:
				xmin = 1035.5467
				xmax = 1035.7067
				text = "T"
			intervals [1922]:
				xmin = 1035.7067
				xmax = 1035.9267
				text = "sp"
			intervals [1923]:
				xmin = 1035.9267
				xmax = 1036.9684
				text = ""
			intervals [1924]:
				xmin = 1036.9684
				xmax = 1037.0284
				text = "HH"
			intervals [1925]:
				xmin = 1037.0284
				xmax = 1037.0984
				text = "M"
			intervals [1926]:
				xmin = 1037.0984
				xmax = 1037.9084
				text = "sp"
			intervals [1927]:
				xmin = 1037.9084
				xmax = 1037.9684
				text = "P"
			intervals [1928]:
				xmin = 1037.9684
				xmax = 1037.9984
				text = "R"
			intervals [1929]:
				xmin = 1037.9984
				xmax = 1038.0284
				text = "IH1"
			intervals [1930]:
				xmin = 1038.0284
				xmax = 1038.0584
				text = "T"
			intervals [1931]:
				xmin = 1038.0584
				xmax = 1038.1684
				text = "IY0"
			intervals [1932]:
				xmin = 1038.1684
				xmax = 1038.2084
				text = "sp"
			intervals [1933]:
				xmin = 1038.2084
				xmax = 1038.2884
				text = "G"
			intervals [1934]:
				xmin = 1038.2884
				xmax = 1038.3984
				text = "IH0"
			intervals [1935]:
				xmin = 1038.3984
				xmax = 1038.4684
				text = "D"
			intervals [1936]:
				xmin = 1038.4684
				xmax = 1038.5884
				text = "sp"
			intervals [1937]:
				xmin = 1038.5884
				xmax = 1039.0782
				text = ""
			intervals [1938]:
				xmin = 1039.0782
				xmax = 1039.1482
				text = "HH"
			intervals [1939]:
				xmin = 1039.1482
				xmax = 1039.2582
				text = "AW1"
			intervals [1940]:
				xmin = 1039.2582
				xmax = 1039.2982
				text = "AH0"
			intervals [1941]:
				xmin = 1039.2982
				xmax = 1039.3482
				text = "B"
			intervals [1942]:
				xmin = 1039.3482
				xmax = 1039.4882
				text = "AW1"
			intervals [1943]:
				xmin = 1039.4882
				xmax = 1039.5482
				text = "T"
			intervals [1944]:
				xmin = 1039.5482
				xmax = 1039.6282
				text = "sp"
			intervals [1945]:
				xmin = 1039.6282
				xmax = 1039.9582
				text = "AH1"
			intervals [1946]:
				xmin = 1039.9582
				xmax = 1040.0682
				text = "sp"
			intervals [1947]:
				xmin = 1040.0682
				xmax = 1040.9008
				text = ""
			intervals [1948]:
				xmin = 1040.9008
				xmax = 1040.9708
				text = "HH"
			intervals [1949]:
				xmin = 1040.9708
				xmax = 1041.0008
				text = "W"
			intervals [1950]:
				xmin = 1041.0008
				xmax = 1041.0408
				text = "EH1"
			intervals [1951]:
				xmin = 1041.0408
				xmax = 1041.0908
				text = "N"
			intervals [1952]:
				xmin = 1041.0908
				xmax = 1041.1308
				text = "Y"
			intervals [1953]:
				xmin = 1041.1308
				xmax = 1041.1708
				text = "UW1"
			intervals [1954]:
				xmin = 1041.1708
				xmax = 1041.2008
				text = "W"
			intervals [1955]:
				xmin = 1041.2008
				xmax = 1041.2308
				text = "ER0"
			intervals [1956]:
				xmin = 1041.2308
				xmax = 1041.2608
				text = "IH0"
			intervals [1957]:
				xmin = 1041.2608
				xmax = 1041.3308
				text = "N"
			intervals [1958]:
				xmin = 1041.3308
				xmax = 1041.4008
				text = "S"
			intervals [1959]:
				xmin = 1041.4008
				xmax = 1041.4708
				text = "K"
			intervals [1960]:
				xmin = 1041.4708
				xmax = 1041.5308
				text = "UW1"
			intervals [1961]:
				xmin = 1041.5308
				xmax = 1041.6308
				text = "L"
			intervals [1962]:
				xmin = 1041.6308
				xmax = 1041.6608
				text = "D"
			intervals [1963]:
				xmin = 1041.6608
				xmax = 1041.6908
				text = "IH0"
			intervals [1964]:
				xmin = 1041.6908
				xmax = 1041.7508
				text = "D"
			intervals [1965]:
				xmin = 1041.7508
				xmax = 1041.8308
				text = "sp"
			intervals [1966]:
				xmin = 1041.8308
				xmax = 1041.9108
				text = "Y"
			intervals [1967]:
				xmin = 1041.9108
				xmax = 1041.9408
				text = "UW1"
			intervals [1968]:
				xmin = 1041.9408
				xmax = 1041.9908
				text = "EH1"
			intervals [1969]:
				xmin = 1041.9908
				xmax = 1042.0708
				text = "V"
			intervals [1970]:
				xmin = 1042.0708
				xmax = 1042.1908
				text = "ER0"
			intervals [1971]:
				xmin = 1042.1908
				xmax = 1042.2508
				text = "R"
			intervals [1972]:
				xmin = 1042.2508
				xmax = 1042.3408
				text = "IH0"
			intervals [1973]:
				xmin = 1042.3408
				xmax = 1042.3908
				text = "M"
			intervals [1974]:
				xmin = 1042.3908
				xmax = 1042.4508
				text = "EH1"
			intervals [1975]:
				xmin = 1042.4508
				xmax = 1042.5208
				text = "M"
			intervals [1976]:
				xmin = 1042.5208
				xmax = 1042.5608
				text = "B"
			intervals [1977]:
				xmin = 1042.5608
				xmax = 1042.6008
				text = "ER0"
			intervals [1978]:
				xmin = 1042.6008
				xmax = 1042.6808
				text = "AH0"
			intervals [1979]:
				xmin = 1042.6808
				xmax = 1042.7208
				text = "sp"
			intervals [1980]:
				xmin = 1042.7208
				xmax = 1042.8108
				text = "T"
			intervals [1981]:
				xmin = 1042.8108
				xmax = 1042.9508
				text = "IY1"
			intervals [1982]:
				xmin = 1042.9508
				xmax = 1043.0408
				text = "CH"
			intervals [1983]:
				xmin = 1043.0408
				xmax = 1043.1308
				text = "ER0"
			intervals [1984]:
				xmin = 1043.1308
				xmax = 1043.1608
				text = "DH"
			intervals [1985]:
				xmin = 1043.1608
				xmax = 1043.1908
				text = "AH0"
			intervals [1986]:
				xmin = 1043.1908
				xmax = 1043.3108
				text = "T"
			intervals [1987]:
				xmin = 1043.3108
				xmax = 1043.4208
				text = "sp"
			intervals [1988]:
				xmin = 1043.4208
				xmax = 1043.4808
				text = "HH"
			intervals [1989]:
				xmin = 1043.4808
				xmax = 1043.6008
				text = "AA1"
			intervals [1990]:
				xmin = 1043.6008
				xmax = 1043.7308
				text = "L"
			intervals [1991]:
				xmin = 1043.7308
				xmax = 1043.7608
				text = "ER0"
			intervals [1992]:
				xmin = 1043.7608
				xmax = 1043.7908
				text = "D"
			intervals [1993]:
				xmin = 1043.7908
				xmax = 1043.9108
				text = "AH0"
			intervals [1994]:
				xmin = 1043.9108
				xmax = 1043.9808
				text = "L"
			intervals [1995]:
				xmin = 1043.9808
				xmax = 1044.1108
				text = "AO1"
			intervals [1996]:
				xmin = 1044.1108
				xmax = 1044.1508
				text = "T"
			intervals [1997]:
				xmin = 1044.1508
				xmax = 1044.1808
				text = "sp"
			intervals [1998]:
				xmin = 1044.1808
				xmax = 1044.3608
				text = "ER0"
			intervals [1999]:
				xmin = 1044.3608
				xmax = 1044.3908
				text = "sp"
			intervals [2000]:
				xmin = 1044.3908
				xmax = 1044.4208
				text = "EH1"
			intervals [2001]:
				xmin = 1044.4208
				xmax = 1044.4508
				text = "N"
			intervals [2002]:
				xmin = 1044.4508
				xmax = 1044.4808
				text = "IY0"
			intervals [2003]:
				xmin = 1044.4808
				xmax = 1044.6108
				text = "TH"
			intervals [2004]:
				xmin = 1044.6108
				xmax = 1044.6408
				text = "IH2"
			intervals [2005]:
				xmin = 1044.6408
				xmax = 1044.7008
				text = "N"
			intervals [2006]:
				xmin = 1044.7008
				xmax = 1044.8908
				text = "sp"
			intervals [2007]:
				xmin = 1044.8908
				xmax = 1052.5121
				text = ""
			intervals [2008]:
				xmin = 1052.5121
				xmax = 1052.5421
				text = "M"
			intervals [2009]:
				xmin = 1052.5421
				xmax = 1052.5721
				text = "HH"
			intervals [2010]:
				xmin = 1052.5721
				xmax = 1052.9121
				text = "M"
			intervals [2011]:
				xmin = 1052.9121
				xmax = 1057.6401
				text = ""
			intervals [2012]:
				xmin = 1057.6401
				xmax = 1057.6701
				text = "M"
			intervals [2013]:
				xmin = 1057.6701
				xmax = 1057.7001
				text = "HH"
			intervals [2014]:
				xmin = 1057.7001
				xmax = 1058.1301
				text = "M"
			intervals [2015]:
				xmin = 1058.1301
				xmax = 1069.3888
				text = ""
			intervals [2016]:
				xmin = 1069.3888
				xmax = 1069.4488
				text = "M"
			intervals [2017]:
				xmin = 1069.4488
				xmax = 1069.5088
				text = "HH"
			intervals [2018]:
				xmin = 1069.5088
				xmax = 1069.7688
				text = "M"
			intervals [2019]:
				xmin = 1069.7688
				xmax = 1069.8488
				text = "sp"
			intervals [2020]:
				xmin = 1069.8488
				xmax = 1076.5447
				text = ""
			intervals [2021]:
				xmin = 1076.5447
				xmax = 1076.7847
				text = "M"
			intervals [2022]:
				xmin = 1076.7847
				xmax = 1076.8347
				text = "HH"
			intervals [2023]:
				xmin = 1076.8347
				xmax = 1076.9347
				text = "M"
			intervals [2024]:
				xmin = 1076.9347
				xmax = 1082.0579
				text = "sp"
			intervals [2025]:
				xmin = 1082.0579
				xmax = 1082.1879
				text = "AH1"
			intervals [2026]:
				xmin = 1082.1879
				xmax = 1082.2279
				text = "HH"
			intervals [2027]:
				xmin = 1082.2279
				xmax = 1082.2879
				text = "AH1"
			intervals [2028]:
				xmin = 1082.2879
				xmax = 1086.2075
				text = "sp"
			intervals [2029]:
				xmin = 1086.2075
				xmax = 1086.6175
				text = "spn"
			intervals [2030]:
				xmin = 1086.6175
				xmax = 1086.7175
				text = "sp"
			intervals [2031]:
				xmin = 1086.7175
				xmax = 1091.4157
				text = ""
			intervals [2032]:
				xmin = 1091.4157
				xmax = 1091.4457
				text = "IH0"
			intervals [2033]:
				xmin = 1091.4457
				xmax = 1091.4757
				text = "Z"
			intervals [2034]:
				xmin = 1091.4757
				xmax = 1091.5057
				text = "DH"
			intervals [2035]:
				xmin = 1091.5057
				xmax = 1091.5357
				text = "AE1"
			intervals [2036]:
				xmin = 1091.5357
				xmax = 1091.5957
				text = "T"
			intervals [2037]:
				xmin = 1091.5957
				xmax = 1091.6257
				text = "R"
			intervals [2038]:
				xmin = 1091.6257
				xmax = 1091.6757
				text = "AY1"
			intervals [2039]:
				xmin = 1091.6757
				xmax = 1091.9357
				text = "T"
			intervals [2040]:
				xmin = 1091.9357
				xmax = 1094.1542
				text = "sp"
			intervals [2041]:
				xmin = 1094.1542
				xmax = 1094.7242
				text = "spn"
			intervals [2042]:
				xmin = 1094.7242
				xmax = 1094.7842
				text = "sp"
			intervals [2043]:
				xmin = 1094.7842
				xmax = 1094.8142
				text = "D"
			intervals [2044]:
				xmin = 1094.8142
				xmax = 1094.8442
				text = "IH1"
			intervals [2045]:
				xmin = 1094.8442
				xmax = 1094.9942
				text = "D"
			intervals [2046]:
				xmin = 1094.9942
				xmax = 1095.0242
				text = "DH"
			intervals [2047]:
				xmin = 1095.0242
				xmax = 1095.1242
				text = "EY1"
			intervals [2048]:
				xmin = 1095.1242
				xmax = 1095.1542
				text = "L"
			intervals [2049]:
				xmin = 1095.1542
				xmax = 1095.1942
				text = "EH1"
			intervals [2050]:
				xmin = 1095.1942
				xmax = 1095.2742
				text = "T"
			intervals [2051]:
				xmin = 1095.2742
				xmax = 1095.3142
				text = "sp"
			intervals [2052]:
				xmin = 1095.3142
				xmax = 1095.3842
				text = "Y"
			intervals [2053]:
				xmin = 1095.3842
				xmax = 1095.4342
				text = "UW1"
			intervals [2054]:
				xmin = 1095.4342
				xmax = 1095.5842
				text = "S"
			intervals [2055]:
				xmin = 1095.5842
				xmax = 1095.6342
				text = "IH1"
			intervals [2056]:
				xmin = 1095.6342
				xmax = 1095.7142
				text = "T"
			intervals [2057]:
				xmin = 1095.7142
				xmax = 1095.7542
				text = "HH"
			intervals [2058]:
				xmin = 1095.7542
				xmax = 1095.7942
				text = "W"
			intervals [2059]:
				xmin = 1095.7942
				xmax = 1095.8242
				text = "EH0"
			intervals [2060]:
				xmin = 1095.8242
				xmax = 1095.8542
				text = "R"
			intervals [2061]:
				xmin = 1095.8542
				xmax = 1095.9042
				text = "EH1"
			intervals [2062]:
				xmin = 1095.9042
				xmax = 1095.9842
				text = "V"
			intervals [2063]:
				xmin = 1095.9842
				xmax = 1096.0442
				text = "ER0"
			intervals [2064]:
				xmin = 1096.0442
				xmax = 1096.0742
				text = "Y"
			intervals [2065]:
				xmin = 1096.0742
				xmax = 1096.1842
				text = "UW1"
			intervals [2066]:
				xmin = 1096.1842
				xmax = 1096.2142
				text = "W"
			intervals [2067]:
				xmin = 1096.2142
				xmax = 1096.3442
				text = "AO1"
			intervals [2068]:
				xmin = 1096.3442
				xmax = 1096.3942
				text = "N"
			intervals [2069]:
				xmin = 1096.3942
				xmax = 1096.4242
				text = "T"
			intervals [2070]:
				xmin = 1096.4242
				xmax = 1096.4542
				text = "T"
			intervals [2071]:
				xmin = 1096.4542
				xmax = 1096.4842
				text = "AH0"
			intervals [2072]:
				xmin = 1096.4842
				xmax = 1096.5742
				text = "S"
			intervals [2073]:
				xmin = 1096.5742
				xmax = 1096.6142
				text = "IH1"
			intervals [2074]:
				xmin = 1096.6142
				xmax = 1096.6742
				text = "T"
			intervals [2075]:
				xmin = 1096.6742
				xmax = 1096.7842
				text = "ER0"
			intervals [2076]:
				xmin = 1096.7842
				xmax = 1096.9342
				text = "sp"
			intervals [2077]:
				xmin = 1096.9342
				xmax = 1099.1797
				text = ""
			intervals [2078]:
				xmin = 1099.1797
				xmax = 1099.3097
				text = "IH0"
			intervals [2079]:
				xmin = 1099.3097
				xmax = 1099.3397
				text = "Z"
			intervals [2080]:
				xmin = 1099.3397
				xmax = 1099.3697
				text = "sp"
			intervals [2081]:
				xmin = 1099.3697
				xmax = 1099.4197
				text = "DH"
			intervals [2082]:
				xmin = 1099.4197
				xmax = 1099.4497
				text = "AH0"
			intervals [2083]:
				xmin = 1099.4497
				xmax = 1099.4897
				text = "T"
			intervals [2084]:
				xmin = 1099.4897
				xmax = 1099.5297
				text = "sp"
			intervals [2085]:
				xmin = 1099.5297
				xmax = 1099.5597
				text = "R"
			intervals [2086]:
				xmin = 1099.5597
				xmax = 1099.5897
				text = "AY1"
			intervals [2087]:
				xmin = 1099.5897
				xmax = 1099.6197
				text = "T"
			intervals [2088]:
				xmin = 1099.6197
				xmax = 1099.7497
				text = "sp"
			intervals [2089]:
				xmin = 1099.7497
				xmax = 1100.1023
				text = ""
			intervals [2090]:
				xmin = 1100.1023
				xmax = 1100.3023
				text = "AY1"
			intervals [2091]:
				xmin = 1100.3023
				xmax = 1100.3323
				text = "AO1"
			intervals [2092]:
				xmin = 1100.3323
				xmax = 1100.3623
				text = "L"
			intervals [2093]:
				xmin = 1100.3623
				xmax = 1100.3923
				text = "W"
			intervals [2094]:
				xmin = 1100.3923
				xmax = 1100.4423
				text = "IY0"
			intervals [2095]:
				xmin = 1100.4423
				xmax = 1100.4923
				text = "Z"
			intervals [2096]:
				xmin = 1100.4923
				xmax = 1100.5523
				text = "HH"
			intervals [2097]:
				xmin = 1100.5523
				xmax = 1100.6223
				text = "AE1"
			intervals [2098]:
				xmin = 1100.6223
				xmax = 1100.7123
				text = "D"
			intervals [2099]:
				xmin = 1100.7123
				xmax = 1100.7623
				text = "sp"
			intervals [2100]:
				xmin = 1100.7623
				xmax = 1100.8023
				text = "AH0"
			intervals [2101]:
				xmin = 1100.8023
				xmax = 1100.8923
				text = "S"
			intervals [2102]:
				xmin = 1100.8923
				xmax = 1101.0523
				text = "AY1"
			intervals [2103]:
				xmin = 1101.0523
				xmax = 1101.1123
				text = "N"
			intervals [2104]:
				xmin = 1101.1123
				xmax = 1101.1523
				text = "D"
			intervals [2105]:
				xmin = 1101.1523
				xmax = 1101.1823
				text = "sp"
			intervals [2106]:
				xmin = 1101.1823
				xmax = 1101.3123
				text = "S"
			intervals [2107]:
				xmin = 1101.3123
				xmax = 1101.4023
				text = "IY1"
			intervals [2108]:
				xmin = 1101.4023
				xmax = 1101.6423
				text = "T"
			intervals [2109]:
				xmin = 1101.6423
				xmax = 1101.6823
				text = "S"
			intervals [2110]:
				xmin = 1101.6823
				xmax = 1101.7123
				text = "sp"
			intervals [2111]:
				xmin = 1101.7123
				xmax = 1101.7923
				text = "Y"
			intervals [2112]:
				xmin = 1101.7923
				xmax = 1101.8323
				text = "UW1"
			intervals [2113]:
				xmin = 1101.8323
				xmax = 1101.8823
				text = "N"
			intervals [2114]:
				xmin = 1101.8823
				xmax = 1102.0223
				text = "OW1"
			intervals [2115]:
				xmin = 1102.0223
				xmax = 1102.0523
				text = "DH"
			intervals [2116]:
				xmin = 1102.0523
				xmax = 1102.1323
				text = "EY1"
			intervals [2117]:
				xmin = 1102.1323
				xmax = 1102.2523
				text = "sp"
			intervals [2118]:
				xmin = 1102.2523
				xmax = 1102.2823
				text = "G"
			intervals [2119]:
				xmin = 1102.2823
				xmax = 1102.3223
				text = "IH1"
			intervals [2120]:
				xmin = 1102.3223
				xmax = 1102.3823
				text = "V"
			intervals [2121]:
				xmin = 1102.3823
				xmax = 1102.4123
				text = "sp"
			intervals [2122]:
				xmin = 1102.4123
				xmax = 1102.4523
				text = "Y"
			intervals [2123]:
				xmin = 1102.4523
				xmax = 1102.4823
				text = "UW1"
			intervals [2124]:
				xmin = 1102.4823
				xmax = 1102.5623
				text = "AH0"
			intervals [2125]:
				xmin = 1102.5623
				xmax = 1102.6823
				text = "S"
			intervals [2126]:
				xmin = 1102.6823
				xmax = 1102.7123
				text = "IY1"
			intervals [2127]:
				xmin = 1102.7123
				xmax = 1102.7423
				text = "T"
			intervals [2128]:
				xmin = 1102.7423
				xmax = 1102.7723
				text = "AH0"
			intervals [2129]:
				xmin = 1102.7723
				xmax = 1102.8123
				text = "N"
			intervals [2130]:
				xmin = 1102.8123
				xmax = 1102.9523
				text = "sp"
			intervals [2131]:
				xmin = 1102.9523
				xmax = 1103.0123
				text = "Y"
			intervals [2132]:
				xmin = 1103.0123
				xmax = 1103.0423
				text = "UW1"
			intervals [2133]:
				xmin = 1103.0423
				xmax = 1103.0723
				text = "HH"
			intervals [2134]:
				xmin = 1103.0723
				xmax = 1103.1023
				text = "AE1"
			intervals [2135]:
				xmin = 1103.1023
				xmax = 1103.1423
				text = "V"
			intervals [2136]:
				xmin = 1103.1423
				xmax = 1103.2023
				text = "sp"
			intervals [2137]:
				xmin = 1103.2023
				xmax = 1103.2423
				text = "T"
			intervals [2138]:
				xmin = 1103.2423
				xmax = 1103.3223
				text = "IH0"
			intervals [2139]:
				xmin = 1103.3223
				xmax = 1103.4523
				text = "S"
			intervals [2140]:
				xmin = 1103.4523
				xmax = 1103.4823
				text = "IH1"
			intervals [2141]:
				xmin = 1103.4823
				xmax = 1103.5123
				text = "T"
			intervals [2142]:
				xmin = 1103.5123
				xmax = 1103.6623
				text = "sp"
			intervals [2143]:
				xmin = 1103.6623
				xmax = 1103.7123
				text = "DH"
			intervals [2144]:
				xmin = 1103.7123
				xmax = 1103.7423
				text = "EH1"
			intervals [2145]:
				xmin = 1103.7423
				xmax = 1103.8823
				text = "R"
			intervals [2146]:
				xmin = 1103.8823
				xmax = 1109.5813
				text = "sp"
			intervals [2147]:
				xmin = 1109.5813
				xmax = 1109.8113
				text = "AH1"
			intervals [2148]:
				xmin = 1109.8113
				xmax = 1109.8413
				text = "HH"
			intervals [2149]:
				xmin = 1109.8413
				xmax = 1109.8713
				text = "AH1"
			intervals [2150]:
				xmin = 1109.8713
				xmax = 1110.0413
				text = "sp"
			intervals [2151]:
				xmin = 1110.0413
				xmax = 1117.1061
				text = ""
			intervals [2152]:
				xmin = 1117.1061
				xmax = 1117.1361
				text = "M"
			intervals [2153]:
				xmin = 1117.1361
				xmax = 1117.2161
				text = "HH"
			intervals [2154]:
				xmin = 1117.2161
				xmax = 1117.5861
				text = "M"
			intervals [2155]:
				xmin = 1117.5861
				xmax = 1122.5066
				text = ""
			intervals [2156]:
				xmin = 1122.5066
				xmax = 1123.1966
				text = "spn"
			intervals [2157]:
				xmin = 1123.1966
				xmax = 1123.8272
				text = ""
			intervals [2158]:
				xmin = 1123.8272
				xmax = 1123.8572
				text = "sil"
			intervals [2159]:
				xmin = 1123.8572
				xmax = 1124.8172
				text = "spn"
			intervals [2160]:
				xmin = 1124.8172
				xmax = 1124.8572
				text = "sp"
			intervals [2161]:
				xmin = 1124.8572
				xmax = 1125.7979
				text = ""
			intervals [2162]:
				xmin = 1125.7979
				xmax = 1125.8779
				text = "HH"
			intervals [2163]:
				xmin = 1125.8779
				xmax = 1125.9979
				text = "AW1"
			intervals [2164]:
				xmin = 1125.9979
				xmax = 1126.0579
				text = "AH0"
			intervals [2165]:
				xmin = 1126.0579
				xmax = 1126.1079
				text = "B"
			intervals [2166]:
				xmin = 1126.1079
				xmax = 1126.2279
				text = "AW1"
			intervals [2167]:
				xmin = 1126.2279
				xmax = 1126.2979
				text = "T"
			intervals [2168]:
				xmin = 1126.2979
				xmax = 1126.3279
				text = "sp"
			intervals [2169]:
				xmin = 1126.3279
				xmax = 1126.5679
				text = "AH1"
			intervals [2170]:
				xmin = 1126.5679
				xmax = 1126.6779
				text = "sp"
			intervals [2171]:
				xmin = 1126.6779
				xmax = 1126.7079
				text = "K"
			intervals [2172]:
				xmin = 1126.7079
				xmax = 1126.7479
				text = "AH0"
			intervals [2173]:
				xmin = 1126.7479
				xmax = 1126.8079
				text = "N"
			intervals [2174]:
				xmin = 1126.8079
				xmax = 1126.8379
				text = "Y"
			intervals [2175]:
				xmin = 1126.8379
				xmax = 1126.8879
				text = "UW1"
			intervals [2176]:
				xmin = 1126.8879
				xmax = 1127.0179
				text = "R"
			intervals [2177]:
				xmin = 1127.0179
				xmax = 1127.0679
				text = "IY0"
			intervals [2178]:
				xmin = 1127.0679
				xmax = 1127.1679
				text = "M"
			intervals [2179]:
				xmin = 1127.1679
				xmax = 1127.2479
				text = "EH1"
			intervals [2180]:
				xmin = 1127.2479
				xmax = 1127.3479
				text = "M"
			intervals [2181]:
				xmin = 1127.3479
				xmax = 1127.3879
				text = "B"
			intervals [2182]:
				xmin = 1127.3879
				xmax = 1127.5679
				text = "ER0"
			intervals [2183]:
				xmin = 1127.5679
				xmax = 1127.9579
				text = "AH0"
			intervals [2184]:
				xmin = 1127.9579
				xmax = 1128.0279
				text = "EY1"
			intervals [2185]:
				xmin = 1128.0279
				xmax = 1128.0679
				text = "sp"
			intervals [2186]:
				xmin = 1128.0679
				xmax = 1128.1679
				text = "T"
			intervals [2187]:
				xmin = 1128.1679
				xmax = 1128.2179
				text = "R"
			intervals [2188]:
				xmin = 1128.2179
				xmax = 1128.2979
				text = "IH1"
			intervals [2189]:
				xmin = 1128.2979
				xmax = 1128.3479
				text = "K"
			intervals [2190]:
				xmin = 1128.3479
				xmax = 1128.4179
				text = "sp"
			intervals [2191]:
				xmin = 1128.4179
				xmax = 1128.4479
				text = "DH"
			intervals [2192]:
				xmin = 1128.4479
				xmax = 1128.4779
				text = "AH0"
			intervals [2193]:
				xmin = 1128.4779
				xmax = 1128.5079
				text = "T"
			intervals [2194]:
				xmin = 1128.5079
				xmax = 1128.5679
				text = "sp"
			intervals [2195]:
				xmin = 1128.5679
				xmax = 1128.6079
				text = "K"
			intervals [2196]:
				xmin = 1128.6079
				xmax = 1128.6479
				text = "IH1"
			intervals [2197]:
				xmin = 1128.6479
				xmax = 1128.7379
				text = "D"
			intervals [2198]:
				xmin = 1128.7379
				xmax = 1128.7679
				text = "Z"
			intervals [2199]:
				xmin = 1128.7679
				xmax = 1128.8479
				text = "sp"
			intervals [2200]:
				xmin = 1128.8479
				xmax = 1128.8879
				text = "P"
			intervals [2201]:
				xmin = 1128.8879
				xmax = 1128.9379
				text = "L"
			intervals [2202]:
				xmin = 1128.9379
				xmax = 1129.0079
				text = "EY1"
			intervals [2203]:
				xmin = 1129.0079
				xmax = 1129.0679
				text = "D"
			intervals [2204]:
				xmin = 1129.0679
				xmax = 1129.1179
				text = "AA1"
			intervals [2205]:
				xmin = 1129.1179
				xmax = 1129.1679
				text = "N"
			intervals [2206]:
				xmin = 1129.1679
				xmax = 1129.1979
				text = "DH"
			intervals [2207]:
				xmin = 1129.1979
				xmax = 1129.2479
				text = "AH0"
			intervals [2208]:
				xmin = 1129.2479
				xmax = 1129.2979
				text = "sp"
			intervals [2209]:
				xmin = 1129.2979
				xmax = 1129.3679
				text = "T"
			intervals [2210]:
				xmin = 1129.3679
				xmax = 1129.5479
				text = "IY1"
			intervals [2211]:
				xmin = 1129.5479
				xmax = 1129.5779
				text = "CH"
			intervals [2212]:
				xmin = 1129.5779
				xmax = 1129.7879
				text = "ER0"
			intervals [2213]:
				xmin = 1129.7879
				xmax = 1129.8479
				text = "sp"
			intervals [2214]:
				xmin = 1129.8479
				xmax = 1129.9879
				text = "ER0"
			intervals [2215]:
				xmin = 1129.9879
				xmax = 1130.0179
				text = "sp"
			intervals [2216]:
				xmin = 1130.0179
				xmax = 1130.0479
				text = "EH1"
			intervals [2217]:
				xmin = 1130.0479
				xmax = 1130.1379
				text = "N"
			intervals [2218]:
				xmin = 1130.1379
				xmax = 1130.1679
				text = "IY0"
			intervals [2219]:
				xmin = 1130.1679
				xmax = 1130.2579
				text = "TH"
			intervals [2220]:
				xmin = 1130.2579
				xmax = 1130.2979
				text = "IH2"
			intervals [2221]:
				xmin = 1130.2979
				xmax = 1130.4379
				text = "N"
			intervals [2222]:
				xmin = 1130.4379
				xmax = 1130.4879
				text = "sp"
			intervals [2223]:
				xmin = 1130.4879
				xmax = 1134.7106
				text = ""
			intervals [2224]:
				xmin = 1134.7106
				xmax = 1134.7706
				text = "HH"
			intervals [2225]:
				xmin = 1134.7706
				xmax = 1134.8106
				text = "W"
			intervals [2226]:
				xmin = 1134.8106
				xmax = 1134.8506
				text = "AH1"
			intervals [2227]:
				xmin = 1134.8506
				xmax = 1134.8806
				text = "T"
			intervals [2228]:
				xmin = 1134.8806
				xmax = 1134.9606
				text = "HH"
			intervals [2229]:
				xmin = 1134.9606
				xmax = 1135.0606
				text = "AE1"
			intervals [2230]:
				xmin = 1135.0606
				xmax = 1135.1506
				text = "P"
			intervals [2231]:
				xmin = 1135.1506
				xmax = 1135.1806
				text = "AH0"
			intervals [2232]:
				xmin = 1135.1806
				xmax = 1135.2106
				text = "N"
			intervals [2233]:
				xmin = 1135.2106
				xmax = 1135.2406
				text = "D"
			intervals [2234]:
				xmin = 1135.2406
				xmax = 1154.3141
				text = "sp"
			intervals [2235]:
				xmin = 1154.3141
				xmax = 1154.3841
				text = "M"
			intervals [2236]:
				xmin = 1154.3841
				xmax = 1154.4941
				text = "HH"
			intervals [2237]:
				xmin = 1154.4941
				xmax = 1154.6041
				text = "M"
			intervals [2238]:
				xmin = 1154.6041
				xmax = 1155.1062
				text = "sp"
			intervals [2239]:
				xmin = 1155.1062
				xmax = 1155.1462
				text = "G"
			intervals [2240]:
				xmin = 1155.1462
				xmax = 1155.2862
				text = "IH0"
			intervals [2241]:
				xmin = 1155.2862
				xmax = 1155.3562
				text = "D"
			intervals [2242]:
				xmin = 1155.3562
				xmax = 1155.4062
				text = "sp"
			intervals [2243]:
				xmin = 1155.4062
				xmax = 1156.1923
				text = ""
			intervals [2244]:
				xmin = 1156.1923
				xmax = 1156.2723
				text = "HH"
			intervals [2245]:
				xmin = 1156.2723
				xmax = 1156.3623
				text = "AW1"
			intervals [2246]:
				xmin = 1156.3623
				xmax = 1156.4323
				text = "AH0"
			intervals [2247]:
				xmin = 1156.4323
				xmax = 1156.4823
				text = "B"
			intervals [2248]:
				xmin = 1156.4823
				xmax = 1156.6523
				text = "AW1"
			intervals [2249]:
				xmin = 1156.6523
				xmax = 1156.7123
				text = "T"
			intervals [2250]:
				xmin = 1156.7123
				xmax = 1156.7623
				text = "sp"
			intervals [2251]:
				xmin = 1156.7623
				xmax = 1157.0123
				text = "AH1"
			intervals [2252]:
				xmin = 1157.0123
				xmax = 1157.2723
				text = "M"
			intervals [2253]:
				xmin = 1157.2723
				xmax = 1158.1099
				text = ""
			intervals [2254]:
				xmin = 1158.1099
				xmax = 1158.1799
				text = "sil"
			intervals [2255]:
				xmin = 1158.1799
				xmax = 1158.2999
				text = "ER0"
			intervals [2256]:
				xmin = 1158.2999
				xmax = 1158.3399
				text = "DH"
			intervals [2257]:
				xmin = 1158.3399
				xmax = 1158.3999
				text = "EH1"
			intervals [2258]:
				xmin = 1158.3999
				xmax = 1158.5999
				text = "R"
			intervals [2259]:
				xmin = 1158.5999
				xmax = 1158.6299
				text = "sp"
			intervals [2260]:
				xmin = 1158.6299
				xmax = 1158.6699
				text = "G"
			intervals [2261]:
				xmin = 1158.6699
				xmax = 1158.8199
				text = "AH0"
			intervals [2262]:
				xmin = 1158.8199
				xmax = 1158.9899
				text = "sp"
			intervals [2263]:
				xmin = 1158.9899
				xmax = 1159.0399
				text = "B"
			intervals [2264]:
				xmin = 1159.0399
				xmax = 1159.0799
				text = "AH1"
			intervals [2265]:
				xmin = 1159.0799
				xmax = 1159.1399
				text = "N"
			intervals [2266]:
				xmin = 1159.1399
				xmax = 1159.1799
				text = "CH"
			intervals [2267]:
				xmin = 1159.1799
				xmax = 1159.2099
				text = "AH0"
			intervals [2268]:
				xmin = 1159.2099
				xmax = 1159.2499
				text = "V"
			intervals [2269]:
				xmin = 1159.2499
				xmax = 1159.3499
				text = "G"
			intervals [2270]:
				xmin = 1159.3499
				xmax = 1159.4399
				text = "AY1"
			intervals [2271]:
				xmin = 1159.4399
				xmax = 1159.5299
				text = "Z"
			intervals [2272]:
				xmin = 1159.5299
				xmax = 1159.5599
				text = "Y"
			intervals [2273]:
				xmin = 1159.5599
				xmax = 1159.6299
				text = "UW1"
			intervals [2274]:
				xmin = 1159.6299
				xmax = 1159.6799
				text = "G"
			intervals [2275]:
				xmin = 1159.6799
				xmax = 1159.7899
				text = "OW1"
			intervals [2276]:
				xmin = 1159.7899
				xmax = 1159.9099
				text = "ER0"
			intervals [2277]:
				xmin = 1159.9099
				xmax = 1160.0299
				text = "AW1"
			intervals [2278]:
				xmin = 1160.0299
				xmax = 1160.0699
				text = "N"
			intervals [2279]:
				xmin = 1160.0699
				xmax = 1160.0999
				text = "D"
			intervals [2280]:
				xmin = 1160.0999
				xmax = 1160.1399
				text = "W"
			intervals [2281]:
				xmin = 1160.1399
				xmax = 1160.1699
				text = "IH0"
			intervals [2282]:
				xmin = 1160.1699
				xmax = 1160.1999
				text = "DH"
			intervals [2283]:
				xmin = 1160.1999
				xmax = 1160.2999
				text = "sp"
			intervals [2284]:
				xmin = 1160.2999
				xmax = 1160.3499
				text = "N"
			intervals [2285]:
				xmin = 1160.3499
				xmax = 1160.7199
				text = "AW1"
			intervals [2286]:
				xmin = 1160.7199
				xmax = 1160.9499
				text = "ER0"
			intervals [2287]:
				xmin = 1160.9499
				xmax = 1160.9799
				text = "sp"
			intervals [2288]:
				xmin = 1160.9799
				xmax = 1161.0399
				text = "DH"
			intervals [2289]:
				xmin = 1161.0399
				xmax = 1161.0699
				text = "AH0"
			intervals [2290]:
				xmin = 1161.0699
				xmax = 1161.1199
				text = "T"
			intervals [2291]:
				xmin = 1161.1199
				xmax = 1161.1699
				text = "sp"
			intervals [2292]:
				xmin = 1161.1699
				xmax = 1161.2499
				text = "Y"
			intervals [2293]:
				xmin = 1161.2499
				xmax = 1161.3299
				text = "UW1"
			intervals [2294]:
				xmin = 1161.3299
				xmax = 1161.5399
				text = "sp"
			intervals [2295]:
				xmin = 1161.5399
				xmax = 1161.5699
				text = "K"
			intervals [2296]:
				xmin = 1161.5699
				xmax = 1161.5999
				text = "AH0"
			intervals [2297]:
				xmin = 1161.5999
				xmax = 1161.6299
				text = "N"
			intervals [2298]:
				xmin = 1161.6299
				xmax = 1161.6599
				text = "R"
			intervals [2299]:
				xmin = 1161.6599
				xmax = 1161.6899
				text = "IH0"
			intervals [2300]:
				xmin = 1161.6899
				xmax = 1161.7399
				text = "M"
			intervals [2301]:
				xmin = 1161.7399
				xmax = 1161.7999
				text = "EH1"
			intervals [2302]:
				xmin = 1161.7999
				xmax = 1161.8899
				text = "M"
			intervals [2303]:
				xmin = 1161.8899
				xmax = 1161.9299
				text = "B"
			intervals [2304]:
				xmin = 1161.9299
				xmax = 1161.9799
				text = "ER0"
			intervals [2305]:
				xmin = 1161.9799
				xmax = 1162.0499
				text = "Y"
			intervals [2306]:
				xmin = 1162.0499
				xmax = 1162.1099
				text = "UW1"
			intervals [2307]:
				xmin = 1162.1099
				xmax = 1162.1399
				text = "sp"
			intervals [2308]:
				xmin = 1162.1399
				xmax = 1162.1799
				text = "W"
			intervals [2309]:
				xmin = 1162.1799
				xmax = 1162.2199
				text = "EH1"
			intervals [2310]:
				xmin = 1162.2199
				xmax = 1162.2499
				text = "N"
			intervals [2311]:
				xmin = 1162.2499
				xmax = 1162.2799
				text = "T"
			intervals [2312]:
				xmin = 1162.2799
				xmax = 1162.4399
				text = "ER0"
			intervals [2313]:
				xmin = 1162.4399
				xmax = 1162.5799
				text = "AW1"
			intervals [2314]:
				xmin = 1162.5799
				xmax = 1162.6199
				text = "N"
			intervals [2315]:
				xmin = 1162.6199
				xmax = 1162.6499
				text = "D"
			intervals [2316]:
				xmin = 1162.6499
				xmax = 1162.7099
				text = "sp"
			intervals [2317]:
				xmin = 1162.7099
				xmax = 1162.7899
				text = "W"
			intervals [2318]:
				xmin = 1162.7899
				xmax = 1162.8499
				text = "IH0"
			intervals [2319]:
				xmin = 1162.8499
				xmax = 1162.9099
				text = "DH"
			intervals [2320]:
				xmin = 1162.9099
				xmax = 1163.4743
				text = "sp"
			intervals [2321]:
				xmin = 1163.4743
				xmax = 1163.5043
				text = "W"
			intervals [2322]:
				xmin = 1163.5043
				xmax = 1163.5443
				text = "AH1"
			intervals [2323]:
				xmin = 1163.5443
				xmax = 1163.5843
				text = "T"
			intervals [2324]:
				xmin = 1163.5843
				xmax = 1163.6443
				text = "sp"
			intervals [2325]:
				xmin = 1163.6443
				xmax = 1163.6743
				text = "D"
			intervals [2326]:
				xmin = 1163.6743
				xmax = 1163.7043
				text = "UW1"
			intervals [2327]:
				xmin = 1163.7043
				xmax = 1163.7343
				text = "Y"
			intervals [2328]:
				xmin = 1163.7343
				xmax = 1163.8443
				text = "UW1"
			intervals [2329]:
				xmin = 1163.8443
				xmax = 1163.8743
				text = "sp"
			intervals [2330]:
				xmin = 1163.8743
				xmax = 1163.9343
				text = "D"
			intervals [2331]:
				xmin = 1163.9343
				xmax = 1164.0043
				text = "UW1"
			intervals [2332]:
				xmin = 1164.0043
				xmax = 1164.0343
				text = "sp"
			intervals [2333]:
				xmin = 1164.0343
				xmax = 1164.0643
				text = "T"
			intervals [2334]:
				xmin = 1164.0643
				xmax = 1164.1843
				text = "IH0"
			intervals [2335]:
				xmin = 1164.1843
				xmax = 1164.2143
				text = "sp"
			intervals [2336]:
				xmin = 1164.2143
				xmax = 1164.2443
				text = "G"
			intervals [2337]:
				xmin = 1164.2443
				xmax = 1164.2743
				text = "IH1"
			intervals [2338]:
				xmin = 1164.2743
				xmax = 1164.3043
				text = "T"
			intervals [2339]:
				xmin = 1164.3043
				xmax = 1164.3343
				text = "sp"
			intervals [2340]:
				xmin = 1164.3343
				xmax = 1164.3643
				text = "spn"
			intervals [2341]:
				xmin = 1164.3643
				xmax = 1164.5043
				text = "sp"
			intervals [2342]:
				xmin = 1164.5043
				xmax = 1177.3304
				text = ""
			intervals [2343]:
				xmin = 1177.3304
				xmax = 1177.3604
				text = "AH1"
			intervals [2344]:
				xmin = 1177.3604
				xmax = 1177.4304
				text = "HH"
			intervals [2345]:
				xmin = 1177.4304
				xmax = 1177.7104
				text = "AH1"
			intervals [2346]:
				xmin = 1177.7104
				xmax = 1180.232
				text = "sp"
			intervals [2347]:
				xmin = 1180.232
				xmax = 1180.312
				text = "Y"
			intervals [2348]:
				xmin = 1180.312
				xmax = 1180.352
				text = "UW1"
			intervals [2349]:
				xmin = 1180.352
				xmax = 1180.422
				text = "EY1"
			intervals [2350]:
				xmin = 1180.422
				xmax = 1180.452
				text = "P"
			intervals [2351]:
				xmin = 1180.452
				xmax = 1180.482
				text = "R"
			intervals [2352]:
				xmin = 1180.482
				xmax = 1180.512
				text = "IH1"
			intervals [2353]:
				xmin = 1180.512
				xmax = 1180.542
				text = "T"
			intervals [2354]:
				xmin = 1180.542
				xmax = 1180.582
				text = "IY0"
			intervals [2355]:
				xmin = 1180.582
				xmax = 1180.622
				text = "G"
			intervals [2356]:
				xmin = 1180.622
				xmax = 1180.652
				text = "IH0"
			intervals [2357]:
				xmin = 1180.652
				xmax = 1180.682
				text = "D"
			intervals [2358]:
				xmin = 1180.682
				xmax = 1180.722
				text = "D"
			intervals [2359]:
				xmin = 1180.722
				xmax = 1180.852
				text = "AE1"
			intervals [2360]:
				xmin = 1180.852
				xmax = 1180.982
				text = "N"
			intervals [2361]:
				xmin = 1180.982
				xmax = 1181.022
				text = "S"
			intervals [2362]:
				xmin = 1181.022
				xmax = 1181.122
				text = "ER0"
			intervals [2363]:
				xmin = 1181.122
				xmax = 1190.6423
				text = ""
			intervals [2364]:
				xmin = 1190.6423
				xmax = 1190.7123
				text = "sil"
			intervals [2365]:
				xmin = 1190.7123
				xmax = 1190.7623
				text = "spn"
			intervals [2366]:
				xmin = 1190.7623
				xmax = 1190.7923
				text = "sp"
			intervals [2367]:
				xmin = 1190.7923
				xmax = 1190.8323
				text = "Y"
			intervals [2368]:
				xmin = 1190.8323
				xmax = 1190.8823
				text = "UW1"
			intervals [2369]:
				xmin = 1190.8823
				xmax = 1191.1323
				text = "sp"
			intervals [2370]:
				xmin = 1191.1323
				xmax = 1191.1923
				text = "G"
			intervals [2371]:
				xmin = 1191.1923
				xmax = 1191.2423
				text = "AA1"
			intervals [2372]:
				xmin = 1191.2423
				xmax = 1191.2923
				text = "T"
			intervals [2373]:
				xmin = 1191.2923
				xmax = 1191.3223
				text = "sp"
			intervals [2374]:
				xmin = 1191.3223
				xmax = 1191.3723
				text = "R"
			intervals [2375]:
				xmin = 1191.3723
				xmax = 1191.4123
				text = "IY1"
			intervals [2376]:
				xmin = 1191.4123
				xmax = 1191.5323
				text = "L"
			intervals [2377]:
				xmin = 1191.5323
				xmax = 1191.6323
				text = "sp"
			intervals [2378]:
				xmin = 1191.6323
				xmax = 1191.7323
				text = "S"
			intervals [2379]:
				xmin = 1191.7323
				xmax = 1191.7723
				text = "OW1"
			intervals [2380]:
				xmin = 1191.7723
				xmax = 1192.0223
				text = "L"
			intervals [2381]:
				xmin = 1192.0223
				xmax = 1192.5203
				text = "sp"
			intervals [2382]:
				xmin = 1192.5203
				xmax = 1192.7703
				text = "spn"
			intervals [2383]:
				xmin = 1192.7703
				xmax = 1193.6748
				text = "sp"
			intervals [2384]:
				xmin = 1193.6748
				xmax = 1193.7648
				text = "AY1"
			intervals [2385]:
				xmin = 1193.7648
				xmax = 1193.8548
				text = "V"
			intervals [2386]:
				xmin = 1193.8548
				xmax = 1193.9048
				text = "T"
			intervals [2387]:
				xmin = 1193.9048
				xmax = 1193.9448
				text = "R"
			intervals [2388]:
				xmin = 1193.9448
				xmax = 1194.0548
				text = "AY1"
			intervals [2389]:
				xmin = 1194.0548
				xmax = 1194.1448
				text = "D"
			intervals [2390]:
				xmin = 1194.1448
				xmax = 1194.2148
				text = "S"
			intervals [2391]:
				xmin = 1194.2148
				xmax = 1194.2548
				text = "AH1"
			intervals [2392]:
				xmin = 1194.2548
				xmax = 1194.2848
				text = "M"
			intervals [2393]:
				xmin = 1194.2848
				xmax = 1194.3148
				text = "AH0"
			intervals [2394]:
				xmin = 1194.3148
				xmax = 1194.3448
				text = "V"
			intervals [2395]:
				xmin = 1194.3448
				xmax = 1194.3748
				text = "DH"
			intervals [2396]:
				xmin = 1194.3748
				xmax = 1194.4448
				text = "OW1"
			intervals [2397]:
				xmin = 1194.4448
				xmax = 1194.5448
				text = "Z"
			intervals [2398]:
				xmin = 1194.5448
				xmax = 1194.6448
				text = "sp"
			intervals [2399]:
				xmin = 1194.6448
				xmax = 1194.6848
				text = "M"
			intervals [2400]:
				xmin = 1194.6848
				xmax = 1194.7148
				text = "UW1"
			intervals [2401]:
				xmin = 1194.7148
				xmax = 1194.7448
				text = "V"
			intervals [2402]:
				xmin = 1194.7448
				xmax = 1194.7748
				text = "Z"
			intervals [2403]:
				xmin = 1194.7748
				xmax = 1195.1648
				text = "sp"
			intervals [2404]:
				xmin = 1195.1648
				xmax = 1195.1948
				text = "B"
			intervals [2405]:
				xmin = 1195.1948
				xmax = 1195.2248
				text = "IH0"
			intervals [2406]:
				xmin = 1195.2248
				xmax = 1195.2548
				text = "F"
			intervals [2407]:
				xmin = 1195.2548
				xmax = 1195.2948
				text = "AO1"
			intervals [2408]:
				xmin = 1195.2948
				xmax = 1195.3348
				text = "R"
			intervals [2409]:
				xmin = 1195.3348
				xmax = 1195.4648
				text = "sp"
			intervals [2410]:
				xmin = 1195.4648
				xmax = 1195.4948
				text = "AH0"
			intervals [2411]:
				xmin = 1195.4948
				xmax = 1195.5248
				text = "M"
			intervals [2412]:
				xmin = 1195.5248
				xmax = 1195.6348
				text = "sp"
			intervals [2413]:
				xmin = 1195.6348
				xmax = 1195.6648
				text = "B"
			intervals [2414]:
				xmin = 1195.6648
				xmax = 1195.6948
				text = "AE1"
			intervals [2415]:
				xmin = 1195.6948
				xmax = 1195.8848
				text = "D"
			intervals [2416]:
				xmin = 1195.8848
				xmax = 1196.2748
				text = "sp"
			intervals [2417]:
				xmin = 1196.2748
				xmax = 1196.4648
				text = "UW1"
			intervals [2418]:
				xmin = 1196.4648
				xmax = 1196.5648
				text = "sp"
			intervals [2419]:
				xmin = 1196.5648
				xmax = 1209.0273
				text = ""
			intervals [2420]:
				xmin = 1209.0273
				xmax = 1209.1173
				text = "IH0"
			intervals [2421]:
				xmin = 1209.1173
				xmax = 1209.1473
				text = "Z"
			intervals [2422]:
				xmin = 1209.1473
				xmax = 1209.1773
				text = "sp"
			intervals [2423]:
				xmin = 1209.1773
				xmax = 1209.2473
				text = "DH"
			intervals [2424]:
				xmin = 1209.2473
				xmax = 1209.3173
				text = "AH0"
			intervals [2425]:
				xmin = 1209.3173
				xmax = 1209.4373
				text = "T"
			intervals [2426]:
				xmin = 1209.4373
				xmax = 1209.4673
				text = "sp"
			intervals [2427]:
				xmin = 1209.4673
				xmax = 1209.4973
				text = "R"
			intervals [2428]:
				xmin = 1209.4973
				xmax = 1209.5273
				text = "AY1"
			intervals [2429]:
				xmin = 1209.5273
				xmax = 1209.6273
				text = "T"
			intervals [2430]:
				xmin = 1209.6273
				xmax = 1209.7573
				text = "sp"
			intervals [2431]:
				xmin = 1209.7573
				xmax = 1209.7873
				text = "P"
			intervals [2432]:
				xmin = 1209.7873
				xmax = 1209.8173
				text = "R"
			intervals [2433]:
				xmin = 1209.8173
				xmax = 1209.8473
				text = "IH1"
			intervals [2434]:
				xmin = 1209.8473
				xmax = 1209.8773
				text = "T"
			intervals [2435]:
				xmin = 1209.8773
				xmax = 1209.9473
				text = "IY0"
			intervals [2436]:
				xmin = 1209.9473
				xmax = 1210.0473
				text = "sp"
			intervals [2437]:
				xmin = 1210.0473
				xmax = 1210.1273
				text = "G"
			intervals [2438]:
				xmin = 1210.1273
				xmax = 1210.1773
				text = "IH0"
			intervals [2439]:
				xmin = 1210.1773
				xmax = 1210.2073
				text = "D"
			intervals [2440]:
				xmin = 1210.2073
				xmax = 1210.2873
				text = "sp"
			intervals [2441]:
				xmin = 1210.2873
				xmax = 1210.9629
				text = ""
			intervals [2442]:
				xmin = 1210.9629
				xmax = 1211.0329
				text = "HH"
			intervals [2443]:
				xmin = 1211.0329
				xmax = 1211.0729
				text = "AW1"
			intervals [2444]:
				xmin = 1211.0729
				xmax = 1211.1429
				text = "AH0"
			intervals [2445]:
				xmin = 1211.1429
				xmax = 1211.1929
				text = "B"
			intervals [2446]:
				xmin = 1211.1929
				xmax = 1211.3129
				text = "AW1"
			intervals [2447]:
				xmin = 1211.3129
				xmax = 1211.4029
				text = "T"
			intervals [2448]:
				xmin = 1211.4029
				xmax = 1211.4429
				text = "sp"
			intervals [2449]:
				xmin = 1211.4429
				xmax = 1211.8329
				text = "AH1"
			intervals [2450]:
				xmin = 1211.8329
				xmax = 1212.5266
				text = ""
			intervals [2451]:
				xmin = 1212.5266
				xmax = 1212.5966
				text = "DH"
			intervals [2452]:
				xmin = 1212.5966
				xmax = 1212.6866
				text = "IH0"
			intervals [2453]:
				xmin = 1212.6866
				xmax = 1212.8066
				text = "S"
			intervals [2454]:
				xmin = 1212.8066
				xmax = 1212.9066
				text = "sp"
			intervals [2455]:
				xmin = 1212.9066
				xmax = 1212.9366
				text = "IH0"
			intervals [2456]:
				xmin = 1212.9366
				xmax = 1212.9666
				text = "Z"
			intervals [2457]:
				xmin = 1212.9666
				xmax = 1213.0066
				text = "sp"
			intervals [2458]:
				xmin = 1213.0066
				xmax = 1213.1466
				text = "Y"
			intervals [2459]:
				xmin = 1213.1466
				xmax = 1213.1766
				text = "UW1"
			intervals [2460]:
				xmin = 1213.1766
				xmax = 1213.2666
				text = "D"
			intervals [2461]:
				xmin = 1213.2666
				xmax = 1213.3766
				text = "UW1"
			intervals [2462]:
				xmin = 1213.3766
				xmax = 1213.4266
				text = "DH"
			intervals [2463]:
				xmin = 1213.4266
				xmax = 1213.5266
				text = "IH0"
			intervals [2464]:
				xmin = 1213.5266
				xmax = 1213.5866
				text = "S"
			intervals [2465]:
				xmin = 1213.5866
				xmax = 1213.6266
				text = "sp"
			intervals [2466]:
				xmin = 1213.6266
				xmax = 1213.6666
				text = "W"
			intervals [2467]:
				xmin = 1213.6666
				xmax = 1213.6966
				text = "IH0"
			intervals [2468]:
				xmin = 1213.6966
				xmax = 1213.7466
				text = "DH"
			intervals [2469]:
				xmin = 1213.7466
				xmax = 1213.7766
				text = "DH"
			intervals [2470]:
				xmin = 1213.7766
				xmax = 1213.8266
				text = "IY0"
			intervals [2471]:
				xmin = 1213.8266
				xmax = 1213.9066
				text = "G"
			intervals [2472]:
				xmin = 1213.9066
				xmax = 1214.0866
				text = "AY1"
			intervals [2473]:
				xmin = 1214.0866
				xmax = 1214.1566
				text = "Z"
			intervals [2474]:
				xmin = 1214.1566
				xmax = 1214.2066
				text = "sp"
			intervals [2475]:
				xmin = 1214.2066
				xmax = 1214.2366
				text = "Y"
			intervals [2476]:
				xmin = 1214.2366
				xmax = 1214.2666
				text = "UW1"
			intervals [2477]:
				xmin = 1214.2666
				xmax = 1214.3066
				text = "G"
			intervals [2478]:
				xmin = 1214.3066
				xmax = 1214.4166
				text = "OW1"
			intervals [2479]:
				xmin = 1214.4166
				xmax = 1214.4466
				text = "sp"
			intervals [2480]:
				xmin = 1214.4466
				xmax = 1214.5266
				text = "ER0"
			intervals [2481]:
				xmin = 1214.5266
				xmax = 1214.6566
				text = "AW1"
			intervals [2482]:
				xmin = 1214.6566
				xmax = 1214.7166
				text = "N"
			intervals [2483]:
				xmin = 1214.7166
				xmax = 1214.7466
				text = "D"
			intervals [2484]:
				xmin = 1214.7466
				xmax = 1214.8066
				text = "W"
			intervals [2485]:
				xmin = 1214.8066
				xmax = 1214.8666
				text = "IH0"
			intervals [2486]:
				xmin = 1214.8666
				xmax = 1214.9066
				text = "DH"
			intervals [2487]:
				xmin = 1214.9066
				xmax = 1214.9466
				text = "sp"
			intervals [2488]:
				xmin = 1214.9466
				xmax = 1215.1406
				text = ""
			intervals [2489]:
				xmin = 1215.1406
				xmax = 1215.2006
				text = "P"
			intervals [2490]:
				xmin = 1215.2006
				xmax = 1215.2406
				text = "IY1"
			intervals [2491]:
				xmin = 1215.2406
				xmax = 1215.3806
				text = "P"
			intervals [2492]:
				xmin = 1215.3806
				xmax = 1215.4106
				text = "AH0"
			intervals [2493]:
				xmin = 1215.4106
				xmax = 1215.4406
				text = "L"
			intervals [2494]:
				xmin = 1215.4406
				xmax = 1215.4706
				text = "sp"
			intervals [2495]:
				xmin = 1215.4706
				xmax = 1215.5306
				text = "Y"
			intervals [2496]:
				xmin = 1215.5306
				xmax = 1215.6306
				text = "UW1"
			intervals [2497]:
				xmin = 1215.6306
				xmax = 1215.8606
				text = "sp"
			intervals [2498]:
				xmin = 1215.8606
				xmax = 1215.9206
				text = "HH"
			intervals [2499]:
				xmin = 1215.9206
				xmax = 1215.9506
				text = "AE1"
			intervals [2500]:
				xmin = 1215.9506
				xmax = 1215.9906
				text = "NG"
			intervals [2501]:
				xmin = 1215.9906
				xmax = 1216.1006
				text = "sp"
			intervals [2502]:
				xmin = 1216.1006
				xmax = 1216.1706
				text = "ER0"
			intervals [2503]:
				xmin = 1216.1706
				xmax = 1216.2706
				text = "AW1"
			intervals [2504]:
				xmin = 1216.2706
				xmax = 1216.3106
				text = "N"
			intervals [2505]:
				xmin = 1216.3106
				xmax = 1216.3406
				text = "D"
			intervals [2506]:
				xmin = 1216.3406
				xmax = 1216.3706
				text = "sp"
			intervals [2507]:
				xmin = 1216.3706
				xmax = 1216.4106
				text = "W"
			intervals [2508]:
				xmin = 1216.4106
				xmax = 1216.4406
				text = "IH0"
			intervals [2509]:
				xmin = 1216.4406
				xmax = 1216.4806
				text = "DH"
			intervals [2510]:
				xmin = 1216.4806
				xmax = 1227.8584
				text = "sp"
			intervals [2511]:
				xmin = 1227.8584
				xmax = 1228.0184
				text = "D"
			intervals [2512]:
				xmin = 1228.0184
				xmax = 1228.1084
				text = "UW1"
			intervals [2513]:
				xmin = 1228.1084
				xmax = 1228.1784
				text = "Y"
			intervals [2514]:
				xmin = 1228.1784
				xmax = 1228.2084
				text = "UW1"
			intervals [2515]:
				xmin = 1228.2084
				xmax = 1228.2384
				text = "P"
			intervals [2516]:
				xmin = 1228.2384
				xmax = 1228.2984
				text = "L"
			intervals [2517]:
				xmin = 1228.2984
				xmax = 1228.3684
				text = "EY1"
			intervals [2518]:
				xmin = 1228.3684
				xmax = 1228.5384
				text = "IH0"
			intervals [2519]:
				xmin = 1228.5384
				xmax = 1228.6084
				text = "N"
			intervals [2520]:
				xmin = 1228.6084
				xmax = 1228.6484
				text = "S"
			intervals [2521]:
				xmin = 1228.6484
				xmax = 1228.6784
				text = "T"
			intervals [2522]:
				xmin = 1228.6784
				xmax = 1228.7084
				text = "R"
			intervals [2523]:
				xmin = 1228.7084
				xmax = 1228.7384
				text = "AH1"
			intervals [2524]:
				xmin = 1228.7384
				xmax = 1228.7984
				text = "IH1"
			intervals [2525]:
				xmin = 1228.7984
				xmax = 1228.8684
				text = "N"
			intervals [2526]:
				xmin = 1228.8684
				xmax = 1228.9384
				text = "S"
			intervals [2527]:
				xmin = 1228.9384
				xmax = 1228.9784
				text = "T"
			intervals [2528]:
				xmin = 1228.9784
				xmax = 1229.0084
				text = "R"
			intervals [2529]:
				xmin = 1229.0084
				xmax = 1229.0384
				text = "AH0"
			intervals [2530]:
				xmin = 1229.0384
				xmax = 1229.0684
				text = "M"
			intervals [2531]:
				xmin = 1229.0684
				xmax = 1229.0984
				text = "AH0"
			intervals [2532]:
				xmin = 1229.0984
				xmax = 1229.1284
				text = "N"
			intervals [2533]:
				xmin = 1229.1284
				xmax = 1229.1584
				text = "T"
			intervals [2534]:
				xmin = 1229.1584
				xmax = 1229.1884
				text = "S"
			intervals [2535]:
				xmin = 1229.1884
				xmax = 1229.3484
				text = "sp"
			intervals [2536]:
				xmin = 1229.3484
				xmax = 1238.522
				text = ""
			intervals [2537]:
				xmin = 1238.522
				xmax = 1238.602
				text = "IH0"
			intervals [2538]:
				xmin = 1238.602
				xmax = 1238.652
				text = "Z"
			intervals [2539]:
				xmin = 1238.652
				xmax = 1238.692
				text = "DH"
			intervals [2540]:
				xmin = 1238.692
				xmax = 1238.762
				text = "AE1"
			intervals [2541]:
				xmin = 1238.762
				xmax = 1238.902
				text = "T"
			intervals [2542]:
				xmin = 1238.902
				xmax = 1238.932
				text = "R"
			intervals [2543]:
				xmin = 1238.932
				xmax = 1238.982
				text = "AY1"
			intervals [2544]:
				xmin = 1238.982
				xmax = 1239.062
				text = "T"
			intervals [2545]:
				xmin = 1239.062
				xmax = 1239.172
				text = "sp"
			intervals [2546]:
				xmin = 1239.172
				xmax = 1239.9916
				text = ""
			intervals [2547]:
				xmin = 1239.9916
				xmax = 1240.1016
				text = "M"
			intervals [2548]:
				xmin = 1240.1016
				xmax = 1240.1416
				text = "Y"
			intervals [2549]:
				xmin = 1240.1416
				xmax = 1240.2616
				text = "UW0"
			intervals [2550]:
				xmin = 1240.2616
				xmax = 1240.3316
				text = "Z"
			intervals [2551]:
				xmin = 1240.3316
				xmax = 1240.4316
				text = "IH1"
			intervals [2552]:
				xmin = 1240.4316
				xmax = 1240.4616
				text = "SH"
			intervals [2553]:
				xmin = 1240.4616
				xmax = 1240.4916
				text = "AH0"
			intervals [2554]:
				xmin = 1240.4916
				xmax = 1240.5216
				text = "N"
			intervals [2555]:
				xmin = 1240.5216
				xmax = 1240.7216
				text = "sp"
			intervals [2556]:
				xmin = 1240.7216
				xmax = 1240.7516
				text = "HH"
			intervals [2557]:
				xmin = 1240.7516
				xmax = 1240.7816
				text = "AH1"
			intervals [2558]:
				xmin = 1240.7816
				xmax = 1240.9816
				text = "sp"
			intervals [2559]:
				xmin = 1240.9816
				xmax = 1245.2727
				text = ""
			intervals [2560]:
				xmin = 1245.2727
				xmax = 1245.5227
				text = "M"
			intervals [2561]:
				xmin = 1245.5227
				xmax = 1245.5527
				text = "HH"
			intervals [2562]:
				xmin = 1245.5527
				xmax = 1245.7227
				text = "M"
			intervals [2563]:
				xmin = 1245.7227
				xmax = 1247.0582
				text = "sp"
			intervals [2564]:
				xmin = 1247.0582
				xmax = 1247.0882
				text = "OW1"
			intervals [2565]:
				xmin = 1247.0882
				xmax = 1247.2182
				text = "sp"
			intervals [2566]:
				xmin = 1247.2182
				xmax = 1247.2682
				text = "G"
			intervals [2567]:
				xmin = 1247.2682
				xmax = 1247.3982
				text = "IH0"
			intervals [2568]:
				xmin = 1247.3982
				xmax = 1247.4282
				text = "D"
			intervals [2569]:
				xmin = 1247.4282
				xmax = 1247.6382
				text = "sp"
			intervals [2570]:
				xmin = 1247.6382
				xmax = 1248.478
				text = ""
			intervals [2571]:
				xmin = 1248.478
				xmax = 1248.538
				text = "HH"
			intervals [2572]:
				xmin = 1248.538
				xmax = 1248.648
				text = "AW1"
			intervals [2573]:
				xmin = 1248.648
				xmax = 1248.708
				text = "AH0"
			intervals [2574]:
				xmin = 1248.708
				xmax = 1248.758
				text = "B"
			intervals [2575]:
				xmin = 1248.758
				xmax = 1248.938
				text = "AW1"
			intervals [2576]:
				xmin = 1248.938
				xmax = 1249.048
				text = "T"
			intervals [2577]:
				xmin = 1249.048
				xmax = 1249.198
				text = "AH1"
			intervals [2578]:
				xmin = 1249.198
				xmax = 1249.298
				text = "IH1"
			intervals [2579]:
				xmin = 1249.298
				xmax = 1249.358
				text = "N"
			intervals [2580]:
				xmin = 1249.358
				xmax = 1249.408
				text = "DH"
			intervals [2581]:
				xmin = 1249.408
				xmax = 1249.488
				text = "IY0"
			intervals [2582]:
				xmin = 1249.488
				xmax = 1249.548
				text = "G"
			intervals [2583]:
				xmin = 1249.548
				xmax = 1249.578
				text = "R"
			intervals [2584]:
				xmin = 1249.578
				xmax = 1249.788
				text = "UW1"
			intervals [2585]:
				xmin = 1249.788
				xmax = 1249.858
				text = "P"
			intervals [2586]:
				xmin = 1249.858
				xmax = 1249.958
				text = "AH1"
			intervals [2587]:
				xmin = 1249.958
				xmax = 1250.078
				text = "V"
			intervals [2588]:
				xmin = 1250.078
				xmax = 1250.138
				text = "sp"
			intervals [2589]:
				xmin = 1250.138
				xmax = 1250.188
				text = "P"
			intervals [2590]:
				xmin = 1250.188
				xmax = 1250.268
				text = "IY1"
			intervals [2591]:
				xmin = 1250.268
				xmax = 1250.348
				text = "P"
			intervals [2592]:
				xmin = 1250.348
				xmax = 1250.378
				text = "AH0"
			intervals [2593]:
				xmin = 1250.378
				xmax = 1250.408
				text = "L"
			intervals [2594]:
				xmin = 1250.408
				xmax = 1250.438
				text = "Y"
			intervals [2595]:
				xmin = 1250.438
				xmax = 1250.498
				text = "UW1"
			intervals [2596]:
				xmin = 1250.498
				xmax = 1250.558
				text = "G"
			intervals [2597]:
				xmin = 1250.558
				xmax = 1250.638
				text = "OW1"
			intervals [2598]:
				xmin = 1250.638
				xmax = 1250.668
				text = "sp"
			intervals [2599]:
				xmin = 1250.668
				xmax = 1250.798
				text = "ER0"
			intervals [2600]:
				xmin = 1250.798
				xmax = 1250.898
				text = "AW1"
			intervals [2601]:
				xmin = 1250.898
				xmax = 1250.928
				text = "N"
			intervals [2602]:
				xmin = 1250.928
				xmax = 1250.968
				text = "D"
			intervals [2603]:
				xmin = 1250.968
				xmax = 1250.998
				text = "W"
			intervals [2604]:
				xmin = 1250.998
				xmax = 1251.028
				text = "IH0"
			intervals [2605]:
				xmin = 1251.028
				xmax = 1251.058
				text = "DH"
			intervals [2606]:
				xmin = 1251.058
				xmax = 1251.168
				text = "sp"
			intervals [2607]:
				xmin = 1251.168
				xmax = 1251.198
				text = "D"
			intervals [2608]:
				xmin = 1251.198
				xmax = 1251.228
				text = "IH0"
			intervals [2609]:
				xmin = 1251.228
				xmax = 1251.288
				text = "Z"
			intervals [2610]:
				xmin = 1251.288
				xmax = 1251.348
				text = "EH1"
			intervals [2611]:
				xmin = 1251.348
				xmax = 1251.438
				text = "N"
			intervals [2612]:
				xmin = 1251.438
				xmax = 1251.468
				text = "IY0"
			intervals [2613]:
				xmin = 1251.468
				xmax = 1251.588
				text = "B"
			intervals [2614]:
				xmin = 1251.588
				xmax = 1251.628
				text = "AH0"
			intervals [2615]:
				xmin = 1251.628
				xmax = 1251.688
				text = "D"
			intervals [2616]:
				xmin = 1251.688
				xmax = 1251.768
				text = "IY0"
			intervals [2617]:
				xmin = 1251.768
				xmax = 1251.908
				text = "sp"
			intervals [2618]:
				xmin = 1251.908
				xmax = 1251.938
				text = "S"
			intervals [2619]:
				xmin = 1251.938
				xmax = 1251.988
				text = "P"
			intervals [2620]:
				xmin = 1251.988
				xmax = 1252.018
				text = "IY1"
			intervals [2621]:
				xmin = 1252.018
				xmax = 1252.048
				text = "K"
			intervals [2622]:
				xmin = 1252.048
				xmax = 1252.098
				text = "sp"
			intervals [2623]:
				xmin = 1252.098
				xmax = 1252.158
				text = "EH1"
			intervals [2624]:
				xmin = 1252.158
				xmax = 1252.198
				text = "N"
			intervals [2625]:
				xmin = 1252.198
				xmax = 1252.288
				text = "IY0"
			intervals [2626]:
				xmin = 1252.288
				xmax = 1252.318
				text = "sp"
			intervals [2627]:
				xmin = 1252.318
				xmax = 1252.348
				text = "D"
			intervals [2628]:
				xmin = 1252.348
				xmax = 1252.398
				text = "IH1"
			intervals [2629]:
				xmin = 1252.398
				xmax = 1252.488
				text = "F"
			intervals [2630]:
				xmin = 1252.488
				xmax = 1252.518
				text = "R"
			intervals [2631]:
				xmin = 1252.518
				xmax = 1252.548
				text = "AH0"
			intervals [2632]:
				xmin = 1252.548
				xmax = 1252.578
				text = "N"
			intervals [2633]:
				xmin = 1252.578
				xmax = 1252.608
				text = "T"
			intervals [2634]:
				xmin = 1252.608
				xmax = 1252.638
				text = "sp"
			intervals [2635]:
				xmin = 1252.638
				xmax = 1252.738
				text = "L"
			intervals [2636]:
				xmin = 1252.738
				xmax = 1252.808
				text = "AE1"
			intervals [2637]:
				xmin = 1252.808
				xmax = 1252.838
				text = "NG"
			intervals [2638]:
				xmin = 1252.838
				xmax = 1252.868
				text = "G"
			intervals [2639]:
				xmin = 1252.868
				xmax = 1252.898
				text = "W"
			intervals [2640]:
				xmin = 1252.898
				xmax = 1252.928
				text = "IH0"
			intervals [2641]:
				xmin = 1252.928
				xmax = 1252.958
				text = "JH"
			intervals [2642]:
				xmin = 1252.958
				xmax = 1252.988
				text = "IH0"
			intervals [2643]:
				xmin = 1252.988
				xmax = 1253.018
				text = "Z"
			intervals [2644]:
				xmin = 1253.018
				xmax = 1253.048
				text = "sp"
			intervals [2645]:
				xmin = 1253.048
				xmax = 1253.168
				text = "ER0"
			intervals [2646]:
				xmin = 1253.168
				xmax = 1253.308
				text = "sp"
			intervals [2647]:
				xmin = 1253.308
				xmax = 1253.338
				text = "EH1"
			intervals [2648]:
				xmin = 1253.338
				xmax = 1253.368
				text = "N"
			intervals [2649]:
				xmin = 1253.368
				xmax = 1253.398
				text = "IY0"
			intervals [2650]:
				xmin = 1253.398
				xmax = 1253.428
				text = "TH"
			intervals [2651]:
				xmin = 1253.428
				xmax = 1253.458
				text = "IH2"
			intervals [2652]:
				xmin = 1253.458
				xmax = 1253.518
				text = "N"
			intervals [2653]:
				xmin = 1253.518
				xmax = 1267.1247
				text = "sp"
			intervals [2654]:
				xmin = 1267.1247
				xmax = 1267.2547
				text = "AH1"
			intervals [2655]:
				xmin = 1267.2547
				xmax = 1267.3747
				text = "HH"
			intervals [2656]:
				xmin = 1267.3747
				xmax = 1267.4747
				text = "AH1"
			intervals [2657]:
				xmin = 1267.4747
				xmax = 1267.9431
				text = "sp"
			intervals [2658]:
				xmin = 1267.9431
				xmax = 1267.9731
				text = "G"
			intervals [2659]:
				xmin = 1267.9731
				xmax = 1268.0031
				text = "IH0"
			intervals [2660]:
				xmin = 1268.0031
				xmax = 1268.0331
				text = "D"
			intervals [2661]:
				xmin = 1268.0331
				xmax = 1268.1431
				text = "sp"
			intervals [2662]:
				xmin = 1268.1431
				xmax = 1268.6223
				text = ""
			intervals [2663]:
				xmin = 1268.6223
				xmax = 1268.6723
				text = "HH"
			intervals [2664]:
				xmin = 1268.6723
				xmax = 1268.7723
				text = "AW1"
			intervals [2665]:
				xmin = 1268.7723
				xmax = 1268.8223
				text = "AH0"
			intervals [2666]:
				xmin = 1268.8223
				xmax = 1268.8723
				text = "B"
			intervals [2667]:
				xmin = 1268.8723
				xmax = 1269.0023
				text = "AW1"
			intervals [2668]:
				xmin = 1269.0023
				xmax = 1269.0623
				text = "T"
			intervals [2669]:
				xmin = 1269.0623
				xmax = 1269.1223
				text = "sp"
			intervals [2670]:
				xmin = 1269.1223
				xmax = 1269.1523
				text = "IH0"
			intervals [2671]:
				xmin = 1269.1523
				xmax = 1269.1823
				text = "N"
			intervals [2672]:
				xmin = 1269.1823
				xmax = 1269.2123
				text = "DH"
			intervals [2673]:
				xmin = 1269.2123
				xmax = 1269.2923
				text = "IY0"
			intervals [2674]:
				xmin = 1269.2923
				xmax = 1269.3523
				text = "sp"
			intervals [2675]:
				xmin = 1269.3523
				xmax = 1269.3823
				text = "G"
			intervals [2676]:
				xmin = 1269.3823
				xmax = 1269.4223
				text = "R"
			intervals [2677]:
				xmin = 1269.4223
				xmax = 1269.5923
				text = "UW1"
			intervals [2678]:
				xmin = 1269.5923
				xmax = 1269.6323
				text = "P"
			intervals [2679]:
				xmin = 1269.6323
				xmax = 1269.7523
				text = "sp"
			intervals [2680]:
				xmin = 1269.7523
				xmax = 1269.8323
				text = "Y"
			intervals [2681]:
				xmin = 1269.8323
				xmax = 1269.8923
				text = "UW1"
			intervals [2682]:
				xmin = 1269.8923
				xmax = 1269.9223
				text = "sp"
			intervals [2683]:
				xmin = 1269.9223
				xmax = 1269.9523
				text = "G"
			intervals [2684]:
				xmin = 1269.9523
				xmax = 1270.0223
				text = "OW1"
			intervals [2685]:
				xmin = 1270.0223
				xmax = 1270.1223
				text = "ER0"
			intervals [2686]:
				xmin = 1270.1223
				xmax = 1270.2023
				text = "AW1"
			intervals [2687]:
				xmin = 1270.2023
				xmax = 1270.2523
				text = "N"
			intervals [2688]:
				xmin = 1270.2523
				xmax = 1270.2823
				text = "D"
			intervals [2689]:
				xmin = 1270.2823
				xmax = 1270.3223
				text = "W"
			intervals [2690]:
				xmin = 1270.3223
				xmax = 1270.3623
				text = "IH0"
			intervals [2691]:
				xmin = 1270.3623
				xmax = 1270.3923
				text = "DH"
			intervals [2692]:
				xmin = 1270.3923
				xmax = 1270.4323
				text = "sp"
			intervals [2693]:
				xmin = 1270.4323
				xmax = 1270.5123
				text = "DH"
			intervals [2694]:
				xmin = 1270.5123
				xmax = 1270.5423
				text = "EH1"
			intervals [2695]:
				xmin = 1270.5423
				xmax = 1270.5823
				text = "R"
			intervals [2696]:
				xmin = 1270.5823
				xmax = 1270.6223
				text = "sp"
			intervals [2697]:
				xmin = 1270.6223
				xmax = 1270.6523
				text = "EH1"
			intervals [2698]:
				xmin = 1270.6523
				xmax = 1270.6823
				text = "N"
			intervals [2699]:
				xmin = 1270.6823
				xmax = 1270.7123
				text = "IY0"
			intervals [2700]:
				xmin = 1270.7123
				xmax = 1270.7623
				text = "HH"
			intervals [2701]:
				xmin = 1270.7623
				xmax = 1270.8223
				text = "W"
			intervals [2702]:
				xmin = 1270.8223
				xmax = 1270.8723
				text = "AY1"
			intervals [2703]:
				xmin = 1270.8723
				xmax = 1270.9423
				text = "T"
			intervals [2704]:
				xmin = 1270.9423
				xmax = 1271.1223
				text = "sp"
			intervals [2705]:
				xmin = 1271.1223
				xmax = 1271.2123
				text = "G"
			intervals [2706]:
				xmin = 1271.2123
				xmax = 1271.3623
				text = "AY1"
			intervals [2707]:
				xmin = 1271.3623
				xmax = 1271.6023
				text = "Z"
			intervals [2708]:
				xmin = 1271.6023
				xmax = 1271.6323
				text = "sp"
			intervals [2709]:
				xmin = 1271.6323
				xmax = 1271.8223
				text = "ER0"
			intervals [2710]:
				xmin = 1271.8223
				xmax = 1272.1023
				text = "sp"
			intervals [2711]:
				xmin = 1272.1023
				xmax = 1272.1323
				text = "M"
			intervals [2712]:
				xmin = 1272.1323
				xmax = 1272.1623
				text = "OW1"
			intervals [2713]:
				xmin = 1272.1623
				xmax = 1272.1923
				text = "S"
			intervals [2714]:
				xmin = 1272.1923
				xmax = 1272.2223
				text = "L"
			intervals [2715]:
				xmin = 1272.2223
				xmax = 1272.4723
				text = "IY0"
			intervals [2716]:
				xmin = 1272.4723
				xmax = 1272.5023
				text = "sp"
			intervals [2717]:
				xmin = 1272.5023
				xmax = 1272.5323
				text = "N"
			intervals [2718]:
				xmin = 1272.5323
				xmax = 1272.5623
				text = "IY1"
			intervals [2719]:
				xmin = 1272.5623
				xmax = 1272.6223
				text = "G"
			intervals [2720]:
				xmin = 1272.6223
				xmax = 1272.6523
				text = "R"
			intervals [2721]:
				xmin = 1272.6523
				xmax = 1272.8323
				text = "OW0"
			intervals [2722]:
				xmin = 1272.8323
				xmax = 1272.8723
				text = "Z"
			intervals [2723]:
				xmin = 1272.8723
				xmax = 1273.0723
				text = "sp"
			intervals [2724]:
				xmin = 1273.0723
				xmax = 1273.1023
				text = "ER0"
			intervals [2725]:
				xmin = 1273.1023
				xmax = 1273.4223
				text = "sp"
			intervals [2726]:
				xmin = 1273.4223
				xmax = 1274.1612
				text = ""
			intervals [2727]:
				xmin = 1274.1612
				xmax = 1274.1912
				text = "ER0"
			intervals [2728]:
				xmin = 1274.1912
				xmax = 1274.4112
				text = "sp"
			intervals [2729]:
				xmin = 1274.4112
				xmax = 1274.4412
				text = "W"
			intervals [2730]:
				xmin = 1274.4412
				xmax = 1274.4712
				text = "AH1"
			intervals [2731]:
				xmin = 1274.4712
				xmax = 1274.5012
				text = "T"
			intervals [2732]:
				xmin = 1274.5012
				xmax = 1274.8812
				text = "sp"
			intervals [2733]:
				xmin = 1274.8812
				xmax = 1281.929
				text = ""
			intervals [2734]:
				xmin = 1281.929
				xmax = 1281.959
				text = "M"
			intervals [2735]:
				xmin = 1281.959
				xmax = 1281.989
				text = "HH"
			intervals [2736]:
				xmin = 1281.989
				xmax = 1282.209
				text = "M"
			intervals [2737]:
				xmin = 1282.209
				xmax = 1290.398
				text = ""
			intervals [2738]:
				xmin = 1290.398
				xmax = 1290.428
				text = "sil"
			intervals [2739]:
				xmin = 1290.428
				xmax = 1290.528
				text = "M"
			intervals [2740]:
				xmin = 1290.528
				xmax = 1290.578
				text = "HH"
			intervals [2741]:
				xmin = 1290.578
				xmax = 1290.748
				text = "M"
			intervals [2742]:
				xmin = 1290.748
				xmax = 1292.6924
				text = "sp"
			intervals [2743]:
				xmin = 1292.6924
				xmax = 1292.7224
				text = "AO2"
			intervals [2744]:
				xmin = 1292.7224
				xmax = 1292.7524
				text = "L"
			intervals [2745]:
				xmin = 1292.7524
				xmax = 1292.8024
				text = "R"
			intervals [2746]:
				xmin = 1292.8024
				xmax = 1292.8324
				text = "AY1"
			intervals [2747]:
				xmin = 1292.8324
				xmax = 1292.8624
				text = "T"
			intervals [2748]:
				xmin = 1292.8624
				xmax = 1292.9924
				text = "sp"
			intervals [2749]:
				xmin = 1292.9924
				xmax = 1293.0224
				text = "G"
			intervals [2750]:
				xmin = 1293.0224
				xmax = 1293.1224
				text = "IH0"
			intervals [2751]:
				xmin = 1293.1224
				xmax = 1293.2024
				text = "D"
			intervals [2752]:
				xmin = 1293.2024
				xmax = 1294.4647
				text = "sp"
			intervals [2753]:
				xmin = 1294.4647
				xmax = 1294.8647
				text = "AH1"
			intervals [2754]:
				xmin = 1294.8647
				xmax = 1294.8947
				text = "sp"
			intervals [2755]:
				xmin = 1294.8947
				xmax = 1295.0547
				text = "IH0"
			intervals [2756]:
				xmin = 1295.0547
				xmax = 1295.1047
				text = "Z"
			intervals [2757]:
				xmin = 1295.1047
				xmax = 1295.1447
				text = "sp"
			intervals [2758]:
				xmin = 1295.1447
				xmax = 1295.3147
				text = "IH0"
			intervals [2759]:
				xmin = 1295.3147
				xmax = 1295.4047
				text = "N"
			intervals [2760]:
				xmin = 1295.4047
				xmax = 1295.4547
				text = "Y"
			intervals [2761]:
				xmin = 1295.4547
				xmax = 1295.4947
				text = "UH1"
			intervals [2762]:
				xmin = 1295.4947
				xmax = 1295.6147
				text = "R"
			intervals [2763]:
				xmin = 1295.6147
				xmax = 1295.6447
				text = "IH0"
			intervals [2764]:
				xmin = 1295.6447
				xmax = 1295.9747
				text = "N"
			intervals [2765]:
				xmin = 1295.9747
				xmax = 1296.0047
				text = "sp"
			intervals [2766]:
				xmin = 1296.0047
				xmax = 1296.0447
				text = "DH"
			intervals [2767]:
				xmin = 1296.0447
				xmax = 1296.0847
				text = "IY0"
			intervals [2768]:
				xmin = 1296.0847
				xmax = 1296.1547
				text = "G"
			intervals [2769]:
				xmin = 1296.1547
				xmax = 1296.2047
				text = "R"
			intervals [2770]:
				xmin = 1296.2047
				xmax = 1296.2647
				text = "UW1"
			intervals [2771]:
				xmin = 1296.2647
				xmax = 1296.3147
				text = "P"
			intervals [2772]:
				xmin = 1296.3147
				xmax = 1296.3447
				text = "AH0"
			intervals [2773]:
				xmin = 1296.3447
				xmax = 1296.3747
				text = "V"
			intervals [2774]:
				xmin = 1296.3747
				xmax = 1296.4747
				text = "P"
			intervals [2775]:
				xmin = 1296.4747
				xmax = 1296.5147
				text = "IY1"
			intervals [2776]:
				xmin = 1296.5147
				xmax = 1296.5747
				text = "P"
			intervals [2777]:
				xmin = 1296.5747
				xmax = 1296.6047
				text = "AH0"
			intervals [2778]:
				xmin = 1296.6047
				xmax = 1296.6347
				text = "L"
			intervals [2779]:
				xmin = 1296.6347
				xmax = 1296.6747
				text = "Y"
			intervals [2780]:
				xmin = 1296.6747
				xmax = 1296.7247
				text = "UW1"
			intervals [2781]:
				xmin = 1296.7247
				xmax = 1296.7747
				text = "G"
			intervals [2782]:
				xmin = 1296.7747
				xmax = 1296.8347
				text = "OW1"
			intervals [2783]:
				xmin = 1296.8347
				xmax = 1297.0147
				text = "ER0"
			intervals [2784]:
				xmin = 1297.0147
				xmax = 1297.1547
				text = "AW1"
			intervals [2785]:
				xmin = 1297.1547
				xmax = 1297.2147
				text = "N"
			intervals [2786]:
				xmin = 1297.2147
				xmax = 1297.2447
				text = "D"
			intervals [2787]:
				xmin = 1297.2447
				xmax = 1297.2747
				text = "W"
			intervals [2788]:
				xmin = 1297.2747
				xmax = 1297.3447
				text = "IH0"
			intervals [2789]:
				xmin = 1297.3447
				xmax = 1297.4547
				text = "TH"
			intervals [2790]:
				xmin = 1297.4547
				xmax = 1297.5347
				text = "IH0"
			intervals [2791]:
				xmin = 1297.5347
				xmax = 1297.5847
				text = "Z"
			intervals [2792]:
				xmin = 1297.5847
				xmax = 1297.6147
				text = "DH"
			intervals [2793]:
				xmin = 1297.6147
				xmax = 1297.6547
				text = "EH1"
			intervals [2794]:
				xmin = 1297.6547
				xmax = 1297.7247
				text = "R"
			intervals [2795]:
				xmin = 1297.7247
				xmax = 1297.8247
				text = "EH1"
			intervals [2796]:
				xmin = 1297.8247
				xmax = 1297.8547
				text = "N"
			intervals [2797]:
				xmin = 1297.8547
				xmax = 1297.8847
				text = "IY0"
			intervals [2798]:
				xmin = 1297.8847
				xmax = 1297.9147
				text = "HH"
			intervals [2799]:
				xmin = 1297.9147
				xmax = 1297.9647
				text = "W"
			intervals [2800]:
				xmin = 1297.9647
				xmax = 1297.9947
				text = "AH1"
			intervals [2801]:
				xmin = 1297.9947
				xmax = 1298.0647
				text = "N"
			intervals [2802]:
				xmin = 1298.0647
				xmax = 1298.1447
				text = "sp"
			intervals [2803]:
				xmin = 1298.1447
				xmax = 1298.2047
				text = "P"
			intervals [2804]:
				xmin = 1298.2047
				xmax = 1298.3047
				text = "ER1"
			intervals [2805]:
				xmin = 1298.3047
				xmax = 1298.4047
				text = "S"
			intervals [2806]:
				xmin = 1298.4047
				xmax = 1298.4447
				text = "AH0"
			intervals [2807]:
				xmin = 1298.4447
				xmax = 1298.4847
				text = "N"
			intervals [2808]:
				xmin = 1298.4847
				xmax = 1298.5147
				text = "DH"
			intervals [2809]:
				xmin = 1298.5147
				xmax = 1298.5447
				text = "AH0"
			intervals [2810]:
				xmin = 1298.5447
				xmax = 1298.5747
				text = "T"
			intervals [2811]:
				xmin = 1298.5747
				xmax = 1298.6047
				text = "sp"
			intervals [2812]:
				xmin = 1298.6047
				xmax = 1298.6647
				text = "S"
			intervals [2813]:
				xmin = 1298.6647
				xmax = 1298.7247
				text = "K"
			intervals [2814]:
				xmin = 1298.7247
				xmax = 1298.8447
				text = "AY1"
			intervals [2815]:
				xmin = 1298.8447
				xmax = 1298.9547
				text = "N"
			intervals [2816]:
				xmin = 1298.9547
				xmax = 1299.0247
				text = "sp"
			intervals [2817]:
				xmin = 1299.0247
				xmax = 1299.0847
				text = "AH1"
			intervals [2818]:
				xmin = 1299.0847
				xmax = 1299.1147
				text = "V"
			intervals [2819]:
				xmin = 1299.1147
				xmax = 1299.1947
				text = "L"
			intervals [2820]:
				xmin = 1299.1947
				xmax = 1299.2347
				text = "IY1"
			intervals [2821]:
				xmin = 1299.2347
				xmax = 1299.3047
				text = "D"
			intervals [2822]:
				xmin = 1299.3047
				xmax = 1299.4747
				text = "ER0"
			intervals [2823]:
				xmin = 1299.4747
				xmax = 1299.5047
				text = "EH1"
			intervals [2824]:
				xmin = 1299.5047
				xmax = 1299.5747
				text = "V"
			intervals [2825]:
				xmin = 1299.5747
				xmax = 1299.6447
				text = "R"
			intervals [2826]:
				xmin = 1299.6447
				xmax = 1299.7447
				text = "IY0"
			intervals [2827]:
				xmin = 1299.7447
				xmax = 1299.7947
				text = "B"
			intervals [2828]:
				xmin = 1299.7947
				xmax = 1299.8247
				text = "AA2"
			intervals [2829]:
				xmin = 1299.8247
				xmax = 1299.8847
				text = "D"
			intervals [2830]:
				xmin = 1299.8847
				xmax = 1300.0047
				text = "IY0"
			intervals [2831]:
				xmin = 1300.0047
				xmax = 1300.0647
				text = "L"
			intervals [2832]:
				xmin = 1300.0647
				xmax = 1300.1247
				text = "IH1"
			intervals [2833]:
				xmin = 1300.1247
				xmax = 1300.2347
				text = "S"
			intervals [2834]:
				xmin = 1300.2347
				xmax = 1300.2747
				text = "AH0"
			intervals [2835]:
				xmin = 1300.2747
				xmax = 1300.3647
				text = "N"
			intervals [2836]:
				xmin = 1300.3647
				xmax = 1300.4647
				text = "Z"
			intervals [2837]:
				xmin = 1300.4647
				xmax = 1300.5147
				text = "sp"
			intervals [2838]:
				xmin = 1300.5147
				xmax = 1300.5647
				text = "T"
			intervals [2839]:
				xmin = 1300.5647
				xmax = 1300.9247
				text = "UW1"
			intervals [2840]:
				xmin = 1300.9247
				xmax = 1301.0047
				text = "sp"
			intervals [2841]:
				xmin = 1301.0047
				xmax = 1301.0347
				text = "IH0"
			intervals [2842]:
				xmin = 1301.0347
				xmax = 1301.1747
				text = "M"
			intervals [2843]:
				xmin = 1301.1747
				xmax = 1315.6199
				text = ""
			intervals [2844]:
				xmin = 1315.6199
				xmax = 1315.6699
				text = "sil"
			intervals [2845]:
				xmin = 1315.6699
				xmax = 1315.7599
				text = "M"
			intervals [2846]:
				xmin = 1315.7599
				xmax = 1315.8399
				text = "HH"
			intervals [2847]:
				xmin = 1315.8399
				xmax = 1316.0599
				text = "M"
			intervals [2848]:
				xmin = 1316.0599
				xmax = 1324.3536
				text = "sp"
			intervals [2849]:
				xmin = 1324.3536
				xmax = 1324.8136
				text = "spn"
			intervals [2850]:
				xmin = 1324.8136
				xmax = 1326.1595
				text = ""
			intervals [2851]:
				xmin = 1326.1595
				xmax = 1326.2895
				text = "Y"
			intervals [2852]:
				xmin = 1326.2895
				xmax = 1326.3995
				text = "UW1"
			intervals [2853]:
				xmin = 1326.3995
				xmax = 1326.4295
				text = "sp"
			intervals [2854]:
				xmin = 1326.4295
				xmax = 1326.5295
				text = "Y"
			intervals [2855]:
				xmin = 1326.5295
				xmax = 1326.6295
				text = "UW1"
			intervals [2856]:
				xmin = 1326.6295
				xmax = 1326.7295
				text = "S"
			intervals [2857]:
				xmin = 1326.7295
				xmax = 1330.8199
				text = ""
			intervals [2858]:
				xmin = 1330.8199
				xmax = 1330.8999
				text = "Y"
			intervals [2859]:
				xmin = 1330.8999
				xmax = 1331.1499
				text = "AE1"
			intervals [2860]:
				xmin = 1331.1499
				xmax = 1344.9606
				text = ""
			intervals [2861]:
				xmin = 1344.9606
				xmax = 1345.0106
				text = "sil"
			intervals [2862]:
				xmin = 1345.0106
				xmax = 1345.0806
				text = "G"
			intervals [2863]:
				xmin = 1345.0806
				xmax = 1345.2306
				text = "IH0"
			intervals [2864]:
				xmin = 1345.2306
				xmax = 1345.2606
				text = "D"
			intervals [2865]:
				xmin = 1345.2606
				xmax = 1353.5658
				text = "sp"
			intervals [2866]:
				xmin = 1353.5658
				xmax = 1353.6758
				text = "M"
			intervals [2867]:
				xmin = 1353.6758
				xmax = 1353.7458
				text = "HH"
			intervals [2868]:
				xmin = 1353.7458
				xmax = 1353.9558
				text = "M"
			intervals [2869]:
				xmin = 1353.9558
				xmax = 1355.0253
				text = ""
			intervals [2870]:
				xmin = 1355.0253
				xmax = 1355.0953
				text = "sil"
			intervals [2871]:
				xmin = 1355.0953
				xmax = 1355.1653
				text = "Y"
			intervals [2872]:
				xmin = 1355.1653
				xmax = 1355.2353
				text = "AE1"
			intervals [2873]:
				xmin = 1355.2353
				xmax = 1355.2653
				text = "sp"
			intervals [2874]:
				xmin = 1355.2653
				xmax = 1355.3253
				text = "Y"
			intervals [2875]:
				xmin = 1355.3253
				xmax = 1355.5353
				text = "UW1"
			intervals [2876]:
				xmin = 1355.5353
				xmax = 1355.7353
				text = "sp"
			intervals [2877]:
				xmin = 1355.7353
				xmax = 1356.0474
				text = ""
			intervals [2878]:
				xmin = 1356.0474
				xmax = 1356.1174
				text = "Y"
			intervals [2879]:
				xmin = 1356.1174
				xmax = 1356.1774
				text = "UW1"
			intervals [2880]:
				xmin = 1356.1774
				xmax = 1356.2074
				text = "R"
			intervals [2881]:
				xmin = 1356.2074
				xmax = 1356.2974
				text = "AH0"
			intervals [2882]:
				xmin = 1356.2974
				xmax = 1356.3474
				text = "G"
			intervals [2883]:
				xmin = 1356.3474
				xmax = 1356.3974
				text = "IH0"
			intervals [2884]:
				xmin = 1356.3974
				xmax = 1356.4674
				text = "D"
			intervals [2885]:
				xmin = 1356.4674
				xmax = 1356.5874
				text = "sp"
			intervals [2886]:
				xmin = 1356.5874
				xmax = 1356.6274
				text = "K"
			intervals [2887]:
				xmin = 1356.6274
				xmax = 1356.7674
				text = "AA2"
			intervals [2888]:
				xmin = 1356.7674
				xmax = 1356.7974
				text = "N"
			intervals [2889]:
				xmin = 1356.7974
				xmax = 1356.8274
				text = "V"
			intervals [2890]:
				xmin = 1356.8274
				xmax = 1356.9274
				text = "ER0"
			intervals [2891]:
				xmin = 1356.9274
				xmax = 1357.0574
				text = "S"
			intervals [2892]:
				xmin = 1357.0574
				xmax = 1357.1674
				text = "EY1"
			intervals [2893]:
				xmin = 1357.1674
				xmax = 1357.1974
				text = "SH"
			intervals [2894]:
				xmin = 1357.1974
				xmax = 1357.2274
				text = "AH0"
			intervals [2895]:
				xmin = 1357.2274
				xmax = 1357.2574
				text = "N"
			intervals [2896]:
				xmin = 1357.2574
				xmax = 1357.2874
				text = "AH0"
			intervals [2897]:
				xmin = 1357.2874
				xmax = 1357.3174
				text = "L"
			intervals [2898]:
				xmin = 1357.3174
				xmax = 1357.3474
				text = "AH0"
			intervals [2899]:
				xmin = 1357.3474
				xmax = 1357.3774
				text = "S"
			intervals [2900]:
				xmin = 1357.3774
				xmax = 1357.4074
				text = "T"
			intervals [2901]:
				xmin = 1357.4074
				xmax = 1357.6874
				text = "sp"
			intervals [2902]:
				xmin = 1357.6874
				xmax = 1357.7174
				text = "AY1"
			intervals [2903]:
				xmin = 1357.7174
				xmax = 1357.7474
				text = "sp"
			intervals [2904]:
				xmin = 1357.7474
				xmax = 1357.7774
				text = "spn"
			intervals [2905]:
				xmin = 1357.7774
				xmax = 1357.8874
				text = "sp"
			intervals [2906]:
				xmin = 1357.8874
				xmax = 1357.9274
				text = "S"
			intervals [2907]:
				xmin = 1357.9274
				xmax = 1357.9574
				text = "EY1"
			intervals [2908]:
				xmin = 1357.9574
				xmax = 1358.0474
				text = "sp"
			intervals [2909]:
				xmin = 1358.0474
				xmax = 1358.0974
				text = "DH"
			intervals [2910]:
				xmin = 1358.0974
				xmax = 1358.1574
				text = "AE1"
			intervals [2911]:
				xmin = 1358.1574
				xmax = 1358.2874
				text = "T"
			intervals [2912]:
				xmin = 1358.2874
				xmax = 1358.4574
				text = "sp"
			intervals [2913]:
				xmin = 1358.4574
				xmax = 1359.2663
				text = ""
			intervals [2914]:
				xmin = 1359.2663
				xmax = 1359.3363
				text = "W"
			intervals [2915]:
				xmin = 1359.3363
				xmax = 1359.3863
				text = "AH1"
			intervals [2916]:
				xmin = 1359.3863
				xmax = 1359.4463
				text = "N"
			intervals [2917]:
				xmin = 1359.4463
				xmax = 1359.4863
				text = "AH1"
			intervals [2918]:
				xmin = 1359.4863
				xmax = 1359.5463
				text = "V"
			intervals [2919]:
				xmin = 1359.5463
				xmax = 1359.5763
				text = "sp"
			intervals [2920]:
				xmin = 1359.5763
				xmax = 1359.6463
				text = "DH"
			intervals [2921]:
				xmin = 1359.6463
				xmax = 1359.7263
				text = "AH1"
			intervals [2922]:
				xmin = 1359.7263
				xmax = 1359.7563
				text = "B"
			intervals [2923]:
				xmin = 1359.7563
				xmax = 1359.7863
				text = "EH1"
			intervals [2924]:
				xmin = 1359.7863
				xmax = 1359.8163
				text = "S"
			intervals [2925]:
				xmin = 1359.8163
				xmax = 1359.8863
				text = "T"
			intervals [2926]:
				xmin = 1359.8863
				xmax = 1359.9863
				text = "AY1"
			intervals [2927]:
				xmin = 1359.9863
				xmax = 1360.0363
				text = "V"
			intervals [2928]:
				xmin = 1360.0363
				xmax = 1360.1763
				text = "HH"
			intervals [2929]:
				xmin = 1360.1763
				xmax = 1360.3263
				text = "AE1"
			intervals [2930]:
				xmin = 1360.3263
				xmax = 1360.5563
				text = "D"
			intervals [2931]:
				xmin = 1360.5563
				xmax = 1360.6563
				text = "sp"
			intervals [2932]:
				xmin = 1360.6563
				xmax = 1360.7463
				text = "spn"
			intervals [2933]:
				xmin = 1360.7463
				xmax = 1360.8763
				text = "sp"
			intervals [2934]:
				xmin = 1360.8763
				xmax = 1360.9163
				text = "DH"
			intervals [2935]:
				xmin = 1360.9163
				xmax = 1360.9463
				text = "AE1"
			intervals [2936]:
				xmin = 1360.9463
				xmax = 1361.0063
				text = "T"
			intervals [2937]:
				xmin = 1361.0063
				xmax = 1361.5163
				text = "sp"
			intervals [2938]:
				xmin = 1361.5163
				xmax = 1361.7163
				text = "Z"
			intervals [2939]:
				xmin = 1361.7163
				xmax = 1361.7763
				text = "sp"
			intervals [2940]:
				xmin = 1361.7763
				xmax = 1361.8263
				text = "G"
			intervals [2941]:
				xmin = 1361.8263
				xmax = 1361.9363
				text = "IH0"
			intervals [2942]:
				xmin = 1361.9363
				xmax = 1362.0063
				text = "D"
			intervals [2943]:
				xmin = 1362.0063
				xmax = 1363.2816
				text = "sp"
			intervals [2944]:
				xmin = 1363.2816
				xmax = 1363.8116
				text = "AH1"
			intervals [2945]:
				xmin = 1363.8116
				xmax = 1363.9516
				text = "sp"
			intervals [2946]:
				xmin = 1363.9516
				xmax = 1364.9002
				text = ""
			intervals [2947]:
				xmin = 1364.9002
				xmax = 1364.9902
				text = "S"
			intervals [2948]:
				xmin = 1364.9902
				xmax = 1365.1502
				text = "EY1"
			intervals [2949]:
				xmin = 1365.1502
				xmax = 1365.1802
				text = "IH1"
			intervals [2950]:
				xmin = 1365.1802
				xmax = 1365.2502
				text = "F"
			intervals [2951]:
				xmin = 1365.2502
				xmax = 1365.3002
				text = "Y"
			intervals [2952]:
				xmin = 1365.3002
				xmax = 1365.3802
				text = "UW1"
			intervals [2953]:
				xmin = 1365.3802
				xmax = 1365.4502
				text = "HH"
			intervals [2954]:
				xmin = 1365.4502
				xmax = 1365.5202
				text = "AE1"
			intervals [2955]:
				xmin = 1365.5202
				xmax = 1365.6202
				text = "D"
			intervals [2956]:
				xmin = 1365.6202
				xmax = 1365.6502
				text = "T"
			intervals [2957]:
				xmin = 1365.6502
				xmax = 1365.8902
				text = "AH0"
			intervals [2958]:
				xmin = 1365.8902
				xmax = 1365.9702
				text = "sp"
			intervals [2959]:
				xmin = 1365.9702
				xmax = 1366.0444
				text = ""
			intervals [2960]:
				xmin = 1366.0444
				xmax = 1366.2244
				text = "L"
			intervals [2961]:
				xmin = 1366.2244
				xmax = 1366.2744
				text = "IH1"
			intervals [2962]:
				xmin = 1366.2744
				xmax = 1366.3544
				text = "V"
			intervals [2963]:
				xmin = 1366.3544
				xmax = 1366.3944
				text = "sp"
			intervals [2964]:
				xmin = 1366.3944
				xmax = 1366.5144
				text = "L"
			intervals [2965]:
				xmin = 1366.5144
				xmax = 1366.6044
				text = "AY1"
			intervals [2966]:
				xmin = 1366.6044
				xmax = 1366.7544
				text = "F"
			intervals [2967]:
				xmin = 1366.7544
				xmax = 1366.7844
				text = "AO1"
			intervals [2968]:
				xmin = 1366.7844
				xmax = 1366.9344
				text = "L"
			intervals [2969]:
				xmin = 1366.9344
				xmax = 1366.9644
				text = "sp"
			intervals [2970]:
				xmin = 1366.9644
				xmax = 1367.0344
				text = "OW1"
			intervals [2971]:
				xmin = 1367.0344
				xmax = 1367.1644
				text = "V"
			intervals [2972]:
				xmin = 1367.1644
				xmax = 1367.3244
				text = "ER0"
			intervals [2973]:
				xmin = 1367.3244
				xmax = 1367.3744
				text = "sp"
			intervals [2974]:
				xmin = 1367.3744
				xmax = 1367.4044
				text = "AH0"
			intervals [2975]:
				xmin = 1367.4044
				xmax = 1367.4344
				text = "G"
			intervals [2976]:
				xmin = 1367.4344
				xmax = 1367.4644
				text = "EH1"
			intervals [2977]:
				xmin = 1367.4644
				xmax = 1367.5444
				text = "N"
			intervals [2978]:
				xmin = 1367.5444
				xmax = 1367.5744
				text = "sp"
			intervals [2979]:
				xmin = 1367.5744
				xmax = 1367.6144
				text = "HH"
			intervals [2980]:
				xmin = 1367.6144
				xmax = 1367.6444
				text = "W"
			intervals [2981]:
				xmin = 1367.6444
				xmax = 1367.6744
				text = "AH1"
			intervals [2982]:
				xmin = 1367.6744
				xmax = 1367.7344
				text = "T"
			intervals [2983]:
				xmin = 1367.7344
				xmax = 1367.7644
				text = "W"
			intervals [2984]:
				xmin = 1367.7644
				xmax = 1367.7944
				text = "UH1"
			intervals [2985]:
				xmin = 1367.7944
				xmax = 1367.8244
				text = "D"
			intervals [2986]:
				xmin = 1367.8244
				xmax = 1367.8944
				text = "sp"
			intervals [2987]:
				xmin = 1367.8944
				xmax = 1367.9544
				text = "Y"
			intervals [2988]:
				xmin = 1367.9544
				xmax = 1367.9844
				text = "UW1"
			intervals [2989]:
				xmin = 1367.9844
				xmax = 1368.0444
				text = "sp"
			intervals [2990]:
				xmin = 1368.0444
				xmax = 1368.0944
				text = "D"
			intervals [2991]:
				xmin = 1368.0944
				xmax = 1368.2044
				text = "UW1"
			intervals [2992]:
				xmin = 1368.2044
				xmax = 1368.2344
				text = "sp"
			intervals [2993]:
				xmin = 1368.2344
				xmax = 1368.2744
				text = "W"
			intervals [2994]:
				xmin = 1368.2744
				xmax = 1368.3144
				text = "IH0"
			intervals [2995]:
				xmin = 1368.3144
				xmax = 1368.3444
				text = "DH"
			intervals [2996]:
				xmin = 1368.3444
				xmax = 1368.5744
				text = "sp"
			intervals [2997]:
				xmin = 1368.5744
				xmax = 1368.6644
				text = "IH0"
			intervals [2998]:
				xmin = 1368.6644
				xmax = 1368.6944
				text = "T"
			intervals [2999]:
				xmin = 1368.6944
				xmax = 1368.7244
				text = "EH1"
			intervals [3000]:
				xmin = 1368.7244
				xmax = 1368.7544
				text = "N"
			intervals [3001]:
				xmin = 1368.7544
				xmax = 1368.8044
				text = "IY0"
			intervals [3002]:
				xmin = 1368.8044
				xmax = 1368.8444
				text = "TH"
			intervals [3003]:
				xmin = 1368.8444
				xmax = 1368.8744
				text = "IH2"
			intervals [3004]:
				xmin = 1368.8744
				xmax = 1369.0044
				text = "N"
			intervals [3005]:
				xmin = 1369.0044
				xmax = 1369.1244
				text = "sp"
			intervals [3006]:
				xmin = 1369.1244
				xmax = 1369.2044
				text = "EH1"
			intervals [3007]:
				xmin = 1369.2044
				xmax = 1369.2744
				text = "N"
			intervals [3008]:
				xmin = 1369.2744
				xmax = 1369.3244
				text = "IY0"
			intervals [3009]:
				xmin = 1369.3244
				xmax = 1369.3844
				text = "TH"
			intervals [3010]:
				xmin = 1369.3844
				xmax = 1369.4144
				text = "IH2"
			intervals [3011]:
				xmin = 1369.4144
				xmax = 1369.5444
				text = "NG"
			intervals [3012]:
				xmin = 1369.5444
				xmax = 1369.5744
				text = "sp"
			intervals [3013]:
				xmin = 1369.5744
				xmax = 1369.6044
				text = "Y"
			intervals [3014]:
				xmin = 1369.6044
				xmax = 1369.6344
				text = "UW1"
			intervals [3015]:
				xmin = 1369.6344
				xmax = 1369.6644
				text = "D"
			intervals [3016]:
				xmin = 1369.6644
				xmax = 1369.6944
				text = "sp"
			intervals [3017]:
				xmin = 1369.6944
				xmax = 1369.7344
				text = "D"
			intervals [3018]:
				xmin = 1369.7344
				xmax = 1369.8844
				text = "UW1"
			intervals [3019]:
				xmin = 1369.8844
				xmax = 1369.9344
				text = "sp"
			intervals [3020]:
				xmin = 1369.9344
				xmax = 1369.9644
				text = "D"
			intervals [3021]:
				xmin = 1369.9644
				xmax = 1370.0444
				text = "IH1"
			intervals [3022]:
				xmin = 1370.0444
				xmax = 1370.1644
				text = "F"
			intervals [3023]:
				xmin = 1370.1644
				xmax = 1370.1944
				text = "R"
			intervals [3024]:
				xmin = 1370.1944
				xmax = 1370.2344
				text = "AH0"
			intervals [3025]:
				xmin = 1370.2344
				xmax = 1370.2844
				text = "N"
			intervals [3026]:
				xmin = 1370.2844
				xmax = 1370.3844
				text = "T"
			intervals [3027]:
				xmin = 1370.3844
				xmax = 1370.4444
				text = "L"
			intervals [3028]:
				xmin = 1370.4444
				xmax = 1370.7044
				text = "IY0"
			intervals [3029]:
				xmin = 1370.7044
				xmax = 1370.7544
				text = "ER0"
			intervals [3030]:
				xmin = 1370.7544
				xmax = 1373.5958
				text = ""
			intervals [3031]:
				xmin = 1373.5958
				xmax = 1373.6858
				text = "sil"
			intervals [3032]:
				xmin = 1373.6858
				xmax = 1373.7558
				text = "IH0"
			intervals [3033]:
				xmin = 1373.7558
				xmax = 1373.7958
				text = "Z"
			intervals [3034]:
				xmin = 1373.7958
				xmax = 1373.8458
				text = "DH"
			intervals [3035]:
				xmin = 1373.8458
				xmax = 1373.8858
				text = "AH0"
			intervals [3036]:
				xmin = 1373.8858
				xmax = 1374.0858
				text = "T"
			intervals [3037]:
				xmin = 1374.0858
				xmax = 1374.1158
				text = "R"
			intervals [3038]:
				xmin = 1374.1158
				xmax = 1374.1458
				text = "AY1"
			intervals [3039]:
				xmin = 1374.1458
				xmax = 1374.1758
				text = "T"
			intervals [3040]:
				xmin = 1374.1758
				xmax = 1374.2158
				text = "sp"
			intervals [3041]:
				xmin = 1374.2158
				xmax = 1374.4449
				text = ""
			intervals [3042]:
				xmin = 1374.4449
				xmax = 1374.5249
				text = "HH"
			intervals [3043]:
				xmin = 1374.5249
				xmax = 1374.5649
				text = "W"
			intervals [3044]:
				xmin = 1374.5649
				xmax = 1374.6349
				text = "AH1"
			intervals [3045]:
				xmin = 1374.6349
				xmax = 1374.6849
				text = "T"
			intervals [3046]:
				xmin = 1374.6849
				xmax = 1374.7149
				text = "S"
			intervals [3047]:
				xmin = 1374.7149
				xmax = 1374.8049
				text = "S"
			intervals [3048]:
				xmin = 1374.8049
				xmax = 1374.9649
				text = "OW1"
			intervals [3049]:
				xmin = 1374.9649
				xmax = 1375.1149
				text = "sp"
			intervals [3050]:
				xmin = 1375.1149
				xmax = 1375.2996
				text = ""
			intervals [3051]:
				xmin = 1375.2996
				xmax = 1375.4296
				text = "N"
			intervals [3052]:
				xmin = 1375.4296
				xmax = 1375.5096
				text = "IY1"
			intervals [3053]:
				xmin = 1375.5096
				xmax = 1375.5596
				text = "T"
			intervals [3054]:
				xmin = 1375.5596
				xmax = 1375.6596
				text = "AH0"
			intervals [3055]:
				xmin = 1375.6596
				xmax = 1375.7096
				text = "B"
			intervals [3056]:
				xmin = 1375.7096
				xmax = 1375.8596
				text = "AW1"
			intervals [3057]:
				xmin = 1375.8596
				xmax = 1376.0196
				text = "T"
			intervals [3058]:
				xmin = 1376.0196
				xmax = 1376.1725
				text = ""
			intervals [3059]:
				xmin = 1376.1725
				xmax = 1376.2625
				text = "B"
			intervals [3060]:
				xmin = 1376.2625
				xmax = 1376.2925
				text = "IY1"
			intervals [3061]:
				xmin = 1376.2925
				xmax = 1376.3225
				text = "IH0"
			intervals [3062]:
				xmin = 1376.3225
				xmax = 1376.5825
				text = "N"
			intervals [3063]:
				xmin = 1376.5825
				xmax = 1376.8725
				text = "sp"
			intervals [3064]:
				xmin = 1376.8725
				xmax = 1376.9725
				text = "EY1"
			intervals [3065]:
				xmin = 1376.9725
				xmax = 1377.1825
				text = "sp"
			intervals [3066]:
				xmin = 1377.1825
				xmax = 1377.2125
				text = "M"
			intervals [3067]:
				xmin = 1377.2125
				xmax = 1377.2425
				text = "Y"
			intervals [3068]:
				xmin = 1377.2425
				xmax = 1377.2925
				text = "UW0"
			intervals [3069]:
				xmin = 1377.2925
				xmax = 1377.3225
				text = "Z"
			intervals [3070]:
				xmin = 1377.3225
				xmax = 1377.3725
				text = "IH1"
			intervals [3071]:
				xmin = 1377.3725
				xmax = 1377.4025
				text = "SH"
			intervals [3072]:
				xmin = 1377.4025
				xmax = 1377.4325
				text = "AH0"
			intervals [3073]:
				xmin = 1377.4325
				xmax = 1377.5025
				text = "N"
			intervals [3074]:
				xmin = 1377.5025
				xmax = 1377.5725
				text = "spn"
			intervals [3075]:
				xmin = 1377.5725
				xmax = 1377.6425
				text = "sp"
			intervals [3076]:
				xmin = 1377.6425
				xmax = 1381.829
				text = ""
			intervals [3077]:
				xmin = 1381.829
				xmax = 1381.929
				text = "IH0"
			intervals [3078]:
				xmin = 1381.929
				xmax = 1381.959
				text = "Z"
			intervals [3079]:
				xmin = 1381.959
				xmax = 1381.989
				text = "sp"
			intervals [3080]:
				xmin = 1381.989
				xmax = 1382.049
				text = "DH"
			intervals [3081]:
				xmin = 1382.049
				xmax = 1382.079
				text = "AH0"
			intervals [3082]:
				xmin = 1382.079
				xmax = 1382.199
				text = "T"
			intervals [3083]:
				xmin = 1382.199
				xmax = 1382.229
				text = "R"
			intervals [3084]:
				xmin = 1382.229
				xmax = 1382.259
				text = "AY1"
			intervals [3085]:
				xmin = 1382.259
				xmax = 1382.309
				text = "T"
			intervals [3086]:
				xmin = 1382.309
				xmax = 1382.419
				text = "sp"
			intervals [3087]:
				xmin = 1382.419
				xmax = 1383.448
				text = ""
			intervals [3088]:
				xmin = 1383.448
				xmax = 1383.528
				text = "Y"
			intervals [3089]:
				xmin = 1383.528
				xmax = 1383.558
				text = "UW1"
			intervals [3090]:
				xmin = 1383.558
				xmax = 1383.598
				text = "EH1"
			intervals [3091]:
				xmin = 1383.598
				xmax = 1383.668
				text = "V"
			intervals [3092]:
				xmin = 1383.668
				xmax = 1383.758
				text = "ER0"
			intervals [3093]:
				xmin = 1383.758
				xmax = 1383.788
				text = "sp"
			intervals [3094]:
				xmin = 1383.788
				xmax = 1383.838
				text = "G"
			intervals [3095]:
				xmin = 1383.838
				xmax = 1384.168
				text = "OW1"
			intervals [3096]:
				xmin = 1384.168
				xmax = 1384.318
				text = "sp"
			intervals [3097]:
				xmin = 1384.318
				xmax = 1384.568
				text = "AH1"
			intervals [3098]:
				xmin = 1384.568
				xmax = 1385.3186
				text = "sp"
			intervals [3099]:
				xmin = 1385.3186
				xmax = 1385.3786
				text = "OW1"
			intervals [3100]:
				xmin = 1385.3786
				xmax = 1385.4686
				text = "V"
			intervals [3101]:
				xmin = 1385.4686
				xmax = 1385.5186
				text = "ER0"
			intervals [3102]:
				xmin = 1385.5186
				xmax = 1385.5486
				text = "T"
			intervals [3103]:
				xmin = 1385.5486
				xmax = 1385.5986
				text = "AH0"
			intervals [3104]:
				xmin = 1385.5986
				xmax = 1385.6286
				text = "sp"
			intervals [3105]:
				xmin = 1385.6286
				xmax = 1385.7086
				text = "HH"
			intervals [3106]:
				xmin = 1385.7086
				xmax = 1385.8286
				text = "AW1"
			intervals [3107]:
				xmin = 1385.8286
				xmax = 1385.9186
				text = "ER0"
			intervals [3108]:
				xmin = 1385.9186
				xmax = 1385.9486
				text = "D"
			intervals [3109]:
				xmin = 1385.9486
				xmax = 1386.0186
				text = "sp"
			intervals [3110]:
				xmin = 1386.0186
				xmax = 1386.0686
				text = "TH"
			intervals [3111]:
				xmin = 1386.0686
				xmax = 1386.1786
				text = "IY1"
			intervals [3112]:
				xmin = 1386.1786
				xmax = 1386.2186
				text = "AH0"
			intervals [3113]:
				xmin = 1386.2186
				xmax = 1386.2486
				text = "T"
			intervals [3114]:
				xmin = 1386.2486
				xmax = 1386.2786
				text = "ER0"
			intervals [3115]:
				xmin = 1386.2786
				xmax = 1387.9994
				text = "sp"
			intervals [3116]:
				xmin = 1387.9994
				xmax = 1388.0394
				text = "IH1"
			intervals [3117]:
				xmin = 1388.0394
				xmax = 1388.0894
				text = "Z"
			intervals [3118]:
				xmin = 1388.0894
				xmax = 1388.1194
				text = "sp"
			intervals [3119]:
				xmin = 1388.1194
				xmax = 1388.1694
				text = "DH"
			intervals [3120]:
				xmin = 1388.1694
				xmax = 1388.2094
				text = "AH0"
			intervals [3121]:
				xmin = 1388.2094
				xmax = 1388.2994
				text = "T"
			intervals [3122]:
				xmin = 1388.2994
				xmax = 1388.3294
				text = "R"
			intervals [3123]:
				xmin = 1388.3294
				xmax = 1388.3594
				text = "AY1"
			intervals [3124]:
				xmin = 1388.3594
				xmax = 1388.4094
				text = "T"
			intervals [3125]:
				xmin = 1388.4094
				xmax = 1388.5394
				text = "sp"
			intervals [3126]:
				xmin = 1388.5394
				xmax = 1388.9552
				text = ""
			intervals [3127]:
				xmin = 1388.9552
				xmax = 1389.0252
				text = "DH"
			intervals [3128]:
				xmin = 1389.0252
				xmax = 1389.0852
				text = "EH1"
			intervals [3129]:
				xmin = 1389.0852
				xmax = 1389.1652
				text = "R"
			intervals [3130]:
				xmin = 1389.1652
				xmax = 1389.4952
				text = "sp"
			intervals [3131]:
				xmin = 1389.4952
				xmax = 1389.6608
				text = ""
			intervals [3132]:
				xmin = 1389.6608
				xmax = 1389.7008
				text = "S"
			intervals [3133]:
				xmin = 1389.7008
				xmax = 1389.7308
				text = "AH1"
			intervals [3134]:
				xmin = 1389.7308
				xmax = 1389.7608
				text = "M"
			intervals [3135]:
				xmin = 1389.7608
				xmax = 1389.7908
				text = "sp"
			intervals [3136]:
				xmin = 1389.7908
				xmax = 1389.8808
				text = "S"
			intervals [3137]:
				xmin = 1389.8808
				xmax = 1389.9208
				text = "W"
			intervals [3138]:
				xmin = 1389.9208
				xmax = 1389.9808
				text = "IH1"
			intervals [3139]:
				xmin = 1389.9808
				xmax = 1390.0108
				text = "NG"
			intervals [3140]:
				xmin = 1390.0108
				xmax = 1390.0408
				text = "IH0"
			intervals [3141]:
				xmin = 1390.0408
				xmax = 1390.1508
				text = "N"
			intervals [3142]:
				xmin = 1390.1508
				xmax = 1390.1908
				text = "sp"
			intervals [3143]:
				xmin = 1390.1908
				xmax = 1390.2208
				text = "G"
			intervals [3144]:
				xmin = 1390.2208
				xmax = 1390.2608
				text = "R"
			intervals [3145]:
				xmin = 1390.2608
				xmax = 1390.3608
				text = "UW1"
			intervals [3146]:
				xmin = 1390.3608
				xmax = 1390.4608
				text = "P"
			intervals [3147]:
				xmin = 1390.4608
				xmax = 1390.4908
				text = "S"
			intervals [3148]:
				xmin = 1390.4908
				xmax = 1390.5208
				text = "OW1"
			intervals [3149]:
				xmin = 1390.5208
				xmax = 1390.5508
				text = "V"
			intervals [3150]:
				xmin = 1390.5508
				xmax = 1390.5808
				text = "ER0"
			intervals [3151]:
				xmin = 1390.5808
				xmax = 1390.6108
				text = "DH"
			intervals [3152]:
				xmin = 1390.6108
				xmax = 1390.6408
				text = "EH1"
			intervals [3153]:
				xmin = 1390.6408
				xmax = 1390.8308
				text = "R"
			intervals [3154]:
				xmin = 1390.8308
				xmax = 1423.2003
				text = "sp"
			intervals [3155]:
				xmin = 1423.2003
				xmax = 1423.2403
				text = "IH0"
			intervals [3156]:
				xmin = 1423.2403
				xmax = 1423.2803
				text = "Z"
			intervals [3157]:
				xmin = 1423.2803
				xmax = 1423.3303
				text = "DH"
			intervals [3158]:
				xmin = 1423.3303
				xmax = 1423.4003
				text = "AH0"
			intervals [3159]:
				xmin = 1423.4003
				xmax = 1423.4303
				text = "T"
			intervals [3160]:
				xmin = 1423.4303
				xmax = 1423.4603
				text = "W"
			intervals [3161]:
				xmin = 1423.4603
				xmax = 1423.4903
				text = "EH1"
			intervals [3162]:
				xmin = 1423.4903
				xmax = 1423.5203
				text = "R"
			intervals [3163]:
				xmin = 1423.5203
				xmax = 1423.5503
				text = "HH"
			intervals [3164]:
				xmin = 1423.5503
				xmax = 1423.5803
				text = "IY1"
			intervals [3165]:
				xmin = 1423.5803
				xmax = 1423.6103
				text = "Z"
			intervals [3166]:
				xmin = 1423.6103
				xmax = 1423.6503
				text = "sp"
			intervals [3167]:
				xmin = 1423.6503
				xmax = 1423.6803
				text = "G"
			intervals [3168]:
				xmin = 1423.6803
				xmax = 1423.7103
				text = "OW1"
			intervals [3169]:
				xmin = 1423.7103
				xmax = 1423.7403
				text = "IH0"
			intervals [3170]:
				xmin = 1423.7403
				xmax = 1423.7703
				text = "N"
			intervals [3171]:
				xmin = 1423.7703
				xmax = 1423.8003
				text = "T"
			intervals [3172]:
				xmin = 1423.8003
				xmax = 1423.8303
				text = "AH0"
			intervals [3173]:
				xmin = 1423.8303
				xmax = 1423.8903
				text = "B"
			intervals [3174]:
				xmin = 1423.8903
				xmax = 1424.0103
				text = "IY0"
			intervals [3175]:
				xmin = 1424.0103
				xmax = 1424.1103
				text = "S"
			intervals [3176]:
				xmin = 1424.1103
				xmax = 1424.1703
				text = "AH1"
			intervals [3177]:
				xmin = 1424.1703
				xmax = 1424.2003
				text = "N"
			intervals [3178]:
				xmin = 1424.2003
				xmax = 1424.2603
				text = "D"
			intervals [3179]:
				xmin = 1424.2603
				xmax = 1424.3403
				text = "IY2"
			intervals [3180]:
				xmin = 1424.3403
				xmax = 1424.9774
				text = "sp"
			intervals [3181]:
				xmin = 1424.9774
				xmax = 1425.0874
				text = "IH0"
			intervals [3182]:
				xmin = 1425.0874
				xmax = 1425.1174
				text = "Z"
			intervals [3183]:
				xmin = 1425.1174
				xmax = 1425.1674
				text = "DH"
			intervals [3184]:
				xmin = 1425.1674
				xmax = 1425.1974
				text = "AH0"
			intervals [3185]:
				xmin = 1425.1974
				xmax = 1425.2874
				text = "T"
			intervals [3186]:
				xmin = 1425.2874
				xmax = 1425.3174
				text = "W"
			intervals [3187]:
				xmin = 1425.3174
				xmax = 1425.3474
				text = "AH1"
			intervals [3188]:
				xmin = 1425.3474
				xmax = 1425.4074
				text = "T"
			intervals [3189]:
				xmin = 1425.4074
				xmax = 1425.4674
				text = "sp"
			intervals [3190]:
				xmin = 1425.4674
				xmax = 1425.5274
				text = "T"
			intervals [3191]:
				xmin = 1425.5274
				xmax = 1425.5774
				text = "AY1"
			intervals [3192]:
				xmin = 1425.5774
				xmax = 1425.6074
				text = "M"
			intervals [3193]:
				xmin = 1425.6074
				xmax = 1425.6374
				text = "D"
			intervals [3194]:
				xmin = 1425.6374
				xmax = 1425.6674
				text = "IH0"
			intervals [3195]:
				xmin = 1425.6674
				xmax = 1425.6974
				text = "Z"
			intervals [3196]:
				xmin = 1425.6974
				xmax = 1425.7274
				text = "DH"
			intervals [3197]:
				xmin = 1425.7274
				xmax = 1425.7674
				text = "AH0"
			intervals [3198]:
				xmin = 1425.7674
				xmax = 1425.7974
				text = "T"
			intervals [3199]:
				xmin = 1425.7974
				xmax = 1425.8274
				text = "sp"
			intervals [3200]:
				xmin = 1425.8274
				xmax = 1425.9274
				text = "S"
			intervals [3201]:
				xmin = 1425.9274
				xmax = 1425.9774
				text = "T"
			intervals [3202]:
				xmin = 1425.9774
				xmax = 1426.0674
				text = "AA1"
			intervals [3203]:
				xmin = 1426.0674
				xmax = 1426.1074
				text = "R"
			intervals [3204]:
				xmin = 1426.1074
				xmax = 1426.1374
				text = "T"
			intervals [3205]:
				xmin = 1426.1374
				xmax = 1431.6086
				text = "sp"
			intervals [3206]:
				xmin = 1431.6086
				xmax = 1431.6586
				text = "IH1"
			intervals [3207]:
				xmin = 1431.6586
				xmax = 1431.6886
				text = "Z"
			intervals [3208]:
				xmin = 1431.6886
				xmax = 1431.7186
				text = "sp"
			intervals [3209]:
				xmin = 1431.7186
				xmax = 1431.7486
				text = "DH"
			intervals [3210]:
				xmin = 1431.7486
				xmax = 1431.7886
				text = "AH0"
			intervals [3211]:
				xmin = 1431.7886
				xmax = 1431.8286
				text = "T"
			intervals [3212]:
				xmin = 1431.8286
				xmax = 1431.8686
				text = "IH0"
			intervals [3213]:
				xmin = 1431.8686
				xmax = 1431.8986
				text = "Z"
			intervals [3214]:
				xmin = 1431.8986
				xmax = 1432.1986
				text = "sp"
			intervals [3215]:
				xmin = 1432.1986
				xmax = 1432.2286
				text = "DH"
			intervals [3216]:
				xmin = 1432.2286
				xmax = 1432.2586
				text = "IH0"
			intervals [3217]:
				xmin = 1432.2586
				xmax = 1432.2886
				text = "S"
			intervals [3218]:
				xmin = 1432.2886
				xmax = 1432.3486
				text = "DH"
			intervals [3219]:
				xmin = 1432.3486
				xmax = 1432.4586
				text = "IH0"
			intervals [3220]:
				xmin = 1432.4586
				xmax = 1432.6086
				text = "S"
			intervals [3221]:
				xmin = 1432.6086
				xmax = 1432.7686
				text = "AH1"
			intervals [3222]:
				xmin = 1432.7686
				xmax = 1432.8386
				text = "S"
			intervals [3223]:
				xmin = 1432.8386
				xmax = 1432.9586
				text = "P"
			intervals [3224]:
				xmin = 1432.9586
				xmax = 1433.0886
				text = "EH1"
			intervals [3225]:
				xmin = 1433.0886
				xmax = 1433.1186
				text = "SH"
			intervals [3226]:
				xmin = 1433.1186
				xmax = 1433.2586
				text = "AH0"
			intervals [3227]:
				xmin = 1433.2586
				xmax = 1433.3386
				text = "L"
			intervals [3228]:
				xmin = 1433.3386
				xmax = 1433.4486
				text = "sp"
			intervals [3229]:
				xmin = 1433.4486
				xmax = 1433.7097
				text = ""
			intervals [3230]:
				xmin = 1433.7097
				xmax = 1433.7497
				text = "P"
			intervals [3231]:
				xmin = 1433.7497
				xmax = 1433.7897
				text = "R"
			intervals [3232]:
				xmin = 1433.7897
				xmax = 1433.8897
				text = "OW1"
			intervals [3233]:
				xmin = 1433.8897
				xmax = 1433.9697
				text = "G"
			intervals [3234]:
				xmin = 1433.9697
				xmax = 1433.9997
				text = "R"
			intervals [3235]:
				xmin = 1433.9997
				xmax = 1434.0397
				text = "AE2"
			intervals [3236]:
				xmin = 1434.0397
				xmax = 1434.0697
				text = "M"
			intervals [3237]:
				xmin = 1434.0697
				xmax = 1434.0997
				text = "IH0"
			intervals [3238]:
				xmin = 1434.0997
				xmax = 1434.2797
				text = "N"
			intervals [3239]:
				xmin = 1434.2797
				xmax = 1434.5397
				text = "sp"
			intervals [3240]:
				xmin = 1434.5397
				xmax = 1434.5697
				text = "spn"
			intervals [3241]:
				xmin = 1434.5697
				xmax = 1434.8097
				text = "sp"
			intervals [3242]:
				xmin = 1434.8097
				xmax = 1441.1164
				text = ""
			intervals [3243]:
				xmin = 1441.1164
				xmax = 1441.1864
				text = "IH0"
			intervals [3244]:
				xmin = 1441.1864
				xmax = 1441.2164
				text = "Z"
			intervals [3245]:
				xmin = 1441.2164
				xmax = 1441.2464
				text = "sp"
			intervals [3246]:
				xmin = 1441.2464
				xmax = 1441.3264
				text = "DH"
			intervals [3247]:
				xmin = 1441.3264
				xmax = 1441.3764
				text = "AH0"
			intervals [3248]:
				xmin = 1441.3764
				xmax = 1441.4464
				text = "T"
			intervals [3249]:
				xmin = 1441.4464
				xmax = 1441.5464
				text = "sp"
			intervals [3250]:
				xmin = 1441.5464
				xmax = 1441.5764
				text = "R"
			intervals [3251]:
				xmin = 1441.5764
				xmax = 1441.6064
				text = "AY1"
			intervals [3252]:
				xmin = 1441.6064
				xmax = 1441.6364
				text = "T"
			intervals [3253]:
				xmin = 1441.6364
				xmax = 1441.9806
				text = ""
			intervals [3254]:
				xmin = 1441.9806
				xmax = 1442.0106
				text = "sil"
			intervals [3255]:
				xmin = 1442.0106
				xmax = 1442.1006
				text = "AY1"
			intervals [3256]:
				xmin = 1442.1006
				xmax = 1442.1806
				text = "sp"
			intervals [3257]:
				xmin = 1442.1806
				xmax = 1442.2206
				text = "TH"
			intervals [3258]:
				xmin = 1442.2206
				xmax = 1442.2506
				text = "IH1"
			intervals [3259]:
				xmin = 1442.2506
				xmax = 1442.2806
				text = "NG"
			intervals [3260]:
				xmin = 1442.2806
				xmax = 1442.3106
				text = "K"
			intervals [3261]:
				xmin = 1442.3106
				xmax = 1442.3606
				text = "sp"
			intervals [3262]:
				xmin = 1442.3606
				xmax = 1442.4506
				text = "AY1"
			intervals [3263]:
				xmin = 1442.4506
				xmax = 1442.5006
				text = "sp"
			intervals [3264]:
				xmin = 1442.5006
				xmax = 1442.5606
				text = "M"
			intervals [3265]:
				xmin = 1442.5606
				xmax = 1442.6106
				text = "AY1"
			intervals [3266]:
				xmin = 1442.6106
				xmax = 1442.6406
				text = "T"
			intervals [3267]:
				xmin = 1442.6406
				xmax = 1442.8506
				text = "sp"
			intervals [3268]:
				xmin = 1442.8506
				xmax = 1442.8806
				text = "M"
			intervals [3269]:
				xmin = 1442.8806
				xmax = 1442.9106
				text = "EY1"
			intervals [3270]:
				xmin = 1442.9106
				xmax = 1442.9406
				text = "K"
			intervals [3271]:
				xmin = 1442.9406
				xmax = 1443.0406
				text = "sp"
			intervals [3272]:
				xmin = 1443.0406
				xmax = 1443.1006
				text = "DH"
			intervals [3273]:
				xmin = 1443.1006
				xmax = 1443.1706
				text = "AH0"
			intervals [3274]:
				xmin = 1443.1706
				xmax = 1443.2006
				text = "T"
			intervals [3275]:
				xmin = 1443.2006
				xmax = 1443.6906
				text = "sp"
			intervals [3276]:
				xmin = 1443.6906
				xmax = 1445.181
				text = ""
			intervals [3277]:
				xmin = 1445.181
				xmax = 1445.241
				text = "HH"
			intervals [3278]:
				xmin = 1445.241
				xmax = 1445.271
				text = "W"
			intervals [3279]:
				xmin = 1445.271
				xmax = 1445.301
				text = "AH1"
			intervals [3280]:
				xmin = 1445.301
				xmax = 1445.341
				text = "T"
			intervals [3281]:
				xmin = 1445.341
				xmax = 1445.401
				text = "sp"
			intervals [3282]:
				xmin = 1445.401
				xmax = 1445.461
				text = "T"
			intervals [3283]:
				xmin = 1445.461
				xmax = 1445.501
				text = "AY1"
			intervals [3284]:
				xmin = 1445.501
				xmax = 1445.541
				text = "M"
			intervals [3285]:
				xmin = 1445.541
				xmax = 1445.621
				text = "sp"
			intervals [3286]:
				xmin = 1445.621
				xmax = 1445.651
				text = "D"
			intervals [3287]:
				xmin = 1445.651
				xmax = 1445.681
				text = "IH0"
			intervals [3288]:
				xmin = 1445.681
				xmax = 1445.711
				text = "Z"
			intervals [3289]:
				xmin = 1445.711
				xmax = 1445.751
				text = "sp"
			intervals [3290]:
				xmin = 1445.751
				xmax = 1445.781
				text = "IH0"
			intervals [3291]:
				xmin = 1445.781
				xmax = 1445.811
				text = "T"
			intervals [3292]:
				xmin = 1445.811
				xmax = 1445.911
				text = "S"
			intervals [3293]:
				xmin = 1445.911
				xmax = 1445.951
				text = "T"
			intervals [3294]:
				xmin = 1445.951
				xmax = 1445.991
				text = "AA1"
			intervals [3295]:
				xmin = 1445.991
				xmax = 1446.021
				text = "R"
			intervals [3296]:
				xmin = 1446.021
				xmax = 1446.061
				text = "T"
			intervals [3297]:
				xmin = 1446.061
				xmax = 1446.301
				text = "sp"
			intervals [3298]:
				xmin = 1446.301
				xmax = 1448.9437
				text = ""
			intervals [3299]:
				xmin = 1448.9437
				xmax = 1449.0437
				text = "IH0"
			intervals [3300]:
				xmin = 1449.0437
				xmax = 1449.0737
				text = "Z"
			intervals [3301]:
				xmin = 1449.0737
				xmax = 1449.1537
				text = "sp"
			intervals [3302]:
				xmin = 1449.1537
				xmax = 1449.2137
				text = "DH"
			intervals [3303]:
				xmin = 1449.2137
				xmax = 1449.2537
				text = "AH0"
			intervals [3304]:
				xmin = 1449.2537
				xmax = 1449.3037
				text = "T"
			intervals [3305]:
				xmin = 1449.3037
				xmax = 1449.3337
				text = "sp"
			intervals [3306]:
				xmin = 1449.3337
				xmax = 1449.3637
				text = "Y"
			intervals [3307]:
				xmin = 1449.3637
				xmax = 1449.3937
				text = "UW1"
			intervals [3308]:
				xmin = 1449.3937
				xmax = 1449.4337
				text = "sp"
			intervals [3309]:
				xmin = 1449.4337
				xmax = 1449.4737
				text = "TH"
			intervals [3310]:
				xmin = 1449.4737
				xmax = 1449.5337
				text = "IH1"
			intervals [3311]:
				xmin = 1449.5337
				xmax = 1449.5837
				text = "NG"
			intervals [3312]:
				xmin = 1449.5837
				xmax = 1449.6537
				text = "K"
			intervals [3313]:
				xmin = 1449.6537
				xmax = 1449.6837
				text = "W"
			intervals [3314]:
				xmin = 1449.6837
				xmax = 1449.7137
				text = "IY1"
			intervals [3315]:
				xmin = 1449.7137
				xmax = 1449.7437
				text = "spn"
			intervals [3316]:
				xmin = 1449.7437
				xmax = 1449.8337
				text = "sp"
			intervals [3317]:
				xmin = 1449.8337
				xmax = 1449.8737
				text = "P"
			intervals [3318]:
				xmin = 1449.8737
				xmax = 1449.9737
				text = "AE1"
			intervals [3319]:
				xmin = 1449.9737
				xmax = 1450.0337
				text = "K"
			intervals [3320]:
				xmin = 1450.0337
				xmax = 1450.0737
				text = "sp"
			intervals [3321]:
				xmin = 1450.0737
				xmax = 1450.1637
				text = "IH0"
			intervals [3322]:
				xmin = 1450.1637
				xmax = 1450.2237
				text = "T"
			intervals [3323]:
				xmin = 1450.2237
				xmax = 1450.2637
				text = "AW1"
			intervals [3324]:
				xmin = 1450.2637
				xmax = 1450.2937
				text = "T"
			intervals [3325]:
				xmin = 1450.2937
				xmax = 1455.040
				text = "sp"
			intervals [3326]:
				xmin = 1455.040
				xmax = 1455.100
				text = "IH1"
			intervals [3327]:
				xmin = 1455.100
				xmax = 1455.160
				text = "Z"
			intervals [3328]:
				xmin = 1455.160
				xmax = 1455.210
				text = "DH"
			intervals [3329]:
				xmin = 1455.210
				xmax = 1455.340
				text = "AE1"
			intervals [3330]:
				xmin = 1455.340
				xmax = 1455.450
				text = "T"
			intervals [3331]:
				xmin = 1455.450
				xmax = 1455.480
				text = "R"
			intervals [3332]:
				xmin = 1455.480
				xmax = 1455.540
				text = "AY1"
			intervals [3333]:
				xmin = 1455.540
				xmax = 1455.590
				text = "T"
			intervals [3334]:
				xmin = 1455.590
				xmax = 1464.6152
				text = ""
			intervals [3335]:
				xmin = 1464.6152
				xmax = 1464.6852
				text = "sil"
			intervals [3336]:
				xmin = 1464.6852
				xmax = 1465.0852
				text = "spn"
			intervals [3337]:
				xmin = 1465.0852
				xmax = 1469.7245
				text = ""
			intervals [3338]:
				xmin = 1469.7245
				xmax = 1469.7845
				text = "sil"
			intervals [3339]:
				xmin = 1469.7845
				xmax = 1469.8145
				text = "IH0"
			intervals [3340]:
				xmin = 1469.8145
				xmax = 1469.8545
				text = "Z"
			intervals [3341]:
				xmin = 1469.8545
				xmax = 1469.8845
				text = "sp"
			intervals [3342]:
				xmin = 1469.8845
				xmax = 1469.9445
				text = "DH"
			intervals [3343]:
				xmin = 1469.9445
				xmax = 1470.0745
				text = "AH0"
			intervals [3344]:
				xmin = 1470.0745
				xmax = 1470.1545
				text = "T"
			intervals [3345]:
				xmin = 1470.1545
				xmax = 1470.1945
				text = "R"
			intervals [3346]:
				xmin = 1470.1945
				xmax = 1470.2945
				text = "AY1"
			intervals [3347]:
				xmin = 1470.2945
				xmax = 1470.3245
				text = "T"
			intervals [3348]:
				xmin = 1470.3245
				xmax = 1471.7535
				text = "sp"
			intervals [3349]:
				xmin = 1471.7535
				xmax = 1472.5635
				text = "spn"
			intervals [3350]:
				xmin = 1472.5635
				xmax = 1478.8361
				text = ""
			intervals [3351]:
				xmin = 1478.8361
				xmax = 1478.9161
				text = "IH0"
			intervals [3352]:
				xmin = 1478.9161
				xmax = 1478.9761
				text = "Z"
			intervals [3353]:
				xmin = 1478.9761
				xmax = 1479.0161
				text = "sp"
			intervals [3354]:
				xmin = 1479.0161
				xmax = 1479.0761
				text = "DH"
			intervals [3355]:
				xmin = 1479.0761
				xmax = 1479.2461
				text = "AH0"
			intervals [3356]:
				xmin = 1479.2461
				xmax = 1479.2761
				text = "T"
			intervals [3357]:
				xmin = 1479.2761
				xmax = 1479.3061
				text = "R"
			intervals [3358]:
				xmin = 1479.3061
				xmax = 1479.3361
				text = "AY1"
			intervals [3359]:
				xmin = 1479.3361
				xmax = 1479.4361
				text = "T"
			intervals [3360]:
				xmin = 1479.4361
				xmax = 1479.7361
				text = "sp"
			intervals [3361]:
				xmin = 1479.7361
				xmax = 1483.2941
				text = ""
			intervals [3362]:
				xmin = 1483.2941
				xmax = 1483.4141
				text = "IH0"
			intervals [3363]:
				xmin = 1483.4141
				xmax = 1483.4441
				text = "Z"
			intervals [3364]:
				xmin = 1483.4441
				xmax = 1483.5341
				text = "sp"
			intervals [3365]:
				xmin = 1483.5341
				xmax = 1483.5841
				text = "DH"
			intervals [3366]:
				xmin = 1483.5841
				xmax = 1483.6141
				text = "AH0"
			intervals [3367]:
				xmin = 1483.6141
				xmax = 1483.6441
				text = "T"
			intervals [3368]:
				xmin = 1483.6441
[truncated: 1,652,480 more chars]
