# Supplementary material for: Considering Performance in the Automated and Manual Coding of Sociolinguistic Variables: Lessons From Variable (ING)
Source: Front Artif Intell. 2021 Apr 29;4:648543. doi: 10.3389/frai.2021.648543 (PMC8117961; doi:10.3389/frai.2021.648543)
Supplement: Supplementary file 5 [file Data_Sheet_5.ZIP › CORAAL_VARAligned_as_TextGrids_p1/DCA_se1_ag1_f_04_1.TextGrid]

File type = "ooTextFile"
Object class = "TextGrid"

xmin = 0.0
xmax = 2618.700045351474
tiers? <exists>
size = 4
item []:
	item [1]:
		class = "IntervalTier"
		name = "DCA_int_03 - words"
		xmin = 0.0
		xmax = 2618.700045351474
		intervals: size = 4206
			intervals [1]:
				xmin = 0.0
				xmax = 0.3737
				text = ""
			intervals [2]:
				xmin = 0.3737
				xmax = 0.6837
				text = "okay"
			intervals [3]:
				xmin = 0.6837
				xmax = 0.8286
				text = ""
			intervals [4]:
				xmin = 0.8286
				xmax = 1.0086
				text = "say"
			intervals [5]:
				xmin = 1.0086
				xmax = 1.1586
				text = "your"
			intervals [6]:
				xmin = 1.1586
				xmax = 1.4486
				text = "name"
			intervals [7]:
				xmin = 1.4486
				xmax = 1.5386
				text = ""
			intervals [8]:
				xmin = 1.5386
				xmax = 1.7286
				text = "again"
			intervals [9]:
				xmin = 1.7286
				xmax = 1.9534
				text = ""
			intervals [10]:
				xmin = 1.9534
				xmax = 2.0834
				text = "your"
			intervals [11]:
				xmin = 2.0834
				xmax = 2.1134
				text = ""
			intervals [12]:
				xmin = 2.1134
				xmax = 2.2434
				text = "whole"
			intervals [13]:
				xmin = 2.2434
				xmax = 2.4634
				text = ""
			intervals [14]:
				xmin = 2.4634
				xmax = 2.5534
				text = "name"
			intervals [15]:
				xmin = 2.5534
				xmax = 4.5879
				text = ""
			intervals [16]:
				xmin = 4.5879
				xmax = 4.9679
				text = "okay"
			intervals [17]:
				xmin = 4.9679
				xmax = 5.3427
				text = ""
			intervals [18]:
				xmin = 5.3427
				xmax = 5.7627
				text = "rdx"
			intervals [19]:
				xmin = 5.7627
				xmax = 5.7927
				text = ""
			intervals [20]:
				xmin = 5.7927
				xmax = 6.1327
				text = "um"
			intervals [21]:
				xmin = 6.1327
				xmax = 6.6625
				text = ""
			intervals [22]:
				xmin = 6.6625
				xmax = 6.8425
				text = "what"
			intervals [23]:
				xmin = 6.8425
				xmax = 7.0725
				text = "kind"
			intervals [24]:
				xmin = 7.0725
				xmax = 7.1525
				text = "of"
			intervals [25]:
				xmin = 7.1525
				xmax = 7.5225
				text = "games"
			intervals [26]:
				xmin = 7.5225
				xmax = 7.5525
				text = ""
			intervals [27]:
				xmin = 7.5525
				xmax = 7.6325
				text = "do"
			intervals [28]:
				xmin = 7.6325
				xmax = 7.7525
				text = "you"
			intervals [29]:
				xmin = 7.7525
				xmax = 7.7925
				text = ""
			intervals [30]:
				xmin = 7.7925
				xmax = 8.1825
				text = "play"
			intervals [31]:
				xmin = 8.1825
				xmax = 8.3132
				text = ""
			intervals [32]:
				xmin = 8.3132
				xmax = 8.4332
				text = "you"
			intervals [33]:
				xmin = 8.4332
				xmax = 8.4632
				text = ""
			intervals [34]:
				xmin = 8.4632
				xmax = 8.5232
				text = "know"
			intervals [35]:
				xmin = 8.5232
				xmax = 8.7032
				text = ""
			intervals [36]:
				xmin = 8.7032
				xmax = 9.0132
				text = "when"
			intervals [37]:
				xmin = 9.0132
				xmax = 9.308
				text = ""
			intervals [38]:
				xmin = 9.308
				xmax = 9.458
				text = "say"
			intervals [39]:
				xmin = 9.458
				xmax = 9.718
				text = "after"
			intervals [40]:
				xmin = 9.718
				xmax = 10.298
				text = "school"
			intervals [41]:
				xmin = 10.298
				xmax = 10.508
				text = "or"
			intervals [42]:
				xmin = 10.508
				xmax = 10.7677
				text = ""
			intervals [43]:
				xmin = 10.7677
				xmax = 11.1777
				text = "uh"
			intervals [44]:
				xmin = 11.1777
				xmax = 11.2077
				text = ""
			intervals [45]:
				xmin = 11.2077
				xmax = 11.4677
				text = "say"
			intervals [46]:
				xmin = 11.4677
				xmax = 11.4977
				text = ""
			intervals [47]:
				xmin = 11.4977
				xmax = 11.7677
				text = "lunch"
			intervals [48]:
				xmin = 11.7677
				xmax = 11.8177
				text = ""
			intervals [49]:
				xmin = 11.8177
				xmax = 11.9877
				text = "break"
			intervals [50]:
				xmin = 11.9877
				xmax = 12.0777
				text = ""
			intervals [51]:
				xmin = 12.0777
				xmax = 12.1477
				text = "or"
			intervals [52]:
				xmin = 12.1477
				xmax = 12.4677
				text = "something"
			intervals [53]:
				xmin = 12.4677
				xmax = 12.5577
				text = "like"
			intervals [54]:
				xmin = 12.5577
				xmax = 12.6777
				text = ""
			intervals [55]:
				xmin = 12.6777
				xmax = 12.8177
				text = "that"
			intervals [56]:
				xmin = 12.8177
				xmax = 13.8282
				text = ""
			intervals [57]:
				xmin = 13.8282
				xmax = 14.2882
				text = "kickball"
			intervals [58]:
				xmin = 14.2882
				xmax = 14.4031
				text = ""
			intervals [59]:
				xmin = 14.4031
				xmax = 14.5131
				text = "would"
			intervals [60]:
				xmin = 14.5131
				xmax = 14.5931
				text = "you"
			intervals [61]:
				xmin = 14.5931
				xmax = 14.9131
				text = "explain"
			intervals [62]:
				xmin = 14.9131
				xmax = 15.0131
				text = "how"
			intervals [63]:
				xmin = 15.0131
				xmax = 15.0731
				text = "to"
			intervals [64]:
				xmin = 15.0731
				xmax = 15.2531
				text = "play"
			intervals [65]:
				xmin = 15.2531
				xmax = 15.7431
				text = "kickball"
			intervals [66]:
				xmin = 15.7431
				xmax = 21.6527
				text = ""
			intervals [67]:
				xmin = 21.6527
				xmax = 22.2027
				text = "kickball"
			intervals [68]:
				xmin = 22.2027
				xmax = 40.5273
				text = ""
			intervals [69]:
				xmin = 40.5273
				xmax = 40.8973
				text = "mm-hm"
			intervals [70]:
				xmin = 40.8973
				xmax = 41.772
				text = ""
			intervals [71]:
				xmin = 41.772
				xmax = 42.212
				text = "so"
			intervals [72]:
				xmin = 42.212
				xmax = 42.5919
				text = ""
			intervals [73]:
				xmin = 42.5919
				xmax = 42.7219
				text = "how"
			intervals [74]:
				xmin = 42.7219
				xmax = 42.8119
				text = "do"
			intervals [75]:
				xmin = 42.8119
				xmax = 43.1019
				text = "you"
			intervals [76]:
				xmin = 43.1019
				xmax = 43.4819
				text = "um"
			intervals [77]:
				xmin = 43.4819
				xmax = 44.9624
				text = ""
			intervals [78]:
				xmin = 44.9624
				xmax = 45.1224
				text = "how"
			intervals [79]:
				xmin = 45.1224
				xmax = 45.2024
				text = "do"
			intervals [80]:
				xmin = 45.2024
				xmax = 45.3124
				text = "you"
			intervals [81]:
				xmin = 45.3124
				xmax = 45.7424
				text = "choose"
			intervals [82]:
				xmin = 45.7424
				xmax = 45.9424
				text = "which"
			intervals [83]:
				xmin = 45.9424
				xmax = 46.1124
				text = "one"
			intervals [84]:
				xmin = 46.1124
				xmax = 46.2624
				text = "is"
			intervals [85]:
				xmin = 46.2624
				xmax = 46.2924
				text = ""
			intervals [86]:
				xmin = 46.2924
				xmax = 46.5224
				text = "gonna"
			intervals [87]:
				xmin = 46.5224
				xmax = 46.5524
				text = ""
			intervals [88]:
				xmin = 46.5524
				xmax = 46.8424
				text = "be"
			intervals [89]:
				xmin = 46.8424
				xmax = 46.9971
				text = ""
			intervals [90]:
				xmin = 46.9971
				xmax = 47.0571
				text = "uh"
			intervals [91]:
				xmin = 47.0571
				xmax = 47.4471
				text = "on"
			intervals [92]:
				xmin = 47.4471
				xmax = 47.4771
				text = ""
			intervals [93]:
				xmin = 47.4771
				xmax = 47.5671
				text = "the"
			intervals [94]:
				xmin = 47.5671
				xmax = 47.8671
				text = "team"
			intervals [95]:
				xmin = 47.8671
				xmax = 47.8971
				text = ""
			intervals [96]:
				xmin = 47.8971
				xmax = 47.9771
				text = "or"
			intervals [97]:
				xmin = 47.9771
				xmax = 48.0071
				text = ""
			intervals [98]:
				xmin = 48.0071
				xmax = 48.2171
				text = "anything"
			intervals [99]:
				xmin = 48.2171
				xmax = 48.2771
				text = ""
			intervals [100]:
				xmin = 48.2771
				xmax = 48.3871
				text = "like"
			intervals [101]:
				xmin = 48.3871
				xmax = 48.4671
				text = ""
			intervals [102]:
				xmin = 48.4671
				xmax = 48.6371
				text = "that"
			intervals [103]:
				xmin = 48.6371
				xmax = 49.7366
				text = ""
			intervals [104]:
				xmin = 49.7366
				xmax = 49.8766
				text = "how"
			intervals [105]:
				xmin = 49.8766
				xmax = 49.9366
				text = "do"
			intervals [106]:
				xmin = 49.9366
				xmax = 50.0566
				text = "you"
			intervals [107]:
				xmin = 50.0566
				xmax = 50.1966
				text = "think"
			intervals [108]:
				xmin = 50.1966
				xmax = 50.2266
				text = "y-"
			intervals [109]:
				xmin = 50.2266
				xmax = 50.2866
				text = "you"
			intervals [110]:
				xmin = 50.2866
				xmax = 50.4066
				text = "have"
			intervals [111]:
				xmin = 50.4066
				xmax = 50.4966
				text = "have"
			intervals [112]:
				xmin = 50.4966
				xmax = 50.8266
				text = "teams"
			intervals [113]:
				xmin = 50.8266
				xmax = 50.8566
				text = ""
			intervals [114]:
				xmin = 50.8566
				xmax = 50.9766
				text = "you"
			intervals [115]:
				xmin = 50.9766
				xmax = 51.1666
				text = "said"
			intervals [116]:
				xmin = 51.1666
				xmax = 51.1966
				text = ""
			intervals [117]:
				xmin = 51.1966
				xmax = 51.2566
				text = "you"
			intervals [118]:
				xmin = 51.2566
				xmax = 51.3566
				text = "have"
			intervals [119]:
				xmin = 51.3566
				xmax = 51.3966
				text = ""
			intervals [120]:
				xmin = 51.3966
				xmax = 51.6666
				text = "teams"
			intervals [121]:
				xmin = 51.6666
				xmax = 53.5881
				text = ""
			intervals [122]:
				xmin = 53.5881
				xmax = 54.2081
				text = "oh"
			intervals [123]:
				xmin = 54.2081
				xmax = 55.0516
				text = ""
			intervals [124]:
				xmin = 55.0516
				xmax = 55.4616
				text = "mm-hm"
			intervals [125]:
				xmin = 55.4616
				xmax = 55.6915
				text = ""
			intervals [126]:
				xmin = 55.6915
				xmax = 55.9815
				text = "mm-hm"
			intervals [127]:
				xmin = 55.9815
				xmax = 57.3421
				text = ""
			intervals [128]:
				xmin = 57.3421
				xmax = 57.6921
				text = "um"
			intervals [129]:
				xmin = 57.6921
				xmax = 57.7221
				text = ""
			intervals [130]:
				xmin = 57.7221
				xmax = 57.8021
				text = "do"
			intervals [131]:
				xmin = 57.8021
				xmax = 57.8721
				text = "you"
			intervals [132]:
				xmin = 57.8721
				xmax = 58.0521
				text = "play"
			intervals [133]:
				xmin = 58.0521
				xmax = 58.2221
				text = "any"
			intervals [134]:
				xmin = 58.2221
				xmax = 58.3521
				text = "other"
			intervals [135]:
				xmin = 58.3521
				xmax = 58.8021
				text = "games"
			intervals [136]:
				xmin = 58.8021
				xmax = 62.9261
				text = ""
			intervals [137]:
				xmin = 62.9261
				xmax = 62.9961
				text = "you"
			intervals [138]:
				xmin = 62.9961
				xmax = 63.0961
				text = "don't"
			intervals [139]:
				xmin = 63.0961
				xmax = 63.2561
				text = "play"
			intervals [140]:
				xmin = 63.2561
				xmax = 63.5961
				text = "anything"
			intervals [141]:
				xmin = 63.5961
				xmax = 63.8061
				text = "else"
			intervals [142]:
				xmin = 63.8061
				xmax = 66.3965
				text = ""
			intervals [143]:
				xmin = 66.3965
				xmax = 66.5065
				text = "is"
			intervals [144]:
				xmin = 66.5065
				xmax = 66.9865
				text = "kickball"
			intervals [145]:
				xmin = 66.9865
				xmax = 67.6263
				text = ""
			intervals [146]:
				xmin = 67.6263
				xmax = 67.7363
				text = "have"
			intervals [147]:
				xmin = 67.7363
				xmax = 67.8463
				text = "you"
			intervals [148]:
				xmin = 67.8463
				xmax = 67.9863
				text = "ever"
			intervals [149]:
				xmin = 67.9863
				xmax = 68.2763
				text = "played"
			intervals [150]:
				xmin = 68.2763
				xmax = 68.4163
				text = "any"
			intervals [151]:
				xmin = 68.4163
				xmax = 68.7063
				text = "games"
			intervals [152]:
				xmin = 68.7063
				xmax = 68.7663
				text = "at"
			intervals [153]:
				xmin = 68.7663
				xmax = 69.0763
				text = "home"
			intervals [154]:
				xmin = 69.0763
				xmax = 69.2363
				text = "with"
			intervals [155]:
				xmin = 69.2363
				xmax = 69.5163
				text = "your"
			intervals [156]:
				xmin = 69.5163
				xmax = 69.6463
				text = "uh"
			intervals [157]:
				xmin = 69.6463
				xmax = 69.9808
				text = ""
			intervals [158]:
				xmin = 69.9808
				xmax = 70.4008
				text = "girlfriends"
			intervals [159]:
				xmin = 70.4008
				xmax = 75.8107
				text = ""
			intervals [160]:
				xmin = 75.8107
				xmax = 75.9607
				text = "oh"
			intervals [161]:
				xmin = 75.9607
				xmax = 76.1007
				text = "you"
			intervals [162]:
				xmin = 76.1007
				xmax = 76.1307
				text = ""
			intervals [163]:
				xmin = 76.1307
				xmax = 76.3507
				text = "do"
			intervals [164]:
				xmin = 76.3507
				xmax = 76.4007
				text = ""
			intervals [165]:
				xmin = 76.4007
				xmax = 76.5407
				text = "what"
			intervals [166]:
				xmin = 76.5407
				xmax = 76.8207
				text = "records"
			intervals [167]:
				xmin = 76.8207
				xmax = 76.8607
				text = ""
			intervals [168]:
				xmin = 76.8607
				xmax = 76.9607
				text = "do"
			intervals [169]:
				xmin = 76.9607
				xmax = 77.0607
				text = "you"
			intervals [170]:
				xmin = 77.0607
				xmax = 77.0907
				text = ""
			intervals [171]:
				xmin = 77.0907
				xmax = 77.2507
				text = "like"
			intervals [172]:
				xmin = 77.2507
				xmax = 84.1262
				text = ""
			intervals [173]:
				xmin = 84.1262
				xmax = 84.5762
				text = "mm-hm"
			intervals [174]:
				xmin = 84.5762
				xmax = 95.0392
				text = ""
			intervals [175]:
				xmin = 95.0392
				xmax = 95.5992
				text = "mm-hm"
			intervals [176]:
				xmin = 95.5992
				xmax = 97.1558
				text = ""
			intervals [177]:
				xmin = 97.1558
				xmax = 97.5058
				text = "um"
			intervals [178]:
				xmin = 97.5058
				xmax = 97.5947
				text = ""
			intervals [179]:
				xmin = 97.5947
				xmax = 97.7447
				text = "did"
			intervals [180]:
				xmin = 97.7447
				xmax = 97.8747
				text = "you"
			intervals [181]:
				xmin = 97.8747
				xmax = 98.0547
				text = "ever"
			intervals [182]:
				xmin = 98.0547
				xmax = 98.3147
				text = "play"
			intervals [183]:
				xmin = 98.3147
				xmax = 98.6047
				text = "any"
			intervals [184]:
				xmin = 98.6047
				xmax = 98.6347
				text = ""
			intervals [185]:
				xmin = 98.6347
				xmax = 98.8947
				text = "uh"
			intervals [186]:
				xmin = 98.8947
				xmax = 99.2247
				text = "games"
			intervals [187]:
				xmin = 99.2247
				xmax = 99.3347
				text = "when"
			intervals [188]:
				xmin = 99.3347
				xmax = 99.4047
				text = "you"
			intervals [189]:
				xmin = 99.4047
				xmax = 99.4847
				text = "were"
			intervals [190]:
				xmin = 99.4847
				xmax = 99.5147
				text = ""
			intervals [191]:
				xmin = 99.5147
				xmax = 99.7647
				text = "little"
			intervals [192]:
				xmin = 99.7647
				xmax = 104.1205
				text = ""
			intervals [193]:
				xmin = 104.1205
				xmax = 104.5205
				text = "chasing"
			intervals [194]:
				xmin = 104.5205
				xmax = 104.6205
				text = "and"
			intervals [195]:
				xmin = 104.6205
				xmax = 105.0605
				text = "tag"
			intervals [196]:
				xmin = 105.0605
				xmax = 105.2553
				text = ""
			intervals [197]:
				xmin = 105.2553
				xmax = 105.3753
				text = "what"
			intervals [198]:
				xmin = 105.3753
				xmax = 105.4053
				text = ""
			intervals [199]:
				xmin = 105.4053
				xmax = 105.4553
				text = "s"
			intervals [200]:
				xmin = 105.4553
				xmax = 105.4853
				text = ""
			intervals [201]:
				xmin = 105.4853
				xmax = 105.6953
				text = "that"
			intervals [202]:
				xmin = 105.6953
				xmax = 106.775
				text = ""
			intervals [203]:
				xmin = 106.775
				xmax = 106.945
				text = "how"
			intervals [204]:
				xmin = 106.945
				xmax = 106.975
				text = ""
			intervals [205]:
				xmin = 106.975
				xmax = 107.035
				text = "do"
			intervals [206]:
				xmin = 107.035
				xmax = 107.065
				text = ""
			intervals [207]:
				xmin = 107.065
				xmax = 107.125
				text = "you"
			intervals [208]:
				xmin = 107.125
				xmax = 107.255
				text = "play"
			intervals [209]:
				xmin = 107.255
				xmax = 107.395
				text = ""
			intervals [210]:
				xmin = 107.395
				xmax = 107.485
				text = "that"
			intervals [211]:
				xmin = 107.485
				xmax = 116.4252
				text = ""
			intervals [212]:
				xmin = 116.4252
				xmax = 116.5852
				text = "you"
			intervals [213]:
				xmin = 116.5852
				xmax = 116.9952
				text = "do"
			intervals [214]:
				xmin = 116.9952
				xmax = 118.6498
				text = ""
			intervals [215]:
				xmin = 118.6498
				xmax = 119.1598
				text = "<unk>"
			intervals [216]:
				xmin = 119.1598
				xmax = 119.7196
				text = ""
			intervals [217]:
				xmin = 119.7196
				xmax = 119.8696
				text = "well"
			intervals [218]:
				xmin = 119.8696
				xmax = 119.9496
				text = "how"
			intervals [219]:
				xmin = 119.9496
				xmax = 120.0396
				text = "do"
			intervals [220]:
				xmin = 120.0396
				xmax = 120.1396
				text = "you"
			intervals [221]:
				xmin = 120.1396
				xmax = 120.2796
				text = "know"
			intervals [222]:
				xmin = 120.2796
				xmax = 120.4396
				text = "which"
			intervals [223]:
				xmin = 120.4396
				xmax = 120.6096
				text = "one"
			intervals [224]:
				xmin = 120.6096
				xmax = 120.7096
				text = "do"
			intervals [225]:
				xmin = 120.7096
				xmax = 120.7996
				text = "you"
			intervals [226]:
				xmin = 120.7996
				xmax = 121.1896
				text = "pick"
			intervals [227]:
				xmin = 121.1896
				xmax = 121.4196
				text = "how"
			intervals [228]:
				xmin = 121.4196
				xmax = 121.5096
				text = "do"
			intervals [229]:
				xmin = 121.5096
				xmax = 121.5896
				text = "you"
			intervals [230]:
				xmin = 121.5896
				xmax = 121.7796
				text = "know"
			intervals [231]:
				xmin = 121.7796
				xmax = 121.9596
				text = "which"
			intervals [232]:
				xmin = 121.9596
				xmax = 122.1196
				text = "one"
			intervals [233]:
				xmin = 122.1196
				xmax = 122.3396
				text = "to"
			intervals [234]:
				xmin = 122.3396
				xmax = 122.3696
				text = ""
			intervals [235]:
				xmin = 122.3696
				xmax = 122.5996
				text = "chase"
			intervals [236]:
				xmin = 122.5996
				xmax = 146.7696
				text = ""
			intervals [237]:
				xmin = 146.7696
				xmax = 146.9696
				text = "well"
			intervals [238]:
				xmin = 146.9696
				xmax = 147.1596
				text = "wait"
			intervals [239]:
				xmin = 147.1596
				xmax = 147.1996
				text = "a"
			intervals [240]:
				xmin = 147.1996
				xmax = 147.4296
				text = "minute"
			intervals [241]:
				xmin = 147.4296
				xmax = 147.6096
				text = "now"
			intervals [242]:
				xmin = 147.6096
				xmax = 147.7496
				text = "i'm"
			intervals [243]:
				xmin = 147.7496
				xmax = 148.3296
				text = "confused"
			intervals [244]:
				xmin = 148.3296
				xmax = 148.5396
				text = "here"
			intervals [245]:
				xmin = 148.5396
				xmax = 148.5796
				text = ""
			intervals [246]:
				xmin = 148.5796
				xmax = 148.6996
				text = "you"
			intervals [247]:
				xmin = 148.6996
				xmax = 148.9196
				text = "pay"
			intervals [248]:
				xmin = 148.9196
				xmax = 149.0596
				text = "for"
			intervals [249]:
				xmin = 149.0596
				xmax = 149.1596
				text = "the"
			intervals [250]:
				xmin = 149.1596
				xmax = 149.5196
				text = "pie"
			intervals [251]:
				xmin = 149.5196
				xmax = 155.474
				text = ""
			intervals [252]:
				xmin = 155.474
				xmax = 155.934
				text = "mm-hm"
			intervals [253]:
				xmin = 155.934
				xmax = 168.9635
				text = ""
			intervals [254]:
				xmin = 168.9635
				xmax = 169.7035
				text = "oh"
			intervals [255]:
				xmin = 169.7035
				xmax = 169.8735
				text = "that"
			intervals [256]:
				xmin = 169.8735
				xmax = 169.9035
				text = ""
			intervals [257]:
				xmin = 169.9035
				xmax = 170.1435
				text = "sounds"
			intervals [258]:
				xmin = 170.1435
				xmax = 170.3335
				text = "like"
			intervals [259]:
				xmin = 170.3335
				xmax = 170.3735
				text = "a"
			intervals [260]:
				xmin = 170.3735
				xmax = 170.5535
				text = "lot"
			intervals [261]:
				xmin = 170.5535
				xmax = 170.5935
				text = ""
			intervals [262]:
				xmin = 170.5935
				xmax = 170.6535
				text = "of"
			intervals [263]:
				xmin = 170.6535
				xmax = 170.8235
				text = "fun"
			intervals [264]:
				xmin = 170.8235
				xmax = 171.1641
				text = ""
			intervals [265]:
				xmin = 171.1641
				xmax = 171.2541
				text = "did"
			intervals [266]:
				xmin = 171.2541
				xmax = 171.3441
				text = "you"
			intervals [267]:
				xmin = 171.3441
				xmax = 171.5141
				text = "play"
			intervals [268]:
				xmin = 171.5141
				xmax = 171.7041
				text = "any"
			intervals [269]:
				xmin = 171.7041
				xmax = 171.8541
				text = "other"
			intervals [270]:
				xmin = 171.8541
				xmax = 172.1541
				text = "games"
			intervals [271]:
				xmin = 172.1541
				xmax = 172.3041
				text = "like"
			intervals [272]:
				xmin = 172.3041
				xmax = 172.5041
				text = "that"
			intervals [273]:
				xmin = 172.5041
				xmax = 172.5789
				text = ""
			intervals [274]:
				xmin = 172.5789
				xmax = 172.7189
				text = "when"
			intervals [275]:
				xmin = 172.7189
				xmax = 172.7789
				text = "you"
			intervals [276]:
				xmin = 172.7789
				xmax = 172.8589
				text = "were"
			intervals [277]:
				xmin = 172.8589
				xmax = 172.8889
				text = ""
			intervals [278]:
				xmin = 172.8889
				xmax = 173.0489
				text = "little"
			intervals [279]:
				xmin = 173.0489
				xmax = 177.9239
				text = ""
			intervals [280]:
				xmin = 177.9239
				xmax = 178.3139
				text = "really"
			intervals [281]:
				xmin = 178.3139
				xmax = 178.9087
				text = ""
			intervals [282]:
				xmin = 178.9087
				xmax = 179.1887
				text = "and"
			intervals [283]:
				xmin = 179.1887
				xmax = 179.3687
				text = ""
			intervals [284]:
				xmin = 179.3687
				xmax = 179.5987
				text = "what"
			intervals [285]:
				xmin = 179.5987
				xmax = 179.6587
				text = "do"
			intervals [286]:
				xmin = 179.6587
				xmax = 179.7187
				text = "you"
			intervals [287]:
				xmin = 179.7187
				xmax = 179.9887
				text = "call"
			intervals [288]:
				xmin = 179.9887
				xmax = 180.2187
				text = "that"
			intervals [289]:
				xmin = 180.2187
				xmax = 180.3787
				text = "just"
			intervals [290]:
				xmin = 180.3787
				xmax = 180.6134
				text = ""
			intervals [291]:
				xmin = 180.6134
				xmax = 181.0734
				text = "racing"
			intervals [292]:
				xmin = 181.0734
				xmax = 181.7732
				text = ""
			intervals [293]:
				xmin = 181.7732
				xmax = 182.0132
				text = "okay"
			intervals [294]:
				xmin = 182.0132
				xmax = 182.0932
				text = "how"
			intervals [295]:
				xmin = 182.0932
				xmax = 182.2432
				text = "did"
			intervals [296]:
				xmin = 182.2432
				xmax = 182.3332
				text = "you"
			intervals [297]:
				xmin = 182.3332
				xmax = 182.4932
				text = "do"
			intervals [298]:
				xmin = 182.4932
				xmax = 182.6932
				text = "that"
			intervals [299]:
				xmin = 182.6932
				xmax = 198.0632
				text = ""
			intervals [300]:
				xmin = 198.0632
				xmax = 198.6532
				text = "mm-hm"
			intervals [301]:
				xmin = 198.6532
				xmax = 199.6779
				text = ""
			intervals [302]:
				xmin = 199.6779
				xmax = 199.9079
				text = "did"
			intervals [303]:
				xmin = 199.9079
				xmax = 200.1179
				text = "you"
			intervals [304]:
				xmin = 200.1179
				xmax = 200.5079
				text = "ever"
			intervals [305]:
				xmin = 200.5079
				xmax = 200.5379
				text = ""
			intervals [306]:
				xmin = 200.5379
				xmax = 201.0679
				text = "uh"
			intervals [307]:
				xmin = 201.0679
				xmax = 201.0979
				text = ""
			intervals [308]:
				xmin = 201.0979
				xmax = 201.3979
				text = "jump"
			intervals [309]:
				xmin = 201.3979
				xmax = 201.6479
				text = "rope"
			intervals [310]:
				xmin = 201.6479
				xmax = 202.2484
				text = ""
			intervals [311]:
				xmin = 202.2484
				xmax = 202.3484
				text = "did"
			intervals [312]:
				xmin = 202.3484
				xmax = 202.4084
				text = "you"
			intervals [313]:
				xmin = 202.4084
				xmax = 202.4984
				text = "ever"
			intervals [314]:
				xmin = 202.4984
				xmax = 202.6684
				text = "play"
			intervals [315]:
				xmin = 202.6684
				xmax = 202.9384
				text = "jump"
			intervals [316]:
				xmin = 202.9384
				xmax = 203.1284
				text = "rope"
			intervals [317]:
				xmin = 203.1284
				xmax = 203.2882
				text = ""
			intervals [318]:
				xmin = 203.2882
				xmax = 203.3782
				text = "what"
			intervals [319]:
				xmin = 203.3782
				xmax = 203.4782
				text = "kind"
			intervals [320]:
				xmin = 203.4782
				xmax = 203.5382
				text = "of"
			intervals [321]:
				xmin = 203.5382
				xmax = 203.7982
				text = "games"
			intervals [322]:
				xmin = 203.7982
				xmax = 203.9482
				text = "did"
			intervals [323]:
				xmin = 203.9482
				xmax = 204.0182
				text = "you"
			intervals [324]:
				xmin = 204.0182
				xmax = 204.0482
				text = ""
			intervals [325]:
				xmin = 204.0482
				xmax = 204.2782
				text = "play"
			intervals [326]:
				xmin = 204.2782
				xmax = 204.3182
				text = ""
			intervals [327]:
				xmin = 204.3182
				xmax = 204.4182
				text = "when"
			intervals [328]:
				xmin = 204.4182
				xmax = 204.4482
				text = ""
			intervals [329]:
				xmin = 204.4482
				xmax = 204.5082
				text = "you"
			intervals [330]:
				xmin = 204.5082
				xmax = 205.8828
				text = ""
			intervals [331]:
				xmin = 205.8828
				xmax = 205.9728
				text = "did"
			intervals [332]:
				xmin = 205.9728
				xmax = 206.0328
				text = "you"
			intervals [333]:
				xmin = 206.0328
				xmax = 206.1228
				text = "ever"
			intervals [334]:
				xmin = 206.1228
				xmax = 206.2128
				text = "have"
			intervals [335]:
				xmin = 206.2128
				xmax = 206.3128
				text = "any"
			intervals [336]:
				xmin = 206.3128
				xmax = 206.8628
				text = "rhymes"
			intervals [337]:
				xmin = 206.8628
				xmax = 206.9928
				text = "or"
			intervals [338]:
				xmin = 206.9928
				xmax = 207.0228
				text = ""
			intervals [339]:
				xmin = 207.0228
				xmax = 207.3128
				text = "things"
			intervals [340]:
				xmin = 207.3128
				xmax = 207.7228
				text = "chants"
			intervals [341]:
				xmin = 207.7228
				xmax = 207.8728
				text = "that"
			intervals [342]:
				xmin = 207.8728
				xmax = 208.0328
				text = "you"
			intervals [343]:
				xmin = 208.0328
				xmax = 208.0828
				text = "d"
			intervals [344]:
				xmin = 208.0828
				xmax = 208.4928
				text = "say"
			intervals [345]:
				xmin = 208.4928
				xmax = 208.5228
				text = ""
			intervals [346]:
				xmin = 208.5228
				xmax = 208.6328
				text = "you"
			intervals [347]:
				xmin = 208.6328
				xmax = 208.7828
				text = "know"
			intervals [348]:
				xmin = 208.7828
				xmax = 208.9828
				text = "while"
			intervals [349]:
				xmin = 208.9828
				xmax = 209.0728
				text = "you"
			intervals [350]:
				xmin = 209.0728
				xmax = 209.3828
				text = "jumping"
			intervals [351]:
				xmin = 209.3828
				xmax = 209.4128
				text = ""
			intervals [352]:
				xmin = 209.4128
				xmax = 209.6928
				text = "rope"
			intervals [353]:
				xmin = 209.6928
				xmax = 210.2529
				text = ""
			intervals [354]:
				xmin = 210.2529
				xmax = 210.5029
				text = "what"
			intervals [355]:
				xmin = 210.5029
				xmax = 229.5823
				text = ""
			intervals [356]:
				xmin = 229.5823
				xmax = 230.0123
				text = "ah"
			intervals [357]:
				xmin = 230.0123
				xmax = 230.3823
				text = "yeah"
			intervals [358]:
				xmin = 230.3823
				xmax = 231.447
				text = ""
			intervals [359]:
				xmin = 231.447
				xmax = 231.487
				text = "i"
			intervals [360]:
				xmin = 231.487
				xmax = 231.517
				text = ""
			intervals [361]:
				xmin = 231.517
				xmax = 231.637
				text = "think"
			intervals [362]:
				xmin = 231.637
				xmax = 231.677
				text = "i"
			intervals [363]:
				xmin = 231.677
				xmax = 231.917
				text = "did"
			intervals [364]:
				xmin = 231.917
				xmax = 231.987
				text = ""
			intervals [365]:
				xmin = 231.987
				xmax = 232.207
				text = "that"
			intervals [366]:
				xmin = 232.207
				xmax = 232.237
				text = ""
			intervals [367]:
				xmin = 232.237
				xmax = 232.547
				text = "too"
			intervals [368]:
				xmin = 232.547
				xmax = 232.617
				text = ""
			intervals [369]:
				xmin = 232.617
				xmax = 232.777
				text = "did"
			intervals [370]:
				xmin = 232.777
				xmax = 232.947
				text = "you"
			intervals [371]:
				xmin = 232.947
				xmax = 233.367
				text = "ever"
			intervals [372]:
				xmin = 233.367
				xmax = 233.577
				text = "um"
			intervals [373]:
				xmin = 233.577
				xmax = 234.0325
				text = ""
			intervals [374]:
				xmin = 234.0325
				xmax = 234.2725
				text = "play"
			intervals [375]:
				xmin = 234.2725
				xmax = 234.5625
				text = "double"
			intervals [376]:
				xmin = 234.5625
				xmax = 234.9825
				text = "dutch"
			intervals [377]:
				xmin = 234.9825
				xmax = 235.6172
				text = ""
			intervals [378]:
				xmin = 235.6172
				xmax = 235.8672
				text = "yeah"
			intervals [379]:
				xmin = 235.8672
				xmax = 235.9872
				text = "i"
			intervals [380]:
				xmin = 235.9872
				xmax = 236.0372
				text = ""
			intervals [381]:
				xmin = 236.0372
				xmax = 236.2272
				text = "said"
			intervals [382]:
				xmin = 236.2272
				xmax = 236.2572
				text = ""
			intervals [383]:
				xmin = 236.2572
				xmax = 236.4572
				text = "that"
			intervals [384]:
				xmin = 236.4572
				xmax = 236.6172
				text = "too"
			intervals [385]:
				xmin = 236.6172
				xmax = 236.6472
				text = ""
			intervals [386]:
				xmin = 236.6472
				xmax = 236.7972
				text = "did"
			intervals [387]:
				xmin = 236.7972
				xmax = 236.8972
				text = "you"
			intervals [388]:
				xmin = 236.8972
				xmax = 237.0672
				text = "have"
			intervals [389]:
				xmin = 237.0672
				xmax = 237.3372
				text = "something"
			intervals [390]:
				xmin = 237.3372
				xmax = 237.4872
				text = "that"
			intervals [391]:
				xmin = 237.4872
				xmax = 237.5772
				text = "you"
			intervals [392]:
				xmin = 237.5772
				xmax = 237.8572
				text = "said"
			intervals [393]:
				xmin = 237.8572
				xmax = 237.9472
				text = "when"
			intervals [394]:
				xmin = 237.9472
				xmax = 237.9772
				text = ""
			intervals [395]:
				xmin = 237.9772
				xmax = 238.0372
				text = "you"
			intervals [396]:
				xmin = 238.0372
				xmax = 238.0672
				text = ""
			intervals [397]:
				xmin = 238.0672
				xmax = 238.2472
				text = "played"
			intervals [398]:
				xmin = 238.2472
				xmax = 238.4872
				text = "double"
			intervals [399]:
				xmin = 238.4872
				xmax = 238.7172
				text = "dutch"
			intervals [400]:
				xmin = 238.7172
				xmax = 243.2818
				text = ""
			intervals [401]:
				xmin = 243.2818
				xmax = 243.4718
				text = "just"
			intervals [402]:
				xmin = 243.4718
				xmax = 243.7518
				text = "count"
			intervals [403]:
				xmin = 243.7518
				xmax = 244.2618
				text = "numbers"
			intervals [404]:
				xmin = 244.2618
				xmax = 245.2865
				text = ""
			intervals [405]:
				xmin = 245.2865
				xmax = 245.4765
				text = "never"
			intervals [406]:
				xmin = 245.4765
				xmax = 245.6165
				text = "had"
			intervals [407]:
				xmin = 245.6165
				xmax = 245.7365
				text = "any"
			intervals [408]:
				xmin = 245.7365
				xmax = 246.1865
				text = "rhymes"
			intervals [409]:
				xmin = 246.1865
				xmax = 246.2265
				text = "or"
			intervals [410]:
				xmin = 246.2265
				xmax = 246.5965
				text = "anything"
			intervals [411]:
				xmin = 246.5965
				xmax = 247.992
				text = ""
			intervals [412]:
				xmin = 247.992
				xmax = 248.272
				text = "nothing"
			intervals [413]:
				xmin = 248.272
				xmax = 248.302
				text = ""
			intervals [414]:
				xmin = 248.302
				xmax = 248.392
				text = "like"
			intervals [415]:
				xmin = 248.392
				xmax = 248.432
				text = ""
			intervals [416]:
				xmin = 248.432
				xmax = 248.862
				text = "that"
			intervals [417]:
				xmin = 248.862
				xmax = 248.9518
				text = ""
			intervals [418]:
				xmin = 248.9518
				xmax = 249.0818
				text = "did"
			intervals [419]:
				xmin = 249.0818
				xmax = 249.4218
				text = "you"
			intervals [420]:
				xmin = 249.4218
				xmax = 249.7718
				text = "um"
			intervals [421]:
				xmin = 249.7718
				xmax = 251.2663
				text = ""
			intervals [422]:
				xmin = 251.2663
				xmax = 251.5063
				text = "ever"
			intervals [423]:
				xmin = 251.5063
				xmax = 251.7363
				text = "play"
			intervals [424]:
				xmin = 251.7363
				xmax = 252.0563
				text = "mother"
			intervals [425]:
				xmin = 252.0563
				xmax = 252.3163
				text = "may"
			intervals [426]:
				xmin = 252.3163
				xmax = 252.5363
				text = "i"
			intervals [427]:
				xmin = 252.5363
				xmax = 253.7569
				text = ""
			intervals [428]:
				xmin = 253.7569
				xmax = 253.9869
				text = "okay"
			intervals [429]:
				xmin = 253.9869
				xmax = 254.3369
				text = "explain"
			intervals [430]:
				xmin = 254.3369
				xmax = 254.4969
				text = "how"
			intervals [431]:
				xmin = 254.4969
				xmax = 254.5569
				text = "to"
			intervals [432]:
				xmin = 254.5569
				xmax = 254.7169
				text = "play"
			intervals [433]:
				xmin = 254.7169
				xmax = 254.9969
				text = "mother"
			intervals [434]:
				xmin = 254.9969
				xmax = 255.2469
				text = "may"
			intervals [435]:
				xmin = 255.2469
				xmax = 255.4569
				text = "i"
			intervals [436]:
				xmin = 255.4569
				xmax = 282.4316
				text = ""
			intervals [437]:
				xmin = 282.4316
				xmax = 282.7416
				text = "mm-hm"
			intervals [438]:
				xmin = 282.7416
				xmax = 290.996
				text = ""
			intervals [439]:
				xmin = 290.996
				xmax = 291.436
				text = "mm-hm"
			intervals [440]:
				xmin = 291.436
				xmax = 292.1008
				text = ""
			intervals [441]:
				xmin = 292.1008
				xmax = 292.5608
				text = "um"
			intervals [442]:
				xmin = 292.5608
				xmax = 292.8557
				text = ""
			intervals [443]:
				xmin = 292.8557
				xmax = 293.0057
				text = "there"
			intervals [444]:
				xmin = 293.0057
				xmax = 293.0657
				text = "s"
			intervals [445]:
				xmin = 293.0657
				xmax = 293.3957
				text = "another"
			intervals [446]:
				xmin = 293.3957
				xmax = 293.4257
				text = ""
			intervals [447]:
				xmin = 293.4257
				xmax = 293.5657
				text = "game"
			intervals [448]:
				xmin = 293.5657
				xmax = 293.6557
				text = "that"
			intervals [449]:
				xmin = 293.6557
				xmax = 293.8557
				text = ""
			intervals [450]:
				xmin = 293.8557
				xmax = 293.8857
				text = "s"
			intervals [451]:
				xmin = 293.8857
				xmax = 294.2157
				text = "almost"
			intervals [452]:
				xmin = 294.2157
				xmax = 294.4857
				text = "like"
			intervals [453]:
				xmin = 294.4857
				xmax = 294.7557
				text = "that"
			intervals [454]:
				xmin = 294.7557
				xmax = 295.7511
				text = ""
			intervals [455]:
				xmin = 295.7511
				xmax = 295.8511
				text = "i"
			intervals [456]:
				xmin = 295.8511
				xmax = 295.8911
				text = ""
			intervals [457]:
				xmin = 295.8911
				xmax = 296.1311
				text = "think"
			intervals [458]:
				xmin = 296.1311
				xmax = 296.2111
				text = "it"
			intervals [459]:
				xmin = 296.2111
				xmax = 296.2411
				text = ""
			intervals [460]:
				xmin = 296.2411
				xmax = 296.2911
				text = "s"
			intervals [461]:
				xmin = 296.2911
				xmax = 296.8511
				text = "called"
			intervals [462]:
				xmin = 296.8511
				xmax = 296.9011
				text = ""
			intervals [463]:
				xmin = 296.9011
				xmax = 297.2411
				text = "uh"
			intervals [464]:
				xmin = 297.2411
				xmax = 297.4411
				text = ""
			intervals [465]:
				xmin = 297.4411
				xmax = 297.8311
				text = "simon"
			intervals [466]:
				xmin = 297.8311
				xmax = 297.8611
				text = ""
			intervals [467]:
				xmin = 297.8611
				xmax = 298.1911
				text = "says"
			intervals [468]:
				xmin = 298.1911
				xmax = 299.7604
				text = ""
			intervals [469]:
				xmin = 299.7604
				xmax = 299.8604
				text = "have"
			intervals [470]:
				xmin = 299.8604
				xmax = 299.9504
				text = "you"
			intervals [471]:
				xmin = 299.9504
				xmax = 300.1204
				text = "ever"
			intervals [472]:
				xmin = 300.1204
				xmax = 300.3604
				text = ""
			intervals [473]:
				xmin = 300.3604
				xmax = 300.4804
				text = "how"
			intervals [474]:
				xmin = 300.4804
				xmax = 300.5404
				text = "do"
			intervals [475]:
				xmin = 300.5404
				xmax = 300.6104
				text = "you"
			intervals [476]:
				xmin = 300.6104
				xmax = 300.8404
				text = "play"
			intervals [477]:
				xmin = 300.8404
				xmax = 301.2004
				text = "simon"
			intervals [478]:
				xmin = 301.2004
				xmax = 301.2504
				text = ""
			intervals [479]:
				xmin = 301.2504
				xmax = 301.5904
				text = "says"
			intervals [480]:
				xmin = 301.5904
				xmax = 313.5399
				text = ""
			intervals [481]:
				xmin = 313.5399
				xmax = 313.6299
				text = "have"
			intervals [482]:
				xmin = 313.6299
				xmax = 313.7299
				text = "you"
			intervals [483]:
				xmin = 313.7299
				xmax = 313.8799
				text = "ever"
			intervals [484]:
				xmin = 313.8799
				xmax = 314.2199
				text = "played"
			intervals [485]:
				xmin = 314.2199
				xmax = 329.9352
				text = ""
			intervals [486]:
				xmin = 329.9352
				xmax = 330.4152
				text = "mm-hm"
			intervals [487]:
				xmin = 330.4152
				xmax = 331.9944
				text = ""
			intervals [488]:
				xmin = 331.9944
				xmax = 332.4344
				text = "mm-hm"
			intervals [489]:
				xmin = 332.4344
				xmax = 333.3402
				text = ""
			intervals [490]:
				xmin = 333.3402
				xmax = 333.4302
				text = "that"
			intervals [491]:
				xmin = 333.4302
				xmax = 333.4602
				text = "s"
			intervals [492]:
				xmin = 333.4602
				xmax = 333.5502
				text = "all"
			intervals [493]:
				xmin = 333.5502
				xmax = 333.6102
				text = "the"
			intervals [494]:
				xmin = 333.6102
				xmax = 333.8502
				text = "games"
			intervals [495]:
				xmin = 333.8502
				xmax = 333.9502
				text = "you"
			intervals [496]:
				xmin = 333.9502
				xmax = 334.0802
				text = "can"
			intervals [497]:
				xmin = 334.0802
				xmax = 334.1102
				text = ""
			intervals [498]:
				xmin = 334.1102
				xmax = 334.3602
				text = "think"
			intervals [499]:
				xmin = 334.3602
				xmax = 334.4902
				text = "of"
			intervals [500]:
				xmin = 334.4902
				xmax = 335.6698
				text = ""
			intervals [501]:
				xmin = 335.6698
				xmax = 335.8298
				text = "you"
			intervals [502]:
				xmin = 335.8298
				xmax = 335.8598
				text = ""
			intervals [503]:
				xmin = 335.8598
				xmax = 335.9898
				text = "knew"
			intervals [504]:
				xmin = 335.9898
				xmax = 336.2898
				text = "more"
			intervals [505]:
				xmin = 336.2898
				xmax = 336.3898
				text = "than"
			intervals [506]:
				xmin = 336.3898
				xmax = 336.4898
				text = "you"
			intervals [507]:
				xmin = 336.4898
				xmax = 336.7998
				text = "thought"
			intervals [508]:
				xmin = 336.7998
				xmax = 337.0198
				text = "didn't"
			intervals [509]:
				xmin = 337.0198
				xmax = 337.2998
				text = "you"
			intervals [510]:
				xmin = 337.2998
				xmax = 337.6298
				text = "<unk>"
			intervals [511]:
				xmin = 337.6298
				xmax = 338.0793
				text = ""
			intervals [512]:
				xmin = 338.0793
				xmax = 338.5093
				text = "mm-hm"
			intervals [513]:
				xmin = 338.5093
				xmax = 339.0342
				text = ""
			intervals [514]:
				xmin = 339.0342
				xmax = 339.4142
				text = "um"
			intervals [515]:
				xmin = 339.4142
				xmax = 341.1947
				text = ""
			intervals [516]:
				xmin = 341.1947
				xmax = 341.3947
				text = "well"
			intervals [517]:
				xmin = 341.3947
				xmax = 341.5147
				text = "how"
			intervals [518]:
				xmin = 341.5147
				xmax = 341.7147
				text = "did"
			intervals [519]:
				xmin = 341.7147
				xmax = 341.8447
				text = "you"
			intervals [520]:
				xmin = 341.8447
				xmax = 342.0796
				text = ""
			intervals [521]:
				xmin = 342.0796
				xmax = 342.4196
				text = "whenever"
			intervals [522]:
				xmin = 342.4196
				xmax = 342.5496
				text = "you"
			intervals [523]:
				xmin = 342.5496
				xmax = 342.8296
				text = "played"
			intervals [524]:
				xmin = 342.8296
				xmax = 343.1996
				text = "games"
			intervals [525]:
				xmin = 343.1996
				xmax = 343.3496
				text = "where"
			intervals [526]:
				xmin = 343.3496
				xmax = 343.7396
				text = "somebody"
			intervals [527]:
				xmin = 343.7396
				xmax = 343.9096
				text = "had"
			intervals [528]:
				xmin = 343.9096
				xmax = 343.9696
				text = "to"
			intervals [529]:
				xmin = 343.9696
				xmax = 343.9996
				text = ""
			intervals [530]:
				xmin = 343.9996
				xmax = 344.1096
				text = "be"
			intervals [531]:
				xmin = 344.1096
				xmax = 344.1396
				text = ""
			intervals [532]:
				xmin = 344.1396
				xmax = 344.3296
				text = "it"
			intervals [533]:
				xmin = 344.3296
				xmax = 344.5096
				text = "how"
			intervals [534]:
				xmin = 344.5096
				xmax = 344.6696
				text = "did"
			intervals [535]:
				xmin = 344.6696
				xmax = 344.7896
				text = "you"
			intervals [536]:
				xmin = 344.7896
				xmax = 345.2196
				text = "choose"
			intervals [537]:
				xmin = 345.2196
				xmax = 345.2896
				text = "the"
			intervals [538]:
				xmin = 345.2896
				xmax = 345.5396
				text = "one"
			intervals [539]:
				xmin = 345.5396
				xmax = 345.6696
				text = "that"
			intervals [540]:
				xmin = 345.6696
				xmax = 345.8296
				text = "was"
			intervals [541]:
				xmin = 345.8296
				xmax = 346.0096
				text = "gonna"
			intervals [542]:
				xmin = 346.0096
				xmax = 346.1596
				text = "be"
			intervals [543]:
				xmin = 346.1596
				xmax = 346.1896
				text = ""
			intervals [544]:
				xmin = 346.1896
				xmax = 346.4396
				text = "it"
			intervals [545]:
				xmin = 346.4396
				xmax = 347.9595
				text = ""
			intervals [546]:
				xmin = 347.9595
				xmax = 348.0795
				text = "you"
			intervals [547]:
				xmin = 348.0795
				xmax = 348.2195
				text = "know"
			intervals [548]:
				xmin = 348.2195
				xmax = 348.6095
				text = "say"
			intervals [549]:
				xmin = 348.6095
				xmax = 348.9795
				text = "uh"
			intervals [550]:
				xmin = 348.9795
				xmax = 350.1591
				text = ""
			intervals [551]:
				xmin = 350.1591
				xmax = 350.6591
				text = "ah"
			intervals [552]:
				xmin = 350.6591
				xmax = 350.7791
				text = "have"
			intervals [553]:
				xmin = 350.7791
				xmax = 350.8591
				text = "you"
			intervals [554]:
				xmin = 350.8591
				xmax = 350.9991
				text = "ever"
			intervals [555]:
				xmin = 350.9991
				xmax = 351.2291
				text = "played"
			intervals [556]:
				xmin = 351.2291
				xmax = 351.4391
				text = "hide"
			intervals [557]:
				xmin = 351.4391
				xmax = 351.5191
				text = "and"
			intervals [558]:
				xmin = 351.5191
				xmax = 351.8691
				text = "seek"
			intervals [559]:
				xmin = 351.8691
				xmax = 353.5745
				text = ""
			intervals [560]:
				xmin = 353.5745
				xmax = 353.7145
				text = "well"
			intervals [561]:
				xmin = 353.7145
				xmax = 353.8245
				text = "how"
			intervals [562]:
				xmin = 353.8245
				xmax = 353.9845
				text = "did"
			intervals [563]:
				xmin = 353.9845
				xmax = 354.2445
				text = "you"
			intervals [564]:
				xmin = 354.2445
				xmax = 354.6993
				text = ""
			intervals [565]:
				xmin = 354.6993
				xmax = 355.2193
				text = "decide"
			intervals [566]:
				xmin = 355.2193
				xmax = 355.3793
				text = "which"
			intervals [567]:
				xmin = 355.3793
				xmax = 355.5593
				text = "one"
			intervals [568]:
				xmin = 355.5593
				xmax = 355.7093
				text = "was"
			intervals [569]:
				xmin = 355.7093
				xmax = 355.8793
				text = "gonna"
			intervals [570]:
				xmin = 355.8793
				xmax = 355.9993
				text = "be"
			intervals [571]:
				xmin = 355.9993
				xmax = 356.0293
				text = ""
			intervals [572]:
				xmin = 356.0293
				xmax = 356.0893
				text = "the"
			intervals [573]:
				xmin = 356.0893
				xmax = 356.1193
				text = ""
			intervals [574]:
				xmin = 356.1193
				xmax = 356.3193
				text = "one"
			intervals [575]:
				xmin = 356.3193
				xmax = 356.5393
				text = "that"
			intervals [576]:
				xmin = 356.5393
				xmax = 356.6039
				text = ""
			intervals [577]:
				xmin = 356.6039
				xmax = 356.9539
				text = "uh"
			intervals [578]:
				xmin = 356.9539
				xmax = 357.3288
				text = ""
			intervals [579]:
				xmin = 357.3288
				xmax = 357.6188
				text = "say"
			intervals [580]:
				xmin = 357.6188
				xmax = 358.6795
				text = ""
			intervals [581]:
				xmin = 358.6795
				xmax = 358.8595
				text = "was"
			intervals [582]:
				xmin = 358.8595
				xmax = 359.0595
				text = "gonna"
			intervals [583]:
				xmin = 359.0595
				xmax = 359.1995
				text = "be"
			intervals [584]:
				xmin = 359.1995
				xmax = 359.2695
				text = "the"
			intervals [585]:
				xmin = 359.2695
				xmax = 359.4795
				text = "one"
			intervals [586]:
				xmin = 359.4795
				xmax = 359.6195
				text = "that"
			intervals [587]:
				xmin = 359.6195
				xmax = 359.6995
				text = ""
			intervals [588]:
				xmin = 359.6995
				xmax = 359.9795
				text = "uh"
			intervals [589]:
				xmin = 359.9795
				xmax = 360.0195
				text = ""
			intervals [590]:
				xmin = 360.0195
				xmax = 360.4595
				text = "counted"
			intervals [591]:
				xmin = 360.4595
				xmax = 360.6295
				text = "up"
			intervals [592]:
				xmin = 360.6295
				xmax = 360.8595
				text = "until"
			intervals [593]:
				xmin = 360.8595
				xmax = 361.2295
				text = "everybody"
			intervals [594]:
				xmin = 361.2295
				xmax = 361.2595
				text = ""
			intervals [595]:
				xmin = 361.2595
				xmax = 361.4095
				text = "went"
			intervals [596]:
				xmin = 361.4095
				xmax = 361.4395
				text = ""
			intervals [597]:
				xmin = 361.4395
				xmax = 361.5195
				text = "to"
			intervals [598]:
				xmin = 361.5195
				xmax = 361.8395
				text = "hide"
			intervals [599]:
				xmin = 361.8395
				xmax = 362.6988
				text = ""
			intervals [600]:
				xmin = 362.6988
				xmax = 362.8688
				text = "did"
			intervals [601]:
				xmin = 362.8688
				xmax = 362.9288
				text = "you"
			intervals [602]:
				xmin = 362.9288
				xmax = 362.9588
				text = ""
			intervals [603]:
				xmin = 362.9588
				xmax = 363.1688
				text = "pick"
			intervals [604]:
				xmin = 363.1688
				xmax = 363.7346
				text = ""
			intervals [605]:
				xmin = 363.7346
				xmax = 363.9846
				text = "one"
			intervals [606]:
				xmin = 363.9846
				xmax = 364.4346
				text = "particular"
			intervals [607]:
				xmin = 364.4346
				xmax = 364.4746
				text = ""
			intervals [608]:
				xmin = 364.4746
				xmax = 364.8846
				text = "person"
			intervals [609]:
				xmin = 364.8846
				xmax = 366.2791
				text = ""
			intervals [610]:
				xmin = 366.2791
				xmax = 366.3991
				text = "well"
			intervals [611]:
				xmin = 366.3991
				xmax = 366.4991
				text = "how"
			intervals [612]:
				xmin = 366.4991
				xmax = 366.6091
				text = "did"
			intervals [613]:
				xmin = 366.6091
				xmax = 366.7191
				text = "you"
			intervals [614]:
				xmin = 366.7191
				xmax = 366.8491
				text = "know"
			intervals [615]:
				xmin = 366.8491
				xmax = 367.0291
				text = "which"
			intervals [616]:
				xmin = 367.0291
				xmax = 367.2191
				text = "one"
			intervals [617]:
				xmin = 367.2191
				xmax = 367.3491
				text = "was"
			intervals [618]:
				xmin = 367.3491
				xmax = 367.5391
				text = "gonna"
			intervals [619]:
				xmin = 367.5391
				xmax = 367.7691
				text = "be"
			intervals [620]:
				xmin = 367.7691
				xmax = 367.9291
				text = "it"
			intervals [621]:
				xmin = 367.9291
				xmax = 372.6839
				text = ""
			intervals [622]:
				xmin = 372.6839
				xmax = 372.9039
				text = "who"
			intervals [623]:
				xmin = 372.9039
				xmax = 373.0939
				text = "would"
			intervals [624]:
				xmin = 373.0939
				xmax = 383.9689
				text = ""
			intervals [625]:
				xmin = 383.9689
				xmax = 384.1589
				text = "well"
			intervals [626]:
				xmin = 384.1589
				xmax = 384.2689
				text = "how"
			intervals [627]:
				xmin = 384.2689
				xmax = 384.3989
				text = "did"
			intervals [628]:
				xmin = 384.3989
				xmax = 384.5189
				text = "you"
			intervals [629]:
				xmin = 384.5189
				xmax = 384.7389
				text = "pick"
			intervals [630]:
				xmin = 384.7389
				xmax = 384.8289
				text = "the"
			intervals [631]:
				xmin = 384.8289
				xmax = 385.0889
				text = "boy"
			intervals [632]:
				xmin = 385.0889
				xmax = 385.1489
				text = "or"
			intervals [633]:
				xmin = 385.1489
				xmax = 385.3989
				text = "girl"
			intervals [634]:
				xmin = 385.3989
				xmax = 385.4889
				text = "who"
			intervals [635]:
				xmin = 385.4889
				xmax = 385.6889
				text = "has"
			intervals [636]:
				xmin = 385.6889
				xmax = 385.7989
				text = "to"
			intervals [637]:
				xmin = 385.7989
				xmax = 386.0689
				text = "find"
			intervals [638]:
				xmin = 386.0689
				xmax = 386.1389
				text = "the"
			intervals [639]:
				xmin = 386.1389
				xmax = 386.4289
				text = "others"
			intervals [640]:
				xmin = 386.4289
				xmax = 390.9786
				text = ""
			intervals [641]:
				xmin = 390.9786
				xmax = 391.2886
				text = "hm"
			intervals [642]:
				xmin = 391.2886
				xmax = 394.5729
				text = ""
			intervals [643]:
				xmin = 394.5729
				xmax = 394.7829
				text = "say"
			intervals [644]:
				xmin = 394.7829
				xmax = 395.0529
				text = "things"
			intervals [645]:
				xmin = 395.0529
				xmax = 395.2129
				text = "like"
			intervals [646]:
				xmin = 395.2129
				xmax = 395.2429
				text = ""
			intervals [647]:
				xmin = 395.2429
				xmax = 395.5329
				text = "eenie"
			intervals [648]:
				xmin = 395.5329
				xmax = 395.8529
				text = "meenie"
			intervals [649]:
				xmin = 395.8529
				xmax = 396.1729
				text = "miney"
			intervals [650]:
				xmin = 396.1729
				xmax = 396.4429
				text = "moe"
			intervals [651]:
				xmin = 396.4429
				xmax = 396.4729
				text = ""
			intervals [652]:
				xmin = 396.4729
				xmax = 396.5029
				text = "or"
			intervals [653]:
				xmin = 396.5029
				xmax = 396.7929
				text = "something"
			intervals [654]:
				xmin = 396.7929
				xmax = 396.9029
				text = "like"
			intervals [655]:
				xmin = 396.9029
				xmax = 397.0229
				text = ""
			intervals [656]:
				xmin = 397.0229
				xmax = 397.1329
				text = "that"
			intervals [657]:
				xmin = 397.1329
				xmax = 397.8483
				text = ""
			intervals [658]:
				xmin = 397.8483
				xmax = 398.0283
				text = "never"
			intervals [659]:
				xmin = 398.0283
				xmax = 422.7327
				text = ""
			intervals [660]:
				xmin = 422.7327
				xmax = 423.4327
				text = "oh"
			intervals [661]:
				xmin = 423.4327
				xmax = 423.5026
				text = ""
			intervals [662]:
				xmin = 423.5026
				xmax = 423.5926
				text = "see"
			intervals [663]:
				xmin = 423.5926
				xmax = 423.8626
				text = "that"
			intervals [664]:
				xmin = 423.8626
				xmax = 423.8926
				text = "s"
			intervals [665]:
				xmin = 423.8926
				xmax = 424.0026
				text = "what"
			intervals [666]:
				xmin = 424.0026
				xmax = 424.0326
				text = "i"
			intervals [667]:
				xmin = 424.0326
				xmax = 424.1326
				text = "was"
			intervals [668]:
				xmin = 424.1326
				xmax = 424.4126
				text = "tryna"
			intervals [669]:
				xmin = 424.4126
				xmax = 424.6226
				text = "get"
			intervals [670]:
				xmin = 424.6226
				xmax = 424.7426
				text = "you"
			intervals [671]:
				xmin = 424.7426
				xmax = 424.7726
				text = ""
			intervals [672]:
				xmin = 424.7726
				xmax = 424.8326
				text = "to"
			intervals [673]:
				xmin = 424.8326
				xmax = 425.4226
				text = "say"
			intervals [674]:
				xmin = 425.4226
				xmax = 425.7721
				text = ""
			intervals [675]:
				xmin = 425.7721
				xmax = 425.9121
				text = "did"
			intervals [676]:
				xmin = 425.9121
				xmax = 426.0121
				text = "you"
			intervals [677]:
				xmin = 426.0121
				xmax = 426.2421
				text = "have"
			intervals [678]:
				xmin = 426.2421
				xmax = 426.4421
				text = "any"
			intervals [679]:
				xmin = 426.4421
				xmax = 426.7321
				text = "other"
			intervals [680]:
				xmin = 426.7321
				xmax = 427.1021
				text = "um"
			intervals [681]:
				xmin = 427.1021
				xmax = 427.2629
				text = ""
			intervals [682]:
				xmin = 427.2629
				xmax = 427.7329
				text = "rhymes"
			intervals [683]:
				xmin = 427.7329
				xmax = 427.9629
				text = "like"
			intervals [684]:
				xmin = 427.9629
				xmax = 428.1929
				text = "that"
			intervals [685]:
				xmin = 428.1929
				xmax = 428.2629
				text = "to"
			intervals [686]:
				xmin = 428.2629
				xmax = 428.2929
				text = ""
			intervals [687]:
				xmin = 428.2929
				xmax = 428.4929
				text = "pick"
			intervals [688]:
				xmin = 428.4929
				xmax = 428.5229
				text = ""
			intervals [689]:
				xmin = 428.5229
				xmax = 428.9129
				text = "people"
			intervals [690]:
				xmin = 428.9129
				xmax = 440.3824
				text = ""
			intervals [691]:
				xmin = 440.3824
				xmax = 440.9424
				text = "uh-huh"
			intervals [692]:
				xmin = 440.9424
				xmax = 440.9893
				text = ""
			intervals [693]:
				xmin = 440.9893
				xmax = 441.3493
				text = "uh-huh"
			intervals [694]:
				xmin = 441.3493
				xmax = 441.3893
				text = ""
			intervals [695]:
				xmin = 441.3893
				xmax = 441.5093
				text = "that"
			intervals [696]:
				xmin = 441.5093
				xmax = 441.5493
				text = ""
			intervals [697]:
				xmin = 441.5493
				xmax = 441.5893
				text = "s"
			intervals [698]:
				xmin = 441.5893
				xmax = 441.6193
				text = ""
			intervals [699]:
				xmin = 441.6193
				xmax = 441.6593
				text = "a"
			intervals [700]:
				xmin = 441.6593
				xmax = 441.7093
				text = ""
			intervals [701]:
				xmin = 441.7093
				xmax = 441.8893
				text = "good"
			intervals [702]:
				xmin = 441.8893
				xmax = 441.9293
				text = ""
			intervals [703]:
				xmin = 441.9293
				xmax = 442.0593
				text = "one"
			intervals [704]:
				xmin = 442.0593
				xmax = 442.677
				text = ""
			intervals [705]:
				xmin = 442.677
				xmax = 442.767
				text = "do"
			intervals [706]:
				xmin = 442.767
				xmax = 442.827
				text = "you"
			intervals [707]:
				xmin = 442.827
				xmax = 442.917
				text = "have"
			intervals [708]:
				xmin = 442.917
				xmax = 443.037
				text = "any"
			intervals [709]:
				xmin = 443.037
				xmax = 443.257
				text = "more"
			intervals [710]:
				xmin = 443.257
				xmax = 443.497
				text = "like"
			intervals [711]:
				xmin = 443.497
				xmax = 443.697
				text = "that"
			intervals [712]:
				xmin = 443.697
				xmax = 448.9019
				text = ""
			intervals [713]:
				xmin = 448.9019
				xmax = 449.5619
				text = "mm-hm"
			intervals [714]:
				xmin = 449.5619
				xmax = 450.5816
				text = ""
			intervals [715]:
				xmin = 450.5816
				xmax = 451.0316
				text = "okay"
			intervals [716]:
				xmin = 451.0316
				xmax = 451.1016
				text = ""
			intervals [717]:
				xmin = 451.1016
				xmax = 451.5316
				text = "um"
			intervals [718]:
				xmin = 451.5316
				xmax = 453.517
				text = ""
			intervals [719]:
				xmin = 453.517
				xmax = 453.587
				text = "do"
			intervals [720]:
				xmin = 453.587
				xmax = 453.777
				text = "you"
			intervals [721]:
				xmin = 453.777
				xmax = 454.057
				text = "watch"
			intervals [722]:
				xmin = 454.057
				xmax = 454.577
				text = "television"
			intervals [723]:
				xmin = 454.577
				xmax = 455.2917
				text = ""
			intervals [724]:
				xmin = 455.2917
				xmax = 455.3717
				text = "do"
			intervals [725]:
				xmin = 455.3717
				xmax = 455.4417
				text = "you"
			intervals [726]:
				xmin = 455.4417
				xmax = 455.6817
				text = "watch"
			intervals [727]:
				xmin = 455.6817
				xmax = 456.1217
				text = "television"
			intervals [728]:
				xmin = 456.1217
				xmax = 456.2117
				text = "what"
			intervals [729]:
				xmin = 456.2117
				xmax = 456.2417
				text = "are"
			intervals [730]:
				xmin = 456.2417
				xmax = 456.4017
				text = "your"
			intervals [731]:
				xmin = 456.4017
				xmax = 456.6917
				text = "favorite"
			intervals [732]:
				xmin = 456.6917
				xmax = 457.0217
				text = "shows"
			intervals [733]:
				xmin = 457.0217
				xmax = 475.0545
				text = ""
			intervals [734]:
				xmin = 475.0545
				xmax = 475.3945
				text = "mm-hm"
			intervals [735]:
				xmin = 475.3945
				xmax = 482.6207
				text = ""
			intervals [736]:
				xmin = 482.6207
				xmax = 482.9807
				text = "mm-hm"
			intervals [737]:
				xmin = 482.9807
				xmax = 483.3815
				text = ""
			intervals [738]:
				xmin = 483.3815
				xmax = 483.5315
				text = "did"
			intervals [739]:
				xmin = 483.5315
				xmax = 483.6115
				text = "you"
			intervals [740]:
				xmin = 483.6115
				xmax = 483.6515
				text = ""
			intervals [741]:
				xmin = 483.6515
				xmax = 483.9415
				text = "um"
			intervals [742]:
				xmin = 483.9415
				xmax = 484.1015
				text = ""
			intervals [743]:
				xmin = 484.1015
				xmax = 484.2715
				text = "could"
			intervals [744]:
				xmin = 484.2715
				xmax = 484.3515
				text = "you"
			intervals [745]:
				xmin = 484.3515
				xmax = 484.6215
				text = "tell"
			intervals [746]:
				xmin = 484.6215
				xmax = 484.9115
				text = "me"
			intervals [747]:
				xmin = 484.9115
				xmax = 485.0415
				text = ""
			intervals [748]:
				xmin = 485.0415
				xmax = 485.3315
				text = "um"
			intervals [749]:
				xmin = 485.3315
				xmax = 485.4315
				text = ""
			intervals [750]:
				xmin = 485.4315
				xmax = 485.7015
				text = "say"
			intervals [751]:
				xmin = 485.7015
				xmax = 485.7315
				text = ""
			intervals [752]:
				xmin = 485.7315
				xmax = 485.9615
				text = "one"
			intervals [753]:
				xmin = 485.9615
				xmax = 486.436
				text = ""
			intervals [754]:
				xmin = 486.436
				xmax = 487.076
				text = "episode"
			intervals [755]:
				xmin = 487.076
				xmax = 487.196
				text = "that"
			intervals [756]:
				xmin = 487.196
				xmax = 487.296
				text = ""
			intervals [757]:
				xmin = 487.296
				xmax = 487.476
				text = "was"
			intervals [758]:
				xmin = 487.476
				xmax = 487.586
				text = "on"
			intervals [759]:
				xmin = 487.586
				xmax = 487.616
				text = ""
			intervals [760]:
				xmin = 487.616
				xmax = 487.706
				text = "the"
			intervals [761]:
				xmin = 487.706
				xmax = 487.776
				text = ""
			intervals [762]:
				xmin = 487.776
				xmax = 487.946
				text = "big"
			intervals [763]:
				xmin = 487.946
				xmax = 488.056
				text = ""
			intervals [764]:
				xmin = 488.056
				xmax = 488.226
				text = "valley"
			intervals [765]:
				xmin = 488.226
				xmax = 489.1854
				text = ""
			intervals [766]:
				xmin = 489.1854
				xmax = 489.2754
				text = "you"
			intervals [767]:
				xmin = 489.2754
				xmax = 489.3754
				text = "know"
			intervals [768]:
				xmin = 489.3754
				xmax = 489.4054
				text = ""
			intervals [769]:
				xmin = 489.4054
				xmax = 489.5654
				text = "one"
			intervals [770]:
				xmin = 489.5654
				xmax = 489.6254
				text = "of"
			intervals [771]:
				xmin = 489.6254
				xmax = 489.6554
				text = ""
			intervals [772]:
				xmin = 489.6554
				xmax = 489.7354
				text = "the"
			intervals [773]:
				xmin = 489.7354
				xmax = 490.1354
				text = "stories"
			intervals [774]:
				xmin = 490.1354
				xmax = 490.1654
				text = ""
			intervals [775]:
				xmin = 490.1654
				xmax = 490.2654
				text = "they"
			intervals [776]:
				xmin = 490.2654
				xmax = 490.4254
				text = "had"
			intervals [777]:
				xmin = 490.4254
				xmax = 490.4554
				text = ""
			intervals [778]:
				xmin = 490.4554
				xmax = 490.6654
				text = "on"
			intervals [779]:
				xmin = 490.6654
				xmax = 490.7054
				text = ""
			intervals [780]:
				xmin = 490.7054
				xmax = 490.8554
				text = "there"
			intervals [781]:
				xmin = 490.8554
				xmax = 496.7111
				text = ""
			intervals [782]:
				xmin = 496.7111
				xmax = 496.8511
				text = "what"
			intervals [783]:
				xmin = 496.8511
				xmax = 496.8811
				text = ""
			intervals [784]:
				xmin = 496.8811
				xmax = 496.9811
				text = "s"
			intervals [785]:
				xmin = 496.9811
				xmax = 497.0711
				text = "it"
			intervals [786]:
				xmin = 497.0711
				xmax = 497.2611
				text = "all"
			intervals [787]:
				xmin = 497.2611
				xmax = 497.3111
				text = ""
			intervals [788]:
				xmin = 497.3111
				xmax = 497.5511
				text = "about"
			intervals [789]:
				xmin = 497.5511
				xmax = 517.2343
				text = ""
			intervals [790]:
				xmin = 517.2343
				xmax = 517.6243
				text = "mm-hm"
			intervals [791]:
				xmin = 517.6243
				xmax = 521.7804
				text = ""
			intervals [792]:
				xmin = 521.7804
				xmax = 522.2404
				text = "mm-hm"
			intervals [793]:
				xmin = 522.2404
				xmax = 534.3701
				text = ""
			intervals [794]:
				xmin = 534.3701
				xmax = 534.7801
				text = "mm-hm"
			intervals [795]:
				xmin = 534.7801
				xmax = 535.6886
				text = ""
			intervals [796]:
				xmin = 535.6886
				xmax = 535.8086
				text = "do"
			intervals [797]:
				xmin = 535.8086
				xmax = 535.9486
				text = "they"
			intervals [798]:
				xmin = 535.9486
				xmax = 536.0886
				text = "ever"
			intervals [799]:
				xmin = 536.0886
				xmax = 536.2886
				text = "get"
			intervals [800]:
				xmin = 536.2886
				xmax = 536.3786
				text = "in"
			intervals [801]:
				xmin = 536.3786
				xmax = 536.8386
				text = "trouble"
			intervals [802]:
				xmin = 536.8386
				xmax = 540.7083
				text = ""
			intervals [803]:
				xmin = 540.7083
				xmax = 541.0483
				text = "mm-hm"
			intervals [804]:
				xmin = 541.0483
				xmax = 541.7847
				text = ""
			intervals [805]:
				xmin = 541.7847
				xmax = 541.8747
				text = "can"
			intervals [806]:
				xmin = 541.8747
				xmax = 541.9647
				text = "you"
			intervals [807]:
				xmin = 541.9647
				xmax = 542.2347
				text = "remember"
			intervals [808]:
				xmin = 542.2347
				xmax = 542.5147
				text = "one"
			intervals [809]:
				xmin = 542.5147
				xmax = 542.8747
				text = "story"
			intervals [810]:
				xmin = 542.8747
				xmax = 542.9347
				text = "in"
			intervals [811]:
				xmin = 542.9347
				xmax = 543.5547
				text = "particular"
			intervals [812]:
				xmin = 543.5547
				xmax = 543.5847
				text = ""
			intervals [813]:
				xmin = 543.5847
				xmax = 543.7547
				text = "that"
			intervals [814]:
				xmin = 543.7547
				xmax = 544.8042
				text = ""
			intervals [815]:
				xmin = 544.8042
				xmax = 544.9242
				text = "where"
			intervals [816]:
				xmin = 544.9242
				xmax = 544.9742
				text = ""
			intervals [817]:
				xmin = 544.9742
				xmax = 545.1042
				text = "they"
			intervals [818]:
				xmin = 545.1042
				xmax = 545.1342
				text = ""
			intervals [819]:
				xmin = 545.1342
				xmax = 545.3242
				text = "helped"
			intervals [820]:
				xmin = 545.3242
				xmax = 545.8342
				text = "somebody"
			intervals [821]:
				xmin = 545.8342
				xmax = 567.1555
				text = ""
			intervals [822]:
				xmin = 567.1555
				xmax = 567.6955
				text = "mm-hm"
			intervals [823]:
				xmin = 567.6955
				xmax = 572.2591
				text = ""
			intervals [824]:
				xmin = 572.2591
				xmax = 572.6391
				text = "okay"
			intervals [825]:
				xmin = 572.6391
				xmax = 572.6991
				text = ""
			intervals [826]:
				xmin = 572.6991
				xmax = 572.8491
				text = "so"
			intervals [827]:
				xmin = 572.8491
				xmax = 573.1991
				text = "you"
			intervals [828]:
				xmin = 573.1991
				xmax = 573.2591
				text = ""
			intervals [829]:
				xmin = 573.2591
				xmax = 573.4891
				text = "you"
			intervals [830]:
				xmin = 573.4891
				xmax = 573.6591
				text = "could"
			intervals [831]:
				xmin = 573.6591
				xmax = 573.6891
				text = ""
			intervals [832]:
				xmin = 573.6891
				xmax = 574.1791
				text = "remember"
			intervals [833]:
				xmin = 574.1791
				xmax = 574.3691
				text = "when"
			intervals [834]:
				xmin = 574.3691
				xmax = 574.4791
				text = "you"
			intervals [835]:
				xmin = 574.4791
				xmax = 574.5091
				text = ""
			intervals [836]:
				xmin = 574.5091
				xmax = 574.5991
				text = "do"
			intervals [837]:
				xmin = 574.5991
				xmax = 575.0491
				text = ""
			intervals [838]:
				xmin = 575.0491
				xmax = 575.1491
				text = "you"
			intervals [839]:
				xmin = 575.1491
				xmax = 575.2991
				text = "ever"
			intervals [840]:
				xmin = 575.2991
				xmax = 575.5691
				text = "watch"
			intervals [841]:
				xmin = 575.5691
				xmax = 575.6391
				text = "t"
			intervals [842]:
				xmin = 575.6391
				xmax = 576.2591
				text = "uh"
			intervals [843]:
				xmin = 576.2591
				xmax = 576.5683
				text = ""
			intervals [844]:
				xmin = 576.5683
				xmax = 576.9383
				text = "say"
			intervals [845]:
				xmin = 576.9383
				xmax = 576.9683
				text = ""
			intervals [846]:
				xmin = 576.9683
				xmax = 577.2683
				text = "any"
			intervals [847]:
				xmin = 577.2683
				xmax = 577.2983
				text = ""
			intervals [848]:
				xmin = 577.2983
				xmax = 577.3683
				text = "of"
			intervals [849]:
				xmin = 577.3683
				xmax = 577.4283
				text = "the"
			intervals [850]:
				xmin = 577.4283
				xmax = 577.9083
				text = "movies"
			intervals [851]:
				xmin = 577.9083
				xmax = 578.0383
				text = "on"
			intervals [852]:
				xmin = 578.0383
				xmax = 578.5383
				text = "television"
			intervals [853]:
				xmin = 578.5383
				xmax = 579.3838
				text = ""
			intervals [854]:
				xmin = 579.3838
				xmax = 579.4438
				text = "you"
			intervals [855]:
				xmin = 579.4438
				xmax = 579.5038
				text = "know"
			intervals [856]:
				xmin = 579.5038
				xmax = 579.6038
				text = "they"
			intervals [857]:
				xmin = 579.6038
				xmax = 579.7538
				text = "have"
			intervals [858]:
				xmin = 579.7538
				xmax = 580.0938
				text = "movies"
			intervals [859]:
				xmin = 580.0938
				xmax = 580.1238
				text = ""
			intervals [860]:
				xmin = 580.1238
				xmax = 580.2438
				text = "that"
			intervals [861]:
				xmin = 580.2438
				xmax = 580.4038
				text = "come"
			intervals [862]:
				xmin = 580.4038
				xmax = 580.4938
				text = ""
			intervals [863]:
				xmin = 580.4938
				xmax = 580.6438
				text = "on"
			intervals [864]:
				xmin = 580.6438
				xmax = 584.7688
				text = ""
			intervals [865]:
				xmin = 584.7688
				xmax = 584.9388
				text = "yeah"
			intervals [866]:
				xmin = 584.9388
				xmax = 584.9688
				text = ""
			intervals [867]:
				xmin = 584.9688
				xmax = 585.0888
				text = "any"
			intervals [868]:
				xmin = 585.0888
				xmax = 585.1288
				text = ""
			intervals [869]:
				xmin = 585.1288
				xmax = 585.4388
				text = "any"
			intervals [870]:
				xmin = 585.4388
				xmax = 585.5088
				text = ""
			intervals [871]:
				xmin = 585.5088
				xmax = 585.8788
				text = "movies"
			intervals [872]:
				xmin = 585.8788
				xmax = 588.3681
				text = ""
			intervals [873]:
				xmin = 588.3681
				xmax = 588.6781
				text = "what"
			intervals [874]:
				xmin = 588.6781
				xmax = 588.7381
				text = "do"
			intervals [875]:
				xmin = 588.7381
				xmax = 588.8281
				text = "you"
			intervals [876]:
				xmin = 588.8281
				xmax = 588.8581
				text = ""
			intervals [877]:
				xmin = 588.8581
				xmax = 589.0081
				text = "do"
			intervals [878]:
				xmin = 589.0081
				xmax = 589.1181
				text = "when"
			intervals [879]:
				xmin = 589.1181
				xmax = 589.2381
				text = "you"
			intervals [880]:
				xmin = 589.2381
				xmax = 589.3181
				text = ""
			intervals [881]:
				xmin = 589.3181
				xmax = 589.4381
				text = "go"
			intervals [882]:
				xmin = 589.4381
				xmax = 589.8881
				text = "outside"
			intervals [883]:
				xmin = 589.8881
				xmax = 594.618
				text = ""
			intervals [884]:
				xmin = 594.618
				xmax = 595.528
				text = "mm-hm"
			intervals [885]:
				xmin = 595.528
				xmax = 602.8095
				text = ""
			intervals [886]:
				xmin = 602.8095
				xmax = 603.3395
				text = "mm-hm"
			intervals [887]:
				xmin = 603.3395
				xmax = 606.3628
				text = ""
			intervals [888]:
				xmin = 606.3628
				xmax = 606.8328
				text = "mm-hm"
			intervals [889]:
				xmin = 606.8328
				xmax = 607.1577
				text = ""
			intervals [890]:
				xmin = 607.1577
				xmax = 607.2977
				text = "what"
			intervals [891]:
				xmin = 607.2977
				xmax = 607.3277
				text = ""
			intervals [892]:
				xmin = 607.3277
				xmax = 607.3777
				text = "s"
			intervals [893]:
				xmin = 607.3777
				xmax = 607.4877
				text = "on"
			intervals [894]:
				xmin = 607.4877
				xmax = 607.5177
				text = ""
			intervals [895]:
				xmin = 607.5177
				xmax = 607.8277
				text = "twelfth"
			intervals [896]:
				xmin = 607.8277
				xmax = 607.9177
				text = "and"
			intervals [897]:
				xmin = 607.9177
				xmax = 607.9477
				text = ""
			intervals [898]:
				xmin = 607.9477
				xmax = 608.1577
				text = "t"
			intervals [899]:
				xmin = 608.1577
				xmax = 610.2131
				text = ""
			intervals [900]:
				xmin = 610.2131
				xmax = 610.7331
				text = "hm"
			intervals [901]:
				xmin = 610.7331
				xmax = 612.8427
				text = ""
			intervals [902]:
				xmin = 612.8427
				xmax = 612.9727
				text = "a"
			intervals [903]:
				xmin = 612.9727
				xmax = 613.5327
				text = "friend"
			intervals [904]:
				xmin = 613.5327
				xmax = 615.0032
				text = ""
			intervals [905]:
				xmin = 615.0032
				xmax = 615.4632
				text = "oh"
			intervals [906]:
				xmin = 615.4632
				xmax = 615.6531
				text = ""
			intervals [907]:
				xmin = 615.6531
				xmax = 615.9031
				text = "what"
			intervals [908]:
				xmin = 615.9031
				xmax = 615.9631
				text = "do"
			intervals [909]:
				xmin = 615.9631
				xmax = 616.0831
				text = "you"
			intervals [910]:
				xmin = 616.0831
				xmax = 616.2331
				text = "do"
			intervals [911]:
				xmin = 616.2331
				xmax = 616.3831
				text = "with"
			intervals [912]:
				xmin = 616.3831
				xmax = 616.4831
				text = "your"
			intervals [913]:
				xmin = 616.4831
				xmax = 616.9331
				text = "friends"
			intervals [914]:
				xmin = 616.9331
				xmax = 620.5222
				text = ""
			intervals [915]:
				xmin = 620.5222
				xmax = 621.0622
				text = "mm-hm"
			intervals [916]:
				xmin = 621.0622
				xmax = 622.3928
				text = ""
			intervals [917]:
				xmin = 622.3928
				xmax = 622.5228
				text = "do"
			intervals [918]:
				xmin = 622.5228
				xmax = 622.6328
				text = "you"
			intervals [919]:
				xmin = 622.6328
				xmax = 622.7628
				text = "ever"
			intervals [920]:
				xmin = 622.7628
				xmax = 622.9128
				text = "go"
			intervals [921]:
				xmin = 622.9128
				xmax = 622.9728
				text = "to"
			intervals [922]:
				xmin = 622.9728
				xmax = 623.0428
				text = "the"
			intervals [923]:
				xmin = 623.0428
				xmax = 623.3728
				text = "movies"
			intervals [924]:
				xmin = 623.3728
				xmax = 623.8528
				text = "sometimes"
			intervals [925]:
				xmin = 623.8528
				xmax = 625.4723
				text = ""
			intervals [926]:
				xmin = 625.4723
				xmax = 625.5623
				text = "you"
			intervals [927]:
				xmin = 625.5623
				xmax = 625.5923
				text = ""
			intervals [928]:
				xmin = 625.5923
				xmax = 625.7823
				text = "do"
			intervals [929]:
				xmin = 625.7823
				xmax = 626.3521
				text = ""
			intervals [930]:
				xmin = 626.3521
				xmax = 626.6321
				text = "what"
			intervals [931]:
				xmin = 626.6321
				xmax = 626.7421
				text = ""
			intervals [932]:
				xmin = 626.7421
				xmax = 626.8621
				text = "can"
			intervals [933]:
				xmin = 626.8621
				xmax = 626.9321
				text = "you"
			intervals [934]:
				xmin = 626.9321
				xmax = 627.2121
				text = "remember"
			intervals [935]:
				xmin = 627.2121
				xmax = 627.3421
				text = "the"
			intervals [936]:
				xmin = 627.3421
				xmax = 627.6321
				text = "last"
			intervals [937]:
				xmin = 627.6321
				xmax = 627.6721
				text = ""
			intervals [938]:
				xmin = 627.6721
				xmax = 627.9921
				text = "movie"
			intervals [939]:
				xmin = 627.9921
				xmax = 628.0921
				text = "you"
			intervals [940]:
				xmin = 628.0921
				xmax = 628.3821
				text = "saw"
			intervals [941]:
				xmin = 628.3821
				xmax = 630.1174
				text = ""
			intervals [942]:
				xmin = 630.1174
				xmax = 630.2974
				text = "you"
			intervals [943]:
				xmin = 630.2974
				xmax = 630.9574
				text = "did"
			intervals [944]:
				xmin = 630.9574
				xmax = 631.7121
				text = ""
			intervals [945]:
				xmin = 631.7121
				xmax = 631.8321
				text = "what"
			intervals [946]:
				xmin = 631.8321
				xmax = 631.8721
				text = ""
			intervals [947]:
				xmin = 631.8721
				xmax = 632.0021
				text = "was"
			intervals [948]:
				xmin = 632.0021
				xmax = 632.1821
				text = "that"
			intervals [949]:
				xmin = 632.1821
				xmax = 632.5321
				text = "about"
			intervals [950]:
				xmin = 632.5321
				xmax = 661.1759
				text = ""
			intervals [951]:
				xmin = 661.1759
				xmax = 661.6459
				text = "mm-hm"
			intervals [952]:
				xmin = 661.6459
				xmax = 689.5615
				text = ""
			intervals [953]:
				xmin = 689.5615
				xmax = 689.8715
				text = "oh"
			intervals [954]:
				xmin = 689.8715
				xmax = 689.9015
				text = ""
			intervals [955]:
				xmin = 689.9015
				xmax = 690.0715
				text = "man"
			intervals [956]:
				xmin = 690.0715
				xmax = 690.3813
				text = ""
			intervals [957]:
				xmin = 690.3813
				xmax = 690.5413
				text = "that"
			intervals [958]:
				xmin = 690.5413
				xmax = 690.6713
				text = "was"
			intervals [959]:
				xmin = 690.6713
				xmax = 690.7013
				text = ""
			intervals [960]:
				xmin = 690.7013
				xmax = 691.0313
				text = "lulu"
			intervals [961]:
				xmin = 691.0313
				xmax = 691.1313
				text = ""
			intervals [962]:
				xmin = 691.1313
				xmax = 691.3913
				text = "huh"
			intervals [963]:
				xmin = 691.3913
				xmax = 692.6359
				text = ""
			intervals [964]:
				xmin = 692.6359
				xmax = 693.0159
				text = "uh"
			intervals [965]:
				xmin = 693.0159
				xmax = 693.2659
				text = "what"
			intervals [966]:
				xmin = 693.2659
				xmax = 693.4259
				text = ""
			intervals [967]:
				xmin = 693.4259
				xmax = 693.7559
				text = "was"
			intervals [968]:
				xmin = 693.7559
				xmax = 694.0859
				text = "another"
			intervals [969]:
				xmin = 694.0859
				xmax = 694.3459
				text = "movie"
			intervals [970]:
				xmin = 694.3459
				xmax = 694.3759
				text = ""
			intervals [971]:
				xmin = 694.3759
				xmax = 694.4359
				text = "you"
			intervals [972]:
				xmin = 694.4359
				xmax = 694.4659
				text = ""
			intervals [973]:
				xmin = 694.4659
				xmax = 694.7759
				text = "saw"
			intervals [974]:
				xmin = 694.7759
				xmax = 699.5628
				text = ""
			intervals [975]:
				xmin = 699.5628
				xmax = 699.7828
				text = "oh"
			intervals [976]:
				xmin = 699.7828
				xmax = 700.0828
				text = "yeah"
			intervals [977]:
				xmin = 700.0828
				xmax = 700.2428
				text = "that"
			intervals [978]:
				xmin = 700.2428
				xmax = 700.4028
				text = "was"
			intervals [979]:
				xmin = 700.4028
				xmax = 700.4928
				text = "a"
			intervals [980]:
				xmin = 700.4928
				xmax = 700.6928
				text = "good"
			intervals [981]:
				xmin = 700.6928
				xmax = 700.7528
				text = ""
			intervals [982]:
				xmin = 700.7528
				xmax = 700.8528
				text = "one"
			intervals [983]:
				xmin = 700.8528
				xmax = 700.9628
				text = ""
			intervals [984]:
				xmin = 700.9628
				xmax = 701.3128
				text = "okay"
			intervals [985]:
				xmin = 701.3128
				xmax = 701.5028
				text = "tell"
			intervals [986]:
				xmin = 701.5028
				xmax = 701.5428
				text = ""
			intervals [987]:
				xmin = 701.5428
				xmax = 701.6328
				text = "me"
			intervals [988]:
				xmin = 701.6328
				xmax = 701.6928
				text = ""
			intervals [989]:
				xmin = 701.6928
				xmax = 701.8628
				text = "about"
			intervals [990]:
				xmin = 701.8628
				xmax = 701.9228
				text = ""
			intervals [991]:
				xmin = 701.9228
				xmax = 702.0728
				text = "that"
			intervals [992]:
				xmin = 702.0728
				xmax = 702.1028
				text = ""
			intervals [993]:
				xmin = 702.1028
				xmax = 702.1928
				text = "one"
			intervals [994]:
				xmin = 702.1928
				xmax = 725.1749
				text = ""
			intervals [995]:
				xmin = 725.1749
				xmax = 726.0749
				text = "<unk>"
			intervals [996]:
				xmin = 726.0749
				xmax = 729.3001
				text = ""
			intervals [997]:
				xmin = 729.3001
				xmax = 729.4601
				text = "they"
			intervals [998]:
				xmin = 729.4601
				xmax = 729.6901
				text = "didn't"
			intervals [999]:
				xmin = 729.6901
				xmax = 730.2559
				text = ""
			intervals [1000]:
				xmin = 730.2559
				xmax = 730.3259
				text = "oh"
			intervals [1001]:
				xmin = 730.3259
				xmax = 730.9348
				text = ""
			intervals [1002]:
				xmin = 730.9348
				xmax = 731.2548
				text = "well"
			intervals [1003]:
				xmin = 731.2548
				xmax = 731.4097
				text = ""
			intervals [1004]:
				xmin = 731.4097
				xmax = 731.7297
				text = "um"
			intervals [1005]:
				xmin = 731.7297
				xmax = 731.9996
				text = ""
			intervals [1006]:
				xmin = 731.9996
				xmax = 732.2696
				text = "what"
			intervals [1007]:
				xmin = 732.2696
				xmax = 732.5096
				text = "was"
			intervals [1008]:
				xmin = 732.5096
				xmax = 732.5396
				text = ""
			intervals [1009]:
				xmin = 732.5396
				xmax = 732.6796
				text = "what"
			intervals [1010]:
				xmin = 732.6796
				xmax = 732.7696
				text = "were"
			intervals [1011]:
				xmin = 732.7696
				xmax = 732.9296
				text = "they"
			intervals [1012]:
				xmin = 732.9296
				xmax = 733.1896
				text = "trying"
			intervals [1013]:
				xmin = 733.1896
				xmax = 733.2796
				text = "to"
			intervals [1014]:
				xmin = 733.2796
				xmax = 733.5596
				text = "say"
			intervals [1015]:
				xmin = 733.5596
				xmax = 733.6296
				text = "in"
			intervals [1016]:
				xmin = 733.6296
				xmax = 733.6596
				text = ""
			intervals [1017]:
				xmin = 733.6596
				xmax = 733.7896
				text = "that"
			intervals [1018]:
				xmin = 733.7896
				xmax = 733.8896
				text = ""
			intervals [1019]:
				xmin = 733.8896
				xmax = 734.0196
				text = "movie"
			intervals [1020]:
				xmin = 734.0196
				xmax = 744.0744
				text = ""
			intervals [1021]:
				xmin = 744.0744
				xmax = 744.7744
				text = "mm-hm"
			intervals [1022]:
				xmin = 744.7744
				xmax = 745.5641
				text = ""
			intervals [1023]:
				xmin = 745.5641
				xmax = 745.8441
				text = "well"
			intervals [1024]:
				xmin = 745.8441
				xmax = 746.1141
				text = "who"
			intervals [1025]:
				xmin = 746.1141
				xmax = 746.3341
				text = "who"
			intervals [1026]:
				xmin = 746.3341
				xmax = 746.5441
				text = "was"
			intervals [1027]:
				xmin = 746.5441
				xmax = 746.6441
				text = "it"
			intervals [1028]:
				xmin = 746.6441
				xmax = 746.7941
				text = "that"
			intervals [1029]:
				xmin = 746.7941
				xmax = 747.0041
				text = "didn't"
			intervals [1030]:
				xmin = 747.0041
				xmax = 747.1941
				text = "want"
			intervals [1031]:
				xmin = 747.1941
				xmax = 747.2841
				text = "the"
			intervals [1032]:
				xmin = 747.2841
				xmax = 747.5541
				text = "colored"
			intervals [1033]:
				xmin = 747.5541
				xmax = 747.5941
				text = ""
			intervals [1034]:
				xmin = 747.5941
				xmax = 747.9041
				text = "people"
			intervals [1035]:
				xmin = 747.9041
				xmax = 748.0241
				text = "in"
			intervals [1036]:
				xmin = 748.0241
				xmax = 748.0541
				text = ""
			intervals [1037]:
				xmin = 748.0541
				xmax = 748.1441
				text = "their"
			intervals [1038]:
				xmin = 748.1441
				xmax = 748.4641
				text = "family"
			intervals [1039]:
				xmin = 748.4641
				xmax = 756.6041
				text = ""
			intervals [1040]:
				xmin = 756.6041
				xmax = 757.1141
				text = "mm-hm"
			intervals [1041]:
				xmin = 757.1141
				xmax = 757.259
				text = ""
			intervals [1042]:
				xmin = 757.259
				xmax = 757.489
				text = "why"
			intervals [1043]:
				xmin = 757.489
				xmax = 757.559
				text = "do"
			intervals [1044]:
				xmin = 757.559
				xmax = 757.649
				text = "you"
			intervals [1045]:
				xmin = 757.649
				xmax = 757.729
				text = ""
			intervals [1046]:
				xmin = 757.729
				xmax = 757.849
				text = "think"
			intervals [1047]:
				xmin = 757.849
				xmax = 757.879
				text = ""
			intervals [1048]:
				xmin = 757.879
				xmax = 758.079
				text = "that"
			intervals [1049]:
				xmin = 758.079
				xmax = 760.9167
				text = ""
			intervals [1050]:
				xmin = 760.9167
				xmax = 761.3567
				text = "mm-hm"
			intervals [1051]:
				xmin = 761.3567
				xmax = 762.734
				text = ""
			intervals [1052]:
				xmin = 762.734
				xmax = 762.894
				text = "did"
			intervals [1053]:
				xmin = 762.894
				xmax = 762.974
				text = "you"
			intervals [1054]:
				xmin = 762.974
				xmax = 763.234
				text = "see"
			intervals [1055]:
				xmin = 763.234
				xmax = 763.424
				text = "any"
			intervals [1056]:
				xmin = 763.424
				xmax = 763.554
				text = "other"
			intervals [1057]:
				xmin = 763.554
				xmax = 764.134
				text = "movies"
			intervals [1058]:
				xmin = 764.134
				xmax = 768.8306
				text = ""
			intervals [1059]:
				xmin = 768.8306
				xmax = 769.2706
				text = "mm-hm"
			intervals [1060]:
				xmin = 769.2706
				xmax = 770.5455
				text = ""
			intervals [1061]:
				xmin = 770.5455
				xmax = 770.8755
				text = "okay"
			intervals [1062]:
				xmin = 770.8755
				xmax = 771.2794
				text = ""
			intervals [1063]:
				xmin = 771.2794
				xmax = 771.3694
				text = "have"
			intervals [1064]:
				xmin = 771.3694
				xmax = 771.4694
				text = "you"
			intervals [1065]:
				xmin = 771.4694
				xmax = 771.6194
				text = "ever"
			intervals [1066]:
				xmin = 771.6194
				xmax = 771.9394
				text = "had"
			intervals [1067]:
				xmin = 771.9394
				xmax = 772.1094
				text = "any"
			intervals [1068]:
				xmin = 772.1094
				xmax = 772.1494
				text = ""
			intervals [1069]:
				xmin = 772.1494
				xmax = 772.5494
				text = "pets"
			intervals [1070]:
				xmin = 772.5494
				xmax = 772.6094
				text = "at"
			intervals [1071]:
				xmin = 772.6094
				xmax = 772.8394
				text = "home"
			intervals [1072]:
				xmin = 772.8394
				xmax = 774.5838
				text = ""
			intervals [1073]:
				xmin = 774.5838
				xmax = 774.9038
				text = "dog"
			intervals [1074]:
				xmin = 774.9038
				xmax = 774.9538
				text = "or"
			intervals [1075]:
				xmin = 774.9538
				xmax = 775.0138
				text = ""
			intervals [1076]:
				xmin = 775.0138
				xmax = 775.4438
				text = "cat"
			intervals [1077]:
				xmin = 775.4438
				xmax = 776.1535
				text = ""
			intervals [1078]:
				xmin = 776.1535
				xmax = 776.3135
				text = "you"
			intervals [1079]:
				xmin = 776.3135
				xmax = 776.3435
				text = ""
			intervals [1080]:
				xmin = 776.3435
				xmax = 776.6735
				text = "did"
			intervals [1081]:
				xmin = 776.6735
				xmax = 777.1883
				text = ""
			intervals [1082]:
				xmin = 777.1883
				xmax = 777.3483
				text = "what"
			intervals [1083]:
				xmin = 777.3483
				xmax = 777.4783
				text = "was"
			intervals [1084]:
				xmin = 777.4783
				xmax = 777.5083
				text = ""
			intervals [1085]:
				xmin = 777.5083
				xmax = 777.6283
				text = "its"
			intervals [1086]:
				xmin = 777.6283
				xmax = 777.6583
				text = ""
			intervals [1087]:
				xmin = 777.6583
				xmax = 777.7783
				text = "name"
			intervals [1088]:
				xmin = 777.7783
				xmax = 784.5739
				text = ""
			intervals [1089]:
				xmin = 784.5739
				xmax = 785.1339
				text = "wolf"
			intervals [1090]:
				xmin = 785.1339
				xmax = 785.1639
				text = ""
			intervals [1091]:
				xmin = 785.1639
				xmax = 785.4139
				text = "<unk>"
			intervals [1092]:
				xmin = 785.4139
				xmax = 785.7637
				text = ""
			intervals [1093]:
				xmin = 785.7637
				xmax = 785.9137
				text = "how"
			intervals [1094]:
				xmin = 785.9137
				xmax = 786.0137
				text = "d"
			intervals [1095]:
				xmin = 786.0137
				xmax = 786.0937
				text = "you"
			intervals [1096]:
				xmin = 786.0937
				xmax = 786.2737
				text = "come"
			intervals [1097]:
				xmin = 786.2737
				xmax = 786.6037
				text = "about"
			intervals [1098]:
				xmin = 786.6037
				xmax = 786.8737
				text = "that"
			intervals [1099]:
				xmin = 786.8737
				xmax = 789.1347
				text = ""
			intervals [1100]:
				xmin = 789.1347
				xmax = 789.3847
				text = "why"
			intervals [1101]:
				xmin = 789.3847
				xmax = 789.4447
				text = "d"
			intervals [1102]:
				xmin = 789.4447
				xmax = 789.5647
				text = "you"
			intervals [1103]:
				xmin = 789.5647
				xmax = 789.7947
				text = "name"
			intervals [1104]:
				xmin = 789.7947
				xmax = 789.9247
				text = "her"
			intervals [1105]:
				xmin = 789.9247
				xmax = 790.3747
				text = "wolf"
			intervals [1106]:
				xmin = 790.3747
				xmax = 792.2135
				text = ""
			intervals [1107]:
				xmin = 792.2135
				xmax = 792.7235
				text = "mm-hm"
			intervals [1108]:
				xmin = 792.7235
				xmax = 793.8832
				text = ""
			intervals [1109]:
				xmin = 793.8832
				xmax = 793.9732
				text = "well"
			intervals [1110]:
				xmin = 793.9732
				xmax = 794.0632
				text = "did"
			intervals [1111]:
				xmin = 794.0632
				xmax = 794.2132
				text = "he"
			intervals [1112]:
				xmin = 794.2132
				xmax = 794.3732
				text = "ever"
			intervals [1113]:
				xmin = 794.3732
				xmax = 794.5632
				text = "do"
			intervals [1114]:
				xmin = 794.5632
				xmax = 794.7432
				text = "any"
			intervals [1115]:
				xmin = 794.7432
				xmax = 794.7732
				text = ""
			intervals [1116]:
				xmin = 794.7732
				xmax = 795.1132
				text = "funny"
			intervals [1117]:
				xmin = 795.1132
				xmax = 795.1532
				text = ""
			intervals [1118]:
				xmin = 795.1532
				xmax = 795.4732
				text = "things"
			intervals [1119]:
				xmin = 795.4732
				xmax = 799.6481
				text = ""
			intervals [1120]:
				xmin = 799.6481
				xmax = 799.7781
				text = "he"
			intervals [1121]:
				xmin = 799.7781
				xmax = 799.8281
				text = ""
			intervals [1122]:
				xmin = 799.8281
				xmax = 800.1881
				text = "did"
			intervals [1123]:
				xmin = 800.1881
				xmax = 800.513
				text = ""
			intervals [1124]:
				xmin = 800.513
				xmax = 800.603
				text = "well"
			intervals [1125]:
				xmin = 800.603
				xmax = 800.763
				text = "how"
			intervals [1126]:
				xmin = 800.763
				xmax = 800.853
				text = "did"
			intervals [1127]:
				xmin = 800.853
				xmax = 800.943
				text = "he"
			intervals [1128]:
				xmin = 800.943
				xmax = 800.983
				text = ""
			intervals [1129]:
				xmin = 800.983
				xmax = 801.103
				text = "die"
			intervals [1130]:
				xmin = 801.103
				xmax = 801.133
				text = ""
			intervals [1131]:
				xmin = 801.133
				xmax = 801.453
				text = "one"
			intervals [1132]:
				xmin = 801.453
				xmax = 801.493
				text = ""
			intervals [1133]:
				xmin = 801.493
				xmax = 801.743
				text = "morning"
			intervals [1134]:
				xmin = 801.743
				xmax = 811.383
				text = ""
			intervals [1135]:
				xmin = 811.383
				xmax = 811.763
				text = "mm"
			intervals [1136]:
				xmin = 811.763
				xmax = 813.0277
				text = ""
			intervals [1137]:
				xmin = 813.0277
				xmax = 813.3077
				text = "well"
			intervals [1138]:
				xmin = 813.3077
				xmax = 813.5077
				text = ""
			intervals [1139]:
				xmin = 813.5077
				xmax = 813.6577
				text = "what"
			intervals [1140]:
				xmin = 813.6577
				xmax = 813.8277
				text = "did"
			intervals [1141]:
				xmin = 813.8277
				xmax = 813.9177
				text = "you"
			intervals [1142]:
				xmin = 813.9177
				xmax = 813.9477
				text = ""
			intervals [1143]:
				xmin = 813.9477
				xmax = 814.1377
				text = "do"
			intervals [1144]:
				xmin = 814.1377
				xmax = 814.1677
				text = ""
			intervals [1145]:
				xmin = 814.1677
				xmax = 814.3177
				text = "when"
			intervals [1146]:
				xmin = 814.3177
				xmax = 814.3477
				text = ""
			intervals [1147]:
				xmin = 814.3477
				xmax = 814.4177
				text = "you"
			intervals [1148]:
				xmin = 814.4177
				xmax = 814.5377
				text = "had"
			intervals [1149]:
				xmin = 814.5377
				xmax = 814.6077
				text = ""
			intervals [1150]:
				xmin = 814.6077
				xmax = 814.6877
				text = "the"
			intervals [1151]:
				xmin = 814.6877
				xmax = 814.7277
				text = ""
			intervals [1152]:
				xmin = 814.7277
				xmax = 814.9977
				text = "dog"
			intervals [1153]:
				xmin = 814.9977
				xmax = 815.0477
				text = ""
			intervals [1154]:
				xmin = 815.0477
				xmax = 815.1977
				text = "anyway"
			intervals [1155]:
				xmin = 815.1977
				xmax = 816.3231
				text = ""
			intervals [1156]:
				xmin = 816.3231
				xmax = 816.4131
				text = "did"
			intervals [1157]:
				xmin = 816.4131
				xmax = 816.4731
				text = "you"
			intervals [1158]:
				xmin = 816.4731
				xmax = 816.7031
				text = "play"
			intervals [1159]:
				xmin = 816.7031
				xmax = 816.8531
				text = "with"
			intervals [1160]:
				xmin = 816.8531
				xmax = 816.9031
				text = ""
			intervals [1161]:
				xmin = 816.9031
				xmax = 817.0131
				text = "it"
			intervals [1162]:
				xmin = 817.0131
				xmax = 819.2675
				text = ""
			intervals [1163]:
				xmin = 819.2675
				xmax = 819.7875
				text = "why"
			intervals [1164]:
				xmin = 819.7875
				xmax = 823.5127
				text = ""
			intervals [1165]:
				xmin = 823.5127
				xmax = 823.9527
				text = "mm-hm"
			intervals [1166]:
				xmin = 823.9527
				xmax = 824.6125
				text = ""
			intervals [1167]:
				xmin = 824.6125
				xmax = 824.7425
				text = "how"
			intervals [1168]:
				xmin = 824.7425
				xmax = 824.8825
				text = "did"
			intervals [1169]:
				xmin = 824.8825
				xmax = 824.9625
				text = "you"
			intervals [1170]:
				xmin = 824.9625
				xmax = 825.1925
				text = "get"
			intervals [1171]:
				xmin = 825.1925
				xmax = 825.3725
				text = "that"
			intervals [1172]:
				xmin = 825.3725
				xmax = 825.6425
				text = "dog"
			intervals [1173]:
				xmin = 825.6425
				xmax = 828.4475
				text = ""
			intervals [1174]:
				xmin = 828.4475
				xmax = 828.9875
				text = "mm-hm"
			intervals [1175]:
				xmin = 828.9875
				xmax = 830.430
				text = ""
			intervals [1176]:
				xmin = 830.430
				xmax = 830.630
				text = "what"
			intervals [1177]:
				xmin = 830.630
				xmax = 831.6722
				text = ""
			intervals [1178]:
				xmin = 831.6722
				xmax = 831.8222
				text = "did"
			intervals [1179]:
				xmin = 831.8222
				xmax = 831.9522
				text = "he"
			intervals [1180]:
				xmin = 831.9522
				xmax = 832.1222
				text = "ever"
			intervals [1181]:
				xmin = 832.1222
				xmax = 832.3322
				text = "do"
			intervals [1182]:
				xmin = 832.3322
				xmax = 832.4922
				text = "any"
			intervals [1183]:
				xmin = 832.4922
				xmax = 832.5322
				text = ""
			intervals [1184]:
				xmin = 832.5322
				xmax = 832.8822
				text = "funny"
			intervals [1185]:
				xmin = 832.8822
				xmax = 832.9722
				text = ""
			intervals [1186]:
				xmin = 832.9722
				xmax = 833.2622
				text = "things"
			intervals [1187]:
				xmin = 833.2622
				xmax = 836.7823
				text = ""
			intervals [1188]:
				xmin = 836.7823
				xmax = 837.2023
				text = "mm-hm"
			intervals [1189]:
				xmin = 837.2023
				xmax = 841.1575
				text = ""
			intervals [1190]:
				xmin = 841.1575
				xmax = 841.6975
				text = "<unk>"
			intervals [1191]:
				xmin = 841.6975
				xmax = 842.2323
				text = ""
			intervals [1192]:
				xmin = 842.2323
				xmax = 842.3823
				text = "did"
			intervals [1193]:
				xmin = 842.3823
				xmax = 842.4923
				text = "he"
			intervals [1194]:
				xmin = 842.4923
				xmax = 842.6823
				text = "know"
			intervals [1195]:
				xmin = 842.6823
				xmax = 842.8123
				text = "any"
			intervals [1196]:
				xmin = 842.8123
				xmax = 843.1123
				text = "tricks"
			intervals [1197]:
				xmin = 843.1123
				xmax = 848.0351
				text = ""
			intervals [1198]:
				xmin = 848.0351
				xmax = 848.3651
				text = "mm"
			intervals [1199]:
				xmin = 848.3651
				xmax = 852.7364
				text = ""
			intervals [1200]:
				xmin = 852.7364
				xmax = 853.0264
				text = "oh"
			intervals [1201]:
				xmin = 853.0264
				xmax = 853.0964
				text = ""
			intervals [1202]:
				xmin = 853.0964
				xmax = 853.2164
				text = "how"
			intervals [1203]:
				xmin = 853.2164
				xmax = 853.5364
				text = "come"
			intervals [1204]:
				xmin = 853.5364
				xmax = 855.1809
				text = ""
			intervals [1205]:
				xmin = 855.1809
				xmax = 855.8909
				text = "<unk>"
			intervals [1206]:
				xmin = 855.8909
				xmax = 857.2415
				text = ""
			intervals [1207]:
				xmin = 857.2415
				xmax = 857.6415
				text = "okay"
			intervals [1208]:
				xmin = 857.6415
				xmax = 858.0764
				text = ""
			intervals [1209]:
				xmin = 858.0764
				xmax = 858.3664
				text = "um"
			intervals [1210]:
				xmin = 858.3664
				xmax = 858.5864
				text = ""
			intervals [1211]:
				xmin = 858.5864
				xmax = 858.7364
				text = "well"
			intervals [1212]:
				xmin = 858.7364
				xmax = 858.9264
				text = "tell"
			intervals [1213]:
				xmin = 858.9264
				xmax = 859.0364
				text = "me"
			intervals [1214]:
				xmin = 859.0364
				xmax = 859.3064
				text = "about"
			intervals [1215]:
				xmin = 859.3064
				xmax = 859.4164
				text = "your"
			intervals [1216]:
				xmin = 859.4164
				xmax = 859.8664
				text = "school"
			intervals [1217]:
				xmin = 859.8664
				xmax = 862.7365
				text = ""
			intervals [1218]:
				xmin = 862.7365
				xmax = 863.1665
				text = "why"
			intervals [1219]:
				xmin = 863.1665
				xmax = 866.2269
				text = ""
			intervals [1220]:
				xmin = 866.2269
				xmax = 866.5669
				text = "why"
			intervals [1221]:
				xmin = 866.5669
				xmax = 869.9962
				text = ""
			intervals [1222]:
				xmin = 869.9962
				xmax = 870.3462
				text = "oh"
			intervals [1223]:
				xmin = 870.3462
				xmax = 870.4762
				text = "is"
			intervals [1224]:
				xmin = 870.4762
				xmax = 870.6762
				text = "that"
			intervals [1225]:
				xmin = 870.6762
				xmax = 870.7662
				text = "the"
			intervals [1226]:
				xmin = 870.7662
				xmax = 870.8862
				text = "way"
			intervals [1227]:
				xmin = 870.8862
				xmax = 870.9862
				text = "it"
			intervals [1228]:
				xmin = 870.9862
				xmax = 871.5462
				text = "works"
			intervals [1229]:
				xmin = 871.5462
				xmax = 872.1917
				text = ""
			intervals [1230]:
				xmin = 872.1917
				xmax = 872.3117
				text = "in"
			intervals [1231]:
				xmin = 872.3117
				xmax = 872.4617
				text = "other"
			intervals [1232]:
				xmin = 872.4617
				xmax = 872.6217
				text = "words"
			intervals [1233]:
				xmin = 872.6217
				xmax = 872.6917
				text = "you"
			intervals [1234]:
				xmin = 872.6917
				xmax = 872.8117
				text = "have"
			intervals [1235]:
				xmin = 872.8117
				xmax = 872.8517
				text = "a"
			intervals [1236]:
				xmin = 872.8517
				xmax = 873.1017
				text = "mean"
			intervals [1237]:
				xmin = 873.1017
				xmax = 873.3917
				text = "teacher"
			intervals [1238]:
				xmin = 873.3917
				xmax = 873.7417
				text = "because"
			intervals [1239]:
				xmin = 873.7417
				xmax = 873.9017
				text = "your"
			intervals [1240]:
				xmin = 873.9017
				xmax = 874.1617
				text = "mean"
			intervals [1241]:
				xmin = 874.1617
				xmax = 875.2262
				text = ""
			intervals [1242]:
				xmin = 875.2262
				xmax = 875.3762
				text = "well"
			intervals [1243]:
				xmin = 875.3762
				xmax = 875.5862
				text = "why"
			intervals [1244]:
				xmin = 875.5862
				xmax = 875.6262
				text = "are"
			intervals [1245]:
				xmin = 875.6262
				xmax = 875.7862
				text = "you"
			intervals [1246]:
				xmin = 875.7862
				xmax = 876.1062
				text = "mean"
			intervals [1247]:
				xmin = 876.1062
				xmax = 890.0665
				text = ""
			intervals [1248]:
				xmin = 890.0665
				xmax = 890.2465
				text = "how"
			intervals [1249]:
				xmin = 890.2465
				xmax = 890.2865
				text = ""
			intervals [1250]:
				xmin = 890.2865
				xmax = 890.5265
				text = "come"
			intervals [1251]:
				xmin = 890.5265
				xmax = 890.6265
				text = "you"
			intervals [1252]:
				xmin = 890.6265
				xmax = 890.8165
				text = "don't"
			intervals [1253]:
				xmin = 890.8165
				xmax = 890.8465
				text = ""
			intervals [1254]:
				xmin = 890.8465
				xmax = 890.9765
				text = "want"
			intervals [1255]:
				xmin = 890.9765
				xmax = 891.0465
				text = "to"
			intervals [1256]:
				xmin = 891.0465
				xmax = 891.0765
				text = ""
			intervals [1257]:
				xmin = 891.0765
				xmax = 891.2165
				text = "do"
			intervals [1258]:
				xmin = 891.2165
				xmax = 891.2565
				text = ""
			intervals [1259]:
				xmin = 891.2565
				xmax = 891.3265
				text = "it"
			intervals [1260]:
				xmin = 891.3265
				xmax = 908.775
				text = ""
			intervals [1261]:
				xmin = 908.775
				xmax = 909.005
				text = "cause"
			intervals [1262]:
				xmin = 909.005
				xmax = 909.125
				text = "you're"
			intervals [1263]:
				xmin = 909.125
				xmax = 909.515
				text = "mean"
			intervals [1264]:
				xmin = 909.515
				xmax = 910.7207
				text = ""
			intervals [1265]:
				xmin = 910.7207
				xmax = 910.8107
				text = "well"
			intervals [1266]:
				xmin = 910.8107
				xmax = 910.8907
				text = "how"
			intervals [1267]:
				xmin = 910.8907
				xmax = 910.9607
				text = "do"
			intervals [1268]:
				xmin = 910.9607
				xmax = 911.0307
				text = "you"
			intervals [1269]:
				xmin = 911.0307
				xmax = 911.2407
				text = "think"
			intervals [1270]:
				xmin = 911.2407
				xmax = 911.3307
				text = "you"
			intervals [1271]:
				xmin = 911.3307
				xmax = 911.4807
				text = "could"
			intervals [1272]:
				xmin = 911.4807
				xmax = 911.6407
				text = "get"
			intervals [1273]:
				xmin = 911.6407
				xmax = 911.7807
				text = "her"
			intervals [1274]:
				xmin = 911.7807
				xmax = 911.8707
				text = "to"
			intervals [1275]:
				xmin = 911.8707
				xmax = 912.0407
				text = "be"
			intervals [1276]:
				xmin = 912.0407
				xmax = 912.4907
				text = "nice"
			intervals [1277]:
				xmin = 912.4907
				xmax = 935.845
				text = ""
			intervals [1278]:
				xmin = 935.845
				xmax = 937.805
				text = "<unk>"
			intervals [1279]:
				xmin = 937.805
				xmax = 938.2346
				text = ""
			intervals [1280]:
				xmin = 938.2346
				xmax = 938.4446
				text = "well"
			intervals [1281]:
				xmin = 938.4446
				xmax = 938.5946
				text = "what"
			intervals [1282]:
				xmin = 938.5946
				xmax = 938.7246
				text = "do"
			intervals [1283]:
				xmin = 938.7246
				xmax = 938.8746
				text = "what"
			intervals [1284]:
				xmin = 938.8746
				xmax = 938.9346
				text = "do"
			intervals [1285]:
				xmin = 938.9346
				xmax = 939.2446
				text = "you"
			intervals [1286]:
				xmin = 939.2446
				xmax = 939.4346
				text = "uh"
			intervals [1287]:
				xmin = 939.4346
				xmax = 939.6246
				text = "what"
			intervals [1288]:
				xmin = 939.6246
				xmax = 939.7246
				text = "does"
			intervals [1289]:
				xmin = 939.7246
				xmax = 939.9146
				text = "she"
			intervals [1290]:
				xmin = 939.9146
				xmax = 940.2246
				text = "teach"
			intervals [1291]:
				xmin = 940.2246
				xmax = 940.3546
				text = "you"
			intervals [1292]:
				xmin = 940.3546
				xmax = 959.7246
				text = ""
			intervals [1293]:
				xmin = 959.7246
				xmax = 959.9946
				text = "oh"
			intervals [1294]:
				xmin = 959.9946
				xmax = 960.2346
				text = "what"
			intervals [1295]:
				xmin = 960.2346
				xmax = 960.5246
				text = "where"
			intervals [1296]:
				xmin = 960.5246
				xmax = 960.7046
				text = "do"
			intervals [1297]:
				xmin = 960.7046
				xmax = 960.8246
				text = "you"
			intervals [1298]:
				xmin = 960.8246
				xmax = 960.9946
				text = "go"
			intervals [1299]:
				xmin = 960.9946
				xmax = 961.1446
				text = "when"
			intervals [1300]:
				xmin = 961.1446
				xmax = 961.2446
				text = "you"
			intervals [1301]:
				xmin = 961.2446
				xmax = 961.6046
				text = "change"
			intervals [1302]:
				xmin = 961.6046
				xmax = 962.1646
				text = "classes"
			intervals [1303]:
				xmin = 962.1646
				xmax = 968.439
				text = ""
			intervals [1304]:
				xmin = 968.439
				xmax = 968.959
				text = "mm-hm"
			intervals [1305]:
				xmin = 968.959
				xmax = 972.0343
				text = ""
			intervals [1306]:
				xmin = 972.0343
				xmax = 972.5443
				text = "mm-hm"
			intervals [1307]:
				xmin = 972.5443
				xmax = 974.4589
				text = ""
			intervals [1308]:
				xmin = 974.4589
				xmax = 974.9989
				text = "mm-hm"
			intervals [1309]:
				xmin = 974.9989
				xmax = 975.5887
				text = ""
			intervals [1310]:
				xmin = 975.5887
				xmax = 975.6787
				text = "do"
			intervals [1311]:
				xmin = 975.6787
				xmax = 975.7487
				text = "you"
			intervals [1312]:
				xmin = 975.7487
				xmax = 975.8787
				text = "have"
			intervals [1313]:
				xmin = 975.8787
				xmax = 976.2087
				text = "different"
			intervals [1314]:
				xmin = 976.2087
				xmax = 976.8487
				text = "teachers"
			intervals [1315]:
				xmin = 976.8487
				xmax = 978.6541
				text = ""
			intervals [1316]:
				xmin = 978.6541
				xmax = 978.8441
				text = "all"
			intervals [1317]:
				xmin = 978.8441
				xmax = 979.1341
				text = "different"
			intervals [1318]:
				xmin = 979.1341
				xmax = 979.4341
				text = "teachers"
			intervals [1319]:
				xmin = 979.4341
				xmax = 979.5141
				text = "for"
			intervals [1320]:
				xmin = 979.5141
				xmax = 979.6941
				text = "all"
			intervals [1321]:
				xmin = 979.6941
				xmax = 979.8741
				text = "those"
			intervals [1322]:
				xmin = 979.8741
				xmax = 980.1841
				text = "different"
			intervals [1323]:
				xmin = 980.1841
				xmax = 980.6441
				text = "subjects"
			intervals [1324]:
				xmin = 980.6441
				xmax = 980.9687
				text = ""
			intervals [1325]:
				xmin = 980.9687
				xmax = 981.2487
				text = "oh"
			intervals [1326]:
				xmin = 981.2487
				xmax = 981.2787
				text = ""
			intervals [1327]:
				xmin = 981.2787
				xmax = 981.3687
				text = "that"
			intervals [1328]:
				xmin = 981.3687
				xmax = 981.5387
				text = "should"
			intervals [1329]:
				xmin = 981.5387
				xmax = 981.5687
				text = ""
			intervals [1330]:
				xmin = 981.5687
				xmax = 981.6687
				text = "be"
			intervals [1331]:
				xmin = 981.6687
				xmax = 981.7987
				text = ""
			intervals [1332]:
				xmin = 981.7987
				xmax = 981.9987
				text = "fun"
			intervals [1333]:
				xmin = 981.9987
				xmax = 983.2682
				text = ""
			intervals [1334]:
				xmin = 983.2682
				xmax = 983.5082
				text = "well"
			intervals [1335]:
				xmin = 983.5082
				xmax = 983.5682
				text = ""
			intervals [1336]:
				xmin = 983.5682
				xmax = 983.6682
				text = "do"
			intervals [1337]:
				xmin = 983.6682
				xmax = 983.7982
				text = "you"
			intervals [1338]:
				xmin = 983.7982
				xmax = 984.0582
				text = "like"
			intervals [1339]:
				xmin = 984.0582
				xmax = 984.1782
				text = "your"
			intervals [1340]:
				xmin = 984.1782
				xmax = 984.6382
				text = "school"
			intervals [1341]:
				xmin = 984.6382
				xmax = 986.0487
				text = ""
			intervals [1342]:
				xmin = 986.0487
				xmax = 986.2487
				text = "you"
			intervals [1343]:
				xmin = 986.2487
				xmax = 986.4887
				text = "don't"
			intervals [1344]:
				xmin = 986.4887
				xmax = 986.5187
				text = ""
			intervals [1345]:
				xmin = 986.5187
				xmax = 986.8787
				text = "because"
			intervals [1346]:
				xmin = 986.8787
				xmax = 986.9687
				text = "of"
			intervals [1347]:
				xmin = 986.9687
				xmax = 987.1487
				text = "that"
			intervals [1348]:
				xmin = 987.1487
				xmax = 987.3587
				text = "one"
			intervals [1349]:
				xmin = 987.3587
				xmax = 987.7487
				text = "teacher"
			intervals [1350]:
				xmin = 987.7487
				xmax = 991.5187
				text = ""
			intervals [1351]:
				xmin = 991.5187
				xmax = 991.8287
				text = "<unk>"
			intervals [1352]:
				xmin = 991.8287
				xmax = 992.6735
				text = ""
			intervals [1353]:
				xmin = 992.6735
				xmax = 992.8135
				text = "well"
			intervals [1354]:
				xmin = 992.8135
				xmax = 992.9935
				text = "what"
			intervals [1355]:
				xmin = 992.9935
				xmax = 993.0435
				text = ""
			intervals [1356]:
				xmin = 993.0435
				xmax = 993.3835
				text = "what"
			intervals [1357]:
				xmin = 993.3835
				xmax = 993.7435
				text = "uh"
			intervals [1358]:
				xmin = 993.7435
				xmax = 994.2135
				text = "subject"
			intervals [1359]:
				xmin = 994.2135
				xmax = 994.2935
				text = "do"
			intervals [1360]:
				xmin = 994.2935
				xmax = 994.4235
				text = "you"
			intervals [1361]:
				xmin = 994.4235
				xmax = 994.6035
				text = "like"
			intervals [1362]:
				xmin = 994.6035
				xmax = 994.6335
				text = ""
			intervals [1363]:
				xmin = 994.6335
				xmax = 994.6935
				text = "the"
			intervals [1364]:
				xmin = 994.6935
				xmax = 994.7435
				text = ""
			intervals [1365]:
				xmin = 994.7435
				xmax = 995.0735
				text = "best"
			intervals [1366]:
				xmin = 995.0735
				xmax = 999.4783
				text = ""
			intervals [1367]:
				xmin = 999.4783
				xmax = 999.8683
				text = "why"
			intervals [1368]:
				xmin = 999.8683
				xmax = 1004.8783
				text = ""
			intervals [1369]:
				xmin = 1004.8783
				xmax = 1004.9683
				text = "you"
			intervals [1370]:
				xmin = 1004.9683
				xmax = 1005.1383
				text = "don't"
			intervals [1371]:
				xmin = 1005.1383
				xmax = 1005.2883
				text = "know"
			intervals [1372]:
				xmin = 1005.2883
				xmax = 1005.4683
				text = "why"
			intervals [1373]:
				xmin = 1005.4683
				xmax = 1005.5583
				text = "you"
			intervals [1374]:
				xmin = 1005.5583
				xmax = 1005.7383
				text = "like"
			intervals [1375]:
				xmin = 1005.7383
				xmax = 1006.0583
				text = "spelling"
			intervals [1376]:
				xmin = 1006.0583
				xmax = 1006.328
				text = ""
			intervals [1377]:
				xmin = 1006.328
				xmax = 1006.478
				text = "well"
			intervals [1378]:
				xmin = 1006.478
				xmax = 1006.668
				text = "which"
			intervals [1379]:
				xmin = 1006.668
				xmax = 1006.838
				text = "one"
			intervals [1380]:
				xmin = 1006.838
				xmax = 1006.988
				text = "is"
			intervals [1381]:
				xmin = 1006.988
				xmax = 1007.238
				text = "your"
			intervals [1382]:
				xmin = 1007.238
				xmax = 1007.538
				text = "uh"
			intervals [1383]:
				xmin = 1007.538
				xmax = 1007.758
				text = "is"
			intervals [1384]:
				xmin = 1007.758
				xmax = 1007.898
				text = "your"
			intervals [1385]:
				xmin = 1007.898
				xmax = 1008.338
				text = "spelling"
			intervals [1386]:
				xmin = 1008.338
				xmax = 1008.428
				text = "and"
			intervals [1387]:
				xmin = 1008.428
				xmax = 1008.758
				text = "english"
			intervals [1388]:
				xmin = 1008.758
				xmax = 1009.058
				text = "teacher"
			intervals [1389]:
				xmin = 1009.058
				xmax = 1021.3722
				text = ""
			intervals [1390]:
				xmin = 1021.3722
				xmax = 1021.5122
				text = "oh"
			intervals [1391]:
				xmin = 1021.5122
				xmax = 1021.6422
				text = "you"
			intervals [1392]:
				xmin = 1021.6422
				xmax = 1021.7722
				text = "have"
			intervals [1393]:
				xmin = 1021.7722
				xmax = 1021.8222
				text = "a"
			intervals [1394]:
				xmin = 1021.8222
				xmax = 1022.1422
				text = "different"
			intervals [1395]:
				xmin = 1022.1422
				xmax = 1022.4522
				text = "teacher"
			intervals [1396]:
				xmin = 1022.4522
				xmax = 1022.6422
				text = "for"
			intervals [1397]:
				xmin = 1022.6422
				xmax = 1022.9922
				text = "spelling"
			intervals [1398]:
				xmin = 1022.9922
				xmax = 1023.3022
				text = "too"
			intervals [1399]:
				xmin = 1023.3022
				xmax = 1023.9177
				text = ""
			intervals [1400]:
				xmin = 1023.9177
				xmax = 1024.2777
				text = "uh-huh"
			intervals [1401]:
				xmin = 1024.2777
				xmax = 1024.6126
				text = ""
			intervals [1402]:
				xmin = 1024.6126
				xmax = 1024.9726
				text = "um"
			intervals [1403]:
				xmin = 1024.9726
				xmax = 1025.9274
				text = ""
			intervals [1404]:
				xmin = 1025.9274
				xmax = 1026.3074
				text = "why"
			intervals [1405]:
				xmin = 1026.3074
				xmax = 1026.5474
				text = "why"
			intervals [1406]:
				xmin = 1026.5474
				xmax = 1026.6274
				text = "do"
			intervals [1407]:
				xmin = 1026.6274
				xmax = 1026.7574
				text = "you"
			intervals [1408]:
				xmin = 1026.7574
				xmax = 1026.9674
				text = "think"
			intervals [1409]:
				xmin = 1026.9674
				xmax = 1027.0574
				text = ""
			intervals [1410]:
				xmin = 1027.0574
				xmax = 1027.2574
				text = "that"
			intervals [1411]:
				xmin = 1027.2574
				xmax = 1027.3174
				text = ""
			intervals [1412]:
				xmin = 1027.3174
				xmax = 1027.5774
				text = "uh"
			intervals [1413]:
				xmin = 1027.5774
				xmax = 1027.6274
				text = ""
			intervals [1414]:
				xmin = 1027.6274
				xmax = 1027.8074
				text = "you"
			intervals [1415]:
				xmin = 1027.8074
				xmax = 1028.0374
				text = "like"
			intervals [1416]:
				xmin = 1028.0374
				xmax = 1028.3674
				text = "english"
			intervals [1417]:
				xmin = 1028.3674
				xmax = 1028.4874
				text = "and"
			intervals [1418]:
				xmin = 1028.4874
				xmax = 1028.8674
				text = "spelling"
			intervals [1419]:
				xmin = 1028.8674
				xmax = 1028.8974
				text = ""
			intervals [1420]:
				xmin = 1028.8974
				xmax = 1029.0574
				text = "better"
			intervals [1421]:
				xmin = 1029.0574
				xmax = 1029.2877
				text = ""
			intervals [1422]:
				xmin = 1029.2877
				xmax = 1029.4477
				text = "is"
			intervals [1423]:
				xmin = 1029.4477
				xmax = 1029.4777
				text = ""
			intervals [1424]:
				xmin = 1029.4777
				xmax = 1029.5377
				text = "it"
			intervals [1425]:
				xmin = 1029.5377
				xmax = 1029.8877
				text = "because"
			intervals [1426]:
				xmin = 1029.8877
				xmax = 1029.9877
				text = "you"
			intervals [1427]:
				xmin = 1029.9877
				xmax = 1030.0977
				text = "like"
			intervals [1428]:
				xmin = 1030.0977
				xmax = 1030.1677
				text = ""
			intervals [1429]:
				xmin = 1030.1677
				xmax = 1030.2277
				text = "the"
			intervals [1430]:
				xmin = 1030.2277
				xmax = 1030.2577
				text = ""
			intervals [1431]:
				xmin = 1030.2577
				xmax = 1030.6177
				text = "teacher"
			intervals [1432]:
				xmin = 1030.6177
				xmax = 1033.9969
				text = ""
			intervals [1433]:
				xmin = 1033.9969
				xmax = 1034.1569
				text = "cause"
			intervals [1434]:
				xmin = 1034.1569
				xmax = 1034.2669
				text = "you"
			intervals [1435]:
				xmin = 1034.2669
				xmax = 1034.4569
				text = "do"
			intervals [1436]:
				xmin = 1034.4569
				xmax = 1034.6769
				text = "better"
			intervals [1437]:
				xmin = 1034.6769
				xmax = 1034.8669
				text = "in"
			intervals [1438]:
				xmin = 1034.8669
				xmax = 1035.0669
				text = "that"
			intervals [1439]:
				xmin = 1035.0669
				xmax = 1036.5124
				text = ""
			intervals [1440]:
				xmin = 1036.5124
				xmax = 1036.9924
				text = "uh-huh"
			intervals [1441]:
				xmin = 1036.9924
				xmax = 1039.4169
				text = ""
			intervals [1442]:
				xmin = 1039.4169
				xmax = 1039.5569
				text = "oh"
			intervals [1443]:
				xmin = 1039.5569
				xmax = 1039.7269
				text = ""
			intervals [1444]:
				xmin = 1039.7269
				xmax = 1040.1169
				text = "good"
			intervals [1445]:
				xmin = 1040.1169
				xmax = 1040.2869
				text = ""
			intervals [1446]:
				xmin = 1040.2869
				xmax = 1040.4269
				text = "that"
			intervals [1447]:
				xmin = 1040.4269
				xmax = 1040.4569
				text = ""
			intervals [1448]:
				xmin = 1040.4569
				xmax = 1040.5569
				text = "s"
			intervals [1449]:
				xmin = 1040.5569
				xmax = 1040.7969
				text = "good"
			intervals [1450]:
				xmin = 1040.7969
				xmax = 1041.6075
				text = ""
			intervals [1451]:
				xmin = 1041.6075
				xmax = 1041.7775
				text = "well"
			intervals [1452]:
				xmin = 1041.7775
				xmax = 1042.0075
				text = "what"
			intervals [1453]:
				xmin = 1042.0075
				xmax = 1042.0375
				text = ""
			intervals [1454]:
				xmin = 1042.0375
				xmax = 1042.3375
				text = "are"
			intervals [1455]:
				xmin = 1042.3375
				xmax = 1042.4575
				text = "what"
			intervals [1456]:
				xmin = 1042.4575
				xmax = 1042.4875
				text = "are"
			intervals [1457]:
				xmin = 1042.4875
				xmax = 1042.5875
				text = "you"
			intervals [1458]:
				xmin = 1042.5875
				xmax = 1042.9875
				text = "studying"
			intervals [1459]:
				xmin = 1042.9875
				xmax = 1043.0175
				text = ""
			intervals [1460]:
				xmin = 1043.0175
				xmax = 1043.1975
				text = "on"
			intervals [1461]:
				xmin = 1043.1975
				xmax = 1043.2275
				text = ""
			intervals [1462]:
				xmin = 1043.2275
				xmax = 1043.3175
				text = "in"
			intervals [1463]:
				xmin = 1043.3175
				xmax = 1043.3475
				text = ""
			intervals [1464]:
				xmin = 1043.3475
				xmax = 1043.6975
				text = "math"
			intervals [1465]:
				xmin = 1043.6975
				xmax = 1043.7375
				text = ""
			intervals [1466]:
				xmin = 1043.7375
				xmax = 1043.8675
				text = "right"
			intervals [1467]:
				xmin = 1043.8675
				xmax = 1043.9375
				text = ""
			intervals [1468]:
				xmin = 1043.9375
				xmax = 1044.0075
				text = "now"
			intervals [1469]:
				xmin = 1044.0075
				xmax = 1046.5316
				text = ""
			intervals [1470]:
				xmin = 1046.5316
				xmax = 1047.1016
				text = "fractions"
			intervals [1471]:
				xmin = 1047.1016
				xmax = 1047.7024
				text = ""
			intervals [1472]:
				xmin = 1047.7024
				xmax = 1047.7624
				text = "oh"
			intervals [1473]:
				xmin = 1047.7624
				xmax = 1047.8524
				text = ""
			intervals [1474]:
				xmin = 1047.8524
				xmax = 1047.9624
				text = "that"
			intervals [1475]:
				xmin = 1047.9624
				xmax = 1048.0024
				text = "s"
			intervals [1476]:
				xmin = 1048.0024
				xmax = 1048.2624
				text = "pretty"
			intervals [1477]:
				xmin = 1048.2624
				xmax = 1048.3124
				text = ""
			intervals [1478]:
				xmin = 1048.3124
				xmax = 1048.5824
				text = "good"
			intervals [1479]:
				xmin = 1048.5824
				xmax = 1049.1521
				text = ""
			intervals [1480]:
				xmin = 1049.1521
				xmax = 1049.3521
				text = "what"
			intervals [1481]:
				xmin = 1049.3521
				xmax = 1049.6121
				text = "part"
			intervals [1482]:
				xmin = 1049.6121
				xmax = 1049.6721
				text = "of"
			intervals [1483]:
				xmin = 1049.6721
				xmax = 1050.3521
				text = "fractions"
			intervals [1484]:
				xmin = 1050.3521
				xmax = 1058.2814
				text = ""
			intervals [1485]:
				xmin = 1058.2814
				xmax = 1058.3814
				text = "you"
			intervals [1486]:
				xmin = 1058.3814
				xmax = 1058.7214
				text = "forgot"
			intervals [1487]:
				xmin = 1058.7214
				xmax = 1058.8014
				text = ""
			intervals [1488]:
				xmin = 1058.8014
				xmax = 1058.8714
				text = "the"
			intervals [1489]:
				xmin = 1058.8714
				xmax = 1058.9214
				text = ""
			intervals [1490]:
				xmin = 1058.9214
				xmax = 1059.0714
				text = "word"
			intervals [1491]:
				xmin = 1059.0714
				xmax = 1059.2314
				text = ""
			intervals [1492]:
				xmin = 1059.2314
				xmax = 1059.6514
				text = "okay"
			intervals [1493]:
				xmin = 1059.6514
				xmax = 1059.7014
				text = ""
			intervals [1494]:
				xmin = 1059.7014
				xmax = 1060.1214
				text = "<unk>"
			intervals [1495]:
				xmin = 1060.1214
				xmax = 1061.0869
				text = ""
			intervals [1496]:
				xmin = 1061.0869
				xmax = 1061.4169
				text = "um"
			intervals [1497]:
				xmin = 1061.4169
				xmax = 1061.6368
				text = ""
			intervals [1498]:
				xmin = 1061.6368
				xmax = 1061.8168
				text = "what"
			intervals [1499]:
				xmin = 1061.8168
				xmax = 1061.8868
				text = "do"
			intervals [1500]:
				xmin = 1061.8868
				xmax = 1062.0068
				text = "you"
			intervals [1501]:
				xmin = 1062.0068
				xmax = 1062.2068
				text = "do"
			intervals [1502]:
				xmin = 1062.2068
				xmax = 1062.4768
				text = "after"
			intervals [1503]:
				xmin = 1062.4768
				xmax = 1062.8568
				text = "school"
			intervals [1504]:
				xmin = 1062.8568
				xmax = 1063.8114
				text = ""
			intervals [1505]:
				xmin = 1063.8114
				xmax = 1064.2514
				text = "when"
			intervals [1506]:
				xmin = 1064.2514
				xmax = 1064.2814
				text = ""
			intervals [1507]:
				xmin = 1064.2814
				xmax = 1064.3414
				text = "you"
			intervals [1508]:
				xmin = 1064.3414
				xmax = 1064.3814
				text = ""
			intervals [1509]:
				xmin = 1064.3814
				xmax = 1064.4814
				text = "um"
			intervals [1510]:
				xmin = 1064.4814
				xmax = 1065.821
				text = ""
			intervals [1511]:
				xmin = 1065.821
				xmax = 1066.011
				text = "when"
			intervals [1512]:
				xmin = 1066.011
				xmax = 1066.131
				text = "you"
			intervals [1513]:
				xmin = 1066.131
				xmax = 1066.381
				text = "get"
			intervals [1514]:
				xmin = 1066.381
				xmax = 1066.8368
				text = ""
			intervals [1515]:
				xmin = 1066.8368
				xmax = 1066.8768
				text = "i"
			intervals [1516]:
				xmin = 1066.8768
				xmax = 1067.0668
				text = "mean"
			intervals [1517]:
				xmin = 1067.0668
				xmax = 1067.1768
				text = "do"
			intervals [1518]:
				xmin = 1067.1768
				xmax = 1067.3068
				text = "you"
			intervals [1519]:
				xmin = 1067.3068
				xmax = 1067.5168
				text = "have"
			intervals [1520]:
				xmin = 1067.5168
				xmax = 1067.7368
				text = "any"
			intervals [1521]:
				xmin = 1067.7368
				xmax = 1068.0268
				text = "kind"
			intervals [1522]:
				xmin = 1068.0268
				xmax = 1068.2168
				text = "of"
			intervals [1523]:
				xmin = 1068.2168
				xmax = 1068.9168
				text = "activities"
			intervals [1524]:
				xmin = 1068.9168
				xmax = 1069.0268
				text = "or"
			intervals [1525]:
				xmin = 1069.0268
				xmax = 1069.0568
				text = ""
			intervals [1526]:
				xmin = 1069.0568
				xmax = 1069.5268
				text = "clubs"
			intervals [1527]:
				xmin = 1069.5268
				xmax = 1070.1362
				text = ""
			intervals [1528]:
				xmin = 1070.1362
				xmax = 1070.5862
				text = "or"
			intervals [1529]:
				xmin = 1070.5862
				xmax = 1070.6262
				text = ""
			intervals [1530]:
				xmin = 1070.6262
				xmax = 1071.0362
				text = "um"
			intervals [1531]:
				xmin = 1071.0362
				xmax = 1071.296
				text = ""
			intervals [1532]:
				xmin = 1071.296
				xmax = 1071.846
				text = "anything"
			intervals [1533]:
				xmin = 1071.846
				xmax = 1072.306
				text = "special"
			intervals [1534]:
				xmin = 1072.306
				xmax = 1072.446
				text = "at"
			intervals [1535]:
				xmin = 1072.446
				xmax = 1072.776
				text = "school"
			intervals [1536]:
				xmin = 1072.776
				xmax = 1072.946
				text = "that"
			intervals [1537]:
				xmin = 1072.946
				xmax = 1073.036
				text = "you"
			intervals [1538]:
				xmin = 1073.036
				xmax = 1073.066
				text = ""
			intervals [1539]:
				xmin = 1073.066
				xmax = 1073.326
				text = "do"
			intervals [1540]:
				xmin = 1073.326
				xmax = 1074.1965
				text = ""
			intervals [1541]:
				xmin = 1074.1965
				xmax = 1074.3065
				text = "you"
			intervals [1542]:
				xmin = 1074.3065
				xmax = 1074.4165
				text = "know"
			intervals [1543]:
				xmin = 1074.4165
				xmax = 1074.4465
				text = ""
			intervals [1544]:
				xmin = 1074.4465
				xmax = 1074.7165
				text = "after"
			intervals [1545]:
				xmin = 1074.7165
				xmax = 1075.1965
				text = "classes"
			intervals [1546]:
				xmin = 1075.1965
				xmax = 1075.2565
				text = ""
			intervals [1547]:
				xmin = 1075.2565
				xmax = 1075.5165
				text = "after"
			intervals [1548]:
				xmin = 1075.5165
				xmax = 1075.7565
				text = "three"
			intervals [1549]:
				xmin = 1075.7565
				xmax = 1076.2965
				text = "o'clock"
			intervals [1550]:
				xmin = 1076.2965
				xmax = 1080.5263
				text = ""
			intervals [1551]:
				xmin = 1080.5263
				xmax = 1080.7263
				text = "that"
			intervals [1552]:
				xmin = 1080.7263
				xmax = 1080.7963
				text = "s"
			intervals [1553]:
				xmin = 1080.7963
				xmax = 1080.9263
				text = "what"
			intervals [1554]:
				xmin = 1080.9263
				xmax = 1081.0063
				text = "i"
			intervals [1555]:
				xmin = 1081.0063
				xmax = 1081.3463
				text = "mean"
			intervals [1556]:
				xmin = 1081.3463
				xmax = 1081.921
				text = ""
			intervals [1557]:
				xmin = 1081.921
				xmax = 1082.171
				text = "okay"
			intervals [1558]:
				xmin = 1082.171
				xmax = 1082.201
				text = ""
			intervals [1559]:
				xmin = 1082.201
				xmax = 1082.351
				text = "what"
			intervals [1560]:
				xmin = 1082.351
				xmax = 1082.411
				text = "do"
			intervals [1561]:
				xmin = 1082.411
				xmax = 1082.471
				text = "you"
			intervals [1562]:
				xmin = 1082.471
				xmax = 1082.751
				text = ""
			intervals [1563]:
				xmin = 1082.751
				xmax = 1082.841
				text = "there"
			intervals [1564]:
				xmin = 1082.841
				xmax = 1087.486
				text = ""
			intervals [1565]:
				xmin = 1087.486
				xmax = 1088.176
				text = "mm-hm"
			intervals [1566]:
				xmin = 1088.176
				xmax = 1090.1442
				text = ""
			intervals [1567]:
				xmin = 1090.1442
				xmax = 1090.6142
				text = "mm-hm"
			intervals [1568]:
				xmin = 1090.6142
				xmax = 1098.706
				text = ""
			intervals [1569]:
				xmin = 1098.706
				xmax = 1098.926
				text = "oh"
			intervals [1570]:
				xmin = 1098.926
				xmax = 1098.956
				text = ""
			intervals [1571]:
				xmin = 1098.956
				xmax = 1099.056
				text = "that"
			intervals [1572]:
				xmin = 1099.056
				xmax = 1099.116
				text = ""
			intervals [1573]:
				xmin = 1099.116
				xmax = 1099.246
				text = "s"
			intervals [1574]:
				xmin = 1099.246
				xmax = 1099.486
				text = "good"
			intervals [1575]:
				xmin = 1099.486
				xmax = 1100.4306
				text = ""
			intervals [1576]:
				xmin = 1100.4306
				xmax = 1100.6806
				text = "well"
			intervals [1577]:
				xmin = 1100.6806
				xmax = 1100.9606
				text = "what"
			intervals [1578]:
				xmin = 1100.9606
				xmax = 1101.0406
				text = "do"
			intervals [1579]:
				xmin = 1101.0406
				xmax = 1101.1206
				text = "you"
			intervals [1580]:
				xmin = 1101.1206
				xmax = 1101.5806
				text = "find"
			intervals [1581]:
				xmin = 1101.5806
				xmax = 1101.7106
				text = "what"
			intervals [1582]:
				xmin = 1101.7106
				xmax = 1101.8606
				text = "kind"
			intervals [1583]:
				xmin = 1101.8606
				xmax = 1101.9306
				text = "of"
			intervals [1584]:
				xmin = 1101.9306
				xmax = 1102.2506
				text = "homework"
			intervals [1585]:
				xmin = 1102.2506
				xmax = 1102.2806
				text = ""
			intervals [1586]:
				xmin = 1102.2806
				xmax = 1102.3806
				text = "do"
			intervals [1587]:
				xmin = 1102.3806
				xmax = 1102.5506
				text = "you"
			intervals [1588]:
				xmin = 1102.5506
				xmax = 1102.8106
				text = "get"
			intervals [1589]:
				xmin = 1102.8106
				xmax = 1102.9206
				text = ""
			intervals [1590]:
				xmin = 1102.9206
				xmax = 1103.1806
				text = "mostly"
			intervals [1591]:
				xmin = 1103.1806
				xmax = 1111.3482
				text = ""
			intervals [1592]:
				xmin = 1111.3482
				xmax = 1111.8382
				text = "mm-hm"
			intervals [1593]:
				xmin = 1111.8382
				xmax = 1120.7099
				text = ""
			intervals [1594]:
				xmin = 1120.7099
				xmax = 1120.7899
				text = "oh"
			intervals [1595]:
				xmin = 1120.7899
				xmax = 1120.8399
				text = ""
			intervals [1596]:
				xmin = 1120.8399
				xmax = 1120.9899
				text = "yeah"
			intervals [1597]:
				xmin = 1120.9899
				xmax = 1124.1353
				text = ""
			intervals [1598]:
				xmin = 1124.1353
				xmax = 1124.3353
				text = "how"
			intervals [1599]:
				xmin = 1124.3353
				xmax = 1124.3653
				text = ""
			intervals [1600]:
				xmin = 1124.3653
				xmax = 1124.5353
				text = "well"
			intervals [1601]:
				xmin = 1124.5353
				xmax = 1124.5653
				text = ""
			intervals [1602]:
				xmin = 1124.5653
				xmax = 1124.6353
				text = "do"
			intervals [1603]:
				xmin = 1124.6353
				xmax = 1124.6753
				text = ""
			intervals [1604]:
				xmin = 1124.6753
				xmax = 1124.8253
				text = "you"
			intervals [1605]:
				xmin = 1124.8253
				xmax = 1124.8553
				text = ""
			intervals [1606]:
				xmin = 1124.8553
				xmax = 1125.0453
				text = "do"
			intervals [1607]:
				xmin = 1125.0453
				xmax = 1128.4495
				text = ""
			intervals [1608]:
				xmin = 1128.4495
				xmax = 1128.6495
				text = "oh"
			intervals [1609]:
				xmin = 1128.6495
				xmax = 1128.6795
				text = ""
			intervals [1610]:
				xmin = 1128.6795
				xmax = 1128.8295
				text = "that"
			intervals [1611]:
				xmin = 1128.8295
				xmax = 1128.8595
				text = ""
			intervals [1612]:
				xmin = 1128.8595
				xmax = 1128.9695
				text = "s"
			intervals [1613]:
				xmin = 1128.9695
				xmax = 1129.3795
				text = "good"
			intervals [1614]:
				xmin = 1129.3795
				xmax = 1129.4995
				text = ""
			intervals [1615]:
				xmin = 1129.4995
				xmax = 1129.7095
				text = "that"
			intervals [1616]:
				xmin = 1129.7095
				xmax = 1129.7695
				text = "s"
			intervals [1617]:
				xmin = 1129.7695
				xmax = 1129.8895
				text = "really"
			intervals [1618]:
				xmin = 1129.8895
				xmax = 1129.9995
				text = ""
			intervals [1619]:
				xmin = 1129.9995
				xmax = 1130.1295
				text = "good"
			intervals [1620]:
				xmin = 1130.1295
				xmax = 1131.0509
				text = ""
			intervals [1621]:
				xmin = 1131.0509
				xmax = 1131.2909
				text = "uh"
			intervals [1622]:
				xmin = 1131.2909
				xmax = 1132.4447
				text = ""
			intervals [1623]:
				xmin = 1132.4447
				xmax = 1132.5047
				text = "d"
			intervals [1624]:
				xmin = 1132.5047
				xmax = 1132.8947
				text = "uh"
			intervals [1625]:
				xmin = 1132.8947
				xmax = 1133.0047
				text = "do"
			intervals [1626]:
				xmin = 1133.0047
				xmax = 1133.1247
				text = "you"
			intervals [1627]:
				xmin = 1133.1247
				xmax = 1133.3047
				text = "ever"
			intervals [1628]:
				xmin = 1133.3047
				xmax = 1133.4947
				text = "have"
			intervals [1629]:
				xmin = 1133.4947
				xmax = 1133.5247
				text = ""
			intervals [1630]:
				xmin = 1133.5247
				xmax = 1133.8747
				text = "math"
			intervals [1631]:
				xmin = 1133.8747
				xmax = 1134.1847
				text = "homework"
			intervals [1632]:
				xmin = 1134.1847
				xmax = 1134.2247
				text = ""
			intervals [1633]:
				xmin = 1134.2247
				xmax = 1134.4047
				text = "too"
			intervals [1634]:
				xmin = 1134.4047
				xmax = 1135.2852
				text = ""
			intervals [1635]:
				xmin = 1135.2852
				xmax = 1135.4652
				text = "do"
			intervals [1636]:
				xmin = 1135.4652
				xmax = 1135.5652
				text = "you"
			intervals [1637]:
				xmin = 1135.5652
				xmax = 1135.7852
				text = "get"
			intervals [1638]:
				xmin = 1135.7852
				xmax = 1135.9052
				text = "to"
			intervals [1639]:
				xmin = 1135.9052
				xmax = 1136.0052
				text = "do"
			intervals [1640]:
				xmin = 1136.0052
				xmax = 1136.2352
				text = "your"
			intervals [1641]:
				xmin = 1136.2352
				xmax = 1136.5852
				text = "math"
			intervals [1642]:
				xmin = 1136.5852
				xmax = 1136.8152
				text = "homework"
			intervals [1643]:
				xmin = 1136.8152
				xmax = 1136.8452
				text = ""
			intervals [1644]:
				xmin = 1136.8452
				xmax = 1137.4052
				text = "<unk>"
			intervals [1645]:
				xmin = 1137.4052
				xmax = 1138.7896
				text = ""
			intervals [1646]:
				xmin = 1138.7896
				xmax = 1139.2296
				text = "oh"
			intervals [1647]:
				xmin = 1139.2296
				xmax = 1140.2543
				text = ""
			intervals [1648]:
				xmin = 1140.2543
				xmax = 1140.4243
				text = "so"
			intervals [1649]:
				xmin = 1140.4243
				xmax = 1140.4943
				text = "in"
			intervals [1650]:
				xmin = 1140.4943
				xmax = 1140.6243
				text = "other"
			intervals [1651]:
				xmin = 1140.6243
				xmax = 1140.7443
				text = "words"
			intervals [1652]:
				xmin = 1140.7443
				xmax = 1140.8043
				text = "you"
			intervals [1653]:
				xmin = 1140.8043
				xmax = 1140.9043
				text = "don't"
			intervals [1654]:
				xmin = 1140.9043
				xmax = 1141.0743
				text = "have"
			intervals [1655]:
				xmin = 1141.0743
				xmax = 1141.2143
				text = "any"
			intervals [1656]:
				xmin = 1141.2143
				xmax = 1141.5143
				text = "homework"
			intervals [1657]:
				xmin = 1141.5143
				xmax = 1141.5843
				text = "to"
			intervals [1658]:
				xmin = 1141.5843
				xmax = 1141.6243
				text = ""
			intervals [1659]:
				xmin = 1141.6243
				xmax = 1141.8443
				text = "take"
			intervals [1660]:
				xmin = 1141.8443
				xmax = 1141.9443
				text = ""
			intervals [1661]:
				xmin = 1141.9443
				xmax = 1142.1343
				text = "home"
			intervals [1662]:
				xmin = 1142.1343
				xmax = 1142.9285
				text = ""
			intervals [1663]:
				xmin = 1142.9285
				xmax = 1143.4385
				text = "uh-huh"
			intervals [1664]:
				xmin = 1143.4385
				xmax = 1143.5285
				text = ""
			intervals [1665]:
				xmin = 1143.5285
				xmax = 1143.6285
				text = "that"
			intervals [1666]:
				xmin = 1143.6285
				xmax = 1143.6685
				text = ""
			intervals [1667]:
				xmin = 1143.6685
				xmax = 1143.8085
				text = "s"
			intervals [1668]:
				xmin = 1143.8085
				xmax = 1143.8985
				text = ""
			intervals [1669]:
				xmin = 1143.8985
				xmax = 1143.9985
				text = "good"
			intervals [1670]:
				xmin = 1143.9985
				xmax = 1145.3194
				text = ""
			intervals [1671]:
				xmin = 1145.3194
				xmax = 1145.6394
				text = "um"
			intervals [1672]:
				xmin = 1145.6394
				xmax = 1147.265
				text = ""
			intervals [1673]:
				xmin = 1147.265
				xmax = 1147.375
				text = "so"
			intervals [1674]:
				xmin = 1147.375
				xmax = 1147.795
				text = "after"
			intervals [1675]:
				xmin = 1147.795
				xmax = 1147.935
				text = "that"
			intervals [1676]:
				xmin = 1147.935
				xmax = 1148.135
				text = ""
			intervals [1677]:
				xmin = 1148.135
				xmax = 1148.415
				text = "after"
			intervals [1678]:
				xmin = 1148.415
				xmax = 1148.575
				text = "you"
			intervals [1679]:
				xmin = 1148.575
				xmax = 1148.855
				text = "leave"
			intervals [1680]:
				xmin = 1148.855
				xmax = 1148.995
				text = "the"
			intervals [1681]:
				xmin = 1148.995
				xmax = 1149.625
				text = "community"
			intervals [1682]:
				xmin = 1149.625
				xmax = 1149.655
				text = ""
			intervals [1683]:
				xmin = 1149.655
				xmax = 1149.805
				text = "what"
			intervals [1684]:
				xmin = 1149.805
				xmax = 1149.925
				text = "did"
			intervals [1685]:
				xmin = 1149.925
				xmax = 1150.025
				text = "you"
			intervals [1686]:
				xmin = 1150.025
				xmax = 1150.275
				text = "call"
			intervals [1687]:
				xmin = 1150.275
				xmax = 1150.335
				text = "it"
			intervals [1688]:
				xmin = 1150.335
				xmax = 1150.365
				text = ""
			intervals [1689]:
				xmin = 1150.365
				xmax = 1150.475
				text = "the"
			intervals [1690]:
				xmin = 1150.475
				xmax = 1150.975
				text = "community"
			intervals [1691]:
				xmin = 1150.975
				xmax = 1151.375
				text = "school"
			intervals [1692]:
				xmin = 1151.375
				xmax = 1152.9039
				text = ""
			intervals [1693]:
				xmin = 1152.9039
				xmax = 1153.2939
				text = "club"
			intervals [1694]:
				xmin = 1153.2939
				xmax = 1153.5588
				text = ""
			intervals [1695]:
				xmin = 1153.5588
				xmax = 1153.7388
				text = "after"
			intervals [1696]:
				xmin = 1153.7388
				xmax = 1153.7688
				text = ""
			intervals [1697]:
				xmin = 1153.7688
				xmax = 1153.8488
				text = "you"
			intervals [1698]:
				xmin = 1153.8488
				xmax = 1153.9888
				text = "leave"
			intervals [1699]:
				xmin = 1153.9888
				xmax = 1154.0888
				text = "the"
			intervals [1700]:
				xmin = 1154.0888
				xmax = 1154.5388
				text = "community"
			intervals [1701]:
				xmin = 1154.5388
				xmax = 1154.5888
				text = ""
			intervals [1702]:
				xmin = 1154.5888
				xmax = 1154.8088
				text = "club"
			intervals [1703]:
				xmin = 1154.8088
				xmax = 1155.0288
				text = ""
			intervals [1704]:
				xmin = 1155.0288
				xmax = 1155.1788
				text = "what"
			intervals [1705]:
				xmin = 1155.1788
				xmax = 1155.6195
				text = ""
			intervals [1706]:
				xmin = 1155.6195
				xmax = 1155.6895
				text = "um"
			intervals [1707]:
				xmin = 1155.6895
				xmax = 1156.0694
				text = ""
			intervals [1708]:
				xmin = 1156.0694
				xmax = 1156.2894
				text = "what"
			intervals [1709]:
				xmin = 1156.2894
				xmax = 1156.3194
				text = ""
			intervals [1710]:
				xmin = 1156.3194
				xmax = 1156.4194
				text = "do"
			intervals [1711]:
				xmin = 1156.4194
				xmax = 1156.6294
				text = "you"
			intervals [1712]:
				xmin = 1156.6294
				xmax = 1156.8794
				text = "do"
			intervals [1713]:
				xmin = 1156.8794
				xmax = 1157.4941
				text = ""
			intervals [1714]:
				xmin = 1157.4941
				xmax = 1158.0041
				text = "anything"
			intervals [1715]:
				xmin = 1158.0041
				xmax = 1158.0841
				text = ""
			intervals [1716]:
				xmin = 1158.0841
				xmax = 1158.6741
				text = "special"
			intervals [1717]:
				xmin = 1158.6741
				xmax = 1158.8241
				text = "at"
			intervals [1718]:
				xmin = 1158.8241
				xmax = 1158.8541
				text = ""
			intervals [1719]:
				xmin = 1158.8541
				xmax = 1159.0641
				text = "any"
			intervals [1720]:
				xmin = 1159.0641
				xmax = 1159.4241
				text = "time"
			intervals [1721]:
				xmin = 1159.4241
				xmax = 1161.2094
				text = ""
			intervals [1722]:
				xmin = 1161.2094
				xmax = 1161.4494
				text = "other"
			intervals [1723]:
				xmin = 1161.4494
				xmax = 1161.5594
				text = "than"
			intervals [1724]:
				xmin = 1161.5594
				xmax = 1161.5894
				text = ""
			intervals [1725]:
				xmin = 1161.5894
				xmax = 1161.7494
				text = "go"
			intervals [1726]:
				xmin = 1161.7494
				xmax = 1161.9294
				text = "home"
			intervals [1727]:
				xmin = 1161.9294
				xmax = 1173.4841
				text = ""
			intervals [1728]:
				xmin = 1173.4841
				xmax = 1173.7441
				text = "that"
			intervals [1729]:
				xmin = 1173.7441
				xmax = 1174.1241
				text = "late"
			intervals [1730]:
				xmin = 1174.1241
				xmax = 1175.1938
				text = ""
			intervals [1731]:
				xmin = 1175.1938
				xmax = 1175.8338
				text = "hm"
			intervals [1732]:
				xmin = 1175.8338
				xmax = 1176.0538
				text = ""
			intervals [1733]:
				xmin = 1176.0538
				xmax = 1176.3638
				text = "okay"
			intervals [1734]:
				xmin = 1176.3638
				xmax = 1177.4134
				text = ""
			intervals [1735]:
				xmin = 1177.4134
				xmax = 1177.7134
				text = "um"
			intervals [1736]:
				xmin = 1177.7134
				xmax = 1178.9741
				text = ""
			intervals [1737]:
				xmin = 1178.9741
				xmax = 1179.0541
				text = "you"
			intervals [1738]:
				xmin = 1179.0541
				xmax = 1179.3041
				text = "told"
			intervals [1739]:
				xmin = 1179.3041
				xmax = 1179.3841
				text = "me"
			intervals [1740]:
				xmin = 1179.3841
				xmax = 1179.6841
				text = "about"
			intervals [1741]:
				xmin = 1179.6841
				xmax = 1180.2739
				text = ""
			intervals [1742]:
				xmin = 1180.2739
				xmax = 1180.4339
				text = "the"
			intervals [1743]:
				xmin = 1180.4339
				xmax = 1180.8439
				text = "teacher"
			intervals [1744]:
				xmin = 1180.8439
				xmax = 1181.0139
				text = "that"
			intervals [1745]:
				xmin = 1181.0139
				xmax = 1181.1239
				text = "you"
			intervals [1746]:
				xmin = 1181.1239
				xmax = 1181.3839
				text = "had"
			intervals [1747]:
				xmin = 1181.3839
				xmax = 1181.5439
				text = "that"
			intervals [1748]:
				xmin = 1181.5439
				xmax = 1181.7039
				text = "was"
			intervals [1749]:
				xmin = 1181.7039
				xmax = 1181.7439
				text = ""
			intervals [1750]:
				xmin = 1181.7439
				xmax = 1182.1439
				text = "mean"
			intervals [1751]:
				xmin = 1182.1439
				xmax = 1182.4235
				text = ""
			intervals [1752]:
				xmin = 1182.4235
				xmax = 1182.5435
				text = "did"
			intervals [1753]:
				xmin = 1182.5435
				xmax = 1182.7435
				text = "she"
			intervals [1754]:
				xmin = 1182.7435
				xmax = 1182.9435
				text = "ever"
			intervals [1755]:
				xmin = 1182.9435
				xmax = 1183.2135
				text = "holler"
			intervals [1756]:
				xmin = 1183.2135
				xmax = 1183.2935
				text = "at"
			intervals [1757]:
				xmin = 1183.2935
				xmax = 1183.4235
				text = "you"
			intervals [1758]:
				xmin = 1183.4235
				xmax = 1188.7833
				text = ""
			intervals [1759]:
				xmin = 1188.7833
				xmax = 1188.9533
				text = "has"
			intervals [1760]:
				xmin = 1188.9533
				xmax = 1189.0633
				text = "she"
			intervals [1761]:
				xmin = 1189.0633
				xmax = 1189.2333
				text = "ever"
			intervals [1762]:
				xmin = 1189.2333
				xmax = 1189.4833
				text = ""
			intervals [1763]:
				xmin = 1189.4833
				xmax = 1189.6333
				text = "hollered"
			intervals [1764]:
				xmin = 1189.6333
				xmax = 1189.8033
				text = "at"
			intervals [1765]:
				xmin = 1189.8033
				xmax = 1189.9333
				text = "you"
			intervals [1766]:
				xmin = 1189.9333
				xmax = 1190.9489
				text = ""
			intervals [1767]:
				xmin = 1190.9489
				xmax = 1191.2589
				text = "she"
			intervals [1768]:
				xmin = 1191.2589
				xmax = 1191.3389
				text = ""
			intervals [1769]:
				xmin = 1191.3389
				xmax = 1191.4589
				text = "never"
			intervals [1770]:
				xmin = 1191.4589
				xmax = 1191.6789
				text = "hollered"
			intervals [1771]:
				xmin = 1191.6789
				xmax = 1191.7389
				text = "at"
			intervals [1772]:
				xmin = 1191.7389
				xmax = 1191.7889
				text = ""
			intervals [1773]:
				xmin = 1191.7889
				xmax = 1191.8489
				text = "you"
			intervals [1774]:
				xmin = 1191.8489
				xmax = 1191.9389
				text = "well"
			intervals [1775]:
				xmin = 1191.9389
				xmax = 1192.0289
				text = "how"
			intervals [1776]:
				xmin = 1192.0289
				xmax = 1192.0889
				text = "do"
			intervals [1777]:
				xmin = 1192.0889
				xmax = 1192.2489
				text = "you"
			intervals [1778]:
				xmin = 1192.2489
				xmax = 1192.3089
				text = ""
			intervals [1779]:
				xmin = 1192.3089
				xmax = 1192.3689
				text = "know"
			intervals [1780]:
				xmin = 1192.3689
				xmax = 1192.5489
				text = "she"
			intervals [1781]:
				xmin = 1192.5489
				xmax = 1192.6189
				text = "d"
			intervals [1782]:
				xmin = 1192.6189
				xmax = 1193.1085
				text = ""
			intervals [1783]:
				xmin = 1193.1085
				xmax = 1193.2385
				text = "holler"
			intervals [1784]:
				xmin = 1193.2385
				xmax = 1193.4385
				text = ""
			intervals [1785]:
				xmin = 1193.4385
				xmax = 1193.6285
				text = "then"
			intervals [1786]:
				xmin = 1193.6285
				xmax = 1204.9983
				text = ""
			intervals [1787]:
				xmin = 1204.9983
				xmax = 1205.1383
				text = "why"
			intervals [1788]:
				xmin = 1205.1383
				xmax = 1205.1983
				text = "are"
			intervals [1789]:
				xmin = 1205.1983
				xmax = 1205.2383
				text = ""
			intervals [1790]:
				xmin = 1205.2383
				xmax = 1205.4983
				text = "you"
			intervals [1791]:
				xmin = 1205.4983
				xmax = 1205.5383
				text = ""
			intervals [1792]:
				xmin = 1205.5383
				xmax = 1205.6083
				text = "the"
			intervals [1793]:
				xmin = 1205.6083
				xmax = 1205.8183
				text = "worst"
			intervals [1794]:
				xmin = 1205.8183
				xmax = 1205.8583
				text = ""
			intervals [1795]:
				xmin = 1205.8583
				xmax = 1205.9483
				text = "one"
			intervals [1796]:
				xmin = 1205.9483
				xmax = 1211.8881
				text = ""
			intervals [1797]:
				xmin = 1211.8881
				xmax = 1212.0981
				text = "isn't"
			intervals [1798]:
				xmin = 1212.0981
				xmax = 1212.2481
				text = "that"
			intervals [1799]:
				xmin = 1212.2481
				xmax = 1212.5281
				text = "supposed"
			intervals [1800]:
				xmin = 1212.5281
				xmax = 1212.5881
				text = "to"
			intervals [1801]:
				xmin = 1212.5881
				xmax = 1212.7381
				text = "be"
			intervals [1802]:
				xmin = 1212.7381
				xmax = 1213.1681
				text = "bad"
			intervals [1803]:
				xmin = 1213.1681
				xmax = 1215.2025
				text = ""
			intervals [1804]:
				xmin = 1215.2025
				xmax = 1215.3625
				text = "in"
			intervals [1805]:
				xmin = 1215.3625
				xmax = 1215.7625
				text = "school"
			intervals [1806]:
				xmin = 1215.7625
				xmax = 1217.503
				text = ""
			intervals [1807]:
				xmin = 1217.503
				xmax = 1218.053
				text = "hm"
			intervals [1808]:
				xmin = 1218.053
				xmax = 1218.4978
				text = ""
			intervals [1809]:
				xmin = 1218.4978
				xmax = 1218.6378
				text = "is"
			intervals [1810]:
				xmin = 1218.6378
				xmax = 1218.7578
				text = "it"
			intervals [1811]:
				xmin = 1218.7578
				xmax = 1219.0178
				text = "bad"
			intervals [1812]:
				xmin = 1219.0178
				xmax = 1219.1278
				text = "to"
			intervals [1813]:
				xmin = 1219.1278
				xmax = 1219.4378
				text = "you"
			intervals [1814]:
				xmin = 1219.4378
				xmax = 1223.6929
				text = ""
			intervals [1815]:
				xmin = 1223.6929
				xmax = 1223.9029
				text = "well"
			intervals [1816]:
				xmin = 1223.9029
				xmax = 1224.0529
				text = "what"
			intervals [1817]:
				xmin = 1224.0529
				xmax = 1224.1129
				text = "do"
			intervals [1818]:
				xmin = 1224.1129
				xmax = 1224.3029
				text = "you"
			intervals [1819]:
				xmin = 1224.3029
				xmax = 1224.9329
				text = "consider"
			intervals [1820]:
				xmin = 1224.9329
				xmax = 1224.9629
				text = ""
			intervals [1821]:
				xmin = 1224.9629
				xmax = 1225.4129
				text = "um"
			intervals [1822]:
				xmin = 1225.4129
				xmax = 1225.9425
				text = ""
			intervals [1823]:
				xmin = 1225.9425
				xmax = 1226.3725
				text = "good"
			intervals [1824]:
				xmin = 1226.3725
				xmax = 1226.5825
				text = "and"
			intervals [1825]:
				xmin = 1226.5825
				xmax = 1226.8725
				text = "bad"
			intervals [1826]:
				xmin = 1226.8725
				xmax = 1226.9125
				text = ""
			intervals [1827]:
				xmin = 1226.9125
				xmax = 1227.4025
				text = "behavior"
			intervals [1828]:
				xmin = 1227.4025
				xmax = 1227.6125
				text = "in"
			intervals [1829]:
				xmin = 1227.6125
				xmax = 1227.6525
				text = ""
			intervals [1830]:
				xmin = 1227.6525
				xmax = 1228.2225
				text = "classrooms"
			intervals [1831]:
				xmin = 1228.2225
				xmax = 1234.007
				text = ""
			intervals [1832]:
				xmin = 1234.007
				xmax = 1234.457
				text = "mm-hm"
			intervals [1833]:
				xmin = 1234.457
				xmax = 1240.505
				text = ""
			intervals [1834]:
				xmin = 1240.505
				xmax = 1240.985
				text = "mm-hm"
			intervals [1835]:
				xmin = 1240.985
				xmax = 1257.5366
				text = ""
			intervals [1836]:
				xmin = 1257.5366
				xmax = 1258.1266
				text = "oh"
			intervals [1837]:
				xmin = 1258.1266
				xmax = 1258.5214
				text = ""
			intervals [1838]:
				xmin = 1258.5214
				xmax = 1258.7314
				text = "why"
			intervals [1839]:
				xmin = 1258.7314
				xmax = 1258.7914
				text = "do"
			intervals [1840]:
				xmin = 1258.7914
				xmax = 1258.9314
				text = "you"
			intervals [1841]:
				xmin = 1258.9314
				xmax = 1258.9914
				text = "do"
			intervals [1842]:
				xmin = 1258.9914
				xmax = 1259.3514
				text = "<unk>"
			intervals [1843]:
				xmin = 1259.3514
				xmax = 1259.6413
				text = ""
			intervals [1844]:
				xmin = 1259.6413
				xmax = 1259.7613
				text = "why"
			intervals [1845]:
				xmin = 1259.7613
				xmax = 1259.8313
				text = "do"
			intervals [1846]:
				xmin = 1259.8313
				xmax = 1259.9313
				text = "you"
			intervals [1847]:
				xmin = 1259.9313
				xmax = 1260.2413
				text = "meddle"
			intervals [1848]:
				xmin = 1260.2413
				xmax = 1260.4013
				text = "with"
			intervals [1849]:
				xmin = 1260.4013
				xmax = 1260.5113
				text = "them"
			intervals [1850]:
				xmin = 1260.5113
				xmax = 1263.3016
				text = ""
			intervals [1851]:
				xmin = 1263.3016
				xmax = 1263.3816
				text = "you"
			intervals [1852]:
				xmin = 1263.3816
				xmax = 1263.5616
				text = "don't"
			intervals [1853]:
				xmin = 1263.5616
				xmax = 1263.8416
				text = "like"
			intervals [1854]:
				xmin = 1263.8416
				xmax = 1263.9116
				text = "'em"
			intervals [1855]:
				xmin = 1263.9116
				xmax = 1267.6368
				text = ""
			intervals [1856]:
				xmin = 1267.6368
				xmax = 1267.7968
				text = "but"
			intervals [1857]:
				xmin = 1267.7968
				xmax = 1267.8968
				text = "you"
			intervals [1858]:
				xmin = 1267.8968
				xmax = 1268.1368
				text = "meddle"
			intervals [1859]:
				xmin = 1268.1368
				xmax = 1268.3068
				text = "with"
			intervals [1860]:
				xmin = 1268.3068
				xmax = 1268.4168
				text = "him"
			intervals [1861]:
				xmin = 1268.4168
				xmax = 1268.7168
				text = "anyway"
			intervals [1862]:
				xmin = 1268.7168
				xmax = 1273.4867
				text = ""
			intervals [1863]:
				xmin = 1273.4867
				xmax = 1273.9267
				text = "mm-hm"
			intervals [1864]:
				xmin = 1273.9267
				xmax = 1274.0067
				text = ""
			intervals [1865]:
				xmin = 1274.0067
				xmax = 1274.2267
				text = "why"
			intervals [1866]:
				xmin = 1274.2267
				xmax = 1274.2567
				text = ""
			intervals [1867]:
				xmin = 1274.2567
				xmax = 1274.4467
				text = "don't"
			intervals [1868]:
				xmin = 1274.4467
				xmax = 1274.5467
				text = "you"
			intervals [1869]:
				xmin = 1274.5467
				xmax = 1292.2912
				text = ""
			intervals [1870]:
				xmin = 1292.2912
				xmax = 1292.7712
				text = "mm-hm"
			intervals [1871]:
				xmin = 1292.7712
				xmax = 1299.1308
				text = ""
			intervals [1872]:
				xmin = 1299.1308
				xmax = 1299.3908
				text = "oh"
			intervals [1873]:
				xmin = 1299.3908
				xmax = 1299.4808
				text = ""
			intervals [1874]:
				xmin = 1299.4808
				xmax = 1299.5508
				text = "how"
			intervals [1875]:
				xmin = 1299.5508
				xmax = 1299.6708
				text = "you"
			intervals [1876]:
				xmin = 1299.6708
				xmax = 1299.9108
				text = "gonna"
			intervals [1877]:
				xmin = 1299.9108
				xmax = 1300.1408
				text = "learn"
			intervals [1878]:
				xmin = 1300.1408
				xmax = 1300.1808
				text = ""
			intervals [1879]:
				xmin = 1300.1808
				xmax = 1300.3208
				text = "like"
			intervals [1880]:
				xmin = 1300.3208
				xmax = 1300.4008
				text = ""
			intervals [1881]:
				xmin = 1300.4008
				xmax = 1300.6008
				text = "that"
			intervals [1882]:
				xmin = 1300.6008
				xmax = 1303.4552
				text = ""
			intervals [1883]:
				xmin = 1303.4552
				xmax = 1304.1152
				text = "<unk>"
			intervals [1884]:
				xmin = 1304.1152
				xmax = 1304.9609
				text = ""
			intervals [1885]:
				xmin = 1304.9609
				xmax = 1305.2809
				text = "um"
			intervals [1886]:
				xmin = 1305.2809
				xmax = 1305.3709
				text = ""
			intervals [1887]:
				xmin = 1305.3709
				xmax = 1305.4909
				text = "now"
			intervals [1888]:
				xmin = 1305.4909
				xmax = 1305.6109
				text = "you"
			intervals [1889]:
				xmin = 1305.6109
				xmax = 1305.8809
				text = "said"
			intervals [1890]:
				xmin = 1305.8809
				xmax = 1305.9709
				text = "the"
			intervals [1891]:
				xmin = 1305.9709
				xmax = 1306.3109
				text = "teacher"
			intervals [1892]:
				xmin = 1306.3109
				xmax = 1306.6409
				text = "never"
			intervals [1893]:
				xmin = 1306.6409
				xmax = 1307.0709
				text = "hollers"
			intervals [1894]:
				xmin = 1307.0709
				xmax = 1307.1309
				text = "at"
			intervals [1895]:
				xmin = 1307.1309
				xmax = 1307.1909
				text = ""
			intervals [1896]:
				xmin = 1307.1909
				xmax = 1307.4909
				text = "you"
			intervals [1897]:
				xmin = 1307.4909
				xmax = 1308.5202
				text = ""
			intervals [1898]:
				xmin = 1308.5202
				xmax = 1308.6102
				text = "she"
			intervals [1899]:
				xmin = 1308.6102
				xmax = 1308.7002
				text = "s"
			intervals [1900]:
				xmin = 1308.7002
				xmax = 1309.0302
				text = "never"
			intervals [1901]:
				xmin = 1309.0302
				xmax = 1309.3002
				text = "ever"
			intervals [1902]:
				xmin = 1309.3002
				xmax = 1309.6302
				text = "hollered"
			intervals [1903]:
				xmin = 1309.6302
				xmax = 1309.7802
				text = "at"
			intervals [1904]:
				xmin = 1309.7802
				xmax = 1309.8702
				text = "you"
			intervals [1905]:
				xmin = 1309.8702
				xmax = 1310.9458
				text = ""
			intervals [1906]:
				xmin = 1310.9458
				xmax = 1311.1058
				text = "does"
			intervals [1907]:
				xmin = 1311.1058
				xmax = 1311.5657
				text = ""
			intervals [1908]:
				xmin = 1311.5657
				xmax = 1311.7657
				text = "does"
			intervals [1909]:
				xmin = 1311.7657
				xmax = 1311.8857
				text = "she"
			intervals [1910]:
				xmin = 1311.8857
				xmax = 1312.2657
				text = "holler"
			intervals [1911]:
				xmin = 1312.2657
				xmax = 1312.3857
				text = "at"
			intervals [1912]:
				xmin = 1312.3857
				xmax = 1312.5957
				text = "some"
			intervals [1913]:
				xmin = 1312.5957
				xmax = 1312.6657
				text = "of"
			intervals [1914]:
				xmin = 1312.6657
				xmax = 1312.7757
				text = "the"
			intervals [1915]:
				xmin = 1312.7757
				xmax = 1312.8057
				text = ""
			intervals [1916]:
				xmin = 1312.8057
				xmax = 1313.0457
				text = "some"
			intervals [1917]:
				xmin = 1313.0457
				xmax = 1313.1057
				text = "of"
			intervals [1918]:
				xmin = 1313.1057
				xmax = 1313.2657
				text = "the"
			intervals [1919]:
				xmin = 1313.2657
				xmax = 1313.4257
				text = "others"
			intervals [1920]:
				xmin = 1313.4257
				xmax = 1314.1502
				text = ""
			intervals [1921]:
				xmin = 1314.1502
				xmax = 1314.2502
				text = "what"
			intervals [1922]:
				xmin = 1314.2502
				xmax = 1314.3302
				text = "is"
			intervals [1923]:
				xmin = 1314.3302
				xmax = 1314.4402
				text = "she"
			intervals [1924]:
				xmin = 1314.4402
				xmax = 1314.8602
				text = "hollering"
			intervals [1925]:
				xmin = 1314.8602
				xmax = 1314.9402
				text = ""
			intervals [1926]:
				xmin = 1314.9402
				xmax = 1315.0702
				text = "about"
			intervals [1927]:
				xmin = 1315.0702
				xmax = 1318.2506
				text = ""
			intervals [1928]:
				xmin = 1318.2506
				xmax = 1318.9106
				text = "<unk>"
			intervals [1929]:
				xmin = 1318.9106
				xmax = 1321.7448
				text = ""
			intervals [1930]:
				xmin = 1321.7448
				xmax = 1322.1648
				text = "mm-hm"
			intervals [1931]:
				xmin = 1322.1648
				xmax = 1324.4103
				text = ""
			intervals [1932]:
				xmin = 1324.4103
				xmax = 1324.9503
				text = "mm-hm"
			intervals [1933]:
				xmin = 1324.9503
				xmax = 1325.4451
				text = ""
			intervals [1934]:
				xmin = 1325.4451
				xmax = 1325.5551
				text = "do"
			intervals [1935]:
				xmin = 1325.5551
				xmax = 1325.6851
				text = "you"
			intervals [1936]:
				xmin = 1325.6851
				xmax = 1325.9351
				text = "think"
			intervals [1937]:
				xmin = 1325.9351
				xmax = 1326.0051
				text = "it"
			intervals [1938]:
				xmin = 1326.0051
				xmax = 1326.0351
				text = ""
			intervals [1939]:
				xmin = 1326.0351
				xmax = 1326.1651
				text = "s"
			intervals [1940]:
				xmin = 1326.1651
				xmax = 1326.5551
				text = "fair"
			intervals [1941]:
				xmin = 1326.5551
				xmax = 1326.7251
				text = "that"
			intervals [1942]:
				xmin = 1326.7251
				xmax = 1326.7551
				text = ""
			intervals [1943]:
				xmin = 1326.7551
				xmax = 1326.8251
				text = "the"
			intervals [1944]:
				xmin = 1326.8251
				xmax = 1326.8551
				text = ""
			intervals [1945]:
				xmin = 1326.8551
				xmax = 1327.2051
				text = "teacher"
			intervals [1946]:
				xmin = 1327.2051
				xmax = 1327.5151
				text = "hollers"
			intervals [1947]:
				xmin = 1327.5151
				xmax = 1327.5451
				text = ""
			intervals [1948]:
				xmin = 1327.5451
				xmax = 1327.6551
				text = "at"
			intervals [1949]:
				xmin = 1327.6551
				xmax = 1327.6851
				text = ""
			intervals [1950]:
				xmin = 1327.6851
				xmax = 1327.7451
				text = "you"
			intervals [1951]:
				xmin = 1327.7451
				xmax = 1327.7751
				text = ""
			intervals [1952]:
				xmin = 1327.7751
				xmax = 1327.8351
				text = "for"
			intervals [1953]:
				xmin = 1327.8351
				xmax = 1327.8751
				text = ""
			intervals [1954]:
				xmin = 1327.8751
				xmax = 1328.2951
				text = "singing"
			intervals [1955]:
				xmin = 1328.2951
				xmax = 1330.7317
				text = ""
			intervals [1956]:
				xmin = 1330.7317
				xmax = 1331.0617
				text = "hm"
			intervals [1957]:
				xmin = 1331.0617
				xmax = 1332.9897
				text = ""
			intervals [1958]:
				xmin = 1332.9897
				xmax = 1333.0897
				text = "it"
			intervals [1959]:
				xmin = 1333.0897
				xmax = 1333.1297
				text = ""
			intervals [1960]:
				xmin = 1333.1297
				xmax = 1333.1597
				text = "s"
			intervals [1961]:
				xmin = 1333.1597
				xmax = 1333.3797
				text = "not"
			intervals [1962]:
				xmin = 1333.3797
				xmax = 1333.6697
				text = "fair"
			intervals [1963]:
				xmin = 1333.6697
				xmax = 1333.7297
				text = "do"
			intervals [1964]:
				xmin = 1333.7297
				xmax = 1333.8397
				text = "you"
			intervals [1965]:
				xmin = 1333.8397
				xmax = 1334.0497
				text = "think"
			intervals [1966]:
				xmin = 1334.0497
				xmax = 1334.2297
				text = "that"
			intervals [1967]:
				xmin = 1334.2297
				xmax = 1334.2997
				text = ""
			intervals [1968]:
				xmin = 1334.2997
				xmax = 1334.6197
				text = "uh"
			intervals [1969]:
				xmin = 1334.6197
				xmax = 1334.8194
				text = ""
			intervals [1970]:
				xmin = 1334.8194
				xmax = 1335.1694
				text = "all"
			intervals [1971]:
				xmin = 1335.1694
				xmax = 1335.2794
				text = "the"
			intervals [1972]:
				xmin = 1335.2794
				xmax = 1335.5894
				text = "kids"
			intervals [1973]:
				xmin = 1335.5894
				xmax = 1335.6994
				text = "in"
			intervals [1974]:
				xmin = 1335.6994
				xmax = 1336.2294
				text = "class"
			intervals [1975]:
				xmin = 1336.2294
				xmax = 1336.4094
				text = "uh"
			intervals [1976]:
				xmin = 1336.4094
				xmax = 1336.6394
				text = "should"
			intervals [1977]:
				xmin = 1336.6394
				xmax = 1336.6694
				text = ""
			intervals [1978]:
				xmin = 1336.6694
				xmax = 1336.8794
				text = "be"
			intervals [1979]:
				xmin = 1336.8794
				xmax = 1337.0694
				text = "able"
			intervals [1980]:
				xmin = 1337.0694
				xmax = 1337.0994
				text = ""
			intervals [1981]:
				xmin = 1337.0994
				xmax = 1337.2194
				text = "to"
			intervals [1982]:
				xmin = 1337.2194
				xmax = 1337.2494
				text = ""
			intervals [1983]:
				xmin = 1337.2494
				xmax = 1337.5194
				text = "uh"
			intervals [1984]:
				xmin = 1337.5194
				xmax = 1337.6694
				text = ""
			intervals [1985]:
				xmin = 1337.6694
				xmax = 1337.8994
				text = "to"
			intervals [1986]:
				xmin = 1337.8994
				xmax = 1338.2594
				text = "sing"
			intervals [1987]:
				xmin = 1338.2594
				xmax = 1338.4394
				text = "when"
			intervals [1988]:
				xmin = 1338.4394
				xmax = 1338.5394
				text = "they"
			intervals [1989]:
				xmin = 1338.5394
				xmax = 1338.5694
				text = ""
			intervals [1990]:
				xmin = 1338.5694
				xmax = 1338.7994
				text = "want"
			intervals [1991]:
				xmin = 1338.7994
				xmax = 1338.8294
				text = ""
			intervals [1992]:
				xmin = 1338.8294
				xmax = 1339.1394
				text = "to"
			intervals [1993]:
				xmin = 1339.1394
				xmax = 1342.4483
				text = ""
			intervals [1994]:
				xmin = 1342.4483
				xmax = 1342.7983
				text = "but"
			intervals [1995]:
				xmin = 1342.7983
				xmax = 1346.3115
				text = ""
			intervals [1996]:
				xmin = 1346.3115
				xmax = 1346.6415
				text = "well"
			intervals [1997]:
				xmin = 1346.6415
				xmax = 1346.697
				text = ""
			intervals [1998]:
				xmin = 1346.697
				xmax = 1346.837
				text = "why"
			intervals [1999]:
				xmin = 1346.837
				xmax = 1346.927
				text = "do"
			intervals [2000]:
				xmin = 1346.927
				xmax = 1347.007
				text = "you"
			intervals [2001]:
				xmin = 1347.007
				xmax = 1347.107
				text = "go"
			intervals [2002]:
				xmin = 1347.107
				xmax = 1347.237
				text = "to"
			intervals [2003]:
				xmin = 1347.237
				xmax = 1347.607
				text = "school"
			intervals [2004]:
				xmin = 1347.607
				xmax = 1349.0919
				text = ""
			intervals [2005]:
				xmin = 1349.0919
				xmax = 1349.4919
				text = "mm-hm"
			intervals [2006]:
				xmin = 1349.4919
				xmax = 1353.0472
				text = ""
			intervals [2007]:
				xmin = 1353.0472
				xmax = 1353.3072
				text = "how"
			intervals [2008]:
				xmin = 1353.3072
				xmax = 1353.3872
				text = "you"
			intervals [2009]:
				xmin = 1353.3872
				xmax = 1353.5872
				text = "gonna"
			intervals [2010]:
				xmin = 1353.5872
				xmax = 1353.7572
				text = "do"
			intervals [2011]:
				xmin = 1353.7572
				xmax = 1353.9472
				text = "that"
			intervals [2012]:
				xmin = 1353.9472
				xmax = 1354.0672
				text = "when"
			intervals [2013]:
				xmin = 1354.0672
				xmax = 1354.1372
				text = "you"
			intervals [2014]:
				xmin = 1354.1372
				xmax = 1354.5372
				text = "singing"
			intervals [2015]:
				xmin = 1354.5372
				xmax = 1362.2019
				text = ""
			intervals [2016]:
				xmin = 1362.2019
				xmax = 1362.6619
				text = "mm-hm"
			intervals [2017]:
				xmin = 1362.6619
				xmax = 1363.1175
				text = ""
			intervals [2018]:
				xmin = 1363.1175
				xmax = 1363.2275
				text = "well"
			intervals [2019]:
				xmin = 1363.2275
				xmax = 1363.3675
				text = "when"
			intervals [2020]:
				xmin = 1363.3675
				xmax = 1363.4775
				text = "you're"
			intervals [2021]:
				xmin = 1363.4775
				xmax = 1363.7375
				text = "doing"
			intervals [2022]:
				xmin = 1363.7375
				xmax = 1363.8875
				text = "that"
			intervals [2023]:
				xmin = 1363.8875
				xmax = 1364.0475
				text = "how"
			intervals [2024]:
				xmin = 1364.0475
				xmax = 1364.0975
				text = "are"
			intervals [2025]:
				xmin = 1364.0975
				xmax = 1364.2475
				text = "you"
			intervals [2026]:
				xmin = 1364.2475
				xmax = 1364.3075
				text = ""
			intervals [2027]:
				xmin = 1364.3075
				xmax = 1364.7175
				text = "gonna"
			intervals [2028]:
				xmin = 1364.7175
				xmax = 1364.823
				text = ""
			intervals [2029]:
				xmin = 1364.823
				xmax = 1365.013
				text = "be"
			intervals [2030]:
				xmin = 1365.013
				xmax = 1365.043
				text = ""
			intervals [2031]:
				xmin = 1365.043
				xmax = 1365.223
				text = "able"
			intervals [2032]:
				xmin = 1365.223
				xmax = 1365.333
				text = "to"
			intervals [2033]:
				xmin = 1365.333
				xmax = 1365.383
				text = ""
			intervals [2034]:
				xmin = 1365.383
				xmax = 1365.713
				text = "learn"
			intervals [2035]:
				xmin = 1365.713
				xmax = 1374.3765
				text = ""
			intervals [2036]:
				xmin = 1374.3765
				xmax = 1374.8265
				text = "mm-hm"
			intervals [2037]:
				xmin = 1374.8265
				xmax = 1377.6324
				text = ""
			intervals [2038]:
				xmin = 1377.6324
				xmax = 1378.0924
				text = "mm-hm"
			intervals [2039]:
				xmin = 1378.0924
				xmax = 1380.6988
				text = ""
			intervals [2040]:
				xmin = 1380.6988
				xmax = 1380.8188
				text = "you"
			intervals [2041]:
				xmin = 1380.8188
				xmax = 1380.8488
				text = ""
			intervals [2042]:
				xmin = 1380.8488
				xmax = 1380.9488
				text = "do"
			intervals [2043]:
				xmin = 1380.9488
				xmax = 1381.0288
				text = ""
			intervals [2044]:
				xmin = 1381.0288
				xmax = 1381.1688
				text = "both"
			intervals [2045]:
				xmin = 1381.1688
				xmax = 1381.4744
				text = ""
			intervals [2046]:
				xmin = 1381.4744
				xmax = 1381.5944
				text = "so"
			intervals [2047]:
				xmin = 1381.5944
				xmax = 1381.7744
				text = "you're"
			intervals [2048]:
				xmin = 1381.7744
				xmax = 1382.0244
				text = "able"
			intervals [2049]:
				xmin = 1382.0244
				xmax = 1382.0944
				text = "to"
			intervals [2050]:
				xmin = 1382.0944
				xmax = 1382.3044
				text = "do"
			intervals [2051]:
				xmin = 1382.3044
				xmax = 1382.3844
				text = "'em"
			intervals [2052]:
				xmin = 1382.3844
				xmax = 1382.6844
				text = "both"
			intervals [2053]:
				xmin = 1382.6844
				xmax = 1383.0244
				text = "and"
			intervals [2054]:
				xmin = 1383.0244
				xmax = 1383.1133
				text = ""
			intervals [2055]:
				xmin = 1383.1133
				xmax = 1383.2733
				text = "get"
			intervals [2056]:
				xmin = 1383.2733
				xmax = 1383.3033
				text = "a"
			intervals [2057]:
				xmin = 1383.3033
				xmax = 1383.5733
				text = "long"
			intervals [2058]:
				xmin = 1383.5733
				xmax = 1383.7233
				text = "in"
			intervals [2059]:
				xmin = 1383.7233
				xmax = 1384.0833
				text = "school"
			intervals [2060]:
				xmin = 1384.0833
				xmax = 1384.3433
				text = "and"
			intervals [2061]:
				xmin = 1384.3433
				xmax = 1384.4351
				text = ""
			intervals [2062]:
				xmin = 1384.4351
				xmax = 1384.7751
				text = "learn"
			intervals [2063]:
				xmin = 1384.7751
				xmax = 1385.0151
				text = "too"
			intervals [2064]:
				xmin = 1385.0151
				xmax = 1385.0451
				text = ""
			intervals [2065]:
				xmin = 1385.0451
				xmax = 1385.1851
				text = "huh"
			intervals [2066]:
				xmin = 1385.1851
				xmax = 1385.8273
				text = ""
			intervals [2067]:
				xmin = 1385.8273
				xmax = 1386.0673
				text = "uh"
			intervals [2068]:
				xmin = 1386.0673
				xmax = 1386.1573
				text = "what"
			intervals [2069]:
				xmin = 1386.1573
				xmax = 1386.3273
				text = "kind"
			intervals [2070]:
				xmin = 1386.3273
				xmax = 1386.3973
				text = "of"
			intervals [2071]:
				xmin = 1386.3973
				xmax = 1386.7373
				text = "report"
			intervals [2072]:
				xmin = 1386.7373
				xmax = 1386.9673
				text = "card"
			intervals [2073]:
				xmin = 1386.9673
				xmax = 1387.0373
				text = "do"
			intervals [2074]:
				xmin = 1387.0373
				xmax = 1387.1873
				text = "you"
			intervals [2075]:
				xmin = 1387.1873
				xmax = 1387.3873
				text = "get"
			intervals [2076]:
				xmin = 1387.3873
				xmax = 1390.2146
				text = ""
			intervals [2077]:
				xmin = 1390.2146
				xmax = 1390.3546
				text = "what"
			intervals [2078]:
				xmin = 1390.3546
				xmax = 1390.9146
				text = "kind"
			intervals [2079]:
				xmin = 1390.9146
				xmax = 1392.3906
				text = ""
			intervals [2080]:
				xmin = 1392.3906
				xmax = 1392.5006
				text = "good"
			intervals [2081]:
				xmin = 1392.5006
				xmax = 1393.4451
				text = ""
			intervals [2082]:
				xmin = 1393.4451
				xmax = 1393.5451
				text = "you"
			intervals [2083]:
				xmin = 1393.5451
				xmax = 1393.7851
				text = "haven't"
			intervals [2084]:
				xmin = 1393.7851
				xmax = 1394.0851
				text = "gotten"
			intervals [2085]:
				xmin = 1394.0851
				xmax = 1394.1751
				text = "it"
			intervals [2086]:
				xmin = 1394.1751
				xmax = 1394.3551
				text = "well"
			intervals [2087]:
				xmin = 1394.3551
				xmax = 1394.4551
				text = "what"
			intervals [2088]:
				xmin = 1394.4551
				xmax = 1394.6751
				text = "about"
			intervals [2089]:
				xmin = 1394.6751
				xmax = 1394.9951
				text = "last"
			intervals [2090]:
				xmin = 1394.9951
				xmax = 1395.1351
				text = "year"
			intervals [2091]:
				xmin = 1395.1351
				xmax = 1395.2251
				text = "what"
			intervals [2092]:
				xmin = 1395.2251
				xmax = 1395.3551
				text = "kind"
			intervals [2093]:
				xmin = 1395.3551
				xmax = 1395.4151
				text = "of"
			intervals [2094]:
				xmin = 1395.4151
				xmax = 1395.7451
				text = "report"
			intervals [2095]:
				xmin = 1395.7451
				xmax = 1395.9851
				text = "card"
			intervals [2096]:
				xmin = 1395.9851
				xmax = 1396.1451
				text = "did"
			intervals [2097]:
				xmin = 1396.1451
				xmax = 1396.2351
				text = "you"
			intervals [2098]:
				xmin = 1396.2351
				xmax = 1396.4551
				text = "get"
			intervals [2099]:
				xmin = 1396.4551
				xmax = 1397.3773
				text = ""
			intervals [2100]:
				xmin = 1397.3773
				xmax = 1397.4073
				text = "a"
			intervals [2101]:
				xmin = 1397.4073
				xmax = 1397.5973
				text = "good"
			intervals [2102]:
				xmin = 1397.5973
				xmax = 1397.7573
				text = "one"
			intervals [2103]:
				xmin = 1397.7573
				xmax = 1397.8373
				text = "or"
			intervals [2104]:
				xmin = 1397.8373
				xmax = 1398.0873
				text = "bad"
			intervals [2105]:
				xmin = 1398.0873
				xmax = 1398.1773
				text = "one"
			intervals [2106]:
				xmin = 1398.1773
				xmax = 1401.811
				text = ""
			intervals [2107]:
				xmin = 1401.811
				xmax = 1402.081
				text = "oh"
			intervals [2108]:
				xmin = 1402.081
				xmax = 1402.250
				text = ""
			intervals [2109]:
				xmin = 1402.250
				xmax = 1402.440
				text = "what"
			intervals [2110]:
				xmin = 1402.440
				xmax = 1402.660
				text = "about"
			intervals [2111]:
				xmin = 1402.660
				xmax = 1402.780
				text = "your"
			intervals [2112]:
				xmin = 1402.780
				xmax = 1402.940
				text = "other"
			intervals [2113]:
				xmin = 1402.940
				xmax = 1403.430
				text = "courses"
			intervals [2114]:
				xmin = 1403.430
				xmax = 1408.0048
				text = ""
			intervals [2115]:
				xmin = 1408.0048
				xmax = 1408.3248
				text = "uh-huh"
			intervals [2116]:
				xmin = 1408.3248
				xmax = 1410.0939
				text = ""
			intervals [2117]:
				xmin = 1410.0939
				xmax = 1410.1939
				text = "well"
			intervals [2118]:
				xmin = 1410.1939
				xmax = 1410.3139
				text = "that"
			intervals [2119]:
				xmin = 1410.3139
				xmax = 1410.3439
				text = ""
			intervals [2120]:
				xmin = 1410.3439
				xmax = 1410.4939
				text = "s"
			intervals [2121]:
				xmin = 1410.4939
				xmax = 1410.8839
				text = "good"
			intervals [2122]:
				xmin = 1410.8839
				xmax = 1415.629
				text = ""
			intervals [2123]:
				xmin = 1415.629
				xmax = 1415.739
				text = "did"
			intervals [2124]:
				xmin = 1415.739
				xmax = 1415.829
				text = "you"
			intervals [2125]:
				xmin = 1415.829
				xmax = 1416.269
				text = "deserve"
			intervals [2126]:
				xmin = 1416.269
				xmax = 1416.429
				text = "it"
			intervals [2127]:
				xmin = 1416.429
				xmax = 1418.0515
				text = ""
			intervals [2128]:
				xmin = 1418.0515
				xmax = 1418.6115
				text = "mm-hm"
			intervals [2129]:
				xmin = 1418.6115
				xmax = 1419.2147
				text = ""
			intervals [2130]:
				xmin = 1419.2147
				xmax = 1419.6247
				text = "um"
			intervals [2131]:
				xmin = 1419.6247
				xmax = 1420.0433
				text = ""
			intervals [2132]:
				xmin = 1420.0433
				xmax = 1420.2633
				text = "who"
			intervals [2133]:
				xmin = 1420.2633
				xmax = 1420.4233
				text = "was"
			intervals [2134]:
				xmin = 1420.4233
				xmax = 1420.5133
				text = "the"
			intervals [2135]:
				xmin = 1420.5133
				xmax = 1420.7733
				text = "best"
			intervals [2136]:
				xmin = 1420.7733
				xmax = 1421.0633
				text = "teacher"
			intervals [2137]:
				xmin = 1421.0633
				xmax = 1421.2933
				text = "you"
			intervals [2138]:
				xmin = 1421.2933
				xmax = 1421.4733
				text = "ever"
			intervals [2139]:
				xmin = 1421.4733
				xmax = 1421.5033
				text = ""
			intervals [2140]:
				xmin = 1421.5033
				xmax = 1421.8233
				text = "had"
			intervals [2141]:
				xmin = 1421.8233
				xmax = 1441.0065
				text = ""
			intervals [2142]:
				xmin = 1441.0065
				xmax = 1441.0865
				text = "uh"
			intervals [2143]:
				xmin = 1441.0865
				xmax = 1441.5465
				text = "huh"
			intervals [2144]:
				xmin = 1441.5465
				xmax = 1441.5765
				text = ""
			intervals [2145]:
				xmin = 1441.5765
				xmax = 1441.7065
				text = "what"
			intervals [2146]:
				xmin = 1441.7065
				xmax = 1441.9765
				text = "grade"
			intervals [2147]:
				xmin = 1441.9765
				xmax = 1442.1165
				text = "was"
			intervals [2148]:
				xmin = 1442.1165
				xmax = 1442.1465
				text = ""
			intervals [2149]:
				xmin = 1442.1465
				xmax = 1442.3465
				text = "that"
			intervals [2150]:
				xmin = 1442.3465
				xmax = 1444.0121
				text = ""
			intervals [2151]:
				xmin = 1444.0121
				xmax = 1444.1921
				text = "why"
			intervals [2152]:
				xmin = 1444.1921
				xmax = 1444.2621
				text = "do"
			intervals [2153]:
				xmin = 1444.2621
				xmax = 1444.3321
				text = "you"
			intervals [2154]:
				xmin = 1444.3321
				xmax = 1444.5521
				text = "think"
			intervals [2155]:
				xmin = 1444.5521
				xmax = 1444.7421
				text = "she"
			intervals [2156]:
				xmin = 1444.7421
				xmax = 1444.9221
				text = "was"
			intervals [2157]:
				xmin = 1444.9221
				xmax = 1445.0021
				text = "the"
			intervals [2158]:
				xmin = 1445.0021
				xmax = 1445.2621
				text = "best"
			intervals [2159]:
				xmin = 1445.2621
				xmax = 1445.5321
				text = "teacher"
			intervals [2160]:
				xmin = 1445.5321
				xmax = 1445.6521
				text = ""
			intervals [2161]:
				xmin = 1445.6521
				xmax = 1445.7521
				text = "you"
			intervals [2162]:
				xmin = 1445.7521
				xmax = 1445.8621
				text = "ever"
			intervals [2163]:
				xmin = 1445.8621
				xmax = 1445.8921
				text = ""
			intervals [2164]:
				xmin = 1445.8921
				xmax = 1446.1821
				text = "had"
			intervals [2165]:
				xmin = 1446.1821
				xmax = 1453.0686
				text = ""
			intervals [2166]:
				xmin = 1453.0686
				xmax = 1453.6986
				text = "mm-hm"
			intervals [2167]:
				xmin = 1453.6986
				xmax = 1459.2144
				text = ""
			intervals [2168]:
				xmin = 1459.2144
				xmax = 1459.8444
				text = "mm-hm"
			intervals [2169]:
				xmin = 1459.8444
				xmax = 1463.1091
				text = ""
			intervals [2170]:
				xmin = 1463.1091
				xmax = 1463.7591
				text = "mm-hm"
			intervals [2171]:
				xmin = 1463.7591
				xmax = 1465.2144
				text = ""
			intervals [2172]:
				xmin = 1465.2144
				xmax = 1465.4044
				text = "so"
			intervals [2173]:
				xmin = 1465.4044
				xmax = 1465.5644
				text = "you"
			intervals [2174]:
				xmin = 1465.5644
				xmax = 1465.7944
				text = "like"
			intervals [2175]:
				xmin = 1465.7944
				xmax = 1465.9455
				text = ""
			intervals [2176]:
				xmin = 1465.9455
				xmax = 1466.6155
				text = "teachers"
			intervals [2177]:
				xmin = 1466.6155
				xmax = 1466.9591
				text = ""
			intervals [2178]:
				xmin = 1466.9591
				xmax = 1467.3091
				text = "who"
			intervals [2179]:
				xmin = 1467.3091
				xmax = 1467.6991
				text = "um"
			intervals [2180]:
				xmin = 1467.6991
				xmax = 1468.0833
				text = ""
			intervals [2181]:
				xmin = 1468.0833
				xmax = 1468.2233
				text = "who"
			intervals [2182]:
				xmin = 1468.2233
				xmax = 1468.4333
				text = "give"
			intervals [2183]:
				xmin = 1468.4333
				xmax = 1468.9733
				text = "parties"
			intervals [2184]:
				xmin = 1468.9733
				xmax = 1469.1533
				text = "for"
			intervals [2185]:
				xmin = 1469.1533
				xmax = 1469.2533
				text = "you"
			intervals [2186]:
				xmin = 1469.2533
				xmax = 1469.3033
				text = ""
			intervals [2187]:
				xmin = 1469.3033
				xmax = 1469.4633
				text = "huh"
			intervals [2188]:
				xmin = 1469.4633
				xmax = 1470.2673
				text = ""
			intervals [2189]:
				xmin = 1470.2673
				xmax = 1470.6673
				text = "uh-huh"
			intervals [2190]:
				xmin = 1470.6673
				xmax = 1470.8752
				text = ""
			intervals [2191]:
				xmin = 1470.8752
				xmax = 1470.9952
				text = "who"
			intervals [2192]:
				xmin = 1470.9952
				xmax = 1471.1352
				text = "was"
			intervals [2193]:
				xmin = 1471.1352
				xmax = 1471.2152
				text = "the"
			intervals [2194]:
				xmin = 1471.2152
				xmax = 1471.4652
				text = "worst"
			intervals [2195]:
				xmin = 1471.4652
				xmax = 1471.7352
				text = "teacher"
			intervals [2196]:
				xmin = 1471.7352
				xmax = 1471.8752
				text = "you"
			intervals [2197]:
				xmin = 1471.8752
				xmax = 1472.0552
				text = "ever"
			intervals [2198]:
				xmin = 1472.0552
				xmax = 1472.2752
				text = "had"
			intervals [2199]:
				xmin = 1472.2752
				xmax = 1480.228
				text = ""
			intervals [2200]:
				xmin = 1480.228
				xmax = 1480.468
				text = "this"
			intervals [2201]:
				xmin = 1480.468
				xmax = 1480.618
				text = "one"
			intervals [2202]:
				xmin = 1480.618
				xmax = 1480.9637
				text = ""
			intervals [2203]:
				xmin = 1480.9637
				xmax = 1481.1937
				text = "which"
			intervals [2204]:
				xmin = 1481.1937
				xmax = 1481.3637
				text = "one"
			intervals [2205]:
				xmin = 1481.3637
				xmax = 1481.3937
				text = ""
			intervals [2206]:
				xmin = 1481.3937
				xmax = 1481.6837
				text = "which"
			intervals [2207]:
				xmin = 1481.6837
				xmax = 1481.8637
				text = "one"
			intervals [2208]:
				xmin = 1481.8637
				xmax = 1482.0037
				text = "was"
			intervals [2209]:
				xmin = 1482.0037
				xmax = 1482.2437
				text = "that"
			intervals [2210]:
				xmin = 1482.2437
				xmax = 1484.0515
				text = ""
			intervals [2211]:
				xmin = 1484.0515
				xmax = 1484.3215
				text = "and"
			intervals [2212]:
				xmin = 1484.3215
				xmax = 1484.5515
				text = "which"
			intervals [2213]:
				xmin = 1484.5515
				xmax = 1484.8315
				text = "grade"
			intervals [2214]:
				xmin = 1484.8315
				xmax = 1485.0815
				text = "which"
			intervals [2215]:
				xmin = 1485.0815
				xmax = 1485.2715
				text = "one"
			intervals [2216]:
				xmin = 1485.2715
				xmax = 1485.3915
				text = "did"
			intervals [2217]:
				xmin = 1485.3915
				xmax = 1485.5615
				text = "she"
			intervals [2218]:
				xmin = 1485.5615
				xmax = 1485.9515
				text = "teach"
			intervals [2219]:
				xmin = 1485.9515
				xmax = 1486.0165
				text = ""
			intervals [2220]:
				xmin = 1486.0165
				xmax = 1486.2965
				text = "which"
			intervals [2221]:
				xmin = 1486.2965
				xmax = 1486.4465
				text = "uh"
			intervals [2222]:
				xmin = 1486.4465
				xmax = 1486.9065
				text = "subject"
			intervals [2223]:
				xmin = 1486.9065
				xmax = 1490.1148
				text = ""
			intervals [2224]:
				xmin = 1490.1148
				xmax = 1490.2048
				text = "and"
			intervals [2225]:
				xmin = 1490.2048
				xmax = 1490.3748
				text = "she"
			intervals [2226]:
				xmin = 1490.3748
				xmax = 1490.4548
				text = "s"
			intervals [2227]:
				xmin = 1490.4548
				xmax = 1490.5748
				text = "the"
			intervals [2228]:
				xmin = 1490.5748
				xmax = 1490.8748
				text = "worst"
			intervals [2229]:
				xmin = 1490.8748
				xmax = 1491.2148
				text = "teacher"
			intervals [2230]:
				xmin = 1491.2148
				xmax = 1491.2448
				text = ""
			intervals [2231]:
				xmin = 1491.2448
				xmax = 1491.4548
				text = "why"
			intervals [2232]:
				xmin = 1491.4548
				xmax = 1491.5548
				text = "do"
			intervals [2233]:
				xmin = 1491.5548
				xmax = 1491.6348
				text = "you"
			intervals [2234]:
				xmin = 1491.6348
				xmax = 1491.8648
				text = "think"
			intervals [2235]:
				xmin = 1491.8648
				xmax = 1492.0748
				text = "she"
			intervals [2236]:
				xmin = 1492.0748
				xmax = 1492.1548
				text = "s"
			intervals [2237]:
				xmin = 1492.1548
				xmax = 1492.2448
				text = "the"
			intervals [2238]:
				xmin = 1492.2448
				xmax = 1492.5948
				text = "worst"
			intervals [2239]:
				xmin = 1492.5948
				xmax = 1492.8948
				text = "teacher"
			intervals [2240]:
				xmin = 1492.8948
				xmax = 1493.1548
				text = "you"
			intervals [2241]:
				xmin = 1493.1548
				xmax = 1493.4248
				text = "ever"
			intervals [2242]:
				xmin = 1493.4248
				xmax = 1493.7748
				text = "had"
			intervals [2243]:
				xmin = 1493.7748
				xmax = 1499.3867
				text = ""
			intervals [2244]:
				xmin = 1499.3867
				xmax = 1499.6667
				text = "fussing"
			intervals [2245]:
				xmin = 1499.6667
				xmax = 1499.8967
				text = "about"
			intervals [2246]:
				xmin = 1499.8967
				xmax = 1499.9267
				text = ""
			intervals [2247]:
				xmin = 1499.9267
				xmax = 1500.2067
				text = "what"
			intervals [2248]:
				xmin = 1500.2067
				xmax = 1517.2229
				text = ""
			intervals [2249]:
				xmin = 1517.2229
				xmax = 1517.8029
				text = "mm-hm"
			intervals [2250]:
				xmin = 1517.8029
				xmax = 1519.1879
				text = ""
			intervals [2251]:
				xmin = 1519.1879
				xmax = 1519.3479
				text = "what"
			intervals [2252]:
				xmin = 1519.3479
				xmax = 1519.5679
				text = "else"
			intervals [2253]:
				xmin = 1519.5679
				xmax = 1519.8679
				text = "about"
			intervals [2254]:
				xmin = 1519.8679
				xmax = 1520.0079
				text = "her"
			intervals [2255]:
				xmin = 1520.0079
				xmax = 1520.2979
				text = "didn't"
			intervals [2256]:
				xmin = 1520.2979
				xmax = 1520.4279
				text = "you"
			intervals [2257]:
				xmin = 1520.4279
				xmax = 1520.4579
				text = ""
			intervals [2258]:
				xmin = 1520.4579
				xmax = 1520.7979
				text = "like"
			intervals [2259]:
				xmin = 1520.7979
				xmax = 1522.143
				text = ""
			intervals [2260]:
				xmin = 1522.143
				xmax = 1522.243
				text = "what"
			intervals [2261]:
				xmin = 1522.243
				xmax = 1522.463
				text = ""
			intervals [2262]:
				xmin = 1522.463
				xmax = 1522.553
				text = "would"
			intervals [2263]:
				xmin = 1522.553
				xmax = 1522.643
				text = "you"
			intervals [2264]:
				xmin = 1522.643
				xmax = 1522.673
				text = ""
			intervals [2265]:
				xmin = 1522.673
				xmax = 1522.953
				text = "say"
			intervals [2266]:
				xmin = 1522.953
				xmax = 1527.7256
				text = ""
			intervals [2267]:
				xmin = 1527.7256
				xmax = 1528.3456
				text = "mm-hm"
			intervals [2268]:
				xmin = 1528.3456
				xmax = 1530.8398
				text = ""
			intervals [2269]:
				xmin = 1530.8398
				xmax = 1531.4198
				text = "mm-hm"
			intervals [2270]:
				xmin = 1531.4198
				xmax = 1532.7475
				text = ""
			intervals [2271]:
				xmin = 1532.7475
				xmax = 1532.9775
				text = "and"
			intervals [2272]:
				xmin = 1532.9775
				xmax = 1533.2275
				text = "so"
			intervals [2273]:
				xmin = 1533.2275
				xmax = 1533.3114
				text = ""
			intervals [2274]:
				xmin = 1533.3114
				xmax = 1533.5014
				text = "did"
			intervals [2275]:
				xmin = 1533.5014
				xmax = 1533.6314
				text = "you"
			intervals [2276]:
				xmin = 1533.6314
				xmax = 1533.9114
				text = "ever"
			intervals [2277]:
				xmin = 1533.9114
				xmax = 1534.3514
				text = "behave"
			intervals [2278]:
				xmin = 1534.3514
				xmax = 1534.4514
				text = "so"
			intervals [2279]:
				xmin = 1534.4514
				xmax = 1534.5514
				text = "you"
			intervals [2280]:
				xmin = 1534.5514
				xmax = 1534.6814
				text = "could"
			intervals [2281]:
				xmin = 1534.6814
				xmax = 1534.8614
				text = "have"
			intervals [2282]:
				xmin = 1534.8614
				xmax = 1534.9014
				text = "a"
			intervals [2283]:
				xmin = 1534.9014
				xmax = 1535.2514
				text = "party"
			intervals [2284]:
				xmin = 1535.2514
				xmax = 1536.2245
				text = ""
			intervals [2285]:
				xmin = 1536.2245
				xmax = 1536.4445
				text = "mm"
			intervals [2286]:
				xmin = 1536.4445
				xmax = 1552.5263
				text = ""
			intervals [2287]:
				xmin = 1552.5263
				xmax = 1552.9063
				text = "<unk>"
			intervals [2288]:
				xmin = 1552.9063
				xmax = 1564.4617
				text = ""
			intervals [2289]:
				xmin = 1564.4617
				xmax = 1564.9317
				text = "mm-hm"
			intervals [2290]:
				xmin = 1564.9317
				xmax = 1568.2849
				text = ""
			intervals [2291]:
				xmin = 1568.2849
				xmax = 1568.7649
				text = "<unk>"
			intervals [2292]:
				xmin = 1568.7649
				xmax = 1570.7735
				text = ""
			intervals [2293]:
				xmin = 1570.7735
				xmax = 1570.9735
				text = "did"
			intervals [2294]:
				xmin = 1570.9735
				xmax = 1571.1235
				text = "you"
			intervals [2295]:
				xmin = 1571.1235
				xmax = 1571.3135
				text = "all"
			intervals [2296]:
				xmin = 1571.3135
				xmax = 1571.5235
				text = "ever"
			intervals [2297]:
				xmin = 1571.5235
				xmax = 1571.7435
				text = "play"
			intervals [2298]:
				xmin = 1571.7435
				xmax = 1572.0635
				text = "tricks"
			intervals [2299]:
				xmin = 1572.0635
				xmax = 1572.1735
				text = "on"
			intervals [2300]:
				xmin = 1572.1735
				xmax = 1572.3435
				text = "that"
			intervals [2301]:
				xmin = 1572.3435
				xmax = 1572.6835
				text = "teacher"
			intervals [2302]:
				xmin = 1572.6835
				xmax = 1575.2974
				text = ""
			intervals [2303]:
				xmin = 1575.2974
				xmax = 1575.3874
				text = "what"
			intervals [2304]:
				xmin = 1575.3874
				xmax = 1575.5574
				text = "kind"
			intervals [2305]:
				xmin = 1575.5574
				xmax = 1575.6174
				text = "of"
			intervals [2306]:
				xmin = 1575.6174
				xmax = 1575.8574
				text = "tricks"
			intervals [2307]:
				xmin = 1575.8574
				xmax = 1575.8874
				text = ""
			intervals [2308]:
				xmin = 1575.8874
				xmax = 1576.0474
				text = "did"
			intervals [2309]:
				xmin = 1576.0474
				xmax = 1576.1374
				text = "you"
			intervals [2310]:
				xmin = 1576.1374
				xmax = 1576.3774
				text = "play"
			intervals [2311]:
				xmin = 1576.3774
				xmax = 1576.4074
				text = ""
			intervals [2312]:
				xmin = 1576.4074
				xmax = 1576.4674
				text = "on"
			intervals [2313]:
				xmin = 1576.4674
				xmax = 1576.5574
				text = "her"
			intervals [2314]:
				xmin = 1576.5574
				xmax = 1578.0295
				text = ""
			intervals [2315]:
				xmin = 1578.0295
				xmax = 1578.3495
				text = "mm-hm"
			intervals [2316]:
				xmin = 1578.3495
				xmax = 1580.3657
				text = ""
			intervals [2317]:
				xmin = 1580.3657
				xmax = 1580.4557
				text = "well"
			intervals [2318]:
				xmin = 1580.4557
				xmax = 1580.5457
				text = "what"
			intervals [2319]:
				xmin = 1580.5457
				xmax = 1580.7357
				text = "kind"
			intervals [2320]:
				xmin = 1580.7357
				xmax = 1580.7957
				text = "of"
			intervals [2321]:
				xmin = 1580.7957
				xmax = 1581.0557
				text = "tricks"
			intervals [2322]:
				xmin = 1581.0557
				xmax = 1581.2257
				text = "did"
			intervals [2323]:
				xmin = 1581.2257
				xmax = 1581.3157
				text = "the"
			intervals [2324]:
				xmin = 1581.3157
				xmax = 1581.4757
				text = "other"
			intervals [2325]:
				xmin = 1581.4757
				xmax = 1581.6157
				text = ""
			intervals [2326]:
				xmin = 1581.6157
				xmax = 1581.9457
				text = "kids"
			intervals [2327]:
				xmin = 1581.9457
				xmax = 1582.1857
				text = "play"
			intervals [2328]:
				xmin = 1582.1857
				xmax = 1582.3457
				text = "on"
			intervals [2329]:
				xmin = 1582.3457
				xmax = 1582.4057
				text = "her"
			intervals [2330]:
				xmin = 1582.4057
				xmax = 1603.0055
				text = ""
			intervals [2331]:
				xmin = 1603.0055
				xmax = 1603.5055
				text = "mm-hm"
			intervals [2332]:
				xmin = 1603.5055
				xmax = 1604.091
				text = ""
			intervals [2333]:
				xmin = 1604.091
				xmax = 1604.191
				text = "did"
			intervals [2334]:
				xmin = 1604.191
				xmax = 1604.251
				text = "you"
			intervals [2335]:
				xmin = 1604.251
				xmax = 1604.341
				text = "ever"
			intervals [2336]:
				xmin = 1604.341
				xmax = 1604.501
				text = "play"
			intervals [2337]:
				xmin = 1604.501
				xmax = 1604.651
				text = "any"
			intervals [2338]:
				xmin = 1604.651
				xmax = 1604.821
				text = "other"
			intervals [2339]:
				xmin = 1604.821
				xmax = 1605.001
				text = "kind"
			intervals [2340]:
				xmin = 1605.001
				xmax = 1605.061
				text = "of"
			intervals [2341]:
				xmin = 1605.061
				xmax = 1605.301
				text = "tricks"
			intervals [2342]:
				xmin = 1605.301
				xmax = 1606.7217
				text = ""
			intervals [2343]:
				xmin = 1606.7217
				xmax = 1606.9317
				text = "no"
			intervals [2344]:
				xmin = 1606.9317
				xmax = 1608.0292
				text = ""
			intervals [2345]:
				xmin = 1608.0292
				xmax = 1608.1492
				text = "did"
			intervals [2346]:
				xmin = 1608.1492
				xmax = 1608.2392
				text = "you"
			intervals [2347]:
				xmin = 1608.2392
				xmax = 1608.4092
				text = "ever"
			intervals [2348]:
				xmin = 1608.4092
				xmax = 1608.6192
				text = "play"
			intervals [2349]:
				xmin = 1608.6192
				xmax = 1608.9292
				text = "tricks"
			intervals [2350]:
				xmin = 1608.9292
				xmax = 1609.0592
				text = "on"
			intervals [2351]:
				xmin = 1609.0592
				xmax = 1609.3292
				text = "any"
			intervals [2352]:
				xmin = 1609.3292
				xmax = 1609.3892
				text = "of"
			intervals [2353]:
				xmin = 1609.3892
				xmax = 1609.4492
				text = ""
			intervals [2354]:
				xmin = 1609.4492
				xmax = 1609.5892
				text = "your"
			intervals [2355]:
				xmin = 1609.5892
				xmax = 1609.9692
				text = "teachers"
			intervals [2356]:
				xmin = 1609.9692
				xmax = 1610.2092
				text = "say"
			intervals [2357]:
				xmin = 1610.2092
				xmax = 1610.3392
				text = "when"
			intervals [2358]:
				xmin = 1610.3392
				xmax = 1610.4192
				text = "you"
			intervals [2359]:
				xmin = 1610.4192
				xmax = 1610.4492
				text = ""
			intervals [2360]:
				xmin = 1610.4492
				xmax = 1610.5192
				text = "were"
			intervals [2361]:
				xmin = 1610.5192
				xmax = 1610.6692
				text = ""
			intervals [2362]:
				xmin = 1610.6692
				xmax = 1610.7592
				text = "in"
			intervals [2363]:
				xmin = 1610.7592
				xmax = 1611.0592
				text = "third"
			intervals [2364]:
				xmin = 1611.0592
				xmax = 1611.2892
				text = ""
			intervals [2365]:
				xmin = 1611.2892
				xmax = 1611.5592
				text = "fourth"
			intervals [2366]:
				xmin = 1611.5592
				xmax = 1611.8792
				text = "grade"
			intervals [2367]:
				xmin = 1611.8792
				xmax = 1613.7207
				text = ""
			intervals [2368]:
				xmin = 1613.7207
				xmax = 1613.9007
				text = "by"
			intervals [2369]:
				xmin = 1613.9007
				xmax = 1613.9807
				text = "the"
			intervals [2370]:
				xmin = 1613.9807
				xmax = 1614.1307
				text = "way"
			intervals [2371]:
				xmin = 1614.1307
				xmax = 1614.2807
				text = "what"
			intervals [2372]:
				xmin = 1614.2807
				xmax = 1614.4707
				text = "grade"
			intervals [2373]:
				xmin = 1614.4707
				xmax = 1614.5607
				text = "did"
			intervals [2374]:
				xmin = 1614.5607
				xmax = 1614.6507
				text = "you"
			intervals [2375]:
				xmin = 1614.6507
				xmax = 1614.8507
				text = "say"
			intervals [2376]:
				xmin = 1614.8507
				xmax = 1614.9507
				text = "you"
			intervals [2377]:
				xmin = 1614.9507
				xmax = 1615.0107
				text = "were"
			intervals [2378]:
				xmin = 1615.0107
				xmax = 1615.1007
				text = "in"
			intervals [2379]:
				xmin = 1615.1007
				xmax = 1615.9871
				text = ""
			intervals [2380]:
				xmin = 1615.9871
				xmax = 1616.2871
				text = "sixth"
			intervals [2381]:
				xmin = 1616.2871
				xmax = 1616.3171
				text = ""
			intervals [2382]:
				xmin = 1616.3171
				xmax = 1616.5671
				text = "grade"
			intervals [2383]:
				xmin = 1616.5671
				xmax = 1616.9971
				text = "mm-hm"
			intervals [2384]:
				xmin = 1616.9971
				xmax = 1620.0115
				text = ""
			intervals [2385]:
				xmin = 1620.0115
				xmax = 1620.5015
				text = "mm-hm"
			intervals [2386]:
				xmin = 1620.5015
				xmax = 1621.4693
				text = ""
			intervals [2387]:
				xmin = 1621.4693
				xmax = 1621.8893
				text = "um"
			intervals [2388]:
				xmin = 1621.8893
				xmax = 1624.062
				text = ""
			intervals [2389]:
				xmin = 1624.062
				xmax = 1624.192
				text = "is"
			intervals [2390]:
				xmin = 1624.192
				xmax = 1624.422
				text = "there"
			intervals [2391]:
				xmin = 1624.422
				xmax = 1624.502
				text = "a"
			intervals [2392]:
				xmin = 1624.502
				xmax = 1625.152
				text = "particular"
			intervals [2393]:
				xmin = 1625.152
				xmax = 1625.182
				text = ""
			intervals [2394]:
				xmin = 1625.182
				xmax = 1625.442
				text = "group"
			intervals [2395]:
				xmin = 1625.442
				xmax = 1625.482
				text = ""
			intervals [2396]:
				xmin = 1625.482
				xmax = 1625.682
				text = "of"
			intervals [2397]:
				xmin = 1625.682
				xmax = 1625.712
				text = ""
			intervals [2398]:
				xmin = 1625.712
				xmax = 1626.082
				text = "uh"
			intervals [2399]:
				xmin = 1626.082
				xmax = 1626.212
				text = ""
			intervals [2400]:
				xmin = 1626.212
				xmax = 1626.712
				text = "friends"
			intervals [2401]:
				xmin = 1626.712
				xmax = 1626.892
				text = "that"
			intervals [2402]:
				xmin = 1626.892
				xmax = 1627.012
				text = "you"
			intervals [2403]:
				xmin = 1627.012
				xmax = 1627.042
				text = ""
			intervals [2404]:
				xmin = 1627.042
				xmax = 1627.432
				text = "have"
			intervals [2405]:
				xmin = 1627.432
				xmax = 1628.4127
				text = ""
			intervals [2406]:
				xmin = 1628.4127
				xmax = 1628.6727
				text = "bunch"
			intervals [2407]:
				xmin = 1628.6727
				xmax = 1628.7327
				text = "of"
			intervals [2408]:
				xmin = 1628.7327
				xmax = 1629.0727
				text = "kids"
			intervals [2409]:
				xmin = 1629.0727
				xmax = 1629.2127
				text = "that"
			intervals [2410]:
				xmin = 1629.2127
				xmax = 1629.3927
				text = "you"
			intervals [2411]:
				xmin = 1629.3927
				xmax = 1629.9027
				text = "always"
			intervals [2412]:
				xmin = 1629.9027
				xmax = 1630.0727
				text = "hang"
			intervals [2413]:
				xmin = 1630.0727
				xmax = 1630.1827
				text = ""
			intervals [2414]:
				xmin = 1630.1827
				xmax = 1630.4527
				text = "around"
			intervals [2415]:
				xmin = 1630.4527
				xmax = 1630.5627
				text = "with"
			intervals [2416]:
				xmin = 1630.5627
				xmax = 1631.5973
				text = ""
			intervals [2417]:
				xmin = 1631.5973
				xmax = 1632.0773
				text = "mm-hm"
			intervals [2418]:
				xmin = 1632.0773
				xmax = 1633.8162
				text = ""
			intervals [2419]:
				xmin = 1633.8162
				xmax = 1634.0662
				text = "yeah"
			intervals [2420]:
				xmin = 1634.0662
				xmax = 1634.0962
				text = ""
			intervals [2421]:
				xmin = 1634.0962
				xmax = 1634.2862
				text = "okay"
			intervals [2422]:
				xmin = 1634.2862
				xmax = 1645.9016
				text = ""
			intervals [2423]:
				xmin = 1645.9016
				xmax = 1646.4816
				text = "mm-hm"
			intervals [2424]:
				xmin = 1646.4816
				xmax = 1646.7519
				text = ""
			intervals [2425]:
				xmin = 1646.7519
				xmax = 1646.9319
				text = "why"
			intervals [2426]:
				xmin = 1646.9319
				xmax = 1647.0219
				text = "do"
			intervals [2427]:
				xmin = 1647.0219
				xmax = 1647.1319
				text = "you"
			intervals [2428]:
				xmin = 1647.1319
				xmax = 1647.3919
				text = "hang"
			intervals [2429]:
				xmin = 1647.3919
				xmax = 1647.6219
				text = "around"
			intervals [2430]:
				xmin = 1647.6219
				xmax = 1647.7119
				text = "with"
			intervals [2431]:
				xmin = 1647.7119
				xmax = 1647.7619
				text = ""
			intervals [2432]:
				xmin = 1647.7619
				xmax = 1647.8919
				text = "them"
			intervals [2433]:
				xmin = 1647.8919
				xmax = 1652.5847
				text = ""
			intervals [2434]:
				xmin = 1652.5847
				xmax = 1652.9747
				text = "riding"
			intervals [2435]:
				xmin = 1652.9747
				xmax = 1654.9063
				text = ""
			intervals [2436]:
				xmin = 1654.9063
				xmax = 1655.3363
				text = "oh"
			intervals [2437]:
				xmin = 1655.3363
				xmax = 1656.3871
				text = ""
			intervals [2438]:
				xmin = 1656.3871
				xmax = 1656.9771
				text = "uh-huh"
			intervals [2439]:
				xmin = 1656.9771
				xmax = 1658.5837
				text = ""
			intervals [2440]:
				xmin = 1658.5837
				xmax = 1659.0837
				text = "mm-hm"
			intervals [2441]:
				xmin = 1659.0837
				xmax = 1666.0009
				text = ""
			intervals [2442]:
				xmin = 1666.0009
				xmax = 1666.5609
				text = "mm-hm"
			intervals [2443]:
				xmin = 1666.5609
				xmax = 1667.3738
				text = ""
			intervals [2444]:
				xmin = 1667.3738
				xmax = 1667.4738
				text = "how"
			intervals [2445]:
				xmin = 1667.4738
				xmax = 1667.6238
				text = "old"
			intervals [2446]:
				xmin = 1667.6238
				xmax = 1667.7838
				text = "is"
			intervals [2447]:
				xmin = 1667.7838
				xmax = 1668.1038
				text = "brenda"
			intervals [2448]:
				xmin = 1668.1038
				xmax = 1670.9069
				text = ""
			intervals [2449]:
				xmin = 1670.9069
				xmax = 1671.0169
				text = "she"
			intervals [2450]:
				xmin = 1671.0169
				xmax = 1671.0669
				text = "s"
			intervals [2451]:
				xmin = 1671.0669
				xmax = 1671.7469
				text = "seventeen"
			intervals [2452]:
				xmin = 1671.7469
				xmax = 1671.8769
				text = "now"
			intervals [2453]:
				xmin = 1671.8769
				xmax = 1671.9969
				text = "what"
			intervals [2454]:
				xmin = 1671.9969
				xmax = 1672.0269
				text = "are"
			intervals [2455]:
				xmin = 1672.0269
				xmax = 1672.1869
				text = "you"
			intervals [2456]:
				xmin = 1672.1869
				xmax = 1672.4469
				text = "doing"
			intervals [2457]:
				xmin = 1672.4469
				xmax = 1672.6269
				text = "with"
			intervals [2458]:
				xmin = 1672.6269
				xmax = 1672.6869
				text = "a"
			intervals [2459]:
				xmin = 1672.6869
				xmax = 1673.1069
				text = "friend"
			intervals [2460]:
				xmin = 1673.1069
				xmax = 1673.2369
				text = "that"
			intervals [2461]:
				xmin = 1673.2369
				xmax = 1673.2769
				text = ""
			intervals [2462]:
				xmin = 1673.2769
				xmax = 1673.3269
				text = "s"
			intervals [2463]:
				xmin = 1673.3269
				xmax = 1673.8469
				text = "seventeen"
			intervals [2464]:
				xmin = 1673.8469
				xmax = 1674.0269
				text = "years"
			intervals [2465]:
				xmin = 1674.0269
				xmax = 1674.2569
				text = "old"
			intervals [2466]:
				xmin = 1674.2569
				xmax = 1674.3669
				text = "and"
			intervals [2467]:
				xmin = 1674.3669
				xmax = 1674.5669
				text = "your"
			intervals [2468]:
				xmin = 1674.5669
				xmax = 1674.6769
				text = ""
			intervals [2469]:
				xmin = 1674.6769
				xmax = 1675.0269
				text = "twelve"
			intervals [2470]:
				xmin = 1675.0269
				xmax = 1677.7923
				text = ""
			intervals [2471]:
				xmin = 1677.7923
				xmax = 1678.0323
				text = "hm"
			intervals [2472]:
				xmin = 1678.0323
				xmax = 1679.7706
				text = ""
			intervals [2473]:
				xmin = 1679.7706
				xmax = 1679.9406
				text = "is"
			intervals [2474]:
				xmin = 1679.9406
				xmax = 1680.0306
				text = "it"
			intervals [2475]:
				xmin = 1680.0306
				xmax = 1680.4206
				text = "because"
			intervals [2476]:
				xmin = 1680.4206
				xmax = 1680.5506
				text = "you"
			intervals [2477]:
				xmin = 1680.5506
				xmax = 1680.8406
				text = "like"
			intervals [2478]:
				xmin = 1680.8406
				xmax = 1681.0806
				text = "her"
			intervals [2479]:
				xmin = 1681.0806
				xmax = 1684.8349
				text = ""
			intervals [2480]:
				xmin = 1684.8349
				xmax = 1684.9749
				text = "and"
			intervals [2481]:
				xmin = 1684.9749
				xmax = 1685.1849
				text = "what"
			intervals [2482]:
				xmin = 1685.1849
				xmax = 1685.4549
				text = "else"
			intervals [2483]:
				xmin = 1685.4549
				xmax = 1685.6049
				text = "why"
			intervals [2484]:
				xmin = 1685.6049
				xmax = 1685.6749
				text = "do"
			intervals [2485]:
				xmin = 1685.6749
				xmax = 1685.8049
				text = "you"
			intervals [2486]:
				xmin = 1685.8049
				xmax = 1685.9749
				text = "hang"
			intervals [2487]:
				xmin = 1685.9749
				xmax = 1686.1649
				text = "around"
			intervals [2488]:
				xmin = 1686.1649
				xmax = 1686.2649
				text = "with"
			intervals [2489]:
				xmin = 1686.2649
				xmax = 1686.3149
				text = ""
			intervals [2490]:
				xmin = 1686.3149
				xmax = 1686.6349
				text = "brenda"
			intervals [2491]:
				xmin = 1686.6349
				xmax = 1690.9432
				text = ""
			intervals [2492]:
				xmin = 1690.9432
				xmax = 1691.2332
				text = "hm"
			intervals [2493]:
				xmin = 1691.2332
				xmax = 1692.925
				text = ""
			intervals [2494]:
				xmin = 1692.925
				xmax = 1693.145
				text = "that"
			intervals [2495]:
				xmin = 1693.145
				xmax = 1693.205
				text = "s"
			intervals [2496]:
				xmin = 1693.205
				xmax = 1693.465
				text = "all"
			intervals [2497]:
				xmin = 1693.465
				xmax = 1694.021
				text = ""
			intervals [2498]:
				xmin = 1694.021
				xmax = 1694.151
				text = "don't"
			intervals [2499]:
				xmin = 1694.151
				xmax = 1694.261
				text = "you"
			intervals [2500]:
				xmin = 1694.261
				xmax = 1694.381
				text = "have"
			intervals [2501]:
				xmin = 1694.381
				xmax = 1694.521
				text = "any"
			intervals [2502]:
				xmin = 1694.521
				xmax = 1694.791
				text = "friends"
			intervals [2503]:
				xmin = 1694.791
				xmax = 1694.961
				text = "your"
			intervals [2504]:
				xmin = 1694.961
				xmax = 1695.131
				text = "own"
			intervals [2505]:
				xmin = 1695.131
				xmax = 1695.481
				text = "age"
			intervals [2506]:
				xmin = 1695.481
				xmax = 1699.519
				text = ""
			intervals [2507]:
				xmin = 1699.519
				xmax = 1699.619
				text = "uh-huh"
			intervals [2508]:
				xmin = 1699.619
				xmax = 1705.5257
				text = ""
			intervals [2509]:
				xmin = 1705.5257
				xmax = 1705.9957
				text = "mm-hm"
			intervals [2510]:
				xmin = 1705.9957
				xmax = 1707.6737
				text = ""
			intervals [2511]:
				xmin = 1707.6737
				xmax = 1708.1437
				text = "mm-hm"
			intervals [2512]:
				xmin = 1708.1437
				xmax = 1715.5805
				text = ""
			intervals [2513]:
				xmin = 1715.5805
				xmax = 1715.7705
				text = "wait"
			intervals [2514]:
				xmin = 1715.7705
				xmax = 1715.8005
				text = "a"
			intervals [2515]:
				xmin = 1715.8005
				xmax = 1715.9605
				text = "minute"
			intervals [2516]:
				xmin = 1715.9605
				xmax = 1716.1005
				text = "how"
			intervals [2517]:
				xmin = 1716.1005
				xmax = 1716.4005
				text = "many"
			intervals [2518]:
				xmin = 1716.4005
				xmax = 1716.5205
				text = "are"
			intervals [2519]:
				xmin = 1716.5205
				xmax = 1716.8005
				text = "there"
			intervals [2520]:
				xmin = 1716.8005
				xmax = 1717.0205
				text = "all"
			intervals [2521]:
				xmin = 1717.0205
				xmax = 1717.4305
				text = "together"
			intervals [2522]:
				xmin = 1717.4305
				xmax = 1717.5105
				text = "in"
			intervals [2523]:
				xmin = 1717.5105
				xmax = 1717.5405
				text = ""
			intervals [2524]:
				xmin = 1717.5405
				xmax = 1717.6205
				text = "the"
			intervals [2525]:
				xmin = 1717.6205
				xmax = 1717.8905
				text = "group"
			intervals [2526]:
				xmin = 1717.8905
				xmax = 1718.8679
				text = ""
			intervals [2527]:
				xmin = 1718.8679
				xmax = 1719.0479
				text = "would"
			intervals [2528]:
				xmin = 1719.0479
				xmax = 1719.1179
				text = "you"
			intervals [2529]:
				xmin = 1719.1179
				xmax = 1719.2979
				text = "say"
			intervals [2530]:
				xmin = 1719.2979
				xmax = 1719.5579
				text = "about"
			intervals [2531]:
				xmin = 1719.5579
				xmax = 1719.9279
				text = "seven"
			intervals [2532]:
				xmin = 1719.9279
				xmax = 1725.8471
				text = ""
			intervals [2533]:
				xmin = 1725.8471
				xmax = 1726.2271
				text = "mm-hm"
			intervals [2534]:
				xmin = 1726.2271
				xmax = 1734.7913
				text = ""
			intervals [2535]:
				xmin = 1734.7913
				xmax = 1735.3013
				text = "uh-huh"
			intervals [2536]:
				xmin = 1735.3013
				xmax = 1735.6484
				text = ""
			intervals [2537]:
				xmin = 1735.6484
				xmax = 1735.7284
				text = "now"
			intervals [2538]:
				xmin = 1735.7284
				xmax = 1735.8984
				text = "how"
			intervals [2539]:
				xmin = 1735.8984
				xmax = 1736.1484
				text = "many"
			intervals [2540]:
				xmin = 1736.1484
				xmax = 1736.2284
				text = "of"
			intervals [2541]:
				xmin = 1736.2284
				xmax = 1736.2584
				text = ""
			intervals [2542]:
				xmin = 1736.2584
				xmax = 1736.3984
				text = "'em"
			intervals [2543]:
				xmin = 1736.3984
				xmax = 1736.4284
				text = ""
			intervals [2544]:
				xmin = 1736.4284
				xmax = 1736.8184
				text = "are"
			intervals [2545]:
				xmin = 1736.8184
				xmax = 1736.9827
				text = ""
			intervals [2546]:
				xmin = 1736.9827
				xmax = 1737.3627
				text = "um"
			intervals [2547]:
				xmin = 1737.3627
				xmax = 1737.4383
				text = ""
			intervals [2548]:
				xmin = 1737.4383
				xmax = 1737.9883
				text = "way"
			intervals [2549]:
				xmin = 1737.9883
				xmax = 1738.1583
				text = ""
			intervals [2550]:
				xmin = 1738.1583
				xmax = 1738.4583
				text = "older"
			intervals [2551]:
				xmin = 1738.4583
				xmax = 1738.6583
				text = "than"
			intervals [2552]:
				xmin = 1738.6583
				xmax = 1738.6883
				text = ""
			intervals [2553]:
				xmin = 1738.6883
				xmax = 1738.8383
				text = "you"
			intervals [2554]:
				xmin = 1738.8383
				xmax = 1739.3205
				text = ""
			intervals [2555]:
				xmin = 1739.3205
				xmax = 1739.8405
				text = "sixteen"
			intervals [2556]:
				xmin = 1739.8405
				xmax = 1739.8705
				text = ""
			intervals [2557]:
				xmin = 1739.8705
				xmax = 1740.3605
				text = "seventeen"
			intervals [2558]:
				xmin = 1740.3605
				xmax = 1740.3905
				text = ""
			intervals [2559]:
				xmin = 1740.3905
				xmax = 1740.5805
				text = "years"
			intervals [2560]:
				xmin = 1740.5805
				xmax = 1740.7405
				text = "old"
			intervals [2561]:
				xmin = 1740.7405
				xmax = 1742.2981
				text = ""
			intervals [2562]:
				xmin = 1742.2981
				xmax = 1742.5881
				text = "three"
			intervals [2563]:
				xmin = 1742.5881
				xmax = 1742.7181
				text = "of"
			intervals [2564]:
				xmin = 1742.7181
				xmax = 1742.7881
				text = ""
			intervals [2565]:
				xmin = 1742.7881
				xmax = 1742.8881
				text = "'em"
			intervals [2566]:
				xmin = 1742.8881
				xmax = 1743.1181
				text = "are"
			intervals [2567]:
				xmin = 1743.1181
				xmax = 1751.4541
				text = ""
			intervals [2568]:
				xmin = 1751.4541
				xmax = 1752.0141
				text = "mm-hm"
			intervals [2569]:
				xmin = 1752.0141
				xmax = 1753.1643
				text = ""
			intervals [2570]:
				xmin = 1753.1643
				xmax = 1753.5743
				text = "um"
			intervals [2571]:
				xmin = 1753.5743
				xmax = 1755.8907
				text = ""
			intervals [2572]:
				xmin = 1755.8907
				xmax = 1756.2007
				text = "how"
			intervals [2573]:
				xmin = 1756.2007
				xmax = 1756.4507
				text = "what"
			intervals [2574]:
				xmin = 1756.4507
				xmax = 1756.6207
				text = "do"
			intervals [2575]:
				xmin = 1756.6207
				xmax = 1756.8307
				text = "they"
			intervals [2576]:
				xmin = 1756.8307
				xmax = 1757.0707
				text = "live"
			intervals [2577]:
				xmin = 1757.0707
				xmax = 1757.4707
				text = "around"
			intervals [2578]:
				xmin = 1757.4707
				xmax = 1757.6007
				text = "where"
			intervals [2579]:
				xmin = 1757.6007
				xmax = 1757.7907
				text = "you"
			intervals [2580]:
				xmin = 1757.7907
				xmax = 1757.9007
				text = "live"
			intervals [2581]:
				xmin = 1757.9007
				xmax = 1761.1366
				text = ""
			intervals [2582]:
				xmin = 1761.1366
				xmax = 1761.5166
				text = "oh"
			intervals [2583]:
				xmin = 1761.5166
				xmax = 1761.5666
				text = ""
			intervals [2584]:
				xmin = 1761.5666
				xmax = 1761.6866
				text = "i"
			intervals [2585]:
				xmin = 1761.6866
				xmax = 1761.7866
				text = ""
			intervals [2586]:
				xmin = 1761.7866
				xmax = 1761.9866
				text = "see"
			intervals [2587]:
				xmin = 1761.9866
				xmax = 1785.1223
				text = ""
			intervals [2588]:
				xmin = 1785.1223
				xmax = 1785.7023
				text = "mm-hm"
			intervals [2589]:
				xmin = 1785.7023
				xmax = 1786.2686
				text = ""
			intervals [2590]:
				xmin = 1786.2686
				xmax = 1786.5186
				text = "well"
			intervals [2591]:
				xmin = 1786.5186
				xmax = 1786.9886
				text = "um"
			intervals [2592]:
				xmin = 1786.9886
				xmax = 1787.5913
				text = ""
			intervals [2593]:
				xmin = 1787.5913
				xmax = 1787.8113
				text = "what"
			intervals [2594]:
				xmin = 1787.8113
				xmax = 1788.0113
				text = "else"
			intervals [2595]:
				xmin = 1788.0113
				xmax = 1788.1113
				text = "do"
			intervals [2596]:
				xmin = 1788.1113
				xmax = 1788.2513
				text = "you"
			intervals [2597]:
				xmin = 1788.2513
				xmax = 1788.4213
				text = "do"
			intervals [2598]:
				xmin = 1788.4213
				xmax = 1788.8313
				text = "together"
			intervals [2599]:
				xmin = 1788.8313
				xmax = 1788.9713
				text = "other"
			intervals [2600]:
				xmin = 1788.9713
				xmax = 1789.1213
				text = "than"
			intervals [2601]:
				xmin = 1789.1213
				xmax = 1789.3813
				text = "ride"
			intervals [2602]:
				xmin = 1789.3813
				xmax = 1789.4113
				text = ""
			intervals [2603]:
				xmin = 1789.4113
				xmax = 1789.6413
				text = "around"
			intervals [2604]:
				xmin = 1789.6413
				xmax = 1789.6713
				text = ""
			intervals [2605]:
				xmin = 1789.6713
				xmax = 1789.7313
				text = "on"
			intervals [2606]:
				xmin = 1789.7313
				xmax = 1790.2213
				text = "fridays"
			intervals [2607]:
				xmin = 1790.2213
				xmax = 1790.2513
				text = ""
			intervals [2608]:
				xmin = 1790.2513
				xmax = 1790.3413
				text = "and"
			intervals [2609]:
				xmin = 1790.3413
				xmax = 1790.4213
				text = ""
			intervals [2610]:
				xmin = 1790.4213
				xmax = 1790.7813
				text = "saturdays"
			intervals [2611]:
				xmin = 1790.7813
				xmax = 1791.291
				text = ""
			intervals [2612]:
				xmin = 1791.291
				xmax = 1791.411
				text = "do"
			intervals [2613]:
				xmin = 1791.411
				xmax = 1791.471
				text = "you"
			intervals [2614]:
				xmin = 1791.471
				xmax = 1791.651
				text = "ever"
			intervals [2615]:
				xmin = 1791.651
				xmax = 1791.851
				text = "go"
			intervals [2616]:
				xmin = 1791.851
				xmax = 1792.031
				text = "out"
			intervals [2617]:
				xmin = 1792.031
				xmax = 1792.221
				text = "late"
			intervals [2618]:
				xmin = 1792.221
				xmax = 1792.291
				text = "at"
			intervals [2619]:
				xmin = 1792.291
				xmax = 1792.511
				text = "night"
			intervals [2620]:
				xmin = 1792.511
				xmax = 1792.541
				text = ""
			intervals [2621]:
				xmin = 1792.541
				xmax = 1792.631
				text = "with"
			intervals [2622]:
				xmin = 1792.631
				xmax = 1792.701
				text = ""
			intervals [2623]:
				xmin = 1792.701
				xmax = 1792.831
				text = "them"
			intervals [2624]:
				xmin = 1792.831
				xmax = 1803.711
				text = ""
			intervals [2625]:
				xmin = 1803.711
				xmax = 1804.331
				text = "mm-hm"
			intervals [2626]:
				xmin = 1804.331
				xmax = 1808.0254
				text = ""
			intervals [2627]:
				xmin = 1808.0254
				xmax = 1808.6654
				text = "mm-hm"
			intervals [2628]:
				xmin = 1808.6654
				xmax = 1811.0615
				text = ""
			intervals [2629]:
				xmin = 1811.0615
				xmax = 1811.5815
				text = "mm-hm"
			intervals [2630]:
				xmin = 1811.5815
				xmax = 1812.2546
				text = ""
			intervals [2631]:
				xmin = 1812.2546
				xmax = 1812.6046
				text = "mm-hm"
			intervals [2632]:
				xmin = 1812.6046
				xmax = 1812.9961
				text = ""
			intervals [2633]:
				xmin = 1812.9961
				xmax = 1813.1661
				text = "do"
			intervals [2634]:
				xmin = 1813.1661
				xmax = 1813.4161
				text = "they"
			intervals [2635]:
				xmin = 1813.4161
				xmax = 1813.6361
				text = "ever"
			intervals [2636]:
				xmin = 1813.6361
				xmax = 1813.7861
				text = "do"
			intervals [2637]:
				xmin = 1813.7861
				xmax = 1813.9261
				text = "the"
			intervals [2638]:
				xmin = 1813.9261
				xmax = 1814.1461
				text = "older"
			intervals [2639]:
				xmin = 1814.1461
				xmax = 1814.4661
				text = "girls"
			intervals [2640]:
				xmin = 1814.4661
				xmax = 1814.6361
				text = "ever"
			intervals [2641]:
				xmin = 1814.6361
				xmax = 1814.8061
				text = "go"
			intervals [2642]:
				xmin = 1814.8061
				xmax = 1814.9461
				text = "out"
			intervals [2643]:
				xmin = 1814.9461
				xmax = 1815.3761
				text = "without"
			intervals [2644]:
				xmin = 1815.3761
				xmax = 1815.6661
				text = "the"
			intervals [2645]:
				xmin = 1815.6661
				xmax = 1815.6961
				text = ""
			intervals [2646]:
				xmin = 1815.6961
				xmax = 1815.7761
				text = "the"
			intervals [2647]:
				xmin = 1815.7761
				xmax = 1816.1061
				text = "younger"
			intervals [2648]:
				xmin = 1816.1061
				xmax = 1816.5361
				text = "girls"
			intervals [2649]:
				xmin = 1816.5361
				xmax = 1818.5681
				text = ""
			intervals [2650]:
				xmin = 1818.5681
				xmax = 1818.7081
				text = "with"
			intervals [2651]:
				xmin = 1818.7081
				xmax = 1818.7481
				text = ""
			intervals [2652]:
				xmin = 1818.7481
				xmax = 1819.3081
				text = "boyfriends"
			intervals [2653]:
				xmin = 1819.3081
				xmax = 1819.3781
				text = "or"
			intervals [2654]:
				xmin = 1819.3781
				xmax = 1819.7181
				text = "something"
			intervals [2655]:
				xmin = 1819.7181
				xmax = 1819.7481
				text = ""
			intervals [2656]:
				xmin = 1819.7481
				xmax = 1819.8981
				text = "like"
			intervals [2657]:
				xmin = 1819.8981
				xmax = 1819.9881
				text = ""
			intervals [2658]:
				xmin = 1819.9881
				xmax = 1820.2981
				text = "that"
			intervals [2659]:
				xmin = 1820.2981
				xmax = 1821.4539
				text = ""
			intervals [2660]:
				xmin = 1821.4539
				xmax = 1821.5639
				text = "do"
			intervals [2661]:
				xmin = 1821.5639
				xmax = 1821.7139
				text = "they"
			intervals [2662]:
				xmin = 1821.7139
				xmax = 1821.9339
				text = "like"
			intervals [2663]:
				xmin = 1821.9339
				xmax = 1822.4139
				text = "having"
			intervals [2664]:
				xmin = 1822.4139
				xmax = 1822.7039
				text = "younger"
			intervals [2665]:
				xmin = 1822.7039
				xmax = 1823.0439
				text = "people"
			intervals [2666]:
				xmin = 1823.0439
				xmax = 1823.3139
				text = "go"
			intervals [2667]:
				xmin = 1823.3139
				xmax = 1823.3439
				text = ""
			intervals [2668]:
				xmin = 1823.3439
				xmax = 1823.5739
				text = "along"
			intervals [2669]:
				xmin = 1823.5739
				xmax = 1823.6739
				text = "with"
			intervals [2670]:
				xmin = 1823.6739
				xmax = 1823.7039
				text = ""
			intervals [2671]:
				xmin = 1823.7039
				xmax = 1823.8539
				text = "you"
			intervals [2672]:
				xmin = 1823.8539
				xmax = 1824.2557
				text = ""
			intervals [2673]:
				xmin = 1824.2557
				xmax = 1824.4257
				text = "with"
			intervals [2674]:
				xmin = 1824.4257
				xmax = 1824.5057
				text = ""
			intervals [2675]:
				xmin = 1824.5057
				xmax = 1824.5957
				text = "them"
			intervals [2676]:
				xmin = 1824.5957
				xmax = 1825.6477
				text = ""
			intervals [2677]:
				xmin = 1825.6477
				xmax = 1825.8477
				text = "huh"
			intervals [2678]:
				xmin = 1825.8477
				xmax = 1827.2663
				text = ""
			intervals [2679]:
				xmin = 1827.2663
				xmax = 1827.4363
				text = "why"
			intervals [2680]:
				xmin = 1827.4363
				xmax = 1827.5263
				text = "do"
			intervals [2681]:
				xmin = 1827.5263
				xmax = 1827.6063
				text = "you"
			intervals [2682]:
				xmin = 1827.6063
				xmax = 1827.7763
				text = "think"
			intervals [2683]:
				xmin = 1827.7763
				xmax = 1827.9163
				text = "they"
			intervals [2684]:
				xmin = 1827.9163
				xmax = 1828.2163
				text = "like"
			intervals [2685]:
				xmin = 1828.2163
				xmax = 1828.3463
				text = "they"
			intervals [2686]:
				xmin = 1828.3463
				xmax = 1828.7163
				text = "like"
			intervals [2687]:
				xmin = 1828.7163
				xmax = 1828.9263
				text = "um"
			intervals [2688]:
				xmin = 1828.9263
				xmax = 1828.9863
				text = "you"
			intervals [2689]:
				xmin = 1828.9863
				xmax = 1829.0763
				text = "know"
			intervals [2690]:
				xmin = 1829.0763
				xmax = 1829.4363
				text = "most"
			intervals [2691]:
				xmin = 1829.4363
				xmax = 1829.7063
				text = "older"
			intervals [2692]:
				xmin = 1829.7063
				xmax = 1829.9763
				text = "girls"
			intervals [2693]:
				xmin = 1829.9763
				xmax = 1830.1763
				text = "don't"
			intervals [2694]:
				xmin = 1830.1763
				xmax = 1830.3763
				text = "like"
			intervals [2695]:
				xmin = 1830.3763
				xmax = 1830.4463
				text = "to"
			intervals [2696]:
				xmin = 1830.4463
				xmax = 1830.5663
				text = "have"
			intervals [2697]:
				xmin = 1830.5663
				xmax = 1830.8763
				text = "younger"
			intervals [2698]:
				xmin = 1830.8763
				xmax = 1830.9563
				text = ""
			intervals [2699]:
				xmin = 1830.9563
				xmax = 1831.2363
				text = "girls"
			intervals [2700]:
				xmin = 1831.2363
				xmax = 1831.5263
				text = "running"
			intervals [2701]:
				xmin = 1831.5263
				xmax = 1831.7763
				text = "around"
			intervals [2702]:
				xmin = 1831.7763
				xmax = 1831.9063
				text = "with"
			intervals [2703]:
				xmin = 1831.9063
				xmax = 1831.9563
				text = ""
			intervals [2704]:
				xmin = 1831.9563
				xmax = 1832.0463
				text = "them"
			intervals [2705]:
				xmin = 1832.0463
				xmax = 1832.3342
				text = ""
			intervals [2706]:
				xmin = 1832.3342
				xmax = 1832.4642
				text = "why"
			intervals [2707]:
				xmin = 1832.4642
				xmax = 1832.5342
				text = "do"
			intervals [2708]:
				xmin = 1832.5342
				xmax = 1832.6142
				text = "you"
			intervals [2709]:
				xmin = 1832.6142
				xmax = 1832.8142
				text = "think"
			intervals [2710]:
				xmin = 1832.8142
				xmax = 1832.9442
				text = "they"
			intervals [2711]:
				xmin = 1832.9442
				xmax = 1833.2042
				text = "like"
			intervals [2712]:
				xmin = 1833.2042
				xmax = 1833.4042
				text = "you"
			intervals [2713]:
				xmin = 1833.4042
				xmax = 1837.1172
				text = ""
			intervals [2714]:
				xmin = 1837.1172
				xmax = 1837.4172
				text = "hm"
			intervals [2715]:
				xmin = 1837.4172
				xmax = 1838.0634
				text = ""
			intervals [2716]:
				xmin = 1838.0634
				xmax = 1838.2234
				text = "who"
			intervals [2717]:
				xmin = 1838.2234
				xmax = 1838.3134
				text = "s"
			intervals [2718]:
				xmin = 1838.3134
				xmax = 1838.4234
				text = "the"
			intervals [2719]:
				xmin = 1838.4234
				xmax = 1838.7134
				text = "leader"
			intervals [2720]:
				xmin = 1838.7134
				xmax = 1838.8034
				text = "of"
			intervals [2721]:
				xmin = 1838.8034
				xmax = 1838.8334
				text = ""
			intervals [2722]:
				xmin = 1838.8334
				xmax = 1838.9134
				text = "the"
			intervals [2723]:
				xmin = 1838.9134
				xmax = 1838.9434
				text = ""
			intervals [2724]:
				xmin = 1838.9434
				xmax = 1839.1734
				text = "group"
			intervals [2725]:
				xmin = 1839.1734
				xmax = 1842.2625
				text = ""
			intervals [2726]:
				xmin = 1842.2625
				xmax = 1842.5925
				text = "why"
			intervals [2727]:
				xmin = 1842.5925
				xmax = 1842.6325
				text = "are"
			intervals [2728]:
				xmin = 1842.6325
				xmax = 1842.7825
				text = "they"
			intervals [2729]:
				xmin = 1842.7825
				xmax = 1842.8625
				text = ""
			intervals [2730]:
				xmin = 1842.8625
				xmax = 1843.0025
				text = "the"
			intervals [2731]:
				xmin = 1843.0025
				xmax = 1843.196
				text = ""
			intervals [2732]:
				xmin = 1843.196
				xmax = 1843.916
				text = "leaders"
			intervals [2733]:
				xmin = 1843.916
				xmax = 1852.0977
				text = ""
			intervals [2734]:
				xmin = 1852.0977
				xmax = 1852.2577
				text = "well"
			intervals [2735]:
				xmin = 1852.2577
				xmax = 1852.4277
				text = "how"
			intervals [2736]:
				xmin = 1852.4277
				xmax = 1852.6077
				text = "why"
			intervals [2737]:
				xmin = 1852.6077
				xmax = 1852.6777
				text = "do"
			intervals [2738]:
				xmin = 1852.6777
				xmax = 1852.7477
				text = "you"
			intervals [2739]:
				xmin = 1852.7477
				xmax = 1852.9477
				text = "think"
			intervals [2740]:
				xmin = 1852.9477
				xmax = 1853.0877
				text = "they"
			intervals [2741]:
				xmin = 1853.0877
				xmax = 1853.1177
				text = ""
			intervals [2742]:
				xmin = 1853.1177
				xmax = 1853.3677
				text = "picked"
			intervals [2743]:
				xmin = 1853.3677
				xmax = 1853.4777
				text = "them"
			intervals [2744]:
				xmin = 1853.4777
				xmax = 1866.5667
				text = ""
			intervals [2745]:
				xmin = 1866.5667
				xmax = 1866.7367
				text = "you"
			intervals [2746]:
				xmin = 1866.7367
				xmax = 1866.9367
				text = "just"
			intervals [2747]:
				xmin = 1866.9367
				xmax = 1867.1267
				text = "have"
			intervals [2748]:
				xmin = 1867.1267
				xmax = 1867.3467
				text = "no"
			intervals [2749]:
				xmin = 1867.3467
				xmax = 1867.7467
				text = "idea"
			intervals [2750]:
				xmin = 1867.7467
				xmax = 1868.8169
				text = ""
			intervals [2751]:
				xmin = 1868.8169
				xmax = 1868.8569
				text = "<unk>"
			intervals [2752]:
				xmin = 1868.8569
				xmax = 1869.2576
				text = ""
			intervals [2753]:
				xmin = 1869.2576
				xmax = 1869.4676
				text = "cause"
			intervals [2754]:
				xmin = 1869.4676
				xmax = 1869.6176
				text = "they're"
			intervals [2755]:
				xmin = 1869.6176
				xmax = 1870.0176
				text = "older"
			intervals [2756]:
				xmin = 1870.0176
				xmax = 1870.0876
				text = "or"
			intervals [2757]:
				xmin = 1870.0876
				xmax = 1870.4576
				text = "something"
			intervals [2758]:
				xmin = 1870.4576
				xmax = 1872.6243
				text = ""
			intervals [2759]:
				xmin = 1872.6243
				xmax = 1872.7543
				text = "do"
			intervals [2760]:
				xmin = 1872.7543
				xmax = 1872.7843
				text = ""
			intervals [2761]:
				xmin = 1872.7843
				xmax = 1872.8843
				text = "they"
			intervals [2762]:
				xmin = 1872.8843
				xmax = 1873.0443
				text = "have"
			intervals [2763]:
				xmin = 1873.0443
				xmax = 1873.0743
				text = ""
			intervals [2764]:
				xmin = 1873.0743
				xmax = 1873.3643
				text = "better"
			intervals [2765]:
				xmin = 1873.3643
				xmax = 1873.8143
				text = "ideas"
			intervals [2766]:
				xmin = 1873.8143
				xmax = 1873.9843
				text = "than"
			intervals [2767]:
				xmin = 1873.9843
				xmax = 1874.1043
				text = "the"
			intervals [2768]:
				xmin = 1874.1043
				xmax = 1874.2943
				text = "other"
			intervals [2769]:
				xmin = 1874.2943
				xmax = 1874.8443
				text = "girls"
			intervals [2770]:
				xmin = 1874.8443
				xmax = 1876.8102
				text = ""
			intervals [2771]:
				xmin = 1876.8102
				xmax = 1877.0002
				text = "hm"
			intervals [2772]:
				xmin = 1877.0002
				xmax = 1879.2213
				text = ""
			intervals [2773]:
				xmin = 1879.2213
				xmax = 1879.3813
				text = "well"
			intervals [2774]:
				xmin = 1879.3813
				xmax = 1879.6613
				text = "who"
			intervals [2775]:
				xmin = 1879.6613
				xmax = 1879.6913
				text = ""
			intervals [2776]:
				xmin = 1879.6913
				xmax = 1879.9113
				text = "who"
			intervals [2777]:
				xmin = 1879.9113
				xmax = 1879.9813
				text = "s"
			intervals [2778]:
				xmin = 1879.9813
				xmax = 1880.0813
				text = "the"
			intervals [2779]:
				xmin = 1880.0813
				xmax = 1880.2413
				text = "one"
			intervals [2780]:
				xmin = 1880.2413
				xmax = 1880.3313
				text = "that"
			intervals [2781]:
				xmin = 1880.3313
				xmax = 1880.3613
				text = ""
			intervals [2782]:
				xmin = 1880.3613
				xmax = 1880.5013
				text = "they"
			intervals [2783]:
				xmin = 1880.5013
				xmax = 1880.7913
				text = "listen"
			intervals [2784]:
				xmin = 1880.7913
				xmax = 1880.9713
				text = "to"
			intervals [2785]:
				xmin = 1880.9713
				xmax = 1881.0113
				text = ""
			intervals [2786]:
				xmin = 1881.0113
				xmax = 1881.0713
				text = "the"
			intervals [2787]:
				xmin = 1881.0713
				xmax = 1881.5013
				text = "most"
			intervals [2788]:
				xmin = 1881.5013
				xmax = 1883.4285
				text = ""
			intervals [2789]:
				xmin = 1883.4285
				xmax = 1883.6985
				text = "mm-hm"
			intervals [2790]:
				xmin = 1883.6985
				xmax = 1885.4608
				text = ""
			intervals [2791]:
				xmin = 1885.4608
				xmax = 1885.6108
				text = "what"
			intervals [2792]:
				xmin = 1885.6108
				xmax = 1885.7308
				text = "does"
			intervals [2793]:
				xmin = 1885.7308
				xmax = 1885.9108
				text = "she"
			intervals [2794]:
				xmin = 1885.9108
				xmax = 1886.0908
				text = "do"
			intervals [2795]:
				xmin = 1886.0908
				xmax = 1886.2408
				text = "that"
			intervals [2796]:
				xmin = 1886.2408
				xmax = 1886.2708
				text = ""
			intervals [2797]:
				xmin = 1886.2708
				xmax = 1886.3208
				text = "s"
			intervals [2798]:
				xmin = 1886.3208
				xmax = 1886.5208
				text = "so"
			intervals [2799]:
				xmin = 1886.5208
				xmax = 1886.9708
				text = "interesting"
			intervals [2800]:
				xmin = 1886.9708
				xmax = 1887.0008
				text = ""
			intervals [2801]:
				xmin = 1887.0008
				xmax = 1887.1308
				text = "to"
			intervals [2802]:
				xmin = 1887.1308
				xmax = 1887.3008
				text = "you"
			intervals [2803]:
				xmin = 1887.3008
				xmax = 1887.6908
				text = "all"
			intervals [2804]:
				xmin = 1887.6908
				xmax = 1889.7956
				text = ""
			intervals [2805]:
				xmin = 1889.7956
				xmax = 1889.9656
				text = "she"
			intervals [2806]:
				xmin = 1889.9656
				xmax = 1890.1056
				text = "what"
			intervals [2807]:
				xmin = 1890.1056
				xmax = 1892.055
				text = ""
			intervals [2808]:
				xmin = 1892.055
				xmax = 1892.115
				text = "hm"
			intervals [2809]:
				xmin = 1892.115
				xmax = 1893.2803
				text = ""
			intervals [2810]:
				xmin = 1893.2803
				xmax = 1893.6503
				text = "drink"
			intervals [2811]:
				xmin = 1893.6503
				xmax = 1893.9903
				text = "what"
			intervals [2812]:
				xmin = 1893.9903
				xmax = 1896.7469
				text = ""
			intervals [2813]:
				xmin = 1896.7469
				xmax = 1897.1669
				text = "<unk>"
			intervals [2814]:
				xmin = 1897.1669
				xmax = 1897.7288
				text = ""
			intervals [2815]:
				xmin = 1897.7288
				xmax = 1897.7888
				text = "go"
			intervals [2816]:
				xmin = 1897.7888
				xmax = 1897.9088
				text = "head"
			intervals [2817]:
				xmin = 1897.9088
				xmax = 1897.9988
				text = "you"
			intervals [2818]:
				xmin = 1897.9988
				xmax = 1898.1288
				text = "can"
			intervals [2819]:
				xmin = 1898.1288
				xmax = 1898.4288
				text = "talk"
			intervals [2820]:
				xmin = 1898.4288
				xmax = 1898.6357
				text = ""
			intervals [2821]:
				xmin = 1898.6357
				xmax = 1898.6657
				text = "i"
			intervals [2822]:
				xmin = 1898.6657
				xmax = 1898.7757
				text = "don't"
			intervals [2823]:
				xmin = 1898.7757
				xmax = 1898.8057
				text = ""
			intervals [2824]:
				xmin = 1898.8057
				xmax = 1898.9857
				text = "care"
			intervals [2825]:
				xmin = 1898.9857
				xmax = 1899.9107
				text = ""
			intervals [2826]:
				xmin = 1899.9107
				xmax = 1900.0507
				text = "she"
			intervals [2827]:
				xmin = 1900.0507
				xmax = 1900.5307
				text = "does"
			intervals [2828]:
				xmin = 1900.5307
				xmax = 1901.738
				text = ""
			intervals [2829]:
				xmin = 1901.738
				xmax = 1902.418
				text = "mm-hm"
			intervals [2830]:
				xmin = 1902.418
				xmax = 1902.9629
				text = ""
			intervals [2831]:
				xmin = 1902.9629
				xmax = 1903.1129
				text = "does"
			intervals [2832]:
				xmin = 1903.1129
				xmax = 1903.2129
				text = "she"
			intervals [2833]:
				xmin = 1903.2129
				xmax = 1903.3929
				text = "ever"
			intervals [2834]:
				xmin = 1903.3929
				xmax = 1903.5829
				text = "let"
			intervals [2835]:
				xmin = 1903.5829
				xmax = 1903.7229
				text = "you"
			intervals [2836]:
				xmin = 1903.7229
				xmax = 1903.9029
				text = "do"
			intervals [2837]:
				xmin = 1903.9029
				xmax = 1903.9929
				text = "it"
			intervals [2838]:
				xmin = 1903.9929
				xmax = 1904.2329
				text = "too"
			intervals [2839]:
				xmin = 1904.2329
				xmax = 1905.9897
				text = ""
			intervals [2840]:
				xmin = 1905.9897
				xmax = 1906.7497
				text = "aha"
			intervals [2841]:
				xmin = 1906.7497
				xmax = 1907.0297
				text = "now"
			intervals [2842]:
				xmin = 1907.0297
				xmax = 1907.4297
				text = "see"
			intervals [2843]:
				xmin = 1907.4297
				xmax = 1907.5597
				text = "i'm"
			intervals [2844]:
				xmin = 1907.5597
				xmax = 1907.8497
				text = "getting"
			intervals [2845]:
				xmin = 1907.8497
				xmax = 1907.9897
				text = "to"
			intervals [2846]:
				xmin = 1907.9897
				xmax = 1908.4397
				text = "something"
			intervals [2847]:
				xmin = 1908.4397
				xmax = 1909.0991
				text = ""
			intervals [2848]:
				xmin = 1909.0991
				xmax = 1909.4891
				text = "why"
			intervals [2849]:
				xmin = 1909.4891
				xmax = 1909.6691
				text = "now"
			intervals [2850]:
				xmin = 1909.6691
				xmax = 1910.3291
				text = ""
			intervals [2851]:
				xmin = 1910.3291
				xmax = 1910.4691
				text = "is"
			intervals [2852]:
				xmin = 1910.4691
				xmax = 1910.6791
				text = "that"
			intervals [2853]:
				xmin = 1910.6791
				xmax = 1910.9591
				text = "why"
			intervals [2854]:
				xmin = 1910.9591
				xmax = 1911.1891
				text = "you"
			intervals [2855]:
				xmin = 1911.1891
				xmax = 1911.4491
				text = "like"
			intervals [2856]:
				xmin = 1911.4491
				xmax = 1911.5191
				text = "to"
			intervals [2857]:
				xmin = 1911.5191
				xmax = 1911.7491
				text = "hang"
			intervals [2858]:
				xmin = 1911.7491
				xmax = 1911.9191
				text = "around"
			intervals [2859]:
				xmin = 1911.9191
				xmax = 1911.9591
				text = ""
			intervals [2860]:
				xmin = 1911.9591
				xmax = 1912.0591
				text = "with"
			intervals [2861]:
				xmin = 1912.0591
				xmax = 1912.1891
				text = "the"
			intervals [2862]:
				xmin = 1912.1891
				xmax = 1912.3791
				text = "older"
			intervals [2863]:
				xmin = 1912.3791
				xmax = 1912.8091
				text = "girls"
			intervals [2864]:
				xmin = 1912.8091
				xmax = 1914.3103
				text = ""
			intervals [2865]:
				xmin = 1914.3103
				xmax = 1915.0003
				text = "aha"
			intervals [2866]:
				xmin = 1915.0003
				xmax = 1915.7132
				text = ""
			intervals [2867]:
				xmin = 1915.7132
				xmax = 1916.2932
				text = "uh-huh"
			intervals [2868]:
				xmin = 1916.2932
				xmax = 1917.4273
				text = ""
			intervals [2869]:
				xmin = 1917.4273
				xmax = 1917.5573
				text = "do"
			intervals [2870]:
				xmin = 1917.5573
				xmax = 1917.8773
				text = "you"
			intervals [2871]:
				xmin = 1917.8773
				xmax = 1918.5073
				text = "when"
			intervals [2872]:
				xmin = 1918.5073
				xmax = 1918.5973
				text = "you"
			intervals [2873]:
				xmin = 1918.5973
				xmax = 1918.8273
				text = "go"
			intervals [2874]:
				xmin = 1918.8273
				xmax = 1919.0373
				text = "out"
			intervals [2875]:
				xmin = 1919.0373
				xmax = 1919.2173
				text = "with"
			intervals [2876]:
				xmin = 1919.2173
				xmax = 1919.4373
				text = "them"
			intervals [2877]:
				xmin = 1919.4373
				xmax = 1919.6073
				text = "is"
			intervals [2878]:
				xmin = 1919.6073
				xmax = 1919.6773
				text = ""
			intervals [2879]:
				xmin = 1919.6773
				xmax = 1919.8373
				text = "that"
			intervals [2880]:
				xmin = 1919.8373
				xmax = 1919.9673
				text = "what"
			intervals [2881]:
				xmin = 1919.9673
				xmax = 1920.1273
				text = "you"
			intervals [2882]:
				xmin = 1920.1273
				xmax = 1920.3273
				text = "do"
			intervals [2883]:
				xmin = 1920.3273
				xmax = 1922.9808
				text = ""
			intervals [2884]:
				xmin = 1922.9808
				xmax = 1923.0708
				text = "do"
			intervals [2885]:
				xmin = 1923.0708
				xmax = 1923.1108
				text = ""
			intervals [2886]:
				xmin = 1923.1108
				xmax = 1923.1708
				text = "you"
			intervals [2887]:
				xmin = 1923.1708
				xmax = 1923.2108
				text = ""
			intervals [2888]:
				xmin = 1923.2108
				xmax = 1923.4308
				text = "like"
			intervals [2889]:
				xmin = 1923.4308
				xmax = 1923.5608
				text = "to"
			intervals [2890]:
				xmin = 1923.5608
				xmax = 1923.7508
				text = "drink"
			intervals [2891]:
				xmin = 1923.7508
				xmax = 1924.5901
				text = ""
			intervals [2892]:
				xmin = 1924.5901
				xmax = 1924.7001
				text = "do"
			intervals [2893]:
				xmin = 1924.7001
				xmax = 1924.7801
				text = "you"
			intervals [2894]:
				xmin = 1924.7801
				xmax = 1924.9301
				text = "ever"
			intervals [2895]:
				xmin = 1924.9301
				xmax = 1925.1001
				text = "get"
			intervals [2896]:
				xmin = 1925.1001
				xmax = 1925.4401
				text = "high"
			intervals [2897]:
				xmin = 1925.4401
				xmax = 1927.9103
				text = ""
			intervals [2898]:
				xmin = 1927.9103
				xmax = 1927.9703
				text = "do"
			intervals [2899]:
				xmin = 1927.9703
				xmax = 1928.0303
				text = "you"
			intervals [2900]:
				xmin = 1928.0303
				xmax = 1928.0894
				text = ""
			intervals [2901]:
				xmin = 1928.0894
				xmax = 1928.8294
				text = "<unk>"
			intervals [2902]:
				xmin = 1928.8294
				xmax = 1929.325
				text = ""
			intervals [2903]:
				xmin = 1929.325
				xmax = 1929.515
				text = "yeah"
			intervals [2904]:
				xmin = 1929.515
				xmax = 1929.595
				text = "it"
			intervals [2905]:
				xmin = 1929.595
				xmax = 1929.835
				text = "does"
			intervals [2906]:
				xmin = 1929.835
				xmax = 1930.015
				text = "do"
			intervals [2907]:
				xmin = 1930.015
				xmax = 1930.195
				text = "that"
			intervals [2908]:
				xmin = 1930.195
				xmax = 1930.325
				text = "to"
			intervals [2909]:
				xmin = 1930.325
				xmax = 1930.495
				text = "you"
			intervals [2910]:
				xmin = 1930.495
				xmax = 1930.855
				text = "doesn't"
			intervals [2911]:
				xmin = 1930.855
				xmax = 1930.945
				text = "it"
			intervals [2912]:
				xmin = 1930.945
				xmax = 1931.1716
				text = ""
			intervals [2913]:
				xmin = 1931.1716
				xmax = 1931.6716
				text = "mm-hm"
			intervals [2914]:
				xmin = 1931.6716
				xmax = 1933.0424
				text = ""
			intervals [2915]:
				xmin = 1933.0424
				xmax = 1933.2524
				text = "ah"
			intervals [2916]:
				xmin = 1933.2524
				xmax = 1933.5424
				text = "well"
			intervals [2917]:
				xmin = 1933.5424
				xmax = 1933.7124
				text = "does"
			intervals [2918]:
				xmin = 1933.7124
				xmax = 1933.8324
				text = "she"
			intervals [2919]:
				xmin = 1933.8324
				xmax = 1934.0124
				text = "go"
			intervals [2920]:
				xmin = 1934.0124
				xmax = 1934.1624
				text = "out"
			intervals [2921]:
				xmin = 1934.1624
				xmax = 1934.2324
				text = "and"
			intervals [2922]:
				xmin = 1934.2324
				xmax = 1934.4824
				text = "buy"
			intervals [2923]:
				xmin = 1934.4824
				xmax = 1934.6124
				text = "the"
			intervals [2924]:
				xmin = 1934.6124
				xmax = 1934.9324
				text = "stuff"
			intervals [2925]:
				xmin = 1934.9324
				xmax = 1935.0224
				text = "or"
			intervals [2926]:
				xmin = 1935.0224
				xmax = 1935.1624
				text = ""
			intervals [2927]:
				xmin = 1935.1624
				xmax = 1935.4824
				text = "or"
			intervals [2928]:
				xmin = 1935.4824
				xmax = 1935.5524
				text = ""
			intervals [2929]:
				xmin = 1935.5524
				xmax = 1935.6524
				text = "does"
			intervals [2930]:
				xmin = 1935.6524
				xmax = 1936.0124
				text = "somebody"
			intervals [2931]:
				xmin = 1936.0124
				xmax = 1936.5324
				text = ""
			intervals [2932]:
				xmin = 1936.5324
				xmax = 1936.6224
				text = "get"
			intervals [2933]:
				xmin = 1936.6224
				xmax = 1936.7024
				text = "it"
			intervals [2934]:
				xmin = 1936.7024
				xmax = 1936.7624
				text = "for"
			intervals [2935]:
				xmin = 1936.7624
				xmax = 1936.9024
				text = "you"
			intervals [2936]:
				xmin = 1936.9024
				xmax = 1937.6202
				text = ""
			intervals [2937]:
				xmin = 1937.6202
				xmax = 1938.2802
				text = "uh-huh"
			intervals [2938]:
				xmin = 1938.2802
				xmax = 1946.694
				text = ""
			intervals [2939]:
				xmin = 1946.694
				xmax = 1947.124
				text = "mm-hm"
			intervals [2940]:
				xmin = 1947.124
				xmax = 1951.4256
				text = ""
			intervals [2941]:
				xmin = 1951.4256
				xmax = 1951.8156
				text = "yeah"
			intervals [2942]:
				xmin = 1951.8156
				xmax = 1951.9256
				text = "of"
			intervals [2943]:
				xmin = 1951.9256
				xmax = 1951.9556
				text = ""
			intervals [2944]:
				xmin = 1951.9556
				xmax = 1952.2956
				text = "course"
			intervals [2945]:
				xmin = 1952.2956
				xmax = 1952.4656
				text = "they"
			intervals [2946]:
				xmin = 1952.4656
				xmax = 1952.5056
				text = ""
			intervals [2947]:
				xmin = 1952.5056
				xmax = 1952.6056
				text = "do"
			intervals [2948]:
				xmin = 1952.6056
				xmax = 1952.8893
				text = ""
			intervals [2949]:
				xmin = 1952.8893
				xmax = 1953.1993
				text = "leave"
			intervals [2950]:
				xmin = 1953.1993
				xmax = 1953.3693
				text = "them"
			intervals [2951]:
				xmin = 1953.3693
				xmax = 1953.5893
				text = "out"
			intervals [2952]:
				xmin = 1953.5893
				xmax = 1953.7193
				text = "of"
			intervals [2953]:
				xmin = 1953.7193
				xmax = 1953.8393
				text = "it"
			intervals [2954]:
				xmin = 1953.8393
				xmax = 1953.9993
				text = "huh"
			intervals [2955]:
				xmin = 1953.9993
				xmax = 1954.6893
				text = "<unk>"
			intervals [2956]:
				xmin = 1954.6893
				xmax = 1954.7332
				text = ""
			intervals [2957]:
				xmin = 1954.7332
				xmax = 1954.8332
				text = "well"
			intervals [2958]:
				xmin = 1954.8332
				xmax = 1954.9832
				text = "where"
			intervals [2959]:
				xmin = 1954.9832
				xmax = 1955.0632
				text = "do"
			intervals [2960]:
				xmin = 1955.0632
				xmax = 1955.1732
				text = "you"
			intervals [2961]:
				xmin = 1955.1732
				xmax = 1955.4032
				text = "go"
			intervals [2962]:
				xmin = 1955.4032
				xmax = 1955.5632
				text = "when"
			intervals [2963]:
				xmin = 1955.5632
				xmax = 1955.8432
				text = "you"
			intervals [2964]:
				xmin = 1955.8432
				xmax = 1956.0932
				text = "um"
			intervals [2965]:
				xmin = 1956.0932
				xmax = 1956.5375
				text = ""
			intervals [2966]:
				xmin = 1956.5375
				xmax = 1956.7475
				text = "when"
			intervals [2967]:
				xmin = 1956.7475
				xmax = 1956.8675
				text = "you"
			intervals [2968]:
				xmin = 1956.8675
				xmax = 1957.2375
				text = "drink"
			intervals [2969]:
				xmin = 1957.2375
				xmax = 1968.4099
				text = ""
			intervals [2970]:
				xmin = 1968.4099
				xmax = 1968.8399
				text = "mm-hm"
			intervals [2971]:
				xmin = 1968.8399
				xmax = 1975.0953
				text = ""
			intervals [2972]:
				xmin = 1975.0953
				xmax = 1975.5253
				text = "mm-hm"
			intervals [2973]:
				xmin = 1975.5253
				xmax = 1977.0918
				text = ""
			intervals [2974]:
				xmin = 1977.0918
				xmax = 1977.5718
				text = "mm-hm"
			intervals [2975]:
				xmin = 1977.5718
				xmax = 1979.0433
				text = ""
			intervals [2976]:
				xmin = 1979.0433
				xmax = 1979.2233
				text = "so"
			intervals [2977]:
				xmin = 1979.2233
				xmax = 1979.4833
				text = "all"
			intervals [2978]:
				xmin = 1979.4833
				xmax = 1979.5833
				text = "the"
			intervals [2979]:
				xmin = 1979.5833
				xmax = 1979.9233
				text = "boys"
			intervals [2980]:
				xmin = 1979.9233
				xmax = 1980.0533
				text = "go"
			intervals [2981]:
				xmin = 1980.0533
				xmax = 1980.3933
				text = "together"
			intervals [2982]:
				xmin = 1980.3933
				xmax = 1980.5033
				text = "and"
			intervals [2983]:
				xmin = 1980.5033
				xmax = 1980.6233
				text = "all"
			intervals [2984]:
				xmin = 1980.6233
				xmax = 1980.6833
				text = "the"
			intervals [2985]:
				xmin = 1980.6833
				xmax = 1981.0433
				text = "girls"
			intervals [2986]:
				xmin = 1981.0433
				xmax = 1981.1833
				text = "go"
			intervals [2987]:
				xmin = 1981.1833
				xmax = 1981.5033
				text = "together"
			intervals [2988]:
				xmin = 1981.5033
				xmax = 1981.7633
				text = "huh"
			intervals [2989]:
				xmin = 1981.7633
				xmax = 1982.8164
				text = ""
			intervals [2990]:
				xmin = 1982.8164
				xmax = 1982.9564
				text = "and"
			intervals [2991]:
				xmin = 1982.9564
				xmax = 1983.0864
				text = "do"
			intervals [2992]:
				xmin = 1983.0864
				xmax = 1983.2764
				text = "you"
			intervals [2993]:
				xmin = 1983.2764
				xmax = 1983.4664
				text = "all"
			intervals [2994]:
				xmin = 1983.4664
				xmax = 1983.8564
				text = "party"
			intervals [2995]:
				xmin = 1983.8564
				xmax = 1984.2864
				text = "together"
			intervals [2996]:
				xmin = 1984.2864
				xmax = 1985.0661
				text = ""
			intervals [2997]:
				xmin = 1985.0661
				xmax = 1985.1861
				text = "you"
			intervals [2998]:
				xmin = 1985.1861
				xmax = 1985.3261
				text = "have"
			intervals [2999]:
				xmin = 1985.3261
				xmax = 1985.8061
				text = "parties"
			intervals [3000]:
				xmin = 1985.8061
				xmax = 1985.9461
				text = "and"
			intervals [3001]:
				xmin = 1985.9461
				xmax = 1986.0361
				text = "you"
			intervals [3002]:
				xmin = 1986.0361
				xmax = 1986.2861
				text = "all"
			intervals [3003]:
				xmin = 1986.2861
				xmax = 1986.3461
				text = "go"
			intervals [3004]:
				xmin = 1986.3461
				xmax = 1986.4061
				text = "go"
			intervals [3005]:
				xmin = 1986.4061
				xmax = 1986.7461
				text = "together"
			intervals [3006]:
				xmin = 1986.7461
				xmax = 1987.0361
				text = "in"
			intervals [3007]:
				xmin = 1987.0361
				xmax = 1987.0661
				text = ""
			intervals [3008]:
				xmin = 1987.0661
				xmax = 1987.1961
				text = "that"
			intervals [3009]:
				xmin = 1987.1961
				xmax = 1987.4961
				text = "case"
			intervals [3010]:
				xmin = 1987.4961
				xmax = 1987.6761
				text = "huh"
			intervals [3011]:
				xmin = 1987.6761
				xmax = 1991.0442
				text = ""
			intervals [3012]:
				xmin = 1991.0442
				xmax = 1991.9942
				text = "mm-hm"
			intervals [3013]:
				xmin = 1991.9942
				xmax = 1995.3016
				text = ""
			intervals [3014]:
				xmin = 1995.3016
				xmax = 1995.8916
				text = "mm-hm"
			intervals [3015]:
				xmin = 1995.8916
				xmax = 1999.4103
				text = ""
			intervals [3016]:
				xmin = 1999.4103
				xmax = 1999.9403
				text = "mm-hm"
			intervals [3017]:
				xmin = 1999.9403
				xmax = 2001.1045
				text = ""
			intervals [3018]:
				xmin = 2001.1045
				xmax = 2001.1945
				text = "i"
			intervals [3019]:
				xmin = 2001.1945
				xmax = 2001.4345
				text = "guess"
			intervals [3020]:
				xmin = 2001.4345
				xmax = 2001.5145
				text = "you"
			intervals [3021]:
				xmin = 2001.5145
				xmax = 2001.6545
				text = "have"
			intervals [3022]:
				xmin = 2001.6545
				xmax = 2001.6945
				text = "a"
			intervals [3023]:
				xmin = 2001.6945
				xmax = 2001.8645
				text = "lot"
			intervals [3024]:
				xmin = 2001.8645
				xmax = 2001.9245
				text = "of"
			intervals [3025]:
				xmin = 2001.9245
				xmax = 2001.9745
				text = ""
			intervals [3026]:
				xmin = 2001.9745
				xmax = 2002.1345
				text = "fun"
			intervals [3027]:
				xmin = 2002.1345
				xmax = 2002.3345
				text = "then"
			intervals [3028]:
				xmin = 2002.3345
				xmax = 2002.3645
				text = ""
			intervals [3029]:
				xmin = 2002.3645
				xmax = 2002.5345
				text = "don't"
			intervals [3030]:
				xmin = 2002.5345
				xmax = 2002.5945
				text = ""
			intervals [3031]:
				xmin = 2002.5945
				xmax = 2002.6745
				text = "you"
			intervals [3032]:
				xmin = 2002.6745
				xmax = 2002.9445
				text = "<unk>"
			intervals [3033]:
				xmin = 2002.9445
				xmax = 2003.3244
				text = ""
			intervals [3034]:
				xmin = 2003.3244
				xmax = 2003.4344
				text = "how"
			intervals [3035]:
				xmin = 2003.4344
				xmax = 2003.6844
				text = "often"
			intervals [3036]:
				xmin = 2003.6844
				xmax = 2003.7744
				text = "do"
			intervals [3037]:
				xmin = 2003.7744
				xmax = 2003.9844
				text = "you"
			intervals [3038]:
				xmin = 2003.9844
				xmax = 2004.3844
				text = "party"
			intervals [3039]:
				xmin = 2004.3844
				xmax = 2008.6235
				text = ""
			intervals [3040]:
				xmin = 2008.6235
				xmax = 2009.1535
				text = "mm-hm"
			intervals [3041]:
				xmin = 2009.1535
				xmax = 2011.3242
				text = ""
			intervals [3042]:
				xmin = 2011.3242
				xmax = 2011.4342
				text = "oh"
			intervals [3043]:
				xmin = 2011.4342
				xmax = 2011.8142
				text = "yeah"
			intervals [3044]:
				xmin = 2011.8142
				xmax = 2011.9995
				text = ""
			intervals [3045]:
				xmin = 2011.9995
				xmax = 2012.1695
				text = "how"
			intervals [3046]:
				xmin = 2012.1695
				xmax = 2012.4895
				text = "was"
			intervals [3047]:
				xmin = 2012.4895
				xmax = 2012.6495
				text = "it"
			intervals [3048]:
				xmin = 2012.6495
				xmax = 2015.7355
				text = ""
			intervals [3049]:
				xmin = 2015.7355
				xmax = 2016.0055
				text = "just"
			intervals [3050]:
				xmin = 2016.0055
				xmax = 2016.4055
				text = "alright"
			intervals [3051]:
				xmin = 2016.4055
				xmax = 2016.5855
				text = "what"
			intervals [3052]:
				xmin = 2016.5855
				xmax = 2016.8355
				text = "makes"
			intervals [3053]:
				xmin = 2016.8355
				xmax = 2016.8855
				text = "a"
			intervals [3054]:
				xmin = 2016.8855
				xmax = 2017.0555
				text = "good"
			intervals [3055]:
				xmin = 2017.0555
				xmax = 2017.0855
				text = ""
			intervals [3056]:
				xmin = 2017.0855
				xmax = 2017.4455
				text = "party"
			intervals [3057]:
				xmin = 2017.4455
				xmax = 2020.7387
				text = ""
			intervals [3058]:
				xmin = 2020.7387
				xmax = 2021.1587
				text = "<unk>"
			intervals [3059]:
				xmin = 2021.1587
				xmax = 2021.5479
				text = ""
			intervals [3060]:
				xmin = 2021.5479
				xmax = 2021.6579
				text = "what"
			intervals [3061]:
				xmin = 2021.6579
				xmax = 2021.8479
				text = "kind"
			intervals [3062]:
				xmin = 2021.8479
				xmax = 2021.9479
				text = "of"
			intervals [3063]:
				xmin = 2021.9479
				xmax = 2022.2279
				text = "boys"
			intervals [3064]:
				xmin = 2022.2279
				xmax = 2022.3279
				text = "do"
			intervals [3065]:
				xmin = 2022.3279
				xmax = 2022.4679
				text = "you"
			intervals [3066]:
				xmin = 2022.4679
				xmax = 2022.6979
				text = "like"
			intervals [3067]:
				xmin = 2022.6979
				xmax = 2023.6799
				text = ""
			intervals [3068]:
				xmin = 2023.6799
				xmax = 2024.0299
				text = "older"
			intervals [3069]:
				xmin = 2024.0299
				xmax = 2024.2499
				text = "ones"
			intervals [3070]:
				xmin = 2024.2499
				xmax = 2026.312
				text = ""
			intervals [3071]:
				xmin = 2026.312
				xmax = 2026.392
				text = "you"
			intervals [3072]:
				xmin = 2026.392
				xmax = 2026.662
				text = "like"
			intervals [3073]:
				xmin = 2026.662
				xmax = 2026.882
				text = "older"
			intervals [3074]:
				xmin = 2026.882
				xmax = 2027.092
				text = "ones"
			intervals [3075]:
				xmin = 2027.092
				xmax = 2027.252
				text = "what"
			intervals [3076]:
				xmin = 2027.252
				xmax = 2027.492
				text = "about"
			intervals [3077]:
				xmin = 2027.492
				xmax = 2027.792
				text = "brenda"
			intervals [3078]:
				xmin = 2027.792
				xmax = 2027.822
				text = ""
			intervals [3079]:
				xmin = 2027.822
				xmax = 2027.892
				text = "s"
			intervals [3080]:
				xmin = 2027.892
				xmax = 2028.342
				text = "age"
			intervals [3081]:
				xmin = 2028.342
				xmax = 2031.3375
				text = ""
			intervals [3082]:
				xmin = 2031.3375
				xmax = 2031.4975
				text = "you"
			intervals [3083]:
				xmin = 2031.4975
				xmax = 2031.6075
				text = "don't"
			intervals [3084]:
				xmin = 2031.6075
				xmax = 2031.8075
				text = "like"
			intervals [3085]:
				xmin = 2031.8075
				xmax = 2031.8975
				text = "the"
			intervals [3086]:
				xmin = 2031.8975
				xmax = 2032.1575
				text = "younger"
			intervals [3087]:
				xmin = 2032.1575
				xmax = 2032.3275
				text = "ones"
			intervals [3088]:
				xmin = 2032.3275
				xmax = 2032.5575
				text = "huh"
			intervals [3089]:
				xmin = 2032.5575
				xmax = 2034.8238
				text = ""
			intervals [3090]:
				xmin = 2034.8238
				xmax = 2035.0338
				text = "well"
			intervals [3091]:
				xmin = 2035.0338
				xmax = 2035.1738
				text = "why"
			intervals [3092]:
				xmin = 2035.1738
				xmax = 2035.2738
				text = "do"
			intervals [3093]:
				xmin = 2035.2738
				xmax = 2035.4038
				text = "you"
			intervals [3094]:
				xmin = 2035.4038
				xmax = 2035.4938
				text = "do"
			intervals [3095]:
				xmin = 2035.4938
				xmax = 2035.6038
				text = "you"
			intervals [3096]:
				xmin = 2035.6038
				xmax = 2035.7638
				text = "have"
			intervals [3097]:
				xmin = 2035.7638
				xmax = 2035.8438
				text = "a"
			intervals [3098]:
				xmin = 2035.8438
				xmax = 2036.3238
				text = "boyfriend"
			intervals [3099]:
				xmin = 2036.3238
				xmax = 2037.1592
				text = ""
			intervals [3100]:
				xmin = 2037.1592
				xmax = 2037.2992
				text = "you"
			intervals [3101]:
				xmin = 2037.2992
				xmax = 2037.5192
				text = "have"
			intervals [3102]:
				xmin = 2037.5192
				xmax = 2037.7492
				text = "one"
			intervals [3103]:
				xmin = 2037.7492
				xmax = 2038.2699
				text = ""
			intervals [3104]:
				xmin = 2038.2699
				xmax = 2038.5899
				text = "oh"
			intervals [3105]:
				xmin = 2038.5899
				xmax = 2038.6199
				text = ""
			intervals [3106]:
				xmin = 2038.6199
				xmax = 2038.8299
				text = "what"
			intervals [3107]:
				xmin = 2038.8299
				xmax = 2038.8599
				text = "s"
			intervals [3108]:
				xmin = 2038.8599
				xmax = 2039.0199
				text = "his"
			intervals [3109]:
				xmin = 2039.0199
				xmax = 2039.0499
				text = ""
			intervals [3110]:
				xmin = 2039.0499
				xmax = 2039.2299
				text = "what"
			intervals [3111]:
				xmin = 2039.2299
				xmax = 2039.2599
				text = "s"
			intervals [3112]:
				xmin = 2039.2599
				xmax = 2039.3999
				text = "he"
			intervals [3113]:
				xmin = 2039.3999
				xmax = 2039.7299
				text = "like"
			intervals [3114]:
				xmin = 2039.7299
				xmax = 2042.204
				text = ""
			intervals [3115]:
				xmin = 2042.204
				xmax = 2042.674
				text = "mm-hm"
			intervals [3116]:
				xmin = 2042.674
				xmax = 2047.3796
				text = ""
			intervals [3117]:
				xmin = 2047.3796
				xmax = 2047.9296
				text = "mm-hm"
			intervals [3118]:
				xmin = 2047.9296
				xmax = 2052.0883
				text = ""
			intervals [3119]:
				xmin = 2052.0883
				xmax = 2052.5583
				text = "mm-hm"
			intervals [3120]:
				xmin = 2052.5583
				xmax = 2055.8032
				text = ""
			intervals [3121]:
				xmin = 2055.8032
				xmax = 2055.9032
				text = "is"
			intervals [3122]:
				xmin = 2055.9032
				xmax = 2056.0432
				text = "he"
			intervals [3123]:
				xmin = 2056.0432
				xmax = 2056.0732
				text = ""
			intervals [3124]:
				xmin = 2056.0732
				xmax = 2056.3632
				text = "nice"
			intervals [3125]:
				xmin = 2056.3632
				xmax = 2059.0217
				text = ""
			intervals [3126]:
				xmin = 2059.0217
				xmax = 2059.4717
				text = "<unk>"
			intervals [3127]:
				xmin = 2059.4717
				xmax = 2060.2009
				text = ""
			intervals [3128]:
				xmin = 2060.2009
				xmax = 2060.3809
				text = "how"
			intervals [3129]:
				xmin = 2060.3809
				xmax = 2060.6009
				text = "old"
			intervals [3130]:
				xmin = 2060.6009
				xmax = 2060.7509
				text = "is"
			intervals [3131]:
				xmin = 2060.7509
				xmax = 2060.8609
				text = "he"
			intervals [3132]:
				xmin = 2060.8609
				xmax = 2062.2565
				text = ""
			intervals [3133]:
				xmin = 2062.2565
				xmax = 2062.4165
				text = "oh"
			intervals [3134]:
				xmin = 2062.4165
				xmax = 2062.4865
				text = ""
			intervals [3135]:
				xmin = 2062.4865
				xmax = 2062.9165
				text = "boy"
			intervals [3136]:
				xmin = 2062.9165
				xmax = 2062.9465
				text = ""
			intervals [3137]:
				xmin = 2062.9465
				xmax = 2063.0365
				text = "that"
			intervals [3138]:
				xmin = 2063.0365
				xmax = 2063.0965
				text = "s"
			intervals [3139]:
				xmin = 2063.0965
				xmax = 2063.4165
				text = "pretty"
			intervals [3140]:
				xmin = 2063.4165
				xmax = 2063.7065
				text = "old"
			intervals [3141]:
				xmin = 2063.7065
				xmax = 2063.8665
				text = "isn't"
			intervals [3142]:
				xmin = 2063.8665
				xmax = 2063.9365
				text = "it"
			intervals [3143]:
				xmin = 2063.9365
				xmax = 2064.5665
				text = "<unk>"
			intervals [3144]:
				xmin = 2064.5665
				xmax = 2066.3316
				text = ""
			intervals [3145]:
				xmin = 2066.3316
				xmax = 2066.6316
				text = "uh-huh"
			intervals [3146]:
				xmin = 2066.6316
				xmax = 2066.6616
				text = ""
			intervals [3147]:
				xmin = 2066.6616
				xmax = 2066.8516
				text = "does"
			intervals [3148]:
				xmin = 2066.8516
				xmax = 2066.9416
				text = "he"
			intervals [3149]:
				xmin = 2066.9416
				xmax = 2067.1216
				text = "go"
			intervals [3150]:
				xmin = 2067.1216
				xmax = 2067.2016
				text = "to"
			intervals [3151]:
				xmin = 2067.2016
				xmax = 2067.5016
				text = "school"
			intervals [3152]:
				xmin = 2067.5016
				xmax = 2067.7116
				text = "too"
			intervals [3153]:
				xmin = 2067.7116
				xmax = 2069.9575
				text = ""
			intervals [3154]:
				xmin = 2069.9575
				xmax = 2070.1175
				text = "that"
			intervals [3155]:
				xmin = 2070.1175
				xmax = 2070.2575
				text = "s"
			intervals [3156]:
				xmin = 2070.2575
				xmax = 2070.2875
				text = ""
			intervals [3157]:
				xmin = 2070.2875
				xmax = 2070.6475
				text = "good"
			intervals [3158]:
				xmin = 2070.6475
				xmax = 2071.9175
				text = ""
			intervals [3159]:
				xmin = 2071.9175
				xmax = 2072.2775
				text = "um"
			intervals [3160]:
				xmin = 2072.2775
				xmax = 2076.8936
				text = ""
			intervals [3161]:
				xmin = 2076.8936
				xmax = 2077.0736
				text = "what"
			intervals [3162]:
				xmin = 2077.0736
				xmax = 2077.1336
				text = "do"
			intervals [3163]:
				xmin = 2077.1336
				xmax = 2077.2536
				text = "you"
			intervals [3164]:
				xmin = 2077.2536
				xmax = 2077.5036
				text = "want"
			intervals [3165]:
				xmin = 2077.5036
				xmax = 2077.5736
				text = "to"
			intervals [3166]:
				xmin = 2077.5736
				xmax = 2077.6236
				text = ""
			intervals [3167]:
				xmin = 2077.6236
				xmax = 2077.8036
				text = "do"
			intervals [3168]:
				xmin = 2077.8036
				xmax = 2077.9736
				text = "when"
			intervals [3169]:
				xmin = 2077.9736
				xmax = 2078.0636
				text = "you"
			intervals [3170]:
				xmin = 2078.0636
				xmax = 2078.1136
				text = ""
			intervals [3171]:
				xmin = 2078.1136
				xmax = 2078.3736
				text = "finish"
			intervals [3172]:
				xmin = 2078.3736
				xmax = 2078.7536
				text = "school"
			intervals [3173]:
				xmin = 2078.7536
				xmax = 2082.720
				text = ""
			intervals [3174]:
				xmin = 2082.720
				xmax = 2082.850
				text = "a"
			intervals [3175]:
				xmin = 2082.850
				xmax = 2083.010
				text = "maid"
			intervals [3176]:
				xmin = 2083.010
				xmax = 2083.6018
				text = ""
			intervals [3177]:
				xmin = 2083.6018
				xmax = 2083.9818
				text = "uh-huh"
			intervals [3178]:
				xmin = 2083.9818
				xmax = 2084.2499
				text = ""
			intervals [3179]:
				xmin = 2084.2499
				xmax = 2084.3499
				text = "is"
			intervals [3180]:
				xmin = 2084.3499
				xmax = 2084.4699
				text = "there"
			intervals [3181]:
				xmin = 2084.4699
				xmax = 2084.7899
				text = "anything"
			intervals [3182]:
				xmin = 2084.7899
				xmax = 2084.9599
				text = "else"
			intervals [3183]:
				xmin = 2084.9599
				xmax = 2085.0299
				text = "you"
			intervals [3184]:
				xmin = 2085.0299
				xmax = 2085.0599
				text = "d"
			intervals [3185]:
				xmin = 2085.0599
				xmax = 2085.2299
				text = "like"
			intervals [3186]:
				xmin = 2085.2299
				xmax = 2085.3499
				text = "to"
			intervals [3187]:
				xmin = 2085.3499
				xmax = 2085.3999
				text = ""
			intervals [3188]:
				xmin = 2085.3999
				xmax = 2085.5799
				text = "do"
			intervals [3189]:
				xmin = 2085.5799
				xmax = 2094.045
				text = ""
			intervals [3190]:
				xmin = 2094.045
				xmax = 2094.265
				text = "why"
			intervals [3191]:
				xmin = 2094.265
				xmax = 2094.395
				text = "did"
			intervals [3192]:
				xmin = 2094.395
				xmax = 2094.465
				text = "you"
			intervals [3193]:
				xmin = 2094.465
				xmax = 2094.745
				text = "change"
			intervals [3194]:
				xmin = 2094.745
				xmax = 2094.835
				text = "your"
			intervals [3195]:
				xmin = 2094.835
				xmax = 2095.125
				text = "mind"
			intervals [3196]:
				xmin = 2095.125
				xmax = 2104.5206
				text = ""
			intervals [3197]:
				xmin = 2104.5206
				xmax = 2105.1406
				text = "mm-hm"
			intervals [3198]:
				xmin = 2105.1406
				xmax = 2106.6966
				text = ""
			intervals [3199]:
				xmin = 2106.6966
				xmax = 2106.7866
				text = "so"
			intervals [3200]:
				xmin = 2106.7866
				xmax = 2106.9266
				text = "you"
			intervals [3201]:
				xmin = 2106.9266
				xmax = 2107.1066
				text = "think"
			intervals [3202]:
				xmin = 2107.1066
				xmax = 2107.2066
				text = "the"
			intervals [3203]:
				xmin = 2107.2066
				xmax = 2107.5066
				text = "job"
			intervals [3204]:
				xmin = 2107.5066
				xmax = 2107.6566
				text = "might"
			intervals [3205]:
				xmin = 2107.6566
				xmax = 2107.7066
				text = ""
			intervals [3206]:
				xmin = 2107.7066
				xmax = 2107.8266
				text = "be"
			intervals [3207]:
				xmin = 2107.8266
				xmax = 2108.0166
				text = "too"
			intervals [3208]:
				xmin = 2108.0166
				xmax = 2108.3566
				text = "hard"
			intervals [3209]:
				xmin = 2108.3566
				xmax = 2108.5366
				text = "huh"
			intervals [3210]:
				xmin = 2108.5366
				xmax = 2108.8833
				text = ""
			intervals [3211]:
				xmin = 2108.8833
				xmax = 2108.9733
				text = "so"
			intervals [3212]:
				xmin = 2108.9733
				xmax = 2109.1233
				text = "you"
			intervals [3213]:
				xmin = 2109.1233
				xmax = 2109.1533
				text = "d"
			intervals [3214]:
				xmin = 2109.1533
				xmax = 2109.4233
				text = "rather"
			intervals [3215]:
				xmin = 2109.4233
				xmax = 2109.5633
				text = "be"
			intervals [3216]:
				xmin = 2109.5633
				xmax = 2109.6033
				text = "a"
			intervals [3217]:
				xmin = 2109.6033
				xmax = 2109.8833
				text = "maid"
			intervals [3218]:
				xmin = 2109.8833
				xmax = 2110.0133
				text = "why"
			intervals [3219]:
				xmin = 2110.0133
				xmax = 2110.0733
				text = "do"
			intervals [3220]:
				xmin = 2110.0733
				xmax = 2110.1333
				text = "you"
			intervals [3221]:
				xmin = 2110.1333
				xmax = 2110.3033
				text = "wanna"
			intervals [3222]:
				xmin = 2110.3033
				xmax = 2110.4033
				text = "be"
			intervals [3223]:
				xmin = 2110.4033
				xmax = 2110.4333
				text = "a"
			intervals [3224]:
				xmin = 2110.4333
				xmax = 2110.7933
				text = "maid"
			intervals [3225]:
				xmin = 2110.7933
				xmax = 2112.6673
				text = ""
			intervals [3226]:
				xmin = 2112.6673
				xmax = 2113.1973
				text = "mm-hm"
			intervals [3227]:
				xmin = 2113.1973
				xmax = 2114.1155
				text = ""
			intervals [3228]:
				xmin = 2114.1155
				xmax = 2114.6355
				text = "mm-hm"
			intervals [3229]:
				xmin = 2114.6355
				xmax = 2118.686
				text = ""
			intervals [3230]:
				xmin = 2118.686
				xmax = 2119.126
				text = "mm-hm"
			intervals [3231]:
				xmin = 2119.126
				xmax = 2120.9459
				text = ""
			intervals [3232]:
				xmin = 2120.9459
				xmax = 2121.2359
				text = "oh"
			intervals [3233]:
				xmin = 2121.2359
				xmax = 2121.5159
				text = "like"
			intervals [3234]:
				xmin = 2121.5159
				xmax = 2121.6559
				text = "on"
			intervals [3235]:
				xmin = 2121.6559
				xmax = 2121.9359
				text = "hazel"
			intervals [3236]:
				xmin = 2121.9359
				xmax = 2122.0959
				text = "you"
			intervals [3237]:
				xmin = 2122.0959
				xmax = 2122.3259
				text = "wanna"
			intervals [3238]:
				xmin = 2122.3259
				xmax = 2122.4659
				text = "be"
			intervals [3239]:
				xmin = 2122.4659
				xmax = 2122.6659
				text = "like"
			intervals [3240]:
				xmin = 2122.6659
				xmax = 2123.1359
				text = "hazel"
			intervals [3241]:
				xmin = 2123.1359
				xmax = 2124.3651
				text = ""
			intervals [3242]:
				xmin = 2124.3651
				xmax = 2124.4651
				text = "do"
			intervals [3243]:
				xmin = 2124.4651
				xmax = 2124.5951
				text = "you"
			intervals [3244]:
				xmin = 2124.5951
				xmax = 2124.7751
				text = "wanna"
			intervals [3245]:
				xmin = 2124.7751
				xmax = 2125.0951
				text = "have"
			intervals [3246]:
				xmin = 2125.0951
				xmax = 2125.1251
				text = ""
			intervals [3247]:
				xmin = 2125.1251
				xmax = 2125.5251
				text = "uh"
			intervals [3248]:
				xmin = 2125.5251
				xmax = 2125.6351
				text = "do"
			intervals [3249]:
				xmin = 2125.6351
				xmax = 2125.7351
				text = "you"
			intervals [3250]:
				xmin = 2125.7351
				xmax = 2125.9851
				text = "wanna"
			intervals [3251]:
				xmin = 2125.9851
				xmax = 2126.3051
				text = "stay"
			intervals [3252]:
				xmin = 2126.3051
				xmax = 2126.4851
				text = "with"
			intervals [3253]:
				xmin = 2126.4851
				xmax = 2126.5651
				text = "the"
			intervals [3254]:
				xmin = 2126.5651
				xmax = 2126.6151
				text = ""
			intervals [3255]:
				xmin = 2126.6151
				xmax = 2127.0351
				text = "family"
			intervals [3256]:
				xmin = 2127.0351
				xmax = 2127.2051
				text = "like"
			intervals [3257]:
				xmin = 2127.2051
				xmax = 2127.6151
				text = "hazel"
			intervals [3258]:
				xmin = 2127.6151
				xmax = 2127.8851
				text = "does"
			intervals [3259]:
				xmin = 2127.8851
				xmax = 2128.7051
				text = "<unk>"
			intervals [3260]:
				xmin = 2128.7051
				xmax = 2128.8596
				text = ""
			intervals [3261]:
				xmin = 2128.8596
				xmax = 2128.9196
				text = "do"
			intervals [3262]:
				xmin = 2128.9196
				xmax = 2128.9796
				text = "you"
			intervals [3263]:
				xmin = 2128.9796
				xmax = 2129.0996
				text = "want"
			intervals [3264]:
				xmin = 2129.0996
				xmax = 2129.1796
				text = "to"
			intervals [3265]:
				xmin = 2129.1796
				xmax = 2129.2696
				text = "have"
			intervals [3266]:
				xmin = 2129.2696
				xmax = 2129.3296
				text = "a"
			intervals [3267]:
				xmin = 2129.3296
				xmax = 2129.6996
				text = "family"
			intervals [3268]:
				xmin = 2129.6996
				xmax = 2129.7596
				text = "of"
			intervals [3269]:
				xmin = 2129.7596
				xmax = 2129.7896
				text = ""
			intervals [3270]:
				xmin = 2129.7896
				xmax = 2129.9996
				text = "your"
			intervals [3271]:
				xmin = 2129.9996
				xmax = 2130.2096
				text = "own"
			intervals [3272]:
				xmin = 2130.2096
				xmax = 2131.102
				text = ""
			intervals [3273]:
				xmin = 2131.102
				xmax = 2131.162
				text = "do"
			intervals [3274]:
				xmin = 2131.162
				xmax = 2131.222
				text = "you"
			intervals [3275]:
				xmin = 2131.222
				xmax = 2131.422
				text = "want"
			intervals [3276]:
				xmin = 2131.422
				xmax = 2131.612
				text = "a"
			intervals [3277]:
				xmin = 2131.612
				xmax = 2135.2013
				text = ""
			intervals [3278]:
				xmin = 2135.2013
				xmax = 2135.5613
				text = "oh"
			intervals [3279]:
				xmin = 2135.5613
				xmax = 2147.8693
				text = ""
			intervals [3280]:
				xmin = 2147.8693
				xmax = 2148.4493
				text = "mm-hm"
			intervals [3281]:
				xmin = 2148.4493
				xmax = 2148.863
				text = ""
			intervals [3282]:
				xmin = 2148.863
				xmax = 2149.163
				text = "mm-hm"
			intervals [3283]:
				xmin = 2149.163
				xmax = 2151.3747
				text = ""
			intervals [3284]:
				xmin = 2151.3747
				xmax = 2151.6147
				text = "what"
			intervals [3285]:
				xmin = 2151.6147
				xmax = 2151.8247
				text = "else"
			intervals [3286]:
				xmin = 2151.8247
				xmax = 2152.1447
				text = "about"
			intervals [3287]:
				xmin = 2152.1447
				xmax = 2152.4331
				text = ""
			intervals [3288]:
				xmin = 2152.4331
				xmax = 2152.6131
				text = "what"
			intervals [3289]:
				xmin = 2152.6131
				xmax = 2152.8831
				text = "else"
			intervals [3290]:
				xmin = 2152.8831
				xmax = 2153.2831
				text = "about"
			intervals [3291]:
				xmin = 2153.2831
				xmax = 2153.5231
				text = "uh"
			intervals [3292]:
				xmin = 2153.5231
				xmax = 2154.1431
				text = "hazel"
			intervals [3293]:
				xmin = 2154.1431
				xmax = 2154.3031
				text = ""
			intervals [3294]:
				xmin = 2154.3031
				xmax = 2154.5431
				text = "and"
			intervals [3295]:
				xmin = 2154.5431
				xmax = 2154.8131
				text = "being"
			intervals [3296]:
				xmin = 2154.8131
				xmax = 2154.8531
				text = "a"
			intervals [3297]:
				xmin = 2154.8531
				xmax = 2155.1431
				text = "maid"
			intervals [3298]:
				xmin = 2155.1431
				xmax = 2155.2431
				text = "do"
			intervals [3299]:
				xmin = 2155.2431
				xmax = 2155.4131
				text = "you"
			intervals [3300]:
				xmin = 2155.4131
				xmax = 2155.8231
				text = "like"
			intervals [3301]:
				xmin = 2155.8231
				xmax = 2162.9109
				text = ""
			intervals [3302]:
				xmin = 2162.9109
				xmax = 2163.0209
				text = "do"
			intervals [3303]:
				xmin = 2163.0209
				xmax = 2163.0809
				text = "you"
			intervals [3304]:
				xmin = 2163.0809
				xmax = 2163.3909
				text = "help"
			intervals [3305]:
				xmin = 2163.3909
				xmax = 2163.4909
				text = "do"
			intervals [3306]:
				xmin = 2163.4909
				xmax = 2163.6209
				text = "you"
			intervals [3307]:
				xmin = 2163.6209
				xmax = 2163.8709
				text = "clean"
			intervals [3308]:
				xmin = 2163.8709
				xmax = 2164.0209
				text = "up"
			intervals [3309]:
				xmin = 2164.0209
				xmax = 2164.0909
				text = "at"
			intervals [3310]:
				xmin = 2164.0909
				xmax = 2164.3809
				text = "home"
			intervals [3311]:
				xmin = 2164.3809
				xmax = 2164.9043
				text = ""
			intervals [3312]:
				xmin = 2164.9043
				xmax = 2164.9943
				text = "do"
			intervals [3313]:
				xmin = 2164.9943
				xmax = 2165.0543
				text = "you"
			intervals [3314]:
				xmin = 2165.0543
				xmax = 2165.1843
				text = "like"
			intervals [3315]:
				xmin = 2165.1843
				xmax = 2165.2743
				text = "to"
			intervals [3316]:
				xmin = 2165.2743
				xmax = 2165.5343
				text = "clean"
			intervals [3317]:
				xmin = 2165.5343
				xmax = 2165.7143
				text = "up"
			intervals [3318]:
				xmin = 2165.7143
				xmax = 2168.4282
				text = ""
			intervals [3319]:
				xmin = 2168.4282
				xmax = 2168.5382
				text = "oh"
			intervals [3320]:
				xmin = 2168.5382
				xmax = 2168.6282
				text = "why"
			intervals [3321]:
				xmin = 2168.6282
				xmax = 2171.0226
				text = ""
			intervals [3322]:
				xmin = 2171.0226
				xmax = 2171.4626
				text = "uh-huh"
			intervals [3323]:
				xmin = 2171.4626
				xmax = 2171.6185
				text = ""
			intervals [3324]:
				xmin = 2171.6185
				xmax = 2171.7785
				text = "well"
			intervals [3325]:
				xmin = 2171.7785
				xmax = 2171.9285
				text = "why"
			intervals [3326]:
				xmin = 2171.9285
				xmax = 2172.0085
				text = "do"
			intervals [3327]:
				xmin = 2172.0085
				xmax = 2172.1185
				text = "you"
			intervals [3328]:
				xmin = 2172.1185
				xmax = 2172.3685
				text = "wanna"
			intervals [3329]:
				xmin = 2172.3685
				xmax = 2172.5385
				text = "be"
			intervals [3330]:
				xmin = 2172.5385
				xmax = 2172.5885
				text = "a"
			intervals [3331]:
				xmin = 2172.5885
				xmax = 2172.8685
				text = "maid"
			intervals [3332]:
				xmin = 2172.8685
				xmax = 2172.8985
				text = ""
			intervals [3333]:
				xmin = 2172.8985
				xmax = 2173.0285
				text = "then"
			intervals [3334]:
				xmin = 2173.0285
				xmax = 2173.1385
				text = "if"
			intervals [3335]:
				xmin = 2173.1385
				xmax = 2173.2085
				text = "you"
			intervals [3336]:
				xmin = 2173.2085
				xmax = 2173.3685
				text = "don't"
			intervals [3337]:
				xmin = 2173.3685
				xmax = 2173.5285
				text = "like"
			intervals [3338]:
				xmin = 2173.5285
				xmax = 2173.5985
				text = "to"
			intervals [3339]:
				xmin = 2173.5985
				xmax = 2173.8685
				text = "clean"
			intervals [3340]:
				xmin = 2173.8685
				xmax = 2174.0285
				text = "up"
			intervals [3341]:
				xmin = 2174.0285
				xmax = 2174.5228
				text = ""
			intervals [3342]:
				xmin = 2174.5228
				xmax = 2174.6628
				text = "that"
			intervals [3343]:
				xmin = 2174.6628
				xmax = 2174.7128
				text = "s"
			intervals [3344]:
				xmin = 2174.7128
				xmax = 2174.8428
				text = "what"
			intervals [3345]:
				xmin = 2174.8428
				xmax = 2175.1028
				text = "maids"
			intervals [3346]:
				xmin = 2175.1028
				xmax = 2175.2728
				text = "have"
			intervals [3347]:
				xmin = 2175.2728
				xmax = 2175.3728
				text = "to"
			intervals [3348]:
				xmin = 2175.3728
				xmax = 2175.4028
				text = ""
			intervals [3349]:
				xmin = 2175.4028
				xmax = 2175.6028
				text = "do"
			intervals [3350]:
				xmin = 2175.6028
				xmax = 2179.149
				text = ""
			intervals [3351]:
				xmin = 2179.149
				xmax = 2179.559
				text = "mm-hm"
			intervals [3352]:
				xmin = 2179.559
				xmax = 2180.6034
				text = ""
			intervals [3353]:
				xmin = 2180.6034
				xmax = 2180.7134
				text = "how"
			intervals [3354]:
				xmin = 2180.7134
				xmax = 2180.9734
				text = "much"
			intervals [3355]:
				xmin = 2180.9734
				xmax = 2181.5134
				text = "education"
			intervals [3356]:
				xmin = 2181.5134
				xmax = 2181.5934
				text = "do"
			intervals [3357]:
				xmin = 2181.5934
				xmax = 2181.7134
				text = "you"
			intervals [3358]:
				xmin = 2181.7134
				xmax = 2181.9134
				text = "think"
			intervals [3359]:
				xmin = 2181.9134
				xmax = 2182.0334
				text = "you"
			intervals [3360]:
				xmin = 2182.0334
				xmax = 2182.3034
				text = "need"
			intervals [3361]:
				xmin = 2182.3034
				xmax = 2182.4434
				text = "to"
			intervals [3362]:
				xmin = 2182.4434
				xmax = 2182.5934
				text = "be"
			intervals [3363]:
				xmin = 2182.5934
				xmax = 2182.6334
				text = "a"
			intervals [3364]:
				xmin = 2182.6334
				xmax = 2183.0034
				text = "maid"
			intervals [3365]:
				xmin = 2183.0034
				xmax = 2186.6332
				text = ""
			intervals [3366]:
				xmin = 2186.6332
				xmax = 2186.7432
				text = "and"
			intervals [3367]:
				xmin = 2186.7432
				xmax = 2186.8932
				text = "how"
			intervals [3368]:
				xmin = 2186.8932
				xmax = 2187.1332
				text = "much"
			intervals [3369]:
				xmin = 2187.1332
				xmax = 2187.2632
				text = "is"
			intervals [3370]:
				xmin = 2187.2632
				xmax = 2187.5232
				text = "that"
			intervals [3371]:
				xmin = 2187.5232
				xmax = 2192.4772
				text = ""
			intervals [3372]:
				xmin = 2192.4772
				xmax = 2192.5972
				text = "don't"
			intervals [3373]:
				xmin = 2192.5972
				xmax = 2192.6972
				text = "you"
			intervals [3374]:
				xmin = 2192.6972
				xmax = 2192.8172
				text = "have"
			intervals [3375]:
				xmin = 2192.8172
				xmax = 2193.0172
				text = "any"
			intervals [3376]:
				xmin = 2193.0172
				xmax = 2193.4772
				text = "idea"
			intervals [3377]:
				xmin = 2193.4772
				xmax = 2195.9042
				text = ""
			intervals [3378]:
				xmin = 2195.9042
				xmax = 2196.2342
				text = "well"
			intervals [3379]:
				xmin = 2196.2342
				xmax = 2196.4437
				text = ""
			intervals [3380]:
				xmin = 2196.4437
				xmax = 2196.5437
				text = "so"
			intervals [3381]:
				xmin = 2196.5437
				xmax = 2196.7137
				text = "do"
			intervals [3382]:
				xmin = 2196.7137
				xmax = 2196.7937
				text = "you"
			intervals [3383]:
				xmin = 2196.7937
				xmax = 2197.0237
				text = "think"
			intervals [3384]:
				xmin = 2197.0237
				xmax = 2197.0937
				text = "you"
			intervals [3385]:
				xmin = 2197.0937
				xmax = 2197.2837
				text = "could"
			intervals [3386]:
				xmin = 2197.2837
				xmax = 2197.5937
				text = "stop"
			intervals [3387]:
				xmin = 2197.5937
				xmax = 2197.9237
				text = "school"
			intervals [3388]:
				xmin = 2197.9237
				xmax = 2198.0537
				text = "at"
			intervals [3389]:
				xmin = 2198.0537
				xmax = 2198.3137
				text = "sixth"
			intervals [3390]:
				xmin = 2198.3137
				xmax = 2198.6237
				text = "grade"
			intervals [3391]:
				xmin = 2198.6237
				xmax = 2198.6837
				text = "and"
			intervals [3392]:
				xmin = 2198.6837
				xmax = 2198.8537
				text = "go"
			intervals [3393]:
				xmin = 2198.8537
				xmax = 2198.9837
				text = "out"
			intervals [3394]:
				xmin = 2198.9837
				xmax = 2199.0737
				text = "and"
			intervals [3395]:
				xmin = 2199.0737
				xmax = 2199.1837
				text = "be"
			intervals [3396]:
				xmin = 2199.1837
				xmax = 2199.2337
				text = "a"
			intervals [3397]:
				xmin = 2199.2337
				xmax = 2199.5037
				text = "maid"
			intervals [3398]:
				xmin = 2199.5037
				xmax = 2199.7337
				text = "now"
			intervals [3399]:
				xmin = 2199.7337
				xmax = 2200.6167
				text = ""
			intervals [3400]:
				xmin = 2200.6167
				xmax = 2200.6767
				text = "you"
			intervals [3401]:
				xmin = 2200.6767
				xmax = 2200.9067
				text = "think"
			intervals [3402]:
				xmin = 2200.9067
				xmax = 2200.9867
				text = "you"
			intervals [3403]:
				xmin = 2200.9867
				xmax = 2201.1467
				text = "need"
			intervals [3404]:
				xmin = 2201.1467
				xmax = 2201.3367
				text = "more"
			intervals [3405]:
				xmin = 2201.3367
				xmax = 2201.4267
				text = "than"
			intervals [3406]:
				xmin = 2201.4267
				xmax = 2201.6667
				text = "that"
			intervals [3407]:
				xmin = 2201.6667
				xmax = 2202.6101
				text = ""
			intervals [3408]:
				xmin = 2202.6101
				xmax = 2203.1301
				text = "seventh"
			intervals [3409]:
				xmin = 2203.1301
				xmax = 2203.5101
				text = "grade"
			intervals [3410]:
				xmin = 2203.5101
				xmax = 2205.1519
				text = ""
			intervals [3411]:
				xmin = 2205.1519
				xmax = 2205.2919
				text = "how"
			intervals [3412]:
				xmin = 2205.2919
				xmax = 2205.6019
				text = "much"
			intervals [3413]:
				xmin = 2205.6019
				xmax = 2205.7919
				text = "then"
			intervals [3414]:
				xmin = 2205.7919
				xmax = 2211.2288
				text = ""
			intervals [3415]:
				xmin = 2211.2288
				xmax = 2211.5288
				text = "well"
			intervals [3416]:
				xmin = 2211.5288
				xmax = 2211.6388
				text = "when"
			intervals [3417]:
				xmin = 2211.6388
				xmax = 2211.7688
				text = "you"
			intervals [3418]:
				xmin = 2211.7688
				xmax = 2211.9188
				text = "go"
			intervals [3419]:
				xmin = 2211.9188
				xmax = 2212.0288
				text = "when"
			intervals [3420]:
				xmin = 2212.0288
				xmax = 2212.1188
				text = "you"
			intervals [3421]:
				xmin = 2212.1188
				xmax = 2212.5788
				text = "graduate"
			intervals [3422]:
				xmin = 2212.5788
				xmax = 2212.7188
				text = "from"
			intervals [3423]:
				xmin = 2212.7188
				xmax = 2212.9388
				text = "high"
			intervals [3424]:
				xmin = 2212.9388
				xmax = 2213.2688
				text = "school"
			intervals [3425]:
				xmin = 2213.2688
				xmax = 2213.3788
				text = "you"
			intervals [3426]:
				xmin = 2213.3788
				xmax = 2213.5288
				text = "can"
			intervals [3427]:
				xmin = 2213.5288
				xmax = 2213.7088
				text = "do"
			intervals [3428]:
				xmin = 2213.7088
				xmax = 2214.1488
				text = "something"
			intervals [3429]:
				xmin = 2214.1488
				xmax = 2214.3388
				text = "else"
			intervals [3430]:
				xmin = 2214.3388
				xmax = 2214.7488
				text = "besides"
			intervals [3431]:
				xmin = 2214.7488
				xmax = 2214.9588
				text = "being"
			intervals [3432]:
				xmin = 2214.9588
				xmax = 2214.9988
				text = "a"
			intervals [3433]:
				xmin = 2214.9988
				xmax = 2215.2888
				text = "maid"
			intervals [3434]:
				xmin = 2215.2888
				xmax = 2215.3488
				text = "and"
			intervals [3435]:
				xmin = 2215.3488
				xmax = 2215.5388
				text = "get"
			intervals [3436]:
				xmin = 2215.5388
				xmax = 2215.7288
				text = "more"
			intervals [3437]:
				xmin = 2215.7288
				xmax = 2215.9888
				text = "money"
			intervals [3438]:
				xmin = 2215.9888
				xmax = 2219.2014
				text = ""
			intervals [3439]:
				xmin = 2219.2014
				xmax = 2219.4414
				text = "hm"
			intervals [3440]:
				xmin = 2219.4414
				xmax = 2219.9307
				text = ""
			intervals [3441]:
				xmin = 2219.9307
				xmax = 2220.0307
				text = "you"
			intervals [3442]:
				xmin = 2220.0307
				xmax = 2220.1907
				text = "don't"
			intervals [3443]:
				xmin = 2220.1907
				xmax = 2220.4107
				text = "want"
			intervals [3444]:
				xmin = 2220.4107
				xmax = 2220.4707
				text = "to"
			intervals [3445]:
				xmin = 2220.4707
				xmax = 2220.5907
				text = "make"
			intervals [3446]:
				xmin = 2220.5907
				xmax = 2220.7207
				text = "more"
			intervals [3447]:
				xmin = 2220.7207
				xmax = 2221.0307
				text = "money"
			intervals [3448]:
				xmin = 2221.0307
				xmax = 2222.4176
				text = ""
			intervals [3449]:
				xmin = 2222.4176
				xmax = 2222.7076
				text = "hm"
			intervals [3450]:
				xmin = 2222.7076
				xmax = 2224.574
				text = ""
			intervals [3451]:
				xmin = 2224.574
				xmax = 2224.794
				text = "just"
			intervals [3452]:
				xmin = 2224.794
				xmax = 2224.974
				text = "wanna"
			intervals [3453]:
				xmin = 2224.974
				xmax = 2225.004
				text = ""
			intervals [3454]:
				xmin = 2225.004
				xmax = 2225.134
				text = "be"
			intervals [3455]:
				xmin = 2225.134
				xmax = 2225.174
				text = "a"
			intervals [3456]:
				xmin = 2225.174
				xmax = 2225.434
				text = "maid"
			intervals [3457]:
				xmin = 2225.434
				xmax = 2225.7764
				text = ""
			intervals [3458]:
				xmin = 2225.7764
				xmax = 2225.8764
				text = "what"
			intervals [3459]:
				xmin = 2225.8764
				xmax = 2225.9364
				text = "do"
			intervals [3460]:
				xmin = 2225.9364
				xmax = 2226.0764
				text = "you"
			intervals [3461]:
				xmin = 2226.0764
				xmax = 2226.6664
				text = "want"
			intervals [3462]:
				xmin = 2226.6664
				xmax = 2226.7664
				text = "what"
			intervals [3463]:
				xmin = 2226.7664
				xmax = 2226.8264
				text = "do"
			intervals [3464]:
				xmin = 2226.8264
				xmax = 2226.9264
				text = "you"
			intervals [3465]:
				xmin = 2226.9264
				xmax = 2227.1064
				text = "want"
			intervals [3466]:
				xmin = 2227.1064
				xmax = 2227.2064
				text = "to"
			intervals [3467]:
				xmin = 2227.2064
				xmax = 2227.5264
				text = "have"
			intervals [3468]:
				xmin = 2227.5264
				xmax = 2227.6964
				text = "in"
			intervals [3469]:
				xmin = 2227.6964
				xmax = 2227.7264
				text = ""
			intervals [3470]:
				xmin = 2227.7264
				xmax = 2227.9564
				text = "when"
			intervals [3471]:
				xmin = 2227.9564
				xmax = 2228.0764
				text = "you"
			intervals [3472]:
				xmin = 2228.0764
				xmax = 2228.1264
				text = ""
			intervals [3473]:
				xmin = 2228.1264
				xmax = 2228.2964
				text = "get"
			intervals [3474]:
				xmin = 2228.2964
				xmax = 2228.4364
				text = "to"
			intervals [3475]:
				xmin = 2228.4364
				xmax = 2228.6164
				text = "be"
			intervals [3476]:
				xmin = 2228.6164
				xmax = 2228.9364
				text = "older"
			intervals [3477]:
				xmin = 2228.9364
				xmax = 2229.2951
				text = ""
			intervals [3478]:
				xmin = 2229.2951
				xmax = 2229.4051
				text = "when"
			intervals [3479]:
				xmin = 2229.4051
				xmax = 2229.4851
				text = "you"
			intervals [3480]:
				xmin = 2229.4851
				xmax = 2229.6251
				text = "get"
			intervals [3481]:
				xmin = 2229.6251
				xmax = 2229.6551
				text = ""
			intervals [3482]:
				xmin = 2229.6551
				xmax = 2229.8551
				text = "to"
			intervals [3483]:
				xmin = 2229.8551
				xmax = 2229.9151
				text = "be"
			intervals [3484]:
				xmin = 2229.9151
				xmax = 2229.9651
				text = "a"
			intervals [3485]:
				xmin = 2229.9651
				xmax = 2229.9951
				text = ""
			intervals [3486]:
				xmin = 2229.9951
				xmax = 2230.2651
				text = "grown"
			intervals [3487]:
				xmin = 2230.2651
				xmax = 2230.4251
				text = "up"
			intervals [3488]:
				xmin = 2230.4251
				xmax = 2233.9611
				text = ""
			intervals [3489]:
				xmin = 2233.9611
				xmax = 2234.3611
				text = "mm-hm"
			intervals [3490]:
				xmin = 2234.3611
				xmax = 2234.3911
				text = ""
			intervals [3491]:
				xmin = 2234.3911
				xmax = 2234.5411
				text = "what"
			intervals [3492]:
				xmin = 2234.5411
				xmax = 2234.6011
				text = "do"
			intervals [3493]:
				xmin = 2234.6011
				xmax = 2234.7111
				text = "you"
			intervals [3494]:
				xmin = 2234.7111
				xmax = 2234.9411
				text = "want"
			intervals [3495]:
				xmin = 2234.9411
				xmax = 2238.8973
				text = ""
			intervals [3496]:
				xmin = 2238.8973
				xmax = 2239.3273
				text = "mm-hm"
			intervals [3497]:
				xmin = 2239.3273
				xmax = 2240.1708
				text = ""
			intervals [3498]:
				xmin = 2240.1708
				xmax = 2240.3208
				text = "well"
			intervals [3499]:
				xmin = 2240.3208
				xmax = 2240.4108
				text = "how"
			intervals [3500]:
				xmin = 2240.4108
				xmax = 2240.4508
				text = "are"
			intervals [3501]:
				xmin = 2240.4508
				xmax = 2240.5508
				text = "you"
			intervals [3502]:
				xmin = 2240.5508
				xmax = 2240.6708
				text = "gonna"
			intervals [3503]:
				xmin = 2240.6708
				xmax = 2240.8708
				text = "have"
			intervals [3504]:
				xmin = 2240.8708
				xmax = 2241.0708
				text = "those"
			intervals [3505]:
				xmin = 2241.0708
				xmax = 2241.3708
				text = "things"
			intervals [3506]:
				xmin = 2241.3708
				xmax = 2241.5008
				text = "when"
			intervals [3507]:
				xmin = 2241.5008
				xmax = 2241.6708
				text = "you"
			intervals [3508]:
				xmin = 2241.6708
				xmax = 2241.7008
				text = ""
			intervals [3509]:
				xmin = 2241.7008
				xmax = 2241.8808
				text = "when"
			intervals [3510]:
				xmin = 2241.8808
				xmax = 2242.0508
				text = "you're"
			intervals [3511]:
				xmin = 2242.0508
				xmax = 2242.0808
				text = "a"
			intervals [3512]:
				xmin = 2242.0808
				xmax = 2242.4708
				text = "maid"
			intervals [3513]:
				xmin = 2242.4708
				xmax = 2248.2893
				text = ""
			intervals [3514]:
				xmin = 2248.2893
				xmax = 2248.3793
				text = "if"
			intervals [3515]:
				xmin = 2248.3793
				xmax = 2248.5193
				text = "you"
			intervals [3516]:
				xmin = 2248.5193
				xmax = 2248.9093
				text = "had"
			intervals [3517]:
				xmin = 2248.9093
				xmax = 2249.3793
				text = "um"
			intervals [3518]:
				xmin = 2249.3793
				xmax = 2250.1916
				text = ""
			intervals [3519]:
				xmin = 2250.1916
				xmax = 2250.5116
				text = "all"
			intervals [3520]:
				xmin = 2250.5116
				xmax = 2250.6416
				text = "the"
			intervals [3521]:
				xmin = 2250.6416
				xmax = 2250.8716
				text = "money"
			intervals [3522]:
				xmin = 2250.8716
				xmax = 2251.0416
				text = "you"
			intervals [3523]:
				xmin = 2251.0416
				xmax = 2251.4816
				text = "wanted"
			intervals [3524]:
				xmin = 2251.4816
				xmax = 2252.9935
				text = ""
			intervals [3525]:
				xmin = 2252.9935
				xmax = 2253.1935
				text = "what"
			intervals [3526]:
				xmin = 2253.1935
				xmax = 2253.3335
				text = "would"
			intervals [3527]:
				xmin = 2253.3335
				xmax = 2253.4435
				text = "you"
			intervals [3528]:
				xmin = 2253.4435
				xmax = 2253.6235
				text = "do"
			intervals [3529]:
				xmin = 2253.6235
				xmax = 2253.7435
				text = "with"
			intervals [3530]:
				xmin = 2253.7435
				xmax = 2253.7935
				text = ""
			intervals [3531]:
				xmin = 2253.7935
				xmax = 2253.8935
				text = "it"
			intervals [3532]:
				xmin = 2253.8935
				xmax = 2258.9354
				text = ""
			intervals [3533]:
				xmin = 2258.9354
				xmax = 2259.5954
				text = "mm-hm"
			intervals [3534]:
				xmin = 2259.5954
				xmax = 2264.7247
				text = ""
			intervals [3535]:
				xmin = 2264.7247
				xmax = 2265.2047
				text = "mm-hm"
			intervals [3536]:
				xmin = 2265.2047
				xmax = 2267.9203
				text = ""
			intervals [3537]:
				xmin = 2267.9203
				xmax = 2268.5203
				text = "mm-hm"
			intervals [3538]:
				xmin = 2268.5203
				xmax = 2268.9146
				text = ""
			intervals [3539]:
				xmin = 2268.9146
				xmax = 2269.1046
				text = "well"
			intervals [3540]:
				xmin = 2269.1046
				xmax = 2269.1346
				text = ""
			intervals [3541]:
				xmin = 2269.1346
				xmax = 2269.2946
				text = "that"
			intervals [3542]:
				xmin = 2269.2946
				xmax = 2269.3846
				text = "s"
			intervals [3543]:
				xmin = 2269.3846
				xmax = 2269.4346
				text = "a"
			intervals [3544]:
				xmin = 2269.4346
				xmax = 2269.5846
				text = "good"
			intervals [3545]:
				xmin = 2269.5846
				xmax = 2269.6546
				text = ""
			intervals [3546]:
				xmin = 2269.6546
				xmax = 2269.8746
				text = "thing"
			intervals [3547]:
				xmin = 2269.8746
				xmax = 2270.154
				text = ""
			intervals [3548]:
				xmin = 2270.154
				xmax = 2270.264
				text = "how"
			intervals [3549]:
				xmin = 2270.264
				xmax = 2270.554
				text = "much"
			intervals [3550]:
				xmin = 2270.554
				xmax = 2270.924
				text = "money"
			intervals [3551]:
				xmin = 2270.924
				xmax = 2271.2084
				text = ""
			intervals [3552]:
				xmin = 2271.2084
				xmax = 2271.3984
				text = "if"
			intervals [3553]:
				xmin = 2271.3984
				xmax = 2271.5584
				text = "you"
			intervals [3554]:
				xmin = 2271.5584
				xmax = 2271.8484
				text = "had"
			intervals [3555]:
				xmin = 2271.8484
				xmax = 2272.0084
				text = "if"
			intervals [3556]:
				xmin = 2272.0084
				xmax = 2272.1484
				text = "you"
			intervals [3557]:
				xmin = 2272.1484
				xmax = 2272.3684
				text = "could"
			intervals [3558]:
				xmin = 2272.3684
				xmax = 2272.4177
				text = ""
			intervals [3559]:
				xmin = 2272.4177
				xmax = 2272.9577
				text = "say"
			intervals [3560]:
				xmin = 2272.9577
				xmax = 2273.2677
				text = "um"
			intervals [3561]:
				xmin = 2273.2677
				xmax = 2273.5894
				text = ""
			intervals [3562]:
				xmin = 2273.5894
				xmax = 2273.8794
				text = "if"
			intervals [3563]:
				xmin = 2273.8794
				xmax = 2274.1794
				text = "uh"
			intervals [3564]:
				xmin = 2274.1794
				xmax = 2274.6476
				text = ""
			intervals [3565]:
				xmin = 2274.6476
				xmax = 2274.9076
				text = "a"
			intervals [3566]:
				xmin = 2274.9076
				xmax = 2274.9376
				text = ""
			intervals [3567]:
				xmin = 2274.9376
				xmax = 2275.3576
				text = "genie"
			intervals [3568]:
				xmin = 2275.3576
				xmax = 2275.6976
				text = "came"
			intervals [3569]:
				xmin = 2275.6976
				xmax = 2275.8376
				text = "to"
			intervals [3570]:
				xmin = 2275.8376
				xmax = 2276.1576
				text = "you"
			intervals [3571]:
				xmin = 2276.1576
				xmax = 2276.2876
				text = "and"
			intervals [3572]:
				xmin = 2276.2876
				xmax = 2276.5876
				text = "said"
			intervals [3573]:
				xmin = 2276.5876
				xmax = 2276.9607
				text = ""
			intervals [3574]:
				xmin = 2276.9607
				xmax = 2277.1707
				text = "now"
			intervals [3575]:
				xmin = 2277.1707
				xmax = 2277.4907
				text = "make"
			intervals [3576]:
				xmin = 2277.4907
				xmax = 2277.9007
				text = "wave"
			intervals [3577]:
				xmin = 2277.9007
				xmax = 2278.0607
				text = "my"
			intervals [3578]:
				xmin = 2278.0607
				xmax = 2278.4807
				text = "magic"
			intervals [3579]:
				xmin = 2278.4807
				xmax = 2278.5407
				text = ""
			intervals [3580]:
				xmin = 2278.5407
				xmax = 2279.0207
				text = "wand"
			intervals [3581]:
				xmin = 2279.0207
				xmax = 2279.2122
				text = ""
			intervals [3582]:
				xmin = 2279.2122
				xmax = 2279.3322
				text = "and"
			intervals [3583]:
				xmin = 2279.3322
				xmax = 2279.4622
				text = "you"
			intervals [3584]:
				xmin = 2279.4622
				xmax = 2279.6922
				text = "just"
			intervals [3585]:
				xmin = 2279.6922
				xmax = 2280.0922
				text = "name"
			intervals [3586]:
				xmin = 2280.0922
				xmax = 2280.2622
				text = "your"
			intervals [3587]:
				xmin = 2280.2622
				xmax = 2280.6222
				text = "price"
			intervals [3588]:
				xmin = 2280.6222
				xmax = 2280.7022
				text = "and"
			intervals [3589]:
				xmin = 2280.7022
				xmax = 2280.7722
				text = "i"
			intervals [3590]:
				xmin = 2280.7722
				xmax = 2280.8022
				text = "<unk>"
			intervals [3591]:
				xmin = 2280.8022
				xmax = 2280.9622
				text = "give"
			intervals [3592]:
				xmin = 2280.9622
				xmax = 2281.1922
				text = "you"
			intervals [3593]:
				xmin = 2281.1922
				xmax = 2281.7271
				text = ""
			intervals [3594]:
				xmin = 2281.7271
				xmax = 2281.9571
				text = "all"
			intervals [3595]:
				xmin = 2281.9571
				xmax = 2282.0271
				text = "the"
			intervals [3596]:
				xmin = 2282.0271
				xmax = 2282.2571
				text = "money"
			intervals [3597]:
				xmin = 2282.2571
				xmax = 2282.4471
				text = "you"
			intervals [3598]:
				xmin = 2282.4471
				xmax = 2282.6871
				text = "want"
			intervals [3599]:
				xmin = 2282.6871
				xmax = 2282.7771
				text = "how"
			intervals [3600]:
				xmin = 2282.7771
				xmax = 2283.0371
				text = "much"
			intervals [3601]:
				xmin = 2283.0371
				xmax = 2283.1871
				text = "would"
			intervals [3602]:
				xmin = 2283.1871
				xmax = 2283.3971
				text = "that"
			intervals [3603]:
				xmin = 2283.3971
				xmax = 2283.6071
				text = "be"
			intervals [3604]:
				xmin = 2283.6071
				xmax = 2290.9481
				text = ""
			intervals [3605]:
				xmin = 2290.9481
				xmax = 2291.1681
				text = "ten"
			intervals [3606]:
				xmin = 2291.1681
				xmax = 2291.5781
				text = "thousand"
			intervals [3607]:
				xmin = 2291.5781
				xmax = 2292.0081
				text = "dollars"
			intervals [3608]:
				xmin = 2292.0081
				xmax = 2292.7517
				text = ""
			intervals [3609]:
				xmin = 2292.7517
				xmax = 2292.9217
				text = "and"
			intervals [3610]:
				xmin = 2292.9217
				xmax = 2292.9517
				text = "uh"
			intervals [3611]:
				xmin = 2292.9517
				xmax = 2293.4917
				text = "with"
			intervals [3612]:
				xmin = 2293.4917
				xmax = 2293.5317
				text = ""
			intervals [3613]:
				xmin = 2293.5317
				xmax = 2293.7917
				text = "that"
			intervals [3614]:
				xmin = 2293.7917
				xmax = 2293.9417
				text = "you're"
			intervals [3615]:
				xmin = 2293.9417
				xmax = 2294.1617
				text = "gonna"
			intervals [3616]:
				xmin = 2294.1617
				xmax = 2294.2317
				text = "be"
			intervals [3617]:
				xmin = 2294.2317
				xmax = 2294.5017
				text = "all"
			intervals [3618]:
				xmin = 2294.5017
				xmax = 2294.6417
				text = "your"
			intervals [3619]:
				xmin = 2294.6417
				xmax = 2295.0817
				text = "clothes"
			intervals [3620]:
				xmin = 2295.0817
				xmax = 2295.1717
				text = "and"
			intervals [3621]:
				xmin = 2295.1717
				xmax = 2295.5217
				text = "house"
			intervals [3622]:
				xmin = 2295.5217
				xmax = 2295.5517
				text = ""
			intervals [3623]:
				xmin = 2295.5517
				xmax = 2295.6617
				text = "and"
			intervals [3624]:
				xmin = 2295.6617
				xmax = 2295.7217
				text = "a"
			intervals [3625]:
				xmin = 2295.7217
				xmax = 2295.7517
				text = ""
			intervals [3626]:
				xmin = 2295.7517
				xmax = 2296.0017
				text = "car"
			intervals [3627]:
				xmin = 2296.0017
				xmax = 2296.0717
				text = "and"
			intervals [3628]:
				xmin = 2296.0717
				xmax = 2296.1917
				text = ""
			intervals [3629]:
				xmin = 2296.1917
				xmax = 2296.5817
				text = "everything"
			intervals [3630]:
				xmin = 2296.5817
				xmax = 2304.3471
				text = ""
			intervals [3631]:
				xmin = 2304.3471
				xmax = 2304.4371
				text = "in"
			intervals [3632]:
				xmin = 2304.4371
				xmax = 2304.5471
				text = "the"
			intervals [3633]:
				xmin = 2304.5471
				xmax = 2304.5771
				text = ""
			intervals [3634]:
				xmin = 2304.5771
				xmax = 2305.2171
				text = "billions"
			intervals [3635]:
				xmin = 2305.2171
				xmax = 2306.0352
				text = ""
			intervals [3636]:
				xmin = 2306.0352
				xmax = 2306.2252
				text = "oh"
			intervals [3637]:
				xmin = 2306.2252
				xmax = 2306.2652
				text = ""
			intervals [3638]:
				xmin = 2306.2652
				xmax = 2306.4652
				text = "boy"
			intervals [3639]:
				xmin = 2306.4652
				xmax = 2306.6352
				text = "that"
			intervals [3640]:
				xmin = 2306.6352
				xmax = 2306.6852
				text = "s"
			intervals [3641]:
				xmin = 2306.6852
				xmax = 2306.9852
				text = "almost"
			intervals [3642]:
				xmin = 2306.9852
				xmax = 2307.1352
				text = "all"
			intervals [3643]:
				xmin = 2307.1352
				xmax = 2307.1952
				text = "the"
			intervals [3644]:
				xmin = 2307.1952
				xmax = 2307.3952
				text = "money"
			intervals [3645]:
				xmin = 2307.3952
				xmax = 2307.4752
				text = "in"
			intervals [3646]:
				xmin = 2307.4752
				xmax = 2307.5752
				text = "the"
			intervals [3647]:
				xmin = 2307.5752
				xmax = 2307.9752
				text = "world"
			intervals [3648]:
				xmin = 2307.9752
				xmax = 2308.1787
				text = ""
			intervals [3649]:
				xmin = 2308.1787
				xmax = 2308.6887
				text = "<unk>"
			intervals [3650]:
				xmin = 2308.6887
				xmax = 2311.2989
				text = ""
			intervals [3651]:
				xmin = 2311.2989
				xmax = 2311.7189
				text = "um"
			intervals [3652]:
				xmin = 2311.7189
				xmax = 2314.1661
				text = ""
			intervals [3653]:
				xmin = 2314.1661
				xmax = 2314.4861
				text = "what"
			intervals [3654]:
				xmin = 2314.4861
				xmax = 2314.5261
				text = ""
			intervals [3655]:
				xmin = 2314.5261
				xmax = 2314.6961
				text = "what"
			intervals [3656]:
				xmin = 2314.6961
				xmax = 2314.7561
				text = "do"
			intervals [3657]:
				xmin = 2314.7561
				xmax = 2314.8961
				text = "you"
			intervals [3658]:
				xmin = 2314.8961
				xmax = 2315.1961
				text = "do"
			intervals [3659]:
				xmin = 2315.1961
				xmax = 2315.2461
				text = ""
			intervals [3660]:
				xmin = 2315.2461
				xmax = 2315.6161
				text = "on"
			intervals [3661]:
				xmin = 2315.6161
				xmax = 2315.6561
				text = ""
			intervals [3662]:
				xmin = 2315.6561
				xmax = 2316.5261
				text = "holidays"
			intervals [3663]:
				xmin = 2316.5261
				xmax = 2316.5561
				text = ""
			intervals [3664]:
				xmin = 2316.5561
				xmax = 2316.7161
				text = "like"
			intervals [3665]:
				xmin = 2316.7161
				xmax = 2316.7661
				text = ""
			intervals [3666]:
				xmin = 2316.7661
				xmax = 2317.4761
				text = "christmas"
			intervals [3667]:
				xmin = 2317.4761
				xmax = 2328.2391
				text = ""
			intervals [3668]:
				xmin = 2328.2391
				xmax = 2328.7291
				text = "mm-hm"
			intervals [3669]:
				xmin = 2328.7291
				xmax = 2330.4197
				text = ""
			intervals [3670]:
				xmin = 2330.4197
				xmax = 2331.9197
				text = "<unk>"
			intervals [3671]:
				xmin = 2331.9197
				xmax = 2331.9828
				text = ""
			intervals [3672]:
				xmin = 2331.9828
				xmax = 2332.2028
				text = "where"
			intervals [3673]:
				xmin = 2332.2028
				xmax = 2332.2628
				text = "do"
			intervals [3674]:
				xmin = 2332.2628
				xmax = 2332.3928
				text = "you"
			intervals [3675]:
				xmin = 2332.3928
				xmax = 2332.6328
				text = "eat"
			intervals [3676]:
				xmin = 2332.6328
				xmax = 2332.8628
				text = ""
			intervals [3677]:
				xmin = 2332.8628
				xmax = 2333.0128
				text = "where"
			intervals [3678]:
				xmin = 2333.0128
				xmax = 2333.0828
				text = "do"
			intervals [3679]:
				xmin = 2333.0828
				xmax = 2333.1528
				text = "you"
			intervals [3680]:
				xmin = 2333.1528
				xmax = 2333.2728
				text = "eat"
			intervals [3681]:
				xmin = 2333.2728
				xmax = 2333.3528
				text = "the"
			intervals [3682]:
				xmin = 2333.3528
				xmax = 2333.6428
				text = "first"
			intervals [3683]:
				xmin = 2333.6428
				xmax = 2333.8628
				text = "time"
			intervals [3684]:
				xmin = 2333.8628
				xmax = 2336.6645
				text = ""
			intervals [3685]:
				xmin = 2336.6645
				xmax = 2337.1545
				text = "uh-huh"
			intervals [3686]:
				xmin = 2337.1545
				xmax = 2347.3467
				text = ""
			intervals [3687]:
				xmin = 2347.3467
				xmax = 2347.5167
				text = "oh"
			intervals [3688]:
				xmin = 2347.5167
				xmax = 2349.2435
				text = ""
			intervals [3689]:
				xmin = 2349.2435
				xmax = 2349.5735
				text = "uh-huh"
			intervals [3690]:
				xmin = 2349.5735
				xmax = 2350.2664
				text = ""
			intervals [3691]:
				xmin = 2350.2664
				xmax = 2350.5164
				text = "well"
			intervals [3692]:
				xmin = 2350.5164
				xmax = 2350.5764
				text = "h"
			intervals [3693]:
				xmin = 2350.5764
				xmax = 2350.8164
				text = "why"
			intervals [3694]:
				xmin = 2350.8164
				xmax = 2350.9464
				text = "how"
			intervals [3695]:
				xmin = 2350.9464
				xmax = 2351.1364
				text = "come"
			intervals [3696]:
				xmin = 2351.1364
				xmax = 2351.2464
				text = "you"
			intervals [3697]:
				xmin = 2351.2464
				xmax = 2351.3064
				text = "were"
			intervals [3698]:
				xmin = 2351.3064
				xmax = 2351.6464
				text = "ashamed"
			intervals [3699]:
				xmin = 2351.6464
				xmax = 2351.7264
				text = "to"
			intervals [3700]:
				xmin = 2351.7264
				xmax = 2351.9264
				text = "get"
			intervals [3701]:
				xmin = 2351.9264
				xmax = 2352.0164
				text = "it"
			intervals [3702]:
				xmin = 2352.0164
				xmax = 2355.3427
				text = ""
			intervals [3703]:
				xmin = 2355.3427
				xmax = 2355.9227
				text = "bashful"
			intervals [3704]:
				xmin = 2355.9227
				xmax = 2356.8164
				text = ""
			intervals [3705]:
				xmin = 2356.8164
				xmax = 2356.9464
				text = "well"
			intervals [3706]:
				xmin = 2356.9464
				xmax = 2357.0864
				text = "how"
			intervals [3707]:
				xmin = 2357.0864
				xmax = 2357.3064
				text = "come"
			intervals [3708]:
				xmin = 2357.3064
				xmax = 2357.5664
				text = "why"
			intervals [3709]:
				xmin = 2357.5664
				xmax = 2357.5964
				text = "are"
			intervals [3710]:
				xmin = 2357.5964
				xmax = 2357.7064
				text = "you"
			intervals [3711]:
				xmin = 2357.7064
				xmax = 2358.3064
				text = "bashful"
			intervals [3712]:
				xmin = 2358.3064
				xmax = 2358.4664
				text = "to"
			intervals [3713]:
				xmin = 2358.4664
				xmax = 2358.5064
				text = ""
			intervals [3714]:
				xmin = 2358.5064
				xmax = 2358.8264
				text = "eat"
			intervals [3715]:
				xmin = 2358.8264
				xmax = 2359.0864
				text = "when"
			intervals [3716]:
				xmin = 2359.0864
				xmax = 2359.2264
				text = "you're"
			intervals [3717]:
				xmin = 2359.2264
				xmax = 2359.4264
				text = "not"
			intervals [3718]:
				xmin = 2359.4264
				xmax = 2359.9264
				text = "bashful"
			intervals [3719]:
				xmin = 2359.9264
				xmax = 2360.0764
				text = "to"
			intervals [3720]:
				xmin = 2360.0764
				xmax = 2360.2464
				text = "do"
			intervals [3721]:
				xmin = 2360.2464
				xmax = 2360.5164
				text = "other"
			intervals [3722]:
				xmin = 2360.5164
				xmax = 2360.7864
				text = "things"
			intervals [3723]:
				xmin = 2360.7864
				xmax = 2365.7073
				text = ""
			intervals [3724]:
				xmin = 2365.7073
				xmax = 2366.2073
				text = "oh"
			intervals [3725]:
				xmin = 2366.2073
				xmax = 2366.2773
				text = ""
			intervals [3726]:
				xmin = 2366.2773
				xmax = 2366.3873
				text = "i"
			intervals [3727]:
				xmin = 2366.3873
				xmax = 2366.4373
				text = ""
			intervals [3728]:
				xmin = 2366.4373
				xmax = 2366.8173
				text = "see"
			intervals [3729]:
				xmin = 2366.8173
				xmax = 2367.0656
				text = ""
			intervals [3730]:
				xmin = 2367.0656
				xmax = 2367.1856
				text = "so"
			intervals [3731]:
				xmin = 2367.1856
				xmax = 2367.2656
				text = "in"
			intervals [3732]:
				xmin = 2367.2656
				xmax = 2367.4256
				text = "other"
			intervals [3733]:
				xmin = 2367.4256
				xmax = 2367.6456
				text = "words"
			intervals [3734]:
				xmin = 2367.6456
				xmax = 2368.1385
				text = ""
			intervals [3735]:
				xmin = 2368.1385
				xmax = 2368.3785
				text = "uh"
			intervals [3736]:
				xmin = 2368.3785
				xmax = 2368.6285
				text = "you're"
			intervals [3737]:
				xmin = 2368.6285
				xmax = 2368.8885
				text = "good"
			intervals [3738]:
				xmin = 2368.8885
				xmax = 2369.0385
				text = "when"
			intervals [3739]:
				xmin = 2369.0385
				xmax = 2369.1685
				text = "you're"
			intervals [3740]:
				xmin = 2369.1685
				xmax = 2369.5785
				text = "around"
			intervals [3741]:
				xmin = 2369.5785
				xmax = 2369.7585
				text = "uh"
			intervals [3742]:
				xmin = 2369.7585
				xmax = 2370.0685
				text = "grown"
			intervals [3743]:
				xmin = 2370.0685
				xmax = 2370.2785
				text = "ups"
			intervals [3744]:
				xmin = 2370.2785
				xmax = 2370.5085
				text = "huh"
			intervals [3745]:
				xmin = 2370.5085
				xmax = 2370.5385
				text = ""
			intervals [3746]:
				xmin = 2370.5385
				xmax = 2370.6685
				text = "and"
			intervals [3747]:
				xmin = 2370.6685
				xmax = 2370.7485
				text = "you"
			intervals [3748]:
				xmin = 2370.7485
				xmax = 2370.8485
				text = "do"
			intervals [3749]:
				xmin = 2370.8485
				xmax = 2370.9785
				text = "want"
			intervals [3750]:
				xmin = 2370.9785
				xmax = 2371.1285
				text = "you"
			intervals [3751]:
				xmin = 2371.1285
				xmax = 2371.3285
				text = "want"
			intervals [3752]:
				xmin = 2371.3285
				xmax = 2371.4185
				text = "when"
			intervals [3753]:
				xmin = 2371.4185
				xmax = 2371.5085
				text = "you're"
			intervals [3754]:
				xmin = 2371.5085
				xmax = 2371.7685
				text = "not"
			intervals [3755]:
				xmin = 2371.7685
				xmax = 2372.679
				text = ""
			intervals [3756]:
				xmin = 2372.679
				xmax = 2373.339
				text = "mm-hm"
			intervals [3757]:
				xmin = 2373.339
				xmax = 2373.469
				text = ""
			intervals [3758]:
				xmin = 2373.469
				xmax = 2373.649
				text = "i"
			intervals [3759]:
				xmin = 2373.649
				xmax = 2373.719
				text = ""
			intervals [3760]:
				xmin = 2373.719
				xmax = 2373.929
				text = "see"
			intervals [3761]:
				xmin = 2373.929
				xmax = 2375.2157
				text = ""
			intervals [3762]:
				xmin = 2375.2157
				xmax = 2375.5757
				text = "um"
			intervals [3763]:
				xmin = 2375.5757
				xmax = 2376.254
				text = ""
			intervals [3764]:
				xmin = 2376.254
				xmax = 2376.484
				text = "well"
			intervals [3765]:
				xmin = 2376.484
				xmax = 2376.724
				text = ""
			intervals [3766]:
				xmin = 2376.724
				xmax = 2377.044
				text = "how"
			intervals [3767]:
				xmin = 2377.044
				xmax = 2377.074
				text = ""
			intervals [3768]:
				xmin = 2377.074
				xmax = 2377.244
				text = "who"
			intervals [3769]:
				xmin = 2377.244
				xmax = 2377.284
				text = ""
			intervals [3770]:
				xmin = 2377.284
				xmax = 2377.444
				text = "do"
			intervals [3771]:
				xmin = 2377.444
				xmax = 2377.614
				text = "you"
			intervals [3772]:
				xmin = 2377.614
				xmax = 2377.844
				text = "live"
			intervals [3773]:
				xmin = 2377.844
				xmax = 2378.044
				text = "with"
			intervals [3774]:
				xmin = 2378.044
				xmax = 2378.114
				text = "at"
			intervals [3775]:
				xmin = 2378.114
				xmax = 2378.314
				text = "home"
			intervals [3776]:
				xmin = 2378.314
				xmax = 2382.5326
				text = ""
			intervals [3777]:
				xmin = 2382.5326
				xmax = 2382.6226
				text = "how"
			intervals [3778]:
				xmin = 2382.6226
				xmax = 2382.8926
				text = "many"
			intervals [3779]:
				xmin = 2382.8926
				xmax = 2382.9826
				text = "do"
			intervals [3780]:
				xmin = 2382.9826
				xmax = 2383.1426
				text = "you"
			intervals [3781]:
				xmin = 2383.1426
				xmax = 2383.4126
				text = "have"
			intervals [3782]:
				xmin = 2383.4126
				xmax = 2387.2829
				text = ""
			intervals [3783]:
				xmin = 2387.2829
				xmax = 2387.6829
				text = "mm-hm"
			intervals [3784]:
				xmin = 2387.6829
				xmax = 2387.9029
				text = "that"
			intervals [3785]:
				xmin = 2387.9029
				xmax = 2387.9429
				text = "s"
			intervals [3786]:
				xmin = 2387.9429
				xmax = 2388.0229
				text = "a"
			intervals [3787]:
				xmin = 2388.0229
				xmax = 2388.3229
				text = "large"
			intervals [3788]:
				xmin = 2388.3229
				xmax = 2388.7229
				text = "family"
			intervals [3789]:
				xmin = 2388.7229
				xmax = 2389.2801
				text = ""
			intervals [3790]:
				xmin = 2389.2801
				xmax = 2389.4201
				text = "well"
			intervals [3791]:
				xmin = 2389.4201
				xmax = 2389.5301
				text = "what"
			intervals [3792]:
				xmin = 2389.5301
				xmax = 2389.5901
				text = "do"
			intervals [3793]:
				xmin = 2389.5901
				xmax = 2389.7301
				text = "you"
			intervals [3794]:
				xmin = 2389.7301
				xmax = 2389.9401
				text = "do"
			intervals [3795]:
				xmin = 2389.9401
				xmax = 2390.1201
				text = "when"
			intervals [3796]:
				xmin = 2390.1201
				xmax = 2390.3301
				text = "you"
			intervals [3797]:
				xmin = 2390.3301
				xmax = 2390.5101
				text = "when"
			intervals [3798]:
				xmin = 2390.5101
				xmax = 2390.6801
				text = "you're"
			intervals [3799]:
				xmin = 2390.6801
				xmax = 2390.9001
				text = "back"
			intervals [3800]:
				xmin = 2390.9001
				xmax = 2391.1801
				text = "home"
			intervals [3801]:
				xmin = 2391.1801
				xmax = 2391.3301
				text = "with"
			intervals [3802]:
				xmin = 2391.3301
				xmax = 2391.4801
				text = "your"
			intervals [3803]:
				xmin = 2391.4801
				xmax = 2391.9001
				text = "family"
			intervals [3804]:
				xmin = 2391.9001
				xmax = 2391.9701
				text = "on"
			intervals [3805]:
				xmin = 2391.9701
				xmax = 2392.0001
				text = ""
			intervals [3806]:
				xmin = 2392.0001
				xmax = 2392.5301
				text = "christmas"
			intervals [3807]:
				xmin = 2392.5301
				xmax = 2393.1595
				text = ""
			intervals [3808]:
				xmin = 2393.1595
				xmax = 2393.2495
				text = "how"
			intervals [3809]:
				xmin = 2393.2495
				xmax = 2393.3395
				text = "do"
			intervals [3810]:
				xmin = 2393.3395
				xmax = 2393.4595
				text = "you"
			intervals [3811]:
				xmin = 2393.4595
				xmax = 2393.6395
				text = "all"
			intervals [3812]:
				xmin = 2393.6395
				xmax = 2393.8795
				text = "spend"
			intervals [3813]:
				xmin = 2393.8795
				xmax = 2394.4695
				text = "christmas"
			intervals [3814]:
				xmin = 2394.4695
				xmax = 2397.1082
				text = ""
			intervals [3815]:
				xmin = 2397.1082
				xmax = 2397.2882
				text = "you"
			intervals [3816]:
				xmin = 2397.2882
				xmax = 2397.5282
				text = "never"
			intervals [3817]:
				xmin = 2397.5282
				xmax = 2397.8082
				text = "stay"
			intervals [3818]:
				xmin = 2397.8082
				xmax = 2398.1182
				text = "home"
			intervals [3819]:
				xmin = 2398.1182
				xmax = 2398.1482
				text = ""
			intervals [3820]:
				xmin = 2398.1482
				xmax = 2398.2682
				text = "huh"
			intervals [3821]:
				xmin = 2398.2682
				xmax = 2399.8135
				text = ""
			intervals [3822]:
				xmin = 2399.8135
				xmax = 2400.1135
				text = "well"
			intervals [3823]:
				xmin = 2400.1135
				xmax = 2400.4935
				text = "um"
			intervals [3824]:
				xmin = 2400.4935
				xmax = 2402.2945
				text = ""
			intervals [3825]:
				xmin = 2402.2945
				xmax = 2402.4745
				text = "what"
			intervals [3826]:
				xmin = 2402.4745
				xmax = 2402.5945
				text = "would"
			intervals [3827]:
				xmin = 2402.5945
				xmax = 2402.6745
				text = "you"
			intervals [3828]:
				xmin = 2402.6745
				xmax = 2402.9045
				text = "like"
			intervals [3829]:
				xmin = 2402.9045
				xmax = 2403.0645
				text = "to"
			intervals [3830]:
				xmin = 2403.0645
				xmax = 2403.2245
				text = "get"
			intervals [3831]:
				xmin = 2403.2245
				xmax = 2403.3845
				text = "for"
			intervals [3832]:
				xmin = 2403.3845
				xmax = 2403.8945
				text = "christmas"
			intervals [3833]:
				xmin = 2403.8945
				xmax = 2404.1045
				text = "this"
			intervals [3834]:
				xmin = 2404.1045
				xmax = 2404.2545
				text = "year"
			intervals [3835]:
				xmin = 2404.2545
				xmax = 2408.1872
				text = ""
			intervals [3836]:
				xmin = 2408.1872
				xmax = 2408.7872
				text = "coats"
			intervals [3837]:
				xmin = 2408.7872
				xmax = 2409.5609
				text = ""
			intervals [3838]:
				xmin = 2409.5609
				xmax = 2409.7109
				text = "how"
			intervals [3839]:
				xmin = 2409.7109
				xmax = 2409.9209
				text = "many"
			intervals [3840]:
				xmin = 2409.9209
				xmax = 2410.2509
				text = "coats"
			intervals [3841]:
				xmin = 2410.2509
				xmax = 2410.3309
				text = "do"
			intervals [3842]:
				xmin = 2410.3309
				xmax = 2410.4309
				text = "you"
			intervals [3843]:
				xmin = 2410.4309
				xmax = 2410.6709
				text = "want"
			intervals [3844]:
				xmin = 2410.6709
				xmax = 2412.2247
				text = ""
			intervals [3845]:
				xmin = 2412.2247
				xmax = 2412.6047
				text = "mm-hm"
			intervals [3846]:
				xmin = 2412.6047
				xmax = 2412.7135
				text = ""
			intervals [3847]:
				xmin = 2412.7135
				xmax = 2412.7735
				text = "how"
			intervals [3848]:
				xmin = 2412.7735
				xmax = 2412.9835
				text = "many"
			intervals [3849]:
				xmin = 2412.9835
				xmax = 2413.0535
				text = "do"
			intervals [3850]:
				xmin = 2413.0535
				xmax = 2413.1235
				text = "you"
			intervals [3851]:
				xmin = 2413.1235
				xmax = 2413.3535
				text = "think"
			intervals [3852]:
				xmin = 2413.3535
				xmax = 2413.4635
				text = "you"
			intervals [3853]:
				xmin = 2413.4635
				xmax = 2413.4935
				text = "<unk>"
			intervals [3854]:
				xmin = 2413.4935
				xmax = 2413.5235
				text = ""
			intervals [3855]:
				xmin = 2413.5235
				xmax = 2413.7935
				text = "get"
			intervals [3856]:
				xmin = 2413.7935
				xmax = 2417.4128
				text = ""
			intervals [3857]:
				xmin = 2417.4128
				xmax = 2417.6428
				text = "what"
			intervals [3858]:
				xmin = 2417.6428
				xmax = 2417.9328
				text = "kind"
			intervals [3859]:
				xmin = 2417.9328
				xmax = 2418.0128
				text = "do"
			intervals [3860]:
				xmin = 2418.0128
				xmax = 2418.1728
				text = "you"
			intervals [3861]:
				xmin = 2418.1728
				xmax = 2418.3028
				text = ""
			intervals [3862]:
				xmin = 2418.3028
				xmax = 2418.4228
				text = "want"
			intervals [3863]:
				xmin = 2418.4228
				xmax = 2421.2836
				text = ""
			intervals [3864]:
				xmin = 2421.2836
				xmax = 2421.6636
				text = "leather"
			intervals [3865]:
				xmin = 2421.6636
				xmax = 2421.9236
				text = "coats"
			intervals [3866]:
				xmin = 2421.9236
				xmax = 2422.1553
				text = ""
			intervals [3867]:
				xmin = 2422.1553
				xmax = 2422.3453
				text = "two"
			intervals [3868]:
				xmin = 2422.3453
				xmax = 2422.5853
				text = "leather"
			intervals [3869]:
				xmin = 2422.5853
				xmax = 2422.8053
				text = "coats"
			intervals [3870]:
				xmin = 2422.8053
				xmax = 2424.2426
				text = ""
			intervals [3871]:
				xmin = 2424.2426
				xmax = 2424.5026
				text = "oh"
			intervals [3872]:
				xmin = 2424.5026
				xmax = 2426.3284
				text = ""
			intervals [3873]:
				xmin = 2426.3284
				xmax = 2426.8984
				text = "mm-hm"
			intervals [3874]:
				xmin = 2426.8984
				xmax = 2427.8344
				text = ""
			intervals [3875]:
				xmin = 2427.8344
				xmax = 2428.1944
				text = "um"
			intervals [3876]:
				xmin = 2428.1944
				xmax = 2428.3986
				text = ""
			intervals [3877]:
				xmin = 2428.3986
				xmax = 2428.5386
				text = "what"
			intervals [3878]:
				xmin = 2428.5386
				xmax = 2428.6586
				text = "was"
			intervals [3879]:
				xmin = 2428.6586
				xmax = 2428.7786
				text = "the"
			intervals [3880]:
				xmin = 2428.7786
				xmax = 2429.0786
				text = "best"
			intervals [3881]:
				xmin = 2429.0786
				xmax = 2429.4686
				text = "christmas"
			intervals [3882]:
				xmin = 2429.4686
				xmax = 2429.8386
				text = "present"
			intervals [3883]:
				xmin = 2429.8386
				xmax = 2429.9586
				text = "you"
			intervals [3884]:
				xmin = 2429.9586
				xmax = 2430.0486
				text = "ever"
			intervals [3885]:
				xmin = 2430.0486
				xmax = 2430.1186
				text = ""
			intervals [3886]:
				xmin = 2430.1186
				xmax = 2430.3786
				text = "had"
			intervals [3887]:
				xmin = 2430.3786
				xmax = 2443.0003
				text = ""
			intervals [3888]:
				xmin = 2443.0003
				xmax = 2443.1403
				text = "what"
			intervals [3889]:
				xmin = 2443.1403
				xmax = 2443.3103
				text = "kind"
			intervals [3890]:
				xmin = 2443.3103
				xmax = 2443.3703
				text = "of"
			intervals [3891]:
				xmin = 2443.3703
				xmax = 2443.7203
				text = "christmas"
			intervals [3892]:
				xmin = 2443.7203
				xmax = 2444.0603
				text = "presents"
			intervals [3893]:
				xmin = 2444.0603
				xmax = 2444.2103
				text = "did"
			intervals [3894]:
				xmin = 2444.2103
				xmax = 2444.3403
				text = "you"
			intervals [3895]:
				xmin = 2444.3403
				xmax = 2444.6303
				text = "get"
			intervals [3896]:
				xmin = 2444.6303
				xmax = 2445.4814
				text = ""
			intervals [3897]:
				xmin = 2445.4814
				xmax = 2445.6614
				text = "say"
			intervals [3898]:
				xmin = 2445.6614
				xmax = 2446.0014
				text = "last"
			intervals [3899]:
				xmin = 2446.0014
				xmax = 2446.2314
				text = "year"
			intervals [3900]:
				xmin = 2446.2314
				xmax = 2447.9503
				text = ""
			intervals [3901]:
				xmin = 2447.9503
				xmax = 2448.1603
				text = "you"
			intervals [3902]:
				xmin = 2448.1603
				xmax = 2448.6503
				text = "did"
			intervals [3903]:
				xmin = 2448.6503
				xmax = 2449.2435
				text = ""
			intervals [3904]:
				xmin = 2449.2435
				xmax = 2449.4035
				text = "did"
			intervals [3905]:
				xmin = 2449.4035
				xmax = 2449.5435
				text = "you"
			intervals [3906]:
				xmin = 2449.5435
				xmax = 2449.7635
				text = "want"
			intervals [3907]:
				xmin = 2449.7635
				xmax = 2449.9735
				text = "that"
			intervals [3908]:
				xmin = 2449.9735
				xmax = 2454.2443
				text = ""
			intervals [3909]:
				xmin = 2454.2443
				xmax = 2454.5443
				text = "oh"
			intervals [3910]:
				xmin = 2454.5443
				xmax = 2455.423
				text = ""
			intervals [3911]:
				xmin = 2455.423
				xmax = 2455.643
				text = "why"
			intervals [3912]:
				xmin = 2455.643
				xmax = 2455.713
				text = "do"
			intervals [3913]:
				xmin = 2455.713
				xmax = 2455.783
				text = "you"
			intervals [3914]:
				xmin = 2455.783
				xmax = 2455.983
				text = "need"
			intervals [3915]:
				xmin = 2455.983
				xmax = 2456.143
				text = "two"
			intervals [3916]:
				xmin = 2456.143
				xmax = 2456.343
				text = "pair"
			intervals [3917]:
				xmin = 2456.343
				xmax = 2456.403
				text = "of"
			intervals [3918]:
				xmin = 2456.403
				xmax = 2456.863
				text = "skates"
			intervals [3919]:
				xmin = 2456.863
				xmax = 2459.8857
				text = ""
			intervals [3920]:
				xmin = 2459.8857
				xmax = 2460.3057
				text = "oh"
			intervals [3921]:
				xmin = 2460.3057
				xmax = 2460.3957
				text = "i"
			intervals [3922]:
				xmin = 2460.3957
				xmax = 2460.4257
				text = ""
			intervals [3923]:
				xmin = 2460.4257
				xmax = 2460.6957
				text = "see"
			intervals [3924]:
				xmin = 2460.6957
				xmax = 2461.0874
				text = ""
			intervals [3925]:
				xmin = 2461.0874
				xmax = 2461.2874
				text = "what"
			intervals [3926]:
				xmin = 2461.2874
				xmax = 2461.5374
				text = "kind"
			intervals [3927]:
				xmin = 2461.5374
				xmax = 2461.6274
				text = "do"
			intervals [3928]:
				xmin = 2461.6274
				xmax = 2461.8074
				text = "you"
			intervals [3929]:
				xmin = 2461.8074
				xmax = 2461.8374
				text = ""
			intervals [3930]:
				xmin = 2461.8374
				xmax = 2462.1074
				text = "get"
			intervals [3931]:
				xmin = 2462.1074
				xmax = 2463.0113
				text = ""
			intervals [3932]:
				xmin = 2463.0113
				xmax = 2463.1013
				text = "what"
			intervals [3933]:
				xmin = 2463.1013
				xmax = 2463.1913
				text = "kind"
			intervals [3934]:
				xmin = 2463.1913
				xmax = 2463.2513
				text = "of"
			intervals [3935]:
				xmin = 2463.2513
				xmax = 2463.7313
				text = "skates"
			intervals [3936]:
				xmin = 2463.7313
				xmax = 2467.552
				text = ""
			intervals [3937]:
				xmin = 2467.552
				xmax = 2467.842
				text = "what"
			intervals [3938]:
				xmin = 2467.842
				xmax = 2467.902
				text = "s"
			intervals [3939]:
				xmin = 2467.902
				xmax = 2468.072
				text = "what"
			intervals [3940]:
				xmin = 2468.072
				xmax = 2468.102
				text = ""
			intervals [3941]:
				xmin = 2468.102
				xmax = 2468.192
				text = "what"
			intervals [3942]:
				xmin = 2468.192
				xmax = 2468.252
				text = "do"
			intervals [3943]:
				xmin = 2468.252
				xmax = 2468.312
				text = "you"
			intervals [3944]:
				xmin = 2468.312
				xmax = 2468.482
				text = "mean"
			intervals [3945]:
				xmin = 2468.482
				xmax = 2468.512
				text = ""
			intervals [3946]:
				xmin = 2468.512
				xmax = 2468.582
				text = "the"
			intervals [3947]:
				xmin = 2468.582
				xmax = 2468.752
				text = "other"
			intervals [3948]:
				xmin = 2468.752
				xmax = 2468.812
				text = ""
			intervals [3949]:
				xmin = 2468.812
				xmax = 2468.962
				text = "kind"
			intervals [3950]:
				xmin = 2468.962
				xmax = 2471.8713
				text = ""
			intervals [3951]:
				xmin = 2471.8713
				xmax = 2472.1113
				text = "ice"
			intervals [3952]:
				xmin = 2472.1113
				xmax = 2472.4213
				text = "skates"
			intervals [3953]:
				xmin = 2472.4213
				xmax = 2480.3029
				text = ""
			intervals [3954]:
				xmin = 2480.3029
				xmax = 2481.0229
				text = "mm-hm"
			intervals [3955]:
				xmin = 2481.0229
				xmax = 2483.1979
				text = ""
			intervals [3956]:
				xmin = 2483.1979
				xmax = 2483.2279
				text = "oh"
			intervals [3957]:
				xmin = 2483.2279
				xmax = 2483.2579
				text = ""
			intervals [3958]:
				xmin = 2483.2579
				xmax = 2483.7079
				text = "uh"
			intervals [3959]:
				xmin = 2483.7079
				xmax = 2483.8579
				text = "huh"
			intervals [3960]:
				xmin = 2483.8579
				xmax = 2486.8299
				text = ""
			intervals [3961]:
				xmin = 2486.8299
				xmax = 2487.0899
				text = "well"
			intervals [3962]:
				xmin = 2487.0899
				xmax = 2487.1199
				text = "i"
			intervals [3963]:
				xmin = 2487.1199
				xmax = 2487.3099
				text = "thought"
			intervals [3964]:
				xmin = 2487.3099
				xmax = 2487.3999
				text = "you"
			intervals [3965]:
				xmin = 2487.3999
				xmax = 2487.6399
				text = "call"
			intervals [3966]:
				xmin = 2487.6399
				xmax = 2487.8899
				text = "those"
			intervals [3967]:
				xmin = 2487.8899
				xmax = 2488.1599
				text = "roller"
			intervals [3968]:
				xmin = 2488.1599
				xmax = 2488.5899
				text = "skates"
			intervals [3969]:
				xmin = 2488.5899
				xmax = 2490.1661
				text = ""
			intervals [3970]:
				xmin = 2490.1661
				xmax = 2490.2461
				text = "the"
			intervals [3971]:
				xmin = 2490.2461
				xmax = 2490.4861
				text = "kind"
			intervals [3972]:
				xmin = 2490.4861
				xmax = 2490.6361
				text = "that"
			intervals [3973]:
				xmin = 2490.6361
				xmax = 2490.7661
				text = "you"
			intervals [3974]:
				xmin = 2490.7661
				xmax = 2491.0761
				text = "ride"
			intervals [3975]:
				xmin = 2491.0761
				xmax = 2491.2061
				text = "on"
			intervals [3976]:
				xmin = 2491.2061
				xmax = 2491.3061
				text = "the"
			intervals [3977]:
				xmin = 2491.3061
				xmax = 2491.8261
				text = "sidewalk"
			intervals [3978]:
				xmin = 2491.8261
				xmax = 2492.0961
				text = "those"
			intervals [3979]:
				xmin = 2492.0961
				xmax = 2492.1561
				text = "are"
			intervals [3980]:
				xmin = 2492.1561
				xmax = 2492.4361
				text = "roller"
			intervals [3981]:
				xmin = 2492.4361
				xmax = 2492.9361
				text = "skates"
			intervals [3982]:
				xmin = 2492.9361
				xmax = 2493.1378
				text = ""
			intervals [3983]:
				xmin = 2493.1378
				xmax = 2493.4078
				text = "right"
			intervals [3984]:
				xmin = 2493.4078
				xmax = 2494.4552
				text = ""
			intervals [3985]:
				xmin = 2494.4552
				xmax = 2494.5852
				text = "what"
			intervals [3986]:
				xmin = 2494.5852
				xmax = 2494.6452
				text = "do"
			intervals [3987]:
				xmin = 2494.6452
				xmax = 2494.7052
				text = "you"
			intervals [3988]:
				xmin = 2494.7052
				xmax = 2494.9652
				text = "call"
			intervals [3989]:
				xmin = 2494.9652
				xmax = 2495.2052
				text = "those"
			intervals [3990]:
				xmin = 2495.2052
				xmax = 2501.0992
				text = ""
			intervals [3991]:
				xmin = 2501.0992
				xmax = 2501.5492
				text = "oh"
			intervals [3992]:
				xmin = 2501.5492
				xmax = 2502.2585
				text = ""
			intervals [3993]:
				xmin = 2502.2585
				xmax = 2502.3585
				text = "and"
			intervals [3994]:
				xmin = 2502.3585
				xmax = 2502.4785
				text = "what"
			intervals [3995]:
				xmin = 2502.4785
				xmax = 2502.5385
				text = "do"
			intervals [3996]:
				xmin = 2502.5385
				xmax = 2502.6485
				text = "you"
			intervals [3997]:
				xmin = 2502.6485
				xmax = 2502.9985
				text = "kind"
			intervals [3998]:
				xmin = 2502.9985
				xmax = 2503.3285
				text = "what"
			intervals [3999]:
				xmin = 2503.3285
				xmax = 2503.6085
				text = "other"
			intervals [4000]:
				xmin = 2503.6085
				xmax = 2503.9085
				text = "kind"
			intervals [4001]:
				xmin = 2503.9085
				xmax = 2504.0985
				text = "is"
			intervals [4002]:
				xmin = 2504.0985
				xmax = 2504.2885
				text = "there"
			intervals [4003]:
				xmin = 2504.2885
				xmax = 2520.8215
				text = ""
			intervals [4004]:
				xmin = 2520.8215
				xmax = 2521.2815
				text = "mm-hm"
			intervals [4005]:
				xmin = 2521.2815
				xmax = 2529.7976
				text = ""
			intervals [4006]:
				xmin = 2529.7976
				xmax = 2530.1676
				text = "oh"
			intervals [4007]:
				xmin = 2530.1676
				xmax = 2530.3876
				text = "so"
			intervals [4008]:
				xmin = 2530.3876
				xmax = 2530.4576
				text = "in"
			intervals [4009]:
				xmin = 2530.4576
				xmax = 2530.6576
				text = "other"
			intervals [4010]:
				xmin = 2530.6576
				xmax = 2530.9776
				text = "words"
			intervals [4011]:
				xmin = 2530.9776
				xmax = 2531.2445
				text = ""
			intervals [4012]:
				xmin = 2531.2445
				xmax = 2531.3445
				text = "the"
			intervals [4013]:
				xmin = 2531.3445
				xmax = 2531.6945
				text = "kind"
			intervals [4014]:
				xmin = 2531.6945
				xmax = 2531.8345
				text = "with"
			intervals [4015]:
				xmin = 2531.8345
				xmax = 2531.9645
				text = "the"
			intervals [4016]:
				xmin = 2531.9645
				xmax = 2532.3245
				text = "boots"
			intervals [4017]:
				xmin = 2532.3245
				xmax = 2532.5945
				text = ""
			intervals [4018]:
				xmin = 2532.5945
				xmax = 2532.6745
				text = "do"
			intervals [4019]:
				xmin = 2532.6745
				xmax = 2532.8345
				text = "you"
			intervals [4020]:
				xmin = 2532.8345
				xmax = 2533.0045
				text = "have"
			intervals [4021]:
				xmin = 2533.0045
				xmax = 2533.0945
				text = "the"
			intervals [4022]:
				xmin = 2533.0945
				xmax = 2533.3745
				text = "kind"
			intervals [4023]:
				xmin = 2533.3745
				xmax = 2533.5045
				text = "with"
			intervals [4024]:
				xmin = 2533.5045
				xmax = 2533.6145
				text = "the"
			intervals [4025]:
				xmin = 2533.6145
				xmax = 2533.9345
				text = "boots"
			intervals [4026]:
				xmin = 2533.9345
				xmax = 2534.8747
				text = ""
			intervals [4027]:
				xmin = 2534.8747
				xmax = 2535.0547
				text = "and"
			intervals [4028]:
				xmin = 2535.0547
				xmax = 2535.2247
				text = "where"
			intervals [4029]:
				xmin = 2535.2247
				xmax = 2535.2947
				text = "do"
			intervals [4030]:
				xmin = 2535.2947
				xmax = 2535.4147
				text = "you"
			intervals [4031]:
				xmin = 2535.4147
				xmax = 2535.5947
				text = "go"
			intervals [4032]:
				xmin = 2535.5947
				xmax = 2535.9947
				text = "skating"
			intervals [4033]:
				xmin = 2535.9947
				xmax = 2536.1247
				text = "with"
			intervals [4034]:
				xmin = 2536.1247
				xmax = 2536.5947
				text = "those"
			intervals [4035]:
				xmin = 2536.5947
				xmax = 2539.2296
				text = ""
			intervals [4036]:
				xmin = 2539.2296
				xmax = 2539.2896
				text = "you"
			intervals [4037]:
				xmin = 2539.2896
				xmax = 2539.4296
				text = "skate"
			intervals [4038]:
				xmin = 2539.4296
				xmax = 2539.5896
				text = "on"
			intervals [4039]:
				xmin = 2539.5896
				xmax = 2539.9896
				text = "ice"
			intervals [4040]:
				xmin = 2539.9896
				xmax = 2540.5716
				text = ""
			intervals [4041]:
				xmin = 2540.5716
				xmax = 2540.8016
				text = "uh-huh"
			intervals [4042]:
				xmin = 2540.8016
				xmax = 2541.0016
				text = "with"
			intervals [4043]:
				xmin = 2541.0016
				xmax = 2541.4516
				text = "rollers"
			intervals [4044]:
				xmin = 2541.4516
				xmax = 2541.6316
				text = "on"
			intervals [4045]:
				xmin = 2541.6316
				xmax = 2541.7516
				text = "the"
			intervals [4046]:
				xmin = 2541.7516
				xmax = 2541.885
				text = ""
			intervals [4047]:
				xmin = 2541.885
				xmax = 2542.235
				text = "bottom"
			intervals [4048]:
				xmin = 2542.235
				xmax = 2543.0742
				text = ""
			intervals [4049]:
				xmin = 2543.0742
				xmax = 2543.3442
				text = "oh"
			intervals [4050]:
				xmin = 2543.3442
				xmax = 2543.3742
				text = ""
			intervals [4051]:
				xmin = 2543.3742
				xmax = 2543.6342
				text = "okay"
			intervals [4052]:
				xmin = 2543.6342
				xmax = 2544.9464
				text = ""
			intervals [4053]:
				xmin = 2544.9464
				xmax = 2545.2764
				text = "um"
			intervals [4054]:
				xmin = 2545.2764
				xmax = 2547.9934
				text = ""
			intervals [4055]:
				xmin = 2547.9934
				xmax = 2548.2934
				text = "well"
			intervals [4056]:
				xmin = 2548.2934
				xmax = 2548.4334
				text = "you"
			intervals [4057]:
				xmin = 2548.4334
				xmax = 2548.6634
				text = "never"
			intervals [4058]:
				xmin = 2548.6634
				xmax = 2548.8334
				text = "did"
			intervals [4059]:
				xmin = 2548.8334
				xmax = 2549.0534
				text = "tell"
			intervals [4060]:
				xmin = 2549.0534
				xmax = 2549.1134
				text = "me"
			intervals [4061]:
				xmin = 2549.1134
				xmax = 2549.2934
				text = "the"
			intervals [4062]:
				xmin = 2549.2934
				xmax = 2549.4334
				text = ""
			intervals [4063]:
				xmin = 2549.4334
				xmax = 2549.6234
				text = "your"
			intervals [4064]:
				xmin = 2549.6234
				xmax = 2549.7234
				text = ""
			intervals [4065]:
				xmin = 2549.7234
				xmax = 2550.0734
				text = "best"
			intervals [4066]:
				xmin = 2550.0734
				xmax = 2550.4484
				text = ""
			intervals [4067]:
				xmin = 2550.4484
				xmax = 2550.8684
				text = "christmas"
			intervals [4068]:
				xmin = 2550.8684
				xmax = 2551.4084
				text = "present"
			intervals [4069]:
				xmin = 2551.4084
				xmax = 2554.3845
				text = ""
			intervals [4070]:
				xmin = 2554.3845
				xmax = 2554.5445
				text = "what"
			intervals [4071]:
				xmin = 2554.5445
				xmax = 2554.9145
				text = ""
			intervals [4072]:
				xmin = 2554.9145
				xmax = 2555.0545
				text = "was"
			intervals [4073]:
				xmin = 2555.0545
				xmax = 2555.0845
				text = ""
			intervals [4074]:
				xmin = 2555.0845
				xmax = 2555.1445
				text = "the"
			intervals [4075]:
				xmin = 2555.1445
				xmax = 2555.2745
				text = "best"
			intervals [4076]:
				xmin = 2555.2745
				xmax = 2555.5245
				text = "christmas"
			intervals [4077]:
				xmin = 2555.5245
				xmax = 2555.8245
				text = "present"
			intervals [4078]:
				xmin = 2555.8245
				xmax = 2555.9745
				text = "you"
			intervals [4079]:
				xmin = 2555.9745
				xmax = 2556.0945
				text = "ever"
			intervals [4080]:
				xmin = 2556.0945
				xmax = 2556.2545
				text = ""
			intervals [4081]:
				xmin = 2556.2545
				xmax = 2556.3945
				text = "got"
			intervals [4082]:
				xmin = 2556.3945
				xmax = 2556.5345
				text = "that"
			intervals [4083]:
				xmin = 2556.5345
				xmax = 2556.6445
				text = "you"
			intervals [4084]:
				xmin = 2556.6445
				xmax = 2556.7445
				text = "were"
			intervals [4085]:
				xmin = 2556.7445
				xmax = 2556.7745
				text = ""
			intervals [4086]:
				xmin = 2556.7745
				xmax = 2557.0445
				text = "really"
			intervals [4087]:
				xmin = 2557.0445
				xmax = 2557.2645
				text = "so"
			intervals [4088]:
				xmin = 2557.2645
				xmax = 2557.5645
				text = "happy"
			intervals [4089]:
				xmin = 2557.5645
				xmax = 2557.6245
				text = "to"
			intervals [4090]:
				xmin = 2557.6245
				xmax = 2557.6845
				text = ""
			intervals [4091]:
				xmin = 2557.6845
				xmax = 2557.9245
				text = "get"
			intervals [4092]:
				xmin = 2557.9245
				xmax = 2559.5727
				text = ""
			intervals [4093]:
				xmin = 2559.5727
				xmax = 2560.1527
				text = "oh"
			intervals [4094]:
				xmin = 2560.1527
				xmax = 2560.6127
				text = "good"
			intervals [4095]:
				xmin = 2560.6127
				xmax = 2560.6627
				text = ""
			intervals [4096]:
				xmin = 2560.6627
				xmax = 2560.8927
				text = "that"
			intervals [4097]:
				xmin = 2560.8927
				xmax = 2560.9927
				text = "s"
			intervals [4098]:
				xmin = 2560.9927
				xmax = 2561.2127
				text = "good"
			intervals [4099]:
				xmin = 2561.2127
				xmax = 2561.3527
				text = "how"
			intervals [4100]:
				xmin = 2561.3527
				xmax = 2561.5427
				text = "much"
			intervals [4101]:
				xmin = 2561.5427
				xmax = 2561.6627
				text = "did"
			intervals [4102]:
				xmin = 2561.6627
				xmax = 2561.7327
				text = "you"
			intervals [4103]:
				xmin = 2561.7327
				xmax = 2561.8127
				text = ""
			intervals [4104]:
				xmin = 2561.8127
				xmax = 2562.0027
				text = "get"
			intervals [4105]:
				xmin = 2562.0027
				xmax = 2564.0826
				text = ""
			intervals [4106]:
				xmin = 2564.0826
				xmax = 2564.2626
				text = "oh"
			intervals [4107]:
				xmin = 2564.2626
				xmax = 2564.3526
				text = ""
			intervals [4108]:
				xmin = 2564.3526
				xmax = 2564.7026
				text = "boy"
			intervals [4109]:
				xmin = 2564.7026
				xmax = 2564.7426
				text = ""
			intervals [4110]:
				xmin = 2564.7426
				xmax = 2564.9426
				text = "what"
			intervals [4111]:
				xmin = 2564.9426
				xmax = 2565.0426
				text = "ya"
			intervals [4112]:
				xmin = 2565.0426
				xmax = 2565.0726
				text = ""
			intervals [4113]:
				xmin = 2565.0726
				xmax = 2565.1426
				text = "do"
			intervals [4114]:
				xmin = 2565.1426
				xmax = 2565.2026
				text = "you"
			intervals [4115]:
				xmin = 2565.2026
				xmax = 2565.3526
				text = "with"
			intervals [4116]:
				xmin = 2565.3526
				xmax = 2565.5426
				text = "that"
			intervals [4117]:
				xmin = 2565.5426
				xmax = 2569.243
				text = ""
			intervals [4118]:
				xmin = 2569.243
				xmax = 2569.423
				text = "on"
			intervals [4119]:
				xmin = 2569.423
				xmax = 2569.753
				text = "what"
			intervals [4120]:
				xmin = 2569.753
				xmax = 2576.9493
				text = ""
			intervals [4121]:
				xmin = 2576.9493
				xmax = 2577.5393
				text = "mm-hm"
			intervals [4122]:
				xmin = 2577.5393
				xmax = 2581.5269
				text = ""
			intervals [4123]:
				xmin = 2581.5269
				xmax = 2582.2569
				text = "mm-hm"
			intervals [4124]:
				xmin = 2582.2569
				xmax = 2584.4543
				text = ""
			intervals [4125]:
				xmin = 2584.4543
				xmax = 2585.0243
				text = "uh-huh"
			intervals [4126]:
				xmin = 2585.0243
				xmax = 2586.470
				text = ""
			intervals [4127]:
				xmin = 2586.470
				xmax = 2586.980
				text = "mm-hm"
			intervals [4128]:
				xmin = 2586.980
				xmax = 2588.4308
				text = ""
			intervals [4129]:
				xmin = 2588.4308
				xmax = 2588.5408
				text = "what"
			intervals [4130]:
				xmin = 2588.5408
				xmax = 2588.6608
				text = "kind"
			intervals [4131]:
				xmin = 2588.6608
				xmax = 2588.7208
				text = "of"
			intervals [4132]:
				xmin = 2588.7208
				xmax = 2589.0308
				text = "shoes"
			intervals [4133]:
				xmin = 2589.0308
				xmax = 2589.1908
				text = "did"
			intervals [4134]:
				xmin = 2589.1908
				xmax = 2589.2808
				text = "you"
			intervals [4135]:
				xmin = 2589.2808
				xmax = 2589.5008
				text = "get"
			intervals [4136]:
				xmin = 2589.5008
				xmax = 2591.8252
				text = ""
			intervals [4137]:
				xmin = 2591.8252
				xmax = 2592.4452
				text = "mm-hm"
			intervals [4138]:
				xmin = 2592.4452
				xmax = 2592.9576
				text = ""
			intervals [4139]:
				xmin = 2592.9576
				xmax = 2593.1076
				text = "that"
			intervals [4140]:
				xmin = 2593.1076
				xmax = 2593.1676
				text = ""
			intervals [4141]:
				xmin = 2593.1676
				xmax = 2593.2976
				text = "s"
			intervals [4142]:
				xmin = 2593.2976
				xmax = 2593.5076
				text = "good"
			intervals [4143]:
				xmin = 2593.5076
				xmax = 2593.6476
				text = ""
			intervals [4144]:
				xmin = 2593.6476
				xmax = 2593.7176
				text = "do"
			intervals [4145]:
				xmin = 2593.7176
				xmax = 2593.7976
				text = "you"
			intervals [4146]:
				xmin = 2593.7976
				xmax = 2593.8276
				text = ""
			intervals [4147]:
				xmin = 2593.8276
				xmax = 2593.9776
				text = "wear"
			intervals [4148]:
				xmin = 2593.9776
				xmax = 2594.0476
				text = "'em"
			intervals [4149]:
				xmin = 2594.0476
				xmax = 2594.0776
				text = ""
			intervals [4150]:
				xmin = 2594.0776
				xmax = 2594.1976
				text = "to"
			intervals [4151]:
				xmin = 2594.1976
				xmax = 2594.5376
				text = "school"
			intervals [4152]:
				xmin = 2594.5376
				xmax = 2595.8725
				text = ""
			intervals [4153]:
				xmin = 2595.8725
				xmax = 2596.2425
				text = "um"
			intervals [4154]:
				xmin = 2596.2425
				xmax = 2597.206
				text = ""
			intervals [4155]:
				xmin = 2597.206
				xmax = 2597.296
				text = "were"
			intervals [4156]:
				xmin = 2597.296
				xmax = 2597.406
				text = "you"
			intervals [4157]:
				xmin = 2597.406
				xmax = 2597.576
				text = "ever"
			intervals [4158]:
				xmin = 2597.576
				xmax = 2597.726
				text = "in"
			intervals [4159]:
				xmin = 2597.726
				xmax = 2597.826
				text = "a"
			intervals [4160]:
				xmin = 2597.826
				xmax = 2598.406
				text = "situation"
			intervals [4161]:
				xmin = 2598.406
				xmax = 2598.506
				text = "where"
			intervals [4162]:
				xmin = 2598.506
				xmax = 2598.566
				text = "you"
			intervals [4163]:
				xmin = 2598.566
				xmax = 2598.796
				text = "felt"
			intervals [4164]:
				xmin = 2598.796
				xmax = 2598.896
				text = "you"
			intervals [4165]:
				xmin = 2598.896
				xmax = 2599.086
				text = "might"
			intervals [4166]:
				xmin = 2599.086
				xmax = 2599.136
				text = ""
			intervals [4167]:
				xmin = 2599.136
				xmax = 2599.236
				text = "be"
			intervals [4168]:
				xmin = 2599.236
				xmax = 2599.266
				text = ""
			intervals [4169]:
				xmin = 2599.266
				xmax = 2599.756
				text = "killed"
			intervals [4170]:
				xmin = 2599.756
				xmax = 2599.846
				text = "or"
			intervals [4171]:
				xmin = 2599.846
				xmax = 2599.906
				text = "you"
			intervals [4172]:
				xmin = 2599.906
				xmax = 2599.936
				text = ""
			intervals [4173]:
				xmin = 2599.936
				xmax = 2600.166
				text = "might"
			intervals [4174]:
				xmin = 2600.166
				xmax = 2600.216
				text = ""
			intervals [4175]:
				xmin = 2600.216
				xmax = 2600.516
				text = "die"
			intervals [4176]:
				xmin = 2600.516
				xmax = 2603.4686
				text = ""
			intervals [4177]:
				xmin = 2603.4686
				xmax = 2603.6086
				text = "were"
			intervals [4178]:
				xmin = 2603.6086
				xmax = 2603.6886
				text = "you"
			intervals [4179]:
				xmin = 2603.6886
				xmax = 2603.8186
				text = "ever"
			intervals [4180]:
				xmin = 2603.8186
				xmax = 2604.2086
				text = "scared"
			intervals [4181]:
				xmin = 2604.2086
				xmax = 2604.3486
				text = "that"
			intervals [4182]:
				xmin = 2604.3486
				xmax = 2604.4686
				text = "you"
			intervals [4183]:
				xmin = 2604.4686
				xmax = 2604.5286
				text = "were"
			intervals [4184]:
				xmin = 2604.5286
				xmax = 2604.5986
				text = ""
			intervals [4185]:
				xmin = 2604.5986
				xmax = 2604.7186
				text = "going"
			intervals [4186]:
				xmin = 2604.7186
				xmax = 2604.7786
				text = "to"
			intervals [4187]:
				xmin = 2604.7786
				xmax = 2604.8586
				text = "be"
			intervals [4188]:
				xmin = 2604.8586
				xmax = 2605.2786
				text = "killed"
			intervals [4189]:
				xmin = 2605.2786
				xmax = 2605.3086
				text = ""
			intervals [4190]:
				xmin = 2605.3086
				xmax = 2605.3886
				text = "or"
			intervals [4191]:
				xmin = 2605.3886
				xmax = 2605.7086
				text = "something"
			intervals [4192]:
				xmin = 2605.7086
				xmax = 2611.0873
				text = ""
			intervals [4193]:
				xmin = 2611.0873
				xmax = 2611.5473
				text = "uh-huh"
			intervals [4194]:
				xmin = 2611.5473
				xmax = 2611.9766
				text = ""
			intervals [4195]:
				xmin = 2611.9766
				xmax = 2612.2566
				text = "okay"
			intervals [4196]:
				xmin = 2612.2566
				xmax = 2613.6998
				text = ""
			intervals [4197]:
				xmin = 2613.6998
				xmax = 2614.0898
				text = "um"
			intervals [4198]:
				xmin = 2614.0898
				xmax = 2615.8941
				text = ""
			intervals [4199]:
				xmin = 2615.8941
				xmax = 2616.0241
				text = "we're"
			intervals [4200]:
				xmin = 2616.0241
				xmax = 2616.1641
				text = "gonna"
			intervals [4201]:
				xmin = 2616.1641
				xmax = 2616.3841
				text = "play"
			intervals [4202]:
				xmin = 2616.3841
				xmax = 2616.5941
				text = "some"
			intervals [4203]:
				xmin = 2616.5941
				xmax = 2617.1302
				text = ""
			intervals [4204]:
				xmin = 2617.1302
				xmax = 2617.5202
				text = "word"
			intervals [4205]:
				xmin = 2617.5202
				xmax = 2618.2602
				text = "games"
			intervals [4206]:
				xmin = 2618.2602
				xmax = 2618.700045351474
				text = ""
	item [2]:
		class = "IntervalTier"
		name = "DCA_int_03 - phones"
		xmin = 0.0
		xmax = 2618.700045351474
		intervals: size = 10256
			intervals [1]:
				xmin = 0.0
				xmax = 0.3437
				text = ""
			intervals [2]:
				xmin = 0.3437
				xmax = 0.3737
				text = "sil"
			intervals [3]:
				xmin = 0.3737
				xmax = 0.4437
				text = "OW2"
			intervals [4]:
				xmin = 0.4437
				xmax = 0.5437
				text = "K"
			intervals [5]:
				xmin = 0.5437
				xmax = 0.6837
				text = "EY1"
			intervals [6]:
				xmin = 0.6837
				xmax = 0.8286
				text = ""
			intervals [7]:
				xmin = 0.8286
				xmax = 0.8986
				text = "S"
			intervals [8]:
				xmin = 0.8986
				xmax = 1.0086
				text = "EY1"
			intervals [9]:
				xmin = 1.0086
				xmax = 1.0586
				text = "Y"
			intervals [10]:
				xmin = 1.0586
				xmax = 1.1086
				text = "UH1"
			intervals [11]:
				xmin = 1.1086
				xmax = 1.1586
				text = "R"
			intervals [12]:
				xmin = 1.1586
				xmax = 1.2386
				text = "N"
			intervals [13]:
				xmin = 1.2386
				xmax = 1.3686
				text = "EY1"
			intervals [14]:
				xmin = 1.3686
				xmax = 1.4486
				text = "M"
			intervals [15]:
				xmin = 1.4486
				xmax = 1.5386
				text = "sp"
			intervals [16]:
				xmin = 1.5386
				xmax = 1.5686
				text = "AH0"
			intervals [17]:
				xmin = 1.5686
				xmax = 1.6186
				text = "G"
			intervals [18]:
				xmin = 1.6186
				xmax = 1.6486
				text = "EH1"
			intervals [19]:
				xmin = 1.6486
				xmax = 1.7286
				text = "N"
			intervals [20]:
				xmin = 1.7286
				xmax = 1.9534
				text = ""
			intervals [21]:
				xmin = 1.9534
				xmax = 2.0134
				text = "Y"
			intervals [22]:
				xmin = 2.0134
				xmax = 2.0434
				text = "UH1"
			intervals [23]:
				xmin = 2.0434
				xmax = 2.0834
				text = "R"
			intervals [24]:
				xmin = 2.0834
				xmax = 2.1134
				text = "sp"
			intervals [25]:
				xmin = 2.1134
				xmax = 2.1434
				text = "HH"
			intervals [26]:
				xmin = 2.1434
				xmax = 2.1734
				text = "OW1"
			intervals [27]:
				xmin = 2.1734
				xmax = 2.2434
				text = "L"
			intervals [28]:
				xmin = 2.2434
				xmax = 2.4634
				text = "sp"
			intervals [29]:
				xmin = 2.4634
				xmax = 2.4934
				text = "N"
			intervals [30]:
				xmin = 2.4934
				xmax = 2.5234
				text = "EY1"
			intervals [31]:
				xmin = 2.5234
				xmax = 2.5534
				text = "M"
			intervals [32]:
				xmin = 2.5534
				xmax = 4.5479
				text = ""
			intervals [33]:
				xmin = 4.5479
				xmax = 4.5879
				text = "sil"
			intervals [34]:
				xmin = 4.5879
				xmax = 4.6979
				text = "OW2"
			intervals [35]:
				xmin = 4.6979
				xmax = 4.8279
				text = "K"
			intervals [36]:
				xmin = 4.8279
				xmax = 4.9679
				text = "EY1"
			intervals [37]:
				xmin = 4.9679
				xmax = 5.3427
				text = ""
			intervals [38]:
				xmin = 5.3427
				xmax = 5.7627
				text = "TN"
			intervals [39]:
				xmin = 5.7627
				xmax = 5.7927
				text = "sp"
			intervals [40]:
				xmin = 5.7927
				xmax = 5.9727
				text = "AH1"
			intervals [41]:
				xmin = 5.9727
				xmax = 6.1327
				text = "M"
			intervals [42]:
				xmin = 6.1327
				xmax = 6.3627
				text = "sp"
			intervals [43]:
				xmin = 6.3627
				xmax = 6.6625
				text = ""
			intervals [44]:
				xmin = 6.6625
				xmax = 6.7225
				text = "HH"
			intervals [45]:
				xmin = 6.7225
				xmax = 6.7625
				text = "W"
			intervals [46]:
				xmin = 6.7625
				xmax = 6.8025
				text = "AH1"
			intervals [47]:
				xmin = 6.8025
				xmax = 6.8425
				text = "T"
			intervals [48]:
				xmin = 6.8425
				xmax = 6.9525
				text = "K"
			intervals [49]:
				xmin = 6.9525
				xmax = 6.9925
				text = "AY1"
			intervals [50]:
				xmin = 6.9925
				xmax = 7.0425
				text = "N"
			intervals [51]:
				xmin = 7.0425
				xmax = 7.0725
				text = "D"
			intervals [52]:
				xmin = 7.0725
				xmax = 7.1225
				text = "AH0"
			intervals [53]:
				xmin = 7.1225
				xmax = 7.1525
				text = "V"
			intervals [54]:
				xmin = 7.1525
				xmax = 7.2425
				text = "G"
			intervals [55]:
				xmin = 7.2425
				xmax = 7.3525
				text = "EY1"
			intervals [56]:
				xmin = 7.3525
				xmax = 7.4225
				text = "M"
			intervals [57]:
				xmin = 7.4225
				xmax = 7.5225
				text = "Z"
			intervals [58]:
				xmin = 7.5225
				xmax = 7.5525
				text = "sp"
			intervals [59]:
				xmin = 7.5525
				xmax = 7.5925
				text = "D"
			intervals [60]:
				xmin = 7.5925
				xmax = 7.6325
				text = "UW1"
			intervals [61]:
				xmin = 7.6325
				xmax = 7.7025
				text = "Y"
			intervals [62]:
				xmin = 7.7025
				xmax = 7.7525
				text = "UW1"
			intervals [63]:
				xmin = 7.7525
				xmax = 7.7925
				text = "sp"
			intervals [64]:
				xmin = 7.7925
				xmax = 7.9325
				text = "P"
			intervals [65]:
				xmin = 7.9325
				xmax = 8.0025
				text = "L"
			intervals [66]:
				xmin = 8.0025
				xmax = 8.1825
				text = "EY1"
			intervals [67]:
				xmin = 8.1825
				xmax = 8.3132
				text = ""
			intervals [68]:
				xmin = 8.3132
				xmax = 8.3732
				text = "Y"
			intervals [69]:
				xmin = 8.3732
				xmax = 8.4332
				text = "UW1"
			intervals [70]:
				xmin = 8.4332
				xmax = 8.4632
				text = "sp"
			intervals [71]:
				xmin = 8.4632
				xmax = 8.4932
				text = "N"
			intervals [72]:
				xmin = 8.4932
				xmax = 8.5232
				text = "OW1"
			intervals [73]:
				xmin = 8.5232
				xmax = 8.7032
				text = "sp"
			intervals [74]:
				xmin = 8.7032
				xmax = 8.7832
				text = "W"
			intervals [75]:
				xmin = 8.7832
				xmax = 8.8132
				text = "EH1"
			intervals [76]:
				xmin = 8.8132
				xmax = 9.0132
				text = "N"
			intervals [77]:
				xmin = 9.0132
				xmax = 9.0732
				text = "sp"
			intervals [78]:
				xmin = 9.0732
				xmax = 9.308
				text = ""
			intervals [79]:
				xmin = 9.308
				xmax = 9.358
				text = "S"
			intervals [80]:
				xmin = 9.358
				xmax = 9.458
				text = "EY1"
			intervals [81]:
				xmin = 9.458
				xmax = 9.568
				text = "AE1"
			intervals [82]:
				xmin = 9.568
				xmax = 9.638
				text = "F"
			intervals [83]:
				xmin = 9.638
				xmax = 9.678
				text = "T"
			intervals [84]:
				xmin = 9.678
				xmax = 9.718
				text = "ER0"
			intervals [85]:
				xmin = 9.718
				xmax = 9.858
				text = "S"
			intervals [86]:
				xmin = 9.858
				xmax = 9.918
				text = "K"
			intervals [87]:
				xmin = 9.918
				xmax = 10.268
				text = "UW1"
			intervals [88]:
				xmin = 10.268
				xmax = 10.298
				text = "L"
			intervals [89]:
				xmin = 10.298
				xmax = 10.368
				text = "AO1"
			intervals [90]:
				xmin = 10.368
				xmax = 10.508
				text = "R"
			intervals [91]:
				xmin = 10.508
				xmax = 10.7677
				text = ""
			intervals [92]:
				xmin = 10.7677
				xmax = 11.1777
				text = "AH1"
			intervals [93]:
				xmin = 11.1777
				xmax = 11.2077
				text = "sp"
			intervals [94]:
				xmin = 11.2077
				xmax = 11.3677
				text = "S"
			intervals [95]:
				xmin = 11.3677
				xmax = 11.4677
				text = "EY1"
			intervals [96]:
				xmin = 11.4677
				xmax = 11.4977
				text = "sp"
			intervals [97]:
				xmin = 11.4977
				xmax = 11.5777
				text = "L"
			intervals [98]:
				xmin = 11.5777
				xmax = 11.6177
				text = "AH1"
			intervals [99]:
				xmin = 11.6177
				xmax = 11.6677
				text = "N"
			intervals [100]:
				xmin = 11.6677
				xmax = 11.7677
				text = "CH"
			intervals [101]:
				xmin = 11.7677
				xmax = 11.8177
				text = "sp"
			intervals [102]:
				xmin = 11.8177
				xmax = 11.8477
				text = "B"
			intervals [103]:
				xmin = 11.8477
				xmax = 11.9177
				text = "R"
			intervals [104]:
				xmin = 11.9177
				xmax = 11.9477
				text = "EY1"
			intervals [105]:
				xmin = 11.9477
				xmax = 11.9877
				text = "K"
			intervals [106]:
				xmin = 11.9877
				xmax = 12.0777
				text = "sp"
			intervals [107]:
				xmin = 12.0777
				xmax = 12.1477
				text = "ER0"
			intervals [108]:
				xmin = 12.1477
				xmax = 12.2477
				text = "S"
			intervals [109]:
				xmin = 12.2477
				xmax = 12.2777
				text = "AH1"
			intervals [110]:
				xmin = 12.2777
				xmax = 12.3177
				text = "M"
			intervals [111]:
				xmin = 12.3177
				xmax = 12.4077
				text = "TH"
			intervals [112]:
				xmin = 12.4077
				xmax = 12.4377
				text = "IH0"
			intervals [113]:
				xmin = 12.4377
				xmax = 12.4677
				text = "N"
			intervals [114]:
				xmin = 12.4677
				xmax = 12.4977
				text = "L"
			intervals [115]:
				xmin = 12.4977
				xmax = 12.5277
				text = "AY1"
			intervals [116]:
				xmin = 12.5277
				xmax = 12.5577
				text = "K"
			intervals [117]:
				xmin = 12.5577
				xmax = 12.6777
				text = "sp"
			intervals [118]:
				xmin = 12.6777
				xmax = 12.7077
				text = "DH"
			intervals [119]:
				xmin = 12.7077
				xmax = 12.7377
				text = "AH0"
			intervals [120]:
				xmin = 12.7377
				xmax = 12.8177
				text = "T"
			intervals [121]:
				xmin = 12.8177
				xmax = 13.8282
				text = ""
			intervals [122]:
				xmin = 13.8282
				xmax = 13.8782
				text = "K"
			intervals [123]:
				xmin = 13.8782
				xmax = 13.9182
				text = "IH1"
			intervals [124]:
				xmin = 13.9182
				xmax = 13.9782
				text = "K"
			intervals [125]:
				xmin = 13.9782
				xmax = 14.0182
				text = "B"
			intervals [126]:
				xmin = 14.0182
				xmax = 14.1182
				text = "AH0"
			intervals [127]:
				xmin = 14.1182
				xmax = 14.2882
				text = "L"
			intervals [128]:
				xmin = 14.2882
				xmax = 14.4031
				text = ""
			intervals [129]:
				xmin = 14.4031
				xmax = 14.4331
				text = "W"
			intervals [130]:
				xmin = 14.4331
				xmax = 14.4631
				text = "UH1"
			intervals [131]:
				xmin = 14.4631
				xmax = 14.5131
				text = "D"
			intervals [132]:
				xmin = 14.5131
				xmax = 14.5631
				text = "Y"
			intervals [133]:
				xmin = 14.5631
				xmax = 14.5931
				text = "UW1"
			intervals [134]:
				xmin = 14.5931
				xmax = 14.6231
				text = "IH0"
			intervals [135]:
				xmin = 14.6231
				xmax = 14.6531
				text = "K"
			intervals [136]:
				xmin = 14.6531
				xmax = 14.7231
				text = "S"
			intervals [137]:
				xmin = 14.7231
				xmax = 14.7631
				text = "P"
			intervals [138]:
				xmin = 14.7631
				xmax = 14.8131
				text = "L"
			intervals [139]:
				xmin = 14.8131
				xmax = 14.8731
				text = "EY1"
			intervals [140]:
				xmin = 14.8731
				xmax = 14.9131
				text = "N"
			intervals [141]:
				xmin = 14.9131
				xmax = 14.9831
				text = "HH"
			intervals [142]:
				xmin = 14.9831
				xmax = 15.0131
				text = "AW1"
			intervals [143]:
				xmin = 15.0131
				xmax = 15.0431
				text = "T"
			intervals [144]:
				xmin = 15.0431
				xmax = 15.0731
				text = "AH0"
			intervals [145]:
				xmin = 15.0731
				xmax = 15.1631
				text = "P"
			intervals [146]:
				xmin = 15.1631
				xmax = 15.1931
				text = "L"
			intervals [147]:
				xmin = 15.1931
				xmax = 15.2531
				text = "EY1"
			intervals [148]:
				xmin = 15.2531
				xmax = 15.3531
				text = "K"
			intervals [149]:
				xmin = 15.3531
				xmax = 15.3831
				text = "IH1"
			intervals [150]:
				xmin = 15.3831
				xmax = 15.4631
				text = "K"
			intervals [151]:
				xmin = 15.4631
				xmax = 15.5231
				text = "B"
			intervals [152]:
				xmin = 15.5231
				xmax = 15.5531
				text = "AH0"
			intervals [153]:
				xmin = 15.5531
				xmax = 15.7431
				text = "L"
			intervals [154]:
				xmin = 15.7431
				xmax = 21.6127
				text = ""
			intervals [155]:
				xmin = 21.6127
				xmax = 21.6527
				text = "sil"
			intervals [156]:
				xmin = 21.6527
				xmax = 21.7627
				text = "K"
			intervals [157]:
				xmin = 21.7627
				xmax = 21.8327
				text = "IH1"
			intervals [158]:
				xmin = 21.8327
				xmax = 21.8827
				text = "K"
			intervals [159]:
				xmin = 21.8827
				xmax = 21.9527
				text = "B"
			intervals [160]:
				xmin = 21.9527
				xmax = 21.9927
				text = "AH0"
			intervals [161]:
				xmin = 21.9927
				xmax = 22.2027
				text = "L"
			intervals [162]:
				xmin = 22.2027
				xmax = 40.5273
				text = "sp"
			intervals [163]:
				xmin = 40.5273
				xmax = 40.6573
				text = "M"
			intervals [164]:
				xmin = 40.6573
				xmax = 40.7673
				text = "HH"
			intervals [165]:
				xmin = 40.7673
				xmax = 40.8973
				text = "M"
			intervals [166]:
				xmin = 40.8973
				xmax = 41.772
				text = "sp"
			intervals [167]:
				xmin = 41.772
				xmax = 41.912
				text = "S"
			intervals [168]:
				xmin = 41.912
				xmax = 42.212
				text = "OW1"
			intervals [169]:
				xmin = 42.212
				xmax = 42.5919
				text = ""
			intervals [170]:
				xmin = 42.5919
				xmax = 42.6719
				text = "HH"
			intervals [171]:
				xmin = 42.6719
				xmax = 42.7219
				text = "AW1"
			intervals [172]:
				xmin = 42.7219
				xmax = 42.7819
				text = "D"
			intervals [173]:
				xmin = 42.7819
				xmax = 42.8119
				text = "UW1"
			intervals [174]:
				xmin = 42.8119
				xmax = 42.8819
				text = "Y"
			intervals [175]:
				xmin = 42.8819
				xmax = 43.1019
				text = "UW1"
			intervals [176]:
				xmin = 43.1019
				xmax = 43.3519
				text = "AH1"
			intervals [177]:
				xmin = 43.3519
				xmax = 43.4819
				text = "M"
			intervals [178]:
				xmin = 43.4819
				xmax = 44.9624
				text = "sp"
			intervals [179]:
				xmin = 44.9624
				xmax = 45.0724
				text = "HH"
			intervals [180]:
				xmin = 45.0724
				xmax = 45.1224
				text = "AW1"
			intervals [181]:
				xmin = 45.1224
				xmax = 45.1724
				text = "D"
			intervals [182]:
				xmin = 45.1724
				xmax = 45.2024
				text = "UW1"
			intervals [183]:
				xmin = 45.2024
				xmax = 45.2324
				text = "Y"
			intervals [184]:
				xmin = 45.2324
				xmax = 45.3124
				text = "UW1"
			intervals [185]:
				xmin = 45.3124
				xmax = 45.4624
				text = "CH"
			intervals [186]:
				xmin = 45.4624
				xmax = 45.6724
				text = "UW1"
			intervals [187]:
				xmin = 45.6724
				xmax = 45.7424
				text = "Z"
			intervals [188]:
				xmin = 45.7424
				xmax = 45.8024
				text = "W"
			intervals [189]:
				xmin = 45.8024
				xmax = 45.8524
				text = "IH1"
			intervals [190]:
				xmin = 45.8524
				xmax = 45.9424
				text = "CH"
			intervals [191]:
				xmin = 45.9424
				xmax = 46.0024
				text = "W"
			intervals [192]:
				xmin = 46.0024
				xmax = 46.0624
				text = "AH1"
			intervals [193]:
				xmin = 46.0624
				xmax = 46.1124
				text = "N"
			intervals [194]:
				xmin = 46.1124
				xmax = 46.1624
				text = "IH0"
			intervals [195]:
				xmin = 46.1624
				xmax = 46.2624
				text = "Z"
			intervals [196]:
				xmin = 46.2624
				xmax = 46.2924
				text = "sp"
			intervals [197]:
				xmin = 46.2924
				xmax = 46.3224
				text = "G"
			intervals [198]:
				xmin = 46.3224
				xmax = 46.3524
				text = "AH1"
			intervals [199]:
				xmin = 46.3524
				xmax = 46.3824
				text = "N"
			intervals [200]:
				xmin = 46.3824
				xmax = 46.5224
				text = "AH0"
			intervals [201]:
				xmin = 46.5224
				xmax = 46.5524
				text = "sp"
			intervals [202]:
				xmin = 46.5524
				xmax = 46.6224
				text = "B"
			intervals [203]:
				xmin = 46.6224
				xmax = 46.8424
				text = "IY0"
			intervals [204]:
				xmin = 46.8424
				xmax = 46.9471
				text = ""
			intervals [205]:
				xmin = 46.9471
				xmax = 46.9971
				text = "sil"
			intervals [206]:
				xmin = 46.9971
				xmax = 47.0571
				text = "AH1"
			intervals [207]:
				xmin = 47.0571
				xmax = 47.1471
				text = "AA1"
			intervals [208]:
				xmin = 47.1471
				xmax = 47.4471
				text = "N"
			intervals [209]:
				xmin = 47.4471
				xmax = 47.4771
				text = "sp"
			intervals [210]:
				xmin = 47.4771
				xmax = 47.5071
				text = "DH"
			intervals [211]:
				xmin = 47.5071
				xmax = 47.5671
				text = "AH0"
			intervals [212]:
				xmin = 47.5671
				xmax = 47.6971
				text = "T"
			intervals [213]:
				xmin = 47.6971
				xmax = 47.7371
				text = "IY1"
			intervals [214]:
				xmin = 47.7371
				xmax = 47.8671
				text = "M"
			intervals [215]:
				xmin = 47.8671
				xmax = 47.8971
				text = "sp"
			intervals [216]:
				xmin = 47.8971
				xmax = 47.9771
				text = "ER0"
			intervals [217]:
				xmin = 47.9771
				xmax = 48.0071
				text = "sp"
			intervals [218]:
				xmin = 48.0071
				xmax = 48.0371
				text = "EH1"
			intervals [219]:
				xmin = 48.0371
				xmax = 48.0671
				text = "N"
			intervals [220]:
				xmin = 48.0671
				xmax = 48.0971
				text = "IY0"
			intervals [221]:
				xmin = 48.0971
				xmax = 48.1571
				text = "TH"
			intervals [222]:
				xmin = 48.1571
				xmax = 48.1871
				text = "IH2"
			intervals [223]:
				xmin = 48.1871
				xmax = 48.2171
				text = "N"
			intervals [224]:
				xmin = 48.2171
				xmax = 48.2771
				text = "sp"
			intervals [225]:
				xmin = 48.2771
				xmax = 48.3271
				text = "L"
			intervals [226]:
				xmin = 48.3271
				xmax = 48.3571
				text = "AY1"
			intervals [227]:
				xmin = 48.3571
				xmax = 48.3871
				text = "K"
			intervals [228]:
				xmin = 48.3871
				xmax = 48.4671
				text = "sp"
			intervals [229]:
				xmin = 48.4671
				xmax = 48.4971
				text = "DH"
			intervals [230]:
				xmin = 48.4971
				xmax = 48.5271
				text = "AH0"
			intervals [231]:
				xmin = 48.5271
				xmax = 48.6371
				text = "T"
			intervals [232]:
				xmin = 48.6371
				xmax = 49.7066
				text = ""
			intervals [233]:
				xmin = 49.7066
				xmax = 49.7366
				text = "sil"
			intervals [234]:
				xmin = 49.7366
				xmax = 49.8166
				text = "HH"
			intervals [235]:
				xmin = 49.8166
				xmax = 49.8766
				text = "AW1"
			intervals [236]:
				xmin = 49.8766
				xmax = 49.9066
				text = "D"
			intervals [237]:
				xmin = 49.9066
				xmax = 49.9366
				text = "UW1"
			intervals [238]:
				xmin = 49.9366
				xmax = 49.9766
				text = "Y"
			intervals [239]:
				xmin = 49.9766
				xmax = 50.0566
				text = "UW1"
			intervals [240]:
				xmin = 50.0566
				xmax = 50.1066
				text = "TH"
			intervals [241]:
				xmin = 50.1066
				xmax = 50.1366
				text = "IH1"
			intervals [242]:
				xmin = 50.1366
				xmax = 50.1666
				text = "NG"
			intervals [243]:
				xmin = 50.1666
				xmax = 50.1966
				text = "K"
			intervals [244]:
				xmin = 50.1966
				xmax = 50.2266
				text = "Y"
			intervals [245]:
				xmin = 50.2266
				xmax = 50.2566
				text = "Y"
			intervals [246]:
				xmin = 50.2566
				xmax = 50.2866
				text = "UW1"
			intervals [247]:
				xmin = 50.2866
				xmax = 50.3466
				text = "HH"
			intervals [248]:
				xmin = 50.3466
				xmax = 50.3766
				text = "AE1"
			intervals [249]:
				xmin = 50.3766
				xmax = 50.4066
				text = "V"
			intervals [250]:
				xmin = 50.4066
				xmax = 50.4366
				text = "HH"
			intervals [251]:
				xmin = 50.4366
				xmax = 50.4666
				text = "AE1"
			intervals [252]:
				xmin = 50.4666
				xmax = 50.4966
				text = "V"
			intervals [253]:
				xmin = 50.4966
				xmax = 50.5866
				text = "T"
			intervals [254]:
				xmin = 50.5866
				xmax = 50.7566
				text = "IY1"
			intervals [255]:
				xmin = 50.7566
				xmax = 50.7966
				text = "M"
			intervals [256]:
				xmin = 50.7966
				xmax = 50.8266
				text = "Z"
			intervals [257]:
				xmin = 50.8266
				xmax = 50.8566
				text = "sp"
			intervals [258]:
				xmin = 50.8566
				xmax = 50.9166
				text = "Y"
			intervals [259]:
				xmin = 50.9166
				xmax = 50.9766
				text = "UW1"
			intervals [260]:
				xmin = 50.9766
				xmax = 51.0866
				text = "S"
			intervals [261]:
				xmin = 51.0866
				xmax = 51.1266
				text = "EH1"
			intervals [262]:
				xmin = 51.1266
				xmax = 51.1666
				text = "D"
			intervals [263]:
				xmin = 51.1666
				xmax = 51.1966
				text = "sp"
			intervals [264]:
				xmin = 51.1966
				xmax = 51.2266
				text = "Y"
			intervals [265]:
				xmin = 51.2266
				xmax = 51.2566
				text = "UW1"
			intervals [266]:
				xmin = 51.2566
				xmax = 51.2966
				text = "HH"
			intervals [267]:
				xmin = 51.2966
				xmax = 51.3266
				text = "AE1"
			intervals [268]:
				xmin = 51.3266
				xmax = 51.3566
				text = "V"
			intervals [269]:
				xmin = 51.3566
				xmax = 51.3966
				text = "sp"
			intervals [270]:
				xmin = 51.3966
				xmax = 51.4866
				text = "T"
			intervals [271]:
				xmin = 51.4866
				xmax = 51.5166
				text = "IY1"
			intervals [272]:
				xmin = 51.5166
				xmax = 51.5966
				text = "M"
			intervals [273]:
				xmin = 51.5966
				xmax = 51.6666
				text = "Z"
			intervals [274]:
				xmin = 51.6666
				xmax = 53.5881
				text = ""
			intervals [275]:
				xmin = 53.5881
				xmax = 54.2081
				text = "OW1"
			intervals [276]:
				xmin = 54.2081
				xmax = 55.0116
				text = ""
			intervals [277]:
				xmin = 55.0116
				xmax = 55.0516
				text = "sil"
			intervals [278]:
				xmin = 55.0516
				xmax = 55.3216
				text = "M"
			intervals [279]:
				xmin = 55.3216
				xmax = 55.3516
				text = "HH"
			intervals [280]:
				xmin = 55.3516
				xmax = 55.4616
				text = "M"
			intervals [281]:
				xmin = 55.4616
				xmax = 55.6915
				text = "sp"
			intervals [282]:
				xmin = 55.6915
				xmax = 55.8315
				text = "M"
			intervals [283]:
				xmin = 55.8315
				xmax = 55.8615
				text = "HH"
			intervals [284]:
				xmin = 55.8615
				xmax = 55.9815
				text = "M"
			intervals [285]:
				xmin = 55.9815
				xmax = 56.1315
				text = "sp"
			intervals [286]:
				xmin = 56.1315
				xmax = 57.3421
				text = ""
			intervals [287]:
				xmin = 57.3421
				xmax = 57.5721
				text = "AH1"
			intervals [288]:
				xmin = 57.5721
				xmax = 57.6921
				text = "M"
			intervals [289]:
				xmin = 57.6921
				xmax = 57.7221
				text = "sp"
			intervals [290]:
				xmin = 57.7221
				xmax = 57.7721
				text = "D"
			intervals [291]:
				xmin = 57.7721
				xmax = 57.8021
				text = "UW1"
			intervals [292]:
				xmin = 57.8021
				xmax = 57.8321
				text = "Y"
			intervals [293]:
				xmin = 57.8321
				xmax = 57.8721
				text = "UW1"
			intervals [294]:
				xmin = 57.8721
				xmax = 57.9621
				text = "P"
			intervals [295]:
				xmin = 57.9621
				xmax = 58.0121
				text = "L"
			intervals [296]:
				xmin = 58.0121
				xmax = 58.0521
				text = "EY1"
			intervals [297]:
				xmin = 58.0521
				xmax = 58.0821
				text = "EH1"
			intervals [298]:
				xmin = 58.0821
				xmax = 58.1121
				text = "N"
			intervals [299]:
				xmin = 58.1121
				xmax = 58.2221
				text = "IY0"
			intervals [300]:
				xmin = 58.2221
				xmax = 58.2621
				text = "AH1"
			intervals [301]:
				xmin = 58.2621
				xmax = 58.3021
				text = "DH"
			intervals [302]:
				xmin = 58.3021
				xmax = 58.3521
				text = "ER0"
			intervals [303]:
				xmin = 58.3521
				xmax = 58.4321
				text = "G"
			intervals [304]:
				xmin = 58.4321
				xmax = 58.5321
				text = "EY1"
			intervals [305]:
				xmin = 58.5321
				xmax = 58.6221
				text = "M"
			intervals [306]:
				xmin = 58.6221
				xmax = 58.8021
				text = "Z"
			intervals [307]:
				xmin = 58.8021
				xmax = 62.8961
				text = ""
			intervals [308]:
				xmin = 62.8961
				xmax = 62.9261
				text = "sil"
			intervals [309]:
				xmin = 62.9261
				xmax = 62.9661
				text = "Y"
			intervals [310]:
				xmin = 62.9661
				xmax = 62.9961
				text = "UW1"
			intervals [311]:
				xmin = 62.9961
				xmax = 63.0261
				text = "D"
			intervals [312]:
				xmin = 63.0261
				xmax = 63.0561
				text = "OW1"
			intervals [313]:
				xmin = 63.0561
				xmax = 63.0961
				text = "N"
			intervals [314]:
				xmin = 63.0961
				xmax = 63.1461
				text = "P"
			intervals [315]:
				xmin = 63.1461
				xmax = 63.1861
				text = "L"
			intervals [316]:
				xmin = 63.1861
				xmax = 63.2561
				text = "EY1"
			intervals [317]:
				xmin = 63.2561
				xmax = 63.2961
				text = "EH1"
			intervals [318]:
				xmin = 63.2961
				xmax = 63.3561
				text = "N"
			intervals [319]:
				xmin = 63.3561
				xmax = 63.4161
				text = "IY0"
			intervals [320]:
				xmin = 63.4161
				xmax = 63.4461
				text = "TH"
			intervals [321]:
				xmin = 63.4461
				xmax = 63.4761
				text = "IH2"
			intervals [322]:
				xmin = 63.4761
				xmax = 63.5961
				text = "NG"
			intervals [323]:
				xmin = 63.5961
				xmax = 63.7361
				text = "EH1"
			intervals [324]:
				xmin = 63.7361
				xmax = 63.7761
				text = "L"
			intervals [325]:
				xmin = 63.7761
				xmax = 63.8061
				text = "S"
			intervals [326]:
				xmin = 63.8061
				xmax = 66.3265
				text = ""
			intervals [327]:
				xmin = 66.3265
				xmax = 66.3965
				text = "sil"
			intervals [328]:
				xmin = 66.3965
				xmax = 66.4265
				text = "IH0"
			intervals [329]:
				xmin = 66.4265
				xmax = 66.5065
				text = "Z"
			intervals [330]:
				xmin = 66.5065
				xmax = 66.5665
				text = "K"
			intervals [331]:
				xmin = 66.5665
				xmax = 66.6865
				text = "IH1"
			intervals [332]:
				xmin = 66.6865
				xmax = 66.7465
				text = "K"
			intervals [333]:
				xmin = 66.7465
				xmax = 66.7865
				text = "B"
			intervals [334]:
				xmin = 66.7865
				xmax = 66.8465
				text = "AH0"
			intervals [335]:
				xmin = 66.8465
				xmax = 66.9865
				text = "L"
			intervals [336]:
				xmin = 66.9865
				xmax = 67.5863
				text = ""
			intervals [337]:
				xmin = 67.5863
				xmax = 67.6263
				text = "sil"
			intervals [338]:
				xmin = 67.6263
				xmax = 67.6563
				text = "HH"
			intervals [339]:
				xmin = 67.6563
				xmax = 67.6863
				text = "AE1"
			intervals [340]:
				xmin = 67.6863
				xmax = 67.7363
				text = "V"
			intervals [341]:
				xmin = 67.7363
				xmax = 67.8163
				text = "Y"
			intervals [342]:
				xmin = 67.8163
				xmax = 67.8463
				text = "UW1"
			intervals [343]:
				xmin = 67.8463
				xmax = 67.8763
				text = "EH1"
			intervals [344]:
				xmin = 67.8763
				xmax = 67.9063
				text = "V"
			intervals [345]:
				xmin = 67.9063
				xmax = 67.9863
				text = "ER0"
			intervals [346]:
				xmin = 67.9863
				xmax = 68.0663
				text = "P"
			intervals [347]:
				xmin = 68.0663
				xmax = 68.1363
				text = "L"
			intervals [348]:
				xmin = 68.1363
				xmax = 68.2363
				text = "EY1"
			intervals [349]:
				xmin = 68.2363
				xmax = 68.2763
				text = "D"
			intervals [350]:
				xmin = 68.2763
				xmax = 68.3163
				text = "EH1"
			intervals [351]:
				xmin = 68.3163
				xmax = 68.3663
				text = "N"
			intervals [352]:
				xmin = 68.3663
				xmax = 68.4163
				text = "IY0"
			intervals [353]:
				xmin = 68.4163
				xmax = 68.5163
				text = "G"
			intervals [354]:
				xmin = 68.5163
				xmax = 68.5763
				text = "EY1"
			intervals [355]:
				xmin = 68.5763
				xmax = 68.6363
				text = "M"
			intervals [356]:
				xmin = 68.6363
				xmax = 68.7063
				text = "Z"
			intervals [357]:
				xmin = 68.7063
				xmax = 68.7363
				text = "AE1"
			intervals [358]:
				xmin = 68.7363
				xmax = 68.7663
				text = "T"
			intervals [359]:
				xmin = 68.7663
				xmax = 68.8663
				text = "HH"
			intervals [360]:
				xmin = 68.8663
				xmax = 68.9563
				text = "OW1"
			intervals [361]:
				xmin = 68.9563
				xmax = 69.0763
				text = "M"
			intervals [362]:
				xmin = 69.0763
				xmax = 69.1163
				text = "W"
			intervals [363]:
				xmin = 69.1163
				xmax = 69.1563
				text = "IH0"
			intervals [364]:
				xmin = 69.1563
				xmax = 69.2363
				text = "TH"
			intervals [365]:
				xmin = 69.2363
				xmax = 69.2763
				text = "Y"
			intervals [366]:
				xmin = 69.2763
				xmax = 69.3263
				text = "UH1"
			intervals [367]:
				xmin = 69.3263
				xmax = 69.5163
				text = "R"
			intervals [368]:
				xmin = 69.5163
				xmax = 69.6463
				text = "AH1"
			intervals [369]:
				xmin = 69.6463
				xmax = 69.9808
				text = "sp"
			intervals [370]:
				xmin = 69.9808
				xmax = 70.0308
				text = "G"
			intervals [371]:
				xmin = 70.0308
				xmax = 70.0708
				text = "ER1"
			intervals [372]:
				xmin = 70.0708
				xmax = 70.1608
				text = "L"
			intervals [373]:
				xmin = 70.1608
				xmax = 70.2308
				text = "F"
			intervals [374]:
				xmin = 70.2308
				xmax = 70.2808
				text = "R"
			intervals [375]:
				xmin = 70.2808
				xmax = 70.3108
				text = "EH2"
			intervals [376]:
				xmin = 70.3108
				xmax = 70.3408
				text = "N"
			intervals [377]:
				xmin = 70.3408
				xmax = 70.3708
				text = "D"
			intervals [378]:
				xmin = 70.3708
				xmax = 70.4008
				text = "Z"
			intervals [379]:
				xmin = 70.4008
				xmax = 75.7807
				text = ""
			intervals [380]:
				xmin = 75.7807
				xmax = 75.8107
				text = "sil"
			intervals [381]:
				xmin = 75.8107
				xmax = 75.9607
				text = "OW1"
			intervals [382]:
				xmin = 75.9607
				xmax = 76.0607
				text = "Y"
			intervals [383]:
				xmin = 76.0607
				xmax = 76.1007
				text = "UW1"
			intervals [384]:
				xmin = 76.1007
				xmax = 76.1307
				text = "sp"
			intervals [385]:
				xmin = 76.1307
				xmax = 76.2407
				text = "D"
			intervals [386]:
				xmin = 76.2407
				xmax = 76.3507
				text = "UW1"
			intervals [387]:
				xmin = 76.3507
				xmax = 76.4007
				text = "sp"
			intervals [388]:
				xmin = 76.4007
				xmax = 76.4807
				text = "W"
			intervals [389]:
				xmin = 76.4807
				xmax = 76.5107
				text = "AH1"
			intervals [390]:
				xmin = 76.5107
				xmax = 76.5407
				text = "T"
			intervals [391]:
				xmin = 76.5407
				xmax = 76.6007
				text = "R"
			intervals [392]:
				xmin = 76.6007
				xmax = 76.6307
				text = "EH1"
			intervals [393]:
				xmin = 76.6307
				xmax = 76.7207
				text = "K"
			intervals [394]:
				xmin = 76.7207
				xmax = 76.7507
				text = "ER0"
			intervals [395]:
				xmin = 76.7507
				xmax = 76.7907
				text = "D"
			intervals [396]:
				xmin = 76.7907
				xmax = 76.8207
				text = "Z"
			intervals [397]:
				xmin = 76.8207
				xmax = 76.8607
				text = "sp"
			intervals [398]:
				xmin = 76.8607
				xmax = 76.9207
				text = "D"
			intervals [399]:
				xmin = 76.9207
				xmax = 76.9607
				text = "UW1"
			intervals [400]:
				xmin = 76.9607
				xmax = 76.9907
				text = "Y"
			intervals [401]:
				xmin = 76.9907
				xmax = 77.0607
				text = "UW1"
			intervals [402]:
				xmin = 77.0607
				xmax = 77.0907
				text = "sp"
			intervals [403]:
				xmin = 77.0907
				xmax = 77.1807
				text = "L"
			intervals [404]:
				xmin = 77.1807
				xmax = 77.2107
				text = "AY1"
			intervals [405]:
				xmin = 77.2107
				xmax = 77.2507
				text = "K"
			intervals [406]:
				xmin = 77.2507
				xmax = 77.2807
				text = "sp"
			intervals [407]:
				xmin = 77.2807
				xmax = 84.1262
				text = ""
			intervals [408]:
				xmin = 84.1262
				xmax = 84.2662
				text = "M"
			intervals [409]:
				xmin = 84.2662
				xmax = 84.3862
				text = "HH"
			intervals [410]:
				xmin = 84.3862
				xmax = 84.5762
				text = "M"
			intervals [411]:
				xmin = 84.5762
				xmax = 95.0392
				text = "sp"
			intervals [412]:
				xmin = 95.0392
				xmax = 95.2092
				text = "M"
			intervals [413]:
				xmin = 95.2092
				xmax = 95.4092
				text = "HH"
			intervals [414]:
				xmin = 95.4092
				xmax = 95.5992
				text = "M"
			intervals [415]:
				xmin = 95.5992
				xmax = 97.1558
				text = "sp"
			intervals [416]:
				xmin = 97.1558
				xmax = 97.3658
				text = "AH1"
			intervals [417]:
				xmin = 97.3658
				xmax = 97.5058
				text = "M"
			intervals [418]:
				xmin = 97.5058
				xmax = 97.5358
				text = "sp"
			intervals [419]:
				xmin = 97.5358
				xmax = 97.5947
				text = ""
			intervals [420]:
				xmin = 97.5947
				xmax = 97.6347
				text = "D"
			intervals [421]:
				xmin = 97.6347
				xmax = 97.6747
				text = "IH1"
			intervals [422]:
				xmin = 97.6747
				xmax = 97.7447
				text = "D"
			intervals [423]:
				xmin = 97.7447
				xmax = 97.8147
				text = "Y"
			intervals [424]:
				xmin = 97.8147
				xmax = 97.8747
				text = "UW1"
			intervals [425]:
				xmin = 97.8747
				xmax = 97.9347
				text = "EH1"
			intervals [426]:
				xmin = 97.9347
				xmax = 98.0047
				text = "V"
			intervals [427]:
				xmin = 98.0047
				xmax = 98.0547
				text = "ER0"
			intervals [428]:
				xmin = 98.0547
				xmax = 98.1647
				text = "P"
			intervals [429]:
				xmin = 98.1647
				xmax = 98.2047
				text = "L"
			intervals [430]:
				xmin = 98.2047
				xmax = 98.3147
				text = "EY1"
			intervals [431]:
				xmin = 98.3147
				xmax = 98.3447
				text = "EH1"
			intervals [432]:
				xmin = 98.3447
				xmax = 98.3947
				text = "N"
			intervals [433]:
				xmin = 98.3947
				xmax = 98.6047
				text = "IY0"
			intervals [434]:
				xmin = 98.6047
				xmax = 98.6347
				text = "sp"
			intervals [435]:
				xmin = 98.6347
				xmax = 98.8947
				text = "AH1"
			intervals [436]:
				xmin = 98.8947
				xmax = 99.0047
				text = "G"
			intervals [437]:
				xmin = 99.0047
				xmax = 99.0747
				text = "EY1"
			intervals [438]:
				xmin = 99.0747
				xmax = 99.1147
				text = "M"
			intervals [439]:
				xmin = 99.1147
				xmax = 99.2247
				text = "Z"
			intervals [440]:
				xmin = 99.2247
				xmax = 99.2547
				text = "W"
			intervals [441]:
				xmin = 99.2547
				xmax = 99.2847
				text = "EH1"
			intervals [442]:
				xmin = 99.2847
				xmax = 99.3347
				text = "N"
			intervals [443]:
				xmin = 99.3347
				xmax = 99.3747
				text = "Y"
			intervals [444]:
				xmin = 99.3747
				xmax = 99.4047
				text = "UW1"
			intervals [445]:
				xmin = 99.4047
				xmax = 99.4347
				text = "W"
			intervals [446]:
				xmin = 99.4347
				xmax = 99.4847
				text = "ER0"
			intervals [447]:
				xmin = 99.4847
				xmax = 99.5147
				text = "sp"
			intervals [448]:
				xmin = 99.5147
				xmax = 99.6147
				text = "L"
			intervals [449]:
				xmin = 99.6147
				xmax = 99.6547
				text = "IH1"
			intervals [450]:
				xmin = 99.6547
				xmax = 99.7047
				text = "T"
			intervals [451]:
				xmin = 99.7047
				xmax = 99.7347
				text = "AH0"
			intervals [452]:
				xmin = 99.7347
				xmax = 99.7647
				text = "L"
			intervals [453]:
				xmin = 99.7647
				xmax = 104.1205
				text = ""
			intervals [454]:
				xmin = 104.1205
				xmax = 104.2505
				text = "CH"
			intervals [455]:
				xmin = 104.2505
				xmax = 104.3605
				text = "EY1"
			intervals [456]:
				xmin = 104.3605
				xmax = 104.4405
				text = "S"
			intervals [457]:
				xmin = 104.4405
				xmax = 104.4805
				text = "IH0"
			intervals [458]:
				xmin = 104.4805
				xmax = 104.5205
				text = "N"
			intervals [459]:
				xmin = 104.5205
				xmax = 104.5505
				text = "AE1"
			intervals [460]:
				xmin = 104.5505
				xmax = 104.6205
				text = "N"
			intervals [461]:
				xmin = 104.6205
				xmax = 104.7105
				text = "T"
			intervals [462]:
				xmin = 104.7105
				xmax = 105.0005
				text = "AE1"
			intervals [463]:
				xmin = 105.0005
				xmax = 105.0605
				text = "G"
			intervals [464]:
				xmin = 105.0605
				xmax = 105.2553
				text = ""
			intervals [465]:
				xmin = 105.2553
				xmax = 105.2853
				text = "HH"
			intervals [466]:
				xmin = 105.2853
				xmax = 105.3153
				text = "W"
			intervals [467]:
				xmin = 105.3153
				xmax = 105.3453
				text = "AH1"
			intervals [468]:
				xmin = 105.3453
				xmax = 105.3753
				text = "T"
			intervals [469]:
				xmin = 105.3753
				xmax = 105.4053
				text = "sp"
			intervals [470]:
				xmin = 105.4053
				xmax = 105.4553
				text = "S"
			intervals [471]:
				xmin = 105.4553
				xmax = 105.4853
				text = "sp"
			intervals [472]:
				xmin = 105.4853
				xmax = 105.5253
				text = "DH"
			intervals [473]:
				xmin = 105.5253
				xmax = 105.6053
				text = "AE1"
			intervals [474]:
				xmin = 105.6053
				xmax = 105.6953
				text = "T"
			intervals [475]:
				xmin = 105.6953
				xmax = 106.775
				text = ""
			intervals [476]:
				xmin = 106.775
				xmax = 106.915
				text = "HH"
			intervals [477]:
				xmin = 106.915
				xmax = 106.945
				text = "AW1"
			intervals [478]:
				xmin = 106.945
				xmax = 106.975
				text = "sp"
			intervals [479]:
				xmin = 106.975
				xmax = 107.005
				text = "D"
			intervals [480]:
				xmin = 107.005
				xmax = 107.035
				text = "UW1"
			intervals [481]:
				xmin = 107.035
				xmax = 107.065
				text = "sp"
			intervals [482]:
				xmin = 107.065
				xmax = 107.095
				text = "Y"
			intervals [483]:
				xmin = 107.095
				xmax = 107.125
				text = "UW1"
			intervals [484]:
				xmin = 107.125
				xmax = 107.185
				text = "P"
			intervals [485]:
				xmin = 107.185
				xmax = 107.225
				text = "L"
			intervals [486]:
				xmin = 107.225
				xmax = 107.255
				text = "EY1"
			intervals [487]:
				xmin = 107.255
				xmax = 107.395
				text = "sp"
			intervals [488]:
				xmin = 107.395
				xmax = 107.425
				text = "DH"
			intervals [489]:
				xmin = 107.425
				xmax = 107.455
				text = "AH0"
			intervals [490]:
				xmin = 107.455
				xmax = 107.485
				text = "T"
			intervals [491]:
				xmin = 107.485
				xmax = 116.4252
				text = ""
			intervals [492]:
				xmin = 116.4252
				xmax = 116.4852
				text = "Y"
			intervals [493]:
				xmin = 116.4852
				xmax = 116.5852
				text = "UW1"
			intervals [494]:
				xmin = 116.5852
				xmax = 116.6552
				text = "D"
			intervals [495]:
				xmin = 116.6552
				xmax = 116.9952
				text = "UW1"
			intervals [496]:
				xmin = 116.9952
				xmax = 118.6498
				text = ""
			intervals [497]:
				xmin = 118.6498
				xmax = 119.1598
				text = "spn"
			intervals [498]:
				xmin = 119.1598
				xmax = 119.7196
				text = ""
			intervals [499]:
				xmin = 119.7196
				xmax = 119.7996
				text = "W"
			intervals [500]:
				xmin = 119.7996
				xmax = 119.8396
				text = "EH1"
			intervals [501]:
				xmin = 119.8396
				xmax = 119.8696
				text = "L"
			intervals [502]:
				xmin = 119.8696
				xmax = 119.8996
				text = "HH"
			intervals [503]:
				xmin = 119.8996
				xmax = 119.9496
				text = "AW1"
			intervals [504]:
				xmin = 119.9496
				xmax = 120.0096
				text = "D"
			intervals [505]:
				xmin = 120.0096
				xmax = 120.0396
				text = "UW1"
			intervals [506]:
				xmin = 120.0396
				xmax = 120.0896
				text = "Y"
			intervals [507]:
				xmin = 120.0896
				xmax = 120.1396
				text = "UW1"
			intervals [508]:
				xmin = 120.1396
				xmax = 120.1896
				text = "N"
			intervals [509]:
				xmin = 120.1896
				xmax = 120.2796
				text = "OW1"
			intervals [510]:
				xmin = 120.2796
				xmax = 120.3296
				text = "W"
			intervals [511]:
				xmin = 120.3296
				xmax = 120.3696
				text = "IH1"
			intervals [512]:
				xmin = 120.3696
				xmax = 120.4396
				text = "CH"
			intervals [513]:
				xmin = 120.4396
				xmax = 120.4996
				text = "W"
			intervals [514]:
				xmin = 120.4996
				xmax = 120.5496
				text = "AH1"
			intervals [515]:
				xmin = 120.5496
				xmax = 120.6096
				text = "N"
			intervals [516]:
				xmin = 120.6096
				xmax = 120.6496
				text = "D"
			intervals [517]:
				xmin = 120.6496
				xmax = 120.7096
				text = "UW1"
			intervals [518]:
				xmin = 120.7096
				xmax = 120.7496
				text = "Y"
			intervals [519]:
				xmin = 120.7496
				xmax = 120.7996
				text = "UW1"
			intervals [520]:
				xmin = 120.7996
				xmax = 120.8596
				text = "P"
			intervals [521]:
				xmin = 120.8596
				xmax = 120.9496
				text = "IH1"
			intervals [522]:
				xmin = 120.9496
				xmax = 121.1896
				text = "K"
			intervals [523]:
				xmin = 121.1896
				xmax = 121.2396
				text = "HH"
			intervals [524]:
				xmin = 121.2396
				xmax = 121.4196
				text = "AW1"
			intervals [525]:
				xmin = 121.4196
				xmax = 121.4696
				text = "D"
			intervals [526]:
				xmin = 121.4696
				xmax = 121.5096
				text = "UW1"
			intervals [527]:
				xmin = 121.5096
				xmax = 121.5496
				text = "Y"
			intervals [528]:
				xmin = 121.5496
				xmax = 121.5896
				text = "UW1"
			intervals [529]:
				xmin = 121.5896
				xmax = 121.6496
				text = "N"
			intervals [530]:
				xmin = 121.6496
				xmax = 121.7796
				text = "OW1"
			intervals [531]:
				xmin = 121.7796
				xmax = 121.8296
				text = "W"
			intervals [532]:
				xmin = 121.8296
				xmax = 121.8796
				text = "IH1"
			intervals [533]:
				xmin = 121.8796
				xmax = 121.9596
				text = "CH"
			intervals [534]:
				xmin = 121.9596
				xmax = 122.0096
				text = "W"
			intervals [535]:
				xmin = 122.0096
				xmax = 122.0696
				text = "AH1"
			intervals [536]:
				xmin = 122.0696
				xmax = 122.1196
				text = "N"
			intervals [537]:
				xmin = 122.1196
				xmax = 122.1796
				text = "T"
			intervals [538]:
				xmin = 122.1796
				xmax = 122.3396
				text = "AH0"
			intervals [539]:
				xmin = 122.3396
				xmax = 122.3696
				text = "sp"
			intervals [540]:
				xmin = 122.3696
				xmax = 122.5096
				text = "CH"
			intervals [541]:
				xmin = 122.5096
				xmax = 122.5696
				text = "EY1"
			intervals [542]:
				xmin = 122.5696
				xmax = 122.5996
				text = "S"
			intervals [543]:
				xmin = 122.5996
				xmax = 146.7696
				text = ""
			intervals [544]:
				xmin = 146.7696
				xmax = 146.8096
				text = "W"
			intervals [545]:
				xmin = 146.8096
				xmax = 146.8596
				text = "EH1"
			intervals [546]:
				xmin = 146.8596
				xmax = 146.9696
				text = "L"
			intervals [547]:
				xmin = 146.9696
				xmax = 147.0596
				text = "W"
			intervals [548]:
				xmin = 147.0596
				xmax = 147.1096
				text = "EY1"
			intervals [549]:
				xmin = 147.1096
				xmax = 147.1596
				text = "T"
			intervals [550]:
				xmin = 147.1596
				xmax = 147.1996
				text = "AH0"
			intervals [551]:
				xmin = 147.1996
				xmax = 147.2596
				text = "M"
			intervals [552]:
				xmin = 147.2596
				xmax = 147.2896
				text = "IH1"
			intervals [553]:
				xmin = 147.2896
				xmax = 147.3196
				text = "N"
			intervals [554]:
				xmin = 147.3196
				xmax = 147.3996
				text = "AH0"
			intervals [555]:
				xmin = 147.3996
				xmax = 147.4296
				text = "T"
			intervals [556]:
				xmin = 147.4296
				xmax = 147.5196
				text = "N"
			intervals [557]:
				xmin = 147.5196
				xmax = 147.6096
				text = "AW1"
			intervals [558]:
				xmin = 147.6096
				xmax = 147.6796
				text = "AY1"
			intervals [559]:
				xmin = 147.6796
				xmax = 147.7496
				text = "M"
			intervals [560]:
				xmin = 147.7496
				xmax = 147.7896
				text = "K"
			intervals [561]:
				xmin = 147.7896
				xmax = 147.8296
				text = "AH0"
			intervals [562]:
				xmin = 147.8296
				xmax = 147.8896
				text = "N"
			intervals [563]:
				xmin = 147.8896
				xmax = 147.9896
				text = "F"
			intervals [564]:
				xmin = 147.9896
				xmax = 148.0596
				text = "Y"
			intervals [565]:
				xmin = 148.0596
				xmax = 148.1996
				text = "UW1"
			intervals [566]:
				xmin = 148.1996
				xmax = 148.2796
				text = "Z"
			intervals [567]:
				xmin = 148.2796
				xmax = 148.3296
				text = "D"
			intervals [568]:
				xmin = 148.3296
				xmax = 148.3696
				text = "HH"
			intervals [569]:
				xmin = 148.3696
				xmax = 148.4596
				text = "IY1"
			intervals [570]:
				xmin = 148.4596
				xmax = 148.5396
				text = "R"
			intervals [571]:
				xmin = 148.5396
				xmax = 148.5796
				text = "sp"
			intervals [572]:
				xmin = 148.5796
				xmax = 148.6196
				text = "Y"
			intervals [573]:
				xmin = 148.6196
				xmax = 148.6996
				text = "UW1"
			intervals [574]:
				xmin = 148.6996
				xmax = 148.7896
				text = "P"
			intervals [575]:
				xmin = 148.7896
				xmax = 148.9196
				text = "EY1"
			intervals [576]:
				xmin = 148.9196
				xmax = 148.9896
				text = "F"
			intervals [577]:
				xmin = 148.9896
				xmax = 149.0596
				text = "ER0"
			intervals [578]:
				xmin = 149.0596
				xmax = 149.1096
				text = "DH"
			intervals [579]:
				xmin = 149.1096
				xmax = 149.1596
				text = "AH0"
			intervals [580]:
				xmin = 149.1596
				xmax = 149.2796
				text = "P"
			intervals [581]:
				xmin = 149.2796
				xmax = 149.5196
				text = "AY1"
			intervals [582]:
				xmin = 149.5196
				xmax = 155.394
				text = ""
			intervals [583]:
				xmin = 155.394
				xmax = 155.474
				text = "sil"
			intervals [584]:
				xmin = 155.474
				xmax = 155.664
				text = "M"
			intervals [585]:
				xmin = 155.664
				xmax = 155.734
				text = "HH"
			intervals [586]:
				xmin = 155.734
				xmax = 155.934
				text = "M"
			intervals [587]:
				xmin = 155.934
				xmax = 168.9635
				text = ""
			intervals [588]:
				xmin = 168.9635
				xmax = 169.7035
				text = "OW1"
			intervals [589]:
				xmin = 169.7035
				xmax = 169.7535
				text = "DH"
			intervals [590]:
				xmin = 169.7535
				xmax = 169.8035
				text = "AE1"
			intervals [591]:
				xmin = 169.8035
				xmax = 169.8735
				text = "T"
			intervals [592]:
				xmin = 169.8735
				xmax = 169.9035
				text = "sp"
			intervals [593]:
				xmin = 169.9035
				xmax = 169.9535
				text = "S"
			intervals [594]:
				xmin = 169.9535
				xmax = 170.0535
				text = "AW1"
			intervals [595]:
				xmin = 170.0535
				xmax = 170.1035
				text = "N"
			intervals [596]:
				xmin = 170.1035
				xmax = 170.1435
				text = "Z"
			intervals [597]:
				xmin = 170.1435
				xmax = 170.1935
				text = "L"
			intervals [598]:
				xmin = 170.1935
				xmax = 170.2335
				text = "AY1"
			intervals [599]:
				xmin = 170.2335
				xmax = 170.3335
				text = "K"
			intervals [600]:
				xmin = 170.3335
				xmax = 170.3735
				text = "AH0"
			intervals [601]:
				xmin = 170.3735
				xmax = 170.4335
				text = "L"
			intervals [602]:
				xmin = 170.4335
				xmax = 170.4835
				text = "AA1"
			intervals [603]:
				xmin = 170.4835
				xmax = 170.5535
				text = "T"
			intervals [604]:
				xmin = 170.5535
				xmax = 170.5935
				text = "sp"
			intervals [605]:
				xmin = 170.5935
				xmax = 170.6235
				text = "AH0"
			intervals [606]:
				xmin = 170.6235
				xmax = 170.6535
				text = "V"
			intervals [607]:
				xmin = 170.6535
				xmax = 170.6935
				text = "F"
			intervals [608]:
				xmin = 170.6935
				xmax = 170.7735
				text = "AH1"
			intervals [609]:
				xmin = 170.7735
				xmax = 170.8235
				text = "N"
			intervals [610]:
				xmin = 170.8235
				xmax = 170.8835
				text = "sp"
			intervals [611]:
				xmin = 170.8835
				xmax = 171.1641
				text = ""
			intervals [612]:
				xmin = 171.1641
				xmax = 171.1941
				text = "D"
			intervals [613]:
				xmin = 171.1941
				xmax = 171.2241
				text = "IH0"
			intervals [614]:
				xmin = 171.2241
				xmax = 171.2541
				text = "D"
			intervals [615]:
				xmin = 171.2541
				xmax = 171.2841
				text = "Y"
			intervals [616]:
				xmin = 171.2841
				xmax = 171.3441
				text = "UW1"
			intervals [617]:
				xmin = 171.3441
				xmax = 171.3941
				text = "P"
			intervals [618]:
				xmin = 171.3941
				xmax = 171.4641
				text = "L"
			intervals [619]:
				xmin = 171.4641
				xmax = 171.5141
				text = "EY1"
			intervals [620]:
				xmin = 171.5141
				xmax = 171.5441
				text = "EH1"
			intervals [621]:
				xmin = 171.5441
				xmax = 171.5941
				text = "N"
			intervals [622]:
				xmin = 171.5941
				xmax = 171.7041
				text = "IY0"
			intervals [623]:
				xmin = 171.7041
				xmax = 171.7641
				text = "AH1"
			intervals [624]:
				xmin = 171.7641
				xmax = 171.7941
				text = "DH"
			intervals [625]:
				xmin = 171.7941
				xmax = 171.8541
				text = "ER0"
			intervals [626]:
				xmin = 171.8541
				xmax = 171.9441
				text = "G"
			intervals [627]:
				xmin = 171.9441
				xmax = 171.9941
				text = "EY1"
			intervals [628]:
				xmin = 171.9941
				xmax = 172.0541
				text = "M"
			intervals [629]:
				xmin = 172.0541
				xmax = 172.1541
				text = "Z"
			intervals [630]:
				xmin = 172.1541
				xmax = 172.1841
				text = "L"
			intervals [631]:
				xmin = 172.1841
				xmax = 172.2441
				text = "AY1"
			intervals [632]:
				xmin = 172.2441
				xmax = 172.3041
				text = "K"
			intervals [633]:
				xmin = 172.3041
				xmax = 172.3541
				text = "DH"
			intervals [634]:
				xmin = 172.3541
				xmax = 172.4141
				text = "AE1"
			intervals [635]:
				xmin = 172.4141
				xmax = 172.5041
				text = "T"
			intervals [636]:
				xmin = 172.5041
				xmax = 172.5789
				text = ""
			intervals [637]:
				xmin = 172.5789
				xmax = 172.6189
				text = "HH"
			intervals [638]:
				xmin = 172.6189
				xmax = 172.6489
				text = "W"
			intervals [639]:
				xmin = 172.6489
				xmax = 172.6889
				text = "EH1"
			intervals [640]:
				xmin = 172.6889
				xmax = 172.7189
				text = "N"
			intervals [641]:
				xmin = 172.7189
				xmax = 172.7489
				text = "Y"
			intervals [642]:
				xmin = 172.7489
				xmax = 172.7789
				text = "UW1"
			intervals [643]:
				xmin = 172.7789
				xmax = 172.8089
				text = "W"
			intervals [644]:
				xmin = 172.8089
				xmax = 172.8589
				text = "ER0"
			intervals [645]:
				xmin = 172.8589
				xmax = 172.8889
				text = "sp"
			intervals [646]:
				xmin = 172.8889
				xmax = 172.9189
				text = "L"
			intervals [647]:
				xmin = 172.9189
				xmax = 172.9489
				text = "IH1"
			intervals [648]:
				xmin = 172.9489
				xmax = 172.9789
				text = "T"
			intervals [649]:
				xmin = 172.9789
				xmax = 173.0089
				text = "AH0"
			intervals [650]:
				xmin = 173.0089
				xmax = 173.0489
				text = "L"
			intervals [651]:
				xmin = 173.0489
				xmax = 177.9239
				text = "sp"
			intervals [652]:
				xmin = 177.9239
				xmax = 177.9739
				text = "R"
			intervals [653]:
				xmin = 177.9739
				xmax = 178.2539
				text = "IH1"
			intervals [654]:
				xmin = 178.2539
				xmax = 178.2839
				text = "L"
			intervals [655]:
				xmin = 178.2839
				xmax = 178.3139
				text = "IY0"
			intervals [656]:
				xmin = 178.3139
				xmax = 178.8687
				text = ""
			intervals [657]:
				xmin = 178.8687
				xmax = 178.9087
				text = "sil"
			intervals [658]:
				xmin = 178.9087
				xmax = 179.1287
				text = "AH0"
			intervals [659]:
				xmin = 179.1287
				xmax = 179.1587
				text = "N"
			intervals [660]:
				xmin = 179.1587
				xmax = 179.1887
				text = "D"
			intervals [661]:
				xmin = 179.1887
				xmax = 179.3687
				text = "sp"
			intervals [662]:
				xmin = 179.3687
				xmax = 179.5387
				text = "W"
			intervals [663]:
				xmin = 179.5387
				xmax = 179.5687
				text = "AH1"
			intervals [664]:
				xmin = 179.5687
				xmax = 179.5987
				text = "T"
			intervals [665]:
				xmin = 179.5987
				xmax = 179.6287
				text = "D"
			intervals [666]:
				xmin = 179.6287
				xmax = 179.6587
				text = "UW1"
			intervals [667]:
				xmin = 179.6587
				xmax = 179.6887
				text = "Y"
			intervals [668]:
				xmin = 179.6887
				xmax = 179.7187
				text = "UW1"
			intervals [669]:
				xmin = 179.7187
				xmax = 179.8187
				text = "K"
			intervals [670]:
				xmin = 179.8187
				xmax = 179.9287
				text = "AO1"
			intervals [671]:
				xmin = 179.9287
				xmax = 179.9887
				text = "L"
			intervals [672]:
				xmin = 179.9887
				xmax = 180.0287
				text = "DH"
			intervals [673]:
				xmin = 180.0287
				xmax = 180.1687
				text = "AE1"
			intervals [674]:
				xmin = 180.1687
				xmax = 180.2187
				text = "T"
			intervals [675]:
				xmin = 180.2187
				xmax = 180.2687
				text = "JH"
			intervals [676]:
				xmin = 180.2687
				xmax = 180.3187
				text = "IH0"
			intervals [677]:
				xmin = 180.3187
				xmax = 180.3487
				text = "S"
			intervals [678]:
				xmin = 180.3487
				xmax = 180.3787
				text = "T"
			intervals [679]:
				xmin = 180.3787
				xmax = 180.5834
				text = ""
			intervals [680]:
				xmin = 180.5834
				xmax = 180.6134
				text = "sil"
			intervals [681]:
				xmin = 180.6134
				xmax = 180.7234
				text = "R"
			intervals [682]:
				xmin = 180.7234
				xmax = 180.8234
				text = "EY1"
			intervals [683]:
				xmin = 180.8234
				xmax = 180.9134
				text = "S"
			intervals [684]:
				xmin = 180.9134
				xmax = 180.9534
				text = "IH0"
			intervals [685]:
				xmin = 180.9534
				xmax = 181.0734
				text = "NG"
			intervals [686]:
				xmin = 181.0734
				xmax = 181.7232
				text = ""
			intervals [687]:
				xmin = 181.7232
				xmax = 181.7732
				text = "sil"
			intervals [688]:
				xmin = 181.7732
				xmax = 181.8532
				text = "OW2"
			intervals [689]:
				xmin = 181.8532
				xmax = 181.9332
				text = "K"
			intervals [690]:
				xmin = 181.9332
				xmax = 182.0132
				text = "EY1"
			intervals [691]:
				xmin = 182.0132
				xmax = 182.0432
				text = "HH"
			intervals [692]:
				xmin = 182.0432
				xmax = 182.0932
				text = "AW1"
			intervals [693]:
				xmin = 182.0932
				xmax = 182.1532
				text = "D"
			intervals [694]:
				xmin = 182.1532
				xmax = 182.1832
				text = "IH0"
			intervals [695]:
				xmin = 182.1832
				xmax = 182.2432
				text = "D"
			intervals [696]:
				xmin = 182.2432
				xmax = 182.2932
				text = "Y"
			intervals [697]:
				xmin = 182.2932
				xmax = 182.3332
				text = "UW1"
			intervals [698]:
				xmin = 182.3332
				xmax = 182.4032
				text = "D"
			intervals [699]:
				xmin = 182.4032
				xmax = 182.4932
				text = "UW1"
			intervals [700]:
				xmin = 182.4932
				xmax = 182.5532
				text = "DH"
			intervals [701]:
				xmin = 182.5532
				xmax = 182.6432
				text = "AE1"
			intervals [702]:
				xmin = 182.6432
				xmax = 182.6932
				text = "T"
			intervals [703]:
				xmin = 182.6932
				xmax = 198.0632
				text = "sp"
			intervals [704]:
				xmin = 198.0632
				xmax = 198.3732
				text = "M"
			intervals [705]:
				xmin = 198.3732
				xmax = 198.4232
				text = "HH"
			intervals [706]:
				xmin = 198.4232
				xmax = 198.6532
				text = "M"
			intervals [707]:
				xmin = 198.6532
				xmax = 198.6832
				text = "sp"
			intervals [708]:
				xmin = 198.6832
				xmax = 199.6779
				text = ""
			intervals [709]:
				xmin = 199.6779
				xmax = 199.7679
				text = "D"
			intervals [710]:
				xmin = 199.7679
				xmax = 199.8079
				text = "IH1"
			intervals [711]:
				xmin = 199.8079
				xmax = 199.9079
				text = "D"
			intervals [712]:
				xmin = 199.9079
				xmax = 199.9679
				text = "Y"
			intervals [713]:
				xmin = 199.9679
				xmax = 200.1179
				text = "UW1"
			intervals [714]:
				xmin = 200.1179
				xmax = 200.1879
				text = "EH1"
			intervals [715]:
				xmin = 200.1879
				xmax = 200.3079
				text = "V"
			intervals [716]:
				xmin = 200.3079
				xmax = 200.5079
				text = "ER0"
			intervals [717]:
				xmin = 200.5079
				xmax = 200.5379
				text = "sp"
			intervals [718]:
				xmin = 200.5379
				xmax = 201.0679
				text = "AH1"
			intervals [719]:
				xmin = 201.0679
				xmax = 201.0979
				text = "sp"
			intervals [720]:
				xmin = 201.0979
				xmax = 201.2179
				text = "JH"
			intervals [721]:
				xmin = 201.2179
				xmax = 201.2479
				text = "AH1"
			intervals [722]:
				xmin = 201.2479
				xmax = 201.3179
				text = "M"
			intervals [723]:
				xmin = 201.3179
				xmax = 201.3979
				text = "P"
			intervals [724]:
				xmin = 201.3979
				xmax = 201.4979
				text = "R"
			intervals [725]:
				xmin = 201.4979
				xmax = 201.5879
				text = "OW1"
			intervals [726]:
				xmin = 201.5879
				xmax = 201.6479
				text = "P"
			intervals [727]:
				xmin = 201.6479
				xmax = 202.2484
				text = ""
			intervals [728]:
				xmin = 202.2484
				xmax = 202.2884
				text = "D"
			intervals [729]:
				xmin = 202.2884
				xmax = 202.3184
				text = "IH0"
			intervals [730]:
				xmin = 202.3184
				xmax = 202.3484
				text = "D"
			intervals [731]:
				xmin = 202.3484
				xmax = 202.3784
				text = "Y"
			intervals [732]:
				xmin = 202.3784
				xmax = 202.4084
				text = "UW1"
			intervals [733]:
				xmin = 202.4084
				xmax = 202.4384
				text = "EH1"
			intervals [734]:
				xmin = 202.4384
				xmax = 202.4684
				text = "V"
			intervals [735]:
				xmin = 202.4684
				xmax = 202.4984
				text = "ER0"
			intervals [736]:
				xmin = 202.4984
				xmax = 202.5684
				text = "P"
			intervals [737]:
				xmin = 202.5684
				xmax = 202.6084
				text = "L"
			intervals [738]:
				xmin = 202.6084
				xmax = 202.6684
				text = "EY1"
			intervals [739]:
				xmin = 202.6684
				xmax = 202.7884
				text = "JH"
			intervals [740]:
				xmin = 202.7884
				xmax = 202.8284
				text = "AH1"
			intervals [741]:
				xmin = 202.8284
				xmax = 202.8784
				text = "M"
			intervals [742]:
				xmin = 202.8784
				xmax = 202.9384
				text = "P"
			intervals [743]:
				xmin = 202.9384
				xmax = 202.9984
				text = "R"
			intervals [744]:
				xmin = 202.9984
				xmax = 203.0584
				text = "OW1"
			intervals [745]:
				xmin = 203.0584
				xmax = 203.1284
				text = "P"
			intervals [746]:
				xmin = 203.1284
				xmax = 203.2882
				text = ""
			intervals [747]:
				xmin = 203.2882
				xmax = 203.3182
				text = "W"
			intervals [748]:
				xmin = 203.3182
				xmax = 203.3482
				text = "AH1"
			intervals [749]:
				xmin = 203.3482
				xmax = 203.3782
				text = "T"
			intervals [750]:
				xmin = 203.3782
				xmax = 203.4082
				text = "K"
			intervals [751]:
				xmin = 203.4082
				xmax = 203.4382
				text = "AY1"
			intervals [752]:
				xmin = 203.4382
				xmax = 203.4782
				text = "N"
			intervals [753]:
				xmin = 203.4782
				xmax = 203.5082
				text = "AH0"
			intervals [754]:
				xmin = 203.5082
				xmax = 203.5382
				text = "V"
			intervals [755]:
				xmin = 203.5382
				xmax = 203.6082
				text = "G"
			intervals [756]:
				xmin = 203.6082
				xmax = 203.6782
				text = "EY1"
			intervals [757]:
				xmin = 203.6782
				xmax = 203.7382
				text = "M"
			intervals [758]:
				xmin = 203.7382
				xmax = 203.7982
				text = "Z"
			intervals [759]:
				xmin = 203.7982
				xmax = 203.8382
				text = "D"
			intervals [760]:
				xmin = 203.8382
				xmax = 203.8782
				text = "IH0"
			intervals [761]:
				xmin = 203.8782
				xmax = 203.9482
				text = "D"
			intervals [762]:
				xmin = 203.9482
				xmax = 203.9882
				text = "Y"
			intervals [763]:
				xmin = 203.9882
				xmax = 204.0182
				text = "UW1"
			intervals [764]:
				xmin = 204.0182
				xmax = 204.0482
				text = "sp"
			intervals [765]:
				xmin = 204.0482
				xmax = 204.1282
				text = "P"
			intervals [766]:
				xmin = 204.1282
				xmax = 204.2082
				text = "L"
			intervals [767]:
				xmin = 204.2082
				xmax = 204.2782
				text = "EY1"
			intervals [768]:
				xmin = 204.2782
				xmax = 204.3182
				text = "sp"
			intervals [769]:
				xmin = 204.3182
				xmax = 204.3582
				text = "W"
			intervals [770]:
				xmin = 204.3582
				xmax = 204.3882
				text = "EH1"
			intervals [771]:
				xmin = 204.3882
				xmax = 204.4182
				text = "N"
			intervals [772]:
				xmin = 204.4182
				xmax = 204.4482
				text = "sp"
			intervals [773]:
				xmin = 204.4482
				xmax = 204.4782
				text = "Y"
			intervals [774]:
				xmin = 204.4782
				xmax = 204.5082
				text = "UW1"
			intervals [775]:
				xmin = 204.5082
				xmax = 205.6928
				text = ""
			intervals [776]:
				xmin = 205.6928
				xmax = 205.8828
				text = "sil"
			intervals [777]:
				xmin = 205.8828
				xmax = 205.9128
				text = "D"
			intervals [778]:
				xmin = 205.9128
				xmax = 205.9428
				text = "IH0"
			intervals [779]:
				xmin = 205.9428
				xmax = 205.9728
				text = "D"
			intervals [780]:
				xmin = 205.9728
				xmax = 206.0028
				text = "Y"
			intervals [781]:
				xmin = 206.0028
				xmax = 206.0328
				text = "UW1"
			intervals [782]:
				xmin = 206.0328
				xmax = 206.0628
				text = "EH1"
			intervals [783]:
				xmin = 206.0628
				xmax = 206.0928
				text = "V"
			intervals [784]:
				xmin = 206.0928
				xmax = 206.1228
				text = "ER0"
			intervals [785]:
				xmin = 206.1228
				xmax = 206.1528
				text = "HH"
			intervals [786]:
				xmin = 206.1528
				xmax = 206.1828
				text = "AE1"
			intervals [787]:
				xmin = 206.1828
				xmax = 206.2128
				text = "V"
			intervals [788]:
				xmin = 206.2128
				xmax = 206.2528
				text = "EH1"
			intervals [789]:
				xmin = 206.2528
				xmax = 206.2828
				text = "N"
			intervals [790]:
				xmin = 206.2828
				xmax = 206.3128
				text = "IY0"
			intervals [791]:
				xmin = 206.3128
				xmax = 206.3928
				text = "R"
			intervals [792]:
				xmin = 206.3928
				xmax = 206.6828
				text = "AY1"
			intervals [793]:
				xmin = 206.6828
				xmax = 206.7428
				text = "M"
			intervals [794]:
				xmin = 206.7428
				xmax = 206.8628
				text = "Z"
			intervals [795]:
				xmin = 206.8628
				xmax = 206.9928
				text = "ER0"
			intervals [796]:
				xmin = 206.9928
				xmax = 207.0228
				text = "sp"
			intervals [797]:
				xmin = 207.0228
				xmax = 207.0728
				text = "TH"
			intervals [798]:
				xmin = 207.0728
				xmax = 207.1228
				text = "IH1"
			intervals [799]:
				xmin = 207.1228
				xmax = 207.2528
				text = "NG"
			intervals [800]:
				xmin = 207.2528
				xmax = 207.3128
				text = "Z"
			intervals [801]:
				xmin = 207.3128
				xmax = 207.4728
				text = "CH"
			intervals [802]:
				xmin = 207.4728
				xmax = 207.5828
				text = "AE1"
			intervals [803]:
				xmin = 207.5828
				xmax = 207.6628
				text = "N"
			intervals [804]:
				xmin = 207.6628
				xmax = 207.6928
				text = "T"
			intervals [805]:
				xmin = 207.6928
				xmax = 207.7228
				text = "S"
			intervals [806]:
				xmin = 207.7228
				xmax = 207.7728
				text = "DH"
			intervals [807]:
				xmin = 207.7728
				xmax = 207.8128
				text = "AH0"
			intervals [808]:
				xmin = 207.8128
				xmax = 207.8728
				text = "T"
			intervals [809]:
				xmin = 207.8728
				xmax = 207.9728
				text = "Y"
			intervals [810]:
				xmin = 207.9728
				xmax = 208.0328
				text = "UW1"
			intervals [811]:
				xmin = 208.0328
				xmax = 208.0828
				text = "D"
			intervals [812]:
				xmin = 208.0828
				xmax = 208.2228
				text = "S"
			intervals [813]:
				xmin = 208.2228
				xmax = 208.4928
				text = "EY1"
			intervals [814]:
				xmin = 208.4928
				xmax = 208.5228
				text = "sp"
			intervals [815]:
				xmin = 208.5228
				xmax = 208.5728
				text = "Y"
			intervals [816]:
				xmin = 208.5728
				xmax = 208.6328
				text = "UW1"
			intervals [817]:
				xmin = 208.6328
				xmax = 208.7028
				text = "N"
			intervals [818]:
				xmin = 208.7028
				xmax = 208.7828
				text = "OW1"
			intervals [819]:
				xmin = 208.7828
				xmax = 208.8728
				text = "W"
			intervals [820]:
				xmin = 208.8728
				xmax = 208.9228
				text = "AY1"
			intervals [821]:
				xmin = 208.9228
				xmax = 208.9828
				text = "L"
			intervals [822]:
				xmin = 208.9828
				xmax = 209.0328
				text = "Y"
			intervals [823]:
				xmin = 209.0328
				xmax = 209.0728
				text = "UW1"
			intervals [824]:
				xmin = 209.0728
				xmax = 209.1728
				text = "JH"
			intervals [825]:
				xmin = 209.1728
				xmax = 209.2028
				text = "AH1"
			intervals [826]:
				xmin = 209.2028
				xmax = 209.2328
				text = "M"
			intervals [827]:
				xmin = 209.2328
				xmax = 209.2928
				text = "P"
			intervals [828]:
				xmin = 209.2928
				xmax = 209.3228
				text = "IH0"
			intervals [829]:
				xmin = 209.3228
				xmax = 209.3828
				text = "N"
			intervals [830]:
				xmin = 209.3828
				xmax = 209.4128
				text = "sp"
			intervals [831]:
				xmin = 209.4128
				xmax = 209.4728
				text = "R"
			intervals [832]:
				xmin = 209.4728
				xmax = 209.5528
				text = "OW1"
			intervals [833]:
				xmin = 209.5528
				xmax = 209.6928
				text = "P"
			intervals [834]:
				xmin = 209.6928
				xmax = 210.2529
				text = ""
			intervals [835]:
				xmin = 210.2529
				xmax = 210.3129
				text = "HH"
			intervals [836]:
				xmin = 210.3129
				xmax = 210.3529
				text = "W"
			intervals [837]:
				xmin = 210.3529
				xmax = 210.4229
				text = "AH1"
			intervals [838]:
				xmin = 210.4229
				xmax = 210.5029
				text = "T"
			intervals [839]:
				xmin = 210.5029
				xmax = 229.5823
				text = ""
			intervals [840]:
				xmin = 229.5823
				xmax = 230.0123
				text = "AA1"
			intervals [841]:
				xmin = 230.0123
				xmax = 230.2423
				text = "Y"
			intervals [842]:
				xmin = 230.2423
				xmax = 230.3823
				text = "AE1"
			intervals [843]:
				xmin = 230.3823
				xmax = 231.447
				text = "sp"
			intervals [844]:
				xmin = 231.447
				xmax = 231.487
				text = "AY1"
			intervals [845]:
				xmin = 231.487
				xmax = 231.517
				text = "sp"
			intervals [846]:
				xmin = 231.517
				xmax = 231.547
				text = "TH"
			intervals [847]:
				xmin = 231.547
				xmax = 231.577
				text = "IH1"
			intervals [848]:
				xmin = 231.577
				xmax = 231.607
				text = "NG"
			intervals [849]:
				xmin = 231.607
				xmax = 231.637
				text = "K"
			intervals [850]:
				xmin = 231.637
				xmax = 231.677
				text = "AY1"
			intervals [851]:
				xmin = 231.677
				xmax = 231.777
				text = "D"
			intervals [852]:
				xmin = 231.777
				xmax = 231.827
				text = "IH1"
			intervals [853]:
				xmin = 231.827
				xmax = 231.917
				text = "D"
			intervals [854]:
				xmin = 231.917
				xmax = 231.987
				text = "sp"
			intervals [855]:
				xmin = 231.987
				xmax = 232.057
				text = "DH"
			intervals [856]:
				xmin = 232.057
				xmax = 232.137
				text = "AE1"
			intervals [857]:
				xmin = 232.137
				xmax = 232.207
				text = "T"
			intervals [858]:
				xmin = 232.207
				xmax = 232.237
				text = "sp"
			intervals [859]:
				xmin = 232.237
				xmax = 232.387
				text = "T"
			intervals [860]:
				xmin = 232.387
				xmax = 232.547
				text = "UW1"
			intervals [861]:
				xmin = 232.547
				xmax = 232.617
				text = "sp"
			intervals [862]:
				xmin = 232.617
				xmax = 232.657
				text = "D"
			intervals [863]:
				xmin = 232.657
				xmax = 232.707
				text = "IH1"
			intervals [864]:
				xmin = 232.707
				xmax = 232.777
				text = "D"
			intervals [865]:
				xmin = 232.777
				xmax = 232.837
				text = "Y"
			intervals [866]:
				xmin = 232.837
				xmax = 232.947
				text = "UW1"
			intervals [867]:
				xmin = 232.947
				xmax = 233.017
				text = "EH1"
			intervals [868]:
				xmin = 233.017
				xmax = 233.077
				text = "V"
			intervals [869]:
				xmin = 233.077
				xmax = 233.367
				text = "ER0"
			intervals [870]:
				xmin = 233.367
				xmax = 233.467
				text = "AH1"
			intervals [871]:
				xmin = 233.467
				xmax = 233.577
				text = "M"
			intervals [872]:
				xmin = 233.577
				xmax = 233.617
				text = "sp"
			intervals [873]:
				xmin = 233.617
				xmax = 234.0325
				text = ""
			intervals [874]:
				xmin = 234.0325
				xmax = 234.1425
				text = "P"
			intervals [875]:
				xmin = 234.1425
				xmax = 234.2025
				text = "L"
			intervals [876]:
				xmin = 234.2025
				xmax = 234.2725
				text = "EY1"
			intervals [877]:
				xmin = 234.2725
				xmax = 234.3725
				text = "D"
			intervals [878]:
				xmin = 234.3725
				xmax = 234.4525
				text = "AH1"
			intervals [879]:
				xmin = 234.4525
				xmax = 234.5025
				text = "B"
			intervals [880]:
				xmin = 234.5025
				xmax = 234.5325
				text = "AH0"
			intervals [881]:
				xmin = 234.5325
				xmax = 234.5625
				text = "L"
			intervals [882]:
				xmin = 234.5625
				xmax = 234.6425
				text = "D"
			intervals [883]:
				xmin = 234.6425
				xmax = 234.7525
				text = "AH1"
			intervals [884]:
				xmin = 234.7525
				xmax = 234.9825
				text = "CH"
			intervals [885]:
				xmin = 234.9825
				xmax = 235.5872
				text = ""
			intervals [886]:
				xmin = 235.5872
				xmax = 235.6172
				text = "sil"
			intervals [887]:
				xmin = 235.6172
				xmax = 235.7972
				text = "Y"
			intervals [888]:
				xmin = 235.7972
				xmax = 235.8672
				text = "AE1"
			intervals [889]:
				xmin = 235.8672
				xmax = 235.9872
				text = "AY1"
			intervals [890]:
				xmin = 235.9872
				xmax = 236.0372
				text = "sp"
			intervals [891]:
				xmin = 236.0372
				xmax = 236.0972
				text = "S"
			intervals [892]:
				xmin = 236.0972
				xmax = 236.1372
				text = "EH1"
			intervals [893]:
				xmin = 236.1372
				xmax = 236.2272
				text = "D"
			intervals [894]:
				xmin = 236.2272
				xmax = 236.2572
				text = "sp"
			intervals [895]:
				xmin = 236.2572
				xmax = 236.2872
				text = "DH"
			intervals [896]:
				xmin = 236.2872
				xmax = 236.3572
				text = "AH0"
			intervals [897]:
				xmin = 236.3572
				xmax = 236.4572
				text = "T"
			intervals [898]:
				xmin = 236.4572
				xmax = 236.5372
				text = "T"
			intervals [899]:
				xmin = 236.5372
				xmax = 236.6172
				text = "UW1"
			intervals [900]:
				xmin = 236.6172
				xmax = 236.6472
				text = "sp"
			intervals [901]:
				xmin = 236.6472
				xmax = 236.6972
				text = "D"
			intervals [902]:
				xmin = 236.6972
				xmax = 236.7372
				text = "IH1"
			intervals [903]:
				xmin = 236.7372
				xmax = 236.7972
				text = "D"
			intervals [904]:
				xmin = 236.7972
				xmax = 236.8672
				text = "Y"
			intervals [905]:
				xmin = 236.8672
				xmax = 236.8972
				text = "UW1"
			intervals [906]:
				xmin = 236.8972
				xmax = 236.9772
				text = "HH"
			intervals [907]:
				xmin = 236.9772
				xmax = 237.0272
				text = "AE1"
			intervals [908]:
				xmin = 237.0272
				xmax = 237.0672
				text = "V"
			intervals [909]:
				xmin = 237.0672
				xmax = 237.1672
				text = "S"
			intervals [910]:
				xmin = 237.1672
				xmax = 237.1972
				text = "AH1"
			intervals [911]:
				xmin = 237.1972
				xmax = 237.2372
				text = "M"
			intervals [912]:
				xmin = 237.2372
				xmax = 237.2772
				text = "TH"
			intervals [913]:
				xmin = 237.2772
				xmax = 237.3072
				text = "IH0"
			intervals [914]:
				xmin = 237.3072
				xmax = 237.3372
				text = "N"
			intervals [915]:
				xmin = 237.3372
				xmax = 237.3672
				text = "DH"
			intervals [916]:
				xmin = 237.3672
				xmax = 237.4172
				text = "AE1"
			intervals [917]:
				xmin = 237.4172
				xmax = 237.4872
				text = "T"
			intervals [918]:
				xmin = 237.4872
				xmax = 237.5472
				text = "Y"
			intervals [919]:
				xmin = 237.5472
				xmax = 237.5772
				text = "UW1"
			intervals [920]:
				xmin = 237.5772
				xmax = 237.6972
				text = "S"
			intervals [921]:
				xmin = 237.6972
				xmax = 237.8072
				text = "EH1"
			intervals [922]:
				xmin = 237.8072
				xmax = 237.8572
				text = "D"
			intervals [923]:
				xmin = 237.8572
				xmax = 237.8872
				text = "W"
			intervals [924]:
				xmin = 237.8872
				xmax = 237.9172
				text = "EH1"
			intervals [925]:
				xmin = 237.9172
				xmax = 237.9472
				text = "N"
			intervals [926]:
				xmin = 237.9472
				xmax = 237.9772
				text = "sp"
			intervals [927]:
				xmin = 237.9772
				xmax = 238.0072
				text = "Y"
			intervals [928]:
				xmin = 238.0072
				xmax = 238.0372
				text = "UW1"
			intervals [929]:
				xmin = 238.0372
				xmax = 238.0672
				text = "sp"
			intervals [930]:
				xmin = 238.0672
				xmax = 238.0972
				text = "P"
			intervals [931]:
				xmin = 238.0972
[truncated: 1,906,379 more chars]
